# Supplementary material for: Driver gene combinations dictate cutaneous squamous cell carcinoma disease continuum progression
Source: Nat Commun. 2023 Aug 25;14:5211. doi: 10.1038/s41467-023-40822-9 (PMC10457401; doi:10.1038/s41467-023-40822-9)
Supplement: Supplementary file 4 — Supplementary Data File 1 [file 41467_2023_40822_MOESM4_ESM.xlsx]

## Sheet: Clinical Manifest
sample_number	Patient Number	Age (yrs in ranges)	Sex	Immune Status	SEQ_ID	Sample_type	Sample_Designation	Site	Tumour_differentiation	Tumour_depth (mm)	Tumour_diameter (mm)	Invasion Parameters	SEQ_ID	WES_ID (Inman et al. 2018)
1	1	80-89	M	IC	WW00179a	SCC	Tumour_primary	Scalp	MD	9.5	30	BF	WW00179a
2	2	60-69	M	IC	WW00180a	SCC	Tumour_primary	Left cheek	MD	4	10		WW00180a
3	3	90+	M	IC	WW00181a	SCC	Tumour_primary	Scalp	PD	13	37	BF	WW00181a
4	4	80-89	M	IC	WW00182a	SCC	Tumour_primary	Left Hand	PD	2.2	15		WW00182a
5	5	60-69	M	IC	WW00183a	SCC	Tumour_primary	Lip	PD	4.6	16		WW00183a
6	6	90+	M	IC	WW00184a	SCC	Tumour_primary	Right Ear	MD	>4.5	>12	BF	WW00184a
7	6	90+	M	IC	WW00184b	NS	Normal_skin	Doresum forearm	NA	NA	NA		WW00184b
8	7	90+	M	IC	WW00185a	SCC	Tumour_primary	Left Hand	MD	5	20		WW00185a
9	8	80-89	M	IC	WW00186a	SCC	Tumour_primary	Scalp	PD	18	58	BF, PNI	WW00186a
10	8	80-89	M	IC	WW00186b	NS	Normal_skin	Doresum forearm	NA	NA	NA		WW00186b
11	9	80-89	M	IC	WW00187a	SCC	Tumour_primary	Right Shin	WD	2.5	20		WW00187a
12	9	80-89	M	IC	WW00187b	NS	Normal_skin	Doresum forearm	NA	NA	NA		WW00187b
13	10	70-79	M	IC	WW00188a	SCC	Tumour_primary	Pre-auricular	PD	10	22		WW00188a
14	10	70-79	M	IC	WW00188b	NS	Normal_skin	Doresum forearm	NA	NA	NA		WW00188b
15	11	80-89	F	IC	WW00189a	NS	Normal_skin	Doresum forearm	NA	NA	NA		WW00189a
16	12	90+	M	IC	WW00190a	SCC	Tumour_primary	Scalp	WD	NK	NK		WW00190a
17	13	70-79	M	IC	WW00191a	SCC	Tumour_primary	Doresum forearm	PD	4	20		WW00191a
18	14	50-59	F	RTR-IS	WW00192a	SCC	Tumour_primary	Left Upper Arm	MD	5.1	15		WW00192a
19	14	50-59	F	RTR-IS	WW00192b	NS	Normal_skin	Dorsum forearm	NA	NA	NA		WW00192b
20	15	90+	M	IC	WW00193a	SCC	Tumour_primary	Left Hand	WD_MD	3.7	6		WW00193a
21	15	90+	M	IC	WW00193b	NS	Normal_skin	Dorsum forearm	NA	NA	NA		WW00193b
22	16	80-89	M	IC	WW00194a	SCC	Tumour_primary	Left Pinna	PD	9	35	PNI	WW00194a
23	17	80-89	M	IC	WW00195a	SCC	Tumour_primary	Temple	WD	NK	NK		WW00195a
24	18	90+	F	IC	WW00196a	SCC	Tumour_primary	right leg	PD	4	20		WW00196a
25	19	70-79	F	IC	WW00197a	SCC	Tumour_primary	Temple	PD	25	45	PNI	WW00197a
26	19	70-79	F	IC	WW00197b	NS	Normal_skin	Dosrum forearm	NA	NA	NA		WW00197b
27	20	50-59	M	IC	WW00198a	SCC	Tumour_primary	Lower lip	WD	2.5	12		WW00198a
28	20	50-59	M	IC	WW00198b	NS	Normal_skin	Dorsum forearm	NA	NA	NA		WW00198b
29	21	50-59	M	IC	WW00199a	SCC	Tumour_primary	Left hand	MD	7	40		WW00199a
30	22	70-79	M	IC	WW00200a	SCC	Tumour_primary	right forehead	MD	2.2	11		WW00200a
31	23	80-89	M	IC	WW00201a	SCC	Tumour_primary	scalp	MD	5.5	20		WW00201a
32	24	70-79	M	IC	WW00202a	SCC	Tumour_primary	Forehead	MD_PD	NK	NK		WW00202a
33	25	60-69	M	IC	WW00203a	SCC	Tumour_primary	Right groin	PD	31	110	PNI	WW00203a
34	25	60-69	M	IC	WW00203b	NS	Normal_skin	Dorsum forearm	NA	NA	NA		WW00203b
35	26	80-89	F	IC	WW00204a	SCC	Tumour_primary	Left upper arm	NA	NK	35		WW00204a
36	27	60-69	M	IC	WW00205a	KA	Tumour_primary	Nose	WD	6	8		WW00205a
37	27	60-69	M	IC	WW00205b	NPL	Normal_skin	Nose	NA	NA	NA		WW00205b
38	28	0-49	F	IC	WW00206a	SCC	Tumour_primary	Lower lip	WD	1.5	7		WW00206a
39	28	0-49	F	IC	WW00206b	NPL	Normal_skin	Lower lip	NA	NA	NA		WW00206b
40	29	50-59	M	IC	WW00207a	KA	Tumour_primary	Left trunk	NA	2	8		WW00207a
41	29	50-59	M	IC	WW00207b	NPL	Normal_skin	Left trunk	NA	NA	NA		WW00207b
42	29	50-59	M	IC	WW00207c	KA	Tumour_primary	Left buttock	NA	2	12		WW00207c
43	29	50-59	M	IC	WW00207d	NPL	Normal_skin	Left buttock	NA	NA	NA		WW00207d
44	30	80-89	M	IC	WW00208a	SCC	Tumour_primary	neck	PD	19	60		WW00208a	PD2
45	31	60-69	M	RTR-IS	WW00209a	SCC	Tumour_primary	wrist	PD	NK	NK		WW00209a	PD3
46	32	60-69	M	RTR-IS	WW00210a	SCC	Tumour_primary	ear	PD	NK	NK		WW00210a	PD5
47	33	60-69	M	RTR-IS	WW00211a	SCC	Tumour_primary	scalp	PD	NK	35		WW00211a	PD7
48	34	60-69	M	RTR-IS	WW00212a	SCC	Tumour_primary	ear (posterior)	PD	NK	7		WW00212a	PD10
49	35	60-69	M	CTR-IS	WW00213a	SCC	Tumour_primary	back	WD	6.8	20		WW00213a	WD5
50	35	60-69	M	CTR-IS	WW00214a	SCC	Tumour_primary	shoulder	WD	3.5	10		WW00214a	WD12
51	36	60-69	M	RTR-IS	WW00215a	SCC	Tumour_primary	hand	WD	3.5	NK		WW00215a	WD13
52	36	60-69	M	RTR-IS	WW00216a	NS	Normal_skin	hand	NA	NA	NA		WW00216a
53	37	70-79	F	RTR-IS	WW00217a	SCC	Tumour_primary	hand	WD	2	NK		WW00217a	WD14
54	38	0-49	F	RTR-IS	WW00218a	SCC	Tumour_primary	hand	MD	2	NK		WW00218a	MD04
55	39	60-69	F	RTR-IS	WW00219a	SCC	Tumour_primary	leg	MD	4.2	7		WW00219a	MD16
56	39	60-69	F	RTR-IS	WW00219b	NS	Normal_skin	leg	NA	NA	NA		WW00219b
57	40	80-89	M	IC	WW00220a	SCC	Tumour_primary	ear	WD	4.8	23		WW00220a	WD22
58	41	50-59	M	IC	WW00221a	NS	Normal_skin	scalp	NA	NA	NA		WW00221a
59	41	50-59	M	IC	WW00221b	SCC	Tumour_primary	scalp	NA	NK	NK		WW00221b
60	41	50-59	M	IC	WW00221c	metSCC	Tumour_metastasis	scalp	NA	NK	NK		WW00221c
61	42	50-59	M	IC	WW00222a	SCC	Tumour_primary	NK	NA	NK	NK		WW00222a
62	42	80-89	M	IC	WW00223a	SCC	Tumour_primary	scalp	NA	NK	NK		WW00223a
63	36	60-69	M	RTR-IS	WW00224a	NS	Normal_skin	dorsum forearm	NA	NA	NA		WW00224a
64	36	60-69	M	RTR-IS	WW00224b	SCC	Tumour_primary	jaw	MD	1.9	40		WW00224b
65	36	60-69	M	RTR-IS	WW00224c	MetSCC-in-transit	Tumour_metastasis	jaw	PD	NK	8		WW00224c
66	36	70-79	M	RTR-IS	WW00224d	MetSCC	Tumour_metastasis	parotid gland	NA	NA	NK		WW00224d
67	36	60-69	M	RTR-IS	WW00224e	MetSCC-in-transit	Tumour_metastasis	temple	PD	NK	20		WW00224e
68	43	60-69	M	RTR-IS	WW00225a	SCC	Tumour_primary	hand	WD	5.8	10		WW00225a
69	43	60-69	M	RTR-IS	WW00225b	NS	Normal_skin	dorsum forearm	NA	NA	NA		WW00225b
70	44	60-69	M	RTR-IS	WW00226a	SCC	Tumour_primary	temple	MD	5	8		WW00226a
71	44	60-69	M	RTR-IS	WW00226b	NPL	Normal_skin	temple	NA	NA	NA		WW00226b
72	45	60-69	F	IC	WW00227a	SCC	Tumour_primary	leg	MD	6	29		WW00227a
73	45	60-69	F	IC	WW00227b	NPL	Normal_skin	leg	NA	NA	NA		WW00227b
74	46	80-89	M	IC	WW00228a	SCC	Tumour_primary	hand	MD	5	15		WW00228a
75	46	80-89	M	IC	WW00228b	NPL	Normal_skin	hand	NA	NA	NA		WW00228b
76	47	90+	M	IC	WW00229a	SCC	Tumour_primary	ear	MD_PD	2	24	PNI	WW00229a
77	47	90+	M	IC	WW00229b	NPL	Normal_skin	ear	NA	NA	NA		WW00229b
78	48	80-89	F	IC	WW00230a	SCC-KA-like	Tumour_primary	forehead	WD	5	20	PNI	WW00230a
79	48	80-89	F	IC	WW00230b	NPL	Normal_skin	forehead	NA	NA	NA		WW00230b
82	49	70-79	M	RTR-IS	WW00338	AK	AK	scalp	NA	NA	NA		WW00338
83	50	60-69	M	RTR-IS	WW00339	AK	AK	hand	NA	NA	NA		WW00339
84	51	50-59	M	RTR-IS	WW00340	AK	AK	scalp	NA	NA	NA		WW00340
85	52	60-69	M	RTR-IS	WW00341	AK	AK	ear helix	NA	NA	NA		WW00341
86	53	50-59	F	RTR-IS	WW00342	AK	AK	hand	NA	NA	NA		WW00342
87	54	60-69	M	RTR-IS	WW00343	AK	AK	forehead	NA	NA	NA		WW00343
88	55	70-79	M	IS-MMF	WW00344	AK	AK	scalp	NA	NA	NA		WW00344
89	56	60-69	M	RTR-IS	WW00345	AK	AK	forearm	NA	NA	NA		WW00345
90	57	0-49	M	RTR-IS	WW00346	AK	AK	nose	NA	NA	NA		WW00346
91	57	0-49	M	RTR-IS	WW00347	AK	AK	cheek	NA	NA	NA		WW00347
92	58	60-69	M	IS-GVHD	WW00348	SCC	Tumour_primary	scalp	NA	4.7	NK		WW00348
93	59	60-69	M	RTR-IS	WW00349	SCC	Tumour_primary	lower leg	WD_MD	NK	NK		WW00349
94	60	70-79	M	RTR-IS	WW00350	SCC	Tumour_primary	forearm	WD	2.7	4.5		WW00350
95	61	80-89	M	IC	WW00351	SCC	Tumour_primary	scalp	MD_PD	7	25	LVI	WW00351
96	62	80-89	F	RTR-IS	WW00352	SCC	Tumour_primary	shin	MD	5.5	12		WW00352
97	63	50-59	M	RTR-IS	WW00353	SCC	Tumour_primary	hand	WD	1.8	8		WW00353
98	64	60-69	M	RTR-IS	WW00354	SCC-KA-like	Tumour_primary	cheek	WD	1.7	5		WW00354
99	65	80-89	M	IC	WW00355	SCC	Tumour_primary	cheek	PD	NK	10		WW00355
100	66	70-79	M	IC	WW00356	SCC	Tumour_primary	hand	MD	3.4	10		WW00356
101	67	50-59	M	RTR-IS	WW00357	SCC	Tumour_primary	forearm	WD	1.2	15		WW00357
102	36	70-79	M	RTR-IS	WW00358	SCC	Tumour_primary	forearm	WD	1.5	15		WW00358
110	68	80-89	F	IC	WW00366	SCC	Tumour_primary	right leg	WD	2	23		WW00366
111	68	80-89	F	IC	WW00367	NS	Normal_skin	dorsum forearm	NA	NA	NA		WW00367
112	69	60-69	F	IC	WW00368	SCC/MetSCC	Tumour_primary	L medial thigh	PD	9.5	70		WW00368
113	69	60-69	F	IC	WW00369	NS	Normal_skin	dorsum forearm	NA	NA	NA		WW00369
114	70	80-89	M	IC	WW00370	SCC	Tumour_primary	vertex scalp	MD_PD	4.6	35		WW00370
115	71	80-89	M	IC	WW00371	SCC	Tumour_primary	vertex scalp	MD	2.8	19		WW00371
116	71	80-89	M	IC	WW00372	AK	AK	NK	NA	NA	NA		WW00372
118	72	70-79	M	IC	WW00374	AK	AK	right hand	NA	NA	NA		WW00374
119	73	70-79	M	IC	WW00375	AK	AK	right leg	NA	NA	NA		WW00375
120	74	70-79	F	IC	WW00376	AK	AK	arm	NA	NA	NA		WW00376
				IC=immunocompetent		SCC=squamous cell carcinoma		NK=not known	WD=well differentiated	NA=Not applicable		BF=beyond fat
				IS=immunosupressed		NS=normal skin (sun exposed)			MD=moderately differentiated	NK=Not known		PNI=perineural invasion
				RTR=renal transplant recipient		NPL=normal peri-lesional skin			PD=poorly differentiated			LNI=Lymphovascular invasion
				CTR=cardiac transplant recipient		AK=actinic keratosis
				MMF, mycophenylate mofetil		KA=keratoacanthoma
				GVHD=graft versus host disease		MetSCC=metastasis from SCC

## Sheet: merged_counts
Ensembl_ID	WW00179a	WW00180a	WW00181a	WW00182a	WW00183a	WW00184a	WW00184b	WW00185a	WW00186a	WW00186b	WW00187a	WW00187b	WW00188a	WW00188b	WW00189a	WW00190a	WW00191a	WW00192a	WW00192b	WW00193a	WW00193b	WW00194a	WW00195a	WW00196a	WW00197a	WW00197b	WW00198a	WW00198b	WW00199a	WW00200a	WW00201a	WW00202a	WW00203a	WW00203b	WW00204a	WW00205a	WW00205b	WW00206a	WW00206b	WW00207a	WW00207b	WW00207c	WW00207d	WW00208a	WW00209a	WW00210a	WW00211a	WW00212a	WW00213a
ENSG00000000003	449	1375	653	632	372	1091	3032	905	913	663	687	489	302	1640	663	195	705	588	438	1028	1001	851	501	1976	1314	915	790	912	700	1403	1502	1112	2554	1117	1731	1026	2580	1030	618	1103	758	708	676	1235	1514	1241	1329	479	488
ENSG00000000419	2489	2259	1624	1208	1451	2505	1730	1987	1268	1302	1616	1231	1730	1220	1489	2450	2375	1240	1149	1879	917	989	951	2694	1976	928	1224	785	1304	1639	3275	2119	2152	953	1256	1132	1525	1227	1088	1529	1217	767	1514	1388	1977	1446	1679	2529	1327
ENSG00000000457	1248	1604	1744	1093	624	1325	1565	826	805	992	1292	1019	710	1200	1539	1086	1114	966	1057	916	1199	986	1067	2262	568	1004	938	1048	881	1185	1415	1312	1173	1033	1341	900	1736	1093	1044	1177	1588	705	1713	490	947	804	758	665	975
ENSG00000000460	320	688	398	224	534	847	387	208	446	315	315	222	359	347	305	473	778	325	281	276	303	301	317	1225	479	223	243	353	309	357	493	647	1237	225	611	274	421	290	256	215	206	202	313	354	603	688	733	1112	449
ENSG00000000938	447	850	465	218	730	1014	441	402	515	453	728	190	188	309	129	210	104	799	154	172	83	871	1002	412	493	218	887	238	310	414	372	665	262	292	342	467	692	252	126	269	105	109	145	247	194	209	816	563	152
ENSG00000000971	2725	10584	16173	4374	5662	2559	8748	1421	5039	11268	8749	5825	947	10640	7999	1150	772	3147	9139	4776	8683	1313	3142	3611	5001	4317	6645	2137	1470	3797	1407	4215	6768	7824	1127	14994	6812	1594	1990	5496	8559	1020	9021	8349	1231	984	5797	1006	675
ENSG00000001036	3028	2921	1962	1154	1984	2442	1153	2101	2063	1024	2370	1537	1160	1097	1230	2042	1520	865	1003	3235	800	1120	1178	3368	2520	612	1459	488	1632	1447	3693	1866	1554	981	3024	1258	783	1245	559	1644	1004	774	1236	4161	3366	1750	3803	3405	180
ENSG00000001084	5035	3647	4033	2334	2089	1947	2055	3115	3425	1932	3417	3008	4360	2735	2754	3952	3077	3158	2741	2110	1904	2787	1937	2665	2181	1852	2235	1802	2354	1844	2549	2432	2884	1955	4956	2005	2822	2122	1961	2022	2016	1413	3188	714	2155	1733	1668	6227	2013
ENSG00000001167	1919	2094	2768	998	1937	2190	1532	736	1402	1127	1669	1203	1877	1264	1096	2070	1696	1188	1062	1425	1295	1347	1026	1983	1202	847	974	965	1049	1593	3153	2166	1993	891	2972	996	1297	1174	1002	981	871	906	1495	1606	1673	1044	2116	1824	1375
ENSG00000001460	1312	857	744	397	511	654	342	553	953	267	728	466	728	291	370	927	740	415	418	588	367	302	409	489	345	261	244	258	481	430	1398	578	503	260	381	220	328	369	352	496	410	306	494	211	302	615	1650	681	674
ENSG00000001461	7514	2731	3944	1587	1562	1874	1849	1413	2546	1443	2748	2124	2028	1927	3153	3526	2674	3005	2301	2634	3346	1913	1323	1942	1692	2081	1597	1385	1665	1498	9270	2395	1052	3002	1270	1516	1898	1705	2475	1595	2853	991	3691	1465	1472	2508	5502	1909	1975
ENSG00000001497	2240	2506	2178	1957	1668	2252	1760	1379	2098	1555	2051	1639	2144	1660	2250	2105	3417	1779	1393	2177	1752	1529	1366	2987	1531	1291	1508	1166	1784	2395	2278	2193	5283	1259	3182	1239	1867	1740	1175	1807	1668	986	2028	1511	1955	1858	3778	3364	1701
ENSG00000001561	40	403	104	229	90	421	872	88	120	270	370	204	61	470	284	58	691	290	281	129	375	62	297	1021	242	240	326	114	151	198	101	189	128	555	426	809	490	82	152	205	357	27	318	205	72	145	300	107	26
ENSG00000001617	6883	6712	7080	5657	5525	1112	3032	3756	5966	4027	6879	7076	6710	3179	5661	2421	2337	4689	6074	3725	4803	4581	3310	2800	1993	3618	3637	2939	3664	4954	8503	5982	3323	3727	5151	2549	3804	5941	5253	4644	6512	3397	6615	1396	4369	2998	7077	1132	4076
ENSG00000001626	4	430	3	200	1	7	96	10	4	166	95	9	1	211	487	0	7	4	138	66	380	47	119	122	30	245	54	76	17	54	1	345	2	645	23	329	97	27	126	69	344	2	41	0	81	22	53	12	6
ENSG00000001629	3189	6097	3057	2577	3350	7071	3681	3263	3415	2919	4101	3654	3613	3253	4491	3598	4889	2847	3224	3478	3126	2776	2825	3481	4394	2500	2372	2165	2925	3621	6583	3608	6694	3376	5654	2815	3745	3133	3259	3269	3937	1749	4787	5099	3007	3236	6970	4669	3045
ENSG00000001630	392	381	448	532	406	1019	979	679	555	665	618	633	611	972	272	4442	353	372	458	1089	528	668	368	474	271	530	478	863	425	1071	604	553	545	457	644	757	2113	1014	455	685	349	245	358	598	798	482	969	330	806
ENSG00000001631	2559	2953	1988	1586	1595	3590	2186	1276	1439	1785	2238	1799	2152	1905	2438	2069	2421	1536	1758	1459	1866	1473	1545	1884	1546	1495	1314	1423	1818	2034	3721	2205	3457	1658	2609	1393	2159	1795	1718	1685	2046	1123	2515	1637	1866	2086	1948	2375	1792
ENSG00000002016	403	524	373	292	378	292	351	111	325	322	415	317	415	324	276	226	275	333	303	148	326	317	261	329	302	275	251	338	182	280	428	422	349	211	131	201	374	322	349	176	269	185	469	323	228	280	270	402	257
ENSG00000002079	8	69	2	0	43	22	9	12	61	2	5	3	98	12	7	31	30	10	5	21	8	12	9	20	42	0	4	12	7	2	30	12	30	1	17	7	15	1	3	9	15	5	7	14	35	25	985	21	8
ENSG00000002330	2027	1537	1084	1075	968	1115	841	560	661	970	1356	1321	1838	979	716	1210	1048	1517	1414	1402	971	698	507	1093	916	811	966	673	804	1068	982	841	388	949	1100	1040	1134	785	829	936	954	367	1390	1352	1491	860	1731	572	1031
ENSG00000002549	4125	20603	22348	4202	6700	15367	4678	3203	5330	3864	9987	3725	5925	6232	3509	9533	3700	5970	2147	5850	2312	3584	6752	8527	10832	2913	7085	2691	3040	5426	3691	8753	12185	3551	5493	3945	4610	2454	2442	3354	2139	1353	3015	4326	3339	4612	7720	10630	3786
ENSG00000002586	8949	10780	5613	4898	5869	6435	5126	4105	2841	4240	9694	7780	6798	7585	6706	5908	4743	4652	6014	8449	6916	2651	4793	5268	3945	3334	3350	3126	4794	4761	16301	4403	4056	7154	5580	5949	4283	3539	3247	7874	7259	1819	9115	12124	7944	3697	21572	3182	4592
ENSG00000002587	181	375	242	267	653	738	129	312	392	98	358	71	354	80	72	401	167	413	62	331	81	138	211	141	206	56	1221	26	155	352	189	414	755	63	197	120	42	408	47	219	54	197	65	222	359	136	521	244	383
ENSG00000002726	254	384	443	133	328	355	111	113	203	397	242	86	71	141	191	82	34	491	121	185	167	554	227	574	203	144	280	43	219	268	251	144	21	245	102	213	43	130	120	91	158	25	68	60	75	90	4	42	79
ENSG00000002745	4	261	751	772	18	89	823	279	3	843	735	1378	28	1261	737	5	25	256	2539	389	2134	1714	1032	41	15	1835	1132	923	237	2177	3	1731	20	262	117	753	2553	1942	670	809	1911	865	2862	6	1873	330	153	47	645
ENSG00000002746	105	53	94	50	28	243	84	174	17	132	94	97	52	83	28	18	90	38	38	62	94	35	71	58	156	35	41	51	270	18	224	23	32	65	33	106	110	59	29	60	55	21	38	107	103	41	188	194	16
ENSG00000002822	1238	1864	1710	889	1373	1775	1742	781	1382	913	1611	1091	1547	1403	1180	1117	1613	1501	1239	1326	1204	1241	1076	980	1409	1006	1300	1159	1205	1261	1817	1334	2476	991	2057	1081	1785	1207	997	1004	1032	590	1563	1735	1312	1448	3109	1436	1023
ENSG00000002834	10173	14475	10319	3921	11093	11460	5302	6045	10428	3704	9997	6315	8984	4580	5238	10324	6117	6904	5190	8375	4386	4828	6535	5635	10897	3709	6248	2873	5802	5588	17478	8508	8058	4779	6285	4251	3759	5949	3014	6374	5010	2453	5387	7549	8263	4449	18315	7747	5684
ENSG00000002919	1457	1640	1417	795	812	1147	1053	1533	1430	600	1362	1039	1129	748	899	1636	877	1222	698	1367	798	1131	941	1213	943	628	971	623	961	1109	2041	1359	1036	601	1449	705	1131	952	683	1051	635	493	824	543	1201	570	1156	1447	986
ENSG00000002933	438	1822	886	256	624	632	952	232	723	829	1831	1146	264	845	197	246	176	814	218	604	349	458	706	1455	795	267	561	115	462	764	274	347	279	334	322	601	147	323	176	438	175	59	277	1460	137	336	199	165	116
ENSG00000003056	4580	6892	4391	2723	3673	5655	3421	3388	4559	2577	4126	2796	3440	2756	2934	5075	2535	4108	2579	3748	2450	3201	3048	4382	5422	2581	3696	2017	3296	4272	7401	4384	6354	2429	3161	2625	3290	3222	2446	2515	2048	1804	3561	4255	4429	3462	5268	5708	2627
ENSG00000003096	373	507	384	158	299	497	201	138	865	72	144	86	28	248	176	544	206	323	90	390	148	92	108	252	612	89	175	168	121	168	1418	293	621	194	208	260	273	149	67	193	164	74	115	307	329	218	358	923	8
ENSG00000003137	2303	2173	2565	1182	2251	167	1029	1459	1664	1608	1933	1317	3635	1651	1805	2115	663	1664	2364	1113	3346	1131	1207	1149	306	689	377	773	1639	1151	4908	1585	468	2204	229	944	910	1432	856	2343	1996	792	3634	135	1102	522	640	1539	1470
ENSG00000003147	169	444	386	551	110	1530	773	150	96	638	535	972	59	682	707	138	815	270	435	133	641	157	262	288	201	851	274	410	407	713	272	405	221	621	1122	361	599	126	179	413	552	91	487	164	622	350	103	302	608
ENSG00000003249	53	144	259	649	42	701	166	378	956	183	788	723	111	144	295	247	342	468	155	220	185	376	368	106	244	195	356	248	309	524	291	186	516	79	762	186	260	355	114	490	224	225	155	63	345	336	110	262	302
ENSG00000003393	2949	2458	2403	1673	1414	2322	1926	1346	1164	1457	2010	1994	1898	2015	2689	2404	1602	1758	1699	1732	1802	1990	1768	1608	1349	1422	1257	1361	1199	2178	1896	2157	1320	1503	1851	1473	2222	1464	1528	2019	1986	866	2448	1384	1661	1218	2146	2149	1073
ENSG00000003400	1057	2783	3593	842	2346	4259	1014	1477	2442	844	2091	1013	1534	823	952	3107	296	2148	712	741	712	1101	1550	1611	1081	1206	1894	666	1286	974	1147	2082	2130	736	503	675	768	1360	850	1030	762	773	1188	373	949	1000	843	1360	1822
ENSG00000003402	8516	12717	11138	6332	10969	16096	10406	10347	7044	8113	13032	6638	7245	10463	10093	14748	6257	8916	6170	8457	7766	11558	11522	8442	7050	8506	10075	8911	5909	8126	4187	12334	6424	8529	7093	6915	11774	7941	6218	10797	8788	4715	10116	4591	5807	5452	3765	5515	6902
ENSG00000003436	439	2248	618	842	552	408	1543	536	442	1513	1812	952	268	1629	1130	132	359	508	1148	644	1189	334	1074	887	778	1606	453	441	436	884	411	833	451	1950	359	1481	813	768	827	1496	1149	281	1323	7815	906	543	1043	505	381
ENSG00000003509	730	716	655	437	453	734	690	247	336	392	601	430	427	501	532	580	469	501	395	410	391	357	386	599	468	380	445	500	369	546	718	654	443	375	512	467	714	412	344	388	531	276	631	512	516	223	495	880	480
ENSG00000003756	5337	5476	4762	3311	3969	2748	4294	2388	2261	3710	4619	3486	3427	4335	5345	2365	3774	2846	3711	2024	4247	3970	4007	3206	3606	3200	3208	4268	2805	4145	3645	5007	5554	2967	3665	2610	4051	4063	3728	4453	4713	2512	6428	1923	3478	2300	2822	2991	2898
ENSG00000003987	8	23	2	20	0	22	66	5	38	4	6	0	3	127	53	1	1	1	10	2	53	7	3	233	0	37	1	51	1	18	5	12	4	77	6	32	116	0	9	3	29	0	3	15	5	6	2	9	1
ENSG00000003989	620	934	102	1895	129	3692	3806	275	387	978	1762	3236	113	4959	1501	11	749	144	1672	447	1837	625	618	794	297	1515	676	2351	295	980	42	624	304	2594	427	2403	3380	533	1175	2610	1909	200	1814	3455	425	320	75	539	300
ENSG00000004059	4305	4707	3924	4046	3292	7502	4339	4064	4074	2680	4793	4881	4705	3958	4083	4446	3903	2944	4233	4386	3454	3821	2379	3221	3078	2915	3454	3271	3098	4915	4944	3741	5261	2843	6853	3392	6012	4154	3198	4249	2979	1971	4644	3416	5404	4441	3692	3265	3055
ENSG00000004139	182	602	405	355	246	234	423	152	250	542	585	455	102	715	874	81	1178	290	798	193	625	270	321	708	442	385	321	509	202	219	182	219	114	597	847	365	420	241	349	401	782	84	948	461	215	193	344	208	126
ENSG00000004142	6190	5632	4811	4156	4872	6416	4717	5861	5644	3409	5228	3984	4942	3684	4222	4858	3978	4118	3319	7162	3269	3949	3164	4967	3098	2713	3674	3048	4251	5263	8548	6233	5359	2675	3862	3597	5810	3996	2693	4288	2762	2294	3750	2404	5097	2655	5653	8393	4185
ENSG00000004399	2957	9057	4955	4169	4365	6123	4882	2201	2645	5312	9087	5667	2646	4471	3823	1389	4016	3961	3106	3363	3150	5815	5631	4594	5302	3806	3295	2096	2498	4348	3659	3026	2880	4013	5444	4285	2132	4195	1857	7562	2816	1933	3159	14394	3809	3402	3814	3176	1835
ENSG00000004455	5592	8221	8000	4487	5369	7779	6320	4177	5180	4101	5907	4073	7030	4559	5281	8063	13764	6488	3738	6111	4067	4978	4263	9601	5793	3639	4860	3351	5021	7438	7061	6728	11667	3654	9739	3754	5927	4699	3358	4900	3411	2665	4585	3958	6671	6930	11163	12680	4241
ENSG00000004468	160	358	665	227	1349	925	139	1322	225	130	234	42	145	65	29	190	338	392	6	1268	28	105	540	1854	1169	38	880	28	621	221	531	402	208	35	703	141	25	108	10	75	16	28	17	118	85	51	152	462	465
ENSG00000004478	4437	7589	8548	4963	6645	4511	6492	3611	9171	4317	5166	4929	5579	4049	3994	8042	4907	7974	4484	5179	4310	3198	2564	4468	6458	4577	2908	3836	3954	7381	10830	7555	18234	4553	3857	4165	8537	6196	5847	3289	2700	2664	5175	6869	6633	4255	4959	7545	5993
ENSG00000004487	5364	6835	5144	3509	3962	3919	4120	4918	4510	3108	4259	3152	6801	3646	4045	4019	9250	3861	2842	4478	2836	2831	2596	5745	4809	2659	3072	2734	4883	4820	9000	4378	8872	2963	13122	3492	5268	4037	2767	3624	3141	2260	4049	4328	4474	5516	8909	7829	3041
ENSG00000004534	3435	4052	3856	2401	3145	2557	3237	1699	1692	3216	3659	2461	2254	2910	4168	1314	2473	2604	2597	1431	2494	2487	2776	3027	2805	2724	2576	2970	3014	2554	3573	3360	4323	3232	3129	1871	2824	2913	2679	2656	3479	1717	4117	1836	2492	1758	2981	2638	1916
ENSG00000004660	1453	805	565	850	203	410	438	784	310	469	708	713	337	1158	1535	578	1487	763	1703	710	801	611	657	1744	908	696	340	795	697	723	3141	633	548	872	1697	783	1093	1053	1594	1098	1619	484	1945	444	525	583	382	846	791
ENSG00000004700	2848	4744	1922	1820	2153	3071	2513	2146	1742	1494	3620	2006	2429	1798	2156	2233	2155	2407	1940	3349	1853	1398	1625	2672	3821	1414	1801	1026	2096	2324	5114	2878	4167	1680	2655	2370	2024	1585	1634	2080	1944	942	2795	4753	3418	2740	7054	4541	1877
ENSG00000004766	1590	2274	1672	1192	1023	2833	1760	928	1569	1239	1594	1361	995	1364	1827	1594	2201	1163	1430	1449	1343	1442	1167	1977	1292	1184	1099	1180	1300	1818	2729	1796	2954	1251	1865	1286	1937	1620	1663	1179	1582	848	2107	1119	1471	1685	1374	1994	1044
ENSG00000004776	3	41	6	47	5	3	69	2	1	84	31	80	7	118	78	0	10	3	17	4	61	8	11	11	2	55	443	65	5	4	2	6	0	249	4	330	179	47	10	136	35	8	19	9	58	4	14	5	5
ENSG00000004777	62	100	120	87	296	151	105	42	66	159	127	81	102	170	295	72	769	72	177	72	189	144	234	260	88	132	176	295	47	50	76	135	105	156	569	58	135	152	146	146	244	106	160	75	88	180	113	159	97
ENSG00000004779	1907	2231	1800	1264	1146	1593	2187	1634	1927	1322	1855	1364	1758	1470	1170	1974	1793	2127	1016	1924	1090	1265	889	2675	1693	1037	1600	1163	1336	1838	2639	1748	2904	1177	1543	2080	2810	1447	1167	1224	998	644	1431	1666	1814	1652	2266	2318	1445
ENSG00000004799	62	1031	43	968	125	310	2151	62	287	2509	651	366	173	4190	455	309	51	179	1231	49	879	144	225	309	166	877	240	649	211	233	71	108	191	13409	90	3198	3142	175	242	391	1126	109	1401	617	190	288	152	43	53
ENSG00000004846	121	40	17	5	1	5	8	27	16	62	24	6	1	7	133	37	51	39	21	0	83	7	26	30	1	41	1	3	12	20	17	7	0	460	25	46	3	22	8	85	59	37	13	41	1	3	3	44	22
ENSG00000004864	1551	2089	1474	1433	1810	2871	1735	2693	1209	1393	2488	1488	2476	1276	1847	2670	1952	1535	1701	2193	1484	1758	1362	1982	778	1436	1530	944	2142	2537	2260	1908	2598	1226	2045	1070	1634	2094	1597	1921	1261	1153	2086	1142	2447	2044	2463	2897	1581
ENSG00000004866	1211	947	923	609	785	1393	781	872	652	638	709	602	727	716	1093	902	1039	843	713	923	681	764	739	955	679	529	599	514	690	703	1065	893	1488	671	1040	564	749	780	637	929	839	477	1123	808	721	948	977	695	616
ENSG00000004897	5318	7197	4710	2815	3805	5333	4019	3945	3551	2597	4973	3160	5035	3033	3362	4306	3860	3018	2794	5138	2703	2431	2852	5001	4031	2280	2773	1899	4110	3795	8531	4300	8015	2831	5657	3025	3188	3297	2703	3836	3320	2097	4098	3322	3574	2434	10277	6915	3715
ENSG00000004961	2852	1602	1747	799	1028	1730	970	839	1882	830	1252	950	1043	749	860	2024	1007	969	761	1552	777	835	742	1119	947	650	1006	596	1021	1153	2573	2011	1715	650	1011	864	1129	1031	779	1002	695	604	978	828	1302	1296	2139	1767	929
ENSG00000004975	1929	2362	1701	1406	1519	1631	1595	1278	1403	1292	1546	1409	2371	1755	1750	1789	2382	1269	1781	1202	1619	1263	1151	2326	2006	1110	1026	1408	1507	1934	2480	1370	2571	1333	2053	1052	1728	1645	1560	1948	2009	972	2023	1149	1402	947	2718	2003	1449
ENSG00000005001	345	2378	453	220	3324	2960	1129	1985	4245	174	434	137	516	829	166	1897	74	1601	80	616	203	852	1048	145	674	596	1058	1013	640	1070	655	1961	328	176	1928	725	1656	1929	249	623	103	520	123	12	1884	741	102	192	1172
ENSG00000005007	7583	6900	6758	4335	5505	7463	5797	2958	8032	4086	5474	5212	6120	4700	4050	5131	6795	5543	4759	5166	4297	5048	3874	6549	3783	4323	4508	4953	4554	6237	4791	7238	4220	3074	6199	4532	6364	5958	4332	5618	5029	3473	6570	4191	4755	4887	4615	5102	4643
ENSG00000005020	974	1761	1611	651	1269	2589	1602	883	1482	811	1408	1065	1366	959	796	1470	873	1169	1257	639	1050	1271	1056	1002	1287	889	472	366	1193	1262	1313	1473	2379	1285	1075	434	329	1151	1239	715	915	703	1509	1702	1268	1327	4242	991	1239
ENSG00000005022	10832	11129	13421	10870	9846	12915	20136	10723	10923	9693	12162	10819	9858	13115	11397	12427	13182	11931	7719	12201	9128	14980	10018	22232	10923	10288	11764	15128	8470	19765	11467	17101	34869	7826	22072	14151	29115	16003	11015	14476	7157	8957	10744	6017	18211	25805	16539	21007	9412
ENSG00000005059	1756	2648	1728	980	2140	2009	806	1541	1027	454	1658	732	1788	641	752	2163	1530	1171	628	3371	501	698	985	1948	983	675	1402	335	890	1754	1749	1999	2871	711	1278	749	653	1089	614	1364	569	614	636	820	1609	1178	1704	2807	1818
ENSG00000005073	37	44	7	72	13	12	15	74	101	6	179	200	4	1	45	4	87	22	50	141	42	3	5	40	11	4	9	2	94	6	29	5	13	30	78	7	3	62	47	78	51	5	16	55	130	7	218	19	7
ENSG00000005075	1102	994	676	804	606	1430	864	1009	848	707	1056	789	1092	824	690	921	1384	929	646	1074	748	721	463	1025	791	519	836	513	878	1069	1236	845	1015	582	508	753	1116	742	638	933	764	372	793	994	1032	1046	1041	990	624
ENSG00000005100	994	1809	1574	866	2268	1605	1050	908	808	1055	1045	674	1729	1031	1349	1048	2729	946	867	1102	859	951	1012	1616	1252	1004	757	897	1331	1219	1931	1612	1478	738	2274	778	1045	1040	687	1396	1008	802	1318	791	1507	789	2019	4251	1286
ENSG00000005102	57	1334	192	593	281	311	598	178	79	420	860	407	18	418	635	53	97	552	257	269	299	268	444	906	142	460	469	169	342	427	29	270	119	581	229	745	339	459	297	1069	496	157	335	159	266	93	62	171	136
ENSG00000005108	269	1128	294	585	198	342	603	327	188	450	960	470	111	378	446	70	135	365	354	267	353	264	508	356	167	377	215	172	425	624	107	299	56	234	215	429	250	558	274	924	315	213	341	333	246	170	92	181	268
ENSG00000005156	2121	2312	2500	1479	1572	2219	1981	1429	1613	1694	1770	1605	1899	1861	2328	1165	2174	1702	2123	1334	2051	1466	1447	3100	1195	1584	1207	1469	2001	1947	3488	1729	2337	1530	1749	1357	2168	2043	1740	1375	1869	1068	2936	1094	1385	991	2122	1927	1503
ENSG00000005175	1279	1775	1547	854	953	1646	1205	884	830	974	1175	739	1044	933	1163	1127	1129	1346	776	1017	927	814	798	1548	1387	728	830	639	902	1088	2688	1194	1712	766	1331	898	1197	938	790	802	1005	624	1459	947	1217	1027	1973	1688	958
ENSG00000005187	51	185	44	63	48	74	4282	26	28	308	57	143	24	2955	155	39	73	36	85	38	739	62	73	1897	46	627	125	2623	15	364	30	62	20	741	36	1217	5580	62	186	54	258	26	239	6	42	243	31	93	11
ENSG00000005189	126	224	128	124	187	520	247	229	494	117	172	131	176	171	164	134	414	127	192	128	174	127	129	511	121	115	155	142	110	149	124	263	546	133	211	100	157	113	143	139	157	88	204	50	192	257	112	325	242
ENSG00000005194	2631	3096	2865	2432	1915	2720	1851	3214	2741	1585	2445	1876	2519	1611	1788	2051	1436	2289	1471	3013	1520	1960	1701	3278	1711	1536	1859	1311	2097	2862	4700	2914	3081	1075	1818	1711	2397	2303	1546	2444	1561	1464	1879	1571	1975	2326	3007	4534	2056
ENSG00000005206	1102	1252	1342	969	1395	1411	908	430	654	1007	1335	973	1059	960	1052	680	1907	892	1203	1086	989	1243	963	1808	661	971	1514	1577	842	1132	485	1461	839	960	1724	875	1357	1165	897	1285	1214	641	1441	1089	1195	1047	1028	974	867
ENSG00000005238	2966	2604	2188	1565	2840	1203	978	1862	1567	641	2296	1493	1811	959	1634	1720	935	1143	833	1964	1168	1499	1326	1208	1510	918	1243	838	1862	1491	2935	2388	970	885	1132	1168	1350	2001	1016	2393	1253	1257	1114	1141	929	1941	3150	662	1430
ENSG00000005243	2244	1881	1810	913	734	551	923	1765	1945	610	1253	1339	1813	883	1009	1166	815	523	989	2078	905	513	522	586	1063	463	619	420	1082	768	4541	735	1122	629	234	921	614	684	375	1031	870	388	984	732	795	294	755	494	909
ENSG00000005249	103	683	330	282	126	125	377	98	103	303	544	322	43	547	412	44	158	302	384	221	523	557	329	230	213	283	346	228	137	220	134	343	72	1191	242	783	426	156	233	275	474	75	779	312	115	156	141	182	71
ENSG00000005302	1480	2120	1460	1063	1217	1697	1246	749	869	1096	1840	1258	1157	1084	1417	1131	1417	1338	1012	1084	843	1080	1241	1644	1170	908	1198	807	1177	1514	1851	1689	1484	796	1371	1039	1296	1216	989	1037	903	831	1696	1293	1477	1156	2228	1956	1157
ENSG00000005339	6143	7499	8433	3569	6484	6264	4536	6264	5458	5431	4856	3924	5456	6588	7955	4702	4356	4147	6114	3592	6157	5196	5736	5558	3056	4931	4400	5374	4700	4162	5669	7538	5359	5444	7611	3406	4949	5926	4263	6587	7873	3449	8754	4224	3629	4757	3665	6769	4348
ENSG00000005379	172	481	421	454	675	553	303	90	278	546	434	215	72	559	682	143	1510	148	464	200	581	226	527	919	328	244	870	466	389	134	256	317	715	370	1133	229	249	141	155	343	453	95	295	394	148	147	653	327	126
ENSG00000005436	798	1201	856	673	494	657	1093	373	626	885	849	575	517	727	852	835	1272	738	903	703	760	546	561	1146	383	686	566	632	621	941	1045	1001	1538	806	1490	656	955	579	659	685	954	404	1395	668	913	466	1080	1367	860
ENSG00000005448	1161	844	665	232	342	126	310	437	657	145	331	247	352	168	135	221	412	641	109	301	128	206	172	307	919	124	201	190	254	209	2390	465	95	125	331	246	264	201	135	133	98	86	135	578	410	402	2509	651	112
ENSG00000005469	4826	2280	3972	811	657	2040	3786	1174	1910	1568	2198	2366	792	1618	1617	1528	1537	1303	1269	1316	1461	2498	1266	906	674	1545	2207	1890	1224	1842	2810	2038	1272	1352	2153	1192	2286	1805	1772	1356	1570	1576	2075	781	2588	1292	1317	477	1621
ENSG00000005471	86	169	75	72	30	107	134	42	45	152	384	226	81	252	188	74	123	119	141	99	123	68	130	124	59	156	159	95	70	170	151	125	55	202	103	241	172	133	104	287	182	65	257	63	57	45	57	55	71
ENSG00000005483	5631	5008	5826	2900	4196	4622	4558	4075	3297	4288	4320	4143	3785	5685	9626	3617	5643	3411	6376	2706	6292	3825	4789	2949	2684	4342	3145	4319	3635	3853	4749	4826	5505	5269	2679	3252	5193	4079	4710	5440	8827	2628	9854	3581	2760	3209	5697	3165	3269
ENSG00000005486	2157	2710	2059	1486	1176	2942	2158	2283	2139	1379	2249	1640	1756	1970	1624	2224	2084	2357	1576	1984	1501	1760	1487	1423	1919	1254	1922	1324	1367	1767	3019	1877	3225	1195	3739	1363	2094	1531	1012	2125	1426	838	1820	3255	1957	1231	2151	1998	1541
ENSG00000005513	9	63	12	112	17	16	48	7	5	42	42	42	10	183	105	11	8	27	64	40	153	20	15	20	9	117	93	51	17	23	9	13	16	148	206	77	45	10	29	36	98	1	39	53	25	21	11	12	25
ENSG00000005700	2787	4352	3007	2029	3107	3778	3964	2823	3370	2337	3681	2679	2855	2965	3164	4064	3965	2643	2547	2528	2752	2642	2545	2962	3158	2150	2587	2035	3053	3584	6112	3852	3494	2560	5143	2995	3860	2972	2289	2990	2774	1601	3624	4002	3060	2989	5730	4545	2830
ENSG00000005801	933	1231	654	498	615	892	746	427	582	568	1000	591	621	681	709	658	659	739	621	529	517	637	699	802	658	516	641	616	724	709	917	969	970	588	933	570	729	715	542	583	653	458	963	479	723	597	962	1395	776
ENSG00000005810	20203	19185	25342	22022	13437	9308	19012	11472	9775	27327	22676	27998	13562	21340	52131	17263	21568	15581	27117	11844	25990	26730	19946	18564	7404	22501	14674	16199	12460	23592	16286	22301	12107	21123	17093	15390	21425	19722	27902	32978	37012	16388	41188	5667	10029	12675	12576	11150	15157
ENSG00000005812	4290	4917	2375	2440	1786	2200	3141	2687	1994	2430	3356	2934	2144	3798	4916	2464	4445	2124	3955	2554	3682	1968	2349	3938	2064	2185	1769	1670	2701	2972	4167	2775	4451	3302	4378	3555	3548	2365	3763	3144	4811	1822	7152	1919	3380	2017	3945	3583	2174
ENSG00000005844	193	1932	1849	312	2206	1656	717	244	662	1147	1707	501	480	584	91	891	756	1385	130	481	172	657	2451	1247	2179	449	2688	225	800	551	292	1225	596	233	579	565	146	286	136	398	90	128	308	291	118	317	784	858	482
ENSG00000005882	2426	1583	2408	874	756	866	923	1350	2575	749	1263	1038	1296	1408	1346	943	1222	1546	1032	1138	1291	763	593	1246	898	770	1367	957	1185	661	4287	995	511	1222	1319	1459	1237	691	739	624	1401	512	1315	467	576	947	789	664	696
ENSG00000005884	58737	37336	32910	8547	32689	8835	7285	24610	15571	5547	17685	6746	31621	4848	5830	30636	7120	9482	7180	19585	6602	8121	6901	4338	36031	7266	14086	4757	23400	9891	69032	26666	24661	3852	3773	3792	5166	11231	3969	7269	4870	5839	7171	13811	23957	4200	98007	14212	16207
ENSG00000005889	3827	4662	3521	2034	1756	3454	2788	2027	2883	2177	3140	2228	2118	2561	4018	2479	3595	3228	3470	2968	2257	2045	2073	6352	3005	2805	1901	1703	2369	2376	4874	2991	3818	2296	4944	3473	4086	3474	3314	2337	2380	1207	3200	2772	2371	2504	3773	3427	1964
ENSG00000005893	21504	13526	12440	8914	7773	13113	12246	12095	14583	6130	15818	11250	8436	9726	9860	13950	9344	9146	8571	18926	8725	8505	7638	19752	16473	7654	9718	6705	12522	13902	28737	14860	24852	9060	17229	8592	11952	12496	9078	10925	9204	7756	14030	14502	15324	14975	23639	6626	9676
ENSG00000005955	5244	4522	4350	2349	2996	4106	3073	4417	2754	2653	3507	2731	2701	3098	4489	3144	4022	2559	2951	4381	2984	2391	2799	4625	3172	2325	2639	2061	3627	3171	7390	4433	4733	2711	4101	2431	3547	2501	2320	3012	4057	1667	4429	1670	3183	2311	3864	4451	2506
ENSG00000005961	52	141	15	7	52	40	46	32	38	16	53	15	93	16	21	17	59	143	23	19	15	42	115	116	25	13	206	25	19	70	90	32	115	31	87	38	21	75	19	58	27	33	8	16	20	58	15	44	33
ENSG00000006007	3893	4725	3622	4368	2073	2881	6486	3539	3992	3164	4169	5975	2683	5155	4282	2808	3242	4101	3654	4928	4371	4666	3381	5407	1808	3423	2363	2873	2470	7208	6951	4422	2823	3246	2348	4947	10199	3559	3869	7406	3890	3428	5898	3310	3169	3058	5501	3250	2504
ENSG00000006015	880	891	1367	657	734	1121	784	315	1283	711	1031	886	826	769	506	425	553	933	826	599	587	741	423	690	547	598	900	780	576	788	330	592	324	686	527	912	1275	599	468	553	505	274	835	701	991	551	763	602	577
ENSG00000006016	1552	1239	342	1502	172	33	558	473	160	504	333	537	645	644	445	1385	312	642	1020	1250	862	111	74	462	285	179	90	260	634	386	677	471	378	580	1567	2044	633	984	527	869	460	287	1009	867	93	642	44	157	546
ENSG00000006025	69	307	203	129	425	176	194	109	84	188	287	152	190	159	145	77	283	196	75	111	89	176	305	182	229	114	344	142	160	110	178	203	108	122	336	182	90	152	87	172	81	60	85	79	153	93	306	256	158
ENSG00000006042	488	1448	303	704	144	197	1003	395	301	605	862	1009	99	1107	945	22	429	324	783	434	676	334	437	578	334	443	283	708	542	568	1113	416	295	779	564	933	1248	536	551	811	760	194	714	496	861	384	293	324	63
ENSG00000006047	1	9	6	58	0	1	39	0	22	49	24	19	14	37	117	0	95	36	68	8	80	7	19	134	25	36	8	19	0	5	27	12	430	78	52	30	45	7	41	5	84	4	65	3	36	26	10	69	40
ENSG00000006059	40	16543	0	9	31	9	55	9	35	25	31	24	28	11210	13	20	1	13	5	19	2	15	22	54	2	75	12	3066	0	24	4	11	11	3852	63	69	325	19	7	15	0	15	1	0	14	16	0	0	29
ENSG00000006062	1088	1673	2068	825	1323	628	1880	604	1019	873	1555	1122	1863	1387	1252	683	1174	1348	1027	864	1071	1232	1628	593	824	1078	2978	900	668	788	845	1257	529	645	951	967	868	735	753	958	1148	469	2047	455	910	905	1000	1358	656
ENSG00000006074	1380	5052	897	189	1230	333	1513	410	10562	1179	8097	493	659	848	29	199	77	2856	220	739	78	482	1892	1759	2304	596	1991	152	566	1342	2654	1432	119	114	492	1475	38	175	303	161	62	53	1717	6883	711	488	3333	57	299
ENSG00000006075	500	487	917	50	334	1178	66	131	700	94	193	25	377	16	18	403	85	899	7	174	7	336	380	349	930	15	208	4	166	79	785	265	368	40	195	63	6	33	4	42	7	8	1	345	102	169	1781	169	52
ENSG00000006114	2884	4030	4162	1956	3100	3169	2848	2033	2635	2423	3787	3227	2143	3082	3277	2983	2606	1941	2070	2029	2581	3825	3523	2625	2971	2300	2855	2387	2166	2839	4377	3828	2312	2253	2875	2018	3087	2823	2509	2594	2895	1697	3629	1448	2029	1637	2703	2277	2285
ENSG00000006118	1633	4876	1905	482	4745	4396	603	2335	3648	200	1559	400	1714	729	77	2120	1492	2049	103	2860	192	1232	698	833	14283	277	1308	1131	2398	1100	5897	2027	1152	583	2907	933	614	863	188	811	134	406	88	2706	2633	1800	2619	1764	623
ENSG00000006125	13593	9419	9134	4104	11163	4459	5393	8824	6440	3747	8042	5815	12606	5030	6737	7522	5805	8130	5545	4571	4376	3349	5078	4976	8737	4219	3701	2808	5978	4499	12978	10268	4621	4872	2375	4464	3847	4986	3731	5232	4543	2688	5503	1200	8918	2816	28031	7109	8340
ENSG00000006194	2414	2768	2053	1425	1235	1889	1802	1621	1544	1308	1960	1346	1761	2102	1966	1466	1623	1509	1446	1724	1707	1179	1110	2689	1116	1164	1438	1345	1341	1462	2370	1870	2334	1307	2649	1161	2004	1208	1038	1629	1828	717	2217	1471	1232	1597	1549	2681	1254
ENSG00000006210	174	1854	2578	694	832	164	1331	139	2119	905	707	569	174	1483	828	635	473	614	345	926	726	250	487	386	537	688	932	900	199	221	153	633	377	1011	1949	710	917	174	264	410	442	28	446	2641	219	302	1156	664	172
ENSG00000006282	1354	1031	1050	1067	699	1833	1392	1197	933	1570	1621	1224	1585	1164	1243	1006	954	1338	1579	2452	1604	853	940	1353	938	629	1061	858	1180	1484	3625	1046	1596	1245	969	1246	1344	748	687	1100	1297	435	1249	1131	1646	726	1743	618	1001
ENSG00000006283	251	181	218	187	24	65	234	114	64	211	398	470	18	301	164	31	101	78	184	196	166	1530	148	72	45	337	22	221	197	149	101	79	26	231	106	168	205	509	110	516	132	199	165	152	66	83	7	45	52
ENSG00000006327	6600	5459	5248	849	2816	4892	1127	3798	5801	455	3358	1121	4078	1609	270	6677	995	2942	302	5122	830	1242	817	561	7177	793	1319	387	1597	1338	14865	4818	4477	338	3172	1478	911	1572	628	1701	356	879	674	9418	2988	3191	6628	6726	1537
ENSG00000006377	9	6	74	19	14	11	30	127	1	43	0	38	0	34	159	46	62	26	61	47	72	74	29	226	8	36	15	36	45	65	50	43	21	30	7	20	68	23	37	44	44	22	68	5	35	20	0	5	0
ENSG00000006432	2020	1746	2970	3607	4020	1245	1536	10338	5893	3066	3316	5022	4108	2075	3866	6527	1569	2601	3027	3072	2818	5897	3110	1517	958	2125	2390	2284	3467	5873	4573	4398	1568	2092	1362	1753	2954	6204	4504	6329	2490	3838	4318	271	2310	2121	3642	1900	2704
ENSG00000006451	4644	4930	3248	1904	4119	4191	2409	3713	2974	1689	4111	2244	3216	1892	2610	4259	3227	2462	2185	5129	1707	2135	2296	2140	2533	1692	2695	1250	2652	3205	3711	3890	6795	2113	4222	2135	2303	3122	1891	3125	2111	1915	3060	3369	3779	3765	8471	3297	2730
ENSG00000006453	1569	2492	1837	915	2310	3670	1758	2534	2238	865	1343	1214	2121	1623	1414	2849	3147	1683	1483	2615	1734	1165	951	1404	2849	907	951	1330	1540	1414	5219	2202	6384	1458	3644	985	1865	1625	1214	1442	1456	1069	2204	687	1610	2299	2329	3012	1294
ENSG00000006459	3675	5667	5201	2155	4032	6282	3417	3889	6579	3303	4780	2857	3074	4811	5126	6008	3933	3880	3854	3891	4543	3151	4288	5808	2532	3449	3086	2284	4825	4605	7660	5008	17491	3657	5467	2866	3868	5131	3581	4107	5256	3007	7392	2978	3165	3277	3578	3125	3777
ENSG00000006468	405	587	265	310	193	346	255	210	204	187	419	136	114	260	240	90	103	186	157	219	424	186	191	288	308	274	88	136	117	254	295	209	148	422	191	274	134	189	142	222	198	55	213	4685	128	85	2543	306	48
ENSG00000006530	1164	1630	1333	876	892	1891	899	1090	1089	752	1111	776	1284	848	1220	1334	1708	1203	816	1323	740	791	930	1169	1041	618	971	553	1088	1070	2037	1315	2781	738	1791	675	819	725	618	1018	879	456	977	902	1216	1060	1941	2098	622
ENSG00000006534	196	332	347	241	223	439	397	137	241	278	775	527	95	335	296	172	181	507	269	275	296	273	372	450	419	265	329	206	168	370	190	304	101	261	119	321	255	229	235	388	255	130	372	722	219	230	394	128	128
ENSG00000006555	3289	2666	3400	3396	1555	1615	1563	3885	3045	1974	3820	4189	3412	1422	2265	2707	1961	2207	2832	2785	2384	3791	2168	3113	2256	2050	2825	1995	3148	3273	3126	2503	1183	1925	3057	1833	2465	6143	3174	3396	1667	2944	2780	53	2252	1806	199	385	3637
ENSG00000006576	1873	2407	1516	883	1391	1996	1211	1418	1684	841	2170	1285	986	1059	1085	1456	1811	1673	835	2290	1008	1045	1667	1379	1864	713	1803	726	1378	1446	3960	1591	2363	909	2374	1800	1068	1029	907	1348	1306	761	1505	2930	1516	2189	3359	2590	1481
ENSG00000006607	3800	3342	4310	3036	3627	2863	4280	3763	2151	2766	4684	4221	4258	5180	4343	4780	3699	2754	3699	3702	4109	5070	3445	2672	1919	3589	2610	4836	2220	4952	4023	4404	3827	3344	4232	3106	6391	5877	4535	4722	4000	3184	6048	1500	3119	2358	1858	4754	2045
ENSG00000006625	1415	2838	2072	1649	1812	2510	5424	2164	1645	5596	5041	11907	2605	2677	4954	2326	1628	2506	2107	2040	2432	8510	3400	4207	1370	4942	2196	3270	1513	11429	1191	5933	5375	2202	2073	3746	6570	4513	9884	4152	1557	3698	2908	846	4550	2566	1862	3386	8470
ENSG00000006634	840	1404	495	416	689	1661	569	809	697	431	608	316	825	406	467	777	1234	534	373	891	347	351	482	946	841	348	518	314	647	624	1101	863	2755	360	1560	428	562	569	407	495	430	364	687	490	991	1040	1305	2449	849
ENSG00000006638	26	96	40	30	38	413	46	21	24	37	92	47	23	36	19	1	19	23	27	29	12	26	20	36	37	21	9	19	20	15	39	22	99	35	72	39	18	31	17	40	14	10	11	317	33	50	64	24	14
ENSG00000006652	3731	3191	2227	2039	3876	5007	3053	1964	1072	2626	1907	1633	1843	3437	1247	2085	1508	2015	1238	3297	1744	1741	1325	957	1690	1845	1104	2284	1750	2143	4061	5008	2995	1770	756	2079	4920	1621	3278	2052	1381	1200	2515	3515	1595	1400	1763	3280	836
ENSG00000006695	960	1122	1144	655	866	1109	946	548	573	670	864	584	1058	698	674	943	927	919	528	925	615	658	611	1207	835	615	876	660	710	838	984	932	778	529	791	686	1021	704	570	763	504	492	827	468	915	421	924	1827	671
ENSG00000006704	2347	1659	1314	1454	1869	2233	1272	1842	1685	1514	1298	1394	1614	1438	1317	1645	3374	569	1844	1529	1372	1517	1006	1500	1772	1029	1071	1515	1555	1545	3035	1568	2529	1136	4705	1041	1479	2052	1340	1802	1522	1161	1877	1547	1138	1911	1667	1639	1088
ENSG00000006712	3100	3016	2265	1992	1991	2478	1820	2330	1992	1473	2824	2154	1399	1908	1334	2412	1731	2301	1308	2818	1339	1872	1577	2314	1797	1318	1840	1012	1831	2583	3676	2830	1763	1334	2036	1651	1854	2831	1322	1959	1084	1402	1624	2014	2095	1626	3054	2448	1786
ENSG00000006715	4569	4727	3355	2429	2102	4726	3467	2874	1984	2266	4043	3127	2510	3308	4504	3449	4019	3203	3626	3436	3175	2907	2543	3037	2852	2412	2312	2177	2650	3314	3340	3402	5556	3296	4739	2501	3682	2969	3350	3309	4143	1650	5015	2354	2744	3128	4723	3000	2545
ENSG00000006740	27	206	110	126	70	110	217	32	31	85	149	69	68	145	242	24	715	62	193	82	123	43	67	653	138	87	71	138	53	70	236	78	29	245	939	133	199	45	89	88	234	21	138	38	117	75	61	109	105
ENSG00000006744	3751	5307	5327	3526	3572	3916	3458	2347	2036	2690	3598	2484	3703	3276	3329	3429	3941	3886	2811	4508	2824	3186	2397	6034	2617	2416	3098	2264	3816	5005	5756	4389	4932	2239	3567	2705	3982	3921	2322	3334	2287	2094	3432	1803	4566	2224	5315	7477	3268
ENSG00000006747	297	153	511	237	34	227	167	94	107	45	267	389	222	437	1042	22	28	163	486	66	331	50	66	157	119	91	14	114	37	29	444	57	155	242	136	380	1055	65	240	55	649	17	889	86	60	50	30	34	63
ENSG00000006756	2345	2932	2366	1500	508	4847	2278	1087	2648	1185	1969	1706	1887	1820	2751	1360	2213	2280	1883	1489	1413	1358	974	4452	1503	1629	1132	1255	2264	1692	4816	1732	3136	1302	3739	1563	1999	1661	1269	1227	1249	808	1638	782	1824	1743	2802	1895	1959
ENSG00000006757	923	594	670	566	423	817	847	402	586	597	661	574	826	724	1006	723	349	1080	803	583	552	361	349	1210	417	648	443	453	587	554	1056	669	625	485	574	839	1542	829	631	440	430	332	644	193	802	587	675	901	614
ENSG00000006831	4914	5978	5489	5358	3050	3988	5235	9023	5138	3548	6309	4732	4046	5034	5784	12199	3619	4153	3877	6517	4030	6193	5032	4975	3838	4085	4347	3763	4191	7722	11067	7493	6583	3993	4460	4377	7779	7197	4564	8884	3972	4995	5188	3231	7133	4743	4378	5223	5095
ENSG00000007038	5	62	17	192	25	49	49	13	65	21	109	64	514	30	6	1	84	12	6	20	78	11	31	3	910	20	8	18	12	47	48	6	1002	41	390	65	81	4	58	17	14	1	20	46	154	54	240	1217	9
ENSG00000007047	2229	1478	1727	1419	1591	939	1588	1171	1033	1105	1687	1477	1076	2055	1981	1771	1717	1195	1595	1239	1829	1576	1303	1050	1028	1452	1517	2088	1138	1595	1868	1939	911	1408	2411	1282	2673	2148	1589	1913	1676	1145	1993	1759	1122	947	1427	853	1742
ENSG00000007062	63	523	8	285	20	12	240	39	4	63	237	28	15	226	377	30	367	2	59	54	461	39	187	2078	33	309	99	201	20	38	14	854	7	915	108	410	159	13	113	153	111	8	27	5	24	62	177	82	18
ENSG00000007080	1352	1406	1683	1219	1676	2034	1072	1021	1558	1018	1650	1426	1876	1075	685	1169	1414	1356	1120	1760	881	1350	844	827	628	865	1183	838	1186	1758	928	1441	705	862	1172	1215	1537	1607	737	1626	713	847	1242	1495	1834	1673	1522	1567	1407
ENSG00000007129	20	137	60	17	85	113	43	42	28	37	108	31	19	17	17	25	25	165	22	47	13	25	86	94	73	15	154	12	35	41	25	62	25	24	28	27	5	16	12	21	11	4	26	82	21	17	10	42	42
ENSG00000007168	16409	13916	10852	8173	8063	11187	10356	10803	9792	6912	14084	10644	10098	10147	12145	12651	10749	9217	10575	15927	10217	11047	9272	8346	8364	7631	7224	7222	9764	12127	23992	14503	11892	8780	11477	10277	14092	12999	10891	13224	11269	6908	15446	6524	10256	8733	10360	12273	10012
ENSG00000007171	2	28	21	12	30	29	5	79	174	8	18	14	8	23	19	51	21	92	15	10	59	17	141	136	32	5	52	5	9	9	10	54	5	51	95	16	16	3	5	18	92	1	45	12	14	5	52	15	41
ENSG00000007174	72	79	209	48	21	18	123	9	25	154	49	128	57	54	120	35	46	36	99	48	136	23	35	19	8	140	58	44	20	47	100	52	75	98	71	26	24	38	57	43	118	24	156	3	37	44	12	36	48
ENSG00000007202	19399	21629	18104	14086	15776	15578	16735	15263	12717	12389	18776	16105	16796	13510	16035	12082	15222	15430	13808	12830	13272	14773	14032	19405	12726	11354	12309	11539	16425	18476	23114	14751	15225	10912	14745	12940	19252	18089	11866	15588	11471	9902	16889	7780	12291	9128	24088	22116	13545
ENSG00000007216	0	17	0	126	0	1	9	1	1	52	20	1	0	52	123	0	3	0	24	2	310	0	16	32	0	218	0	12	0	0	0	0	0	368	0	131	0	1	12	22	27	0	0	0	1	1	4	9	0
ENSG00000007237	2633	7723	3595	8579	1015	2281	10352	6395	955	9273	9635	12052	1544	13509	15109	1658	2714	4393	13339	4274	14957	12335	7416	2610	1353	8769	3383	11494	1821	10697	1210	6039	546	9430	1857	9048	18047	9371	12451	22260	14422	6108	27440	7271	3071	3797	605	1423	2846
ENSG00000007255	282	417	204	405	90	115	895	164	211	547	308	314	160	727	684	214	437	371	619	178	811	270	193	702	141	290	315	601	230	427	194	278	109	564	332	514	1220	189	358	278	722	127	933	112	256	159	206	306	221
ENSG00000007264	79	427	150	65	114	106	252	24	132	178	233	143	93	173	22	300	76	866	62	76	39	88	360	153	132	146	256	301	69	192	186	95	262	167	131	205	329	53	110	32	22	29	33	288	29	267	364	738	160
ENSG00000007306	0	105	1	78	13	1	9	13	45	17	26	11	18	27	73	4	0	204	68	47	120	14	37	111	9	44	332	6	51	410	16	27	2	196	15	27	9	36	169	34	145	6	59	0	120	6	0	0	62
ENSG00000007312	15	382	137	79	146	92	184	176	81	143	229	107	72	102	36	23	47	225	57	114	56	74	366	279	254	92	334	46	174	258	31	145	27	111	141	185	99	56	57	63	36	10	43	52	41	44	78	83	34
ENSG00000007341	982	893	1009	559	829	988	1043	463	1079	801	878	755	881	842	890	685	592	627	718	583	948	691	584	584	606	647	579	588	660	577	814	813	799	759	956	548	773	579	625	645	971	395	1310	450	619	565	646	763	798
ENSG00000007350	12	7	32	78	0	46	45	9	12	57	19	101	5	24	46	21	19979	16	20	5	15	34	55	3	2	27	8	41	2	48	1	63	25	3	46558	57	59	31	68	68	30	25	35	1	17	13	3	3	11
ENSG00000007372	67	154	15	1	25	15	27	13	336	25	13	80	2	50	10	102	505	1	246	318	157	0	83	47	9	95	2	5	0	2	89	4	4	2	439	5	8	1	2	2	13	0	23	173	147	519	358	272	2
ENSG00000007376	1763	1336	1207	893	1258	1525	665	814	1420	728	1066	688	1311	850	626	642	1108	1013	659	1334	556	835	597	1261	819	545	1201	608	1047	1048	1103	1194	722	478	1650	768	1040	741	395	926	628	489	835	1045	1204	1148	1347	1546	696
ENSG00000007384	2013	1604	1328	1118	1770	1367	1119	1125	1557	1067	1683	1359	1269	1376	1644	1615	880	1140	1337	1580	1405	1286	953	1134	581	1002	1089	1123	1006	1101	2323	1524	1460	1179	1190	1064	1257	1323	981	1515	1282	703	1519	1654	1181	989	894	685	1006
ENSG00000007392	950	1477	1194	993	959	793	1033	567	674	1050	1429	855	1499	1105	1210	732	849	775	932	643	796	1051	1066	740	876	925	875	1166	837	994	1203	1261	1020	752	952	821	1364	1194	962	1168	1061	654	1437	1063	903	991	1372	1302	744
ENSG00000007402	11	92	24	68	25	15	223	10	18	97	64	90	108	245	187	11	74	442	310	15	212	43	37	47	12	95	69	150	14	43	14	32	13	163	340	134	242	16	46	45	193	14	273	8	10	19	14	21	47
ENSG00000007516	32	52	37	79	22	24	154	63	87	86	91	62	55	102	193	47	53	90	206	81	186	69	48	55	90	101	106	211	52	89	61	44	156	144	478	121	233	120	77	103	117	58	153	18	40	86	213	34	66
ENSG00000007520	2154	2320	1657	1371	1900	1869	1267	1509	2110	1079	1988	1320	2453	1093	1121	1919	762	1485	1500	2175	1100	1232	966	1541	1328	934	1344	796	1547	1898	1873	1309	1848	967	1555	1335	1517	1498	968	1417	1005	748	1536	1787	1550	1894	2227	1754	1464
ENSG00000007541	1384	1780	1585	920	965	1298	1045	718	1181	920	891	812	1428	1190	879	754	1345	1194	1244	1279	1023	1018	683	1518	798	926	1075	1351	746	979	903	1056	1415	1039	1306	1002	1662	776	705	990	942	450	1299	2258	905	949	1641	860	837
ENSG00000007545	869	897	1008	489	898	824	699	635	883	695	702	553	639	831	954	646	858	539	701	568	663	797	713	732	411	601	599	829	612	552	858	852	884	705	1067	465	814	774	567	812	891	425	988	462	466	747	562	669	548
ENSG00000007866	2284	1744	2651	1584	2187	1718	1494	2571	2874	1644	1645	1650	1786	2111	2499	2734	2557	1420	2037	2022	2388	2519	1872	4803	1082	1807	1535	1673	1619	2522	3601	2745	2658	1531	3336	1106	2098	2572	2052	2839	2563	1403	2718	2136	2656	1850	1321	1004	1687
ENSG00000007908	207	6066	200	3613	719	2994	1542	911	64	459	800	39	5	103	237	226	176	528	59	960	274	427	656	1232	623	111	1354	188	1500	766	82	2287	56	268	590	1392	356	1570	377	2161	430	407	1246	63	576	175	17	671	490
ENSG00000007923	2670	3318	3038	2045	2861	3727	2607	2667	2287	2391	2751	1924	3514	2182	2353	3728	5846	2231	1708	2661	1827	2362	2131	4052	3117	1820	2389	2110	2505	2987	3446	3481	2570	1744	4422	1972	3133	2825	1741	2562	2018	1510	2317	1811	2251	2742	3908	4671	2407
ENSG00000007933	96	180	120	361	79	220	181	96	133	130	828	479	25	111	107	20	140	99	14	129	53	79	97	754	37	83	58	22	154	136	159	89	49	24	177	63	35	54	19	273	54	17	44	550	313	26	14	117	65
ENSG00000007944	5743	2094	7538	1095	614	747	3093	1165	1256	1884	2351	1909	715	1881	1792	711	1406	1673	1464	1797	1979	1037	1084	4074	636	1720	1336	1585	1306	1326	11540	1420	3136	1362	3116	2251	3118	1316	1345	1547	2306	772	2732	1116	724	777	288	726	632
ENSG00000007968	250	646	403	566	760	691	900	526	568	1099	515	357	979	442	830	934	5928	752	639	574	772	1279	758	3911	333	539	634	656	356	677	387	929	1876	479	3096	630	794	658	938	558	536	288	887	133	448	2029	342	869	1096
ENSG00000008018	8315	7203	8266	4846	5452	6549	6674	5173	7495	3736	5956	4776	7285	4785	4915	10213	4914	6445	3484	7106	3826	4606	4867	8808	5222	3257	4674	3106	5501	6714	16001	6713	3822	3171	7247	4408	6584	4345	3476	5271	3603	2509	4560	5873	7659	6135	8312	9200	4046
ENSG00000008083	4145	5421	5722	3542	5573	4630	3466	6933	4998	3617	3876	3473	4229	4298	5143	4008	4408	4064	4281	4949	3541	4922	3971	4577	4057	3038	3521	3289	5620	4153	6334	4756	3663	2633	5398	2747	4986	5419	3401	4905	4185	3257	7436	1187	2321	5426	4450	5076	3014
ENSG00000008086	548	774	629	317	841	506	368	567	1321	289	539	319	484	399	425	809	507	462	321	446	361	423	378	743	659	327	392	254	403	374	883	571	240	366	597	347	342	592	289	437	361	318	364	512	493	462	323	271	592
ENSG00000008128	42	101	106	58	133	99	72	54	15	45	85	47	77	62	52	40	168	26	37	47	68	112	92	82	70	90	80	79	71	61	139	112	77	77	173	33	90	91	45	99	75	38	78	57	48	74	73	80	52
ENSG00000008130	3052	4195	3621	2618	2402	3017	3749	1889	2408	1964	2928	2286	2406	2990	1666	2888	4286	2831	1877	2135	1923	2384	1847	3760	2199	1787	2129	2715	2736	2946	2650	2902	1847	1955	2808	2666	5397	2157	1667	2436	1580	1366	2515	2262	1830	2438	2632	2929	2231
ENSG00000008196	4	219	131	298	0	12	462	27	628	150	136	246	1	526	684	5	71	65	504	74	496	179	91	214	0	410	2	671	29	238	7	251	0	493	34	233	591	3	531	73	558	30	717	9	148	85	27	0	261
ENSG00000008226	13	56	36	32	26	15	44	18	10	36	45	30	4	83	48	16	82	32	23	14	37	24	40	38	14	28	36	42	22	7	15	29	4	32	67	15	23	17	9	34	47	18	48	15	7	7	5	18	15
ENSG00000008256	2797	3469	2434	2359	1120	1738	1780	1840	2086	1578	3983	4252	2185	2534	3050	1968	2619	2497	3143	2737	2715	2446	1783	1480	1723	2143	1059	1415	1399	2228	2936	2078	3131	2065	4421	2389	2232	1991	2815	3310	3053	1063	4100	3900	3014	2216	3684	1347	1582
ENSG00000008277	30	165	59	85	42	66	187	24	27	169	109	269	20	330	244	12	207	75	187	34	206	37	91	101	124	143	56	88	56	48	14	44	12	158	174	149	165	114	149	83	308	18	229	26	54	40	48	38	16
ENSG00000008282	5317	7408	3939	2350	4554	7880	5227	6656	4870	3070	5026	4716	4557	3693	3754	5397	3656	2466	3351	4752	3444	3387	3703	2485	3343	3147	3822	2618	5390	5738	6736	6143	7773	3880	1866	3816	4982	5427	3928	3296	3495	3198	5139	2616	5554	4336	6596	5978	4544
ENSG00000008283	1843	3358	2743	2620	1912	3141	2566	4181	2293	1735	2818	2570	2503	2251	3346	3621	2518	3816	3586	2254	2939	2060	1925	3541	2853	1967	1767	1926	2243	2796	5857	2448	1856	2196	2204	2071	3151	2747	2525	2958	2446	1396	3756	1136	1904	1020	1830	1848	2677
ENSG00000008294	17103	14514	9929	7836	12715	10999	7846	16612	16345	7880	11691	9831	8399	9443	10747	13044	11408	6205	7921	14698	7869	8276	7135	9009	6662	6832	6680	5716	10640	9793	24107	13864	11789	7509	11169	8052	10057	10589	8648	12441	9814	5747	12424	6048	8729	7279	11530	13619	8987
ENSG00000008300	410	153	272	432	3134	165	316	1067	231	417	1005	365	1464	193	352	125	1612	1091	230	278	137	344	406	949	849	107	269	305	608	300	284	1810	747	89	1552	176	340	322	95	250	213	154	158	239	894	604	963	874	2287
ENSG00000008311	1638	809	486	833	335	1101	1240	1233	249	761	769	847	114	693	970	315	311	375	561	577	523	947	473	783	320	933	1172	682	663	1282	694	831	178	1090	452	684	763	1870	1070	955	579	968	584	453	1278	657	1145	745	411
ENSG00000008323	346	914	579	513	20	159	815	394	201	488	185	434	57	1016	601	44	903	153	1190	1268	750	489	442	1056	543	668	204	849	296	603	2189	681	606	737	1375	590	1252	537	1250	603	643	330	1188	36	693	854	168	255	50
ENSG00000008324	579	745	465	513	433	327	657	550	352	396	588	474	484	511	435	331	294	405	281	354	332	472	351	549	570	326	455	335	436	552	433	492	461	338	433	477	694	584	380	526	358	313	478	271	664	292	586	382	372
ENSG00000008382	391	551	487	571	355	748	615	307	751	492	799	598	508	525	592	290	547	647	753	367	519	671	410	1035	276	458	624	526	449	666	229	502	318	488	520	476	843	578	556	554	458	284	635	313	422	506	742	217	408
ENSG00000008394	11	761	2005	1120	24	134	18763	1282	3606	1404	552	190	256	9010	1378	12	1960	138	342	571	3722	2689	1609	7155	41	3650	1428	8039	949	5519	63	2739	1683	3457	160	6036	22439	2872	440	1758	1218	49	695	38	2621	4178	369	3391	173
ENSG00000008405	818	1193	918	859	495	1064	772	965	783	763	1036	735	476	989	1477	586	1293	772	733	1326	797	506	529	1202	387	732	505	508	802	790	1406	898	842	788	1359	1116	947	628	673	1458	1239	813	2540	671	564	623	641	756	225
ENSG00000008441	2014	3053	3229	3719	2197	2221	6309	1613	1437	5857	3384	5736	2356	7087	12338	1183	4638	1727	8788	1510	9246	2161	3236	1162	1002	5983	2441	8079	1912	3229	855	3894	1042	7584	2592	4189	6408	2679	5846	5672	12132	1523	12076	3640	2270	1324	3031	1574	4285
ENSG00000008513	1566	3378	2336	1528	1764	5742	2003	1515	1508	1283	3198	1234	727	2012	931	751	3113	1981	586	1760	1094	1509	2226	3821	5290	1025	2605	1030	1868	1681	1743	3869	2387	1226	2645	1665	1121	1269	404	2015	798	525	582	6163	1570	1296	3003	3705	1584
ENSG00000008516	200	580	786	38	1055	571	100	285	391	136	477	104	109	92	21	290	93	419	68	136	35	309	310	268	285	65	525	51	201	175	74	365	143	165	233	125	35	471	34	95	40	81	95	95	404	74	40	114	126
ENSG00000008517	197	2219	990	158	2422	2811	474	138	977	431	1722	486	387	470	107	1623	255	1036	195	948	113	367	1465	1024	1421	326	2693	158	672	395	207	1101	2604	285	404	1795	432	188	125	176	65	30	238	596	321	271	240	629	209
ENSG00000008710	6623	3989	4408	4340	5329	2437	4046	1918	3399	7041	4970	6313	2678	6164	5513	1931	6490	2983	8568	3046	7592	3509	2703	3529	2518	4230	3697	6875	3338	3049	3256	3371	2683	6549	9786	4707	5643	3871	4058	5571	9006	1874	9632	8829	2595	4093	3695	1933	2292
ENSG00000008735	97	47	39	242	333	357	917	206	91	675	537	287	132	503	98	346	1417	396	235	151	264	205	103	1313	19	247	100	770	349	489	91	379	1006	170	1169	382	1320	46	60	70	81	35	57	43	139	566	32	181	230
ENSG00000008838	2574	3492	3213	1992	2843	4259	2272	2355	3326	1806	2582	1988	3219	2029	2574	2440	3836	1932	2158	2464	2146	2209	2167	2232	2749	1750	2282	1761	2241	2457	2926	2780	1896	1760	2903	1774	2967	2307	1776	2474	2078	1323	2465	1412	2312	1687	4631	4399	2122
ENSG00000008853	787	1349	903	517	526	889	764	897	334	487	1296	1084	850	715	801	864	788	751	447	659	821	467	567	806	919	360	613	369	539	488	775	518	193	489	667	735	490	585	211	940	702	195	539	1842	592	413	1884	942	223
ENSG00000008869	3410	3909	3134	2714	2333	3780	3870	1918	1840	2984	3722	3141	2553	3824	5312	2997	3531	2027	3280	2494	4129	3106	2497	3117	2261	3082	2498	2900	2546	3495	4677	3528	2361	2972	4211	2591	4944	2949	3174	2964	4171	1781	5475	1564	2261	1814	2388	2842	2319
ENSG00000008952	3628	6660	3141	2552	2213	4388	4761	2969	4088	2844	4411	3578	2236	4430	4062	5475	2525	3295	3577	4693	3410	2410	2877	3668	3930	2816	2296	2439	3300	3739	11168	3538	3738	4239	4272	4032	4860	2523	3216	3205	3609	1510	4669	6353	3189	2865	6374	4156	2125
ENSG00000008988	16244	31189	43134	22094	18987	21760	37541	28903	18043	17650	28667	21852	19693	30741	31819	20526	15253	21812	21705	22642	25279	22389	15945	42072	42613	17703	22783	17416	15786	32992	33113	24721	32809	24194	23070	21612	42627	20608	20169	25787	27393	12394	34011	17653	46067	30853	22195	36893	19297
ENSG00000009307	57671	49151	37386	31199	26316	41749	39705	44853	31980	29089	42413	38211	31820	33665	41880	35471	35175	30373	32546	29599	33641	34242	27256	39044	28827	25629	34154	21163	35367	44506	34267	48956	43580	33078	67409	34384	45574	34717	32600	39324	35848	21216	43073	30659	31593	40029	49845	57122	31156
ENSG00000009335	12585	11561	8651	6169	7447	11613	6781	9143	6805	6445	9255	7153	7652	5599	5993	10083	8980	7275	6126	9370	5025	7563	5685	6326	7312	5381	5818	4616	8405	9038	18230	9826	16666	4669	9993	5957	8079	9269	6517	7969	5119	5079	7676	6589	7993	8616	12350	11244	7368
ENSG00000009413	3569	6685	5392	3071	3063	2052	4082	3759	2873	5362	5645	6879	3669	5186	8758	2458	4858	2992	4660	2945	4993	2696	3359	3919	2211	4232	2335	2388	3911	4624	4158	4442	2212	5426	7594	3886	3637	3258	3119	7585	6936	2522	7773	3082	2628	4141	4044	3452	3255
ENSG00000009694	117	99	31	136	129	41	210	15	12	211	117	196	4	407	928	46	136	42	350	21	340	12	73	53	296	141	19	224	35	30	748	54	3	296	44	232	221	32	202	353	564	68	448	37	19	21	5	49	49
ENSG00000009765	1	5	3	2	0	30	192	6	3	54	9	2	0	379	20	0	5	2	3	7	126	6	5	1	0	79	18	71	1	14	13	9	0	29	2	97	373	4	3	12	37	4	25	1	1	11	3	2	4
ENSG00000009780	1178	1313	974	865	437	1096	1003	929	866	628	1260	837	937	1218	1508	1672	1633	902	1202	955	792	671	710	1148	670	707	764	616	735	907	1667	753	1158	764	2167	1035	1405	661	898	857	1347	407	1344	705	880	1027	1297	1027	812
ENSG00000009790	156	973	719	186	773	742	305	148	224	407	819	237	163	287	54	299	258	652	65	291	107	346	1106	502	843	169	1066	150	313	376	138	592	260	85	355	285	84	189	72	177	92	58	174	127	58	168	283	371	241
ENSG00000009830	1278	1417	937	457	687	961	705	624	553	480	760	584	786	662	527	634	1906	687	430	806	474	779	487	661	643	454	430	583	712	545	2069	757	832	493	955	508	713	682	435	694	433	358	578	786	688	833	843	890	595
ENSG00000009844	3610	3683	3054	1844	1867	3405	2814	2459	2730	1947	2725	2220	2732	2252	2772	3609	2826	2582	2250	2921	2032	2205	1877	3811	2248	1824	1821	1430	2623	3177	5309	3049	2055	2121	4330	2106	3176	2581	2661	2244	2251	1521	3101	2459	3331	2629	4440	3940	2416
ENSG00000009950	0	14	0	29	0	9	61	1	5	40	7	2	1	77	54	24	14	0	33	0	43	2	10	48	9	27	35	127	1	20	13	1	9	147	253	79	70	18	25	26	35	4	34	3	13	9	10	16	0
ENSG00000009954	8586	10640	7872	4378	7250	10841	5442	4367	5785	4555	7216	4991	7574	4875	4428	7900	7796	5849	4547	4765	4078	3828	4223	5476	6708	3641	3896	3367	4781	5089	14037	7777	19022	4517	8745	4787	5193	4904	3962	4290	4251	2381	5429	8588	4156	7079	11717	11725	5811
ENSG00000010017	3370	2975	4330	3595	3422	2224	3623	6262	4136	3828	4029	4232	2950	3876	4949	4911	4597	2739	3215	4015	3653	5029	4009	4172	2044	3032	3645	2826	3187	6840	4509	5441	5333	3180	5888	2945	5101	4428	4362	6306	4260	3586	5873	3135	4301	2971	3594	3164	3502
ENSG00000010030	235	834	2587	319	702	2166	516	156	559	301	325	268	570	381	669	1382	620	473	803	329	676	696	614	1208	585	498	978	250	106	597	47	447	1457	371	919	222	435	126	491	351	595	86	1031	133	109	290	253	512	109
ENSG00000010072	1649	2063	2108	795	715	1135	2112	1094	1263	871	1117	921	943	1164	934	1448	955	602	815	1389	902	785	684	2180	727	719	705	1172	1085	1131	2274	1356	930	738	1117	1041	2680	885	804	885	895	634	1203	555	891	946	1096	1064	933
ENSG00000010165	1862	2274	2884	1229	1484	2382	1262	948	1122	1129	1787	1262	1409	1110	1396	1576	1214	1082	981	1157	1119	1174	1047	2714	1214	1003	1197	924	1314	1453	1622	1969	1887	1049	1301	920	1283	1319	996	1103	1080	679	1490	885	1616	1566	1799	2504	1403
ENSG00000010219	525	619	654	429	286	682	491	347	222	435	387	346	633	438	528	327	244	175	333	315	367	436	343	748	525	359	348	324	280	617	626	449	252	369	523	387	556	424	385	506	382	250	482	456	687	383	793	648	218
ENSG00000010244	9280	10261	8454	6405	7263	9963	7356	10482	10065	5707	8140	5981	8923	6666	9670	9882	10321	6532	6044	10351	5862	6872	7560	10900	7453	5216	6818	5607	7322	9624	14035	11524	10696	5089	10028	5129	7058	7894	6089	8856	7609	4938	8817	4345	9584	6323	8019	10945	7965
ENSG00000010256	12840	10897	10133	7232	8486	5525	12286	8531	7058	6287	8288	5922	12385	8855	6267	5569	6515	11639	5310	5485	7121	5692	5286	13154	8936	5698	8288	9436	8031	9337	7655	9963	11617	5769	7713	9751	16136	7265	5152	6723	5274	4013	6741	5865	13965	6790	15216	7130	7975
ENSG00000010270	1342	1331	637	415	612	1306	556	522	670	364	1049	521	806	386	362	731	709	680	321	784	357	384	514	915	1112	282	542	224	635	583	952	588	678	427	1044	474	372	408	269	508	297	218	376	1838	1096	382	2415	1015	201
ENSG00000010278	20673	13591	9922	11098	6876	9291	10481	12248	9855	9849	10296	8893	9409	13770	11876	23993	9196	9678	11315	16889	12167	7167	6520	17925	8395	7952	9618	7603	10005	9309	27924	8458	16616	10085	11457	10543	13602	10294	10450	12370	10155	5227	16182	3788	15773	12259	11756	8457	7833
ENSG00000010292	4798	7586	4208	2459	6195	6907	3860	3321	3869	2503	3061	2315	6909	2518	2821	5056	4668	3446	3054	3674	2787	2841	3018	5182	4787	2201	2509	2826	2924	2978	6908	5064	7677	2418	3505	2143	3302	3616	2921	1723	1823	1762	2997	3484	4164	7008	6701	13049	3879
ENSG00000010295	177	550	466	283	481	449	326	121	203	414	894	495	180	271	420	157	238	367	275	246	274	398	542	371	442	262	669	252	239	291	176	337	134	266	206	441	213	258	167	525	281	175	343	609	144	212	363	240	196
ENSG00000010310	68	109	108	63	201	62	39	112	87	79	163	72	43	67	107	181	143	45	49	119	59	280	144	41	72	90	180	70	87	70	111	86	29	42	152	79	89	124	66	192	80	57	109	25	73	47	57	34	46
ENSG00000010318	317	430	364	214	351	205	340	200	157	246	332	288	681	260	510	109	304	262	235	189	317	227	278	369	113	240	259	264	234	225	139	221	253	164	39	153	244	212	161	356	318	156	318	209	267	139	541	195	332
ENSG00000010319	74	603	239	1670	220	358	3153	224	126	1135	565	480	144	2502	528	47	129	291	506	288	1881	170	448	487	210	1345	346	1367	356	672	168	224	116	1596	254	1701	3010	455	557	728	804	101	680	225	149	441	45	136	109
ENSG00000010322	4525	5093	4308	4056	3265	1930	4569	1500	3140	3703	4770	5128	4440	4318	6405	1643	3135	2877	5749	1832	5294	4082	3271	2698	3363	3647	3286	4427	3037	3613	1841	3414	3214	4614	577	3250	4758	3848	4465	3960	6480	2311	6805	3794	2474	2194	4193	1500	3240
ENSG00000010327	3069	9796	8911	4118	6427	7856	7231	1364	2642	5668	16666	10383	3195	4584	4075	3853	2589	6051	4509	3116	2903	4493	5798	4421	7951	4174	5123	2375	4053	6215	1963	4324	2145	8151	2388	9962	2831	4916	2559	9061	3076	2489	4466	18642	2968	3480	2617	2542	2977
ENSG00000010361	131	423	225	214	215	289	355	64	123	318	294	264	129	306	205	93	139	195	271	70	214	223	172	68	168	288	248	335	98	241	158	235	195	360	123	320	435	245	356	158	208	101	312	179	230	255	252	315	32
ENSG00000010404	2614	3426	1908	1347	2502	1527	1753	2041	4128	1436	2634	1862	1563	2818	2855	2690	3414	2617	3023	2946	3031	2061	2178	1985	2203	1670	1643	1679	2690	1622	6387	2246	2373	2474	4897	2331	2284	2800	2622	2603	2745	1344	4859	4816	1470	2791	8138	900	1288
ENSG00000010438	15	677	1223	1740	518	201	831	4627	425	695	525	2179	4693	620	1382	8	368	375	599	609	1138	3511	1429	846	1035	1209	3367	646	611	3434	98	1568	32	563	31	1345	1066	3458	1037	4750	908	2155	894	9	2396	1603	2248	16	2682
ENSG00000010539	638	879	521	429	634	870	430	491	728	248	692	376	555	378	393	516	548	455	271	624	311	396	398	956	516	244	490	254	371	457	873	622	1236	234	768	324	393	468	287	446	384	289	505	472	458	437	511	1021	370
ENSG00000010610	949	4462	3007	1086	2404	3645	2177	615	1896	2116	5008	2294	1094	1945	943	953	701	3757	975	1391	1108	3189	3564	3508	3689	1274	3684	724	1021	2270	1280	1934	1044	1093	1545	2055	779	894	647	1126	930	244	1578	2619	444	1296	1740	1098	596
ENSG00000010626	164	268	141	142	105	159	186	185	128	133	164	114	389	163	222	85	139	252	151	130	150	143	122	294	176	126	114	107	146	126	287	204	116	160	114	115	197	108	107	137	132	65	182	304	102	92	243	243	230
ENSG00000010671	218	739	467	219	322	526	562	199	307	372	822	461	197	338	278	205	117	980	288	199	235	708	654	642	537	250	774	169	267	430	270	399	202	227	252	397	247	293	158	267	241	91	364	258	94	247	381	199	150
ENSG00000010704	312	691	461	266	359	628	541	289	472	254	505	440	731	314	308	600	240	320	345	225	399	339	451	934	380	230	313	323	248	364	363	281	676	374	218	394	398	322	340	388	307	147	342	470	283	184	956	381	283
ENSG00000010803	1273	1868	1036	928	773	1083	1319	790	862	720	1109	891	1671	1218	974	1413	3553	869	798	803	1042	708	771	1218	1253	655	726	828	1161	957	1650	1058	1654	930	3215	805	949	736	618	864	835	346	828	1452	1015	897	1277	1308	1018
ENSG00000010810	1287	4776	2299	1539	2137	1524	1847	909	831	2172	3982	2313	907	2345	2695	758	1457	2169	2304	2395	2040	1301	2736	2014	2819	1607	2286	698	1071	1636	1356	1767	703	1993	2850	1758	973	902	1077	2334	2091	454	2840	5702	894	1218	2934	1151	620
ENSG00000010818	10054	8595	9485	4549	5804	9217	3347	7694	8382	4120	7376	4938	11056	6466	9013	5841	3505	8029	5544	4784	6366	5037	6548	6677	3199	5309	6252	3377	5642	4715	8678	9925	3287	4395	6244	5222	4891	7648	4481	7204	6526	5307	12110	7766	4798	7888	5867	5153	7680
ENSG00000010932	207	230	58	110	237	176	1072	41	167	328	930	737	222	646	136	17	165	105	679	82	685	762	1105	825	341	576	176	73	37	150	24	211	28	780	110	292	125	94	885	79	364	25	879	14	195	42	123	22	1019
ENSG00000011007	5571	6330	5756	3968	4747	5429	4039	5955	5208	4002	5202	4915	5374	3960	5139	6719	6849	3467	3380	4785	3886	4363	3239	3816	3489	3636	3588	2585	4539	5748	7729	6532	4400	3154	8170	3171	4686	4399	3692	4358	3715	2661	5054	4332	4090	4863	5902	5404	5176
ENSG00000011009	3628	3783	3097	1857	2501	3188	2063	2582	2633	1353	2901	2052	3068	1747	1636	3946	2920	2145	1614	2340	1564	2186	1640	3011	2052	1599	2444	1636	2956	2973	3198	2911	2268	1291	3200	1703	2709	2283	1497	1855	1173	1221	1809	2577	2736	1944	4340	2205	1951
ENSG00000011021	692	899	734	478	791	918	580	659	445	519	871	710	715	696	978	889	1590	517	596	538	775	617	816	735	477	555	579	672	579	553	961	652	447	554	1118	436	568	644	480	847	872	324	862	775	462	483	1667	876	463
ENSG00000011028	8987	11817	5898	7143	2222	3466	5026	3118	1811	5533	11777	11976	2170	7979	4767	3209	5435	2264	8199	5031	3929	4173	4681	3895	12925	3871	1834	5228	4257	4875	10153	2337	1768	5118	4276	7561	5664	10044	4214	15892	6831	3689	8671	12739	4179	3286	9398	2608	2905
ENSG00000011105	5425	4314	2485	3562	2403	2241	3107	3096	1812	1717	5102	3726	3946	2880	3890	4043	3255	2192	2958	6313	3877	2082	2374	1216	3418	2193	1931	2297	2876	3107	7237	3636	2661	2536	3197	2638	3522	3093	2567	4709	3290	1513	4502	9416	2539	2890	6283	3563	2215
ENSG00000011114	4493	3929	3879	2436	2594	3468	2855	3454	3750	2135	3372	2981	2969	2744	3826	3955	3524	2467	3390	3079	3131	2933	2710	2543	2071	2468	2262	2024	3300	3124	7396	4092	4240	2848	4203	2348	3179	3643	3090	3910	3770	2506	4765	1542	2813	3953	3106	3521	2779
ENSG00000011132	698	756	713	408	522	1075	483	227	478	470	695	514	513	399	305	311	645	665	468	518	400	713	415	432	419	444	715	536	427	478	278	569	366	353	684	473	602	570	352	367	317	293	476	897	654	452	568	477	391
ENSG00000011143	606	806	751	623	420	1099	656	416	469	495	582	495	753	521	878	583	766	466	561	458	647	462	337	796	430	469	402	496	475	597	990	598	801	442	452	393	688	445	380	352	499	270	670	239	545	443	774	996	582
ENSG00000011198	1957	2178	2366	2338	824	949	18382	2982	2394	3267	2669	4218	939	13101	2663	1313	1206	2466	2133	1859	5761	4866	2202	1920	627	5650	1668	9918	1871	6693	2082	4168	1923	5053	1322	7502	28483	2997	4510	4086	3385	2277	4411	1086	2437	2935	1484	524	1924
ENSG00000011201	4891	1633	719	596	410	1402	725	854	634	505	363	830	668	1272	617	403	958	424	803	866	445	759	403	312	2066	505	286	507	1215	566	1855	686	140	670	254	558	445	806	865	453	450	563	406	534	476	745	290	804	1195
ENSG00000011243	1857	2193	2013	1659	2349	3015	1702	1812	2071	1560	1967	1418	1814	1789	2229	1722	2517	1458	1257	2661	1640	1873	1786	2126	1291	1131	2007	1824	1199	1540	1595	2398	1450	1108	2410	1106	2054	1641	1209	2396	2310	992	2065	1770	1551	1811	2261	1993	966
ENSG00000011258	1091	1329	1165	900	871	812	1632	1008	754	1298	1192	1292	802	1509	2875	691	1803	688	1673	758	2089	1236	1210	1956	923	1373	782	1499	1006	1287	1436	1473	1119	1705	1671	997	1967	1152	1793	1224	2846	813	3477	400	1061	882	982	1153	966
ENSG00000011260	1945	2385	1550	1517	1653	1631	1718	1772	1694	1708	1783	1635	1817	1488	1873	1910	1383	1574	1456	1502	1611	1274	1135	1884	1823	1254	1296	1006	1673	2014	2662	2174	2513	1205	1218	1414	2014	1574	1597	1420	1763	832	2659	959	2160	1206	3773	2983	1410
ENSG00000011275	2767	3803	2378	2710	2245	4024	2846	1997	2161	2659	3584	2955	2200	2940	3562	2194	4418	2821	2665	2248	2546	2213	2437	2210	2589	2185	2312	1857	2381	2601	3672	2520	5074	2334	4724	2215	2406	2310	1986	2920	2496	1166	3111	3646	2389	1858	3557	3076	2117
ENSG00000011295	2146	1983	1499	1760	858	2043	2526	1093	660	1958	2348	1468	1659	2232	2663	1778	2962	1756	1840	1322	1742	1639	1158	2485	1250	1629	1468	1650	1497	2028	2024	2162	1978	1849	2807	1803	2915	1439	1712	2170	2536	946	3654	850	1955	1110	2156	3397	1755
ENSG00000011304	13121	13380	12757	7005	12989	7777	6734	6732	7109	6887	8727	5977	13013	6732	7456	9982	9546	6947	6562	11206	6196	7218	6383	12960	8098	6035	8056	6109	8243	9351	8509	11702	9954	5643	11757	5671	8002	9121	5340	10000	7173	5057	9201	7436	10747	9364	12378	15025	7671
ENSG00000011332	179	275	30	18	131	87	56	94	188	48	21	36	115	35	8	168	186	16	11	420	13	87	48	5	20	10	30	12	286	53	796	43	15	7	67	116	94	101	13	74	18	43	12	27	53	155	146	75	34
ENSG00000011347	1424	755	216	341	348	591	409	629	347	155	614	129	2450	569	173	1174	2277	1048	161	408	336	546	296	509	2952	242	32	705	629	553	2716	582	927	407	3861	311	592	183	184	500	148	135	84	931	688	915	4027	368	868
ENSG00000011376	1329	2734	1832	1133	1797	1394	1840	1312	1257	954	1365	862	1771	1191	1268	844	1241	899	815	1107	1068	1095	1162	1347	1703	935	1268	1089	1036	1378	1414	1477	2427	927	1443	1067	1604	1150	808	1159	1098	670	1406	804	1787	942	1407	1500	1051
ENSG00000011405	7279	7650	4945	4067	4183	3826	5009	4440	3647	4268	5613	4830	3712	4770	5107	5986	3240	3895	4085	4595	4326	4457	4203	3663	4109	3794	3415	3236	4744	6594	11378	6982	6561	4668	4575	3987	5039	6333	4868	5357	4785	3512	6545	2661	5687	5515	6748	5836	5003
ENSG00000011422	2245	3053	2067	343	4853	3103	970	2007	4682	449	1865	430	1240	864	168	2750	1682	2979	158	2438	200	1356	1285	3087	4010	408	886	161	1235	709	3482	3452	4441	294	1514	572	242	1111	101	886	195	257	205	8136	1549	729	11168	1704	820
ENSG00000011426	3750	5040	1289	1286	4284	8503	2187	3114	4720	1363	1607	788	5593	1275	1638	4279	5258	1953	1993	6762	2085	1361	1480	4599	3581	898	1181	1204	1557	1750	6061	5649	20377	1457	5762	1182	1407	1860	2232	1120	1212	1127	1993	2328	5206	7100	11759	13492	3213
ENSG00000011451	2101	1874	2511	1359	2884	3145	1274	1157	4615	1390	1986	1388	2229	1358	1511	1665	4115	1346	1581	1873	1241	1939	1474	1418	802	1408	1474	1639	1786	1645	915	2635	1076	1359	1754	1220	1497	2057	1058	2220	1393	1206	2010	2102	1912	1605	1777	1877	2490
ENSG00000011454	7296	8516	6225	3786	3460	4221	4798	3586	5591	3195	4887	4326	3633	5254	6217	5944	6086	2914	3750	4022	4677	3635	4298	5281	4060	3487	2759	3745	3627	4150	12118	4764	6281	4845	4873	3756	6087	4106	4339	4559	5519	2527	6173	2337	4078	3858	3732	5346	2750
ENSG00000011465	29901	64324	17660	31804	7274	9961	36223	12535	9468	40847	69074	96647	4086	72177	52283	2801	8287	14666	71424	25253	52373	9758	17881	38921	13746	24571	4759	7221	14044	24284	28504	10357	6371	64491	2507	43795	24479	16809	23921	35810	79495	5435	63971	102490	4808	5859	1189	3701	16941
ENSG00000011478	281	283	276	184	243	223	317	155	227	201	292	215	150	240	181	394	407	278	203	302	248	221	196	599	190	151	196	158	318	242	480	278	230	134	211	179	301	190	152	231	178	125	229	325	356	130	1017	750	185
ENSG00000011485	1934	2401	2214	1518	1993	1769	2139	1357	1609	1708	2291	1680	1230	1744	1691	2070	3153	2974	1619	1923	1621	1511	1465	2959	1676	1505	1527	1495	1613	1955	2515	2212	1949	1433	2193	1687	2779	1871	1555	2173	1619	959	1887	2959	2264	1450	3034	3151	1659
ENSG00000011523	997	2788	1236	1850	874	1224	2546	1056	1677	1884	2140	2132	1397	2698	3319	904	2914	1416	2567	1559	2754	1039	1450	1411	951	1716	1393	1966	1472	1501	1444	1160	1168	2035	4379	1866	2480	1134	1698	1926	3514	647	3856	739	1520	1612	1315	986	1089
ENSG00000011566	2100	2436	1652	1353	1180	1847	1942	1640	1591	2187	1969	2286	1385	2158	3776	1632	2303	1652	2482	1964	2263	2004	1777	2486	1266	2044	1199	1462	1356	2597	3315	2407	2493	2240	4317	1483	2484	1535	2849	2069	3033	1028	4063	1721	1912	1183	1622	2005	1231
ENSG00000011590	9	100	65	5	251	26	10	27	84	20	55	2	43	9	1	22	10	65	0	33	1	23	76	47	120	3	120	0	35	16	7	48	21	1	14	6	1	5	2	12	1	1	3	4	10	8	6	42	18
ENSG00000011600	643	2099	1173	551	1004	2495	1080	539	1663	685	2333	862	631	719	276	766	226	2319	463	661	426	1520	1482	1891	1963	417	1551	161	433	1073	941	854	870	501	690	859	269	306	243	392	370	100	524	1584	318	734	1352	697	245
ENSG00000011638	2559	2925	2140	1818	940	2307	3365	2782	6522	1201	2604	2935	1623	2658	3400	2916	1603	3117	4500	3082	3494	1771	1417	2185	865	2148	1660	1742	1035	2237	6139	2040	2735	2198	3972	1925	3111	1622	2574	1801	3515	1120	4469	1409	2382	2222	1393	1242	2205
ENSG00000011677	127	66	552	62	23	186	49	64	39	12	24	114	16	78	42	70	99	81	35	51	47	32	29	410	25	87	38	46	204	54	468	95	180	19	1	17	81	114	48	81	34	42	13	23	97	119	53	457	4
ENSG00000012048	860	2339	885	641	2006	2054	1467	1296	1326	936	890	696	3176	841	703	1702	1873	1250	972	523	572	909	810	2468	1350	605	765	851	865	1222	1650	1602	2920	806	506	707	1045	1055	883	496	484	565	788	475	1155	1011	2154	4449	2041
ENSG00000012061	3022	2665	2932	2785	3248	1956	5111	2900	1697	2809	3361	2769	2256	4167	4145	4628	3670	2595	3070	2876	3833	2416	2462	3846	1712	2306	2321	3780	1913	3790	3985	2887	1528	2421	2766	3114	6744	3021	2193	3655	2997	1762	3445	4061	2456	1643	9619	2637	3031
ENSG00000012124	54	253	64	27	164	106	45	54	118	46	87	28	41	14	25	133	76	112	31	58	23	100	404	95	147	33	257	11	79	145	56	258	31	23	44	49	9	49	7	111	21	54	19	21	7	45	42	152	52
ENSG00000012171	90	438	222	111	407	65	134	75	529	149	476	305	224	445	296	35	127	622	623	711	253	56	121	47	1038	208	68	181	90	112	1410	232	172	458	514	561	272	276	331	270	527	92	688	163	427	56	2849	113	49
ENSG00000012174	613	834	692	314	559	563	557	406	1108	454	535	407	389	567	651	453	889	537	455	391	451	431	505	925	579	478	342	429	442	563	1063	757	829	534	436	386	568	621	409	630	572	367	694	755	672	489	1120	700	466
ENSG00000012211	1010	902	972	527	1004	562	397	378	1441	446	722	657	859	407	487	781	319	456	632	619	519	750	555	484	480	529	717	580	906	670	1224	919	454	392	658	430	609	958	547	589	522	473	793	406	804	505	939	447	602
ENSG00000012223	27	6470	88	2828	29	1416	47386	223	15	495	5408	1898	24	3203	501	13	83	330	248	134	91	131	2820	361	77	2247	3163	4501	36	3758	49	14338	28	3781	13470	4439	1282	112	469	382	49	17	74	8	21749	502	2222	66	250
ENSG00000012232	9056	4874	5636	3843	4791	4079	3852	6948	3774	2265	5430	4115	7171	3271	3641	5807	2000	3574	3169	4473	3584	4114	3319	1780	4229	2471	3398	2801	5083	4993	9024	5182	5537	2327	4048	3042	4237	5436	3102	5303	2911	3439	3925	4272	3990	4246	5706	3699	5178
ENSG00000012660	1688	3570	1350	1639	2265	2343	47113	2231	1447	4276	3155	1614	460	27111	969	1997	1820	1739	1076	3486	6223	1253	2056	5856	2392	8065	2077	15885	1332	5035	5488	2891	4325	5138	5297	12356	46040	1803	1604	1979	2233	774	2276	4090	2305	3380	9760	3730	1484
ENSG00000012779	621	1613	1048	494	880	1212	750	430	754	680	1361	723	263	446	288	353	397	872	388	612	568	2555	1046	1556	737	607	2123	361	575	816	425	1003	324	484	747	529	378	311	213	443	437	193	760	1232	548	602	1437	735	262
ENSG00000012817	2723	3174	3463	1539	2402	5318	2759	1127	492	2388	2666	2238	2407	2712	5	1807	2941	5	9	1635	2695	2379	2598	17	3	4	2371	2444	2142	2343	2251	2960	1967	2360	2	0	0	2	0	2458	3080	1474	3367	2257	1163	747	344	585	1987
ENSG00000012822	4624	5095	5818	4102	2500	4663	7183	3064	4398	6894	5271	7057	2681	9169	10775	4736	3632	2926	9045	2646	8750	9346	4588	3225	2641	6650	4709	7759	2700	6741	4378	5237	1878	7302	3673	4414	10596	5054	8132	6112	9831	3006	10347	2216	4422	3408	2356	1374	3947
ENSG00000012963	1768	2344	1672	1542	1173	2592	1709	1657	1703	1133	1681	1388	1801	1570	1865	1495	2787	1361	1490	1720	1338	1150	1243	2386	1060	1047	1356	1086	1154	1557	2453	1966	3624	1324	2345	1518	1903	1117	1377	1459	1736	749	2034	855	1573	2426	2790	232	1574
ENSG00000012983	4031	4033	2655	2600	2086	2732	2976	3756	3010	3092	3733	3818	2117	3224	4979	2580	3737	2130	3813	3794	3965	2774	2722	2654	1838	2700	2074	2438	2586	3871	5823	3330	5147	3623	5644	2828	3616	3854	3941	4035	4864	2691	6628	1617	3011	3577	5339	2968	3005
ENSG00000013016	2102	3070	1710	1364	528	566	1259	616	1113	1053	1274	2153	479	1408	569	309	940	533	490	1176	463	1000	775	424	1680	495	1456	484	521	1419	3364	1264	524	704	860	831	636	1323	349	1024	332	603	347	566	1343	287	2840	664	1894
ENSG00000013275	5257	4677	6801	3833	4264	4204	4543	3560	4295	3423	5036	4504	3222	4037	3421	6220	3446	4794	2579	4979	2923	5038	3943	7184	3240	2818	3309	2654	3657	5864	8816	5316	3092	2390	4401	3364	5607	4246	3182	4440	2501	2509	3584	4593	4585	3011	7220	5987	3755
ENSG00000013288	4828	5313	2623	2059	1969	2301	2305	1764	3918	2822	4256	3164	2887	3188	3177	2568	3030	2389	3385	4769	2754	2499	2345	3358	3398	1989	2557	1972	2187	2024	6249	1981	1858	2586	2848	2166	2861	2019	1676	2746	2939	1020	3410	3339	1654	1941	4412	2013	1843
ENSG00000013297	11	251	35	242	39	123	160	55	18	118	99	100	5	442	410	22	33	51	793	102	362	55	104	131	17	256	86	81	99	108	27	90	20	604	210	256	117	328	416	355	404	123	753	45	53	30	26	82	23
ENSG00000013306	7416	6991	7582	4885	8675	5324	4786	7632	8764	3677	6374	5153	7866	4021	3767	5354	3867	6377	3727	5227	2961	5005	3497	5307	5826	3048	4546	4037	5995	7774	7759	7074	9934	3118	4784	3440	6094	6885	3536	6223	2915	3321	4059	2048	9584	3718	4834	7688	5812
ENSG00000013364	16527	15515	15186	7263	11976	15516	5824	6314	14298	4824	14536	6535	11429	4286	5319	12945	3468	9142	5026	10007	3813	6324	7387	9016	7703	4973	10717	2262	8802	8369	10819	11645	7982	4419	5231	5647	2918	7172	3093	8881	4145	3637	5533	13192	6873	5782	21511	5280	8148
ENSG00000013374	4854	6549	9009	2558	4047	8656	3207	2133	3684	3066	4940	2776	3480	2783	3444	4734	3952	4133	2462	3069	2652	2806	3354	3818	4270	2326	4113	1691	2363	2805	5264	4248	5723	2542	5362	2371	2954	2018	2228	2554	2870	1166	3525	3617	2428	2701	5004	4158	2250
ENSG00000013375	2789	3820	1699	876	2183	1724	2241	1931	2653	1152	2240	1492	2155	1617	1804	2556	2128	2160	1505	2301	1317	1215	1426	3606	2135	1124	1047	1031	2316	1949	5629	2066	1648	1462	2881	1554	2052	1863	1473	1724	1406	1026	2056	4779	2477	2194	8369	1781	1619
ENSG00000013392	229	278	188	155	100	202	225	264	306	140	234	220	204	162	285	185	247	291	192	204	211	115	154	403	151	99	155	89	201	156	399	182	124	168	286	194	179	140	158	293	250	96	275	292	155	166	327	101	190
ENSG00000013441	4116	4110	2669	2253	3084	3937	3845	1997	1636	2938	3696	3229	2544	3978	4631	2346	2540	2314	3828	4668	4407	2651	4054	2105	2743	2942	2429	3281	1912	3741	2372	5041	4473	1460	4452	2561	4228	3252	3580	4173	4923	2496	7641	1789	2448	1668	2200	3131	2024
ENSG00000013503	1005	1442	1460	1223	1145	1128	1398	1479	1581	1405	1274	1229	1368	1361	1948	1614	1618	1106	1298	1305	1143	1518	1226	1334	736	1265	956	929	1077	1627	1829	1459	1254	1138	1548	998	1706	1259	1134	1548	1186	972	1955	572	1256	1339	559	1855	1291
ENSG00000013523	834	1167	1192	669	842	1460	737	732	1200	703	954	627	889	875	614	643	971	708	410	551	529	980	933	1302	652	532	692	605	787	744	1293	898	1284	499	703	528	611	863	498	854	424	518	628	524	776	830	895	782	545
ENSG00000013561	2536	2053	2361	1706	1399	3312	2747	934	972	1496	2240	1697	1517	2011	1892	1822	1561	1578	1683	1562	2083	1219	1199	1980	1786	1379	1264	1391	1134	1958	2453	2175	2746	1714	2689	1756	2651	1362	1551	1243	1689	808	2177	3110	2348	1606	3536	3106	1612
ENSG00000013563	961	1640	1265	1004	1200	1560	1009	958	1993	649	1683	1006	1848	886	725	2152	904	1033	565	1606	662	946	1107	970	1282	708	1514	749	1914	1747	2052	858	2181	619	1166	1377	1269	1178	484	1023	474	580	644	995	991	1566	2589	1291	1339
ENSG00000013573	586	1465	1064	521	1285	708	467	545	578	570	541	369	847	298	391	1025	1695	936	850	666	829	863	705	754	1222	708	404	413	928	818	1078	849	2374	436	1041	587	906	889	576	321	350	291	499	1082	665	942	1081	1603	717
ENSG00000013583	685	647	505	245	437	489	504	418	390	471	517	642	447	532	816	476	430	484	662	277	675	360	430	553	368	503	210	337	423	368	732	410	481	564	325	329	430	468	421	522	791	250	780	665	685	383	1008	441	304
ENSG00000013588	5081	3771	5792	230	5809	2294	197	1883	3396	158	423	88	3410	509	458	2590	3853	7050	204	4447	352	222	822	5908	1471	360	210	87	1616	672	11189	6461	18288	743	177	372	77	1627	225	1481	307	326	172	485	1339	2093	1366	1662	2389
ENSG00000013619	110	217	93	104	131	409	112	96	130	183	166	137	101	341	295	39	142	251	119	70	149	158	150	88	139	159	90	211	211	108	98	176	334	169	429	116	155	112	82	253	141	75	154	249	176	206	365	115	107
ENSG00000013725	67	1182	698	118	795	655	312	79	225	406	664	230	155	460	27	198	246	478	63	427	81	217	762	468	821	208	1169	241	352	261	62	297	141	131	427	382	113	134	104	139	42	46	134	87	58	206	74	217	154
ENSG00000013810	829	2849	996	637	2472	2735	913	1164	1500	827	1149	487	2629	552	337	1439	1844	1347	522	1252	402	927	1121	1700	1612	459	1108	603	907	864	1537	1686	3068	441	1527	550	552	975	501	555	313	495	393	705	1144	2354	2097	3686	1448
ENSG00000014123	3756	3500	2634	1677	2055	3241	2629	2692	1797	2157	3320	2418	2427	2439	3519	3081	2973	1723	2490	3137	2488	2156	2110	4923	1605	1951	2321	1520	2199	3034	5943	3253	1612	2220	4967	2197	2705	2335	2430	2774	3258	1685	4192	2674	2580	2208	3017	2657	2223
ENSG00000014138	717	1476	867	656	1115	1115	823	666	863	710	827	453	1472	656	604	897	1371	946	607	628	537	644	814	1465	1044	516	738	550	550	883	805	1075	1523	478	821	554	792	560	484	523	508	358	739	492	972	1353	1154	2594	870
ENSG00000014164	941	1150	1817	576	1371	921	537	635	1060	676	709	452	823	743	686	993	1199	562	728	635	651	819	652	686	1141	696	688	645	979	663	1232	1170	997	612	823	457	617	922	521	846	861	448	859	574	1016	819	686	1116	699
ENSG00000014216	24625	16523	18227	8498	20754	17377	8358	11451	14873	6550	14436	9821	17839	7978	8503	21528	6594	15349	9208	13283	8444	11331	9925	15398	9230	8868	13508	7178	10212	12673	21169	19139	12190	7031	6765	7095	9900	15784	8866	11854	7928	6724	10639	3815	18796	9474	10940	8606	13664
ENSG00000014257	329	1528	1755	2226	375	1521	7158	1342	1107	6084	3308	4874	545	5370	4397	2067	410	1577	2903	1355	3210	7487	4319	688	218	3754	1828	4536	571	5323	523	4737	956	4017	358	2588	8679	3363	5317	3826	2821	3621	5215	86	2578	2499	70	118	2721
ENSG00000014641	5117	5636	3920	3260	3117	4954	8657	2981	3259	3547	4185	3643	4881	5130	3869	5185	3863	4908	3485	4583	4710	3228	3228	5333	3699	3968	4650	5389	3141	5539	6221	4990	5223	4150	4498	7059	11357	4198	3934	3424	3539	2193	4580	3264	4690	3152	7080	5462	4295
ENSG00000014824	4184	4505	2977	2593	2487	3841	4073	3638	3013	1713	3743	2745	2675	3211	3464	3681	3093	2876	2838	4168	2857	2497	2633	3433	2415	1979	2894	2384	3340	4431	5504	4132	4272	2873	3187	3265	4618	3154	2735	3626	3399	1971	4315	2727	3491	3528	5341	4509	2744
ENSG00000014914	210	807	520	446	939	418	576	305	390	409	312	566	607	557	857	206	265	323	1250	310	1009	347	314	1447	492	464	175	653	275	402	624	346	396	758	453	570	726	550	1221	551	817	306	1092	489	319	820	952	373	583
ENSG00000014919	1075	2367	1914	993	1149	1892	2364	837	2113	1180	1411	1255	2080	1606	1180	1178	1020	1508	1174	866	1591	1153	1047	2387	1420	1070	1392	1315	969	1473	1655	1907	1383	1344	965	1528	2358	1146	1141	702	1239	668	1722	862	1379	1844	1216	3709	1342
ENSG00000015133	3015	6104	6457	3129	3363	2512	1778	3685	3849	2484	3284	1892	3461	1512	2488	2417	4220	2843	2106	2332	1431	2346	4193	2834	3022	2332	4180	1162	3931	3704	2520	2372	3109	1242	5269	1320	733	2981	1435	2342	1161	1533	1946	572	2506	1664	1686	2316	4118
ENSG00000015153	342	838	507	313	466	638	531	461	632	540	640	474	305	515	713	479	653	353	474	506	467	512	676	430	539	449	410	449	558	655	576	661	569	546	555	473	540	697	593	699	618	478	957	634	660	497	614	825	447
ENSG00000015171	6295	5457	3840	3582	2422	4507	4331	3287	2613	4191	4078	3707	3487	4271	4791	3611	4179	2918	4289	2738	4252	2222	2630	4522	2645	2794	2206	2368	3361	3866	5964	4185	6070	4409	4356	3763	4384	2837	3725	3501	4341	1763	5543	4457	2983	2189	4117	2621	2770
ENSG00000015285	197	727	580	200	661	736	298	210	292	350	701	270	154	244	117	204	155	517	110	216	126	421	677	499	522	162	653	104	271	382	118	496	185	165	194	252	93	170	81	223	103	68	140	326	115	179	299	310	144
ENSG00000015413	8	44	13	170	9	10	58	89	30	35	67	52	3	156	11	3	42	23	2	51	3	7	41	91	14	16	56	7	98	7	21	20	6	31	1	25	21	5	1	9	2	0	4	14	0	12	4	5	2
ENSG00000015475	1005	1864	450	431	632	1926	1047	730	973	571	1045	556	759	926	238	1207	509	1239	341	893	436	833	891	1564	1268	447	1174	727	904	821	1541	826	894	465	1270	762	1044	710	316	670	292	281	425	1299	1285	415	2055	1984	602
ENSG00000015479	16581	17916	13920	9104	9604	13362	14305	11309	7919	8770	13441	9936	12088	11072	11985	9697	11542	11042	10903	9977	9175	7893	9033	17075	12902	8084	8772	7512	8899	12941	14587	14641	24096	11256	15623	10536	12237	9911	10983	10033	10746	6068	14469	10606	10834	12464	17755	21169	9171
ENSG00000015532	4769	3366	3156	1226	1463	1108	1578	1915	1859	1096	1512	1756	2697	1458	1172	1799	1756	1990	1915	1787	1692	1188	905	1366	2328	951	888	1162	1876	1160	6223	1181	946	1409	1714	926	1295	1180	1115	1126	1565	523	1729	2041	1640	671	3310	700	1100
ENSG00000015676	5775	5526	5581	3817	3284	8527	4372	3818	3833	3514	5249	4326	4202	4336	5223	5405	5087	3083	4317	4395	4376	4324	2982	3914	3516	3601	3384	3078	4527	5042	4728	4353	8557	3400	5654	3488	4734	4520	3729	3946	4328	2364	5553	4134	5819	5315	7772	5060	4472
ENSG00000016082	0	7	3	5	3	8	5	2	50	0	2	13	0	12	5	2	3	66	82	1	55	0	0	69	0	15	18	10	0	0	2	0	2	58	3	52	45	91	128	19	83	0	31	1	0	36	160	32	20
ENSG00000016391	35	235	35	256	28	77	386	78	10	169	169	104	16	341	326	7	85	23	200	38	532	38	80	418	120	337	127	326	67	213	30	168	552	538	785	321	446	56	146	133	232	17	206	27	179	95	77	167	11
ENSG00000016402	576	661	789	1280	249	1609	3764	715	238	1445	901	1828	45	1905	2154	510	477	337	2354	788	2706	1360	550	2208	46	1261	788	2534	735	2937	706	846	253	1842	1705	1674	5416	1094	2113	1577	2296	1173	3903	35	907	1455	43	812	858
ENSG00000016602	251	1210	362	317	359	1935	510	98	66	740	323	268	61	473	833	233	30	1014	943	914	868	921	1048	7	78	1344	1992	912	234	2258	454	2478	46	920	48	928	887	1947	2716	802	1051	1289	3889	10	1002	619	77	132	895
ENSG00000016864	1768	2329	1611	956	898	965	1203	961	978	752	1659	1480	1466	1036	1141	570	694	1186	1135	912	975	771	885	1394	1748	661	852	643	1000	1049	2157	1060	1795	978	1084	1230	1201	909	760	1063	1034	502	1280	2334	1433	700	3239	1168	951
ENSG00000017260	9714	8980	8586	4086	5188	7347	7595	4586	8546	4456	6750	6032	4458	5143	6587	9006	7903	3091	5432	11705	5352	5824	4928	4177	6123	4824	4332	4353	4907	7343	20512	8592	11259	5677	15336	4453	7144	6207	5586	6070	5527	3962	8966	5517	7215	7118	6425	7890	4942
ENSG00000017373	37	68	93	103	52	48	363	130	13	223	78	124	94	327	386	75	872	67	539	70	445	286	157	469	79	272	93	1182	94	198	43	323	67	374	315	213	952	155	338	161	284	170	629	22	122	92	39	41	184
ENSG00000017427	84	4052	610	3980	171	353	1958	395	135	2272	2198	1891	38	1468	841	208	178	326	377	600	436	274	1187	1526	279	518	299	184	636	2083	39	485	92	1246	124	1827	437	1449	563	1881	500	328	334	459	160	172	33	67	217
ENSG00000017483	11791	7963	11028	1486	1133	228	1141	1299	1388	473	822	814	4691	695	763	36	358	3447	744	3966	506	1316	1240	431	1612	382	1179	505	3414	1883	13859	966	93	632	136	1107	685	1819	909	2028	409	972	638	511	3882	867	4709	223	67
ENSG00000017621	90	71	49	75	39	134	63	50	395	56	78	77	83	47	69	38	111	52	145	99	108	63	44	67	39	81	73	61	71	78	161	90	37	84	51	63	152	85	101	46	70	39	146	81	72	68	84	29	48
ENSG00000017797	11159	7863	8920	7038	6967	7352	5982	10593	7977	6326	11307	8572	9081	6093	8843	10566	4344	6296	8627	9662	7416	7134	6073	10009	3244	6926	6012	3915	6474	8725	14080	7695	9987	7886	7490	4773	6554	9452	8134	9574	7660	6179	11762	2653	7479	6862	6350	6902	10798
ENSG00000018189	1202	2208	1691	1872	1706	1679	2266	1661	1259	2119	2386	2056	1236	2290	4510	1954	2570	1395	2844	1942	2518	2513	2106	1145	1155	2308	1535	2276	1368	2341	2463	2304	2511	2207	2826	1462	2688	2052	2687	2597	3102	1286	4298	1311	1505	1502	771	1561	1415
ENSG00000018236	5632	3288	849	3832	1063	2720	3870	907	1721	3311	4605	4064	677	1831	3939	3039	1424	322	3662	2514	3417	189	1802	6381	3347	3981	1175	1403	154	3653	5732	218	265	3298	1250	2459	3453	7689	4284	5989	6048	3840	5991	76	2496	1854	108	2741	4639
ENSG00000018280	1568	554	588	173	1140	2122	245	567	1349	236	684	96	465	73	62	308	150	1030	135	183	38	472	430	550	1041	52	99	15	283	227	1096	740	635	360	397	104	26	214	32	472	54	177	40	1183	644	413	2533	377	284
ENSG00000018408	1901	6368	3180	4526	3080	2569	4001	3263	3136	2656	4575	5093	3096	4476	4471	4029	2865	1813	3187	4918	3306	2513	2955	2097	3005	2741	2124	2081	3012	4893	3391	3094	3719	4167	3303	4322	3064	5011	3185	7757	3408	2867	4319	11731	4330	3293	9380	6234	2930
ENSG00000018510	4324	5658	2941	1960	4129	2946	2185	2712	5300	2035	4886	2600	4124	1643	2072	3475	2895	2648	2289	3872	1559	1811	2543	3067	2221	1616	2574	1003	3101	3343	6372	3388	4817	2139	3490	2711	1762	3483	1868	2298	1766	1981	2936	3052	3863	1867	4734	1970	3556
ENSG00000018610	1576	1592	1225	949	744	1699	1324	932	1512	860	1101	843	1091	1081	1234	1497	1446	913	766	1552	1118	749	527	1683	1190	733	769	745	944	1218	2162	1191	1838	547	2182	940	1412	807	846	1103	1247	558	1498	1046	1094	2219	1925	1692	821
ENSG00000018625	4	50	2	71	10	4	316	5	7	191	56	201	5	528	140	2	27	10	90	11	386	14	23	29	5	215	3304	320	5	28	0	8	2	769	10	3639	1602	43	114	109	338	23	261	3	3	7	6	7	6
ENSG00000018699	1112	1700	1033	904	1128	1143	1139	832	773	983	1254	698	1459	978	1200	1285	1881	1040	974	1138	982	816	787	1536	956	847	654	606	855	1573	1310	1154	1455	907	1745	779	1125	1067	852	875	836	560	1379	823	1404	639	1302	2146	1043
ENSG00000018869	15	110	38	87	10	27	77	22	23	87	94	79	8	94	106	8	33	50	122	39	100	55	42	49	33	57	51	72	21	67	74	43	22	78	28	89	81	64	72	45	127	15	179	13	47	72	15	19	15
ENSG00000019102	3	126	5	32	10	4	18	110	32	8	31	6	17	31	36	47	14	27	8	31	53	16	21	176	8	14	37	17	27	62	29	47	7	78	8	13	10	27	23	48	22	20	23	1	23	24	15	20	49
ENSG00000019144	6308	4954	4458	2398	3474	1068	3132	1354	1916	2358	4687	3556	4055	3750	3712	1366	5835	2285	3083	2102	3167	1769	2003	1095	4513	1926	1038	2128	1456	1346	7548	2066	766	3282	1068	2404	1829	2156	1569	4100	3283	1421	2544	5415	3023	1981	4940	2866	1334
ENSG00000019169	25	416	56	26	34	412	362	35	184	160	95	47	95	573	278	164	64	578	571	45	643	350	349	404	45	94	66	96	28	180	240	134	88	645	70	152	90	60	231	206	272	31	332	567	151	54	1697	101	112
ENSG00000019186	284	765	1010	257	1010	20636	98	568	213	37	1082	80	686	244	21	1433	54	55	31	292	52	222	263	190	687	115	470	177	816	323	619	270	509	82	38	127	161	921	250	75	9	177	42	522	421	141	2833	861	128
ENSG00000019485	1755	552	677	546	358	660	324	370	375	374	540	478	765	345	422	620	547	274	509	829	351	303	328	180	697	244	413	307	437	320	1973	477	704	344	1145	313	345	473	311	471	424	316	495	447	413	929	245	569	406
ENSG00000019505	13	22	9	56	0	6	5	14	10	62	15	6	5	47	39	3	53	3	3	8	2	6	3	27	7	22	3	15	6	3	120	12	2	81	141	21	5	13	18	20	33	3	4	8	5	132	3	2	1
ENSG00000019549	8300	9579	6863	2186	3258	3849	3274	4750	3722	2378	5521	3183	6390	2710	2811	4826	1171	2711	2317	6587	1484	1526	2372	876	4107	1362	1514	1186	5863	2789	9207	2801	2601	1614	1258	2096	2168	2071	1249	2688	2333	1971	3176	3191	5139	3402	7684	4467	3441
ENSG00000019582	35187	91954	213180	28350	74171	174531	48758	18029	62883	46568	119317	44504	37790	41647	19466	42264	16462	114313	22639	46613	28698	74262	79938	85578	97731	29261	136471	14568	23905	54452	20774	63606	34821	22146	39817	36327	16769	13850	13793	23547	24000	4581	42724	52315	11629	31408	37989	42134	11812
ENSG00000019991	85	1069	226	175	109	372	345	162	129	76	2516	241	52	207	150	86	57	147	124	189	97	139	179	805	157	82	83	67	528	470	224	232	116	160	113	514	101	678	104	386	103	59	119	5552	107	104	35	138	114
ENSG00000019995	4257	3985	3168	3252	2390	2783	3515	6047	2848	3552	3554	4244	2475	3966	4912	3127	3867	2190	3588	3259	3693	5129	3357	3839	2249	2468	2748	2425	2594	5862	3297	5166	1698	3511	3669	2829	4255	3189	4677	6437	4746	2638	6094	2575	3085	3524	2371	4335	2077
ENSG00000020129	1595	1958	1657	1106	1344	917	716	940	941	836	1320	996	2110	650	700	1059	1366	868	984	1315	719	896	1008	629	1562	811	897	637	1412	1074	1298	856	584	695	923	781	704	1719	967	1047	458	671	906	1117	867	906	1565	829	892
ENSG00000020181	854	4089	2425	1803	980	870	2151	846	567	2450	4839	5054	693	4272	2415	163	1074	1244	3821	1445	2624	897	1395	1616	947	1925	690	1341	1060	1514	548	890	449	3230	1169	3458	1704	2521	1470	4546	2939	792	3829	5423	1219	1126	419	678	541
ENSG00000020256	2458	3037	2362	926	771	2025	1120	1107	1721	1093	1235	1113	2179	991	1410	1692	1897	946	1362	1933	1220	957	1004	2359	1169	680	716	1066	1226	1005	2970	1140	810	926	1301	862	1436	1272	843	1213	1620	757	2162	855	1128	1979	1129	2024	995
ENSG00000020426	842	1008	795	485	713	644	817	749	936	432	483	348	868	604	572	910	708	620	392	812	454	376	451	690	712	369	446	496	489	710	1892	853	1511	501	598	526	746	543	340	612	509	305	579	524	1011	753	1643	1550	532
ENSG00000020577	995	2220	1099	1530	1261	757	853	1216	998	1028	3482	3092	732	3147	3159	598	537	1510	1726	2457	1932	570	1096	1326	852	1438	1074	712	747	944	2945	2554	514	2419	904	3369	1860	1164	1241	3594	3088	566	2173	3369	1567	770	1840	1876	466
ENSG00000020633	643	1744	1891	705	1805	881	663	504	565	932	1321	582	376	932	979	514	8685	1251	517	1098	665	2433	1826	836	1258	881	2487	440	894	737	564	1354	1567	637	2309	583	370	492	445	798	730	223	788	921	547	592	3653	1196	519
ENSG00000020922	1513	1604	1136	765	895	1083	1254	489	717	917	1189	877	1073	1008	1340	968	1622	1107	879	665	1036	768	757	1100	1253	752	683	786	980	910	1632	1155	1478	1030	1302	790	1138	877	965	828	1382	602	1707	657	1121	1346	1399	1184	867
ENSG00000021300	5	52	33	70	31	43	48	5	7	65	72	26	11	133	61	11	12	40	47	9	189	23	56	40	105	88	60	24	28	22	4	29	1	175	15	149	70	14	26	25	51	3	33	22	11	19	8	8	15
ENSG00000021355	3661	9729	8492	2207	27243	13445	2480	12479	7207	1577	10548	1546	11642	1544	1582	22034	2037	10658	1281	5454	1162	4711	8996	3226	4041	1761	16296	736	9028	16137	4844	13393	65783	1281	8047	2358	979	9577	923	6063	1283	4595	1459	1767	15283	4215	3340	13470	10825
ENSG00000021574	1503	2293	1262	1033	844	1744	1394	916	1211	1191	1487	1361	1162	1160	1572	1301	1827	1161	1398	1343	1190	955	1179	1602	1153	923	1078	853	1301	1558	2254	1580	1602	1374	3399	1396	1631	1341	1572	1277	1552	918	2244	1171	1353	922	1688	1688	1286
ENSG00000021645	23	78	33	35	52	21	74	39	31	60	89	39	16	218	222	6	85	90	88	38	182	23	72	404	31	137	33	92	20	14	97	74	5	76	14	72	89	47	82	84	211	25	178	50	13	31	21	38	24
ENSG00000021762	1883	2329	1211	1703	1282	1157	1930	633	706	1691	2121	1983	1459	2366	2048	1593	1599	1317	3084	1739	2759	1164	1202	1046	1150	1893	1083	2078	1422	1635	1219	1600	1215	1874	2519	1767	2657	1395	1989	2512	3249	896	3607	3042	1658	2277	1271	995	908
ENSG00000021776	3941	5637	5177	3281	2089	4478	3999	4109	4238	4220	4787	3374	4259	3883	4535	4643	4074	3623	3362	4171	3381	3713	3231	4522	2685	2984	3087	2805	3953	4526	7621	4463	4436	2975	3760	3002	4760	4553	3422	3702	3694	2461	4549	1953	3749	4484	4790	6035	3707
ENSG00000021826	330	523	470	712	1064	36	596	692	46	547	223	251	41	630	809	10	68	101	549	393	605	392	176	65	96	295	67	699	83	538	42	857	16	448	64	493	1128	934	196	489	374	174	561	42	805	796	171	22	86
ENSG00000022267	254	1874	173	1934	852	152	1192	577	529	1807	2712	3929	4409	4160	3966	1073	182	341	5610	643	4999	214	491	1467	364	1472	27193	1448	319	487	1273	181	132	6650	612	31161	16312	1629	1905	3228	4851	457	6248	5964	379	180	6506	200	470
ENSG00000022277	4294	4217	3330	2777	2176	6046	3421	3383	3571	2438	3165	2693	3198	2835	3578	4299	4860	2995	2908	4129	2809	2586	2092	4992	3628	1982	2756	1854	2496	3388	5810	3510	3479	2277	2871	2671	3694	2659	2467	2889	2711	1298	3335	3201	3215	3454	4783	4378	2304
ENSG00000022556	33	499	401	1763	138	51	21	264	102	127	30	9	89	1321	247	4285	42	2219	1001	1745	572	190	896	238	48	40	65	115	377	12	121	50	38	885	68	611	1060	1708	604	5	0	0	346	15	998	87	22	73	24
ENSG00000022567	282	722	755	417	669	730	1768	344	619	1393	898	917	520	1471	1286	637	440	858	1376	427	1269	1505	1062	393	431	2521	853	2635	377	1810	177	1373	627	1154	989	1081	3579	340	2052	462	876	209	1477	1009	618	496	564	841	602
ENSG00000022840	7315	6355	6400	4637	5868	6012	4939	5837	6288	4248	6558	5906	5140	4237	5118	7679	4271	4927	4436	4931	4166	5691	4789	2616	3607	4349	4685	3865	4861	6342	10099	6881	5597	3831	3794	4510	6107	6833	4460	6690	4285	3526	5481	4592	5081	4810	5163	4153	5538
ENSG00000022976	575	651	592	818	543	769	659	547	958	560	633	676	763	691	898	550	759	408	737	368	674	704	589	781	295	535	524	524	501	693	560	685	785	577	710	438	802	525	530	692	866	348	953	184	531	463	518	399	457
ENSG00000023041	1269	2061	1183	760	1127	2248	1290	1084	1455	824	1443	915	1314	993	1311	1562	1236	1162	810	1052	921	1098	909	1863	1401	764	1106	877	1020	1246	1366	1308	1460	790	1267	976	1322	1249	841	942	945	669	1192	1675	1409	1481	1660	2140	1244
ENSG00000023171	215	441	500	162	386	1926	197	88	197	263	409	128	151	194	185	146	118	338	60	210	108	147	445	333	458	111	536	110	99	198	461	293	196	117	175	260	71	179	56	234	84	54	135	408	110	144	152	270	92
ENSG00000023191	21517	9717	9086	13096	8324	10040	7264	10924	6126	8102	15193	15293	10119	8675	9809	12208	5998	9423	14194	15076	10570	11406	7837	4018	8060	7955	9266	7572	7562	15123	9303	13436	4829	8514	7682	9337	11525	13715	9624	13994	9141	6655	13653	10820	12258	11815	22364	7286	9484
ENSG00000023228	8040	7392	6495	5289	4435	7392	10788	4807	2633	6137	7286	6758	5675	7225	8165	6834	6240	6062	5724	5488	7045	5807	5132	7929	4915	6401	5449	7507	4346	8116	5291	7217	7522	6348	6898	8975	14330	5982	6302	6344	6761	3788	7987	5559	5427	4376	7449	9471	6076
ENSG00000023287	8820	9832	11836	3795	3138	4659	5682	6915	8549	4159	5020	4878	3233	5897	6896	5632	5236	4026	4583	7815	5000	4795	4080	5513	10246	3988	3123	4090	6507	5491	24808	5537	6875	5477	8683	4602	7355	5048	5816	6753	6940	3702	9175	5772	6127	6342	4535	4987	3876
ENSG00000023318	9011	4019	4658	1970	3727	5017	3266	3254	5266	2200	3959	2495	3411	2402	2732	7073	3025	2971	2186	4615	1945	2631	2492	4039	4587	1949	2586	1476	2763	3289	14517	4063	5878	2283	2272	2168	2845	3123	2100	2876	2234	1619	2676	2782	3260	2475	2688	4241	2121
ENSG00000023330	2234	3270	3427	2390	3342	2117	5662	4304	3329	1756	4618	2308	3874	3729	1699	2586	1040	2444	1314	2642	2670	4538	2849	2805	2657	2746	3118	4846	2882	3859	2406	3786	2562	1992	2291	4966	14888	4395	1877	3642	1579	2363	2068	1623	2923	1800	4499	1463	2610
ENSG00000023445	513	4473	2001	481	3034	1528	2506	515	1073	3955	3258	1024	865	3192	463	1188	568	4882	879	1448	557	1827	3485	1566	3732	1384	3738	657	1168	1803	627	2509	1526	4344	1122	2435	784	601	778	440	388	154	1122	1999	546	773	494	1285	753
ENSG00000023516	3969	5418	4608	2493	2616	3992	3562	2571	3327	3597	4143	3510	2858	4238	5405	2859	4855	3427	4203	2150	3792	4005	3856	9290	3385	3492	3122	2791	2977	3850	3015	4323	2495	4039	4411	3271	3586	3800	3332	3898	4650	2447	6484	3925	3251	2724	7011	5843	2988
ENSG00000023572	482	476	478	202	205	545	359	229	331	214	286	336	184	305	235	340	224	275	223	322	255	243	216	490	309	234	197	213	295	398	451	372	542	240	287	362	476	253	259	277	252	184	481	310	426	340	477	352	187
ENSG00000023608	940	782	621	416	508	754	340	857	236	229	688	507	617	350	446	588	374	371	296	979	315	298	317	400	461	255	401	226	609	487	1068	397	1190	295	605	278	396	331	239	528	460	257	527	467	750	375	2003	1042	595
ENSG00000023697	3863	2553	1840	1302	1381	4088	1632	2537	1456	985	1709	1208	1765	1201	1504	2805	2449	1629	1150	2837	1105	1306	1069	2022	1344	922	954	841	1938	2068	6847	2669	3661	938	2966	1255	1754	1377	1179	1690	1201	784	1560	1186	2700	2829	1753	3033	1283
ENSG00000023734	5125	5892	4051	3562	4106	5822	4730	4910	3412	3312	4571	3436	4596	3571	3163	5280	4367	3094	2676	7276	2797	3231	3113	4273	4353	2645	2836	2283	4051	5567	8680	6784	5720	2733	4122	3767	5037	4324	3037	4118	2485	2372	3947	5804	5315	5027	5178	9981	3468
ENSG00000023839	3223	126	478	115	57	42	88	149	198	100	433	296	208	113	204	304	37	401	156	171	138	124	113	211	83	85	116	79	86	153	1219	249	247	123	38	85	108	171	192	119	169	89	202	16	76	128	72	316	273
ENSG00000023892	1316	2292	1662	1389	2710	1548	1418	1397	1807	1714	2000	1476	2119	1425	1580	2128	1233	1644	1232	1863	1542	1592	1844	1415	1825	957	2475	1291	1451	1513	1840	1990	1578	1052	1841	970	1315	1108	1100	1269	1399	705	2312	422	1267	961	1272	1162	1367
ENSG00000023902	647	3221	1697	887	1423	1869	1262	651	907	937	2714	1190	506	1312	667	492	705	1846	425	1214	542	1574	1794	1841	1942	701	2172	457	718	1166	946	1257	1118	535	2887	1149	522	528	361	1269	612	276	724	7323	733	973	3703	1482	365
ENSG00000023909	1948	1605	863	406	604	825	2041	926	1017	577	810	425	702	1307	425	536	691	504	423	679	582	1808	609	1323	1767	625	642	1587	1158	1576	909	953	1602	592	1584	1209	1910	1274	457	768	428	604	564	2307	1025	786	8176	1323	561
ENSG00000024048	9097	6766	9123	3291	3927	6130	4690	2789	5186	3748	5477	3942	3517	4263	5264	6964	5246	5222	4672	4984	4153	3782	3785	4778	4089	3995	4038	3439	4099	4043	10666	5821	8160	4035	2996	3694	5393	3999	4463	3437	4866	2396	6681	3985	4601	6135	5285	4003	3950
ENSG00000024422	5112	3601	4254	1116	4675	1755	1527	1421	1938	1701	2836	2189	2622	1799	1880	2336	2716	1811	2061	2513	1861	1733	2025	535	2506	1708	1362	1666	2127	1211	5519	2555	907	2629	2115	1600	1266	3461	1306	3538	1621	1306	1966	5209	3665	1455	6349	2157	1702
ENSG00000024526	410	1415	181	245	678	1575	469	427	1100	351	184	114	522	167	205	991	1254	339	272	851	246	233	350	2078	963	120	243	298	426	419	1384	603	2958	260	2292	241	341	461	398	196	225	259	324	352	1164	1482	1180	2755	1009
ENSG00000024862	715	684	471	402	252	700	606	391	516	372	668	419	323	567	558	584	759	369	272	573	477	375	381	700	503	300	501	313	350	422	832	467	449	393	1065	501	618	310	379	429	595	195	629	590	535	428	484	701	296
ENSG00000025039	368	441	494	691	216	912	641	710	266	493	769	663	235	715	1924	125	1020	892	1423	275	1473	429	789	1177	399	853	1202	337	346	1511	222	592	723	1732	6419	1327	698	552	1433	729	1319	267	1520	530	1253	2783	560	217	819
ENSG00000025156	1923	850	830	449	557	463	549	683	507	485	592	484	479	676	1338	557	1169	744	982	1249	778	339	455	1079	283	385	476	300	619	500	2109	569	549	603	1754	726	837	453	821	601	1040	283	1223	581	570	740	1221	1191	313
ENSG00000025293	3294	3369	3479	2047	2161	4042	2904	2635	2284	1852	3046	2202	2066	3214	2830	2307	4604	2673	1980	2207	2144	2022	1892	2829	3487	1860	2096	1695	2355	2716	4762	2981	3142	2388	2759	2409	2970	2150	1900	2073	2510	1259	3066	2684	2429	3139	3999	4208	1928
ENSG00000025423	87	206	37	70	57	76	28	103	103	58	150	179	180	56	13	120	115	23	30	185	35	24	31	186	17	27	12	4	75	28	161	107	83	14	40	14	30	29	29	30	38	9	30	582	29	120	12	215	82
ENSG00000025434	221	511	393	239	433	766	1450	155	526	704	512	304	406	1161	316	222	269	414	344	187	644	337	671	954	845	594	318	953	233	514	278	322	287	490	191	665	1968	164	198	243	358	82	277	355	216	246	981	290	254
ENSG00000025708	18892	19499	22356	7417	26023	25108	6394	11854	17302	6246	22845	6486	19964	3170	877	20806	7561	9220	1204	20031	766	18905	7987	7071	12045	5492	19222	3110	10301	13129	10912	17531	10842	1491	5274	4915	3707	12665	1672	6552	398	4319	959	6302	13156	12856	3997	7199	8646
ENSG00000025770	2231	2063	1424	1536	1605	2193	1843	1312	1380	1460	1455	1321	2478	1982	1643	1384	3250	1681	2030	1911	1529	1254	1193	4129	1520	1272	1308	1676	1343	1718	1648	1992	4306	1366	2814	1697	2355	1411	1416	1545	1573	740	2168	3372	1777	3299	3823	2580	1321
ENSG00000025772	1005	1875	1246	681	1100	2178	1177	852	1574	736	1090	829	1316	936	517	1103	1388	1333	651	948	624	967	711	1532	1727	697	837	626	994	1159	1508	1163	1286	529	590	783	1043	955	589	606	434	337	715	1517	1266	737	5185	1381	1202
ENSG00000025796	5021	4665	4352	1722	4597	3305	3850	4223	3143	2686	3918	2880	3483	3259	4182	4473	5150	2877	2836	3659	3155	2414	3127	6116	2459	2357	2164	2124	3139	3145	5903	4297	2201	3099	4877	2374	3052	3309	2189	4044	3563	2099	4458	4824	3575	3876	6753	4306	3101
ENSG00000025800	8734	9551	9100	5661	5476	7868	6509	6673	7375	4632	7577	6295	7900	6568	7173	9709	10571	5470	5624	6720	5784	6396	5175	7125	5832	5025	5032	4803	6560	7427	12457	7945	7237	5137	12766	5255	7966	7920	5393	7921	6282	4308	7584	5861	5196	6780	9620	8732	6025
ENSG00000026025	11995	53316	18719	23943	27429	18852	27214	11411	9855	31827	61788	42893	8365	44872	34830	3333	11870	25244	31894	22536	33884	17859	27594	24324	33586	25243	23525	15263	10989	21572	13521	13266	10285	49522	18529	48123	23128	21513	22071	43114	35509	7230	45860	117928	28533	17462	275267	18531	6793
ENSG00000026036	43	93	97	64	201	101	75	26	34	68	85	22	77	66	72	35	279	61	53	42	64	124	116	130	92	75	121	116	96	54	32	140	54	52	74	33	42	81	33	153	89	34	69	63	84	110	93	88	45
ENSG00000026103	1323	2957	1449	970	1131	1814	1399	1490	1040	1366	1825	1304	1143	1484	1806	1271	358	1195	1262	1490	914	607	1148	632	1997	1435	1700	570	772	1211	848	1632	1195	1070	535	793	767	861	1245	1097	1347	741	2727	1855	1218	1132	1364	1206	1200
ENSG00000026297	561	963	697	391	637	1519	1304	526	702	1029	1020	708	411	872	399	392	862	770	466	381	619	591	842	1179	1456	853	1044	785	933	717	528	729	569	798	939	770	1205	489	329	442	714	152	883	559	691	482	1219	472	587
ENSG00000026508	57318	58477	49517	34082	49440	39636	38500	47623	39588	42084	54583	36446	55381	36722	59161	66560	22686	43838	38470	57565	40507	39564	43188	17576	58037	37523	50631	33565	42434	47317	101917	53310	50029	41005	46258	30184	32611	56385	38271	58397	46537	33299	72819	32529	54238	41997	101682	45566	46738
ENSG00000026559	22	64	22	48	169	32	59	14	12	33	102	24	137	41	27	198	181	444	19	55	23	79	32	5753	88	28	87	55	11	31	105	176	209	16	535	64	21	36	13	22	6	13	8	1694	28	62	65	129	65
ENSG00000026652	909	875	618	285	1091	621	741	227	1503	250	885	447	1089	658	375	1758	302	704	226	1453	421	420	472	927	560	328	341	525	275	497	622	770	126	409	446	553	348	763	283	851	357	396	453	2230	488	540	1729	1346	275
ENSG00000026751	4011	1596	2120	781	2010	1449	539	2188	1870	431	1473	779	389	399	166	2209	528	3780	120	1605	155	1280	2667	3292	2235	324	2292	154	2540	1109	5111	2609	746	224	557	444	244	1259	260	727	107	505	220	168	450	623	546	437	1325
ENSG00000026950	3031	3591	6167	879	2483	3914	2004	547	2315	1942	2324	1298	2379	1184	1583	3274	1783	2756	1011	1006	866	1329	2102	2741	3054	1411	2732	617	921	892	1429	1795	3660	1270	6651	887	669	670	737	632	824	305	1315	1815	448	1511	1724	2053	1096
ENSG00000027001	2262	1284	1159	1305	590	1279	2821	670	433	1627	1055	1476	866	1982	2151	1166	1251	663	1671	611	2373	1048	660	2629	635	1558	930	1523	800	1676	790	1407	571	1556	842	1338	2898	1064	1667	1126	2136	709	3370	574	1283	528	1380	1671	1122
ENSG00000027075	2269	3582	2548	2274	2900	3265	2911	4928	3198	2743	3525	2339	2515	2915	2509	3985	1737	2361	2226	2882	2795	3618	3300	2921	1593	2354	3326	2044	2352	3027	4167	3122	2902	2568	2263	2445	3352	3041	2702	3756	2517	1917	3228	734	2630	2105	1412	1549	2023
ENSG00000027697	12749	10930	11434	6363	7205	16439	7507	10841	9637	5661	11754	6235	5639	5931	5336	12139	6526	8098	3559	11940	3392	8118	6128	5427	8108	5378	7937	3836	8844	9352	13924	11085	7969	4096	12278	4880	6194	6301	3157	6531	3850	3743	5216	9839	9972	11036	4725	10810	6402
ENSG00000027847	1385	855	1134	787	566	992	735	637	998	543	1123	1024	1007	584	607	639	906	708	568	822	508	729	554	904	983	549	894	413	800	995	1174	926	779	439	868	615	676	646	395	824	420	400	672	1221	1108	828	1743	1001	680
ENSG00000027869	169	784	601	80	805	481	135	130	406	129	381	55	506	80	20	226	205	362	23	334	17	204	424	352	473	85	732	40	240	149	291	381	353	20	205	81	39	201	18	119	6	52	19	142	81	206	237	354	150
ENSG00000028116	1923	2229	1608	914	1388	2400	1057	1414	1586	1066	1653	866	1345	906	1102	1947	1567	1348	898	1773	831	1176	1147	1290	1053	794	1397	605	1275	1636	2523	2725	2856	886	2543	990	890	1239	844	1431	1006	775	1277	1281	1752	879	1348	2310	1128
ENSG00000028137	1699	5081	3302	1515	3422	4035	1868	1404	1800	1616	4435	1686	1288	2322	747	1379	724	4312	680	2011	754	1426	3609	2852	4675	1241	4436	688	1587	1998	1065	2736	1507	1060	2986	2279	764	936	412	1846	664	324	900	4260	845	1006	1751	1858	740
ENSG00000028203	6279	6042	4890	2690	3516	4654	3839	4002	4009	2301	4014	3293	3692	3202	3131	5687	3207	3166	2743	4443	2740	3304	3078	3246	4109	2325	2785	2317	2602	3937	7668	4806	5540	2712	2889	2961	4173	3314	2877	3545	3270	2099	4492	2678	3443	3300	3708	5095	3331
ENSG00000028277	159	410	390	138	542	430	221	379	187	194	361	108	111	160	153	124	273	325	64	156	69	196	676	654	342	84	491	86	648	176	143	444	101	143	183	129	52	115	44	200	156	51	127	702	61	105	1523	247	100
ENSG00000028310	1655	2044	1811	928	2102	2226	1363	1551	1244	1294	1107	800	2066	1444	1826	1306	3416	1388	1401	1611	1289	1360	1272	1388	1718	1034	1366	1101	1682	1347	2269	1593	2249	1046	3049	993	1259	1489	1126	1562	1712	735	2181	1472	1377	1611	2014	2879	1212
ENSG00000028528	5083	6091	5834	4647	2163	4916	5444	3955	3696	5171	7092	6604	5506	5694	7412	4120	3200	3746	5738	2926	6490	4349	4441	4527	2423	4467	4047	4065	4067	5639	4667	4504	5880	5709	2504	4241	5316	4859	4465	5041	6243	2644	7091	3300	4852	4348	6171	3825	4957
ENSG00000028839	888	1039	780	420	591	710	586	567	705	381	695	448	526	420	597	693	606	611	503	676	539	383	408	810	554	365	392	307	584	525	1070	706	453	501	1154	503	581	515	582	479	610	253	796	747	749	510	770	1034	499
ENSG00000029153	10847	9586	6025	2645	8810	8488	2016	10078	14495	2516	5258	2826	4153	1558	2373	14747	1879	6530	1980	10286	1695	5108	5431	3089	3247	2321	5896	1244	5878	5388	18263	13975	24343	1509	4569	1993	1858	5827	2676	4868	1585	3121	2860	3168	9539	6628	4286	3037	6930
ENSG00000029363	10536	12278	11086	7617	7383	9229	9998	11259	4448	8858	10271	7224	6501	9993	13721	8709	13122	7215	8879	9665	8040	6461	7297	13887	7435	7606	6527	5911	8337	9621	15116	9926	12097	9221	16496	7362	10074	8004	8157	8946	12267	4960	14423	6346	8242	8920	9258	18522	7554
ENSG00000029364	10349	8658	6584	4349	4691	6874	7289	6999	7975	3863	6767	5180	5854	5695	5038	6953	4165	4580	3951	7552	4717	4668	3869	7746	4470	4222	4389	4101	4474	6326	14087	8156	5211	4174	3843	4831	7979	5468	4292	4513	3801	3030	5302	2785	5615	4987	8763	7437	5575
ENSG00000029534	54	358	82	87	127	185	65	67	95	90	180	75	264	94	75	15	78	100	45	74	42	108	146	175	808	75	1590	146	52	69	51	95	237	72	132	1776	770	184	39	214	48	55	39	546	85	189	752	383	171
ENSG00000029639	243	455	531	333	473	382	427	167	240	351	496	369	319	343	485	591	369	258	381	183	342	348	350	595	307	387	357	336	308	551	390	413	260	270	481	343	521	259	312	298	422	194	651	205	442	340	694	755	456
ENSG00000029725	4370	5000	4063	2370	3456	3082	3087	1726	1577	2181	3771	2508	3984	2968	2959	2751	2322	3234	2469	2690	3157	2297	2461	2955	3378	2169	2590	1577	2349	3090	6188	2676	4944	3011	2652	3136	3074	2704	2072	3096	2781	1513	3186	4193	3010	1874	4459	3571	2386
ENSG00000029993	2170	2071	2080	742	1078	4074	1374	1519	2957	696	1731	883	1492	1363	902	1947	2669	1334	780	1732	595	1182	986	6909	1332	630	1068	905	1607	1759	4571	1955	7839	683	4811	958	2000	978	711	1226	715	573	929	1046	2988	4178	3839	1888	1323
ENSG00000030066	3429	4998	4199	2379	3107	3935	3019	2464	3106	2563	3709	2178	3738	2562	3268	3746	4526	2871	2351	3030	2282	2414	2524	2431	4104	2238	2046	1772	2839	3615	5497	3963	4147	2049	4411	2146	2664	2871	2295	2455	2585	1642	3786	2952	3693	4694	3730	8500	3205
ENSG00000030110	4340	4858	6768	1558	2917	6147	1869	1818	4972	1152	2975	1817	4905	1283	837	5308	1844	3161	1038	1861	1170	1785	1861	1188	2323	1103	3652	1254	3414	2973	2742	3307	5270	698	4220	1117	1400	2198	1049	2023	824	1266	1178	1609	2723	1626	4762	3210	3103
ENSG00000030419	1059	1803	1678	585	1925	1351	2419	750	1974	2146	2144	1809	446	1860	1806	838	803	1505	3793	997	2785	1822	2236	2035	975	1914	2855	1560	580	2104	539	3589	1161	2538	395	1199	2142	2174	3241	1595	3232	1646	7849	378	1653	1453	1835	709	2411
ENSG00000030582	83677	34255	42517	20066	26975	36941	14653	36177	49581	10253	37222	25314	35168	12471	14920	38646	13923	21326	11433	29845	11769	26531	18008	28988	62601	12954	27129	10367	39000	26962	77141	33430	18072	10886	13994	12133	13219	26944	11520	25866	10932	17831	15771	11729	33620	13609	32141	8242	20495
ENSG00000031003	3392	2930	2692	1575	1442	2418	2006	1249	1496	1694	2669	2439	1942	1620	2075	1888	2060	1909	1607	1022	1656	1373	1677	2258	1485	1267	1706	1281	1238	2053	1624	2385	2523	1787	2257	1535	1564	1845	1374	1630	2027	1074	2573	1816	2321	1781	2169	3436	2275
ENSG00000031081	1039	4766	2677	2238	2235	2261	2764	1158	1371	3090	4562	2645	1050	2933	4134	657	1562	2881	3415	1956	3532	3710	3325	2468	1968	2896	3929	1496	1500	1983	1209	2362	974	3450	2492	2486	1682	1652	2123	3685	3618	678	4672	3030	1433	1599	2345	1842	818
ENSG00000031691	441	406	142	129	213	397	239	259	300	167	280	179	352	212	206	244	554	232	177	446	184	147	170	505	435	150	185	134	297	213	699	308	790	140	722	194	193	106	165	167	205	88	256	181	348	532	525	720	290
ENSG00000031698	8254	8166	8258	7782	4512	7363	7111	7332	5026	4674	8852	8092	7130	6841	7497	8934	5190	7764	5808	7876	6101	8195	5282	5798	5766	5260	5322	4421	5321	9985	5997	7761	6194	4810	5987	6368	9359	8804	6512	10025	6160	4653	8276	7250	6940	7323	10911	8720	6237
ENSG00000031823	3008	3181	3077	2274	2786	4174	2151	1591	2479	1927	3052	2332	2864	2111	2490	2592	3061	2339	2191	2907	2190	2009	2009	3097	1521	1697	2121	1615	2246	2532	1700	3104	2218	1810	3814	1790	2302	2189	1698	2494	2366	1238	2618	2802	2291	2392	3853	3277	2027
ENSG00000032219	1359	1912	1508	947	1394	1752	1731	1255	1247	1692	1872	1527	966	2036	2949	1380	1622	1048	1791	1266	1989	1399	1577	1640	1182	1375	1317	1376	1023	1217	1683	1585	1996	1846	1565	1209	1843	1263	1542	1645	3216	850	3111	784	1073	1309	1286	1031	1256
ENSG00000032389	1332	1821	1208	681	1405	1633	1166	844	1128	920	1263	808	1369	838	863	1457	1040	1058	822	1134	717	1104	962	1164	879	723	1082	689	1010	1262	1506	1522	1413	730	1150	764	1086	1060	702	821	584	546	968	583	1207	613	1427	2481	876
ENSG00000032444	2361	3067	2648	1806	2448	3560	1822	1014	1960	1764	3818	2336	2903	1447	1215	1800	3340	2877	2108	2392	1565	2469	1957	2018	1841	1679	2743	1690	1818	2166	1251	2078	1220	1698	2366	2073	2291	2723	2065	1894	1207	1244	2311	3601	2692	2226	5253	1350	2175
ENSG00000032742	563	905	528	432	355	567	529	267	255	431	655	558	559	591	655	458	740	407	452	321	453	308	287	1142	333	386	255	334	455	487	423	556	331	545	603	434	535	457	385	520	495	243	583	351	545	285	993	1264	383
ENSG00000033011	1490	1794	1228	995	1188	1649	941	1338	1291	666	1389	895	1349	708	681	1285	605	1091	619	1776	675	899	791	1446	1108	648	937	588	1101	1265	1585	1083	923	609	841	788	1016	1056	596	937	554	624	888	1053	1115	1169	1862	1460	1064
ENSG00000033030	1481	1671	1564	820	1216	2092	1333	697	1795	1236	1236	906	1032	1219	1245	1429	1656	1100	1046	1024	1140	1139	919	1091	1167	841	853	949	929	1301	1729	1395	2248	917	1217	933	1482	1203	1071	996	1259	772	1704	812	1218	1295	977	2183	1187
ENSG00000033050	3781	4789	4804	3696	3622	6399	2996	4096	3681	2759	4683	2994	4062	2570	2854	4738	3848	3557	2367	4147	2289	3313	2789	3332	4045	2578	2994	1933	4384	4985	6275	4923	7830	1958	4104	2801	3497	4147	2559	3539	1745	2306	3278	3775	4072	3693	5071	7452	4137
ENSG00000033100	5262	4920	3828	2004	3278	6040	1759	2605	3804	1767	3371	2491	2266	1864	1862	2073	2271	1879	1490	3015	1416	2614	2611	2811	4956	1669	2878	1479	3114	2586	8471	3215	2432	1285	2443	1661	1696	2702	1125	3306	1641	1340	1923	5146	2730	2717	5183	3014	1340
ENSG00000033170	840	2093	1033	830	995	1337	1109	1292	1153	754	1815	1254	832	952	938	1351	880	1339	832	898	757	1043	1185	2553	1300	519	1144	425	1255	804	1624	843	977	856	556	921	554	677	513	992	723	362	915	1771	902	581	3335	912	473
ENSG00000033178	9070	14029	9988	2656	10619	13940	5515	5838	10432	3594	7283	3589	9133	3458	2871	12526	4347	6466	2420	6270	2253	3520	5135	4964	12185	3848	6472	2929	7464	7242	16917	11627	21609	2830	4542	3397	4376	6417	3017	3956	2073	3172	2942	3665	7382	6137	13644	11296	6030
ENSG00000033327	1384	1821	1513	1903	1183	2562	1527	2350	1694	1538	2824	2705	755	2427	3665	1280	1014	1488	2139	1654	2698	1790	1945	1593	1010	1448	1378	1325	1218	1755	1547	1513	836	2355	3540	1707	2090	1603	1866	3250	3130	990	3236	2274	742	1479	899	507	880
ENSG00000033627	4276	2305	4538	2758	2939	2458	3084	3936	3767	3072	3397	3705	2873	3378	5068	3321	2050	2772	3631	2677	3787	4120	3180	3296	1807	2967	2384	3161	2636	3668	5639	3880	1456	3032	1390	2326	4016	4549	3690	4422	3818	2949	5178	1676	2098	1896	2521	1921	3344
ENSG00000033800	2289	2415	2914	1606	1050	2320	1956	1514	1719	2214	2259	2390	1841	2347	3295	2096	1350	1744	1958	1568	2212	1922	1861	2258	1431	1696	1442	1380	1280	2079	2578	2358	2097	2096	1613	1334	2104	1564	2001	2091	2790	989	3115	996	1531	1625	1972	2659	2092
ENSG00000033867	3052	3137	1871	1595	3092	1221	1718	1950	3481	1793	2885	1852	2521	1722	1574	674	984	2196	853	1452	1055	3484	2362	1920	4627	1666	3506	898	3143	4504	1827	2807	2839	1559	1114	2042	1192	3778	1108	2373	1065	2553	1832	1913	1851	1240	5690	1205	3106
ENSG00000034053	967	1494	563	267	526	1045	274	412	301	260	795	312	225	219	209	84	689	638	299	586	152	388	316	968	769	208	326	163	349	274	444	394	159	149	2111	307	238	420	232	382	192	130	226	964	308	317	53	557	230
ENSG00000034063	722	1434	831	384	2142	2628	703	533	892	462	610	237	1459	361	280	1394	2545	1144	443	1469	297	596	752	1765	813	359	563	440	467	827	735	1677	2839	332	1940	423	538	969	456	523	165	313	354	1013	1342	2251	2592	4338	1172
ENSG00000034152	3038	2822	2810	1995	3969	2276	2143	3303	2621	1829	2656	2149	2608	3164	2764	3457	1048	2100	1712	2348	2151	2942	2331	1376	1631	2041	2428	2381	1872	2925	3388	3503	1192	1736	1488	2433	3990	3230	2672	3713	2295	1707	3209	951	2197	1382	1824	1921	2344
ENSG00000034239	10	100	46	58	4	18	79	48	10	135	16	95	240	56	205	8	24	18	212	80	216	26	23	68	101	19	3	78	91	28	35	17	9	90	28	43	75	26	72	32	164	21	180	90	148	29	264	26	2
ENSG00000034510	35837	67960	40739	20071	69492	84241	20135	50412	27106	16217	50668	19302	74778	20793	13468	83824	17154	28012	9530	42798	10056	24909	27893	25980	78933	10519	39206	9190	25211	37228	57102	35377	47265	14043	46108	21584	14224	28197	7022	31615	9882	12276	10536	63195	69679	29742	193808	98873	31314
ENSG00000034533	523	581	443	289	213	545	410	268	331	267	502	372	427	366	494	430	468	454	447	709	477	251	287	564	324	230	238	241	359	358	862	423	574	349	679	371	417	314	362	317	461	183	635	341	380	436	482	477	295
ENSG00000034677	4439	5896	7994	4001	3069	10221	6793	5268	4057	6892	6811	5805	2528	11501	6922	3340	6179	3060	4481	8952	4760	4664	4550	2627	5157	5670	6000	2695	4278	4945	10496	4685	6632	3745	10872	5068	7536	5015	3384	7394	5865	3011	5903	2445	4205	4061	4102	7836	2881
ENSG00000034693	842	1162	1178	1144	869	1694	3729	889	881	1427	1535	1522	1529	2292	1649	999	1281	823	1145	967	1660	1391	1311	1763	615	1774	1350	1929	747	2192	860	1421	708	1166	1816	1606	4211	1784	1355	1393	1322	1091	1673	962	1873	1299	1158	1458	1483
ENSG00000034713	1822	2473	1769	2485	1067	1144	3283	2927	2116	1822	3250	3706	1869	2701	2597	3303	957	1906	2703	1698	2690	4109	1958	2732	1364	1710	1707	1695	1701	3595	3934	2694	1593	2260	1525	2375	3844	2004	3322	3089	2396	1285	3482	1568	2256	1450	1857	1223	1739
ENSG00000035115	2779	1193	1856	1745	1484	1629	2432	1410	1188	1313	2193	2287	1925	2658	3820	1782	2550	622	2119	1479	3032	1310	1594	2987	688	2789	1758	2344	1073	2999	2219	2490	1936	2348	3048	1269	2818	1698	2121	1962	3407	1578	5015	610	1831	809	756	1567	2550
ENSG00000035141	1578	1969	1384	1156	2151	2232	1438	1385	2262	1245	1918	1167	2185	1111	1483	3194	1750	1401	871	1779	1019	1400	1246	1364	1151	914	1274	743	1202	1855	2631	1668	3326	775	2110	931	1464	1699	932	1671	964	958	1419	1203	1729	981	1720	3443	1870
ENSG00000035403	10375	18345	11816	6146	13248	12135	6982	7403	12471	5185	17608	12202	13062	9886	9122	13255	9287	7318	8052	10758	7444	6214	6577	11008	9265	5878	5689	4937	9485	8602	12257	11640	19136	7500	7795	7285	7910	13773	7423	10424	7137	5256	8672	24328	14125	11334	22014	14098	6842
ENSG00000035499	303	445	170	193	450	763	303	404	330	189	222	92	841	135	129	519	503	303	112	1144	106	320	246	514	1718	117	265	162	250	290	392	489	1017	169	384	132	210	341	205	145	65	185	132	109	1340	660	602	1377	456
ENSG00000035664	554	403	257	730	306	328	2500	453	314	1059	829	929	1245	2541	1025	388	1569	697	364	781	835	960	1124	214	179	877	1163	3396	319	1452	945	1412	414	611	954	1046	3184	581	569	800	640	243	609	367	1307	641	219	599	369
ENSG00000035681	4939	2628	8410	2138	1527	2210	2108	2308	2894	1853	2718	1868	1459	2485	2948	2421	2155	1809	2469	2685	2244	1779	1873	3057	2352	1849	1887	1627	2605	2270	8904	2258	3312	1960	2856	1328	1832	1850	2020	2034	2128	1258	3465	3006	2682	1505	1707	2576	1539
ENSG00000035687	3753	5176	4945	1907	2002	3288	1944	1905	2493	1647	2586	1802	2287	1865	2650	2303	4792	2313	2303	2899	1890	1653	1464	3624	2733	1608	1647	1183	2639	2408	3511	2704	3384	1905	4158	1893	2114	2007	1936	2013	2161	1208	3347	2682	2777	3321	3652	3850	1799
ENSG00000035862	7789	14328	7073	7853	4754	5292	7257	4417	3944	7704	23382	17019	3209	12953	13934	2544	5082	5300	12245	8323	12218	5939	6901	9002	7928	6028	2052	3529	2978	6297	6476	4364	2458	15560	3271	9809	5347	8229	6382	20924	13518	3042	13604	30268	4449	4208	4229	2787	2787
ENSG00000035928	4863	5543	4962	2910	3312	4442	7364	3406	2707	2211	3509	2930	4454	4272	4430	4160	4933	3333	3352	3111	3915	2334	2631	5026	4208	3312	2811	3482	2995	3705	5696	3421	7998	4168	5067	3876	8078	2671	2572	3043	4364	1534	4973	3632	2629	5376	5286	7996	3357
ENSG00000036054	6037	4815	3481	2715	1969	2963	3032	3138	3135	1932	5149	4141	3946	3016	3377	4872	3490	2507	2398	6223	2536	3533	2594	3004	2855	2254	1640	1859	2814	3580	7628	4229	3793	2306	5886	2654	3615	3706	3467	3304	3197	1964	3968	4159	3757	4548	5089	2812	2961
ENSG00000036257	4990	4447	5203	3969	3236	4149	6834	5064	2142	5668	6589	7281	3327	6069	6653	5369	4210	3637	4864	6485	5145	9235	5303	3949	2771	5170	4840	4358	2912	8482	4964	7779	6326	4919	5779	4704	8364	6170	7595	7767	6133	3910	8022	3277	5684	3331	3101	6020	4396
ENSG00000036448	470	112	32	92	19	43	49	67	52	110	45	175	42	202	114	2	18	35	573	13	143	13	43	44	58	144	792	48	171	28	48	51	48	149	13	1657	896	139	275	54	417	166	868	38	58	30	53	104	138
ENSG00000036530	5	53	9	24	31	23	21	13	16	56	37	13	6	29	71	16	209	23	16	42	53	24	62	23	19	21	24	31	18	16	20	41	5	27	132	17	12	16	18	78	66	27	24	27	8	21	19	47	21
ENSG00000036549	4698	5795	3992	2109	2363	2964	3003	2680	3224	2411	3486	2631	3264	2566	3973	2842	4759	2278	3133	3858	2966	1981	2170	3938	3010	2175	1883	1857	2995	2948	6360	3860	6985	2521	8548	2297	3367	2352	2816	2916	4107	1691	5455	2815	2844	3725	4941	5995	2318
ENSG00000036672	2753	254	940	1563	705	187	1526	4274	965	1810	1356	2438	1720	2420	1861	2416	371	850	1564	1482	1662	2988	1305	126	237	1011	1167	1637	1403	2120	2337	1306	50	1239	205	1346	2795	2526	2216	3483	1587	1425	2519	37	861	847	30	44	1025
ENSG00000037042	278	600	483	504	607	443	455	725	615	483	538	757	623	356	338	384	423	320	249	396	337	461	424	155	347	311	289	440	536	473	701	424	107	253	211	309	500	709	340	669	291	411	356	248	440	240	1078	602	750
ENSG00000037241	952	690	806	589	581	1241	671	656	556	446	851	503	1129	444	416	996	543	648	263	614	329	422	356	968	864	318	507	294	377	762	722	910	995	300	588	441	703	531	369	519	248	286	365	766	931	1017	1202	1621	584
ENSG00000037280	227	2295	428	420	730	346	562	424	347	678	1224	286	329	435	632	85	341	323	528	807	484	262	670	225	680	726	370	226	294	278	415	602	230	554	654	554	328	432	438	862	360	284	373	347	554	369	662	387	349
ENSG00000037474	4971	6576	4975	3923	8957	5790	4908	7239	6946	4162	5141	3209	7638	4032	3844	6270	6880	4173	3003	6245	3158	4054	3702	6552	5740	3313	3907	2929	5491	5924	7771	7296	8051	2566	6980	2969	5201	4976	2831	4831	3310	2662	4339	2328	3478	4084	5616	9529	3901
ENSG00000037637	2870	2839	2865	2471	1650	2422	2689	3016	2078	2307	2503	2960	1926	3505	3553	3082	6981	2036	2959	2563	2996	3795	2249	2058	1725	2133	1790	2708	2248	3395	2933	2917	1805	2676	3054	1995	3680	2301	3012	3693	3744	1593	4049	1325	2048	3164	2651	2788	1808
ENSG00000037749	4471	4013	3238	2229	2044	3531	3129	2379	2730	1832	3984	2785	2506	2495	2217	3061	2296	2570	1979	2421	1939	2239	2177	3289	2486	2040	1999	1642	1872	3538	4004	3658	3331	1942	1525	2720	3257	3396	2411	3221	2109	1863	3150	2743	2896	2529	3743	2966	2381
ENSG00000037757	1997	1559	1597	843	706	2492	1169	660	1670	1214	1505	1541	2203	1191	2235	1454	1669	1015	1335	667	981	1096	960	1813	582	979	1499	1353	1010	1410	965	948	761	801	1776	958	1613	1359	1265	1469	1668	988	2369	717	1495	1536	1427	1613	1030
ENSG00000037897	394	588	639	373	416	582	364	421	529	337	420	245	555	336	298	518	316	486	268	442	186	314	278	444	693	333	240	199	508	514	653	526	416	278	404	293	340	423	244	383	133	222	373	416	626	387	414	853	239
ENSG00000037965	16	72	37	81	52	68	3	50	25	51	144	156	44	23	87	26	149	58	132	81	155	5	35	50	76	20	3	1	70	58	101	49	69	95	191	5	3	91	64	303	142	66	165	70	60	80	94	68	69
ENSG00000038002	2951	1318	2434	1085	772	1249	1561	1537	972	644	1259	1567	696	1446	1444	696	983	981	1174	1063	1385	1593	1158	2690	2239	1044	1109	1199	766	1781	2031	1483	831	1176	551	1072	2093	1210	1007	1609	1414	1087	1622	447	1690	1376	820	734	1212
ENSG00000038210	2860	3562	1567	1035	1845	2424	1409	2060	1564	1035	1771	1222	1821	1001	1626	2017	2120	1568	1453	2514	1174	833	1550	3010	1796	966	1433	928	2265	1874	5436	2870	3740	1198	2539	1346	1408	1677	1722	1418	1700	1201	2279	1447	2130	2780	3371	2668	2034
ENSG00000038219	11452	11753	9194	5595	7083	9846	5895	8362	6747	6518	8461	6206	6030	7666	11199	7992	8446	6404	5792	7346	6681	6622	6527	6992	5676	5379	5413	4714	6532	6272	15795	8914	6886	6177	7391	4713	6372	6016	4976	8814	9254	3981	10259	5856	4160	6747	7897	7558	5668
ENSG00000038274	5506	4333	4337	1692	2218	4145	3001	2310	2453	1685	2824	1976	2939	2061	2253	3227	2521	2664	1877	1928	2024	1586	2032	3488	4111	1668	2873	1301	2175	2513	3288	3924	3373	2025	2095	2206	2356	1746	2158	1466	2023	1195	2910	2271	2961	2355	5584	3567	2188
ENSG00000038295	3085	1364	2589	317	305	128	471	405	482	354	269	278	13	503	408	53	152	125	873	558	685	143	200	120	1510	524	155	235	405	325	9485	411	78	430	124	593	450	133	328	505	486	68	800	476	396	1034	182	1335	131
ENSG00000038358	2345	2721	2507	1877	2188	1979	1953	1861	2446	2031	2019	1815	2493	2321	2499	1639	2164	2080	1973	2421	2351	1975	1581	3763	1563	1660	1905	1873	1975	2138	2829	2392	2015	1633	3196	1637	2510	2014	1779	2253	2494	1220	3629	1924	1436	2550	2709	3027	1463
ENSG00000038382	13261	12564	8466	4409	11494	9607	6091	9567	13547	4893	10445	6601	13615	6525	7770	6793	12209	4745	6069	9216	5273	6021	6314	6316	10198	4717	4876	4502	7548	6233	17285	9293	8215	5801	18315	5627	5540	8315	4399	9879	6661	4258	8554	15999	5943	11242	13657	11087	5313
ENSG00000038427	10363	47385	6165	16872	6000	10932	15645	5249	4949	10020	41727	21875	2242	9844	11118	1157	8702	7520	12550	11970	5449	4458	14292	15282	10049	4640	2642	2852	7903	19313	6319	6874	5752	18087	5340	16618	3179	16472	3253	37886	10359	5140	9511	33799	9910	7712	7475	8434	3156
ENSG00000038532	2109	2890	2753	1660	3142	1992	2304	1695	2385	2458	2169	2039	1908	2440	2479	2232	3215	1856	2344	1436	2337	2663	2159	2072	1363	2723	2286	2414	1588	2187	2393	2944	1729	2400	1525	1827	3083	3059	2151	2457	2223	1438	3245	1724	1523	1587	1850	2043	1534
ENSG00000038945	890	2128	1671	832	581	6664	1254	465	3148	457	4821	1100	1076	654	269	1051	296	2175	240	903	250	1487	2317	4778	2343	356	423	94	162	1709	3578	680	1708	495	982	718	207	296	182	631	220	92	364	3451	325	1831	4959	770	192
ENSG00000039068	32993	24607	25340	16813	28441	16061	24148	34345	36363	15488	31854	29137	30190	21894	21587	38705	11555	17153	21805	33092	19088	23124	19908	35488	6989	18953	24101	16458	14202	23886	61120	38096	26635	16176	21222	12845	24549	36388	16359	23709	17879	19393	23734	690	21847	17871	1282	13482	24163
ENSG00000039123	4958	3999	4466	2807	3148	4685	4385	2452	2485	3412	4307	3079	3820	3336	4062	4630	3082	2095	3330	5291	3353	2869	2669	5131	4735	2888	2832	2126	3045	4494	11791	5538	6682	3171	5605	2906	4162	3763	3758	3167	3618	1952	5244	3759	3783	4554	4696	8072	3404
ENSG00000039139	101	667	99	82	129	357	38	146	865	34	80	19	159	78	162	75	374	80	49	289	84	43	67	62	272	35	45	44	52	34	261	131	49	144	304	67	23	89	25	112	61	75	39	121	181	194	152	473	9
ENSG00000039319	3042	3320	3265	1936	2196	3221	3088	1746	2199	2324	3309	2305	1893	2720	2350	2613	2667	2015	2124	1702	2019	2651	2668	3859	2806	2048	2279	1936	1918	2922	2393	3368	4462	2279	3293	2274	2880	2654	2405	2669	2207	1586	2949	3282	2760	2939	4078	2335	1781
ENSG00000039523	1039	1563	1100	591	1543	835	706	878	1022	955	1150	756	678	861	927	733	649	653	476	629	721	919	1348	616	782	773	904	622	939	632	1225	1110	665	754	776	590	334	810	298	1612	722	493	655	1652	1168	486	2012	727	415
ENSG00000039537	0	138	3	41	1	0	33	0	0	17	24	9	0	20	66	0	2	2	29	1	26	0	0	12	0	14	0	12	1	0	5	0	0	308	0	148	29	12	2	6	17	3	7	1	1	0	0	0	0
ENSG00000039560	2574	5675	1038	1381	2365	5397	3895	1579	1658	2021	4325	2795	842	4355	4330	270	2295	1293	4052	2176	3518	1484	1730	1986	6943	1937	931	1966	1335	2302	3928	2434	2867	2611	2400	2626	3631	1795	3293	4266	3877	712	4785	12200	3880	1753	9367	4121	650
ENSG00000039650	1056	936	1097	757	1321	816	815	555	718	783	1204	700	609	652	647	783	1040	834	653	909	588	909	808	1006	862	649	1075	836	888	854	884	1159	581	547	621	607	809	973	471	861	504	475	718	816	1045	566	866	1301	772
ENSG00000040199	519	1190	466	416	394	379	451	545	517	487	721	491	405	888	590	389	684	589	589	490	558	465	515	641	910	388	428	444	455	432	1385	411	810	564	946	555	507	519	382	664	707	251	670	952	425	608	1547	630	184
ENSG00000040275	905	817	595	379	677	969	548	298	541	320	578	309	1021	330	365	685	989	433	291	377	331	379	370	1451	1030	205	364	258	284	509	823	770	1355	246	792	343	400	360	267	447	344	267	486	774	652	796	1819	1842	611
ENSG00000040341	1499	1993	1503	1332	747	1966	1691	1224	1752	1257	1932	1676	1031	1390	1978	1377	1017	964	1338	1282	1359	1858	1375	1786	1282	1453	1479	1134	1356	2114	2220	1742	2790	1255	1609	1641	1871	1858	1730	1702	1521	1224	2076	842	2155	1061	1249	763	1367
ENSG00000040487	1518	904	773	578	475	658	888	711	593	484	739	641	711	919	465	866	977	635	501	962	622	659	513	777	406	534	521	869	660	614	1976	573	402	429	1066	649	1465	562	478	696	467	340	677	686	516	803	944	363	371
ENSG00000040531	1244	1325	1101	776	1053	1516	930	1122	848	756	1403	1177	1406	923	686	1205	594	973	678	1025	709	1750	954	724	790	577	812	808	1500	1475	1743	1183	496	582	598	823	1514	1366	1083	1129	436	784	806	597	1040	705	752	543	722
ENSG00000040608	224	153	133	143	48	166	141	97	165	161	82	177	198	178	168	443	200	221	631	157	318	153	70	49	172	184	100	152	67	199	293	106	280	214	662	195	250	189	287	121	290	56	517	78	270	195	43	141	167
ENSG00000040633	2592	2969	2892	1248	2168	2391	1428	1315	1759	1003	2423	1404	2066	1127	956	2386	714	1625	972	2004	1175	1540	1346	1435	1902	1124	1482	862	1914	2148	4265	2465	1660	710	1442	1138	1662	1784	1163	1628	1031	1042	1302	1329	1757	1069	2164	1972	1837
ENSG00000040933	1654	3016	2647	1272	2492	2048	1497	964	1420	1608	2445	1258	1841	1562	1525	1692	2658	2039	1082	1441	1110	1397	2195	2508	1787	1030	1876	1030	1609	1397	2494	1675	1453	1095	2753	1282	1196	1385	810	1607	1362	765	1566	1776	1099	963	1651	1498	975
ENSG00000041353	3132	2892	4123	3148	2429	6156	6170	3442	4400	4877	2734	3746	3700	4447	6069	6892	4475	4775	4647	7788	4767	4738	3385	3955	1146	4344	2431	3407	2298	6547	7940	6347	2271	3902	3125	4705	7857	4361	7373	5677	5626	4287	10337	2500	4358	5188	7130	2450	3347
ENSG00000041357	6841	7311	8166	3414	2768	7691	7046	5151	5777	2951	5755	3617	6609	4179	3219	7738	2998	5653	2243	5232	3094	3258	3792	8378	4891	2875	4179	2602	4608	6124	11409	5934	9355	2509	4300	3869	6797	3800	2400	3848	2469	2534	3243	2744	5428	5080	6276	8965	4764
ENSG00000041515	7	17	47	20	21	6	42	5	6	23	17	52	8	54	23	31	10	106	63	14	28	95	28	656	1	18	15	10	14	18	5	17	3	25	4	13	18	35	31	22	19	8	25	5	9	163	6	119	28
ENSG00000041802	2956	4927	3478	2797	2550	3420	2784	3120	3668	2831	3846	2269	2915	2908	3499	4313	4079	2510	2186	4563	2447	2951	2481	3029	2581	2302	2465	2153	3300	3581	4630	3742	4314	1678	5565	2296	3391	2967	2153	3756	2742	1823	3589	2652	2737	2728	3076	4573	3034
ENSG00000041880	1445	1623	1825	754	1422	2530	922	383	733	949	1235	666	2643	698	506	511	434	935	338	663	476	406	840	504	1494	468	979	675	570	599	686	1030	1020	488	689	517	793	394	296	505	336	208	339	1617	579	362	1562	1133	604
ENSG00000041982	44711	305807	73378	19703	115218	29488	60783	26650	117865	5512	100075	30775	86305	11922	4349	8239	43802	34997	2812	145346	2835	11215	31658	16166	47057	5215	18636	6913	40409	34348	144671	56245	43613	4624	21107	23369	4822	65307	4899	76752	5433	14712	5568	226277	40914	87221	63642	45434	15865
ENSG00000041988	628	756	480	360	317	504	426	265	393	312	579	481	464	351	352	449	757	443	372	450	372	306	304	461	377	285	267	282	365	362	747	436	406	322	964	378	469	384	368	401	469	236	597	488	376	442	706	405	327
ENSG00000042062	472	1280	490	883	538	256	1018	443	221	791	1393	625	298	482	273	194	779	369	93	574	209	1236	1108	426	576	226	319	665	407	503	269	717	117	279	68	595	1047	839	543	1027	200	581	163	1414	295	649	503	265	305
ENSG00000042088	1307	1711	1096	1034	1032	1493	907	1003	1003	851	1304	785	1331	851	1111	1253	1509	1011	664	973	777	997	1028	1427	972	759	1020	666	1000	1277	1901	1299	2291	560	1620	599	806	936	623	971	774	715	1107	535	1470	1663	2618	2508	1123
ENSG00000042286	501	764	530	295	234	701	450	231	351	275	571	274	134	394	298	297	502	331	245	272	332	189	309	575	547	138	230	309	288	302	543	324	180	427	431	356	576	158	149	344	261	70	293	626	333	266	814	638	107
ENSG00000042317	388	427	174	311	162	485	377	355	376	295	337	284	296	398	499	118	603	288	369	217	421	260	220	444	312	194	239	301	214	283	545	237	179	368	300	360	482	231	270	340	529	157	634	262	282	348	516	332	195
ENSG00000042429	2035	2085	1777	900	1146	1457	1138	588	1111	1049	1453	1051	1124	1258	1202	1414	1247	1092	1162	1220	1081	1062	887	953	1934	918	903	867	1285	1288	2805	1794	1081	773	2437	1133	1551	1115	1075	952	1286	671	1749	771	1350	1463	1999	2117	1152
ENSG00000042445	3899	4485	4463	4266	2879	2348	7900	3182	5249	4339	6108	5058	3956	6732	5972	5417	1359	7767	5080	3166	6300	3606	2559	2678	2212	4866	3268	5030	2148	5160	3465	4749	3017	5078	1370	4634	8704	4502	5053	3600	5470	2702	7114	2820	4627	2556	4383	1211	4707
ENSG00000042493	9186	10534	7851	7569	5787	17717	5063	7463	7705	4386	8646	6964	11165	4742	4090	13490	3326	7074	6067	8090	4405	8311	5745	11495	8446	4130	7225	3079	4635	7652	10932	7045	6058	3508	3897	4340	3876	7230	5526	7425	5327	3960	7708	4625	8688	6453	7753	6713	6526
ENSG00000042753	3432	3855	4370	4598	3971	3306	4273	4636	3044	2476	5665	5035	2463	2736	2442	6022	2746	3150	1740	4644	2263	5777	3186	3906	2591	2453	4002	2093	3275	6578	4313	3947	2706	1825	4029	3257	4879	5610	2337	5721	1865	3097	2451	3752	5170	3232	5342	3514	3710
ENSG00000042832	166	99	78	256	96	211	207	49	50	244	91	77	25	314	797	64	366	103	237	85	759	104	329	284	71	302	46	151	51	74	80	73	223	346	242	207	356	44	185	73	639	19	208	224	152	64	153	68	59
ENSG00000042980	194	524	558	356	367	2891	461	441	322	375	456	365	54	180	245	153	375	311	108	366	176	1035	781	691	812	294	1018	258	349	608	244	648	231	140	424	288	197	170	149	360	277	91	292	582	163	161	81	492	144
ENSG00000043039	402	1162	454	970	194	1980	1447	1057	400	1681	818	1063	877	2968	1376	662	3140	604	516	1561	939	2233	931	817	683	1035	1097	2944	792	1800	323	1205	1471	1139	4240	1899	3301	1632	1838	1258	677	980	1231	8	1022	2335	321	3192	541
ENSG00000043093	3424	4841	2098	1587	1807	3165	2370	2395	3605	1977	2452	2281	1972	2091	2781	3715	3209	1972	2316	3563	2050	1897	2136	2410	2035	1703	1643	1456	2865	3065	7995	3130	3812	2333	5316	2288	2519	2454	2923	2315	2671	1661	3997	2728	2868	2700	2803	2898	2153
ENSG00000043143	1339	3507	6332	1605	3734	3138	1863	2394	1162	1655	2682	1747	3015	2245	2066	5420	2308	1717	1723	1236	2396	1154	1752	6820	3548	1322	2080	1205	948	1026	1275	1873	2450	2181	1842	1362	1308	943	1077	1501	2475	460	2502	3616	1366	1536	2263	7533	1643
ENSG00000043355	92	2	9	14	136	3	25	1	233	9	44	84	294	18	9	215	3	58	46	7	19	21	12	11	17	17	9	23	0	29	297	41	410	8	10	13	35	22	58	48	13	21	35	143	10	11	348	4	168
ENSG00000043462	1669	2365	2019	470	2516	3166	746	1000	1414	929	2439	799	616	645	347	842	533	2381	268	782	305	1100	2435	1462	1925	318	2654	267	875	884	756	1722	1200	433	1381	615	217	444	156	638	237	145	342	2221	583	625	1469	1489	406
ENSG00000043514	1550	752	1496	918	781	1161	920	840	950	724	866	610	1062	573	1377	1083	1692	739	868	1149	1123	818	814	2040	1125	736	767	591	809	1063	1958	1003	2150	899	2151	422	646	966	1010	900	1381	414	1378	545	1147	788	1797	2255	975
ENSG00000043591	6	28	77	8	10	12	172	6	14	18	15	32	3	166	14	128	9	52	22	1	52	4	2	1587	69	35	9	94	10	32	8	14	21	65	216	113	159	7	10	7	28	6	34	10	14	10	4	14	4
ENSG00000044090	1705	2177	2207	1104	1623	1875	2170	982	1303	1160	1958	1717	1797	1656	1555	1263	1879	1031	1245	1542	1402	1680	1225	3134	1465	1354	1354	1689	1238	1729	3268	2115	2500	1400	3984	1312	2267	1489	1051	978	940	758	1186	3904	1616	1268	2753	1200	942
ENSG00000044115	21342	21114	24417	19805	21539	35006	18541	23054	14696	14668	27004	19242	21283	18720	25912	30526	17030	21578	19913	20699	18408	20550	16028	20296	22181	14552	17672	13081	13440	24018	27846	31888	31603	16191	24218	17622	22822	21672	16489	25588	20277	10959	24174	20574	23698	25736	33089	28434	19459
ENSG00000044446	1229	1701	1087	1061	942	1108	1969	563	815	1052	1095	848	1039	2202	1672	870	2679	784	1044	868	1338	999	1040	1639	938	1057	1106	2207	943	1123	1366	1223	1329	1346	2223	1023	1919	984	994	1090	1462	516	1586	714	1272	1014	3945	1411	776
ENSG00000044459	720	836	516	445	592	384	803	385	344	470	801	532	1132	747	802	222	886	624	480	299	402	448	475	1219	534	432	448	486	283	558	345	540	1619	643	866	464	594	429	451	698	565	337	609	701	830	575	808	384	522
ENSG00000044524	543	191	115	255	147	210	686	42	86	173	397	291	45	282	232	10	78	67	107	74	132	409	206	191	576	162	876	122	81	198	42	74	78	295	207	1270	195	190	129	202	205	46	108	1316	73	128	155	195	64
ENSG00000044574	15345	26637	20445	8353	19134	13804	16924	23341	21303	7163	11214	8527	11960	10561	7741	20739	9421	15260	7834	13399	7166	10843	10949	12264	22478	8220	10011	7578	13370	13186	43845	15381	16084	7495	9453	8939	13953	16964	7786	11969	6094	7768	8458	16687	14982	8304	19818	14998	11888
ENSG00000046604	7354	10942	7208	1196	7088	8410	3689	5076	3148	920	2681	833	9511	4367	2142	4019	2894	5324	1150	11644	3131	766	1176	9967	5945	1934	1031	2151	3926	1825	21097	8802	13636	3816	3752	2629	3609	1445	1149	1396	1929	558	1172	3915	10566	3549	35356	16291	1830
ENSG00000046647	600	586	578	429	300	452	469	333	540	351	527	456	458	439	656	466	339	841	611	442	432	446	273	595	378	400	351	375	470	607	834	385	375	297	422	415	492	767	539	469	439	289	588	257	453	510	812	773	361
ENSG00000046651	1638	1896	1703	1087	1273	2421	1395	814	1101	1343	1512	1188	915	1498	1984	2024	2915	1240	1412	1104	1342	1268	1214	2862	1381	1321	1092	1147	1261	1616	2794	1784	1958	1305	3156	1159	1749	1165	1550	1186	1362	716	1993	1231	1258	1515	1645	1665	1180
ENSG00000046653	737	2579	944	613	545	1722	875	667	614	683	2607	1329	436	1020	992	140	371	582	784	1002	877	475	910	445	870	807	265	585	506	1216	759	1194	334	1043	724	975	482	525	1377	728	651	223	786	4167	855	890	190	642	452
ENSG00000046889	527	2190	574	1451	446	454	1488	509	269	1087	1896	1451	385	1422	1146	137	383	714	841	599	839	734	915	795	257	1175	452	650	822	939	438	602	671	1242	502	1604	849	913	725	1619	891	365	1079	609	1120	446	340	449	447
ENSG00000047056	6231	2448	2520	1535	1584	1752	1590	2131	1318	1057	1946	1411	1131	1867	2025	2043	2156	1247	1231	2184	1420	1736	1529	1810	1678	1169	1600	1445	2499	1648	2594	2228	1217	1173	2999	1202	1550	1495	1140	1944	1729	1048	2174	1372	1333	1373	2553	1178	1381
ENSG00000047188	2510	2187	3147	1800	2648	2327	2447	1769	1623	2378	3237	2229	2862	2356	3438	3060	2364	2289	2000	1749	2303	2437	2703	3063	1375	2053	2571	1940	2094	3496	1865	3647	2154	1523	2382	1906	2509	3100	2115	3210	2970	2193	3822	1596	2454	1633	2299	2542	2382
ENSG00000047230	486	772	435	437	298	1067	724	254	437	518	611	504	575	714	845	407	988	629	733	253	746	386	417	1077	337	476	358	499	375	516	637	433	1268	695	1001	466	763	411	602	422	775	231	909	712	607	533	1394	378	448
ENSG00000047249	3421	4171	5258	2004	1657	2513	2825	2631	3425	1877	2485	2424	1896	2135	2020	3130	1534	1726	1851	3797	2110	2581	1816	2205	4409	1911	1848	1765	2515	2856	5649	2597	3275	1834	2094	2010	3261	2567	2265	2469	2123	1392	2757	1650	3224	2206	2400	1782	1550
ENSG00000047315	9617	9029	6859	5755	5875	7777	6407	5981	4879	5168	7297	5108	6212	5297	6892	3579	6473	4257	4390	8732	4736	4275	4328	6766	6051	3773	5108	3535	6075	6605	20523	8462	10096	3862	9024	5010	6605	4890	4076	5969	5808	3076	6859	4251	5195	6770	5390	10350	5733
ENSG00000047346	2592	2446	2541	1819	1361	1563	3512	5027	3163	2440	2698	3167	1937	3391	3215	4572	2008	1443	1756	2663	2187	3422	3373	2461	1189	2405	2676	2259	2684	4456	3170	3396	1166	2582	1629	2009	3370	2910	2816	3844	3073	2635	3098	714	2506	2311	1241	917	2417
ENSG00000047365	11277	7837	11080	8078	6107	6583	7499	11214	8041	6037	9235	8030	6027	7244	12816	10080	6936	6497	6353	10255	8299	10724	7328	5795	3862	7056	7432	4908	8224	10261	16590	10413	10720	6042	10968	4868	7283	9285	8315	11343	10491	7502	13348	1281	5715	9569	1428	3583	9320
ENSG00000047410	15295	16094	21172	10036	10420	12799	12172	11492	8545	11610	14496	11281	14007	12114	17027	11365	17030	9952	10154	10571	11726	9769	9317	22032	11156	9258	9796	7953	10356	13164	19081	12450	20967	10113	19365	9533	12850	10751	9619	12855	12974	7394	17704	8757	9520	12299	15971	13363	11123
ENSG00000047457	418	1039	608	326	35	287	1663	14	63	1731	334	2001	17	1214	2120	126	92	279	1932	91	1591	783	86	841	109	1160	89	286	170	343	903	284	93	2857	53	1069	474	162	820	173	1072	20	1436	37	8	18	587	11	73
ENSG00000047578	2147	1853	2054	1329	1424	2187	1670	1562	1374	1600	1830	1673	1559	1654	2683	1381	2215	1463	1849	1539	2003	1747	1613	2532	1115	1690	1432	1884	1322	1913	2425	2207	1397	1617	1586	1172	2186	1822	1949	2290	2170	1059	2529	979	1051	1543	1819	1871	1185
ENSG00000047579	381	497	661	308	389	602	312	213	270	393	440	320	259	348	481	393	711	460	293	265	347	327	461	724	340	368	447	303	344	352	384	472	527	301	731	232	327	315	247	408	433	182	448	481	467	327	461	517	322
ENSG00000047597	39	78	64	95	46	51	33	107	102	180	57	117	9	104	169	155	486	51	218	198	219	85	59	975	48	82	92	20	51	90	140	70	415	119	359	140	54	121	95	100	161	87	266	31	137	182	55	37	24
ENSG00000047617	196	263	139	205	67	84	118	79	37	151	208	157	23	136	269	46	137	154	76	149	137	88	80	115	48	181	59	96	118	78	756	55	70	170	141	204	222	129	65	265	164	72	115	105	159	30	64	177	62
ENSG00000047621	1130	1824	1651	902	1080	1638	1277	897	1778	909	1511	1036	1397	774	882	1347	1061	1065	735	1425	662	1121	1089	1325	1257	807	1077	611	1010	1614	1134	1741	1325	738	883	759	977	1293	820	1119	660	707	915	1404	1494	1231	1350	1595	1222
ENSG00000047634	279	540	571	222	336	386	368	208	508	454	294	283	91	445	567	319	676	267	348	201	339	268	331	691	236	335	213	299	229	434	390	493	1005	321	378	259	333	262	343	352	482	172	595	837	326	368	1431	838	138
ENSG00000047644	4002	3379	3239	2272	2302	1438	2701	1395	2387	2081	3266	2866	1350	3096	2694	1672	5427	2254	3060	2838	3171	2785	2000	4751	1864	2371	1868	2718	2612	2252	4757	2737	3741	3233	5900	2497	3153	2761	2814	2949	3010	1467	3954	3844	2171	3425	4258	1204	1528
ENSG00000047648	44	275	91	195	82	88	275	62	61	302	368	377	61	399	227	35	139	122	243	67	279	74	112	328	94	147	84	134	75	125	48	69	33	360	81	375	195	90	97	241	269	40	300	162	64	108	115	50	28
ENSG00000047662	11	22	26	15	2	5	117	8	19	22	22	21	2	88	20	2	10	7	114	7	69	47	12	10	442	41	33	133	17	35	14	18	1	101	11	111	200	10	30	9	28	13	60	5	34	15	4	37	5
ENSG00000047849	37626	31743	23501	16620	22639	9494	12111	27178	24930	11802	24448	19468	28059	17775	22309	15298	15290	18372	16731	17540	14849	16982	16748	7364	16846	12803	14820	12762	22326	18662	35608	22996	19298	14381	13153	18425	20381	27218	12729	31615	16847	15332	19178	15923	18495	15504	23848	11196	22897
ENSG00000047932	2931	3959	2819	1931	1884	3187	2994	1419	2397	1864	2933	1913	1615	2183	2759	2060	2711	1633	2448	2941	2270	1773	1713	3114	3506	1813	1659	1496	1954	2777	4822	2642	1560	2165	3411	2105	2521	2075	2208	2158	2707	1213	3495	2943	2666	2597	3144	3507	1938
ENSG00000047936	12	201	8	4	2	121	6082	38	8	505	12	4	17	2437	1	19	9	3	0	107	702	151	29	18	4808	911	30	2087	22	494	103	119	3	568	6	678	3453	50	48	47	213	3	150	315	25	857	128	753	11
ENSG00000048028	1771	1621	2515	894	1446	1498	1539	699	994	989	1506	1071	1797	1205	744	1576	1162	1095	778	810	770	1061	889	797	1607	845	1578	1210	1414	1511	3404	1519	3716	1031	1183	1181	1665	1255	1020	674	546	572	973	963	1931	2022	3100	2639	1441
ENSG00000048052	632	988	464	326	816	2513	576	477	453	477	768	708	257	554	349	2008	444	358	664	455	420	283	629	787	1121	306	614	247	252	349	682	890	106	595	473	464	257	264	301	421	447	112	543	748	595	636	3705	831	167
ENSG00000048140	3043	2074	2002	1209	2390	3000	2121	1757	1945	1048	2896	1326	3065	1794	919	2738	1514	2281	1172	2129	1130	1670	1610	1577	1937	1239	2117	1747	1253	2511	2802	2950	2513	1104	2280	1981	3908	1872	1073	1818	762	822	1168	2487	2225	1381	2957	2195	2216
ENSG00000048162	1150	1191	1935	1298	1566	1699	1648	975	807	1066	1530	872	2048	1223	1075	1937	1904	1561	703	921	848	1030	799	1511	1529	976	1038	917	869	1983	909	1831	1753	598	1406	1084	2038	1433	819	1246	642	666	1112	895	1896	1329	1176	4173	1285
ENSG00000048342	464	1311	477	536	261	112	626	729	206	589	674	500	946	730	919	19	218	150	525	373	514	300	329	961	954	344	338	653	298	578	738	543	107	612	131	574	732	554	412	466	592	311	546	382	262	196	167	504	567
ENSG00000048392	2851	2844	4409	1389	961	1532	1426	1936	1958	925	2320	1761	966	1160	1514	1963	1430	1442	1397	3362	1496	1063	1183	1245	1718	1355	1238	499	2403	2632	6547	1647	3491	1103	2321	1424	899	1533	903	2012	1559	1299	2397	1578	2247	1457	2219	1175	1898
ENSG00000048405	2004	2378	2338	1666	1427	2659	1960	2427	1533	2641	2193	2377	1419	2172	3165	1977	2404	1360	2838	2078	2319	2812	2148	1674	1312	2168	1536	1553	1750	3424	2870	3039	3430	2134	2998	1772	2700	2847	3250	2773	2546	2013	4205	1368	2251	1803	1925	1908	1950
ENSG00000048462	1	33	27	30	35	59	14	517	34	16	23	5	8	25	1	5	12	92	2	51	1	12	179	313	146	4	183	5	192	11	5	52	7	1	18	29	1	10	0	6	0	0	3	13	0	13	3	13	2
ENSG00000048471	4842	6248	4815	2406	3642	1766	4599	4170	4415	2764	4655	4537	5731	5143	4438	3345	2845	3122	2964	3888	3640	4441	3686	2438	2059	3229	2120	3673	2185	4114	7383	3593	1729	3402	2376	3262	5859	5087	3450	5753	3270	3089	5130	3170	1711	4434	2511	2689	2467
ENSG00000048540	8	48	12	22	1	108	70	4	8	151	24	27	0	140	80	1	2	0	75	15	86	20	6	14	0	43	3	20	1	4	7	2	0	265	6	58	45	6	20	20	85	4	26	2	0	17	1	27	1
ENSG00000048544	3258	3632	3302	1805	2716	3781	2097	3006	3360	1388	2849	1713	2664	1684	1630	4373	1822	2202	1349	4066	1514	1462	1623	3240	2145	1207	1943	1074	2916	3117	4830	3239	6006	1139	1167	1673	2281	2187	1386	1850	1326	1318	1741	2189	3375	2431	3909	3848	3087
ENSG00000048649	3985	4906	3939	2203	3198	3483	3394	2349	2440	2999	3747	3247	2957	3716	4390	3205	3356	1922	3209	2633	3266	2281	2692	2336	3633	2627	2284	2547	2562	2787	5503	3829	4132	3704	3158	2502	3492	2684	3043	2946	4450	1660	5409	2632	2536	3369	4478	3808	2819
ENSG00000048707	25903	15308	21134	13862	10888	8966	14798	15754	10872	13906	15943	15266	12705	18343	33276	16040	19379	8582	21309	10687	23280	17783	13594	11611	6524	15757	11248	17040	15684	16788	30478	17593	10474	17513	16976	11451	20649	18271	17854	19604	28294	11755	37717	6393	12712	16051	9461	8717	15269
ENSG00000048740	626	3861	2298	1576	1711	1854	1559	761	944	2090	3508	2450	457	2642	2446	547	672	2287	1480	1151	1736	1660	2930	1784	1613	1925	2130	920	900	1640	848	1826	603	2941	1377	2726	1180	1496	1254	2584	1942	616	2146	825	591	800	796	935	781
ENSG00000048828	15985	15330	12576	6433	11783	12540	9635	6381	13745	6653	9878	7121	10711	6702	6896	14356	14990	8090	7589	11266	6547	6429	7846	8113	10393	6207	7097	5968	8075	9422	18099	11432	22321	7069	8049	7003	8960	9389	6764	7137	5923	4655	9400	8933	8617	8633	13879	23449	7482
ENSG00000048991	1129	1829	1553	682	1679	1479	1111	906	1169	1039	1134	721	1528	917	1113	1183	1391	871	802	1047	775	1117	1426	944	967	920	989	1039	1083	1215	1221	1409	883	769	899	713	1004	1147	768	1304	1013	872	1258	743	1067	928	1726	2618	1369
ENSG00000049089	133	570	208	177	183	273	309	65	473	149	182	135	69	514	243	73	510	212	113	487	216	410	262	192	1177	150	400	465	89	165	573	188	131	247	589	261	208	98	107	135	175	39	127	178	481	351	175	123	47
ENSG00000049130	2358	7100	2470	2178	1647	1734	3432	1121	3395	1881	3216	3385	2757	1719	2192	1221	1475	5150	2072	2953	2009	1829	2163	643	1374	2073	3130	1351	1464	2811	3458	3165	2835	1623	1104	2469	1421	2527	2237	2185	1750	1758	2449	2678	2326	2106	2236	2441	1639
ENSG00000049167	539	617	528	410	409	698	714	341	403	495	604	422	563	560	591	640	570	326	420	1264	454	440	443	738	550	424	407	474	387	573	501	544	574	394	568	477	797	568	451	534	477	355	711	483	521	646	612	904	467
ENSG00000049192	62	460	105	182	220	372	212	91	136	72	280	123	107	127	119	19	241	105	30	161	63	98	254	163	174	136	98	70	94	119	142	118	118	54	102	147	60	189	68	304	64	126	55	1402	190	106	2870	257	70
ENSG00000049239	7787	9215	6365	6463	3499	8035	12468	3569	4352	8878	9303	9097	4157	10230	13070	3587	11140	4597	14372	4465	11493	4458	6027	5729	4154	8081	5555	7793	4670	5926	8930	6357	2829	9098	11546	5845	8983	4413	6805	7668	11625	2279	16709	11757	4675	3276	9548	4504	4367
ENSG00000049245	9298	7759	7331	5242	5268	9407	5148	8598	4867	4101	7642	5713	5722	5055	5537	10340	8986	4350	4593	7429	4022	5711	4921	7989	4651	3792	5673	2655	6052	7888	11594	7219	6782	4322	9925	5089	5891	5861	4394	6705	4549	3199	5302	5430	6219	6502	12179	7510	4480
ENSG00000049246	5785	3472	1681	3267	2673	905	2454	2174	1492	2299	3084	3890	5866	4246	4387	8582	6855	2855	6890	1802	1834	1566	2444	2811	1424	3297	1781	2775	2029	2790	4513	4461	1737	4159	5846	3309	5252	3475	5464	1500	2762	418	1612	1490	1494	3618	1351	1936	1474
ENSG00000049249	98	517	423	25	330	367	69	52	85	87	330	34	109	64	5	159	47	316	10	165	7	331	490	141	415	40	760	37	87	107	69	263	193	27	232	131	17	37	5	38	8	15	9	94	13	39	120	117	48
ENSG00000049283	2039	1611	2087	2622	3446	557	2491	6997	1493	2360	2603	2803	5918	2651	2330	8728	1068	1818	2186	2537	1893	4251	2634	1703	278	1684	2087	3201	2157	4461	1898	2790	578	1771	1143	1933	4607	5095	4159	4949	1732	2049	2823	36	2602	1736	58	82	3128
ENSG00000049323	31482	30905	22585	7111	11474	8767	8027	7572	17401	3257	18777	5733	20452	6680	3473	19199	2648	3492	3193	19768	2471	4150	6265	4119	23698	4708	6588	2791	11854	7271	69018	8335	5333	3738	3589	7260	4618	12376	1989	12121	2824	5873	3258	50275	7075	5084	19797	21446	6412
ENSG00000049449	2580	5295	3841	1894	2626	2668	2442	1410	2032	1843	4922	2482	2086	1816	1780	1910	1343	1977	1928	2246	1304	1158	2001	4001	6295	1379	2061	827	1439	2323	9563	1996	4705	2032	2617	2375	1545	1873	1059	3270	1887	831	2474	9902	2647	1587	4306	5124	485
ENSG00000049540	706	3296	1141	2289	216	240	2017	289	96	2630	6176	4554	61	2961	3892	67	799	795	6942	796	1479	1162	1427	972	140	4106	345	2706	442	632	199	313	100	3321	240	9925	3631	4070	1137	10024	2727	1664	3896	63	225	241	38	146	461
ENSG00000049541	1424	1661	1112	1402	996	2310	1694	1973	967	1138	1337	1295	2495	1223	1543	2155	2189	1368	1199	1349	1046	875	1025	2296	1343	884	1015	873	1331	1707	1657	1366	4394	897	2508	992	1554	1086	898	1401	1201	651	1430	1421	1859	1827	2571	2907	1727
ENSG00000049618	6335	6352	6934	4000	5635	5491	5942	4997	4424	5616	4933	4837	5161	6867	10659	4638	9884	3508	8220	4291	7741	5839	5372	5259	3394	5679	4026	5971	4586	4891	5970	6690	2880	6442	9242	3818	6985	5251	5871	6601	8973	3455	11226	4312	4197	5633	4342	4707	4611
ENSG00000049656	4689	5655	3820	3079	5246	3716	3655	5368	6649	2427	4126	3154	5795	2953	2747	3974	4721	4076	2913	4994	2482	2663	3114	5696	5570	2429	3464	2031	5481	3727	9411	4420	4077	2449	4039	2695	3679	3225	2471	2948	2491	1539	3610	3662	3746	3395	5674	4531	2940
ENSG00000049759	3249	1136	1153	533	2364	8143	946	1375	1909	552	1079	820	2317	1454	1270	1298	1688	1544	597	1815	1098	1131	765	5637	902	759	703	882	1361	1241	3248	2266	3130	1586	1576	791	1133	883	520	842	767	469	489	1005	1717	1203	5982	2014	1156
ENSG00000049768	91	459	605	57	515	214	130	57	93	109	678	152	219	161	41	104	125	537	78	135	39	257	820	237	527	93	939	119	197	163	47	443	94	43	155	133	100	157	57	139	30	66	63	83	75	112	62	198	162
ENSG00000049769	175	171	117	179	135	232	225	66	136	177	209	129	91	242	192	98	311	199	149	128	217	128	185	159	97	154	274	230	98	158	57	170	264	146	356	299	372	121	139	120	162	64	210	470	169	162	372	100	94
ENSG00000049860	6637	5132	3862	2781	3146	4264	3482	3391	5249	2824	6198	3951	3984	3221	3062	6129	1326	4942	2933	3603	3033	3732	3826	4922	7660	2139	3075	1684	3176	4931	8322	4042	7166	3488	2806	3059	2910	3308	3318	3973	2803	1768	4009	7811	4817	3449	9417	3092	2834
ENSG00000049883	561	418	505	334	364	346	458	236	422	374	434	373	410	359	390	391	236	312	319	246	354	308	287	443	543	295	318	311	333	565	356	529	610	283	302	284	444	370	378	385	353	186	526	212	420	327	543	538	442
ENSG00000050030	5	37	27	293	8	43	119	47	19	159	35	81	3	242	494	3	1042	16	331	18	289	19	22	544	3	120	5	129	28	188	51	28	12	236	2456	155	227	17	167	37	384	5	389	10	203	26	10	9	7
ENSG00000050130	2575	2280	1938	1178	1170	2374	1674	2435	1966	940	2135	1354	1321	1290	1519	1629	1070	1462	1026	2758	1323	1294	1200	1756	1721	1085	1145	872	1419	1485	4179	1762	1911	1192	1776	1216	1760	1064	1004	1505	1279	639	1481	1008	1736	1271	3049	2128	1158
ENSG00000050165	3765	5261	2098	3611	3107	1845	3100	1718	5555	1299	3895	3537	2628	4031	3872	4450	2143	950	4133	9631	3408	2624	1283	1125	14669	1896	2215	2841	1067	2203	10457	1718	538	3167	3118	4095	5140	2055	3558	3453	3843	1200	4363	17029	3014	3437	18305	1935	1500
ENSG00000050327	1571	866	955	449	1118	2413	996	964	1577	1086	773	967	1275	1055	1921	1153	1464	671	1523	814	1323	1213	839	798	548	893	864	797	864	846	1901	1142	1711	812	1116	540	1267	1431	1467	1393	1962	775	2810	214	866	1005	623	1220	1114
ENSG00000050344	123	1018	1570	1194	602	1727	3510	655	230	1962	2085	2716	313	3124	2066	716	737	1921	1222	1026	1915	4492	2362	2220	1067	1883	1782	1935	471	3589	434	1653	988	1592	2265	2122	4603	2187	2641	2969	1380	1855	2296	734	1607	1222	1525	545	1090
ENSG00000050393	1611	2371	2330	2453	1351	1770	3659	2677	1549	2663	2198	3207	1546	3290	4226	2304	3146	1614	3449	2471	3592	3107	2250	2375	1157	2744	2016	3103	1874	3620	3182	2815	3432	2454	2721	2625	5533	2320	3619	3848	3636	2354	5742	1418	2455	2178	1881	2314	1961
ENSG00000050405	30030	25370	19915	10308	15347	17163	11082	14668	12280	5565	19136	11182	19595	7045	7277	22235	3484	12892	6510	22377	6424	7002	5807	3935	20065	5877	12319	3824	16579	15887	43113	22931	26027	5532	8449	6225	5746	13589	5964	11838	5220	7480	8751	13410	19953	19923	29227	28629	18395
ENSG00000050426	852	1325	1211	785	1316	1318	2435	662	1221	1018	1069	957	958	1763	1584	795	1065	1059	1246	652	1603	939	935	1748	1010	1196	1067	1712	622	1273	1190	1290	2061	1265	1036	1173	2668	887	1056	895	1354	536	1552	762	1245	1275	1029	1720	997
ENSG00000050438	452	184	409	79	139	232	63	141	185	66	263	110	154	59	64	109	189	96	35	291	39	277	235	217	149	68	219	73	124	168	493	297	68	24	70	87	65	201	30	269	36	175	56	248	97	228	361	106	259
ENSG00000050555	788	529	1201	354	240	247	492	462	160	848	1071	812	220	1139	1091	100	256	442	982	609	870	670	90	233	566	337	74	547	500	270	757	499	413	887	387	515	749	401	265	871	781	143	892	8551	353	341	112	178	108
ENSG00000050628	116	617	1333	1967	67	240	2357	1466	150	2791	1627	4047	69	1897	2628	73	204	706	3212	1212	3695	5919	2549	969	103	3011	804	1834	174	5287	1131	3275	62	4246	64	3406	4648	2162	7343	3535	2468	2946	5258	253	2216	1616	27	54	3705
ENSG00000050730	31	186	283	11	328	387	76	240	33	14	114	14	29	35	1	74	20	277	0	50	1	300	352	66	222	21	228	43	89	177	25	724	100	7	240	9	23	179	14	54	3	75	1	171	604	115	28	136	155
ENSG00000050748	2243	1746	1756	1077	1269	2584	1491	1154	1096	1175	1924	1142	1407	1414	1773	1657	2728	1623	1547	1040	1312	1112	1324	3919	1315	978	1411	832	949	1383	1774	1638	2739	1216	1916	1246	1216	1200	985	1599	1686	708	2065	2026	1527	1331	3124	3065	1344
ENSG00000050767	99	231	220	204	157	95	384	92	150	188	839	408	99	278	129	103	162	225	376	131	270	57	63	389	209	214	88	374	209	151	128	139	99	206	176	186	273	211	224	130	319	50	435	709	135	183	78	112	111
ENSG00000050820	3557	4217	4040	1441	3928	2910	1092	2184	3111	1081	2976	1398	3443	1201	807	1607	1139	2954	1264	2954	1122	1124	825	1363	2983	1274	1392	1029	2844	1574	3092	2837	3738	1102	2718	1272	1078	1883	698	2016	838	968	1056	5119	2722	1425	5736	1826	2296
ENSG00000051009	1452	1577	1747	1099	1107	1536	1392	895	1146	1407	1218	1130	1242	1571	1715	1010	1504	979	1556	1141	1647	1222	996	1283	1167	1137	964	1185	1095	1008	1606	1331	1385	1253	2627	894	1458	1106	1069	1261	1662	593	1962	1082	874	1034	1459	1112	824
ENSG00000051108	3971	4547	4244	3421	3095	4015	5421	6978	5796	3796	5312	3592	2746	6128	3903	3146	1956	3981	2929	4834	3189	3330	4269	9693	4940	2918	4947	2565	5475	3969	7620	3639	2444	3752	3743	4546	6173	2916	2494	3108	3453	1611	4032	4432	2574	2086	4207	1644	2387
ENSG00000051128	3581	2359	2015	1133	1361	2663	836	1536	3216	350	1671	1009	2512	753	463	2249	453	1063	522	2511	395	1055	721	501	1329	443	674	631	1832	1136	1831	1404	940	446	1627	797	922	1221	430	1168	377	630	547	2495	1829	2092	1940	1218	1127
ENSG00000051180	158	585	185	136	244	505	290	279	415	183	189	96	580	137	128	429	599	265	217	297	116	164	171	634	313	116	158	131	236	271	395	355	2234	114	331	150	208	195	169	113	78	94	156	209	517	758	587	955	464
ENSG00000051341	415	1071	399	299	1416	1149	570	401	1096	448	318	175	1004	289	322	1350	1784	451	312	787	227	594	503	730	877	253	419	404	396	438	1008	1108	3811	235	1411	240	480	519	361	261	272	284	306	529	732	1126	785	2042	805
ENSG00000051382	1786	1901	2128	919	1645	1502	2600	1702	2112	2362	2021	1987	2780	2095	3009	4126	3926	1466	2801	1093	3178	3158	2205	2355	1172	1733	1327	1888	1094	1733	1492	2097	2191	2433	2437	1279	1914	2233	2700	2253	3176	1401	4175	1210	1865	1849	2286	1548	2783
ENSG00000051523	811	4402	1890	1242	2388	3893	1701	1322	2214	1596	3941	1468	708	1322	358	1122	531	2680	714	1611	621	1592	2342	5962	4745	783	4324	864	2211	2182	557	1774	1669	825	2306	1828	892	896	341	899	383	349	816	1950	2254	1561	2919	2740	520
ENSG00000051596	710	613	773	844	326	823	559	585	616	376	710	443	553	304	542	564	493	689	504	584	326	665	309	1173	991	421	475	329	206	728	319	530	992	280	502	718	1013	484	236	821	380	414	726	403	1028	903	564	615	456
ENSG00000051620	2848	4521	4210	3891	3971	5204	6183	5714	5101	4410	5490	4570	4519	5711	5955	6929	6689	4061	4135	5759	5168	3821	2880	13057	2979	3321	3944	3658	3622	6936	5054	6232	3679	4475	13823	3972	8507	4264	3813	4814	5260	2275	6278	2649	7814	4477	6273	4446	4553
ENSG00000051825	1106	2270	1403	696	1237	1288	1241	750	1149	929	1259	730	1227	680	730	858	1422	775	437	742	648	851	1100	1380	1506	521	986	700	891	925	1551	1057	2291	651	1114	775	897	799	669	679	551	561	706	875	948	1573	1768	2859	868
ENSG00000052126	3776	3211	2373	1764	1690	1634	2005	3183	1452	1943	3095	2132	2164	2137	4391	2700	1046	1369	3137	1990	2854	2581	2008	2012	3432	1855	1398	1415	1757	2550	5651	2807	3035	2617	2769	1540	2258	2837	2834	2910	3658	1674	4777	1745	2733	2073	3022	977	2998
ENSG00000052344	3693	4154	3698	3920	5140	3564	7768	9314	9906	3011	3785	5038	6037	6046	3284	10595	2518	3486	3900	4625	4202	7610	3582	2598	866	3278	2604	5667	3686	7896	8209	6251	3366	3741	4297	2914	10055	5259	4661	6646	2899	2798	4246	145	4616	4223	479	1212	4079
ENSG00000052723	3003	4303	3010	1961	1723	2557	2937	2227	2506	2186	2824	3054	2326	2224	2960	2846	4194	2135	2417	1833	2395	2387	2044	2953	2130	2069	1634	1671	2443	3629	2176	3448	2217	2207	6052	2444	3311	2283	2889	2291	2618	1684	4201	1848	2588	2516	4673	3848	2351
ENSG00000052749	3018	3422	3880	2375	3406	3157	1628	2187	1967	2221	2712	1669	2872	1691	2260	3471	2731	2357	1539	2830	1396	2068	1761	2680	3333	1927	1942	1391	2587	2681	1857	3441	984	1035	1893	1807	2131	3441	1444	3055	1439	1674	2529	2117	2194	1856	3158	6972	2600
ENSG00000052795	9771	3797	3382	2568	1408	2283	1504	5100	4105	1493	3530	3030	1058	2368	4642	1560	2431	3468	3244	1895	3195	2439	2729	2284	2903	1776	1815	1158	1851	3092	7802	1878	2284	2726	2977	2267	1848	3257	2791	4291	3359	1878	4594	2920	1492	2579	2909	1386	2034
ENSG00000052802	4549	4863	4981	3596	1357	2399	48306	8509	8936	4965	4101	5626	3377	20929	2852	30237	1630	1724	3665	6825	10120	7511	6035	4324	2381	13451	2432	22093	2825	16183	24953	6675	5411	10744	2338	18638	64530	8592	4779	4966	4072	3996	5502	609	5745	4968	4886	6469	13049
ENSG00000052841	6735	4919	4380	2907	3178	4494	3433	2051	3499	3122	4014	2905	3171	3559	4854	2158	3966	3063	3178	3472	3701	3109	2945	3430	4128	2675	2735	2731	3750	3159	6359	4277	6082	3894	4862	2519	3623	2953	2674	3535	4061	2089	4997	4574	3864	3758	5545	5884	2238
ENSG00000052850	0	84	6	187	13	23	203	14	3	97	105	35	1	260	119	5	225	2	17	20	151	15	43	21	51	48	36	202	37	33	14	13	0	189	641	524	263	17	99	97	101	1	9	2	5	17	14	42	2
ENSG00000053108	791	296	74	571	13	126	202	187	43	248	258	324	837	489	1190	261	659	809	467	315	323	123	147	151	229	462	158	480	186	195	863	131	96	269	374	159	238	272	297	316	655	332	536	26	34	198	6	64	99
ENSG00000053254	9668	7716	7717	6540	4284	5034	7640	6379	5442	7850	7822	8781	2712	10447	18929	2948	7701	5063	12828	6461	12290	7041	7178	5463	3432	8931	6330	7112	5951	6620	9192	6528	4022	10660	5417	7692	9627	6483	11331	13170	21463	5845	26587	3150	5186	8533	6548	4834	2975
ENSG00000053328	16	88	26	46	12	13	42	10	2	62	134	147	4	64	54	4	42	29	61	21	58	16	47	54	17	44	12	26	29	33	17	22	13	72	9	41	34	42	23	68	62	13	69	2	4	9	3	15	13
ENSG00000053371	1710	2087	1762	1550	776	1620	2666	1468	1479	1120	2236	2359	2213	2288	1565	1341	3137	1681	1575	1141	1882	1494	1213	2494	852	1591	1283	1875	1236	1859	1988	1324	2185	1814	2798	1803	3612	1570	1583	1693	1351	804	1800	1852	2023	1893	3207	952	1652
ENSG00000053372	2239	3560	2391	1868	2093	2844	1893	2863	1875	1482	1984	1256	3177	1417	1571	3059	3953	2030	1171	2518	1166	1279	1381	2760	2200	1277	1400	915	2513	2406	3794	2490	3138	953	2195	1357	1836	1933	1055	1823	968	846	1709	1816	2755	1998	3736	6228	2031
ENSG00000053438	1	25	2	8	2	3	564	0	1	4	16	7	0	227	53	4	1	8	46	2	173	7	6	4	0	126	6	212	1	24	0	2	0	142	1	209	561	7	72	2	48	2	51	0	19	6	388	2	5
ENSG00000053501	499	618	418	498	381	1025	647	272	757	412	473	504	373	491	398	282	653	320	491	559	430	334	317	488	311	338	438	434	421	526	305	472	341	402	318	472	708	469	398	389	303	259	571	363	613	519	916	514	434
ENSG00000053524	22	137	100	45	214	157	62	68	57	90	205	92	47	85	197	47	523	79	29	62	43	117	185	72	145	53	186	79	77	57	37	145	25	31	276	53	45	70	27	127	73	49	52	48	58	68	34	117	101
ENSG00000053702	3	22	5	45	7	26	53	2	2	47	65	27	1	80	53	0	4	9	20	8	25	13	30	48	1	39	12	23	8	18	2	8	0	26	3	57	27	28	20	29	23	1	17	10	8	4	4	15	1
ENSG00000053747	82186	68758	40266	5605	39347	2196	12913	28685	42053	4552	16202	7859	39956	5705	9949	22669	7589	17549	6235	54497	6919	7984	6797	7666	28160	4325	4594	3550	39140	7203	176937	24016	14471	6750	2615	4185	3853	8254	4434	9307	7221	5062	8452	7679	22079	8495	71627	10306	11430
ENSG00000053770	2998	3137	1662	1539	1468	2286	3267	1721	1876	1902	2204	1677	1571	2131	1971	1867	1539	1403	1590	2064	1694	1419	1586	1823	1279	1462	1641	2195	1687	2161	3679	2619	1637	1686	1753	2424	4010	1929	2057	1675	1663	1229	2466	873	1608	1764	1919	2360	1734
ENSG00000053900	1310	2254	1605	912	1118	1463	1484	834	805	1151	1404	917	1210	1052	1786	1076	1309	1020	1135	849	1080	978	1141	1345	1016	942	1113	980	1311	1285	1815	1419	2227	996	1392	882	1231	1049	1062	929	1315	650	1660	815	1137	1293	1713	1928	932
ENSG00000053918	135	311	256	136	170	330	203	130	109	220	412	337	190	254	150	177	102	298	163	146	172	365	257	471	204	134	220	112	111	182	232	161	211	195	1107	212	115	146	80	212	163	61	261	309	131	200	313	176	85
ENSG00000054116	3890	3814	3500	2432	2845	3457	2536	3435	3952	1707	4610	2836	4034	2160	2104	4522	3156	3432	1799	3240	1896	2558	2159	3043	2040	1764	2462	1527	3023	3373	5643	3543	3093	1568	4042	1983	3013	3309	1968	3074	1885	1616	2369	2130	3297	2537	4009	3575	3405
ENSG00000054118	10559	13824	11201	7309	7671	10565	9665	12509	7185	7086	11104	7423	10562	9464	11730	10468	15891	8145	8109	9383	6968	7791	8218	14841	8064	6697	7825	5999	9891	9538	12832	9901	13907	7631	15753	6813	9163	9131	6721	10318	9698	4970	10260	5291	8093	9137	14823	11812	9141
ENSG00000054148	2318	1745	1657	1409	1268	1199	2164	1133	1422	1288	1930	1850	1430	1667	1050	2386	2038	1484	1335	1037	1175	1420	1103	1246	2275	963	1730	1224	804	1566	2213	888	1585	1083	2712	1708	2280	1175	907	1209	777	697	1210	1899	1742	1385	1132	2896	476
ENSG00000054179	28	35	57	34	92	6	173	43	56	100	41	19	56	230	132	128	223	56	116	11	136	45	92	62	102	144	30	531	28	67	41	52	109	159	208	76	373	76	38	44	91	30	87	0	36	96	6	69	68
ENSG00000054219	63	524	327	206	252	233	469	96	90	398	358	210	77	338	338	65	408	250	212	193	359	207	644	500	881	394	614	342	128	317	197	313	599	228	482	404	374	219	410	165	432	146	763	190	464	198	292	877	63
ENSG00000054267	3448	5463	4596	1790	2626	2936	2970	1863	2349	2518	3239	2432	2029	3048	3082	3022	2836	2191	2432	2581	2671	2124	2677	4764	3284	2121	2396	2070	2198	2263	4689	3495	4294	2559	4313	2371	2947	2352	2527	2317	3476	1498	3816	2232	1936	2383	3221	2808	1465
ENSG00000054277	888	1309	541	454	668	1533	730	718	621	361	1066	643	521	712	509	817	968	499	404	644	456	670	673	1236	1198	498	631	447	783	651	2110	779	898	622	1909	738	898	799	937	484	486	412	718	536	1450	812	2553	1068	709
ENSG00000054282	2632	3112	2454	1120	1162	2938	1516	1043	909	1359	1931	1553	1863	1102	1391	1502	1571	1015	1142	1338	1114	1411	1072	2511	1713	1038	1019	912	1428	1447	1669	1279	1366	1277	2166	989	1253	1249	1065	1130	1107	661	1512	1181	1390	1153	1454	3632	1014
ENSG00000054356	32	49	20	2	11	50	4	6	4	4	52	2	6	8	0	1	3	2	2	10	1	3	7	2	460	2	5	0	1	4	42	0	21	0	4	5	2	37	3	10	19	15	12	5535	22	18	7	31	0
ENSG00000054392	160	539	488	300	63	244	672	203	168	274	355	378	65	734	438	184	416	318	323	264	341	400	287	492	280	316	193	708	324	461	471	362	223	404	253	351	848	320	372	308	326	149	363	241	318	322	600	223	132
ENSG00000054523	7159	7157	7739	6035	7958	7870	6761	10015	9318	6228	8821	7785	8304	9811	12339	11955	12161	5615	7830	7601	8651	10411	7868	4910	5599	6325	6258	7374	5768	9812	12019	9111	8181	7123	14169	9172	12545	10843	7964	11500	10475	7057	14894	6169	6081	8747	7797	4882	6727
ENSG00000054598	343	1624	413	555	538	223	4211	342	707	841	474	184	310	4225	677	566	3346	348	226	948	1069	597	491	329	1145	1216	753	3062	301	1122	476	1120	1169	1499	1743	1943	5647	789	520	711	802	377	484	935	810	635	523	1355	291
ENSG00000054611	2180	1680	1984	1110	1454	1791	2012	876	1354	1474	2033	1692	1386	1636	1785	1665	1633	1832	1499	1575	1623	1761	1505	1198	1121	1267	1772	1668	1383	1920	2281	1588	1206	1180	1459	1255	2425	1416	1314	1749	1519	782	1725	1602	1594	1011	2098	1743	1198
ENSG00000054654	45494	40470	56414	18760	31944	25318	31975	26390	40035	27635	22770	24664	34937	37867	48684	34394	46787	24880	45039	18714	39984	18002	22275	24616	18379	31137	20605	27935	25590	21143	48945	30663	66206	36293	54054	19318	32869	21824	35985	25488	57558	15008	75928	5067	22686	34389	29954	27499	29210
ENSG00000054690	392	225	509	367	399	487	3587	170	617	624	310	467	158	1601	1638	446	572	429	937	135	1893	1052	550	595	170	1220	338	2379	148	998	385	602	1036	960	474	1032	3971	576	609	378	1262	330	1675	22	312	425	238	176	131
ENSG00000054793	6398	4774	3719	3354	1372	14906	5187	4577	5047	2357	3894	3530	1190	5223	2858	6058	12800	961	2903	4279	3509	5177	2839	4861	5556	2337	3409	4336	3742	4729	12512	4067	5437	3221	4848	3611	6594	5757	2187	5257	2887	3090	2988	6271	3748	7004	1236	2734	2546
ENSG00000054938	4	93	21	136	11	38	49	8	2	9	382	232	3	38	8	1	2	6	1	39	5	26	62	200	11	18	19	33	17	34	1	15	6	10	6	41	56	97	24	229	5	11	1	0	13	8	5	26	4
ENSG00000054965	2190	3696	2483	1938	1907	2688	2597	1435	1718	1616	3289	2346	2713	2779	2703	1808	2175	2428	2247	2249	2588	1794	2035	1789	3049	1645	1557	2035	1539	1739	3492	1887	1011	2253	3710	2191	2408	1923	1750	2308	2272	917	2549	2932	1704	2298	5229	2011	1258
ENSG00000054967	805	1516	865	503	1480	1131	491	752	1163	617	1104	396	975	579	291	1273	701	1065	280	983	282	836	1127	667	1061	507	1249	403	859	830	966	1265	1028	238	984	443	382	719	278	874	270	452	495	608	671	652	1417	1390	648
ENSG00000054983	1175	1312	1301	753	582	1501	1289	1791	2570	773	1656	1105	286	1352	1474	943	1511	1583	1152	1023	1160	967	994	2090	1020	860	1061	639	816	1210	2558	1095	1422	1030	1409	849	978	665	728	1219	1178	434	1497	1111	1050	1052	1907	512	143
ENSG00000055044	3112	4633	3801	2194	3503	3850	3034	2852	1754	2536	2630	1711	3520	2218	2861	3784	3837	3481	1877	2798	1659	2179	2023	4755	3859	2119	2181	1431	2353	3627	2789	4471	6595	1707	3204	1795	2627	2698	1946	2399	2091	1506	3220	2001	3330	2216	3252	6668	2743
ENSG00000055070	6475	9371	7576	4353	6346	6567	4991	7009	5895	3974	7008	5110	7167	5074	5725	7716	8214	4924	4560	6633	4557	4797	4967	6280	5775	3745	4497	3254	6464	5990	9910	6736	4146	4114	7680	4461	5428	5405	3824	5870	4218	2937	5332	8092	5445	6664	11173	7887	4608
ENSG00000055118	35	89	31	8	41	15	108	26	30	23	82	54	36	113	5	7	19	102	23	36	19	47	52	42	48	15	108	27	28	37	33	26	2	8	106	26	31	46	13	57	27	23	21	7	9	21	5	10	8
ENSG00000055130	5971	6105	5156	4099	3920	7460	4078	6122	3446	3147	5428	3444	3845	3672	4168	6341	5830	3585	3208	5641	3261	3723	3288	4777	3562	3033	3738	2361	4328	5325	10005	5951	11235	3247	6461	3453	4814	4393	3127	5336	3993	2785	4569	4282	4621	4324	4466	6916	3990
ENSG00000055147	1393	1400	1223	930	736	1369	1545	827	1103	849	1749	1145	1497	1093	950	1077	940	1030	854	683	941	953	927	1457	924	876	874	706	794	1550	1195	1538	1389	975	467	1029	1398	1225	921	972	865	665	1345	1086	1118	1029	1972	1084	1162
ENSG00000055163	766	2692	1499	476	1568	1538	1140	402	565	867	1741	777	312	2180	227	421	3065	1004	254	809	513	2247	1779	4564	1167	576	1662	1467	503	1332	544	1282	317	1101	742	1380	1906	442	455	1278	402	715	436	700	278	1173	272	828	356
ENSG00000055208	7902	5686	6897	2677	4911	4523	3347	5248	5215	2981	5386	4034	4386	3768	4842	5192	3674	4198	3038	5330	3559	3733	4062	4501	3318	2840	3127	2250	3581	3641	10045	5641	3428	3383	7911	2562	3528	3701	2956	4608	4035	2273	4255	4942	3133	3613	5261	4769	3403
ENSG00000055211	2571	3015	2056	1624	1706	2119	2041	2203	2356	1468	2430	2406	1324	1735	2449	2234	2067	1572	1821	3221	2005	1441	1524	2686	1535	1353	1328	1132	1766	2066	5450	2128	1823	1853	3126	1815	2152	1711	1583	2393	2358	1144	3116	2847	2355	1945	2791	1906	1268
ENSG00000055332	6764	15568	15077	3689	8238	8290	3262	3951	10403	3360	5896	3565	7374	3165	3710	16517	8281	4851	2702	5285	3155	3847	4022	6362	7470	2329	3222	1498	4100	3329	7745	6303	12950	2801	5295	2666	1664	2759	1734	4230	2990	1585	3013	4320	5633	4855	9803	7910	3949
ENSG00000055483	1997	2485	2571	1464	2922	2121	2130	2078	971	2449	1903	1390	2028	3257	2983	1757	2585	1492	2063	1314	1965	1625	1995	1630	1813	2107	1580	1799	2390	1624	2286	3020	1120	1603	1804	1320	2059	2036	1547	2504	2507	1249	3237	1317	1569	1120	2711	3717	1630
ENSG00000055609	13901	11637	13111	7344	13406	12129	10471	11158	10362	10899	9782	10082	7802	14178	21830	7726	15935	8561	14924	5802	15065	12233	11317	8408	8345	10967	7863	11428	8896	9801	13000	12304	15525	12853	14682	7993	13083	12092	12020	13800	19899	7200	24869	6878	6877	11058	10864	8196	8925
ENSG00000055732	1572	131	227	136	155	65	186	272	364	146	153	302	3	311	655	521	332	126	391	259	270	217	172	349	401	288	44	252	321	150	937	299	10	379	425	86	177	168	437	204	599	99	648	87	315	306	344	143	172
ENSG00000055813	65	27	36	68	9	50	128	11	16	157	79	270	5	172	81	7	35	17	180	15	104	21	33	115	11	82	25	154	13	36	56	23	3	135	67	116	129	34	47	41	99	7	101	8	13	24	20	9	26
ENSG00000055917	11036	8333	7932	4614	5364	6343	7676	4663	7146	5984	6712	6390	5374	8671	11348	6340	9119	6677	8355	4818	8486	5762	6123	8017	4670	6748	4495	5937	5517	6891	11135	7714	7099	7438	9626	5165	9043	6767	7737	6863	9460	4175	12686	5248	5950	5099	6797	7347	5267
ENSG00000055950	1576	2104	1353	1558	1371	1922	1792	1560	1099	1245	2099	1805	2320	1771	1551	1730	1208	1773	1530	1357	1598	1645	1026	1583	1696	1198	1420	1341	1248	1916	1068	1534	826	1248	1930	1571	2631	1416	1282	1712	1205	812	1712	1503	2166	1644	2204	2577	1302
ENSG00000056050	702	952	838	494	318	679	805	370	311	365	673	552	729	527	668	315	622	422	649	362	574	394	526	836	628	416	468	376	326	697	982	651	1571	624	721	578	752	667	659	610	665	367	862	510	737	834	639	1282	737
ENSG00000056097	5528	8788	5674	3867	6599	6957	4801	6431	7223	3980	6500	4385	5809	4715	5153	5714	6389	4383	4028	7691	3948	3481	3865	5457	5120	3471	3466	3121	4664	5472	10197	7535	7648	4160	6844	4128	4933	4888	4305	4185	4227	2758	4850	6502	4784	3922	8606	8944	4554
ENSG00000056277	343	663	668	327	419	371	420	220	563	350	504	323	462	415	592	350	663	381	327	313	355	297	425	417	501	328	306	333	380	417	531	442	835	332	1402	255	355	282	245	393	389	228	499	256	388	417	642	828	360
ENSG00000056558	597	1890	1652	453	2029	1040	679	274	751	1066	2239	770	1479	739	459	706	748	1977	517	840	402	1400	2600	808	1252	561	2843	574	660	739	668	1632	756	382	969	776	404	454	336	416	412	219	761	1681	288	567	416	867	531
ENSG00000056586	8540	11954	8709	3158	5130	5473	4378	3802	11333	3509	5643	4387	4711	4162	4129	9204	7738	3630	3155	5124	3839	4067	5087	4839	6732	3060	3771	2693	4010	5350	12217	6304	11449	3075	6677	3473	4465	5088	3794	5136	4331	2969	5454	4654	4191	7251	6827	8390	3814
ENSG00000056661	306	580	428	247	801	221	290	378	335	345	333	353	572	452	691	189	562	181	246	184	351	324	369	353	326	295	195	411	205	240	279	493	135	303	221	302	381	420	252	756	431	283	472	483	313	178	902	686	440
ENSG00000056736	14	50	7	38	10	18	559	18	8	40	31	33	7	96	45	4	39	2	28	2	30	9	24	390	23	121	51	175	16	38	9	39	83	56	255	48	329	11	55	15	21	3	20	3	55	23	8	61	2
ENSG00000056972	2934	5138	5248	2173	4837	2369	2853	4986	4248	1841	3457	2757	4073	2395	3114	5870	1703	3489	2126	3457	2286	3300	2508	2716	1839	2155	2743	2190	3235	4482	5572	4623	2377	2191	2527	1966	2866	3948	2304	3931	2195	2377	2782	1522	4124	3214	5998	5708	3805
ENSG00000056998	76	270	118	108	20	35	105	63	97	99	153	122	7	165	225	46	145	95	159	72	212	89	31	230	93	69	46	78	99	63	221	68	259	569	181	259	232	58	71	70	62	32	71	264	74	48	73	46	35
ENSG00000057019	2154	4199	1069	959	2548	1847	1876	1711	3299	1141	2064	1565	1067	1489	1716	2358	1983	880	1743	4673	1570	867	899	2363	4799	1122	553	1228	1611	1446	4935	1282	1447	1745	2955	1316	1779	1190	973	1385	1554	769	1821	9429	5139	1750	64949	2338	874
ENSG00000057149	270	7505	18296	18809	11232	62390	11435	72841	4180	6810	45854	22571	9506	3900	613	37914	3059	19755	526	21292	920	77302	46105	4819	7000	10196	51389	7741	27665	61693	4292	63889	3262	3414	9737	17363	12879	66596	11163	31329	280	21918	730	65	76052	13765	1142	4371	52878
ENSG00000057252	3425	4679	2852	827	2149	4598	51652	1659	2331	4594	2498	1408	2050	25242	762	2346	697	1800	779	1918	8385	1118	2244	3489	3986	8065	1298	19823	1251	7721	4625	2614	1804	7376	1213	15421	59183	974	1179	1158	2811	492	1935	3032	1789	5747	9445	2685	1052
ENSG00000057294	332	798	460	424	1963	415	1139	513	774	409	556	322	1782	1079	437	2185	57	362	290	1026	508	188	263	1079	412	570	1224	659	313	1324	1570	2472	5089	924	941	790	1514	530	205	401	335	209	322	300	1634	234	2514	2053	323
ENSG00000057608	15378	18831	14708	8568	10677	15814	14419	12407	11801	8851	15891	11319	14823	11089	12271	15994	10310	12695	11020	10095	10153	10964	9701	18425	13764	9063	12350	6530	10665	16528	10861	16275	20805	10000	11518	10912	14209	11687	10069	11075	10524	6415	15041	13639	17856	10787	22867	12132	10658
ENSG00000057657	2723	3966	4542	2573	8688	4031	4361	8828	5071	5574	3201	3417	3010	4370	3522	10062	2406	3003	3114	3416	2917	6238	5638	3359	4347	2496	4000	2945	4759	5440	3284	5676	1943	3114	2542	2452	4893	7317	4865	6611	2713	3909	4981	1067	3492	2882	1222	825	4295
ENSG00000057663	2596	3029	2297	852	1634	2513	1688	1702	1716	1095	1654	1015	1628	1287	1370	1513	2234	2003	1176	2214	1117	863	1057	2350	1628	1023	1099	802	1873	1352	3999	1759	1577	1089	3103	1168	1465	1038	1018	1311	1143	644	1577	2335	2274	1335	3150	2749	1201
ENSG00000057704	2677	2957	2222	1085	4892	3003	2956	3183	2773	1826	1920	1473	3068	2670	2228	6466	1112	2214	1412	2902	1856	1668	1720	1332	2328	2047	1528	1902	1666	2471	3534	4325	3766	1552	2633	1917	3839	2410	1166	3012	2265	1471	2612	785	2319	1439	4809	1752	2151
ENSG00000057757	3716	3787	2557	4363	1826	2097	2854	4350	2243	2275	3390	4552	2168	2773	3283	2531	4545	2545	2613	3286	2511	2644	2012	2282	1496	2391	2097	1582	3285	4603	5687	2669	3715	2146	5127	2422	3084	4256	2753	3986	2700	2220	3767	1970	2551	3099	2572	3547	2937
ENSG00000057935	1657	2177	2264	2081	1173	2215	2874	1952	1773	2204	2315	2398	2202	2441	2961	2115	2359	1055	1929	2406	2251	2211	1801	2690	1243	1867	1397	2010	1339	2336	2800	1731	2246	1779	2911	1383	3286	1804	1764	2629	2611	1217	2659	1157	1717	1476	1176	1156	1558
ENSG00000058056	370	989	351	412	505	288	685	389	345	654	684	571	178	850	928	129	639	304	755	368	805	356	470	528	494	593	1536	449	452	373	548	385	385	952	715	1739	1248	439	476	977	949	264	1160	1430	461	530	1672	822	168
ENSG00000058063	7208	9919	7516	7242	8018	8399	7199	11601	14835	7976	11942	9577	7261	6743	8809	19065	9167	6051	8464	12020	8300	9080	7869	4077	4676	8077	7094	5833	11036	13008	24188	9916	12280	8598	14420	7208	9751	17941	12801	10876	8066	8843	14072	9662	9221	8195	8827	5529	9246
ENSG00000058085	86246	112592	45653	2383	51865	8708	18249	32188	65592	1738	19218	4175	49391	5693	5448	41036	16787	34975	4211	131629	3978	9209	7487	6194	97366	2749	3462	2420	58750	7327	446722	39697	31936	2720	9307	4135	3248	6229	3185	7770	5085	2048	9342	65879	26158	11512	285203	22677	9788
ENSG00000058091	620	1187	399	485	800	513	1044	833	345	798	1161	894	85	770	698	209	1463	369	557	896	628	649	811	1302	1005	498	344	253	752	579	1667	479	377	827	3083	861	324	443	295	732	589	156	524	3380	556	774	3510	939	74
ENSG00000058262	21082	22374	14419	9856	15274	15363	12611	12475	13815	8252	16343	12046	13955	9942	9365	19706	11284	11952	7107	22320	8183	11498	10761	12251	15540	8020	11585	7436	12209	14864	25693	17660	9736	8070	17458	9713	12618	14507	7032	13175	7410	6803	9584	24531	13260	12052	42524	15242	10567
ENSG00000058272	5273	7638	5528	3173	4406	6987	4593	3574	5839	3920	6077	4636	4303	5363	6300	4359	4189	3868	4690	4032	4474	3428	3886	4868	5711	3658	3746	2773	3312	4214	6827	5370	7576	4379	5338	3732	4324	3930	4016	4293	6329	2501	8355	4522	3933	4260	6683	5967	2677
ENSG00000058335	9	88	23	6	51	30	12	21	40	15	50	14	41	20	10	30	6	57	6	17	11	56	79	665	64	15	64	7	14	31	17	41	65	12	60	10	11	7	7	9	7	4	7	95	109	19	880	46	12
ENSG00000058404	7	6	1	14	2	12	260	3	19	58	6	44	13	173	75	13	133	313	105	2	80	4	12	53	21	67	405	178	5	19	24	5	23	48	600	409	353	4	26	13	133	2	55	108	6	18	60	11	7
ENSG00000058453	2887	1226	1182	594	1540	650	846	570	549	987	861	874	1864	1044	1042	571	2258	715	1414	847	1179	896	551	500	1092	1008	776	1137	1175	671	1649	725	362	968	1908	697	944	907	878	671	1247	475	1747	2237	582	574	770	479	1056
ENSG00000058600	2471	3345	2533	2162	2041	2653	2027	1332	2394	2298	2172	2008	2138	2164	2893	2083	3961	1790	2313	1913	2367	1939	1534	3914	1429	1867	1734	1710	2116	2220	2991	2531	2974	1742	2353	1662	2510	2118	1943	1932	2499	1348	3565	1449	1566	1597	1725	3156	1562
ENSG00000058668	30688	20291	19092	10112	11449	6459	14016	8407	14047	14478	15166	17249	18308	19866	27461	19274	18148	12671	26493	12767	22585	10152	10678	26419	10032	16965	7072	13051	11197	12338	44257	11717	14609	20816	16380	10745	16434	16063	18998	16078	21914	7718	34066	10310	9418	10918	14735	6562	11264
ENSG00000058673	16062	20117	21069	7501	8250	8719	9357	11281	8448	7546	12493	10330	8481	9425	11722	11683	9262	8200	9608	8681	9673	7981	8178	12801	7479	7177	7271	7105	7885	9515	25037	12917	14563	8824	14033	7673	10456	9872	9963	11160	10858	6433	14322	6872	7111	8378	11975	9186	7896
ENSG00000058729	1521	1316	1441	967	963	1518	1191	901	864	946	1480	999	1038	1055	1312	1157	1094	984	918	1073	918	792	843	1240	974	784	943	606	879	1275	1215	1633	1403	850	1159	1094	1299	940	962	1135	1135	659	1442	1345	1097	1241	2254	1942	1081
ENSG00000058799	2003	1774	1716	1129	1052	1770	1234	1558	2448	776	2307	1187	1532	946	1174	2298	979	1491	910	1450	872	1346	1284	2345	1378	900	1435	612	1251	1547	2217	1706	1836	822	2110	910	1201	1274	932	1438	917	718	1287	1107	1569	1094	2010	1366	1497
ENSG00000058804	1925	3162	1338	1059	1890	2994	2115	1661	2685	1489	1631	1051	2087	1423	1594	2378	2937	1660	1342	2100	1299	1176	1113	3008	3117	1132	1215	1057	1879	2310	2483	2406	7217	1201	4515	1452	2067	1573	1413	1323	1132	938	2201	1165	2689	2076	4165	5185	2164
ENSG00000058866	37	141	312	101	65	199	92	30	230	121	122	154	23	214	157	111	54	56	129	53	179	148	135	136	366	144	152	140	19	56	111	61	25	116	87	124	142	55	69	130	137	32	240	184	42	36	86	62	8
ENSG00000059122	1840	2927	3092	1321	2035	1478	1035	1279	3298	1161	1808	1487	1700	1332	1403	1421	1294	1457	1271	1408	1383	1340	1566	1186	1394	1258	2050	1846	1719	1362	1799	1118	1288	1132	2283	1137	1306	1471	1016	1474	1453	978	1739	2013	1398	1833	2664	1010	1721
ENSG00000059145	1638	748	835	574	567	496	758	507	594	687	839	677	581	741	818	388	547	432	585	632	819	845	694	630	508	640	724	924	785	537	918	576	235	534	514	601	837	683	543	759	873	431	1213	462	513	588	311	292	481
ENSG00000059377	246	868	420	225	508	966	458	363	582	239	861	416	295	316	123	278	127	527	129	270	116	313	678	814	781	135	724	112	347	478	427	473	260	296	279	406	194	239	99	282	110	128	198	712	219	331	577	454	112
ENSG00000059378	4379	8075	8628	1647	4821	10087	1988	2638	4358	1707	3430	1317	4264	1552	1275	8058	2717	3235	953	4115	1078	2406	2699	2232	4959	1284	2865	745	2372	1965	5234	4033	8615	1046	2923	927	762	1355	794	1576	1081	732	1730	1890	2488	2575	4078	1929	2202
ENSG00000059573	3174	5017	3198	2727	1973	3756	3497	2511	2520	2354	3934	3481	3596	2509	3320	2084	4277	3535	3274	2194	2582	2599	2402	4990	3315	2180	2049	1989	3854	4587	3193	3400	2753	2384	5692	2853	3568	3655	2615	3193	2653	2031	4098	5567	3441	2756	8618	5758	2783
ENSG00000059588	1457	2694	2639	1271	1520	2142	2041	962	1258	2269	1740	1419	1172	1707	3197	1569	5802	1747	1563	1315	1624	1764	1970	4292	1156	1729	1466	1979	2013	2065	2268	1741	3404	1238	4389	1344	2513	1602	1540	1881	2046	1056	2748	1175	2121	1658	1173	3366	1369
ENSG00000059691	2061	1557	2190	1734	1041	1706	2201	1239	1239	920	2411	3977	2682	1340	1208	651	1009	1278	1358	775	1154	1931	1161	1110	1637	1598	1127	921	802	2244	1599	1658	975	1133	486	1166	1780	1562	1209	1604	725	1153	1268	449	1670	1527	742	2149	2110
ENSG00000059728	8435	5464	5043	2879	10109	10353	3285	10754	14675	2492	4513	2810	7686	3156	1937	17756	5159	7207	1623	10486	1509	4813	4743	2087	3069	2383	3833	2092	7178	6263	16179	10996	9673	1606	4832	2574	4762	8871	2985	5952	1339	4872	2294	1307	5375	3429	1971	4191	6272
ENSG00000059758	2881	4165	2500	1679	1947	2538	1681	2578	2400	1548	2598	1693	1931	2094	2449	1637	2260	1557	1514	2685	1489	1973	2090	2036	2580	1512	1616	1114	2267	2207	3186	2671	3175	1443	2324	1762	1840	2367	1587	2370	2084	1491	2898	2325	2231	2267	5022	2703	1433
ENSG00000059769	537	519	487	275	242	403	459	345	634	329	380	259	265	357	332	633	533	400	205	362	291	260	290	514	254	270	237	245	292	434	806	398	1094	237	304	277	416	330	249	328	260	214	350	608	486	342	525	1459	278
ENSG00000059804	2089	2616	1807	791	2979	3205	3208	3399	1445	1374	2162	858	999	3795	623	548	422	2413	380	933	530	1245	1832	2700	2574	1552	1554	493	1260	1073	1334	1922	5294	804	3338	1029	587	864	253	1660	675	342	654	6901	1443	455	25346	1094	478
ENSG00000059915	149	116	43	91	66	73	75	55	43	44	137	119	86	89	118	34	42	174	93	74	70	62	89	68	312	59	87	107	48	78	131	45	10	55	57	73	112	62	64	125	102	39	113	70	62	54	46	30	55
ENSG00000060069	2303	1689	2144	1865	1994	2236	1325	1689	864	1558	1997	1482	1316	1607	2073	1262	2384	1453	1576	2593	1523	1967	1557	2391	956	1496	1707	1333	2045	1793	2043	2045	715	1359	3084	1339	1962	2005	1125	2513	2143	1082	2590	923	1684	1618	1534	921	1080
ENSG00000060138	19813	11446	13938	10691	10512	11453	9829	11391	11362	11087	13645	14850	10009	11300	18660	14961	7236	10720	16329	11648	14357	13801	8518	6204	9285	11648	13614	6747	8627	16443	19812	14072	17067	11478	7215	13497	13944	15050	15422	16443	15299	9335	24131	12948	16259	12113	9256	10642	14297
ENSG00000060140	172	330	257	145	346	694	265	367	263	181	118	284	272	148	161	508	295	170	107	254	124	544	289	488	230	149	278	124	217	312	338	531	356	97	267	76	139	169	206	181	83	144	166	86	184	185	30	153	99
ENSG00000060237	37046	26593	24343	19263	25269	17021	16831	29950	18197	20190	27119	26071	26826	23330	43697	15748	26926	14983	24965	20756	27589	24809	20869	9165	15356	21788	14461	19834	18667	29774	28993	27364	22034	22292	18302	16640	27002	26429	19623	34524	32091	16886	34987	17593	16018	28772	18346	14973	25536
ENSG00000060339	6409	6708	5861	3494	4401	4671	3866	4136	4447	4090	4994	3132	3937	3253	4601	5028	3668	3343	2435	3521	3290	3230	3467	5509	3892	2879	3524	2689	3765	4250	5111	5477	6049	2423	3778	2741	3732	3870	2745	4071	3953	2953	4714	2318	3816	3717	4102	7585	4624
ENSG00000060491	1937	3009	3343	1548	3433	3428	1657	1418	1944	1848	2450	1493	3025	1492	1211	2758	1940	2231	1464	1399	1329	1598	1690	2919	2398	1204	2492	1082	1377	1505	2037	2113	1455	1452	1650	1282	1274	1417	934	1576	1273	686	1650	2508	1351	1581	3357	1912	1600
ENSG00000060558	6484	6134	6378	4510	4942	11554	3148	6583	6900	2763	6790	4056	6634	2607	1929	9503	2152	5372	2712	10755	2214	6955	4551	2131	3084	3873	6175	1927	6713	7882	6142	6190	6638	2408	6344	2802	2970	7013	2712	7049	1742	3501	3419	1537	8908	7079	6766	6556	6777
ENSG00000060642	1207	1422	1276	627	432	2067	1486	579	719	772	862	823	1130	815	613	952	403	785	792	472	868	808	489	934	617	656	434	676	541	685	1642	615	778	688	434	641	1290	713	736	476	541	404	842	461	678	624	820	681	750
ENSG00000060656	3459	2978	2673	1161	758	279	1283	1095	1299	679	1903	1069	488	1141	1871	948	1485	2558	1440	1014	1540	1882	571	3006	2107	682	1011	751	586	1527	2227	2293	1896	1461	3269	989	987	1166	497	1239	1504	388	1559	5777	1393	910	3949	498	832
ENSG00000060688	2933	3929	2559	2144	2207	3140	2212	1974	2659	1560	2673	1730	3417	1838	1967	3149	4611	2395	1717	3289	1630	1546	1614	3107	2278	1332	1848	1170	2567	2725	3933	3172	3870	1223	5896	1633	2091	1729	1362	2040	1633	1016	2114	1992	2544	2394	3933	6044	2109
ENSG00000060709	505	606	494	180	128	232	308	249	136	148	177	294	774	337	354	267	79	142	277	188	271	204	143	37	246	171	158	155	238	189	347	111	37	191	303	130	104	221	101	206	292	121	195	12	123	42	2	193	110
ENSG00000060718	5150	842	920	285	151	2525	680	515	447	161	16171	1098	92	1930	116	46	3703	90	26	3361	79	947	1837	1989	1400	118	32	400	761	2451	2607	193	2311	780	108	656	413	1046	202	1507	72	72	55	188	926	751	172	1935	158
ENSG00000060749	5588	6096	4212	3141	4464	4884	4678	4022	5298	4210	3887	3753	5849	4832	6096	4622	3804	3984	4794	2946	5323	3638	3876	2875	4371	3637	2464	4425	4556	5071	6778	6291	7618	4415	4786	3445	5741	5352	5051	3962	5273	3425	7892	3949	4353	6909	7745	7299	5003
ENSG00000060762	862	864	569	817	750	1326	3511	722	483	1061	908	803	393	1696	1283	1167	1399	671	999	738	1384	689	598	1403	407	1064	902	1742	528	1279	760	932	518	1236	1313	2299	3871	723	907	864	1287	424	1483	981	899	1062	1731	1518	799
ENSG00000060971	2709	2468	2871	2181	3281	1803	6328	2877	2149	2018	2974	2177	2679	3636	1594	1580	1106	2309	1230	1304	2065	1678	2031	1744	1529	2357	2336	3423	2288	3024	1997	2534	1457	1473	1375	2412	6325	3308	1131	2193	1536	1614	1617	905	2419	1278	1944	1450	2170
ENSG00000060982	663	2022	561	319	525	1362	786	809	880	419	1903	659	326	817	637	291	281	994	587	1169	641	1291	1905	1229	4814	395	441	164	363	807	1709	543	940	804	523	819	241	510	423	664	886	137	1061	10417	2148	724	8855	798	239
ENSG00000061273	3057	6025	5072	2984	3873	3532	2945	2192	3522	2826	4270	2987	3416	2965	3715	2523	3206	3038	3026	2839	3325	2859	2821	2690	2522	2400	3174	2555	2412	3143	3449	4295	3081	2698	3812	2506	2701	3206	2100	5292	3434	1717	3494	4116	3520	2507	2402	2891	2635
ENSG00000061337	164	798	516	1236	287	372	1623	309	220	612	1043	710	354	912	871	108	321	597	479	447	617	596	560	540	999	749	540	1715	203	1104	174	776	151	581	1933	777	1401	594	794	1366	624	348	656	1520	853	467	1495	431	528
ENSG00000061455	32	75	22	24	12	104	78	9	25	58	54	87	8	83	112	13	34	15	110	37	90	23	47	37	53	48	19	10	9	31	10	31	111	115	86	13	6	56	34	58	100	27	98	58	25	16	21	32	65
ENSG00000061656	13	47	77	32	76	156	38	378	122	39	44	8	69	60	7	27	80	74	4	47	13	28	118	431	190	29	151	20	399	34	55	68	144	6	122	24	28	30	3	17	14	6	8	24	50	57	585	67	7
ENSG00000061676	22916	21852	14083	11349	12708	15906	12915	17320	18315	11463	14575	12001	13336	12331	17312	19586	13755	9442	12957	25377	14220	11016	10355	12894	9004	10615	8790	8825	12576	15831	37479	19492	24364	12594	16778	11447	15939	15159	13241	17502	17141	9267	21006	13798	15597	9828	15937	17078	13473
ENSG00000061794	1989	2856	1840	1361	1688	3273	2725	1701	1739	1479	1890	1172	1725	1758	1463	2491	1653	1585	1242	2184	1488	1290	1094	2346	1912	1303	1434	1357	1577	1943	3153	2309	3517	1418	1244	1776	3142	1598	1403	1667	1389	937	2110	1774	2766	1945	2474	4151	1760
ENSG00000061918	434	1375	343	435	301	472	434	202	233	257	1332	632	279	353	275	55	474	439	257	436	251	190	368	441	861	235	161	130	218	453	383	335	369	279	434	677	155	361	185	740	171	161	381	1347	601	410	291	396	149
ENSG00000061936	1802	2511	2878	1834	2838	2072	1876	2125	1703	2148	2398	1574	2187	2209	3312	2220	4025	1887	2009	2414	2063	2231	2060	2583	1849	1740	1972	2046	1932	2023	2871	2845	1442	1630	3429	1312	2115	2244	1718	3130	2937	1372	3259	1125	1903	2166	1847	2889	1668
ENSG00000061938	2831	3182	2503	1818	3396	1514	1671	1912	1775	1716	2267	1810	3118	1983	2348	2556	3000	1511	2003	2096	2127	3297	2405	880	3626	1543	2125	3193	2382	2469	3255	2471	753	1660	2336	1523	2381	2650	2187	2950	2630	1481	2964	2437	1534	1933	1763	996	1148
ENSG00000061987	4195	4815	4225	3043	3035	3618	4482	2957	3830	3533	4201	3481	2642	4737	5873	3339	3883	2813	4005	3366	4384	3787	3734	3392	2676	3630	3019	3954	3067	4239	6176	4583	4531	3776	3458	3317	5473	4015	3878	4279	5456	2798	6770	3028	3140	4129	3719	2886	3197
ENSG00000062038	33015	44767	33268	12821	35038	19842	9016	43590	65821	4014	26933	9006	35917	3570	3854	57563	11501	20346	3220	49043	2545	18446	21488	5889	32390	5292	34368	3168	22558	31535	60859	53221	72884	3027	7758	3995	2664	26257	2915	18940	1930	16753	2837	5463	43301	17277	24096	35520	32250
ENSG00000062096	2	176	72	153	1	42	1312	18	12	328	132	810	35	292	205	33	8	236	310	46	197	634	210	4	4	666	477	385	16	386	1	272	1	876	2	233	672	653	1016	206	95	222	130	0	266	107	3	2	407
ENSG00000062194	5430	4938	4691	2610	3272	4946	4317	2640	2834	3382	3744	2994	2708	4192	3891	3812	3045	3081	3370	6327	3516	2619	2671	4990	4462	2782	2943	2427	2387	3423	12202	4902	6009	3821	3932	3221	4076	2890	3471	2652	3877	1800	5139	3697	2845	3559	4322	5401	2687
ENSG00000062282	321	1973	1966	4173	567	1352	66770	4540	1983	11082	4539	7402	928	31030	10801	2416	1580	2525	10979	2229	26200	8233	4504	4575	2474	18152	2948	33178	1007	12882	2326	4956	220	14231	737	22033	83262	6501	9442	7208	12084	3728	15363	201	2871	5158	498	350	2661
ENSG00000062370	563	432	217	179	88	111	303	104	188	150	297	242	161	234	363	172	254	165	379	302	268	193	141	253	141	161	116	236	140	247	463	211	345	241	419	253	372	200	272	212	417	149	540	221	174	151	280	272	216
ENSG00000062485	6587	6616	6688	4735	5219	8775	13002	6962	5013	5707	7548	5351	6626	9469	7608	8921	5201	5739	5141	6284	7252	6316	4954	5144	5019	6473	5371	9266	4322	9150	7642	7250	7154	5452	5284	7575	15454	6999	5029	6840	5411	4167	7218	4068	6975	6764	5074	10334	5387
ENSG00000062524	1	66	19	23	33	12	45	14	12	59	106	85	8	33	44	9	8	55	47	25	28	17	51	51	41	36	72	33	19	30	4	34	1	19	67	43	29	41	38	20	30	13	50	143	19	21	3	15	12
ENSG00000062582	27	25	31	18	38	27	13	16	20	17	46	23	55	23	16	12	33	27	19	36	11	16	10	18	22	10	18	14	18	22	10	22	28	21	33	18	37	20	12	20	12	8	9	52	55	24	25	22	21
ENSG00000062598	1820	2858	2137	1620	1548	2453	1952	1136	1667	1687	2724	2287	1670	2018	2229	1969	2356	1765	2176	1636	2347	1496	1505	2216	1881	1420	1448	1323	1231	1763	2606	1332	1944	1734	1322	1600	2124	1637	1787	1720	1872	854	2673	2101	1288	1107	1987	1434	1461
ENSG00000062650	6613	7674	6517	4624	4900	7038	6345	5012	4942	6143	6666	6265	5048	5807	8435	6060	6273	4329	6053	4797	5777	5627	4836	7780	4933	4908	4846	3726	4625	6621	5440	7492	5392	5304	7213	4697	6818	5169	6292	5933	8047	3357	9616	4327	4968	5089	6153	8646	4943
ENSG00000062716	9436	10945	10501	3848	15908	18097	9022	6527	10750	6568	8373	4594	6542	4876	3205	8010	4272	5128	2223	7453	2418	8931	9828	8663	16390	4055	7743	4402	4851	7128	12211	9694	19174	3156	4647	4026	6039	8681	2951	6722	2272	5504	3285	5710	9037	4528	12847	10715	4852
ENSG00000062725	2730	3975	2419	1755	1566	2789	2811	1734	2059	1863	3061	2575	2126	2344	2597	2899	2592	1647	2213	2141	2366	1823	1915	3094	1914	1736	1788	1537	1857	2428	3789	2874	2802	2210	4044	2259	2778	2173	2286	2198	3125	1401	3399	1481	2005	1478	3540	2280	1740
ENSG00000062822	1156	1397	1138	818	1794	1131	1099	454	729	855	962	666	834	692	536	858	2145	1080	966	841	590	975	733	1493	1046	642	954	780	786	1183	801	1114	2247	683	1912	778	998	896	689	549	425	423	967	1160	1440	1173	1653	2129	910
ENSG00000063046	17350	26872	22355	22488	14286	16366	31247	23296	12563	15446	27952	22321	19617	28171	32328	17994	14372	23147	25597	15570	27822	20961	15752	28250	20582	20587	21474	18022	14692	35018	29002	20785	33625	26354	18755	23958	39250	24962	24086	24260	27772	15155	34845	14627	26575	29666	19307	24139	20589
ENSG00000063127	10	56	46	39	31	45	33	15	7	51	59	58	6	50	48	11	68	22	42	25	33	34	76	28	37	41	48	36	16	26	30	44	59	53	99	24	19	24	41	99	59	22	51	22	36	30	107	181	19
ENSG00000063169	150	218	413	112	604	145	191	116	186	258	210	143	126	224	287	180	516	143	201	119	243	325	379	181	148	250	303	418	237	145	164	300	72	233	236	160	218	360	158	275	304	186	299	163	236	118	185	212	197
ENSG00000063176	277	522	409	247	383	321	335	146	186	270	323	235	251	217	141	188	349	248	146	385	145	261	287	369	335	160	354	245	261	273	212	327	138	180	203	222	282	287	99	202	101	128	169	446	238	142	436	357	209
ENSG00000063177	17549	25221	23901	24407	19029	17602	31368	16849	13399	16718	28550	25012	12180	28916	30656	20255	24491	23925	28571	20065	30061	26878	17099	39413	16147	21481	25405	21665	12129	40478	15189	24248	22208	24034	31634	24441	49282	26738	24817	28252	27549	15237	36874	17607	46136	23276	27026	27257	20641
ENSG00000063180	295	439	495	348	151	63	486	175	355	311	311	342	113	563	381	125	135	195	452	194	313	298	247	211	207	282	256	421	198	225	433	241	51	365	83	429	704	156	434	191	388	133	508	154	86	257	100	53	402
ENSG00000063241	898	1669	1266	1179	1010	1360	2492	685	821	1355	2114	1159	895	1347	721	1730	1505	1483	929	1235	981	992	891	1970	1467	1038	1498	1412	944	1778	978	1139	577	885	1211	1796	2836	1196	851	962	499	618	1038	1119	1440	1183	2250	2692	1583
ENSG00000063244	7331	7212	5730	4170	7954	8049	4696	4322	4769	4148	5647	4207	4973	3923	3516	6428	6111	3684	3936	5913	3479	4710	4018	6317	6681	3259	4393	3280	4904	6096	7448	6777	5020	3094	7692	3649	4948	5762	3400	4420	3010	2644	4193	4440	5653	4557	6425	9703	5047
ENSG00000063245	4334	4453	4116	3240	7537	3224	2066	4076	2918	2390	3975	2860	2772	2467	2225	5286	3720	2559	3192	5247	2400	3502	2559	1582	2894	2127	3500	2752	3667	3877	3604	3710	2404	2183	4542	2826	3273	5554	1869	4434	2218	2669	3603	4129	4053	2896	4117	2830	3313
ENSG00000063322	2236	2352	2100	1581	1546	2012	1605	1478	2144	1421	2125	1829	1227	1904	1891	1557	2170	1600	1466	2245	1521	1412	1402	1860	1489	1196	1433	1104	1997	1664	3682	1764	1113	1333	2046	1298	1790	1754	1130	1895	1612	906	1725	1806	1557	1358	2919	2110	1614
ENSG00000063438	321	276	351	240	241	71	136	250	174	373	637	681	249	300	373	218	1049	387	675	396	323	270	273	279	130	331	236	213	565	174	521	266	60	342	953	535	307	509	485	1617	782	607	970	89	216	221	75	365	650
ENSG00000063587	389	1147	491	411	389	584	468	623	439	445	815	585	530	654	497	646	1017	558	276	662	380	409	826	712	646	318	637	354	658	465	857	523	1375	401	1991	504	362	483	219	948	383	201	366	1684	614	466	1920	444	236
ENSG00000063601	3336	3498	3318	2295	1997	2700	2809	1881	2077	2156	3085	3266	2252	3117	3408	3055	4612	1934	2998	3083	3275	3435	2956	2225	2018	2554	3220	2524	3193	3747	4842	3539	4941	2071	5389	2116	3734	2533	2897	2424	2571	1628	3611	871	3255	4635	2432	3351	2706
ENSG00000063660	15085	6924	3720	7611	5757	8049	6423	4934	4194	7140	6992	6255	9695	8425	6943	11213	5480	8186	11454	15281	8128	6509	3446	2024	11741	7304	5993	8845	4217	6304	11242	5689	6034	6981	11643	7039	10366	8172	7182	8018	11169	3527	13279	5917	6497	6374	14664	7335	5018
ENSG00000063761	270	366	413	263	210	502	1583	154	280	320	299	214	199	920	333	256	322	328	250	162	372	321	271	320	174	422	243	677	264	366	338	403	320	338	204	381	1321	290	261	232	252	119	348	92	282	340	173	354	267
ENSG00000063854	2213	1239	1182	1086	440	1286	1127	919	954	660	1353	1055	535	1172	889	961	640	1222	985	794	1020	900	590	1375	547	690	855	735	968	706	1790	657	1001	870	667	1078	1605	695	758	857	921	441	1111	1000	755	807	1067	368	921
ENSG00000063978	4072	6884	3505	2212	3707	5106	2662	3355	3133	2294	3416	2400	3075	2775	2772	3892	4189	2717	2279	4078	2284	2487	2956	3713	3220	1999	2775	1786	3309	3456	5566	4186	4089	1877	5059	2093	2724	2603	1816	3071	2566	1481	2976	2848	2404	2942	4982	5295	2581
ENSG00000064012	1678	2658	2348	954	2689	3470	1170	1313	1519	1319	2343	1171	2418	894	906	2754	1038	1608	831	1302	844	1148	1670	2154	1960	896	1863	718	965	1121	1198	1986	2501	777	1269	726	876	1001	560	804	673	667	1161	914	1155	846	1204	2154	1546
ENSG00000064042	4135	3090	3992	5510	288	1120	2006	4093	506	2051	4176	5918	342	2582	3995	1477	2489	3955	3902	5636	2537	1151	1310	4606	429	3039	3652	854	4722	2623	7697	659	631	2613	5498	4264	2154	3100	1804	3942	2395	1536	4000	837	2279	4772	902	1446	1654
ENSG00000064102	1677	1950	2188	1305	1487	2398	1387	984	1397	1007	1996	1352	1559	996	1037	2275	957	1511	756	1806	1022	1153	1005	1302	1499	948	1187	736	1067	2225	2451	1875	2752	682	1295	1103	1521	1457	1093	1296	804	1088	1505	1635	2076	2219	2396	5279	1761
ENSG00000064115	2706	2633	3116	3132	1722	2647	2787	3994	2762	1736	3089	3287	1798	2225	2950	2094	1704	3662	2753	2374	2256	2683	1931	2636	1754	2048	2930	1988	2481	3295	5588	2718	7819	2061	1233	2303	3208	3035	2221	2028	2179	1726	2963	1422	2505	1654	1994	793	2899
ENSG00000064195	1575	1175	2904	935	695	138	364	1335	1543	1443	479	924	1138	1484	2247	1114	601	1211	1549	580	1239	1285	749	358	131	949	405	866	706	1128	2582	989	169	1098	240	608	1365	1390	1185	1163	1653	777	1970	263	437	376	14	70	808
ENSG00000064199	304	216	329	205	175	367	223	272	172	83	205	123	235	144	199	331	326	227	210	329	168	82	150	364	242	137	108	156	244	224	569	460	212	171	167	129	208	188	152	206	152	128	278	120	176	177	693	413	152
ENSG00000064201	11	72	92	45	127	93	73	16	17	113	116	70	18	44	20	33	23	134	38	33	46	97	189	76	42	41	154	37	82	72	14	92	26	24	39	30	16	37	23	47	32	13	41	14	7	23	8	47	42
ENSG00000064205	28	4215	380	2249	25	161	873	140	23	6697	3062	5878	18	2350	1993	27	155	264	3471	379	3691	194	691	832	108	875	38	246	97	958	21	51	173	2780	13	1090	411	652	437	3486	4913	376	2816	4323	120	43	145	67	74
ENSG00000064225	414	523	648	405	282	414	810	310	495	382	513	414	611	613	1165	1147	362	386	722	662	1041	938	584	268	243	678	317	531	372	835	1038	659	101	718	779	490	843	452	589	718	1281	441	1822	473	352	361	1589	152	542
ENSG00000064270	453	765	913	1346	143	2228	962	2329	863	1466	1376	2483	2159	1980	3399	1870	1530	830	1853	1133	2096	4709	1972	4899	613	2003	720	1955	1481	3688	1924	2334	602	1665	1284	1062	2920	1593	2016	2710	1506	924	2377	17	2574	657	88	535	977
ENSG00000064300	1160	2073	906	980	434	26	594	560	416	550	1131	351	600	649	488	808	211	913	983	1355	592	65	339	186	1325	782	349	371	325	321	3280	356	51	621	163	744	253	702	874	469	428	70	195	525	530	162	136	576	210
ENSG00000064309	595	1192	1409	1384	130	205	3382	384	105	3595	1316	4319	687	3772	6658	205	1046	1062	8021	767	4548	763	754	531	281	2298	456	1389	680	585	1306	421	89	3803	602	2712	2783	852	3227	2390	7111	502	9657	497	396	399	638	224	784
ENSG00000064313	3221	5207	5534	2157	2682	3735	2126	1998	4016	2085	3092	2017	2466	2153	2530	3847	5446	1841	1665	4382	1874	1818	2007	3777	4761	1589	2031	1378	3041	2914	5913	3406	7467	1649	4085	1751	2410	2418	1814	2279	2189	1393	2637	2015	3477	2709	2443	7747	2374
ENSG00000064393	7516	5303	6165	4128	7259	4253	5881	8942	4537	2566	6095	4135	7342	6906	5486	5605	3636	3065	2574	3714	4175	5894	6412	3468	4338	4850	4679	6549	5724	6705	10088	6538	5143	4688	6249	3564	6044	10545	3445	8076	2905	5547	3629	6121	4004	5885	8042	3441	7725
ENSG00000064419	3974	5154	3969	2539	2864	6043	3757	3565	3880	2193	3873	2824	3427	3009	3112	4506	5866	2809	2558	3779	2706	3189	2736	3931	3333	2408	2695	2465	3171	3870	6476	4574	8232	2323	6283	2670	4193	3424	2773	3195	2756	1906	3368	3687	3569	4097	5028	6472	2872
ENSG00000064490	1322	1678	1286	1079	1002	2990	1544	845	1603	890	1405	1131	1763	1078	1237	1175	1315	1029	1005	1138	960	1118	883	1502	914	768	1054	943	919	1313	760	1276	1004	856	1298	1014	1574	1052	898	1052	810	560	1062	1210	1635	1495	1918	1777	1298
ENSG00000064545	818	725	930	680	557	1261	767	307	786	616	863	638	735	629	405	569	733	925	535	658	515	657	480	580	416	562	661	742	720	856	473	608	632	464	870	706	1206	658	459	604	388	340	657	664	831	694	915	609	638
ENSG00000064547	606	697	718	340	561	1180	759	429	409	406	661	566	756	636	410	814	516	452	471	571	496	446	386	382	419	371	395	679	525	443	396	471	407	501	493	467	1068	435	462	484	442	244	481	126	534	566	232	420	434
ENSG00000064601	11511	7441	8333	6662	4403	7052	7709	8907	12694	4882	9751	10717	5787	5426	6854	6680	5678	8467	5538	6006	5623	12141	6583	6995	11578	5976	5839	4817	6022	10949	15766	7918	3643	5307	3536	5369	10129	7857	6630	10028	4264	4341	5467	5175	6688	5485	6869	2065	6193
ENSG00000064607	2474	2934	2508	1941	3526	3903	2370	1425	1977	2298	3156	1835	3374	1969	2773	1638	3458	1665	1786	2229	1687	2433	2794	2343	1554	1819	2430	2202	2029	2172	2727	3113	2120	1451	2587	1588	2144	2403	1850	2602	1874	1569	2735	2048	1754	2183	2797	4532	2314
ENSG00000064651	3634	4064	1921	9103	1652	1587	2968	1961	1141	3437	2870	1276	2143	5012	9494	1365	1675	3234	3712	3069	16559	1634	2441	3910	2019	7952	1772	2285	2653	2317	4279	3281	1599	19170	1795	7678	2708	2920	2875	4545	6626	1442	3459	1738	1992	1907	4196	4101	1514
ENSG00000064652	1342	642	821	641	574	1370	428	572	476	700	1005	729	745	452	1202	1125	916	698	993	741	734	669	629	410	474	462	582	273	512	705	802	810	1227	623	919	479	390	683	782	814	858	504	1324	777	721	1084	1029	689	789
ENSG00000064655	70	123	361	431	10	955	203	221	23	399	439	560	24	245	559	65	697	76	234	193	271	326	495	1215	331	176	450	128	94	692	101	497	692	385	1996	152	186	199	297	453	185	199	209	740	643	253	52	85	164
ENSG00000064666	14259	17547	12650	6104	16041	7870	6355	8082	9882	4848	16502	10799	13305	8179	4386	14123	5588	6308	4259	10655	4746	9309	7613	4995	6807	4717	11470	5042	11921	13561	6780	12570	9877	4145	6353	5735	7353	11873	4507	8916	3458	5145	5120	13471	17490	10830	14713	13597	10415
ENSG00000064687	1207	733	1340	1261	1514	811	1410	479	530	1294	2083	1261	802	1053	889	1334	1191	1000	1074	769	1102	916	1356	1230	588	1110	2239	1782	900	906	247	1218	462	918	911	852	1675	1327	790	886	944	938	1764	372	963	799	1748	627	1430
ENSG00000064692	251	789	208	601	54	3132	440	140	41	278	653	290	18	458	661	146	204	172	281	569	238	67	351	250	502	249	109	159	240	545	96	270	64	412	568	441	447	259	379	631	369	72	700	366	278	283	41	958	34
ENSG00000064703	1381	1859	1580	950	1037	1678	1134	1090	1032	835	1238	792	1196	921	976	1252	1746	1199	825	1009	805	686	701	1922	1137	706	897	476	1203	1072	1108	1507	2556	542	2516	820	1009	706	660	864	948	501	1201	913	1245	1242	1990	2273	1124
ENSG00000064726	4515	5322	2668	2560	1484	3613	2719	3645	2884	2114	3729	2475	3172	2653	3111	2215	3893	3511	2172	4098	2304	1984	2473	3686	2455	1784	3277	1466	3735	3747	6125	3700	5575	2259	4896	3585	3141	2302	1864	3047	2632	1534	3793	2658	3916	3001	6314	5919	2747
ENSG00000064763	94	507	270	299	244	235	31096	233	133	3393	496	282	70	13724	289	42	106	283	209	259	6606	141	400	1397	277	6084	188	14010	240	2880	211	466	115	4778	252	9185	40057	209	348	362	1911	65	1059	1193	267	1460	1047	423	96
ENSG00000064787	108	441	14	50	6	125	96	26	164	49	111	33	46	308	148	12	20	225	168	89	113	107	91	412	136	43	101	95	43	156	228	61	1	343	8	105	69	104	134	65	79	12	38	41	51	18	3	2	36
ENSG00000064886	128	1283	706	709	446	5144	8648	1000	1513	3518	1309	605	263	3708	446	598	342	5634	348	1000	440	5069	2130	488	2126	3268	4593	2899	274	1669	140	3569	299	2517	698	1405	4470	425	426	596	177	273	159	555	1029	1527	141	84	212
ENSG00000064932	10493	10165	12537	6608	11796	7796	4337	4084	9874	4133	7145	3636	6408	3791	2465	6321	4863	8149	3005	7773	2567	7813	5803	4997	4976	6509	8906	3743	7590	8522	4783	11042	9212	2853	8636	3640	3759	9233	2592	7206	2516	3612	3619	7187	8115	5835	2731	6653	6841
ENSG00000064933	574	1055	696	459	619	841	921	348	499	742	672	593	623	642	690	385	582	429	714	346	565	434	530	665	565	552	473	518	647	809	676	806	1374	631	453	604	770	795	741	495	743	486	1278	606	695	418	850	1320	722
ENSG00000064961	3423	3062	2673	2089	2855	3972	3054	1319	2449	2004	3195	2198	2881	2961	2235	2503	4462	2002	2825	3072	2125	1927	1480	3096	1479	2037	1925	3181	1561	2140	1660	2561	2719	2090	7296	2394	4742	1940	2237	2252	1932	1045	3080	2925	2138	4086	4189	3012	1884
ENSG00000064989	777	4000	969	2901	1351	3333	1543	1503	652	1015	2987	801	1567	1044	1321	547	483	1181	583	1734	609	757	1950	992	849	1251	2007	576	1339	3889	1006	1864	1054	1585	5572	2066	1108	2565	1053	2806	934	1157	1647	730	2519	1144	1472	2856	3093
ENSG00000064995	1471	1545	1325	1047	1163	1656	1243	1304	1382	1011	1375	1058	1591	1001	1320	1537	1725	1021	930	1439	980	1148	998	1657	1066	762	997	686	1134	1309	2327	1536	1759	762	2167	807	1277	1160	945	1226	1080	663	1350	811	1358	1419	1058	1821	1124
ENSG00000064999	6652	3611	4112	3237	2796	3914	3003	2885	4540	2531	4483	4207	4209	3669	3938	3248	3151	2747	2771	3691	2743	3618	2698	2815	2106	2766	2397	2524	3447	3674	4656	4104	4032	2559	4408	2370	3448	3842	2544	3742	3166	2360	3579	1146	2549	3703	2311	1823	4108
ENSG00000065000	6406	8497	8739	4861	10338	13560	5750	6088	7826	5315	7843	5200	7416	4902	4563	8052	11322	6558	4475	9540	4261	6513	5936	10183	4287	4135	7947	4704	6447	7663	4869	10234	9434	4585	11858	4571	6112	8250	4008	6889	4401	3876	5378	8826	6285	6903	11054	13020	6447
ENSG00000065029	1533	1484	1207	868	805	1654	1064	754	1431	854	1005	807	1370	903	899	625	1359	858	783	759	875	884	868	1879	1078	744	1077	887	981	906	1737	880	1642	770	2021	776	980	724	655	765	611	514	827	546	759	1165	1669	1386	986
ENSG00000065054	863	1266	523	1194	861	617	700	613	961	830	1301	969	580	826	517	184	504	607	649	594	488	438	465	453	749	706	533	358	700	526	883	349	477	714	1030	1190	618	665	352	920	457	238	501	829	472	498	1358	389	328
ENSG00000065057	251	470	310	251	301	436	353	194	538	243	344	248	415	316	141	197	200	309	304	180	276	239	152	324	333	217	238	254	246	334	222	254	290	313	193	345	470	344	357	221	193	131	351	313	397	322	662	325	285
ENSG00000065060	2037	2287	2246	1195	1384	3305	1960	1998	2856	1308	1427	1255	1684	1626	1634	1864	3654	2470	1275	1690	1360	2071	1606	2837	1269	1335	1445	1359	1642	1581	2250	1860	6042	1156	4734	1644	2652	2053	1290	2269	1551	1053	1800	1423	1855	2718	1763	1326	295
ENSG00000065135	8747	10506	6702	6751	5861	6865	7632	9584	8847	5822	10143	9957	7776	5659	8162	13407	6299	5665	7512	11633	6637	7979	6823	6543	7235	6674	6190	4105	8151	13572	6845	10991	14609	5663	15401	6269	8983	9540	9026	9879	6309	5973	10904	6355	11311	9000	14500	10010	7816
ENSG00000065150	8307	9722	7227	5035	9695	8748	7609	6101	4990	5263	9864	5752	9571	6242	6979	9505	8175	4767	5113	4785	5403	4942	5330	14427	6607	5377	5130	4321	6155	9020	10094	9786	17031	5907	3715	6508	8649	7028	5287	6553	5219	4067	7681	5628	10779	5073	11324	24082	7680
ENSG00000065154	3274	6385	2988	3798	2218	2095	5935	2981	2408	2534	5076	5776	5009	5093	5564	1904	3386	3644	5794	2867	4043	2648	2154	5793	4309	3363	2865	3717	3139	5593	3830	3598	1797	4468	2429	5291	7588	4006	4723	4174	3848	2462	5201	5077	6903	3020	9032	5808	4113
ENSG00000065183	2266	4109	3794	1325	3116	3448	3208	1370	2234	2127	3240	1985	3125	2367	2385	3445	2863	1616	1795	2691	1742	1877	1441	3122	2690	2034	1701	1516	2608	3363	2380	3647	3562	1524	5546	1792	3115	2399	1826	2091	1847	1303	2944	1845	2522	1992	3715	8049	2980
ENSG00000065243	4370	5112	3086	2073	3243	4599	3327	3000	3806	2832	3541	2915	3071	2963	4231	3990	5379	2069	2884	4011	3141	2498	2696	4240	3165	2473	2440	1989	3278	3338	2183	4889	6486	2788	9153	2276	2950	3373	2979	3489	4128	2141	4563	2434	4035	4074	5523	4580	3368
ENSG00000065268	1354	1200	1401	946	1362	921	823	677	1216	888	938	680	2218	894	536	803	1654	1283	1081	1054	594	917	653	1407	842	908	1102	817	1004	1400	711	916	860	704	756	1248	1664	1005	600	672	531	427	986	1342	1840	925	1072	1218	876
ENSG00000065308	2818	4411	3590	1118	2831	1282	1911	3254	2435	1282	3652	2630	3601	1508	1753	935	2343	2236	1751	1943	1503	1053	2228	2430	2059	1101	1467	602	4416	1109	4553	1435	1441	1955	2292	1317	714	2107	895	2947	2308	775	2164	6428	1675	1260	4960	1910	827
ENSG00000065320	1350	1192	521	280	910	956	999	589	243	499	1509	788	353	1854	841	170	432	650	1083	935	1126	739	439	214	2289	587	897	733	357	205	1174	593	345	1341	980	937	785	633	770	1728	1347	385	1493	2822	160	294	144	1065	129
ENSG00000065328	356	1055	418	260	1071	1007	548	448	780	359	316	88	1083	242	161	857	550	671	180	372	152	340	387	962	972	209	236	183	374	635	351	793	3261	164	510	282	314	420	293	237	106	228	208	335	965	502	1354	1348	839
ENSG00000065357	9039	5290	6069	3041	5900	1981	2926	4249	4186	2258	3667	2927	4134	2692	4267	5663	2005	3105	3434	4161	4273	3234	2742	3040	3220	2811	3158	2717	4213	2830	14649	5658	2913	2338	1736	1853	2868	4269	3301	2877	4914	2468	6113	1175	3396	2988	3067	3004	3130
ENSG00000065361	4533	6011	6507	5113	4710	8357	10149	7084	5270	6925	5171	6532	5689	11415	12428	9867	6090	4802	9651	4856	12234	10378	5308	8227	1752	8057	4743	9350	4043	8711	7789	7601	4242	9302	8848	5762	14530	7942	9268	8341	11696	5133	14401	145	7059	6042	576	1448	5869
ENSG00000065413	378	1850	1518	759	1356	1537	931	458	544	1185	1978	984	318	1117	864	555	731	1667	619	731	698	1393	2035	1298	1231	815	1812	545	751	1057	320	1273	406	661	1330	769	446	502	559	827	833	269	1276	952	392	613	332	870	472
ENSG00000065427	8257	10519	10225	5256	9079	11901	6110	7726	6593	4942	7534	4707	8961	4719	5956	9861	5057	7912	4257	8356	4292	4834	4959	12800	6330	4285	6329	3240	5882	8255	10015	9719	11849	4028	6307	5011	6953	5786	4185	5777	4223	3378	5953	4575	6897	7926	12668	18233	6131
ENSG00000065457	1113	1880	1811	1124	1224	1322	1246	1233	1014	966	1254	972	1528	1044	1256	1181	845	1202	1016	1085	880	862	994	2418	1006	915	987	939	1025	1167	2165	1260	1861	728	1105	822	1326	1172	833	1183	886	696	1400	787	941	1279	1909	1539	908
ENSG00000065485	469	1327	559	562	663	565	687	717	600	459	1154	602	600	436	698	692	742	549	438	750	417	391	593	1021	1364	455	502	273	810	728	1434	552	1316	547	969	719	428	696	345	1192	567	375	700	2152	1396	534	1670	592	472
ENSG00000065491	1140	1282	1262	786	930	984	932	929	1357	846	1174	937	908	1199	1295	1416	1778	771	1201	1079	1125	1031	878	1119	764	943	787	925	728	1100	1831	1255	2114	926	2169	724	1450	1048	1150	1166	1339	640	1811	866	840	821	701	897	833
ENSG00000065518	4466	3799	3128	3153	2608	4363	3845	2819	3421	2482	3408	3011	3284	2708	3179	7991	2814	3292	2195	5200	2424	2267	1759	3209	2539	1908	2267	1939	2774	3480	5193	3790	3064	2068	5527	2707	4233	2565	1977	2882	2137	1398	2413	2599	3681	3332	4011	5089	2646
ENSG00000065526	9387	7675	14234	3582	7779	5439	6482	8538	8286	5773	5573	4740	7108	8111	10564	6652	15812	5789	7555	3768	7420	7363	7736	5901	5978	6142	5033	6546	7006	5588	9643	7965	6675	6882	6491	4100	6693	7778	5744	8838	9436	5163	10995	4047	4599	6960	7852	8956	6395
ENSG00000065534	1942	5919	2516	3265	1275	2004	11396	1499	8946	2822	12048	14603	2737	10373	4218	1728	3003	2299	3343	7513	7803	2461	2508	4998	2008	4778	1806	4025	1536	3598	2368	1833	4954	4677	9903	4435	9423	3192	2465	6277	6513	1397	4462	44899	6940	3013	13847	2552	941
ENSG00000065548	4632	4938	3686	2696	3064	4094	4129	3379	3241	2860	3917	3441	3606	2949	3676	3914	2059	2721	2575	3638	2524	2939	2486	3271	2218	2705	2624	2055	2393	4597	4765	4817	3863	2945	3230	2930	4395	3568	3283	3185	3128	2077	4202	3176	3581	2148	3447	5722	3509
ENSG00000065559	3840	3551	2779	2272	2465	2631	2766	2456	2195	1947	3306	2568	3032	2471	3050	3552	1707	2570	2205	3546	2579	2842	2192	2791	2334	2095	2138	1716	2755	3592	7500	3566	3957	2052	2359	2142	3323	3547	2566	3031	2562	1869	3629	1284	2834	1436	3059	2904	2387
ENSG00000065600	526	981	532	259	575	723	460	705	637	285	604	327	534	296	238	570	459	606	203	323	160	381	414	702	392	247	472	195	414	543	1405	736	528	174	715	333	353	440	204	413	142	223	290	384	489	319	1153	294	392
ENSG00000065613	18458	19896	17183	9845	13727	13115	10490	22462	21708	9424	17377	11658	16418	10325	12710	22153	15072	11031	8798	13173	9419	11315	10138	14878	11281	8294	11995	7161	13213	16657	15871	17181	13142	9122	17535	8864	11212	14766	10004	16277	11933	8968	14989	10764	11822	13056	24897	24975	14872
ENSG00000065615	3421	1949	1490	797	1301	2271	1232	1544	1897	974	1630	1141	1386	946	1211	1641	1595	1647	688	1345	787	1298	1325	2759	1282	735	1270	658	1644	1591	1953	1932	1210	684	2509	1076	1171	1391	826	1552	1070	887	1181	1318	1860	1049	2643	1366	1245
ENSG00000065618	971086	205555	284563	99442	102742	2951	49796	207619	123064	53661	101646	125503	217548	43940	114579	213148	98307	116780	154205	143820	103913	53571	33715	7528	116468	57026	55210	28363	200685	44737	700703	100035	59461	62456	5997	35134	35806	71235	63026	65261	93050	42756	126109	12680	60576	52595	53096	62696	84683
ENSG00000065621	409	981	703	934	660	1168	1312	909	887	826	573	723	897	1259	2232	309	1807	718	1604	540	1277	852	717	1600	863	766	630	1273	591	1200	208	884	716	1147	1096	637	1658	841	1227	987	1730	522	1955	88	1252	870	656	53	1029
ENSG00000065665	145	229	195	137	241	235	134	215	169	177	131	115	183	163	254	133	498	138	127	153	149	210	259	246	194	140	159	175	167	140	193	231	196	153	224	93	162	201	149	273	290	121	268	167	145	62	287	141	111
ENSG00000065675	724	1680	1119	403	643	696	326	768	470	154	898	188	1497	206	40	1022	110	447	40	453	33	381	777	237	645	87	1209	52	582	483	831	770	78	32	319	776	265	508	57	748	26	487	83	156	462	151	213	507	1219
ENSG00000065717	76	402	103	533	135	85	511	49	159	415	595	376	58	621	606	35	357	246	949	119	774	109	135	200	80	424	198	387	149	168	59	187	595	871	518	564	498	172	420	331	504	42	610	670	187	130	82	117	129
ENSG00000065802	1736	1370	968	947	1179	1242	912	745	461	825	1768	1190	1146	1318	1348	1154	1038	957	1307	1290	1475	948	902	885	1027	755	1043	773	887	1104	1444	1406	958	1068	1491	1248	1118	1130	955	1287	1359	683	1634	2370	1020	743	2904	1607	799
ENSG00000065809	590	4588	1551	1888	2374	3392	3074	2897	1294	1321	2386	1885	1244	2766	3471	826	812	1887	2720	2050	2877	1529	2364	2992	2995	1518	1723	1020	1814	1744	1276	2272	1682	1598	2754	2003	2263	1415	1666	3625	3310	1339	6965	2875	1280	958	2725	1392	567
ENSG00000065833	1949	1770	1852	2046	589	619	16214	6436	2688	3681	2996	3528	939	9648	2155	3840	794	890	2212	2685	4525	4298	3442	3041	803	5848	2148	8216	2175	6525	4466	2879	313	3969	667	6342	18767	7836	2951	4174	2361	3571	3221	756	2864	2047	336	518	1193
ENSG00000065882	3102	3185	1041	1767	1867	2571	1434	3037	790	973	3047	1691	819	1424	995	1261	1488	1061	845	3781	953	1190	1785	3402	4018	780	1783	665	1713	1548	5180	1519	2281	1316	3113	2176	1065	1148	641	1780	1014	594	1110	4372	1329	2795	5371	5138	644
ENSG00000065883	5687	5440	4827	3249	4378	6704	3756	3704	3325	3778	4656	3192	3780	3927	4311	3240	5661	3125	3447	4451	3409	3646	3128	3631	3341	2951	3370	3203	3419	3734	4217	5307	6497	3146	6010	2932	4256	4195	3088	4245	4352	2557	5238	3913	3905	3556	4403	3841	3555
ENSG00000065911	1074	3991	4443	1549	3651	1998	1784	2519	3208	1152	3997	2654	1826	1561	2021	1794	2234	3984	1152	3088	1033	2336	2208	3034	4400	1298	2758	818	2549	3698	4446	3532	6043	946	2114	2017	1899	1864	1400	2256	1067	1361	2096	3629	3993	2212	4658	7836	2656
ENSG00000065923	145	661	575	363	1123	2820	984	522	636	575	697	406	320	702	358	985	1374	504	293	686	454	1245	860	421	1129	596	1588	619	352	718	420	1604	833	427	2849	543	725	666	346	664	424	288	643	641	663	804	4085	527	326
ENSG00000065970	1572	1709	1906	817	1840	1457	1118	1674	1674	1333	1383	1309	1618	1793	2291	1552	1968	1181	2124	1023	1923	1333	1532	1494	729	1242	970	1167	1054	992	1555	1588	1935	1487	1501	1009	1421	1495	1387	1547	2064	753	2386	1380	1000	1529	1177	1041	1135
ENSG00000065978	34285	26109	20401	15975	26105	24699	20279	18869	16194	14223	22685	17869	24371	14370	15925	21815	31031	16207	14388	21353	11349	13638	11421	19453	24632	10622	15745	9910	15307	21989	30484	20145	26846	14240	26770	16425	20052	18414	11375	17168	11612	9543	16426	18931	25884	22397	40555	42956	19862
ENSG00000065989	292	515	687	304	461	297	269	276	502	442	665	391	287	537	340	281	321	570	245	256	302	487	505	379	408	309	571	235	253	246	456	415	344	324	207	291	196	340	121	567	348	159	368	1151	285	329	474	375	181
ENSG00000066027	3706	4416	3752	2259	1742	2549	3485	2437	2927	3006	3313	3316	3464	2655	2776	2844	2971	2238	2442	2898	3167	2442	1931	3444	2140	2564	2532	1877	2383	3599	4988	3264	2929	2601	3923	2772	3743	2819	3141	2885	2688	1803	4469	1277	3060	2496	1427	1657	2355
ENSG00000066044	3184	3812	2710	1748	3024	3597	2491	1776	2225	1883	2596	1882	3194	2066	2047	2633	3545	1995	2040	3174	1857	1830	1891	3530	1910	1591	1711	1457	2496	2818	3006	3115	3632	1726	3367	1950	2300	2528	1802	1961	1820	1161	2426	2860	3239	2650	4606	5052	2488
ENSG00000066056	392	2557	557	1360	853	758	882	770	355	722	1567	691	509	611	594	126	399	600	504	985	408	431	920	572	674	807	642	357	615	712	588	594	487	776	593	1022	490	983	443	1700	357	450	533	568	920	489	551	443	411
ENSG00000066084	19273	11073	11696	6470	9210	7933	8398	13699	11227	6765	10082	8527	9184	8629	12817	13496	11577	8304	8998	10351	9122	9520	6314	5077	11810	7716	5801	5953	9565	9927	19563	10761	9242	6492	11036	6398	8068	11699	7652	11409	10564	7342	13332	3775	6757	13850	6271	7823	9542
ENSG00000066117	3092	3979	3417	1804	2784	2703	1733	2461	1848	1357	2333	1335	2485	1724	2331	3061	3032	1725	1785	3145	1454	1663	1664	1739	2329	1364	1842	1442	2112	2283	4159	2551	3322	1356	3941	1279	1591	1826	1208	2316	1612	1285	2114	2149	2817	2327	3875	5377	1863
ENSG00000066135	6537	5649	4989	2698	2676	4033	3506	2418	2776	2877	4477	3343	2789	3289	4272	3301	4322	2747	3282	4259	3641	2741	2892	2884	4626	2313	2723	2617	4090	3015	7539	3800	2608	2630	7677	2236	3679	2918	2589	2842	4524	2142	5346	2117	2744	3550	3657	3374	2142
ENSG00000066136	2449	2652	2717	1758	1500	2225	2076	1673	1659	1721	2104	1878	1736	1910	2026	1998	2685	2017	1657	1874	1989	1854	1585	2963	1843	1557	1557	1644	1914	2170	2439	2262	1640	1659	2916	1432	2233	1960	1584	1653	1804	994	2351	1272	1524	1958	2281	2273	1653
ENSG00000066230	50	6	18	14	8	13	87	13	15	48	13	12	46	23	14	5	21	1	17	8	15	21	23	3	5	18	234	98	8	23	3	17	12	16	62	62	163	8	56	15	26	12	105	255	10	12	10	15	22
ENSG00000066248	140	526	76	934	491	57	366	1345	318	1331	345	662	1587	712	1833	1836	1867	1025	1783	431	1509	171	416	1021	748	885	119	681	454	888	674	388	1211	726	2430	656	962	644	1298	805	1414	255	2422	82	186	551	69	304	407
ENSG00000066279	2378	6672	1425	1342	3646	6994	2267	1708	2872	1460	1551	711	4227	1122	1298	3582	5490	1201	1580	3220	1286	1533	1769	5337	3181	728	1571	1804	1611	1799	3734	3292	10208	1261	5809	1140	1716	2204	2154	1071	996	1387	1332	1738	4086	8472	5127	9513	3291
ENSG00000066294	638	2135	1758	512	1161	3401	1212	396	1384	1079	2628	1089	577	1260	497	573	527	2067	485	946	658	2011	3260	1968	2155	617	1753	326	466	1120	1322	1064	759	605	843	1049	432	518	336	764	539	127	1038	2595	220	957	2087	747	263
ENSG00000066322	5235	5024	4374	7229	5293	3958	16331	9070	6604	6188	9764	9653	10526	12031	4563	13343	3088	5174	7623	7922	11213	8957	5930	3600	4172	8400	5674	11257	5658	12990	9964	7809	3523	5968	3621	9856	28850	13446	9644	9834	5453	6483	9082	3816	7115	4520	5426	3937	5641
ENSG00000066336	536	1426	1266	421	1064	1677	637	383	861	792	1506	612	382	531	298	359	287	1237	468	560	410	1811	1153	822	996	481	1646	331	424	700	357	826	275	454	558	531	224	298	170	369	389	121	613	1198	313	519	1091	493	261
ENSG00000066379	902	822	708	670	648	1063	665	579	815	481	848	728	676	564	638	673	333	726	517	696	598	549	429	649	496	457	493	350	636	819	1132	970	1427	421	864	543	892	589	518	608	516	338	682	555	1025	740	803	1701	629
ENSG00000066382	4	47	15	31	15	24	43	7	4	29	50	57	6	100	104	1	12	7	26	6	71	72	27	21	3	41	44	12	1	19	8	25	7	96	72	52	17	9	19	38	53	9	39	71	11	5	11	63	13
ENSG00000066422	3195	3465	3387	1630	2308	2361	2443	1632	2663	1992	2478	2051	2340	2405	2380	4363	2124	1959	2040	2936	2103	1809	1730	2300	2027	1796	1560	1538	1800	2305	5652	2972	3321	1686	3103	1829	2766	2294	2229	1695	2533	1488	3537	1640	2077	2135	1977	2638	2118
ENSG00000066427	2096	2761	1981	1343	1176	1850	2214	1399	1545	2134	1908	1838	942	1933	2247	1729	2125	1368	2193	1272	2277	1986	1560	1867	1234	1891	1204	1561	1227	2168	2553	2054	1395	2160	1883	1843	2531	1923	2876	1901	2432	1180	4064	889	1816	1908	2189	1436	1176
ENSG00000066455	4195	4788	3377	2780	2342	3988	3329	4933	3939	2565	4186	2879	3447	2997	3749	4027	3216	2068	2386	3949	2466	2547	2485	4180	2765	1999	2512	1678	2813	3522	7791	3386	4757	2187	4658	2509	3800	2757	2019	3955	3177	1652	3411	1882	3190	2723	6095	4125	2570
ENSG00000066468	7598	5848	5521	5794	1167	486	7001	2765	1790	5529	3723	7708	4159	4782	8296	4077	983	3986	9093	2919	9114	2765	2832	1786	959	4748	2843	3128	3775	3827	5000	3609	685	5617	2394	1794	3320	3476	4258	3614	9186	2318	10617	672	3443	1887	1391	1400	6068
ENSG00000066557	1181	1374	859	583	677	1799	905	711	815	718	1038	647	783	728	962	1153	1210	668	680	1016	600	528	644	930	927	580	590	508	966	874	1656	1057	1590	566	2197	750	882	511	650	700	810	369	1071	719	1153	1111	1908	2021	800
ENSG00000066583	652	676	476	754	361	821	3814	579	541	1209	855	783	610	2211	909	695	537	556	910	327	1501	548	522	1289	565	1193	603	1882	418	1212	385	707	1157	1534	808	1318	3382	766	998	699	1017	483	1523	392	731	734	716	550	1080
ENSG00000066629	6453	2251	1599	2070	747	704	1124	6312	1627	1420	3639	3414	897	1560	2269	3097	1401	1451	2523	3511	2225	1844	1068	2248	1043	1239	586	525	2177	1498	9317	1272	996	1814	2091	1660	965	1920	1925	4016	2282	1451	2962	2108	706	1303	567	760	828
ENSG00000066651	457	858	621	317	372	581	526	248	471	398	485	330	571	442	582	291	992	337	405	307	451	370	392	608	451	332	364	368	372	473	836	505	435	405	854	372	540	421	409	417	465	231	697	449	534	415	689	512	331
ENSG00000066654	3435	4052	2915	2113	1772	3147	2887	2582	2845	2227	3163	2347	2631	2956	2933	2731	3014	2130	2441	2692	2528	1670	1815	3868	2033	1838	1844	1572	2087	2645	4885	3120	4189	2841	3280	2246	3190	1893	2313	1951	2844	1148	3786	2454	1980	2402	3340	3501	2286
ENSG00000066697	2139	1321	1168	472	842	1193	794	856	982	318	1034	656	1000	468	568	1718	732	854	468	1497	363	525	479	679	1249	315	436	375	779	710	4564	1019	3631	403	1049	500	571	518	287	796	352	294	475	1845	870	955	2302	2523	771
ENSG00000066735	136	876	254	393	216	266	514	120	84	387	496	506	90	741	216	136	261	181	448	776	304	171	139	142	162	425	293	550	193	282	265	89	154	651	3072	722	528	413	208	588	362	135	381	78	163	398	82	262	89
ENSG00000066739	5299	4976	4527	4260	2928	3880	4401	4493	3514	4518	5015	5071	3986	5521	10631	3209	5580	2683	5758	4126	7438	4606	4502	2825	2425	5500	3184	3604	3427	5127	6428	4631	3203	4878	4380	3746	5500	4611	5589	6947	9420	3475	12180	2042	3279	5392	4990	3207	3826
ENSG00000066777	10003	10813	14982	4952	5220	6577	7540	8036	8208	6093	7701	6593	7317	7410	7814	7876	5768	3588	5316	7221	6545	7867	5464	9360	12793	5607	6210	5715	7000	7779	15456	8036	4166	5907	10567	5660	9883	6988	6110	7955	7298	4643	9312	4142	7295	5695	5870	4887	5697
ENSG00000066827	1029	1936	1166	6512	697	1231	912	743	883	820	1168	651	742	859	690	722	1347	1026	724	1095	572	779	968	1452	1315	564	1172	584	889	890	1332	1044	875	581	993	886	914	790	589	660	496	410	716	683	781	773	798	1156	641
ENSG00000066855	1538	2508	3892	752	729	1441	1264	1971	2515	643	1243	802	945	945	912	2475	1145	1455	818	2544	732	992	746	1921	3650	834	617	697	1711	1294	6590	1744	1370	755	883	887	1436	1008	1073	1082	845	616	1311	864	2242	1394	1601	2470	952
ENSG00000066923	10	72	56	16	48	42	27	13	34	39	50	20	21	33	35	19	295	49	31	23	35	37	72	124	118	16	51	21	16	24	168	35	3591	33	85	18	18	9	22	36	39	6	36	42	243	41	14	108	17
ENSG00000066926	1047	1255	1381	972	658	1693	1352	1310	780	902	1642	1059	1671	1152	1212	1262	1806	1273	983	1430	1012	928	915	2667	748	772	951	765	1241	1222	1891	1088	883	906	1742	1100	1413	951	720	1195	924	580	1045	552	1303	856	1748	601	1090
ENSG00000066933	6106	6223	4588	3683	2182	3584	4330	4092	3278	4196	5520	4912	4760	5620	7690	4243	4925	3293	6162	4582	5914	3765	3780	4785	2619	4071	2918	3546	3897	4814	8117	4535	5284	5644	5234	4128	5631	5296	5378	4783	6335	2846	8771	3263	4062	4638	6559	5044	2953
ENSG00000067048	6365	4874	4000	1939	3729	6823	3378	2897	666	2645	3932	3290	2922	3587	14	3060	5569	7	9	5209	3357	2293	2563	11	9	5	2336	1746	4203	3540	7893	5066	5486	3184	0	0	0	3	1	3896	4070	1856	4416	3869	3555	871	6021	573	3272
ENSG00000067057	10123	5302	4664	3102	5075	12360	2978	3710	2017	2946	3680	3402	7233	3155	3709	4122	6495	4787	2130	3273	2624	3505	3963	6160	7962	2299	3413	3126	2030	5906	4645	5003	10163	2413	10394	3805	4885	4232	2728	6234	2542	2004	3546	1690	8738	4049	21656	7357	4622
ENSG00000067064	4385	3160	2559	2017	1043	1776	8535	4591	2776	2390	2436	2428	1351	6619	1861	25880	1489	1636	1767	4253	2303	2614	2319	3889	1546	2529	1713	4048	3595	5074	8816	3200	3409	2420	2014	3969	10637	2588	2154	2633	2097	1610	2809	859	3637	1801	3702	1881	3855
ENSG00000067066	9050	7528	12417	3059	4921	7045	2850	2927	3173	3083	6357	3292	5788	2505	3169	8712	3179	4801	2210	4911	2421	3942	3998	3459	4950	2227	3933	1355	2379	2930	3476	5362	5814	2614	4160	2127	1612	2222	1781	3174	2794	1269	3214	3765	3330	2343	5472	5064	3510
ENSG00000067082	16973	8944	13819	6012	14200	28537	12487	10470	14528	14975	15069	8466	8044	15107	9718	17422	8093	9607	9799	10713	10099	8909	8262	5392	8548	7761	8211	5905	11760	8669	9574	9377	28166	13323	11529	7349	9921	8804	8151	9289	9609	5257	12363	9731	12281	7998	10451	6712	10184
ENSG00000067113	854	1803	1307	1462	517	1170	2003	754	584	1060	1939	2765	395	2376	1227	618	502	702	1202	1685	1209	979	799	1551	1015	1031	911	1155	673	1397	2777	847	829	1793	1290	1914	2437	973	890	2372	1521	484	1429	1803	737	989	691	390	232
ENSG00000067141	5027	3031	5314	2839	927	2818	4912	2730	676	4385	2422	3412	356	5718	8128	2682	3733	2491	6768	2532	7367	3444	2564	3662	3013	5613	1800	4116	2828	3480	7987	2850	3399	5995	4933	2882	5895	2310	4283	3819	8052	1516	9668	2178	2426	3126	2502	2195	1639
ENSG00000067167	8326	15754	10360	4037	4739	9468	7758	8385	8345	3934	8224	6431	3923	5665	4695	7387	4907	4269	5244	10949	4567	4076	6254	10972	12914	3692	4999	3415	8448	8267	17223	6934	5906	5341	7132	7017	6905	5809	5520	5523	4911	3437	8027	10282	12376	5491	11916	6089	4461
ENSG00000067177	1554	1266	1222	700	766	1286	695	592	1353	626	730	643	751	608	904	536	1259	431	661	1305	518	756	593	1267	356	692	1265	559	809	943	1981	1167	3680	570	879	1333	1002	848	724	725	539	562	817	899	997	936	588	853	617
ENSG00000067182	9717	11126	10006	6175	6941	8731	5170	7252	8229	4065	7444	5450	6503	4671	5348	8084	3068	6416	4043	8297	4184	4689	4322	4851	6362	5126	5589	3410	5087	6922	13142	8366	6585	4834	4362	5524	5221	6829	3961	7085	4424	3249	5527	7639	6789	5319	5983	6100	5225
ENSG00000067191	50	193	96	143	208	79	215	58	84	241	192	164	132	428	443	80	351	136	324	90	315	282	204	84	125	296	1356	473	79	124	77	171	29	189	188	1616	997	118	150	244	422	81	500	138	98	90	347	133	60
ENSG00000067208	2141	3202	1870	1593	1918	2222	2171	2465	2210	1796	3209	2698	1786	2338	3524	3472	1652	1881	2539	2507	2569	2116	2029	2725	1107	2088	1432	1481	2711	2505	2484	2138	1897	2650	2496	2387	2799	2591	2633	2969	3286	1601	5032	2008	1904	1599	5421	1274	1852
ENSG00000067221	625	1429	933	447	456	1694	665	381	943	449	712	505	798	507	370	839	345	554	506	669	376	519	500	420	531	450	852	444	476	603	1156	906	777	320	350	387	599	377	320	447	424	246	563	617	567	666	524	1071	471
ENSG00000067225	122315	96114	83051	50121	52603	59478	31776	100797	52976	22225	80475	53848	122276	23895	36509	92081	29975	42031	28064	117211	28948	44754	44531	48536	82246	21722	49482	20772	74409	69295	209180	78360	99104	21440	38801	39482	27810	74166	20619	61473	20747	35574	32141	43248	90947	74537	241707	110585	62375
ENSG00000067248	3560	3271	3362	2892	2846	2896	3059	3141	2322	2637	4195	3165	3779	2556	3615	4328	2807	2535	2762	5426	2598	2303	2637	3744	2248	2309	2363	1909	2618	3602	14020	3580	4658	2456	4856	2585	3239	3457	3024	3471	3585	2087	4302	2748	2364	2945	5568	4464	3582
ENSG00000067334	5078	5048	4822	2865	2608	4264	3250	4381	3845	2870	3909	2789	3536	3371	3657	4581	4063	3302	2387	4002	2482	2856	2324	4225	3650	2591	2711	1576	3692	3930	4442	5204	6865	2713	5361	2677	3462	3549	2504	3570	3265	2228	3747	2516	3695	4369	5571	6876	3591
ENSG00000067365	722	606	578	426	645	517	424	578	368	400	541	409	550	562	683	461	1070	496	352	458	446	519	574	648	410	296	451	486	371	478	940	637	912	320	745	394	519	409	330	642	615	279	638	542	506	494	1029	777	443
ENSG00000067369	2283	4401	2885	1791	1259	4623	2926	1454	1977	2182	3175	2337	2651	3004	2490	1862	3270	2387	2440	1535	2230	2397	2006	3246	2623	1812	1977	2274	1873	2449	2876	2619	4479	2664	2206	2064	2744	2422	2157	2125	2002	1311	2394	2824	1822	2632	6875	3454	2312
ENSG00000067445	143	382	100	107	73	441	297	77	106	172	268	231	44	328	219	11	280	38	85	115	115	133	112	98	131	107	40	149	71	96	102	96	14	186	84	287	199	219	156	231	154	94	150	437	102	97	48	343	37
ENSG00000067533	1368	2737	1540	963	949	1513	1015	1160	1027	819	1122	725	1234	976	1332	1891	1723	950	1077	1520	1043	791	919	2293	1232	842	781	606	1190	1518	2121	1796	1726	936	1742	870	955	1058	914	1318	1135	648	1812	870	1516	1013	2192	2260	1190
ENSG00000067560	22494	28258	18151	15319	19894	15292	17379	22327	16419	12147	24540	18709	20358	14641	15969	13827	12608	17777	16184	17250	13725	16051	15039	19012	17381	11068	14979	9081	16091	21884	21563	21260	28966	13041	14219	15916	18003	19206	12375	20986	13831	10591	18662	17380	22933	13222	33697	14831	14969
ENSG00000067596	6236	7015	5828	3910	4422	5332	3869	5797	4116	3442	4921	4036	4917	4181	5415	4527	5319	3949	3377	5701	3799	3565	3665	5992	3504	3026	3528	2867	3659	4055	8136	5510	4449	2774	2845	3258	4762	3919	3265	4955	4509	2266	5228	2145	3540	3147	5062	6911	3508
ENSG00000067601	93	126	82	81	91	172	116	106	64	105	97	103	146	118	184	100	223	120	115	104	177	102	83	146	64	58	109	108	92	69	108	126	173	109	133	54	127	47	82	115	136	62	171	41	108	80	144	112	113
ENSG00000067606	1400	1348	1043	784	809	1430	1078	995	814	769	964	929	1341	857	1106	1165	1958	948	1304	693	887	1011	849	938	1445	806	992	961	1091	1073	2201	947	1412	835	3977	604	1174	1156	957	672	1019	556	1142	160	1260	889	162	941	942
ENSG00000067646	2005	2620	1535	1105	840	3597	1653	1001	193	1240	1532	1323	991	1450	4	1308	1228	0	3	1733	1294	1130	1039	2	1	0	1057	935	1089	1508	2542	1770	2361	1230	0	0	0	4	0	1260	1443	880	2335	1220	1791	374	1018	203	1425
ENSG00000067704	6853	9512	6598	5247	4523	9480	7825	6147	4493	4418	6587	4746	5594	5520	6140	6911	6937	5894	4809	7169	5461	3973	3703	11300	5471	4083	4614	4730	5106	6760	11272	6073	11568	4527	8259	5371	9189	5415	4524	5551	5690	3249	7521	3521	6705	5810	8119	9432	4909
ENSG00000067715	136	32	481	26	8	1194	71	215	86	17	105	57	14	97	58	19	160	21	48	24	76	26	14	678	1096	56	10	22	63	32	135	12	4	63	198	63	59	13	39	15	34	4	47	104	4	14	117	368	4
ENSG00000067798	519	3001	1376	1260	3282	228	1136	3273	1707	978	1640	1906	3746	1384	2048	5273	217	546	1351	1354	1330	2834	1500	221	337	1578	605	315	754	1428	2848	1358	93	1081	197	758	621	2212	940	2043	1444	1567	1502	363	1324	353	2023	166	1760
ENSG00000067829	1913	1902	1826	1292	1499	1878	1519	1011	1636	1359	1943	1422	1808	1628	1678	1765	1650	1388	1560	1407	1613	1242	1209	1496	1554	1172	1512	1136	1502	1677	1830	1819	2125	1314	2069	1398	1829	1282	1170	1478	1485	741	1987	1968	1733	2350	2838	1831	1272
ENSG00000067836	790	1071	737	457	541	808	460	531	785	322	649	550	571	387	224	657	345	714	288	575	173	545	386	371	678	300	749	457	466	563	675	705	298	275	518	486	534	525	354	367	137	270	221	249	486	519	1209	453	279
ENSG00000067840	53	140	119	260	37	21	110	95	47	428	288	351	87	176	393	26	99	117	798	137	290	45	61	51	103	207	89	85	165	210	90	40	108	242	3052	210	104	106	101	175	263	33	459	132	80	130	106	46	129
ENSG00000067900	5087	7002	4970	3367	4326	5290	4228	4468	3545	3335	6887	4367	4376	4337	4128	3676	3521	3440	3120	3794	3202	3297	4142	5060	4561	3121	3597	2933	3788	4192	6269	5464	5849	3670	5476	3795	4155	4041	3502	5129	4483	2302	5075	3861	4092	4600	8642	5051	3072
ENSG00000067955	2265	4138	1846	1398	2178	3562	2236	2816	2285	1617	2263	1478	1852	1755	1549	2719	2106	1642	1530	2126	1369	1457	1880	4724	2091	1354	1945	1174	2336	2633	4049	3155	4906	1657	2723	1897	1647	2309	1929	1856	1565	1160	2489	2552	2286	2440	4254	3195	1901
ENSG00000067992	887	872	1259	1294	436	542	677	680	582	436	819	884	509	885	1451	956	797	714	435	667	1869	432	516	2031	417	754	668	461	653	715	1187	485	573	1339	679	689	657	724	465	963	881	543	648	566	605	573	1086	273	585
ENSG00000068001	1338	3764	1459	2477	1118	1388	1517	1444	1213	1618	2560	1488	1742	2340	1767	710	708	1606	1058	1706	972	1519	1334	1127	2049	1667	1065	795	1721	2147	2079	1341	1335	1365	2044	2120	1760	1794	1222	2414	946	734	1088	1763	2122	1180	1796	1097	1028
ENSG00000068024	2281	2445	2206	2024	3100	2826	1657	863	867	1963	2996	2246	2134	2565	2680	1981	2239	1754	3259	1623	2523	2181	2404	1344	808	2280	1972	2426	1396	3290	914	3363	1705	2188	2433	2250	2585	4124	2297	3032	2377	1799	4541	1451	1762	1496	1956	2591	2263
ENSG00000068028	1746	1487	1225	927	1074	980	1012	1063	815	890	1853	1432	1643	1326	1249	580	678	1362	842	720	960	1083	1125	964	824	785	958	806	1084	1238	892	1405	1148	551	1351	1008	1314	901	780	1267	1025	661	1296	1151	1203	1042	994	920	1333
ENSG00000068078	23552	10588	6653	11627	6992	970	10389	5463	9089	22085	18083	22707	17561	7472	14262	8032	13502	8008	23209	7980	20691	6416	6279	6642	2724	17953	16440	5898	7429	10247	12169	11121	3725	14115	5883	3651	6282	9366	12814	6997	25125	6070	31902	103	10130	12886	69	2355	8120
ENSG00000068079	1095	3343	6231	541	2159	4050	702	619	2158	467	1353	596	3150	378	358	2426	334	1527	407	756	321	646	1246	1036	2666	436	1579	233	555	518	745	1376	1450	297	201	435	281	310	280	423	328	187	409	489	945	498	1608	1411	1054
ENSG00000068097	1333	1579	1742	843	794	1092	930	1280	1212	865	1213	904	1273	1075	1337	957	1185	807	976	1162	850	1027	949	1275	1130	734	810	694	1143	1084	2058	1201	1044	866	1172	758	1067	892	849	914	1117	543	1581	501	1157	675	1639	1526	735
ENSG00000068120	2779	3201	3715	2408	3042	2005	3043	2933	2185	1793	2306	2061	2629	2099	2136	2630	1839	2666	2072	2625	2075	2373	1825	4007	1865	1970	2120	2147	2687	3070	4932	2887	3137	1587	993	2113	3828	2933	1962	2156	1779	1409	2315	1302	2594	1385	3443	2476	1909
ENSG00000068137	1778	1680	1892	1704	1812	1537	1502	1852	2040	1711	1892	1843	2145	1481	1548	1403	1339	810	1347	1567	1610	1818	1045	1162	994	1382	1243	1604	1617	1787	1658	1793	1309	995	984	1028	1905	2129	975	1639	1403	1174	2094	474	1456	1062	754	403	1467
ENSG00000068305	12087	5805	6141	4326	2200	3590	3814	5828	4300	4666	6159	6017	4926	5157	6817	5978	3795	3226	6567	3586	6744	3134	3697	3814	3146	3841	3036	2088	4874	4669	12012	4056	6007	4512	4085	3213	3276	4146	3217	5539	8777	2631	7898	4150	4580	3930	6379	4229	4243
ENSG00000068308	3023	3092	3167	1846	2187	3360	2441	1770	3351	2002	2577	2170	1859	2533	2344	2604	2583	1933	1870	2112	1998	2495	1922	2566	2715	1769	2088	2061	2032	2386	3133	2605	1868	1881	2021	1848	2948	2099	1952	2631	2225	1234	2557	2712	2357	2382	3824	2897	1341
ENSG00000068323	6103	4146	4324	2342	3268	3017	2228	2333	4153	2096	3743	2879	3611	2495	2229	3895	1995	2495	2228	3518	2291	2628	2096	3168	2901	1949	2545	1775	2733	2855	6016	3578	1873	2106	2078	2053	2489	2961	1910	2691	2180	1652	2866	4700	2415	2686	4737	3141	2376
ENSG00000068354	1073	788	869	541	725	1022	599	446	798	539	726	574	679	618	990	688	1351	632	534	746	684	662	617	624	634	477	630	465	748	565	1274	743	575	504	843	501	664	655	490	869	800	377	812	716	718	692	1618	896	452
ENSG00000068366	6368	9173	12466	3704	3440	3148	4023	2463	7291	1554	5316	3175	4137	2778	2068	5139	1770	4411	1744	4625	1960	2432	3178	2034	5848	1991	3624	1390	3491	4480	14904	4557	10543	2535	1320	3390	2663	3205	1375	2792	1611	1560	1975	7108	5193	2001	17735	5921	2571
ENSG00000068383	1858	1477	866	983	856	855	1186	948	886	834	1335	1373	1218	1554	2041	827	974	1292	2219	1043	1786	730	709	1966	709	1006	929	955	743	1142	1297	1153	649	1518	1506	1412	1861	1015	1269	1486	2312	585	2600	1087	1118	875	1121	1721	550
ENSG00000068394	1216	1425	1211	967	858	1366	933	741	1433	978	1099	970	1278	1032	1272	1689	1419	1037	1011	1219	1105	696	712	1498	836	666	796	675	926	1128	1595	1197	978	720	1774	783	1196	767	860	1083	1065	465	1377	1199	1115	1013	2229	1184	652
ENSG00000068400	1913	2618	2721	1668	2188	2440	2428	958	2318	1554	2017	1621	1647	2138	2116	1519	1636	2029	1661	1160	1873	2138	1873	2869	2053	1698	1886	1897	1784	1802	2193	2291	2183	1556	1131	1569	2894	1857	1666	1706	1622	1012	2207	1338	1344	1809	3142	1811	1423
ENSG00000068438	4369	4468	3338	1657	2386	2822	1616	1857	2682	1394	2838	1705	2981	1288	1732	2618	3179	2438	1308	3339	1276	1800	1397	1911	2284	1242	1712	799	3043	2453	5780	2420	2215	941	3760	1477	1578	2007	1158	2162	1136	1043	1753	2431	3743	1949	8761	3511	2261
ENSG00000068489	472	1188	341	292	1216	1721	472	1092	692	338	419	201	1691	173	257	894	815	614	239	1106	211	421	424	1294	860	184	411	266	473	456	1161	913	1711	201	415	247	265	582	295	247	161	327	253	343	888	1540	3169	3018	873
ENSG00000068615	10233	278	188	212	29	66	293	101	1108	110	166	223	94	159	418	460	1148	1089	121	2185	230	111	87	46	83	193	258	160	410	161	6178	174	97	137	594	320	134	120	339	362	259	178	319	80	70	1007	131	52	60
ENSG00000068650	2208	3018	3535	1594	1930	2603	1935	1193	2250	2194	3186	2117	2257	2536	3640	2473	4540	2936	2291	1469	2353	3294	2695	3532	2160	1911	1901	2056	2133	2392	4374	3092	2557	1824	4698	1892	2545	1882	2477	2838	2423	1140	3265	1462	2092	1890	2555	2801	2299
ENSG00000068654	5235	6760	5871	3463	5209	5829	4295	2898	3799	3752	4888	3084	5730	3778	4713	5183	7047	3739	2856	3969	3441	4320	3623	4516	3475	3455	3364	3507	3676	5789	6247	6402	4746	2605	3361	2932	4431	5497	3131	5077	3504	3190	5862	3305	3529	2940	4691	9616	4596
ENSG00000068697	12434	12109	11249	6138	4814	6541	8911	6234	10293	5245	9718	8397	5803	8229	7543	6400	6967	7813	7171	9371	6753	6011	4841	13456	5452	6144	5539	4128	5231	8184	14840	7821	5562	7241	7164	7777	9163	5965	6609	7747	6306	3210	8648	11940	9628	5319	9966	5363	4573
ENSG00000068724	3259	4218	3638	1646	3193	3625	3461	2212	4023	2013	3144	2238	3353	3199	2914	2217	2337	3260	2578	3512	2450	3017	2704	1576	2474	2364	2349	2527	2785	2756	4774	3299	2862	2294	4659	2153	3541	2903	2148	3324	2598	1650	3916	1782	2415	1563	1605	1841	1816
ENSG00000068745	5110	4507	4140	3286	2138	1977	3830	2977	2241	3588	3904	3871	2225	4848	4470	2158	2281	2263	3502	2164	3978	3968	2507	2174	3058	2545	2430	3463	2788	3530	2938	3125	1990	3209	3840	2428	4905	2943	2769	3091	3876	2091	4795	1374	2866	2152	2663	1723	2299
ENSG00000068784	1045	1443	1097	1123	726	1224	1394	621	835	977	1204	831	790	1005	887	1000	716	800	843	727	769	831	749	1215	868	813	812	692	932	1114	1897	1326	1707	839	888	896	1160	938	769	598	600	473	1083	646	723	690	1416	1235	822
ENSG00000068793	15059	12661	10923	8023	6405	10430	10377	11745	8436	6582	13130	9979	9846	8851	9062	11491	5553	5948	8754	11174	7957	9348	8108	8770	7376	7045	7549	7168	8387	11303	22261	10671	7706	7710	7597	7634	11193	11116	7765	11143	7599	5623	11699	7259	11134	9782	20762	14277	9288
ENSG00000068796	1919	2681	3210	1319	2549	2201	2711	1715	2333	1611	2326	1540	1774	2417	1703	2059	1952	2039	1269	3252	1341	2097	2218	3424	3058	1565	1760	2551	1878	2078	2681	2697	3340	1584	2666	1974	3374	1823	1464	1997	1310	993	1747	1944	1616	2848	3862	3319	1579
ENSG00000068831	54	475	192	185	313	151	136	79	77	284	489	237	77	183	115	77	123	196	74	150	85	119	404	181	228	132	364	74	160	231	52	270	61	95	227	217	84	147	53	203	83	56	114	105	102	95	92	166	96
ENSG00000068878	7908	8308	8401	3421	8740	6224	5332	6038	7763	3606	5632	4115	7681	6277	4783	10575	5671	4069	2848	5584	3569	6065	5421	4408	6407	4104	4948	4954	5868	5496	11321	8337	6744	3323	7131	4176	6619	6357	3467	5991	3852	3941	4922	5144	6087	4585	9835	9006	5121
ENSG00000068885	424	717	385	276	289	410	511	246	313	369	388	347	380	441	525	352	747	286	585	489	380	299	327	530	510	348	245	405	289	348	1063	497	467	436	419	411	571	341	495	333	456	249	649	546	426	541	810	674	262
ENSG00000068903	3148	2361	1999	2589	1593	2710	2421	1968	1761	1778	3460	3091	1453	2382	2774	2795	2807	2970	2301	2757	2440	2804	2148	2814	1135	2104	3353	2027	1910	2942	2895	1976	1489	1945	2331	3238	3476	3204	2482	2646	2421	1811	3285	2960	2340	1667	3240	1410	2596
ENSG00000068912	2224	3730	2129	1841	1259	2538	3308	2812	2868	1718	3208	2229	1696	2421	2084	1899	1426	2530	1653	2051	2075	1778	1923	4144	2523	1657	2132	1408	2224	2491	4857	2283	1923	2024	2520	2455	3074	1921	1504	2234	2043	1116	2475	3204	2277	1153	3910	1392	1423
ENSG00000068971	1332	1585	1120	754	1400	1194	774	783	1136	658	1483	1065	1400	717	797	1078	538	1099	1007	1321	888	918	821	344	1048	702	896	706	808	873	1953	1462	625	687	1439	821	1095	1387	1154	881	690	657	1206	1088	1000	888	1408	764	1055
ENSG00000068976	35	37	14	69	36	20	35	17	11	51	97	156	14	120	54	5	38	24	79	17	75	15	46	60	25	46	10596	196	26	19	12	26	4	59	46	18061	4940	47	43	68	115	12	53	16	15	16	22	45	19
ENSG00000069011	1643	1550	1861	1129	6029	5230	489	1944	3196	1374	1841	1007	5467	617	160	2886	2009	1745	424	3074	263	612	862	48	2172	712	5216	1202	860	2181	1525	4364	2080	138	8226	1278	1324	3469	145	1434	46	1740	82	1440	4228	3269	1086	1874	1512
ENSG00000069020	13889	5695	10944	6511	11025	13422	7965	11250	8007	6560	8729	6352	10408	9488	10361	17405	4739	5083	5720	6226	7230	11977	9258	5693	6529	7643	6028	8413	7309	9540	8141	12934	7127	6455	5381	6224	10561	13931	5960	11798	7374	9296	11059	3323	5012	9755	5092	4940	8962
ENSG00000069122	984	2755	715	1471	1076	1536	1067	1036	583	962	3647	1906	1176	997	790	227	661	1115	687	1058	647	605	1060	1337	1117	764	529	382	1027	1198	2419	900	1574	1061	1738	1794	656	1593	697	3162	784	625	1074	1729	1557	653	1152	1154	582
ENSG00000069188	4941	4503	2561	1417	2230	172	1124	3893	1455	337	1196	1322	3894	1013	599	2149	1517	1239	253	1811	506	2341	977	120	3861	243	1139	812	2633	1104	4528	1108	438	159	906	738	449	2727	296	1842	332	1746	288	631	695	435	2217	939	686
ENSG00000069248	4165	5497	4941	2521	2102	3388	3424	2178	2486	2507	3351	2491	2687	3249	4063	2792	4616	2434	2734	2874	2739	2248	2021	5886	2543	2361	2211	2026	2603	3204	5074	3377	5829	2664	4737	2623	3796	2533	2534	2599	3479	1525	4252	2107	3415	3408	4016	4994	2598
ENSG00000069275	17405	30684	16017	11032	11698	16501	16491	12556	12869	9646	13010	12831	12263	14447	18345	14282	21972	8116	15299	12255	13990	7669	9655	31890	10682	9343	9083	9062	8330	15168	25766	16013	41976	13559	25044	12965	14538	10437	11799	11892	16543	6475	20846	12085	11264	17700	26224	25151	10761
ENSG00000069329	9248	11554	7366	5456	6489	11973	7229	8324	8054	5278	8766	6605	7714	6199	7729	9759	5744	6464	6158	7479	5878	5934	4935	15547	6697	4977	5480	4023	7094	8955	14424	8759	14649	5260	9145	5533	7449	6970	6091	6445	6247	4157	8481	6445	7699	8099	15652	11976	7194
ENSG00000069345	6217	6146	5286	4596	4252	5417	4899	5114	6010	4582	5816	4911	4695	4115	4412	6134	2248	3953	3715	5116	3519	4704	3416	6597	3186	3658	4549	2930	3710	6390	8747	7348	6089	3561	4134	4095	5711	5301	4368	4992	3930	3010	5099	3621	4862	4072	6488	6050	4122
ENSG00000069399	656	1060	1643	760	1486	1375	525	577	633	692	742	410	410	558	629	627	724	722	306	525	352	943	922	795	521	758	1184	448	895	976	376	1585	955	353	1427	530	346	1288	307	1149	339	778	558	1050	1008	348	529	868	902
ENSG00000069424	669	1499	1659	689	1231	1429	1012	256	752	1048	1824	1151	363	932	1011	558	842	1869	810	551	1029	1132	1815	1130	1774	846	1439	776	552	781	493	1133	306	609	824	745	629	373	882	692	846	274	1240	759	522	868	1560	575	738
ENSG00000069431	685	4727	712	1812	267	376	2574	697	261	1251	4075	2322	544	2799	2173	80	373	905	2133	1451	1292	532	1357	931	368	1293	470	476	694	1895	4764	724	309	2653	570	4160	1197	1176	832	4725	1711	468	1817	327	1137	636	1003	329	341
ENSG00000069482	3	83	44	103	3	316	14523	20	16	1110	32	8	12	2961	1	156	32	10	0	29	3641	22	115	54	332	3995	7	7187	11	1603	11	158	152	940	206	3454	12691	22	64	41	872	10	589	20	22	546	4	310	23
ENSG00000069493	173	556	474	164	499	568	294	89	132	317	522	201	179	245	269	251	466	376	81	216	116	314	723	309	615	209	581	215	222	260	149	358	297	118	268	185	156	165	124	284	226	89	261	204	158	218	276	385	162
ENSG00000069509	772	597	522	436	224	634	573	408	699	500	510	506	510	433	564	616	346	344	428	513	480	418	323	720	471	318	418	306	381	539	1011	566	506	378	915	362	656	551	518	402	424	329	519	346	457	518	741	557	476
ENSG00000069535	72	630	591	1479	64	171	760	196	66	598	1068	996	52	657	1187	166	50	331	428	233	746	255	525	604	62	452	982	380	218	1714	76	618	533	778	655	685	734	610	433	532	563	107	769	95	1958	202	78	441	179
ENSG00000069667	5850	4845	4816	11838	1475	2358	17888	11907	2756	24544	9162	19465	1142	23623	50375	4528	6071	6107	41232	7700	34255	10463	12387	2590	1320	19445	3474	15377	3869	24150	7328	10788	1859	24442	3534	16983	36933	13103	49189	22640	52029	10466	75390	2393	4549	8342	2212	1313	3983
ENSG00000069702	1593	3777	1652	3124	410	203	6109	902	750	4027	2667	3911	1106	7830	10111	1224	302	1201	8577	1338	6892	398	1442	1560	236	4009	907	2812	1698	1505	1035	736	327	8372	1682	4509	5680	1268	2931	4454	7350	1061	8945	2238	764	562	321	264	1466
ENSG00000069712	164	240	146	122	51	430	258	47	197	170	150	179	37	163	188	182	290	102	168	68	210	81	116	503	176	158	109	122	128	120	63	172	141	289	388	121	143	82	158	93	157	48	207	96	139	41	84	109	46
ENSG00000069812	802	4477	2236	2350	3445	3107	1608	4104	6042	778	3764	1633	2250	1168	2081	5526	12928	2062	1504	7280	1436	4795	2469	8253	1510	1588	3327	999	5057	2710	2747	2384	2870	1413	14014	1185	1283	3704	2029	4552	1964	2219	1890	30	3836	5486	2408	1295	1982
ENSG00000069849	26254	12979	13069	16251	6931	10256	9105	13343	10256	6483	12775	11196	13731	7582	11652	23345	9670	10480	9531	22616	8491	8917	7624	9782	10255	5644	8863	5451	15995	11513	51091	11341	14409	6857	10702	6993	7809	12312	10084	10619	8644	7719	12348	4679	13635	11397	9902	9825	10933
ENSG00000069869	4286	4816	4747	2715	2145	2416	3430	2968	3800	1978	4756	3039	3550	2001	3411	6074	1734	2935	2343	2668	2681	2413	1943	4036	1684	3146	1979	1347	3958	4121	5979	4644	7010	2711	1282	1906	2226	3492	1949	3264	2041	2198	3664	1981	4357	3825	4371	2998	6370
ENSG00000069943	512	640	503	345	231	680	571	415	338	447	563	375	469	355	447	606	531	345	424	569	396	353	444	746	319	271	365	346	458	582	583	520	499	289	389	337	571	364	361	421	398	237	584	345	518	361	919	593	358
ENSG00000069956	30829	13901	13471	9420	6396	10499	5838	34324	14126	7780	12298	10034	13289	6146	8182	15678	7663	10152	5839	19434	5153	9921	8020	4545	8739	6137	10250	3221	17801	14941	33625	17926	17943	6212	7990	5732	5964	15202	7395	13399	6250	10152	9289	2476	11299	16048	10268	7734	15048
ENSG00000069966	3398	1592	1661	1001	605	1424	679	1629	768	668	1317	868	961	897	762	1121	1483	1037	394	1423	457	902	834	813	1032	604	737	441	1701	1069	3336	1058	1127	558	810	749	566	1382	590	1321	568	783	868	987	1433	1825	2484	1081	435
ENSG00000069974	735	2089	1755	764	875	1897	2038	844	909	672	1595	1041	686	1297	843	1055	540	931	780	1218	701	1506	1483	1191	959	961	1098	1022	1048	1493	1173	1674	1489	1034	801	1127	1922	1011	1227	1061	767	545	990	1830	1088	1185	1126	1794	1505
ENSG00000069998	1239	1518	1196	954	962	1806	1405	768	757	941	1172	860	1435	1156	983	856	1566	1426	901	855	997	855	787	1486	913	835	900	961	1107	1503	1745	1051	1572	859	1367	1060	1649	868	663	968	793	568	1433	833	1433	837	2456	2179	1017
ENSG00000070010	4359	3067	3317	2087	2286	3091	2656	2551	3999	2000	3001	2504	3418	2242	2294	3326	2015	2644	1385	3219	1634	2471	2436	4500	1660	1403	2606	1558	2163	2694	4256	2919	2261	1358	1806	1715	2515	2341	1410	2707	1798	1373	2067	2849	2172	1740	3167	3912	2141
ENSG00000070018	2737	3562	2106	2319	1206	1844	2875	1445	1322	2341	2408	2394	1689	4576	4091	1490	3521	1712	3010	2172	3656	2184	1587	2109	1610	2186	1371	2479	1521	2188	3867	2169	2669	3695	3656	4046	4141	2176	2416	2872	3620	1312	4218	2430	2075	2245	2323	2722	1056
ENSG00000070019	2	123	1	73	1	1	2	60	127	57	307	315	2	54	76	4	4	64	294	70	145	2	56	2	0	37	167	103	95	2	627	7	0	225	6	11	28	0	10	68	194	10	260	0	119	1	0	5	163
ENSG00000070047	4693	4960	3570	3425	5991	4083	2945	3006	3181	3499	4386	3427	4050	3454	3778	4143	3324	3434	3721	5575	3812	4139	2875	2589	3638	3004	3833	3266	4098	3534	5346	4252	3561	2654	4133	2718	4050	4728	2717	4225	4440	2444	5739	2502	2864	4120	6000	3856	3513
ENSG00000070061	5443	4612	4409	1509	3300	2687	2541	1779	3407	1904	2664	2209	4111	1910	1977	4636	4139	3050	2277	3315	2263	1942	2011	3280	2715	1799	1404	1768	1885	2149	9487	2902	4176	2108	2552	2175	2692	2434	2322	1306	1608	1132	3028	2447	2151	2429	4843	6774	2157
ENSG00000070081	1220	2051	1068	1222	867	1551	1632	2473	1549	1046	3021	1792	2692	1689	1930	2069	935	2079	1396	1493	1502	1398	1227	1779	1698	1043	1609	761	1125	1760	3562	1371	1517	1812	1068	1434	1264	1964	1249	1600	1485	844	1723	3605	1368	1032	3745	522	1760
ENSG00000070087	1686	1215	4047	1112	2680	700	1004	2905	7870	362	1250	740	270	1313	662	585	3109	687	406	1410	489	1141	1689	4263	4090	363	1440	655	3103	1517	11006	1201	185	816	1803	1188	1133	1335	335	1016	490	1009	382	2877	2061	1024	9363	772	206
ENSG00000070159	4719	4210	5574	3742	1595	1888	4116	3806	3992	3711	3476	5028	3720	4281	11378	5833	3902	2756	8345	2845	7836	6219	3778	4720	2271	4407	2746	3266	2380	5367	10578	3926	2653	4706	3549	2912	5146	4321	6371	7353	10834	3346	13504	930	2911	3503	1424	2397	3197
ENSG00000070182	22	101	54	135	29	131	91	24	47	65	90	81	15	137	133	11	319	48	139	59	123	43	43	460	41	84	3302	130	39	32	98	32	13	105	194	2722	1018	138	51	62	113	17	110	9	78	30	23	80	11
ENSG00000070190	1260	3028	988	379	2428	1561	1680	1669	3824	1069	2328	1204	2235	1436	1369	4855	468	2178	1314	2506	1482	2234	1907	1183	1637	1400	1987	1424	904	1737	2575	3072	1770	1552	871	1070	1999	1680	1940	854	1253	994	2534	179	1243	859	108	1654	1712
ENSG00000070193	5	157	36	250	4	5	49	13	79	66	100	31	0	127	65	10	0	22	9	16	24	3	7	60	3	34	21	49	34	61	8	18	2	124	4	474	177	55	47	132	28	6	13	437	7	4	2	2	12
ENSG00000070214	23316	14529	11829	8009	5780	7726	8356	8530	12587	6279	11356	13800	7395	8702	9760	12810	7549	6619	8741	10249	7629	6844	6968	8811	10119	5963	4901	5184	8047	10622	28171	7674	9623	7672	10518	7410	8555	10461	10720	8238	8356	5470	12886	6923	8249	10170	6939	9197	7598
ENSG00000070269	1850	1545	1263	573	773	1117	878	579	843	977	854	778	548	718	808	445	980	699	844	827	721	631	824	1044	805	709	534	669	920	780	1639	1124	921	661	617	683	956	780	787	662	877	450	1103	522	699	565	500	1076	533
ENSG00000070366	3050	2979	2823	1581	2685	2412	2107	1552	1421	1734	2723	2123	2553	2215	2814	5129	2469	1635	1997	1496	1924	2531	2526	2087	1599	1771	2096	2251	1882	2092	3037	2501	2425	1719	2133	1370	2088	2603	1729	2798	2689	1418	2803	1543	1829	1282	2319	1954	1910
ENSG00000070367	5199	6347	3398	2578	3161	5057	4203	4498	5442	2818	4812	3863	3351	3221	3651	4112	4052	2824	3127	4443	3114	2839	3160	3834	3382	2699	2754	2378	3613	5181	8265	4890	6998	3148	5492	3967	4526	4315	3865	3878	3495	2713	5176	2341	4944	5075	6392	4466	3731
ENSG00000070371	1301	682	542	467	534	685	389	612	347	360	1005	731	1473	486	572	508	565	385	376	502	521	408	591	369	313	433	802	424	817	442	502	314	190	307	620	894	697	648	400	854	715	505	690	530	589	318	1000	461	462
ENSG00000070388	1	53	67	48	9	7	83	17	88	142	58	110	15	204	134	29	41	58	347	44	152	341	63	7	2	165	24	101	15	214	3	73	0	108	3	58	272	35	207	63	192	19	295	2	43	33	1	1	58
ENSG00000070404	6198	3671	2496	558	2170	433	599	484	2039	508	2207	760	3095	1104	544	2245	724	1598	538	1692	510	404	363	635	4049	350	159	250	885	465	5798	2080	1995	630	857	1034	500	462	252	1219	532	143	312	5561	2155	2137	1641	2811	480
ENSG00000070413	16154	7668	8701	6181	6486	6504	8207	4782	7213	5133	8566	8688	7413	8010	8588	7915	5627	6650	10529	9033	8422	7712	4819	7953	4925	6411	5649	7484	6342	6880	17970	8327	4082	6480	8315	5741	10915	7726	7593	7526	10119	3906	11676	4501	5510	4610	4244	4641	5929
ENSG00000070423	2921	2495	2477	1737	2706	1377	1228	1052	1524	1519	1955	1561	2233	1381	1311	1773	3164	1303	1558	4002	1389	1873	1027	2032	1161	1478	2008	1299	2196	2238	1207	2284	1369	1126	3299	1399	1836	1889	994	2525	1521	1014	2043	1387	2749	2194	2165	2404	1628
ENSG00000070444	1041	1012	1128	572	1907	853	734	856	927	1080	974	586	1323	1232	1410	1071	991	813	737	538	745	1025	1145	878	747	1260	861	990	1012	769	790	1310	923	734	776	578	908	1367	765	1369	1049	766	1443	771	904	684	1160	861	1107
ENSG00000070476	1967	1995	2606	1275	1302	1612	1515	934	1162	1657	1616	1268	1434	1805	2454	1915	2909	853	1504	1554	1638	1636	1332	1816	1370	1406	1423	1636	1323	1639	2562	1733	1659	1279	3759	1233	2062	1492	1430	1652	1919	888	2562	1280	1445	1519	1969	1348	1146
ENSG00000070495	1202	1400	1118	491	1168	1349	872	1038	1381	675	1009	585	892	873	558	1284	625	762	552	1090	687	599	648	1231	1248	513	754	483	869	801	1690	1179	862	385	904	701	1059	785	450	808	647	454	847	972	799	538	1654	1091	584
ENSG00000070501	563	873	588	571	861	1317	1097	1443	2143	902	1953	1570	754	757	811	1178	560	939	592	607	918	631	608	632	1648	1233	840	502	579	922	1215	1953	1100	583	1561	621	896	1659	1061	1078	849	853	1112	399	1030	750	641	1266	1353
ENSG00000070526	724	147	538	210	50	170	244	503	237	258	694	291	849	117	55	953	74	299	24	417	42	817	248	217	9	135	803	131	767	682	1218	303	333	36	183	239	126	609	63	512	33	399	29	3	826	158	10	10	2217
ENSG00000070540	2995	3827	1362	1666	914	1017	1075	3892	1814	842	2823	1726	458	1913	1567	2572	2176	1715	735	2708	873	1495	1349	4118	1245	774	1803	767	2045	2071	4297	1515	379	1495	1452	1493	1235	1844	738	2595	1098	1130	1024	2765	1727	837	3208	603	1140
ENSG00000070601	150	667	461	1371	23	69	668	589	17	679	499	1356	57	1516	1227	384	147	191	983	326	1004	2317	1104	63	81	995	258	1443	112	2029	81	1219	6	1173	125	801	2196	1007	2740	1819	762	960	1694	7	516	435	17	3	126
ENSG00000070610	1999	2593	2351	2976	2284	1466	5175	2882	825	2140	3232	3431	2118	3670	2692	2878	2214	1615	2197	1349	2661	4499	2483	1874	1784	2153	2671	3474	2089	4584	1225	3791	3014	2266	2794	2708	7587	2802	3679	3339	1924	2116	2694	1067	2771	2256	1171	806	1726
ENSG00000070614	13216	9698	16874	9928	9120	9221	8938	9167	8898	7240	12500	10763	9755	8866	13847	9414	8579	7453	11006	7070	9665	13069	10491	7548	8730	9495	8825	8771	5831	14235	10331	12172	5104	7267	8501	7425	11304	13920	8703	18477	10718	9242	15717	6982	9198	7834	10896	5866	9802
ENSG00000070669	858	634	1299	782	254	624	491	776	545	460	746	618	748	560	764	719	611	1418	645	724	553	487	575	933	446	588	504	437	594	831	1905	661	1849	478	853	463	561	916	600	847	671	519	934	1144	442	504	805	820	801
ENSG00000070718	1190	1100	841	716	761	1193	984	355	979	811	1562	1250	923	732	881	1141	1495	1016	997	422	603	595	683	1346	1263	574	444	529	537	907	643	804	2168	526	2567	738	976	604	790	537	590	285	982	1236	801	925	1489	1219	1063
ENSG00000070729	695	1458	726	215	937	1251	224	364	685	14	460	35	1215	29	12	69	15	506	1	887	6	220	194	31	126	13	99	68	214	369	1006	837	576	4	25	37	38	400	11	187	3	155	1	5	409	1360	12	196	331
ENSG00000070731	7659	3675	2281	1610	916	5314	2535	3077	2928	1107	1616	1378	2434	2558	2420	4887	2307	1973	2884	2647	2753	2122	1466	2288	4072	1785	1221	3389	2386	1537	11013	1489	1937	1976	2128	1498	3773	1090	1862	1244	1917	495	2878	335	2125	2208	2788	770	1283
ENSG00000070756	45525	60942	75953	25373	51455	35476	45186	52150	49387	30859	38262	33445	33633	38238	45633	32325	49237	34257	32341	40087	31205	56225	41050	26071	60614	35037	33087	37424	54191	55962	81832	64450	76703	32763	29014	27397	52958	57505	31885	51517	31181	36674	39526	21340	59684	61763	33054	77367	44743
ENSG00000070759	957	650	969	659	323	636	949	642	596	506	581	795	189	585	1073	738	2055	490	796	540	908	592	508	1294	504	543	511	671	465	508	601	384	436	769	2287	435	828	571	770	714	1065	392	964	184	527	738	277	398	322
ENSG00000070761	1222	1519	1227	784	742	1292	1034	1024	1220	819	1081	867	1156	905	808	1087	683	1144	811	1258	886	828	499	1769	826	640	640	542	685	942	1676	1038	1384	831	1106	709	1123	731	757	685	814	435	1081	777	999	898	1758	1769	789
ENSG00000070770	4768	4894	5918	6271	4784	4859	8630	7261	3865	8307	6432	12470	4636	7556	14879	4338	4191	3741	9297	6214	10203	11055	9348	4684	2673	8341	3332	7255	3340	16142	7265	10838	8970	5890	5301	6789	13205	6314	13906	17179	9816	6516	15630	3305	4409	5708	4338	6841	4040
ENSG00000070778	3567	2067	1716	1217	916	1314	1652	1516	1325	1983	2170	3591	1427	2449	4133	76	1335	1262	5917	1631	5290	1665	1225	912	797	2332	745	1390	1569	2008	3495	1761	1638	2948	904	1459	2463	1933	3639	1879	4783	1328	7985	971	1174	1331	1869	1168	1786
ENSG00000070785	1458	1647	1541	1053	806	1528	1821	701	1305	892	1334	827	1241	1314	1010	1555	2020	937	756	965	861	859	743	1302	1398	894	874	938	989	1605	1791	1173	1941	870	1690	1185	2151	886	700	868	715	545	1154	1086	1303	1274	2290	2171	963
ENSG00000070808	51	52	26	16	22	15	15	6	40	9	22	10	6	30	25	43	232	7	49	27	34	19	17	2	209	18	594	51	7	12	84	46	37	14	3	658	468	32	83	21	60	19	53	322	51	96	44	116	1
ENSG00000070814	3207	3432	3341	1816	4882	4425	2148	1886	2920	1837	2404	1199	4184	1794	1854	3431	3849	2175	1574	1362	1707	1969	2071	3080	4465	1678	1652	1586	1859	2670	2076	4682	9321	1339	2798	1455	1889	2577	1483	1663	1440	1251	2224	3674	3057	3817	5402	8739	3800
ENSG00000070831	22714	21720	16139	12193	11962	18232	17387	21512	14970	9843	20452	14219	15877	12871	13312	23877	18403	14728	11243	21437	10872	12950	12142	19173	11374	9000	12865	8462	17478	17705	38307	18937	22625	10728	30757	12543	18200	13322	11646	15184	11514	7863	15189	11676	18420	17685	28853	12016	14090
ENSG00000070882	4192	4550	3359	1746	2934	6850	2283	3103	3288	1360	3196	2029	2228	2504	3015	2659	3136	2306	1862	3280	1949	3308	2470	1598	3726	1552	1922	2154	2546	2666	3635	4810	4996	1439	4863	1487	2410	2532	1406	2596	2466	1531	2957	1143	3106	2988	6003	3771	2114
ENSG00000070886	121	12	74	9	1	0	6	115	15	7	39	47	287	5	18	25	35	60	2	74	2	21	9	4	2	0	2	10	2	4	127	21	2	3	357	13	14	6	3	8	0	4	2	1	26	38	9	408	5
ENSG00000070950	795	1258	725	628	885	610	776	630	438	626	736	528	1007	615	960	523	1051	706	593	603	656	537	549	1151	836	514	553	514	655	840	581	1181	2309	563	996	497	609	581	613	651	734	362	854	965	1255	639	1778	1108	988
ENSG00000070961	4186	5740	2608	2854	4138	7658	3871	5276	4981	3005	4626	3140	3363	6272	6858	4115	1465	3490	6315	4599	4538	2033	3171	3834	6069	5891	3353	2435	4678	4457	5627	6371	4393	4038	3730	5223	5174	4241	4090	5442	6690	3167	18667	7980	4031	5590	8256	8014	3178
ENSG00000071051	4123	5840	2932	2550	2376	3702	3042	3870	3388	2026	3983	2695	3077	3717	1933	2890	2181	2718	1900	5990	1997	3150	1966	1842	1697	1859	3273	3050	2813	3020	6224	3209	1780	2317	5323	2576	3756	2710	1736	2958	1935	1463	2582	4108	3082	2294	2789	2393	2179
ENSG00000071054	8561	14483	6373	6714	12689	15562	5864	13491	7382	5191	13882	7710	12233	5444	6471	14787	5627	6922	4032	11509	3643	6220	7335	4385	7593	4652	5969	3834	7525	9157	19062	10183	16810	4750	11024	5087	5115	9409	3725	9765	3851	4791	4922	21430	7240	9348	17259	11326	7615
ENSG00000071073	503	2263	1008	681	905	2574	1927	468	852	910	2003	952	278	1289	1016	657	1465	1603	646	749	906	574	1363	3095	1690	870	1121	770	573	1117	1688	1203	972	993	2272	1400	1674	596	616	908	986	219	1029	1614	674	868	794	629	321
ENSG00000071082	15884	24222	17594	20453	13534	15585	33537	19843	13438	13308	24999	22670	18608	24921	34065	16697	13659	22955	22221	15126	23925	21000	15319	31533	15989	19275	19258	17355	11115	34984	18365	20276	22711	23327	18563	24567	45688	22732	24309	26333	25523	14785	33031	14011	39496	30654	18235	25371	18252
ENSG00000071127	36368	29827	17139	12508	24941	24245	13428	18028	17343	9613	26156	15506	25055	14251	9231	26354	16105	17341	10687	29069	9931	13539	12822	17641	16939	8013	17011	7999	18039	18013	45902	26125	17278	7555	14144	11131	13992	18643	8483	17040	7848	8603	11303	23366	17768	15582	45081	27336	12928
ENSG00000071189	5407	4763	3768	3071	2199	4672	7478	3848	3341	3055	3829	3693	2359	5208	4184	3282	4647	2696	3143	3135	3841	3377	2781	5130	3433	3337	2726	3918	3315	4273	8100	4035	6546	3860	5438	3751	7952	3526	3318	3515	3878	2242	4952	3701	3174	4204	3528	3335	2989
ENSG00000071205	1289	1885	1465	935	1113	631	2342	1830	1504	1236	1951	2011	1794	2402	2040	1408	944	1454	1513	612	1800	2082	1555	1294	1121	1616	1565	1584	825	1750	2149	1748	1275	2160	1005	1592	2479	1511	1709	1609	1933	861	2373	1741	1433	969	1123	1248	1197
ENSG00000071242	1108	2838	1475	1650	1300	2175	1854	1707	919	1745	2386	1942	2297	2053	2248	1169	1323	968	2249	1066	2213	1231	1746	1243	590	1647	644	1267	1573	1382	2015	1371	248	1884	1285	1660	1851	1771	1515	3519	1932	987	2345	2340	1001	1130	5114	1036	1143
ENSG00000071243	686	834	493	398	285	1098	556	478	294	409	614	472	322	545	613	543	766	485	468	632	458	380	434	721	476	409	468	353	375	502	476	602	849	481	664	454	592	398	474	449	516	230	672	460	432	415	380	930	315
ENSG00000071246	526	2267	1290	636	1616	1873	1027	493	734	674	1840	860	474	1393	409	304	679	1004	414	1007	368	1880	1339	878	1741	529	2291	1069	562	1005	689	1245	365	413	1251	905	560	973	515	985	410	301	611	1966	718	749	1171	1026	344
ENSG00000071282	311	1667	314	758	309	387	752	301	237	488	1937	1035	136	1743	748	72	683	569	603	577	646	444	561	1293	525	584	936	656	380	598	196	374	361	786	251	1723	1267	513	512	1306	612	220	649	614	715	308	322	353	187
ENSG00000071462	1786	2232	2088	1461	2112	4367	2090	2540	2180	1577	1697	1215	1846	1522	1814	2381	3291	1746	1260	2273	1495	1219	1208	2797	1994	1166	1489	1070	1576	1650	2956	2176	2501	993	2478	1311	1943	1221	955	1686	1448	781	1832	1564	1740	1328	1675	4822	1115
ENSG00000071537	19475	8945	7911	5365	4635	8166	6457	11051	7617	4215	8261	7183	4016	5945	7300	4988	6646	6452	5310	7989	5673	6151	7191	10695	7198	4868	6470	3706	9392	7074	22469	7524	6875	5346	6244	5473	6343	6458	5589	8129	6512	3975	8074	4413	5257	4727	9083	5493	7037
ENSG00000071539	284	1155	290	208	1719	1143	472	822	1365	290	383	155	2119	239	238	972	1657	526	237	819	169	300	323	902	883	165	286	230	533	529	715	693	2263	160	1537	289	325	352	218	207	118	222	212	605	1320	904	1667	3115	1018
ENSG00000071553	6626	5568	5154	4679	3649	4240	4185	3470	7532	3074	5904	6346	4049	3801	4864	4939	3877	4185	4159	4684	3900	5902	3654	9127	6162	3552	3580	2923	4676	5466	8511	4591	4620	3375	3720	3424	4948	4756	4044	5394	3427	2645	4671	4149	3783	4958	7480	2344	4057
ENSG00000071564	3311	4444	2541	2087	5604	6479	2037	1713	2142	2123	2846	2121	3815	2407	1601	2355	4735	1979	2494	3967	1817	2030	1816	2534	2590	1640	2203	1945	2714	2559	1581	2776	3203	1763	10996	2080	2416	2244	1579	2292	1603	1041	2561	4138	3566	3299	4036	5130	2437
ENSG00000071575	784	3910	2342	2104	2875	1209	1483	1056	900	1398	2580	1968	1898	898	1730	1825	739	1971	766	1489	900	1404	1611	949	3235	922	1643	721	1380	1303	1731	2330	629	962	3453	1307	860	1465	924	1685	727	761	1057	5117	1850	678	3809	1425	1302
ENSG00000071626	4584	6814	4436	3090	5087	4623	3508	3890	3344	2975	4210	3030	5381	2761	3282	4495	7140	3109	3359	5532	2669	3602	3237	5969	3487	2349	3604	3174	4453	4449	4132	4909	5117	2509	7906	2624	3671	4728	2632	4242	3092	2074	3929	3288	4276	3990	4644	7842	2841
ENSG00000071655	3160	3339	1821	2144	2983	2937	1976	1132	1634	1896	2495	2337	3117	1912	1264	1583	3018	2066	2332	3173	1557	1973	1366	1932	1675	1538	1975	1985	2148	2548	1627	2655	1649	1620	3789	2328	2776	2343	1538	2128	1371	1138	2159	4994	2308	2528	2357	2598	1893
ENSG00000071794	757	3083	1370	897	914	2522	1806	468	1248	1155	1334	968	577	876	1238	2003	4716	1479	1035	2090	1013	864	1076	2491	2937	712	840	713	839	1167	1952	814	4687	1242	5293	1110	1008	764	1036	889	889	422	1217	2180	1401	1990	5171	2344	313
ENSG00000071859	2164	1749	1736	1155	904	1759	1174	691	1514	1015	1948	1405	693	1095	1274	1302	2081	2166	1115	1259	999	1274	1446	2001	1979	888	1181	794	2167	1616	2973	1584	418	1112	2255	1281	1469	1258	973	1317	831	651	1207	3979	1301	2381	5356	1178	1049
ENSG00000071889	1372	1510	1474	1211	1335	1823	1332	906	1857	1126	1524	1354	1513	1290	941	1071	1428	1011	1158	1536	1125	1436	1009	1539	1013	1100	1092	1335	1670	1622	1601	1346	2416	1046	3356	1210	2252	1501	1001	1377	952	762	1283	1312	1548	1964	1864	1434	985
ENSG00000071894	2047	3996	4910	1991	2734	2573	2144	1062	3181	2365	2431	1789	2263	2780	2807	1579	4142	1965	2586	2932	2648	2338	2530	3350	3538	2166	2488	3072	2414	2375	3342	2520	4082	2151	4783	1655	2769	2330	1925	2787	2799	1591	3217	2820	3774	2853	1904	3162	1403
ENSG00000071909	3437	945	1129	33	430	25	264	420	547	37	418	662	236	323	73	334	9	358	289	1053	154	41	135	24	6	57	18	191	20	60	4601	889	10	150	17	66	143	85	61	180	563	48	579	18	47	7	3	9	860
ENSG00000071967	26018	10386	15301	7346	1115	1307	7583	2484	2244	6488	12676	18583	720	17861	15034	4634	1879	2754	18121	2559	16360	1353	2478	4839	2045	6092	1582	2977	2004	3449	22009	1285	1548	14178	967	10634	7477	3738	5747	6236	13222	1211	12052	21597	3943	2323	5202	1027	5364
ENSG00000071991	19	35	75	178	19	12	137	22	37	336	294	205	1	417	418	4	87	91	63	125	291	108	89	125	3	452	9	103	57	27	9	104	2	449	43	458	136	19	163	138	243	22	244	0	26	144	79	7	44
ENSG00000071994	2333	2786	2226	1836	1694	2459	2309	1442	1556	1671	2386	1759	2058	1684	1680	2082	2763	2029	1825	2079	1634	1730	1312	3576	1503	1453	1611	1268	1828	2428	2927	2520	1621	1413	3601	1732	2752	2125	1556	1485	1211	1009	2223	1850	2717	1760	2699	4221	1597
ENSG00000072041	1289	2284	2403	432	1038	161	173	4722	2405	108	308	227	17	208	451	2692	174	123	271	1332	218	299	255	170	4400	172	20	150	1921	422	8116	592	6	252	114	212	219	412	383	579	251	320	394	633	404	357	1030	3112	138
ENSG00000072042	2352	3952	2374	2234	2245	2275	13412	4554	3965	2786	2892	2295	2537	7359	2017	6649	1244	1618	1808	4656	3693	2525	2532	4026	2475	3837	2009	6459	2145	4884	8469	3587	3287	3074	2165	5450	17590	3719	2479	3026	2143	2146	2674	1101	3303	2654	5780	4069	3669
ENSG00000072062	1090	1577	1367	861	1499	1855	1355	1049	1345	1210	1529	1117	1297	1317	1934	1268	2360	1124	1379	1171	1296	1607	1615	1561	786	1251	1420	1252	1105	1402	779	1450	1046	1177	1384	1137	1315	1852	1082	1812	1246	1036	1698	1434	1374	1132	2392	1516	1165
ENSG00000072071	1316	1411	1925	1183	1267	249	1140	556	792	1070	741	1038	418	1303	1654	752	1755	1801	1490	829	1513	1570	1147	1679	690	1521	1140	1530	1083	1273	819	1096	2296	1194	2471	1346	2076	1301	1197	1640	1290	747	1935	1280	690	1770	364	1201	716
ENSG00000072110	14836	30428	15312	7701	26833	15775	15534	16971	9786	5502	21537	9327	27369	18661	4877	16925	8521	6013	3660	22353	5513	10310	11482	5001	19769	9364	8690	14326	14702	20622	25698	21868	22071	7488	5763	11612	20737	18059	4399	15176	4170	6706	4194	25345	26717	16695	39117	23679	16051
ENSG00000072121	4585	5942	5630	2727	3525	5379	3338	2892	5311	2674	4051	3090	3920	3495	4549	4362	4998	2695	2961	2767	3476	4423	3633	3238	3315	3107	3035	2952	2506	3487	5124	3954	3696	2476	3309	2206	3272	3628	2618	3514	4206	2084	4891	2059	2976	3742	4265	3331	2851
ENSG00000072133	181	72	49	171	3	98	329	38	20	206	29	128	3	272	345	1	418	18	311	123	376	118	43	486	74	229	40	273	43	226	336	140	0	377	335	208	485	141	380	46	307	12	491	24	62	47	15	2	7
ENSG00000072134	2685	3530	3259	2905	3116	2691	3072	2422	3168	3466	3585	3599	3825	3731	5595	3257	3547	2208	5440	2711	5442	2873	2265	3518	2625	3131	1955	3109	2109	3316	4545	2850	4286	3701	2875	2206	3907	3896	4675	3310	6971	2016	8108	2215	3077	1710	3085	2469	3830
ENSG00000072135	938	2278	1660	1010	948	1425	1168	875	1115	1154	2313	1129	1196	1032	1062	551	1374	1902	800	728	970	1219	1375	2669	1129	1022	1244	773	830	1312	523	1120	1255	1176	1846	1007	900	989	646	1165	855	362	952	1484	1171	1063	1495	1543	456
ENSG00000072163	82	345	139	442	193	134	245	86	67	425	439	394	61	526	934	26	238	107	417	101	414	277	256	148	56	486	186	349	193	184	55	146	43	711	223	374	298	287	214	697	570	146	387	247	239	106	46	222	158
ENSG00000072195	350	557	462	305	371	68	206	97	284	153	445	467	372	577	302	229	272	127	306	339	307	203	105	126	1035	249	1630	307	179	162	541	523	193	238	616	1534	755	283	157	358	296	119	211	2184	312	167	1231	400	67
ENSG00000072201	290	737	596	1742	537	262	605	2474	1127	1403	782	1868	330	1171	2442	1252	778	421	1944	1005	1992	2029	781	1261	342	719	446	666	496	1904	3209	1265	178	1691	160	603	1045	391	2327	2098	2216	513	2549	159	616	690	97	59	387
ENSG00000072210	3537	6706	3938	5864	2685	4675	13370	4308	5802	8243	5855	12031	4552	15450	17416	2626	5804	6450	21964	4902	14068	8174	5959	1993	4108	9686	3762	13546	2415	10241	7420	9764	4100	14139	9256	11109	26696	5075	20141	5364	22091	2805	34685	2144	6453	5627	3642	5834	5828
ENSG00000072274	17218	9983	6402	3613	7464	7014	11851	3565	8574	4080	3763	1691	6207	10891	3805	6308	9408	13336	3330	6752	5758	4650	6154	19217	13244	5995	5297	8601	7181	7758	24260	6866	32166	7838	9881	8684	18051	5284	3974	2814	3704	2109	5307	14816	10167	6518	26264	22478	4705
ENSG00000072310	3892	7324	8069	3495	4411	2787	8921	3731	4259	9103	4456	3017	5765	8918	4745	3787	2263	2979	4702	6618	4510	4909	4939	14117	3323	4727	6009	7598	4331	6632	11322	5685	6230	3082	8229	6308	13133	5608	2963	4620	4013	2833	3957	2209	4084	2236	3743	3451	5881
ENSG00000072364	16046	10865	13302	6573	12204	13305	9575	10379	10107	8497	10934	8881	10694	11996	11335	13860	10821	6396	7980	6484	8768	9084	8810	8182	10181	8003	7140	7159	6380	10571	11946	15382	11557	8726	11170	7504	10601	11069	8124	11537	10227	7039	12363	10648	9241	10539	21834	10537	9363
ENSG00000072401	598	1731	720	368	469	1330	636	544	1320	442	745	612	335	529	320	610	643	437	429	647	267	553	658	851	579	387	603	368	870	1009	933	973	1569	487	950	829	596	773	611	487	330	571	750	974	1052	751	1304	1311	637
ENSG00000072415	3097	2427	1798	1134	1798	2157	2073	2329	2606	1365	1836	1436	1743	1536	2006	2181	1308	1807	1539	1557	1734	1392	1392	1239	1268	1584	1544	1314	1471	2040	2815	2150	2407	1807	1611	1751	2166	1963	1688	1574	1858	1339	2465	562	2054	2194	2376	935	1676
ENSG00000072422	338	1007	375	436	280	876	765	553	254	521	1350	994	189	654	686	373	499	253	596	893	839	353	422	1012	513	340	372	238	614	647	879	370	396	407	1432	802	1016	604	258	852	496	343	768	1457	499	1062	1180	630	113
ENSG00000072501	6386	8572	6062	4184	6155	5732	5072	4644	5467	4120	5599	4043	6390	5221	7883	5748	8127	8541	6897	4775	5334	4029	4590	9597	4974	4989	3708	3718	5022	5743	10895	7066	11484	4520	9622	4699	5758	7436	5739	4707	4938	3106	7161	5033	4594	6730	10215	9865	5275
ENSG00000072506	3789	3571	2787	3347	2451	4277	3996	2699	4171	2876	3817	3452	3909	3133	3154	4359	3792	2506	3002	3616	3065	2975	1915	3025	2470	2496	2914	2647	2576	4444	2872	3202	2130	2004	4102	2778	5915	3556	2715	2895	2117	1802	3548	2271	3382	3401	3309	3488	2533
ENSG00000072518	3549	4450	4916	2334	4799	3245	2849	2974	3805	2803	3146	2508	4170	3133	3647	4754	3268	3742	3855	2962	3750	4022	3452	4483	2813	3078	3010	2891	3029	3317	5234	4299	2398	3254	3229	2140	3524	4567	2929	3593	3242	2417	4315	1010	3261	2357	2348	3093	3737
ENSG00000072571	499	1007	291	282	995	2162	566	304	684	353	313	136	1115	183	173	837	715	372	286	206	217	297	358	2098	1553	181	328	265	238	371	512	979	3179	247	385	242	345	431	425	114	169	229	280	266	959	1277	1175	3685	1022
ENSG00000072609	2161	2403	2058	1453	728	2325	1471	1665	1832	1376	2512	1696	1696	1426	1670	1834	2675	1645	1469	1018	1300	2115	2126	1725	1518	1401	2113	1481	1514	2122	2460	1859	1158	1085	1887	1190	1735	1896	1262	2356	1562	1188	1977	1445	2064	1603	1625	1892	1322
ENSG00000072657	7	59	31	28	9	18	484	12	5	58	71	26	5	307	30	19	14	24	13	23	75	74	26	461	130	97	198	383	29	205	65	178	15	139	17	434	704	45	46	34	48	1	55	42	54	49	1870	15	7
ENSG00000072682	11961	4021	3543	1567	3012	4163	2303	3043	3457	835	2937	2728	5915	1811	2531	3011	3369	5443	2155	6381	1783	1272	1289	1248	8258	811	897	1379	2046	1469	15125	2003	3397	2015	3515	2141	1713	1841	1480	2637	1814	848	2130	9681	2610	3055	13735	2592	682
ENSG00000072694	131	872	356	280	332	192	376	469	314	370	869	466	197	459	398	202	131	959	379	277	441	282	591	998	434	346	616	167	403	511	122	440	119	405	363	619	308	201	272	227	329	46	382	464	179	221	280	257	130
ENSG00000072736	2826	3465	3221	2239	1789	2084	2593	2528	2007	2178	2856	2411	2093	2442	2850	1754	1939	2551	2151	1677	2103	2522	2322	3199	1724	2192	2239	1633	2590	2451	2882	2078	2859	2331	2472	1926	2491	2424	1866	2583	2246	1526	3364	1790	1662	2387	2256	1836	1909
ENSG00000072756	656	1296	908	612	498	441	709	260	498	588	829	542	631	644	585	290	438	664	501	311	438	557	650	819	707	586	491	502	558	1090	611	1019	1524	445	479	590	877	993	755	551	491	474	900	636	796	420	452	510	584
ENSG00000072778	5996	14211	7397	8468	9062	7787	30372	6326	3570	9054	12372	10544	6186	22305	9743	9723	2847	10309	8895	5841	12200	12631	9206	7601	6970	12462	10244	21071	7504	10246	9950	9979	5493	10614	6158	14687	34591	13912	11434	8336	5010	5022	7250	4965	8025	5607	9520	3934	4807
ENSG00000072786	3110	3879	4180	2651	3363	4673	2761	2802	1801	4197	4580	4228	2718	3484	3883	2928	2428	2995	3132	1912	2943	5243	4340	2917	4539	2276	3282	2223	2163	5250	2785	4316	1898	2466	1782	2153	3256	2095	3979	5174	3070	1671	4750	3365	2642	1718	11304	2543	1632
ENSG00000072803	3435	3587	3815	3015	2734	3517	3823	3776	3025	2754	5038	3362	2912	3529	3070	5028	3407	2726	2641	2847	2901	5112	3364	3880	3298	2646	4143	2502	2012	5080	3800	5413	4907	2860	6058	3096	4017	4213	3018	4513	2788	2778	3514	3940	4182	3152	4717	3146	4302
ENSG00000072818	204	1177	1168	376	1173	833	414	238	306	693	1322	420	426	540	135	400	405	849	168	472	248	800	1347	705	1032	334	1592	229	536	557	178	819	207	159	457	383	223	287	122	340	137	133	297	223	195	233	405	526	312
ENSG00000072832	5	49	29	71	25	22	116	60	9	46	530	92	58	158	44	7	24	1169	82	41	36	15	26	4	14	28	195	143	9	40	131	211	11	100	132	358	208	49	23	62	21	10	36	185	81	45	12	28	55
ENSG00000072840	3792	4671	2690	1339	1737	1045	1789	1331	1081	1562	2384	2440	2629	2473	2047	1528	2587	1516	1990	1431	2274	2117	1849	987	2571	1218	918	2407	1293	1415	3173	1199	975	2046	2719	1768	2054	2404	1525	2828	2405	1111	2747	2554	1258	1774	5963	1899	803
ENSG00000072849	1839	2343	1518	1103	1251	2600	2010	1312	1121	1070	1593	1074	1426	1499	1485	1744	1574	1336	1032	1981	1286	907	1102	2035	1682	867	1168	839	1348	1479	2982	1746	1588	1043	1672	1208	1825	1200	983	1227	1343	671	1496	1362	1545	1077	2575	2163	1197
ENSG00000072858	36	490	993	85	341	245	161	161	82	168	325	87	80	259	94	61	123	221	41	112	88	642	384	270	471	142	795	74	137	135	55	385	53	140	91	121	83	88	64	107	71	37	104	79	124	125	45	96	79
ENSG00000072864	5161	3399	3023	1401	3424	2316	1808	2623	3028	1420	2709	1850	4137	2203	2345	4655	3097	1643	1645	2714	1817	1740	1566	1529	2355	1482	1621	1942	2731	1786	8501	3058	5155	1380	1948	1183	2158	2729	1544	1671	2128	1341	2565	2046	1944	3403	4479	3466	2763
ENSG00000072952	431	664	382	806	365	401	643	251	408	641	2244	2137	489	982	744	216	370	342	546	386	871	290	503	947	219	660	244	227	358	498	613	397	352	481	241	612	318	806	357	1899	881	293	663	1099	503	220	87	549	239
ENSG00000072954	97	77	31	68	107	352	100	74	230	48	82	65	155	130	78	99	200	121	73	71	108	79	76	248	61	81	1414	111	43	125	40	91	193	66	86	1342	630	64	57	105	87	43	84	55	113	37	82	63	57
ENSG00000072958	1535	2463	1745	1382	1636	3529	1648	1024	1280	1179	2523	1656	1888	1459	1373	1686	2324	1386	1512	2205	1283	1326	1214	1582	1267	1023	1508	1087	1229	1838	1105	1351	1279	1161	2146	1532	1783	1546	984	1538	1105	702	1400	2857	2210	1940	4894	2169	1375
ENSG00000073008	2102	1807	2554	933	1698	2175	897	1465	2764	647	1610	689	854	865	785	1689	1658	2616	928	2391	615	1230	814	1513	1940	702	1204	497	1387	1302	6595	1982	4481	664	1795	803	760	1631	546	1321	777	728	979	2410	1987	951	2793	3169	1566
ENSG00000073009	562	395	444	296	308	377	264	190	434	278	410	302	340	269	255	429	270	297	223	303	246	298	281	302	235	170	309	218	417	321	643	385	564	126	333	230	241	280	167	279	244	192	260	319	246	574	554	294	256
ENSG00000073050	920	1317	1053	841	737	1075	1068	416	704	827	949	880	522	1063	1067	750	1741	993	965	627	880	780	640	1423	690	658	763	811	636	811	994	911	1089	906	1079	730	1192	823	664	758	787	422	1086	1235	893	672	1373	746	630
ENSG00000073060	1556	1264	2106	742	330	1768	3418	936	3167	1237	1324	1310	518	2421	1474	2386	963	945	1469	715	1867	1826	1229	1259	7990	1200	1055	2789	954	2294	3500	1107	1266	1720	1070	1601	3362	1029	1366	1294	1606	586	2209	915	2260	1207	1887	2737	884
ENSG00000073067	1	86	1	1	1	0	19	1	26	13	4	16	28	27	65	1	11	47	468	1	208	4	8	17	1	14	8	39	2	6	5	1	4	105	7	11	54	18	67	13	394	18	409	0	1	2	0	12	37
ENSG00000073111	2651	4448	1622	1663	3198	3458	2714	2248	3110	1614	1664	1145	5796	1684	1549	4351	5816	2795	1788	3831	1213	1511	1635	5880	4382	1185	1677	1562	2398	2455	2421	2855	8412	1280	7917	1597	2490	1677	1487	1248	969	853	1584	2541	3546	6098	4662	7400	3286
ENSG00000073146	30	50	134	10	40	60	32	9	43	57	33	17	12	18	28	18	438	16	6	28	6	56	41	63	25	31	21	5	4	24	179	43	8	17	706	23	9	24	10	20	12	11	11	100	207	8	15	131	30
ENSG00000073150	163	112	302	16	63	19	26	23	375	16	45	11	30	26	16	203	449	72	23	40	18	35	73	290	79	10	45	22	16	29	328	45	30	16	706	20	20	13	11	23	16	11	20	114	46	268	39	68	48
ENSG00000073169	1102	956	1035	725	768	1292	617	406	808	698	946	806	737	680	755	654	850	880	736	670	683	873	573	562	481	708	738	819	763	817	1081	777	870	573	1006	696	1023	984	709	832	819	524	959	782	883	1281	659	1011	436
ENSG00000073282	54927	33073	24857	20688	21313	17808	22126	28087	29464	16176	19157	17515	45297	17103	25971	20570	11433	16600	21109	27021	15531	16035	11949	10188	20708	15121	14375	14304	46287	23920	44369	27800	31830	16580	18747	11184	19616	27451	20132	16972	18629	14089	31360	4370	23066	18231	19967	20447	26818
ENSG00000073331	1280	2409	3269	1459	1637	3205	1856	777	1721	1125	1391	1175	2126	1500	2520	1737	1253	1291	1489	923	1530	2013	1802	2066	1608	1409	1787	1374	912	1950	1675	2441	1461	1166	835	902	1565	1270	1290	1673	1841	907	1941	736	1294	1081	653	2545	1045
ENSG00000073350	2056	1939	2087	2569	2658	1545	2732	2735	3092	2461	2997	2738	2294	2545	2547	4289	3749	3387	3246	2319	2592	3001	2312	2910	638	2751	2484	2928	1981	3041	1901	3030	1381	2443	5854	2118	4770	4012	2824	3535	2848	1523	3844	78	2019	1354	326	406	2163
ENSG00000073417	2726	2282	1317	1373	1031	2930	1309	1495	852	1185	2173	1383	2216	1516	1861	2661	1321	1644	1087	2040	1096	1315	1381	1794	1255	1103	878	1082	1837	1732	3191	1869	2576	1289	3162	1353	1878	1613	1238	1900	1390	964	1920	2034	2038	1938	2229	1939	1235
ENSG00000073464	25	177	310	246	134	86	229	54	27	147	271	413	36	609	695	26	278	143	447	46	178	427	253	699	283	402	335	71	67	381	30	54	61	544	90	726	327	202	206	272	317	181	690	216	169	57	28	77	95
ENSG00000073536	458	1102	1035	819	928	799	887	594	607	467	823	619	930	765	912	551	1046	990	662	537	739	726	580	1425	919	674	645	672	726	1095	837	913	1010	580	928	655	1126	801	575	673	770	459	1055	464	1223	551	1586	1931	869
ENSG00000073578	10485	6575	6469	3086	7755	3638	7035	4716	7035	3141	4487	2903	8852	4801	2957	10935	5750	5921	2863	3358	3928	2362	2742	4909	5875	2960	4196	5303	4159	3264	10068	4736	5750	3799	4885	5676	8296	2267	2187	2752	3389	1193	3845	4335	4625	2454	7308	5537	2770
ENSG00000073584	2273	3437	1860	2012	1538	2027	2188	2920	2200	1643	2862	2495	2418	2431	2882	1654	2448	1503	2328	3053	2405	1407	1722	3455	1792	1423	1687	1384	2159	2441	4521	2557	2234	2223	1944	2109	2286	1744	1969	2451	2897	1264	3511	1094	1914	1358	3362	3588	2116
ENSG00000073605	86	263	381	90	612	703	286	41	192	253	268	122	242	303	447	279	379	191	225	117	293	293	343	326	373	242	291	401	178	134	267	269	665	209	382	91	299	142	229	155	434	77	419	90	116	117	209	204	113
ENSG00000073614	9320	10934	9462	5786	6511	7943	7260	5796	3718	6435	8040	7012	6600	7927	10404	6767	6896	5480	9551	5497	9627	6303	6484	6907	7032	5744	5793	5285	5356	6610	11751	8152	8563	6835	9746	5173	7947	6274	6578	6731	11033	3747	14515	6104	5935	7267	6480	7262	5155
ENSG00000073670	4	21	32	91	14	14	53	100	63	135	95	102	33	55	105	17	96	27	93	29	93	175	89	217	14	82	45	76	19	85	23	87	10	36	161	55	86	131	107	111	69	96	81	12	71	22	20	24	118
ENSG00000073711	6642	4091	5195	5667	3185	1462	3239	4449	5310	4194	4309	5412	4051	2997	8493	6227	6820	2756	6378	6694	5433	4012	3270	1874	1774	3613	3087	2049	4104	4439	6010	3830	5103	4004	6802	3225	3209	3868	4512	5364	7881	3788	9274	1437	3997	6375	3973	1600	2647
ENSG00000073712	726	2628	1349	988	502	588	1458	408	574	670	3414	2011	315	2321	983	79	540	559	1371	1108	1162	461	630	1452	1247	907	400	402	451	813	1183	717	662	1886	615	2221	757	819	739	1864	1049	296	985	4669	1227	598	3744	2466	201
ENSG00000073734	1045	60	249	6	26	0	113	21	153	47	113	22	141	173	119	181	27	218	93	12	159	83	35	70	3	52	24	111	1	16	828	77	26	71	6	59	125	12	66	11	70	19	93	2	31	37	0	3	281
ENSG00000073737	299	1616	826	190	1726	171	1515	2630	3467	287	288	261	1598	1224	54	10498	55	714	162	579	535	666	829	966	649	638	1247	1488	535	1301	2784	2010	177	492	124	633	2032	1110	448	868	115	387	127	23	1117	274	111	24	2097
ENSG00000073756	10475	669	13074	230	7988	1155	903	3521	3245	316	1643	164	1518	548	206	2614	144	1888	115	8996	1373	1164	371	302	993	143	914	190	3881	177	10725	3031	1570	413	839	420	501	1513	338	405	329	396	604	2425	357	275	3069	302	666
ENSG00000073792	1829	2173	2205	136	2786	512	490	709	2813	188	490	112	2873	427	363	2074	251	487	153	1561	187	574	365	370	2108	189	589	195	517	425	3310	1127	2510	381	1947	331	249	1053	166	512	240	449	284	4732	1850	1163	4905	1584	126
ENSG00000073803	1963	2492	1439	774	1405	1299	1071	975	2211	799	1296	858	1888	1005	1309	3263	1287	1422	836	2302	1107	658	868	1155	1151	715	782	665	1568	1129	5330	2221	2208	1123	1326	786	1168	922	956	841	1026	454	1166	1099	1397	925	1735	1532	1301
ENSG00000073849	404	2808	1918	1616	1459	1918	2759	4378	1067	1187	2312	1667	489	1949	966	1511	479	1800	849	1057	1348	1494	3756	5909	2785	1231	4920	964	4250	1348	688	1942	423	1813	1079	1913	1130	904	861	1009	931	222	1592	1942	645	869	899	967	318
ENSG00000073861	11	132	120	14	121	160	36	5	24	45	100	29	44	11	8	44	26	83	7	58	15	29	120	102	93	16	127	14	42	34	16	55	26	12	73	16	8	4	9	16	12	4	11	24	7	10	29	78	16
ENSG00000073910	1135	1154	2114	1525	399	658	4262	922	317	3031	2584	2701	227	4238	4126	1561	2988	793	2970	823	3159	2528	1984	2254	465	3865	1209	4627	537	2903	759	2000	213	3462	1658	2454	7233	1626	2355	2739	3456	651	6265	584	1665	1374	226	684	1459
ENSG00000073921	15690	20099	14027	7660	11567	13941	11433	11574	11314	7930	13986	9793	11906	11067	10059	13937	9508	11856	7819	11578	7839	10752	8557	7864	15079	7150	9163	7231	10652	12595	28151	16181	12002	8875	11050	8845	13258	11705	8819	10929	8867	6069	11389	10555	11963	12077	19860	14487	10959
ENSG00000073969	1590	2063	1867	1497	1219	2037	2064	2181	1924	1348	2444	2023	1453	1561	1529	1633	1377	1735	1480	1468	1559	1993	1779	2317	1069	1464	1834	1221	1513	2266	2136	2260	1346	1373	1386	1629	2542	1910	1659	1609	1215	1036	1805	777	1637	1019	2056	1555	1727
ENSG00000074047	118	678	226	97	104	82	736	31	264	525	190	322	167	747	309	31	320	68	369	161	433	47	136	46	156	359	42	561	93	91	140	68	67	336	358	273	273	202	144	419	679	92	405	247	118	250	59	89	81
ENSG00000074054	7140	7394	5920	3605	5006	5505	5589	4686	4722	4714	5547	5979	5375	6360	6699	3949	5389	3662	5746	5098	5360	6154	4498	4124	4747	4339	4027	4885	3334	5496	8814	6721	4128	4861	5351	4191	6731	6565	5561	6557	6324	3323	7402	4025	3871	5499	5004	6151	3579
ENSG00000074071	2218	2385	2072	1869	2128	1907	1675	2037	2064	1607	1806	1617	2762	1288	1240	2064	1346	1975	1740	2252	1219	1438	1067	2217	1358	1120	1608	1204	1938	2108	3218	1788	2161	1179	1878	1574	2161	1538	1118	1511	1113	768	2202	1433	2204	2196	3087	2532	1453
ENSG00000074181	6440	8469	9731	11129	5286	22834	8560	5279	9087	10466	11814	10276	5886	11804	16292	6655	29915	2080	19517	8453	16482	14331	10894	20124	4594	13392	7443	17421	6363	12814	3483	8954	6858	12618	17986	8919	14269	19045	13211	17657	17396	10249	27443	16709	12919	15448	11582	6956	7021
ENSG00000074201	2962	5362	4772	2192	3297	2919	3023	2617	3137	1935	4226	2568	5003	2450	2598	4496	2537	2848	1915	2655	2245	2310	2456	2294	6036	1925	4550	1879	2935	3339	6822	2934	5081	2214	2658	2408	3240	3029	2033	2247	2344	1470	3041	1832	4100	3334	3830	5812	3525
ENSG00000074211	17112	6489	7901	4786	5460	5498	1592	10921	13025	3990	6012	4970	8227	1478	5772	11174	7643	3513	5177	9352	4157	6988	4724	2838	2914	4697	4226	1078	7656	7564	18821	4260	5941	2608	4914	1826	1421	11089	3728	6958	3826	6085	6705	284	5699	7395	318	2753	10112
ENSG00000074219	750	2211	1065	874	311	992	698	520	646	400	1300	582	153	585	465	680	1232	246	314	827	396	487	477	403	1804	334	316	253	1175	734	2926	506	2334	627	2170	741	343	663	389	884	273	304	301	2823	996	866	1557	2360	273
ENSG00000074266	1021	1423	996	490	857	898	774	493	702	566	834	631	685	590	783	734	883	843	589	654	662	643	712	684	1279	532	645	514	590	814	711	1196	1004	513	695	604	744	707	728	590	739	425	1025	483	876	787	830	1715	611
ENSG00000074319	3032	2568	2806	1708	1361	3143	2354	2837	2168	1418	2515	1924	2497	2275	2020	3251	1405	2026	1574	2504	1810	1875	1564	1726	2731	1468	1583	1537	1948	2411	4359	2533	2782	1651	2258	1592	2728	1761	1609	2046	1866	966	2092	1707	2711	2004	2702	2502	1911
ENSG00000074356	2186	2445	2079	1383	1596	1900	1599	1257	1081	1392	1950	1427	1610	1650	1946	1440	2485	1118	1700	1636	1508	1549	1562	2087	1697	1356	1364	1427	1431	1694	3632	2368	3077	1551	1873	1240	2003	1843	1509	1907	1701	1141	2322	975	1452	1151	1781	1460	1576
ENSG00000074370	321	2199	1598	1314	2100	1231	777	1016	554	1137	1906	625	690	993	1056	523	857	1153	597	1261	2286	790	2505	1852	2812	1186	3542	423	1932	770	860	1665	304	1847	1201	1479	307	760	399	1129	665	274	494	483	247	513	457	900	417
ENSG00000074410	25706	14867	10531	10662	3791	15276	10113	15974	10476	8815	16575	12379	16349	7059	14604	22889	4335	9332	12011	8768	12097	10599	7397	1191	11038	11254	5946	7568	14912	12201	48656	6376	2308	10354	5871	5735	9275	14096	13906	11075	11493	8293	20073	5370	10791	17722	20683	12366	13790
ENSG00000074416	4001	3345	1888	2599	1629	1707	2748	3119	2783	2426	5608	6781	2233	2763	3892	5323	2272	2196	3190	6390	2898	5159	3651	2553	1491	2311	3008	2687	2100	3986	4791	3326	555	4232	1752	4220	4944	5840	2706	5642	2462	1952	2950	2023	3976	2162	5711	1547	1334
ENSG00000074527	1125	1809	468	945	311	984	1235	306	1334	616	619	400	191	1410	1341	321	189	253	740	1195	1115	498	353	764	2118	850	624	754	306	661	1137	1098	638	1740	103	1565	1117	538	515	1304	864	223	954	2695	936	322	1746	519	119
ENSG00000074582	720	725	1003	586	960	1307	995	463	362	692	810	617	920	632	768	865	627	847	660	782	609	628	492	568	694	692	602	656	522	929	597	806	1439	525	547	597	1033	758	642	570	599	378	738	567	885	552	793	1848	498
ENSG00000074590	1149	3598	2066	1774	986	959	3275	1355	1086	3808	3307	2499	485	2275	2207	833	1501	1621	3947	1815	4672	2764	1243	1304	1293	786	1021	1743	1915	1169	2707	1108	509	4143	1025	2147	2588	1189	2804	2614	3654	563	4577	3815	1880	1407	2358	785	627
ENSG00000074603	3885	4509	3146	2415	1433	2201	2778	2830	1828	2285	3460	2588	2409	2823	5046	2875	3599	2250	2845	3410	3233	1902	2589	3854	1633	2080	2234	1944	2744	2832	4211	3166	3866	2673	3834	2532	3015	2225	2407	3473	4821	1396	5177	2157	2778	2793	3876	3669	2205
ENSG00000074621	595	957	877	422	305	658	785	325	349	599	647	569	758	722	833	422	419	517	535	334	668	506	394	982	352	472	376	547	444	593	1033	639	712	536	445	433	728	362	434	430	501	235	576	266	473	675	822	407	563
ENSG00000074657	10113	6583	7409	2628	3772	4709	3576	4358	4082	3304	5154	4117	5139	3894	3775	4568	7591	4074	2867	7907	2020	4008	3869	5490	5028	2124	3025	2716	6374	4002	14567	4603	3549	2805	6918	3033	2735	3677	2754	4399	2702	2430	3155	3923	3938	5651	5739	3780	3469
ENSG00000074660	644	1208	613	419	728	934	568	300	408	517	1056	429	327	366	381	179	217	729	259	508	328	897	546	389	480	422	1058	311	347	539	411	588	264	313	746	443	296	310	179	673	308	187	334	566	483	313	488	372	195
ENSG00000074695	11348	8738	4801	4814	7411	6110	8366	7700	7231	3974	9041	7188	6027	5771	4357	2147	6016	5699	3766	8525	3703	4283	5285	21012	7026	4144	4601	3751	6489	8594	23154	9475	9555	4383	6429	5858	6521	6459	3772	6875	3394	4179	4537	6155	7556	7121	21119	4947	6746
ENSG00000074696	4249	5389	5318	2365	1281	2247	2942	3103	3932	1985	2691	2089	3138	2283	2670	4990	3446	4289	2969	3216	3088	1300	1784	9188	3620	1849	1292	1479	2689	2486	12535	2264	11304	2864	2898	2282	2846	1782	2470	1852	2868	1050	3907	3677	3377	2308	5203	4031	2611
ENSG00000074706	90	457	381	128	291	354	258	90	199	295	482	165	87	264	261	173	238	404	93	207	87	235	525	249	411	177	586	198	175	244	75	322	141	114	390	215	147	89	72	190	198	44	237	81	105	128	74	178	82
ENSG00000074755	5565	7686	7493	4593	6599	5684	5632	3739	3007	5276	6941	5205	4679	6683	8798	4399	7235	5356	7275	3546	4947	6585	6513	6963	4667	5395	5384	5552	5700	6315	6722	7621	6485	4732	5762	4670	7266	6716	4708	7338	7877	4146	9779	4496	4270	4180	5986	6864	5260
ENSG00000074800	128120	80973	89486	54196	77997	110444	50785	96835	63198	31862	67968	43632	111710	34474	34175	114190	104844	78094	20972	89145	27087	42059	44873	76922	89672	27982	49629	31335	70710	87804	153890	83095	125588	21952	130657	36301	48116	70652	25705	63005	16670	35809	25304	64461	109225	92802	285054	180925	70538
ENSG00000074842	1853	2624	1589	1015	1349	2616	2190	1830	2111	899	2051	1304	2157	1476	847	2221	1834	1897	1115	1921	1040	1238	1196	2181	3222	846	1355	894	1464	1544	2798	1641	1368	1023	1689	1358	2108	1232	962	1340	935	508	1126	4425	2220	1506	4563	1809	1053
ENSG00000074855	796	583	1012	812	838	408	782	484	641	1286	1099	1561	837	930	1590	564	1151	975	2150	435	1294	1952	997	573	363	1382	713	1440	483	1643	189	1046	196	1228	248	969	1804	1555	2398	1789	1581	860	2639	463	698	662	665	129	863
ENSG00000074935	341	462	595	291	216	469	627	202	208	397	477	361	214	551	738	309	616	444	625	339	596	334	344	438	207	423	269	416	308	378	414	377	435	517	855	414	755	337	555	374	703	191	852	503	352	268	421	480	349
ENSG00000074964	1948	3307	2961	3511	2656	1996	3718	3519	2921	4039	4360	4841	3064	5561	5392	4227	7118	3016	5148	2893	5345	6661	3739	3567	1361	3642	2849	5348	2024	6409	2649	4138	1291	4634	5950	3799	7649	5524	6467	6291	5428	3005	6973	3238	2725	2384	965	547	1812
ENSG00000074966	59	116	201	57	149	105	72	40	111	132	181	110	41	71	228	182	62	236	146	33	98	113	192	64	66	155	160	61	63	164	37	144	27	133	100	76	127	159	135	112	172	59	197	86	49	56	31	225	77
ENSG00000075035	26	39	15	87	8	5	41	54	13	48	23	67	13	76	181	721	23	18	168	390	91	13	16	20	6	27	22	54	149	38	1258	45	18	91	935	70	86	8	16	63	88	9	52	71	9	4	4	23	8
ENSG00000075089	1040	1421	717	459	441	1154	1233	701	776	688	721	564	525	678	557	831	773	574	468	769	538	436	575	2166	941	563	444	541	616	830	1607	1075	1298	686	838	767	1394	528	640	367	606	406	868	567	734	778	985	1297	567
ENSG00000075131	218	468	309	241	235	435	284	374	443	305	243	148	522	224	257	254	370	348	210	241	164	170	218	566	273	144	219	164	313	346	378	371	830	212	337	207	293	216	160	202	214	131	209	119	326	430	808	851	348
ENSG00000075142	2521	2864	1689	1399	1763	4414	1345	1644	2324	1054	2454	1349	2447	1233	1058	1964	1532	1575	1310	1944	1171	859	1039	1115	2131	836	1039	612	1536	1957	2343	1760	2155	1211	2197	1300	1005	1758	1123	1534	927	882	1318	2556	3139	1642	4490	3139	1637
ENSG00000075151	5593	7928	4771	3193	4430	4298	4035	5066	4593	4247	6633	4984	6828	3776	4236	4588	8124	3584	6451	4311	3783	5182	4113	4104	4365	4386	3644	3045	5206	4908	7823	5690	3981	3408	6792	3463	3893	6734	4170	5600	3744	3526	6168	5775	3346	4557	7769	6119	5371
ENSG00000075188	967	1579	995	497	952	1505	739	699	1303	611	836	501	1334	477	614	1220	456	745	492	945	502	509	397	996	1221	456	566	344	699	798	1624	1192	2463	439	750	512	692	655	517	513	542	412	672	479	1539	1059	1005	2327	790
ENSG00000075213	9	766	110	133	894	102	510	126	129	444	569	592	8	587	372	44	49	118	361	256	306	24	398	297	600	351	100	52	57	276	56	289	35	275	36	213	96	189	94	191	176	50	257	1840	85	122	906	901	92
ENSG00000075218	349	641	239	218	824	1564	304	153	404	192	258	88	840	136	91	587	915	310	178	410	129	258	278	780	441	87	232	237	242	281	591	504	1260	85	599	166	182	343	179	169	110	181	179	472	450	517	1084	1551	431
ENSG00000075223	12488	18986	5337	5659	5000	6637	6072	8728	5371	3332	5630	6633	6734	5227	6462	4908	6098	5504	6538	10690	5671	8571	6413	3323	13538	3262	2754	3670	8133	4529	9450	6978	3011	7012	4048	7599	9102	6998	6701	9567	6066	3802	4792	4393	4610	12522	12797	4878	3880
ENSG00000075234	553	965	858	588	557	1137	3578	413	893	588	807	490	818	1753	431	659	488	870	911	392	748	402	443	559	534	838	487	1150	682	789	876	585	728	927	918	883	2356	914	598	980	1259	540	1425	976	633	412	891	1017	111
ENSG00000075239	1095	1197	778	1657	831	1295	2781	1062	786	1312	2080	1590	1470	2408	2466	1318	1559	1675	2033	1165	2444	874	850	1164	1396	1501	1309	1990	1066	1670	1192	881	1360	2356	1024	3282	5559	1149	1334	1399	2195	675	2368	955	1993	1115	1715	1791	797
ENSG00000075240	3501	2811	4869	2865	1775	3955	4651	2026	2448	3414	3694	2943	2479	4112	2974	2522	3605	2518	3586	2042	4244	3596	2615	3529	2613	3262	2838	3648	2585	4098	3869	2679	4177	3466	5663	2587	5269	3405	3427	2323	2882	1718	4572	3138	2757	2781	2264	2791	2298
ENSG00000075275	29737	10586	11846	5227	11834	5566	5886	6733	9894	6827	6363	5925	14593	4144	7189	7920	8270	4581	9071	7099	7778	7525	5629	3598	8690	6164	7250	5392	9201	7204	17354	10537	8810	5406	5992	3279	4573	11122	6221	7972	7916	6013	11609	6070	6624	6103	8722	7336	8676
ENSG00000075292	9702	9581	9286	4977	5025	6528	8222	3561	5174	6237	7698	5769	6099	7328	8462	6469	7264	5618	6273	4157	6512	6038	5693	7485	6819	5744	5149	6338	4362	6689	10828	7294	8702	6501	6253	5334	8496	6244	6423	6357	7837	3970	9083	5087	5398	4981	5423	8708	4818
ENSG00000075303	682	1070	526	415	376	1227	775	500	537	509	624	586	419	562	839	651	1958	464	680	538	717	463	575	1214	482	473	533	480	557	607	874	696	1568	628	1488	507	652	385	626	503	887	382	1002	404	726	898	1134	940	633
ENSG00000075336	664	622	522	491	530	831	843	497	380	589	619	511	697	544	556	661	715	592	470	746	466	397	426	1262	446	414	535	535	563	769	1025	827	528	414	691	739	941	531	494	567	495	316	688	374	722	828	1247	1129	658
ENSG00000075340	10	120	34	50	35	123	122	10	7	56	84	65	4	145	107	12	34	53	95	11	49	274	77	89	67	101	29	43	30	46	62	82	32	119	1163	124	76	62	39	76	119	3	113	41	27	17	118	282	21
ENSG00000075391	2242	4911	3798	1723	2624	2850	3161	2316	3603	2409	3613	2630	1608	4226	6552	3656	3539	2864	4196	3419	3690	4084	3179	4663	3289	3410	2432	2868	1336	2915	5269	3079	4585	3360	4711	3213	3905	3576	4286	4277	5313	1646	8170	3183	3143	4032	7914	3638	1797
ENSG00000075399	676	1142	784	639	1035	1884	614	731	872	421	816	474	873	540	623	781	523	566	467	671	464	658	856	1372	471	393	1110	633	561	655	459	879	823	437	487	420	680	761	351	734	416	376	497	899	840	611	857	562	1031
ENSG00000075407	2300	2583	2180	1003	1028	1367	1580	757	1320	1351	1872	1216	1671	1351	1455	1801	2711	1483	1532	735	1572	1251	1162	2305	1153	1071	1101	1157	1235	1327	1297	1412	2370	1371	2494	1148	1471	1178	1378	1235	1581	818	2228	1974	1182	1230	1817	1133	1224
ENSG00000075413	7424	7031	5484	4066	6581	6225	2955	6896	6138	2650	5731	3504	7144	2683	3162	6535	4206	3612	2377	7701	2254	3460	3366	2861	3929	2429	3547	2016	5863	4915	11693	5938	7343	2242	4266	2488	2641	5061	2313	4662	2909	3211	3470	2108	3771	4876	7004	8992	4016
ENSG00000075415	18381	18288	12816	11789	12184	19731	18642	13509	12214	8386	16623	10943	14899	14422	11648	18624	10105	14997	10654	16472	10789	12001	9304	15079	12857	9569	14497	12115	9771	20046	19133	18195	20976	9544	11009	17642	27517	15096	10009	13474	10111	7979	12898	11998	23213	16576	18393	20731	10651
ENSG00000075420	11146	14395	7523	3190	6440	8616	4652	5339	11012	2635	8190	5139	5595	4495	3924	5655	5325	5663	3291	7314	3059	3576	4719	6780	9119	2675	4279	1763	7018	4239	26358	9284	9945	4550	4576	5042	2972	5090	2279	5692	3038	2511	3597	14026	4910	4490	14546	6147	3014
ENSG00000075426	34862	20490	26647	14719	12631	19221	16929	18855	17356	16426	16899	16350	14505	25353	21548	13573	26239	14804	20315	17258	13740	14226	14244	18653	13069	13897	11597	11505	15925	18376	34936	20511	14764	15148	31427	10901	16895	17080	12602	24391	15972	10256	17089	11196	13800	13548	13091	11478	10424
ENSG00000075461	86	39	19	1	4	3	13	1	55	2	1	12	2	72	6	1	228	90	15	26	21	11	1	12	192	11	8	26	0	3	405	7	31	20	185	41	28	4	23	6	12	1	20	0	1	102	11	94	1
ENSG00000075539	17170	11522	11311	5077	7088	6817	6017	4532	7278	4568	8461	6172	6852	6488	8401	7766	8163	6105	6839	7227	6778	5711	4802	5048	6383	5246	4725	4711	6024	5978	22960	9571	11207	5752	5248	4626	6294	6471	6381	4965	7314	3856	9793	4572	4877	8910	8971	10064	6709
ENSG00000075568	5999	5521	5904	3990	4246	3881	4281	4933	3821	4352	4957	4252	3935	4566	7181	4789	6137	3167	4833	4025	4945	4646	4543	3237	3230	3990	3501	4206	3967	5654	7846	6478	3088	2714	4205	3319	4869	5608	4373	6058	5725	4335	8244	3611	3850	4987	6030	4964	5377
ENSG00000075618	13905	18242	9137	8300	26984	14219	3400	21545	13781	4217	13942	7871	26862	3772	2956	19041	5290	9984	3133	16107	3278	6744	6227	943	18799	4327	12579	3560	14768	14476	14917	12477	16901	2788	10276	6040	3099	15043	2570	10018	1618	6814	4373	11109	17841	11706	38063	16575	11140
ENSG00000075624	236330	281646	166110	99451	327424	329032	130119	197244	216715	91471	263429	129232	309508	142527	78718	248505	112289	175398	102821	256071	80676	125839	146804	135170	200517	71476	167398	76542	168617	174020	263292	209936	309979	79924	195915	124492	136255	172086	75306	148518	63463	61685	89233	307393	208899	164024	446299	269662	135771
ENSG00000075643	2048	946	2163	771	1440	7080	1677	1045	1514	623	758	983	1809	930	891	1552	945	439	615	1495	737	902	582	1560	732	895	569	1008	1819	1708	3303	1715	4221	592	643	1025	2147	1555	431	1080	525	1099	1037	859	1330	1452	1860	2516	522
ENSG00000075651	5243	4870	3666	3294	1956	2587	3441	2059	4039	3536	4486	5336	2428	2898	7785	4639	2822	2058	6249	3852	5051	4289	2895	2562	1818	3982	1635	2178	2690	4168	7565	3230	1690	4140	4595	2798	3499	6453	6545	3823	6175	3166	8715	1715	2823	3719	1943	961	2462
ENSG00000075673	181	2876	1861	808	63	3929	11772	3909	12	9179	4380	605	2275	8278	17	10153	312	764	398	3740	727	13206	5872	1192	479	2085	3776	11305	314	3303	381	7159	12	4624	439	6336	21000	8589	5071	3875	375	3410	614	5	4640	3474	54	8	2231
ENSG00000075702	355	509	338	559	896	648	333	336	725	242	443	517	299	273	251	294	1644	358	313	564	317	356	428	609	266	194	615	322	291	352	461	472	674	197	773	699	569	587	409	507	391	362	442	197	489	802	636	1126	670
ENSG00000075711	8067	5867	3456	3458	3476	3896	5099	3665	4272	4173	5671	4736	4208	4883	6699	5288	6167	4142	5046	7274	4932	4839	4183	3933	3366	3778	3923	4360	5755	5606	8264	5898	5260	4811	10512	4189	6305	6512	5968	4341	4809	3206	6814	6850	5215	6783	6799	5647	3615
ENSG00000075785	12451	11223	11209	6761	7996	11413	7221	11731	14539	5682	11904	8423	9606	7103	7708	25323	6081	8039	5931	13820	6118	8696	7627	6005	7427	5749	7111	5063	7902	10233	23473	10593	9906	5842	8303	5764	8253	9610	5922	9518	6225	5227	7827	6517	10213	7043	11615	8958	8286
ENSG00000075790	1721	3518	1850	1283	1842	4983	6249	2018	1748	1609	1969	1326	1825	3327	2104	2820	3018	1327	2120	2922	2530	1038	1508	1714	4422	2256	1426	2554	1823	2270	4072	2047	3749	2536	1136	3062	7073	1255	1646	1829	2594	980	3865	2968	2606	2167	6925	2569	1445
ENSG00000075826	114	226	272	176	315	152	219	94	140	349	298	187	264	230	456	102	214	124	209	93	350	223	437	207	110	201	277	283	192	126	65	238	82	172	166	121	175	255	169	280	376	121	274	68	137	149	381	439	219
ENSG00000075856	3163	4643	3699	2639	2813	3893	3276	2085	2936	2575	3266	2450	3528	3192	3496	3140	2947	2414	2551	3014	2717	2398	2278	3554	3127	2318	2528	2299	2245	3147	4373	3726	4908	2338	3181	2333	3504	2474	2377	2576	3304	1336	3688	2361	2548	3116	2842	4788	2783
ENSG00000075884	137	745	455	247	463	601	384	219	205	437	878	347	88	357	158	191	185	571	112	261	147	353	867	539	598	206	742	112	309	359	136	438	184	183	346	337	142	193	135	279	154	63	214	207	104	138	101	306	149
ENSG00000075914	2172	1566	1593	1179	1108	571	1245	1005	725	1021	1119	1149	1316	967	2131	745	697	1406	1326	829	1723	837	856	1340	1122	978	973	895	1130	1411	1424	1456	1847	1005	1042	916	1317	1150	1220	1339	2277	693	2819	585	1591	703	1369	887	1018
ENSG00000075945	2961	3071	3062	1637	1536	1994	1827	1619	1118	1403	2574	1714	2622	1993	1909	1591	2354	1519	1750	2881	1519	1686	1312	3179	2392	1234	1341	1135	1759	2470	4518	2066	1847	1404	2934	1997	2347	2417	1538	2528	1886	1281	2115	2355	2037	1551	3140	1412	1455
ENSG00000075975	3092	2495	1967	1608	1450	1328	1803	1769	1597	1406	2250	1990	2069	1846	1943	925	1180	1623	1408	1432	1420	1486	1449	1635	1982	1428	1698	1103	1549	2321	1554	1967	1891	1086	1868	1519	2114	1649	1504	2204	1798	1053	2076	1675	2318	1129	2726	1774	1374
ENSG00000076003	1394	2882	1431	1391	2712	2724	2166	1889	1758	1195	1606	968	3392	1477	1659	2398	4303	2085	1515	1541	937	1159	1745	4574	2350	1121	1397	1037	1216	2390	1678	2071	8548	1059	4751	1417	1592	1554	1166	1564	1060	785	1589	1907	2340	2617	3095	6565	1855
ENSG00000076043	2895	2014	3405	1824	1534	2314	2247	1939	2621	1753	3616	2441	2652	1695	1699	2919	1004	1584	1509	2275	1469	2439	1589	1438	2413	1591	2110	1090	2024	2971	2724	2084	1948	1722	1421	1487	2282	2492	1874	2083	1349	1312	1635	2061	3074	1825	2633	1411	2304
ENSG00000076053	1069	1089	917	418	697	1070	806	571	711	536	918	627	675	683	702	953	678	536	590	824	538	478	666	591	822	586	617	483	817	999	1832	1243	975	540	1023	739	839	762	716	605	672	523	994	584	1106	893	1492	1396	870
ENSG00000076067	1278	1574	1871	699	1297	974	685	875	1260	565	1179	817	1206	879	1449	1076	469	964	661	697	807	774	805	801	699	639	659	539	647	592	1094	1144	584	781	294	629	610	762	549	1590	1096	410	909	1302	847	520	1654	1200	718
ENSG00000076108	6163	7108	10676	3586	10300	7439	5321	6625	7682	5013	5574	4176	6228	6680	9068	9817	6523	4383	4845	4564	6275	6173	6841	5617	5383	5106	5380	5854	4683	5277	8328	8098	6789	4846	4869	3574	6476	6122	4454	7567	7597	3815	8129	4178	4474	4726	6047	5805	5080
ENSG00000076201	2367	1581	2788	888	2791	1038	1045	1142	1333	1370	1400	1077	1690	1436	2231	934	1691	1065	1592	625	1740	1806	1866	776	1343	1561	1358	1782	1729	1303	1049	2213	1146	1382	1083	892	1394	2263	1247	1890	1915	1234	2244	1170	1920	863	2361	928	955
ENSG00000076242	1962	2492	1895	1229	1592	1542	2364	976	780	1357	1954	1384	1974	1513	1563	1083	1249	1172	1349	1085	1228	1270	1283	2259	1633	1168	1336	1141	1411	1820	1487	1939	2900	1005	1365	1394	2002	1372	1028	1082	1068	747	1479	1151	1632	1053	1801	1665	1358
ENSG00000076248	1717	2864	1789	1458	1060	1683	4821	1226	2275	1675	1938	1742	1955	2288	1810	2389	2807	1868	2744	1751	2155	1492	1179	2767	2055	1889	1035	2475	1255	2383	3229	1514	4838	2326	4274	1983	5071	1680	2311	1549	1484	876	2201	1109	2393	2031	1716	4211	1527
ENSG00000076258	449	250	394	148	84	385	329	49	167	170	222	255	316	237	144	161	155	154	231	126	158	160	153	230	109	152	163	187	135	201	481	509	233	190	181	133	229	117	124	116	171	69	157	87	197	306	144	70	263
ENSG00000076321	1702	1595	1738	1041	592	1539	1186	864	911	970	1583	1312	986	1221	1659	1157	1435	959	1205	1519	1308	1045	929	1784	980	900	924	707	831	1103	1863	1300	1127	1009	1369	1091	1233	945	976	1326	1513	628	1675	867	884	1077	1308	1025	928
ENSG00000076344	22	41	20	113	19	10	40	24	14	73	38	68	5	74	121	2	61	19	92	19	46	9	41	39	6	67	15	108	26	38	4	13	19	121	71	103	55	91	60	123	79	53	71	17	27	12	7	14	14
ENSG00000076351	2024	1235	817	264	255	535	479	210	1436	347	682	481	245	477	220	210	262	411	230	248	382	272	277	634	1250	173	225	235	316	284	2623	306	545	526	341	380	284	237	153	316	167	71	204	720	557	172	876	399	57
ENSG00000076356	5628	6838	4499	2359	2411	1271	2076	2902	3768	2134	3352	3592	3902	2917	4845	3337	2178	2806	6042	2938	5745	3943	1587	867	3237	2202	2578	2076	3104	2396	9801	3244	2881	3990	5482	2700	2440	4902	3455	3914	5000	2589	6347	2102	3001	1794	8769	3574	2238
ENSG00000076382	789	1951	617	600	1676	2430	899	971	1297	638	603	350	1883	510	551	1489	2180	1051	467	1270	470	715	735	2345	1445	365	635	561	577	642	1738	1286	3580	405	1556	377	586	737	552	418	372	445	445	433	1300	1201	2699	4564	1322
ENSG00000076513	9054	6084	5256	4259	4388	3946	4509	8175	9507	3615	6885	4988	7079	4111	7689	9013	4627	4880	4670	6579	5348	6132	5501	5407	3498	3556	4267	3181	3522	6363	9869	7190	4757	3607	3617	3292	5246	4013	5043	6665	6117	2998	7441	2552	5215	5312	3755	2916	4608
ENSG00000076554	2212	1616	1877	1994	938	2441	2302	4281	755	2383	1618	2618	110	1662	3474	1897	2810	1476	2579	3913	2861	1518	2071	3853	3076	1582	2150	1516	2518	2732	4143	2228	7777	2432	2840	1659	2145	3049	3196	2419	3633	2371	5035	591	3677	2461	735	2297	1906
ENSG00000076555	263	1163	482	1060	375	328	3698	287	147	1528	1172	947	121	3710	1497	393	826	382	1210	309	2322	563	875	804	382	1814	865	4278	425	594	203	436	210	4473	616	3007	5080	582	722	1201	1340	294	1109	458	284	500	397	414	225
ENSG00000076604	5130	4068	4151	1357	2780	1314	1324	2095	2920	650	1742	824	2537	1127	829	1867	1053	2013	465	1760	1046	1134	844	4097	3028	847	1377	690	2236	1685	5456	4012	3463	709	1082	753	1229	1259	731	1033	620	922	730	1063	2800	649	2900	3880	2033
ENSG00000076641	1795	4841	6030	995	2483	2689	2154	2071	2535	1690	4117	3206	1247	2723	2094	2913	1527	3267	1905	2553	2317	2130	2894	2184	3069	1566	1934	1717	1487	2459	4641	2909	1223	1825	2096	1784	2627	1683	3021	1983	1736	851	3151	2671	1643	1887	6560	1209	1129
ENSG00000076650	800	689	965	444	475	657	614	264	434	480	549	476	340	628	899	632	784	424	597	516	570	497	472	932	395	459	427	494	358	497	1023	732	501	447	724	432	654	421	544	531	875	308	1016	405	533	649	861	799	511
ENSG00000076662	292	1370	839	396	954	1237	843	947	501	573	1173	488	402	699	193	371	265	1077	352	540	330	1281	1041	1293	1068	383	1684	333	990	688	194	898	275	336	523	726	598	217	169	251	253	82	450	684	313	319	912	571	220
ENSG00000076685	2942	5111	5185	2578	5935	5545	3540	4898	5151	2632	4706	2479	4199	3007	2832	3734	3326	3588	1681	3258	2056	4116	3995	5493	3944	1958	4881	2440	3206	4617	1720	5817	2634	1996	3477	2497	3578	4129	2066	4007	2228	2454	2590	2216	5153	3003	2704	5044	3588
ENSG00000076706	2330	10161	5589	11718	3153	4182	5228	7618	6814	2266	12535	7606	5368	6863	3293	1815	3333	2161	1862	8081	2819	4470	3455	4607	7953	2779	2435	2592	4882	10503	12077	4108	4598	3450	7587	3445	3631	8106	894	10098	2343	4512	1650	8293	10439	5288	7117	3747	1960
ENSG00000076716	212	271	183	207	79	266	651	71	202	192	288	140	18	566	393	9	734	241	229	123	332	174	512	423	259	231	205	293	90	255	172	175	40	459	561	461	409	162	163	223	321	82	207	2361	510	306	851	194	27
ENSG00000076770	2759	3146	1831	1913	2254	1913	2678	2386	3332	1999	2403	3273	3162	1985	4231	2624	2211	1070	3794	1443	2974	1825	1989	2114	787	2493	1606	1591	2386	3089	2071	3469	5207	3133	4974	1661	2289	3018	3065	3291	4333	2432	6184	491	1717	4140	1258	1929	3714
ENSG00000076826	1679	1335	1577	1251	1058	918	1063	928	2769	1007	1212	1438	973	2194	2091	917	3966	1891	4071	979	2678	1492	832	929	305	1238	815	1917	1173	1779	283	937	554	2086	2247	1208	2716	2412	1892	1442	4074	1145	4257	35	1432	1066	58	381	773
ENSG00000076864	433	370	203	283	350	261	351	969	608	158	314	96	725	335	298	1580	1962	287	197	787	265	157	203	503	246	224	101	240	709	209	1563	311	625	308	1491	244	369	318	119	368	174	149	112	19	185	248	69	130	387
ENSG00000076924	1705	2134	1955	1700	1483	3238	1836	896	2061	1590	1698	1397	1859	1817	2011	1846	2315	1200	1811	1897	1807	1278	1157	2404	1020	1316	1330	1431	1225	1443	1013	2082	1428	1450	2707	1492	2104	1429	1252	1772	2166	777	2575	1617	1599	1727	1730	1841	1053
ENSG00000076928	4040	5527	5847	2229	5402	4024	2634	2105	2430	3528	4339	2359	2278	2841	2052	4189	6107	2792	1972	4875	1879	2904	4136	3842	2936	2261	4521	2419	3998	3130	5718	4426	2285	1810	2804	2339	2560	3137	1511	3428	1936	1801	2742	2564	3384	2000	5357	4311	2548
ENSG00000076944	1496	1010	1061	555	1077	1826	902	545	1046	615	1013	620	1011	679	643	1144	838	1114	749	941	624	770	813	1314	627	611	838	714	972	890	706	1273	704	572	914	517	1033	839	693	655	614	404	782	255	1182	848	1653	795	565
ENSG00000076984	1441	1245	1542	1014	1286	1688	1007	766	797	1075	1145	1001	1024	1161	1363	1046	2579	1105	1354	1248	1179	1126	978	953	728	1054	964	1093	1111	1130	830	1250	761	1073	2360	977	1377	1205	955	1388	1350	622	1607	1221	1143	1278	943	1205	904
ENSG00000077044	892	1048	1069	701	1069	574	906	605	522	747	1092	696	789	925	724	503	2119	1160	566	541	704	908	1017	972	1032	612	1331	653	581	634	892	948	1549	767	1043	1094	939	606	438	940	613	393	714	1295	679	541	1436	1191	626
ENSG00000077063	59	198	103	191	37	34	313	93	33	190	208	227	35	355	552	128	165	183	195	67	328	190	177	76	65	283	157	141	166	228	73	138	10	244	128	363	234	234	210	435	480	146	485	332	44	82	37	40	178
ENSG00000077092	166	314	51	81	59	87	91	23	69	102	136	69	28	94	66	13	40	77	39	66	106	40	97	97	192	72	80	48	16	60	79	100	83	127	133	109	46	37	49	58	90	14	14	412	35	32	75	109	24
ENSG00000077097	10751	11959	7558	6934	5824	5591	10523	6527	4920	7931	10886	8860	5533	8762	11507	4753	8366	6691	9444	5673	8892	6506	6492	14911	5968	7345	7013	6524	7720	9370	8443	10669	12901	8249	12065	7480	10472	7793	8934	8395	10664	5237	14053	5612	6650	5160	10765	4918	7772
ENSG00000077147	10911	15124	8440	6770	6707	9656	12608	11578	9260	7444	12056	10518	6654	9452	10741	10718	7165	5655	9210	8942	9455	8109	7500	13804	9504	7735	7622	6343	10085	13507	14924	12605	7986	9241	9342	9728	12631	11455	10242	11006	10178	7163	15620	9772	10996	7806	15404	13574	9793
ENSG00000077150	2146	2797	2010	707	2700	3170	1713	935	1714	1626	2210	1132	1713	1646	1057	1711	1201	2940	1039	1284	919	2012	1987	1595	1793	1251	2430	1127	1380	1203	1025	3169	1326	934	1192	1323	1184	1344	750	1086	813	712	1193	2315	1275	1265	1960	2206	1209
ENSG00000077152	345	766	396	225	272	820	386	259	575	203	259	157	558	162	133	632	650	283	137	360	131	169	182	1411	560	141	214	119	222	299	553	513	1263	112	471	228	281	213	171	167	92	102	185	227	640	722	848	1527	426
ENSG00000077157	5563	4414	6063	2498	1241	1489	3369	1394	3206	2040	5081	6307	2706	4539	5089	2040	2127	1424	2989	2024	3671	1808	2089	3242	906	2808	3135	2183	1392	1291	4669	4180	1294	3167	2010	3304	2945	2144	2314	4464	4421	1250	3486	3833	1207	1458	1599	2193	1215
ENSG00000077232	4160	8097	3332	2783	4032	6287	4625	3366	4407	2962	5237	3134	3438	3156	3376	3484	4537	3205	3382	4444	2846	2936	2961	4439	4145	2674	2562	2066	3328	4349	8305	3930	4717	3107	4210	3715	3569	3251	2436	3449	2549	1956	4194	5338	3882	1941	5838	6713	3174
ENSG00000077235	8677	9550	9778	7386	8373	7090	9044	8153	9397	7289	8293	9382	8575	10215	11786	6477	7065	7904	9937	11713	11818	10911	6724	8170	5192	7492	6397	9513	6108	9144	15287	10796	4988	8971	5783	7375	12800	11073	10210	11209	12923	6093	14553	5965	5367	8035	9370	5470	6287
ENSG00000077238	5735	13550	10655	6476	10128	14641	5096	10179	9816	4255	9287	4429	10194	3486	2349	14692	1915	6118	1620	6475	1734	8933	6054	4708	7587	4854	9349	2677	7653	11403	15185	11941	18238	2213	6286	3358	2930	10111	1429	8869	1703	4945	2385	7923	10016	6545	8019	11389	10211
ENSG00000077254	3838	5368	3755	2065	2660	4074	4701	1604	2233	2986	3768	3027	3047	3411	3470	3054	3647	2321	3106	2563	3282	2155	2276	4424	3415	2576	2585	2717	2627	3120	6022	3332	6683	3201	6761	3113	4974	2581	2811	2095	3322	1545	4313	3068	3131	3295	4861	4276	2330
ENSG00000077264	14	172	36	61	16	17	198	9	21	86	99	87	14	490	357	6	370	37	438	18	399	13	70	142	41	170	34	134	8	58	15	20	18	395	38	138	192	52	71	53	340	15	407	136	39	45	1764	47	10
ENSG00000077274	1	59	3	59	5	14	101	18	0	29	92	48	0	121	51	1	6	2	25	9	60	18	40	71	102	74	57	165	13	115	0	84	0	101	13	171	73	36	64	35	31	4	41	0	40	11	18	2	7
ENSG00000077312	1302	2225	1594	1133	1942	1835	1668	1499	1229	1033	1576	924	1752	1216	1342	1604	2013	1348	1216	1802	1124	1258	1168	3040	1435	1029	1513	1174	1184	2053	1616	1776	2158	1088	1972	1212	1520	1503	872	1316	1061	734	1350	1003	2245	1664	2280	3530	1451
ENSG00000077348	791	803	990	619	512	822	718	294	347	603	619	555	511	482	602	740	1991	987	503	543	599	637	364	1656	604	475	452	371	597	834	648	681	523	453	978	528	741	502	507	455	424	258	814	738	909	572	846	1301	553
ENSG00000077380	7370	6907	5606	4335	3361	5254	4049	4711	5932	3386	7204	5485	4173	3808	4973	6860	3078	3891	4288	6543	3891	4687	3587	4133	3811	3318	3311	2577	4723	6059	13532	5520	5323	3755	4722	3468	4305	5433	4404	5001	4078	3072	5443	4814	4774	3128	5644	4280	4754
ENSG00000077420	215	751	654	272	581	958	397	198	192	483	1105	352	115	278	156	185	261	440	200	229	183	468	758	1069	576	190	883	114	309	271	111	588	467	299	357	267	109	154	78	394	176	67	254	284	164	137	206	351	147
ENSG00000077454	707	962	1242	688	1246	1188	821	410	711	1030	1164	716	612	878	998	779	1355	1005	655	640	831	1221	1133	969	772	824	1376	989	537	762	621	1116	542	729	645	698	991	786	601	882	805	447	1011	897	651	559	753	709	622
ENSG00000077458	735	1189	613	455	548	938	671	647	391	596	715	485	533	665	1152	626	1285	597	603	823	619	464	652	791	571	487	463	441	604	544	1391	760	505	480	1112	486	615	451	636	657	960	379	1265	335	572	876	1013	1122	443
ENSG00000077463	734	674	750	534	645	864	399	359	574	439	671	445	757	350	320	584	522	526	373	517	344	499	352	476	361	344	512	370	433	560	329	738	351	316	462	425	459	554	304	509	278	277	399	638	617	507	700	443	497
ENSG00000077498	66	11	1724	789	0	57	495	103	59	507	936	2074	3	652	1830	3	70	1725	1689	86	1074	893	175	17	2	1128	2	825	10	428	249	723	4	989	340	483	735	100	2321	560	1262	332	1761	2	601	730	4	16	1401
ENSG00000077514	1672	2211	1299	1092	1106	2004	1296	922	806	968	1328	846	1806	1099	1231	1310	1441	1134	905	1280	908	812	908	1932	1481	801	908	716	893	1221	1476	1578	1878	829	1980	904	1214	808	796	1082	1081	502	1258	802	1285	1669	2064	2971	1264
ENSG00000077549	9932	9887	7623	5757	7448	9185	6201	9135	7690	4541	10617	7324	9023	5967	6341	9737	7776	6444	5770	9543	5019	6358	6036	7963	5382	4135	6342	3637	6908	8240	11682	8303	7069	4803	6215	5638	6473	7257	4513	8032	4997	3906	6751	8939	7131	6383	12653	9594	5835
ENSG00000077585	1276	1622	1535	957	537	1579	1633	1104	1041	815	1661	1337	458	1398	1132	1013	546	1367	1171	1271	1124	2276	1252	1759	1408	1050	1117	1125	855	1610	2891	1163	630	980	1065	975	1637	1209	1200	1510	998	799	1563	1336	1208	1300	2119	399	1134
ENSG00000077616	9	61	9	46	11	29	106	3	63	112	40	86	1	103	107	2	40	10	87	26	71	23	32	180	6	71	17	88	8	35	7	9	0	68	28	134	100	17	35	26	69	4	71	14	5	6	14	37	10
ENSG00000077684	1261	1419	1089	1197	554	1264	2783	978	977	1133	1334	1246	233	2629	2208	410	1498	924	1493	641	2171	718	909	1272	573	1227	929	1478	807	968	502	866	1578	2106	1002	1549	2696	663	967	838	2269	374	2378	775	602	1121	593	1632	572
ENSG00000077713	1821	2163	1421	1141	1456	2208	1843	1360	2390	1466	2404	1753	1761	1581	1547	2602	1302	1072	1916	1611	1465	1958	1422	897	1710	1589	1293	1351	1170	2288	2224	1736	7342	1571	2655	1528	2569	2059	1669	1807	1194	1287	2312	1866	2410	2327	2243	1918	1699
ENSG00000077721	3105	3897	2541	1756	2101	3899	2656	1959	4445	1439	3031	2056	2251	1993	1730	3819	2799	2046	1594	3226	1503	1840	1751	2979	2243	1336	1835	1418	2212	2538	4739	2771	7391	1461	4225	2025	2830	2258	1697	2234	1457	1358	2109	2743	3259	5246	4400	3224	2098
ENSG00000077782	2553	3005	1019	1850	861	910	2745	1148	547	2459	3980	3440	434	5133	3092	132	950	1008	2712	1528	2342	984	1673	1520	906	2034	754	2555	870	1333	1752	761	586	3684	1189	3834	2583	2121	1316	4356	2711	726	2617	11358	705	775	1845	890	496
ENSG00000077809	7391	7497	6167	3919	2950	8181	5213	4062	2717	3765	4428	4425	5091	3957	4811	4871	5757	3786	4651	3647	3929	4921	3159	3453	5424	3772	3093	4126	4873	4535	10174	4040	6829	3608	5721	3806	5578	5493	4854	4225	4499	3228	5942	2414	3864	5227	3117	5084	3084
ENSG00000077942	2691	14638	4162	11643	1435	1612	8828	1612	3537	6747	12702	15532	1444	23269	11299	2437	2669	1965	22279	4633	16057	1935	3142	21867	4709	5204	1767	4756	2690	5438	5327	2610	3776	13557	1683	10652	6824	6998	4567	13440	19437	1104	15227	36127	2295	1006	4445	1923	3833
ENSG00000077943	753	525	378	149	275	202	1315	351	236	248	966	1409	115	868	136	84	176	489	592	264	745	252	413	329	308	439	375	428	370	319	641	267	127	261	308	505	475	465	334	647	951	211	602	131	97	325	209	173	236
ENSG00000077984	160	883	1060	149	680	446	270	201	233	344	829	159	293	390	30	295	136	1020	120	248	79	330	673	508	1039	282	1260	52	323	303	156	503	163	155	300	341	70	119	62	124	52	30	176	169	20	137	84	172	111
ENSG00000078018	4603	745	1191	2049	1244	340	1589	2492	358	2861	4408	4942	446	2394	4188	2299	869	1122	3727	3105	2964	4238	2278	297	563	2494	1736	2215	477	4004	2939	2905	87	2544	612	3042	3411	5627	3614	3501	3468	1653	4807	67	884	728	472	341	4132
ENSG00000078043	1190	1061	860	811	751	1184	1100	786	662	1023	1268	921	1020	1198	1711	794	2231	1012	1201	978	1165	822	961	2321	688	797	861	975	1042	1135	1745	1095	698	1081	1723	946	1305	933	905	1230	1449	581	1660	722	1057	1243	1831	1457	723
ENSG00000078053	58	117	65	30	43	46	82	88	34	84	240	43	36	82	20	6	44	22	22	19	19	31	60	46	104	47	15	31	25	50	32	49	32	156	27	161	40	60	38	89	70	35	28	364	30	44	30	37	18
ENSG00000078061	2470	2711	2315	1512	1906	3001	1908	1077	2269	1619	2183	1527	1764	1742	2039	2038	2165	1651	1588	2086	1717	1801	1551	2354	1712	1525	2007	1474	1558	1788	2474	2191	1365	1263	2334	1520	2272	1661	1382	1862	1554	872	1928	2074	2080	1745	3246	2023	1457
ENSG00000078070	1193	1740	1279	1329	864	845	4195	950	485	1637	1421	1474	933	2400	1750	1582	1743	805	1302	1025	1944	1481	987	2914	849	2073	1131	3056	1300	1619	3009	1509	1191	2109	1928	2057	5251	1584	1741	1263	1790	863	2114	608	1260	1149	1561	721	1208
ENSG00000078081	611	3300	2769	512	1630	1350	774	462	639	842	1241	441	789	1207	361	4015	690	2477	891	960	458	1588	2018	791	2270	917	3192	669	697	1193	407	1535	3052	453	1153	931	662	427	383	297	528	199	1502	235	643	1033	104	920	551
ENSG00000078098	1140	4277	478	632	919	920	708	524	874	390	2783	991	204	354	437	125	675	459	614	1731	221	490	903	992	4381	136	148	116	408	1355	2152	453	805	1248	245	1480	149	1096	202	2097	373	430	803	7638	2503	592	4366	3454	218
ENSG00000078114	783	2454	3151	2849	896	2233	6394	2046	1340	4181	3494	4184	1840	7757	8495	2217	3838	3117	8149	2403	6583	5566	4277	4577	513	6168	3728	6663	973	5685	1556	4081	2644	6818	2534	5310	12542	6663	9867	5993	8670	4075	13763	234	3450	3670	405	216	3220
ENSG00000078124	1451	3274	2093	1454	2491	2117	2638	1785	1987	988	2245	1556	3170	1924	910	5104	984	1365	1073	2586	1078	1232	1775	1267	2269	1052	1745	1642	1964	2181	4365	1897	2494	1077	1792	1581	1961	1701	871	1899	856	1111	1366	1402	2374	1081	8044	3485	1727
ENSG00000078140	5232	5442	4462	2735	4016	3748	3498	4772	5554	1984	4106	3561	3928	3204	4259	5688	4447	2785	3343	4052	3214	3140	3802	3564	4203	2635	2550	2239	4462	5046	6975	5695	4743	3058	3592	2959	3997	4297	3694	4615	3825	3153	5243	2483	4164	4255	4942	7984	3884
ENSG00000078142	3623	2404	3106	1804	1780	1891	2533	1523	1516	2061	2483	1988	1489	2505	4042	2172	2891	1910	2481	2110	2522	1891	2034	4862	1500	2246	1619	1935	2101	2325	3760	2821	1433	2362	2321	1913	2887	1981	2467	2570	3654	1329	4653	1291	2391	2047	3448	2638	1511
ENSG00000078177	2458	3176	2067	1443	1925	2091	2156	2739	2673	1596	2020	1507	1634	2177	3107	1702	3255	1639	2060	2159	1886	1568	2216	2704	2010	1728	1620	1651	2069	2164	5817	2890	4200	2050	2734	1451	2128	1725	1793	2196	2621	1386	3398	1346	1802	2590	1236	2830	2168
ENSG00000078237	1341	775	962	721	454	859	608	702	876	393	1401	627	536	407	251	998	372	849	266	1017	246	791	586	373	545	432	619	231	1859	966	1580	1180	745	186	432	451	424	929	305	697	172	511	281	305	677	471	562	730	793
ENSG00000078246	991	1530	1154	814	772	1386	995	832	721	978	1308	1268	1141	1431	1534	1812	1294	961	1334	1003	1395	796	709	1295	756	856	641	811	615	1071	1953	914	1437	1366	1373	817	1051	1103	1177	1088	1956	660	2021	2447	906	1201	1677	1053	1274
ENSG00000078269	1279	2714	1484	1547	2862	1464	1568	1110	1335	916	1898	771	2440	1981	1185	2029	2912	2058	1075	1618	1194	971	1408	2899	1039	1307	1798	1971	1468	2099	2804	2328	2142	1631	3095	2074	2077	2497	1104	2572	1198	1432	1677	4976	1469	1446	4940	2337	2217
ENSG00000078295	463	111	211	303	16	31	475	37	9	464	170	548	2	828	1318	22	111	134	1161	72	1222	120	59	41	37	664	281	359	27	70	109	128	1	792	19	434	504	36	403	162	1510	45	1495	76	49	127	2	24	125
ENSG00000078304	9286	8911	6131	5558	5447	8460	5800	7254	7969	4967	8457	6552	6247	5622	7581	7938	6628	6156	6264	10127	6116	4769	5334	7103	5084	4361	5097	3336	5775	6702	15676	7562	7517	5346	7266	4918	5707	5861	5293	6693	7120	3261	8855	3246	6116	6381	6855	8715	4782
ENSG00000078319	215	441	346	265	197	423	308	237	151	238	283	266	278	269	324	243	452	277	224	269	258	196	232	361	206	181	229	205	224	256	359	297	365	200	188	169	296	211	174	283	241	116	328	182	255	288	408	418	236
ENSG00000078369	20428	19937	13645	8732	11937	17376	10905	14767	10625	7388	15379	10552	14282	11039	11644	15004	16862	10521	9796	17045	10404	8856	9950	10686	13364	6994	8213	7032	13723	10448	24973	11967	11541	9446	35815	8800	10693	9609	7558	12007	10878	4870	14231	16228	12482	12435	30567	16937	9844
ENSG00000078399	168	272	296	168	6	83	183	248	168	231	374	441	74	100	208	12	568	48	170	105	199	29	83	428	48	77	5	3	188	70	14	61	110	497	410	7	1	490	513	486	714	144	752	61	307	147	12	29	341
ENSG00000078401	3235	901	1384	453	1741	718	1056	438	2165	770	1069	931	298	1041	454	2966	234	754	759	1999	523	540	387	649	769	227	274	403	540	184	1129	1029	411	1306	412	499	721	371	897	653	682	120	787	249	736	896	369	395	464
ENSG00000078403	3440	2631	2665	1623	1928	2428	2268	1692	1462	2339	2073	1753	1973	2397	3764	1636	2747	1520	2422	1286	2595	1808	1883	2706	1830	1982	1575	1837	1671	1948	1671	2213	3302	2482	1719	1378	2286	2029	2365	2417	3831	1269	4159	1195	2086	1576	2798	1468	1578
ENSG00000078487	281	198	205	165	118	216	303	99	251	263	137	209	76	238	271	94	372	179	223	133	211	98	94	347	90	134	97	131	122	64	169	164	855	168	50	133	207	50	107	122	237	41	278	73	170	116	132	185	72
ENSG00000078549	20	299	34	104	63	26	277	60	63	329	170	154	97	382	133	17	70	39	81	67	210	93	106	32	51	182	32	170	46	238	28	53	57	222	6149	476	320	230	92	566	117	124	178	1593	69	110	92	26	102
ENSG00000078589	51	383	251	43	225	171	104	58	88	127	283	75	55	187	23	96	50	246	26	137	33	148	275	179	409	101	365	36	127	176	29	204	66	24	118	120	53	52	28	49	32	15	77	56	16	47	18	90	53
ENSG00000078596	80	1374	457	791	260	421	2287	402	185	666	1120	2293	126	1465	3057	103	116	666	1920	491	1543	356	577	839	391	692	755	1255	405	825	74	362	237	2113	445	1544	2081	490	1099	781	1886	115	1598	113	389	280	140	262	84
ENSG00000078618	8070	8234	9376	5622	6913	8303	7415	6407	7147	7513	7914	10235	5970	6859	12886	8296	8053	6518	8450	7754	8394	11572	7313	9434	7041	6197	5818	5421	6917	11500	12049	10469	9838	7663	11828	5945	9257	7565	10815	8898	8593	4642	13276	6197	6554	8073	12213	10064	5444
ENSG00000078668	2876	2968	2329	2369	2359	4324	3756	2897	4367	2398	3528	2993	3628	2601	2843	3052	2181	3903	2258	1819	2602	2374	2214	3370	6111	2098	2964	2032	2214	3700	2444	3462	6965	2265	3858	3453	4118	2955	2663	2448	2240	1686	2834	3271	3441	3639	4759	5451	3368
ENSG00000078674	10491	8617	6616	6871	6515	9986	8602	6957	3063	7633	9345	7385	6427	8917	10990	3644	10959	6992	8107	5076	9339	6214	6386	7508	5907	7062	6856	5775	4633	8126	6499	10201	15058	8694	12643	7533	9620	6039	6652	7933	10470	3843	12212	9287	5459	7865	8029	10821	6351
ENSG00000078687	1179	1721	1275	979	840	958	1457	648	824	1083	1305	1028	637	2129	1353	635	1374	1022	938	882	1279	672	1109	1133	1021	930	892	1338	849	747	1000	1117	203	1151	1150	1103	1366	725	758	1312	1374	403	1185	897	489	665	793	869	447
ENSG00000078699	1572	1726	1793	1040	1274	2042	1835	993	1059	1644	1472	1385	1182	2021	2688	1194	4138	1065	1896	1227	2112	1267	1278	1496	1223	1631	1095	1744	1258	1057	2101	1538	1449	1861	2701	1126	1965	1137	1527	1370	2731	674	3056	1156	905	1449	1511	994	1269
ENSG00000078725	791	477	176	30	18	12	89	137	2	11	671	59	278	32	4	9	3	25	16	51	5	289	84	46	1229	23	888	55	66	335	3	116	9	10	5	31	16	472	9	364	9	301	5	51	259	32	21	12	647
ENSG00000078747	5237	7542	4760	4039	4579	8661	4692	7395	5554	3642	6137	4567	3582	4895	6409	6456	10747	4227	4227	5563	4730	4049	4264	5503	5816	3248	3844	2783	4654	5807	9617	6560	10164	4067	5561	3966	5021	4423	4372	6239	6579	2816	6686	5175	5435	4149	8956	6306	3967
ENSG00000078804	995	1005	1596	524	722	832	1191	1323	1875	1009	1428	1113	670	2832	926	1814	963	970	294	783	465	2579	1610	444	298	1132	1043	1442	598	1933	1729	2402	221	677	634	1263	1804	2836	692	2209	597	1964	452	631	1442	904	456	343	1124
ENSG00000078808	6348	6014	4547	3339	4214	6271	4509	4008	4275	3412	5440	3912	4141	3903	3092	4400	4711	4862	3703	5605	3108	3482	2817	4305	6265	2873	4059	3002	4432	3902	10559	4313	2277	3026	6697	3582	4737	3528	2518	3978	3408	1523	4630	5900	3665	3547	5263	3683	3098
ENSG00000078900	3061	1744	3239	1284	981	263	1550	449	571	843	849	1021	1787	1126	653	1281	699	948	802	907	1236	1188	930	83	819	673	1717	1758	1378	694	2020	740	463	737	696	642	1522	703	679	452	881	379	724	494	1497	846	612	722	992
ENSG00000078902	5930	4000	3968	4727	3437	3592	4294	4141	4165	3006	6356	5121	4135	4365	4192	6288	1985	2904	4340	6056	4440	6309	3647	2271	3407	4586	4993	4103	4274	6901	5899	5306	2552	3214	3035	3621	6371	6358	4584	6343	4259	3612	5933	2401	5289	3974	4726	1693	5011
ENSG00000078967	540	771	731	519	253	916	762	422	867	511	678	684	364	681	888	404	832	698	648	584	597	531	487	483	363	464	643	392	545	560	527	473	448	632	1108	802	765	516	445	703	546	388	755	577	520	590	578	593	382
ENSG00000079102	161	667	202	404	186	170	965	94	147	720	874	899	70	831	820	33	229	163	547	134	543	224	607	218	188	563	124	556	166	253	98	174	94	689	91	611	513	516	412	833	538	191	541	335	131	151	56	183	107
ENSG00000079134	999	1643	1111	716	942	1457	1052	720	944	1042	1174	775	1016	1031	1453	959	1711	696	877	740	978	898	956	1927	752	915	910	981	961	1102	1388	1518	3595	800	1665	724	1261	1078	1160	892	1405	666	1724	529	1087	1199	1688	1948	960
ENSG00000079150	232	572	112	197	88	167	292	147	151	143	638	431	96	274	272	50	174	204	256	219	229	98	157	202	358	158	77	77	119	237	340	122	114	316	160	354	161	183	129	319	227	80	252	1185	119	158	1262	159	64
ENSG00000079156	935	835	678	810	448	712	844	844	724	970	914	917	1437	1181	2842	1073	529	729	2136	665	1315	770	884	263	544	1552	700	850	589	1665	377	802	639	1036	1018	1260	1537	1204	1631	1530	2114	945	4023	1064	817	820	1270	895	1256
ENSG00000079215	1745	2500	7899	839	945	1053	1166	825	3361	692	3226	2586	1801	1018	1182	1307	357	2449	813	742	840	1498	1099	3106	3529	747	588	516	897	1092	2071	3552	1644	1550	228	772	705	1409	901	849	460	609	935	3088	1500	1138	1185	1887	879
ENSG00000079246	25159	18407	18162	14499	15957	19216	18326	16654	7994	12818	18479	13441	18229	13806	17714	18219	14472	14533	14371	20508	13316	12451	11482	21660	15420	11844	13652	9188	13106	20724	18429	21507	21863	12030	22670	12723	17102	14202	11382	15261	13462	9071	18159	12366	17515	11624	23196	31197	17073
ENSG00000079257	243	652	199	468	123	269	392	230	387	260	533	396	187	398	432	208	206	353	358	314	414	215	264	638	194	296	296	266	137	343	191	307	122	462	520	398	500	245	294	342	386	127	424	297	285	420	790	245	278
ENSG00000079263	88	512	460	84	498	447	151	90	181	230	354	128	106	169	71	189	102	380	83	100	94	309	592	307	577	111	564	75	211	173	50	383	231	74	157	95	47	65	47	73	142	28	197	146	44	70	183	195	68
ENSG00000079277	2711	2748	2161	1538	1879	2018	1920	1890	1820	1119	2638	1400	2509	1575	1462	1696	1877	2114	997	1742	1014	1514	1523	2772	2204	1076	1668	1366	2429	1535	2965	2250	1333	1049	3175	1120	1488	1540	725	1640	1054	902	1128	1255	1523	1494	2500	1889	1082
ENSG00000079308	2323	6222	4675	5576	2544	2290	6580	1644	1855	7073	7913	9002	2113	13386	11719	1074	5613	3414	7036	2307	10678	3031	4733	3933	1871	6658	3810	6933	2157	2421	1956	3217	1743	12410	1729	7061	6207	4931	4112	11416	9226	1960	7075	9210	4436	1945	4056	2676	1815
ENSG00000079313	1443	1679	1866	857	1854	1747	911	766	1482	1092	1102	843	1421	1131	1181	1186	2582	973	1123	1619	1084	1088	1027	1532	747	1035	1387	1171	1133	918	685	1457	899	900	3079	840	1278	1282	734	1372	1433	651	1622	1424	1228	1261	1414	1204	974
ENSG00000079332	10539	12724	6442	3974	5324	6341	5097	6043	8504	3247	7377	5092	7829	5060	5014	8045	4610	4916	4314	5601	3896	3338	3992	6705	6193	3034	3630	2415	4522	5465	7345	5996	9438	3803	5589	5052	5055	4277	3409	5089	4368	2349	5019	9138	5790	5087	10286	8091	3840
ENSG00000079335	155	610	257	293	265	502	1132	338	158	569	430	384	225	1001	685	96	303	275	364	315	615	443	424	345	306	491	365	711	240	415	101	376	81	575	465	585	1469	314	526	408	728	172	738	196	256	259	361	1601	143
ENSG00000079337	1835	1772	2062	598	2493	999	515	839	1421	556	906	515	1456	637	738	1566	364	676	383	904	430	393	571	307	1168	560	627	487	828	303	1446	978	1072	592	287	577	358	777	270	904	532	489	371	422	912	365	1102	661	399
ENSG00000079385	29	547	477	187	1683	478	841	290	194	265	248	31	288	397	136	1569	46	323	41	113	462	62	383	250	213	286	717	559	176	519	43	1216	143	333	102	324	951	184	38	169	75	88	37	31	1065	66	113	105	1392
ENSG00000079387	1444	2547	1770	927	1467	1767	1257	1182	1585	991	1210	911	1691	1176	1583	1390	1632	1031	1065	1502	1035	1019	997	1569	1343	846	1022	851	1063	1327	2395	1879	2570	935	1625	903	1211	1012	933	1276	1266	659	1616	1105	1189	1664	1493	2646	1190
ENSG00000079393	1	13	13	13	7	8	94	7	53	18	12	51	7	37	34	9	13	26	16	9	39	56	22	2	26	41	769	102	1	85	4	31	22	44	0	1042	547	34	36	19	20	31	53	0	19	18	0	1	8
ENSG00000079432	5360	4450	6653	2601	5462	2669	3073	1865	2495	2731	3709	2584	2393	3525	3102	3048	7131	2885	3304	2738	3387	3242	3164	3079	2699	3103	3771	3869	3468	2684	3494	3835	3060	2593	5429	2344	3081	3500	2193	3938	3298	1947	3657	5852	3124	2282	4191	2661	3383
ENSG00000079435	380	348	257	708	105	42	225	217	320	187	341	81	38	696	176	134	300	100	215	229	560	198	139	566	106	117	152	181	228	236	332	290	84	1861	71	482	422	197	139	291	137	129	99	48	187	85	312	116	92
ENSG00000079459	5876	3872	3156	5130	1927	2585	14375	10239	3038	5714	5097	5231	6337	10233	4015	378	3101	3033	4764	7216	6384	6306	4754	5733	1460	5890	3550	8632	3748	10315	12529	6468	5817	5020	4428	6860	19042	8597	4521	5796	4437	3530	5514	1601	6366	4886	9610	9425	8290
ENSG00000079462	453	942	483	385	551	531	595	295	401	273	464	279	677	377	223	395	1301	983	313	371	234	357	296	569	905	280	423	364	534	560	609	621	770	316	887	351	622	398	348	285	162	203	265	348	1230	415	1701	906	733
ENSG00000079482	1071	1370	737	820	383	524	1224	396	792	809	800	973	905	2020	1710	1033	1120	547	1207	523	1417	679	516	1263	348	880	392	1248	560	632	1259	503	244	1445	1725	1049	1620	555	1142	799	1504	362	1842	522	520	661	1599	562	457
ENSG00000079616	3083	3223	1951	1887	2341	3551	1976	2088	2407	1899	1555	1412	2905	1668	2269	2118	3973	1618	1986	1899	1782	1483	1390	4492	1701	1311	1679	1461	1553	1871	2652	2651	4233	1230	2875	1457	2096	1484	1661	1486	2175	1023	2380	1245	1887	3355	2759	4819	1892
ENSG00000079691	5243	3768	3728	1807	2723	3522	2120	3157	2848	1794	1983	1692	4012	2648	3377	3569	2596	2901	2154	2906	2530	2104	1673	3092	2539	1714	1638	1716	2523	2222	3480	3392	5283	1760	4206	1637	2245	2071	1644	2509	2615	1604	3599	1173	2559	2862	2510	4136	2490
ENSG00000079739	3386	3922	2287	2187	2492	3810	6602	2316	1022	2119	2737	2191	2691	4107	2411	1940	2461	1444	1875	2328	2928	1836	1686	2691	5202	2502	3260	4096	2212	3714	4849	2451	5701	2613	3297	5351	7228	2312	1673	2851	2005	1592	2589	2421	5317	2075	8588	2914	2292
ENSG00000079785	8996	8272	6871	5448	5535	5807	5492	4054	4716	4829	6348	5312	5716	4455	6576	7912	6436	5937	4561	7799	4338	4538	4044	5444	4332	3979	4096	3166	5685	7613	10550	8259	7574	4360	5623	4877	6314	6220	4632	6376	5288	3740	6109	5559	6992	4192	7351	9430	3028
ENSG00000079805	6841	7751	8621	6321	8517	12355	7159	5424	7561	9018	9342	8360	8067	6751	8465	9532	12464	6348	7889	7028	7612	12556	8451	7464	4670	7143	7689	6037	5730	9728	4882	9099	6282	6570	5983	5954	9440	9952	7479	10062	7101	5374	10370	7120	7979	7614	9279	7546	6299
ENSG00000079819	1243	3399	1229	1582	1964	2062	2034	828	914	2013	2978	2219	387	3186	2974	254	1076	1181	2021	1178	1698	1539	2168	2192	1442	1601	1351	1657	633	1582	947	1676	642	2661	2718	3120	2002	1320	1175	2691	2202	590	2443	3580	1287	916	3527	2481	410
ENSG00000079841	0	20	3	141	4	15	289	6	1	98	58	14	2	153	465	1	38	0	142	27	921	2	23	198	1	147	5	16	2	9	6	6	2	576	319	182	18	12	30	30	246	2	44	22	2	14	11	47	1
ENSG00000079931	3809	3479	771	1681	498	199	3327	1814	2433	1828	1328	1845	173	2440	979	2289	233	664	1265	3130	1056	1274	1851	1166	361	1933	948	3405	2278	2544	1514	1499	556	1160	451	1846	4743	1406	1951	1786	992	1384	2286	1600	2983	686	811	778	1935
ENSG00000079950	5258	4038	3523	1981	2341	3068	2639	2207	2596	2066	3749	3099	2122	2838	5031	4387	3637	2993	4256	3037	3617	2753	2855	2907	2236	2264	1856	2152	2458	3094	4616	3691	1454	3075	4994	2689	2945	2980	3735	2735	4259	1830	5953	4249	4122	2959	6344	2492	2319
ENSG00000079974	303	304	392	162	237	249	361	151	199	201	256	192	326	306	356	222	450	286	338	159	347	210	199	508	215	237	181	366	224	209	450	296	368	273	290	177	384	237	316	170	277	115	444	316	238	152	467	463	266
ENSG00000079999	5156	3709	5393	3835	2485	5359	3462	1700	4181	2387	3930	3558	3834	2882	2745	3693	3971	3353	3138	3434	2769	3025	2225	3693	1954	2739	3373	2590	2575	4051	3131	3562	3113	2267	3253	3322	4630	3169	2717	3141	2668	1877	3937	3736	4296	4054	2850	3624	3797
ENSG00000080007	4	21	46	95	4	9	25	305	4	19	59	38	1	26	93	1	605	143	89	33	128	41	39	497	199	10	12	49	25	149	4	222	249	136	4	33	17	4	34	89	177	76	134	262	181	17	2	859	3
ENSG00000080031	182	282	44	15	278	105	41	231	799	19	21	12	81	45	32	257	39	229	39	180	53	80	29	114	304	24	55	20	173	42	756	633	498	26	163	14	31	19	22	36	27	27	73	67	41	136	384	115	63
ENSG00000080166	23	68	375	4889	6	239	3315	470	22	4769	5035	11714	13	8767	22495	54	204	2552	18105	612	11799	1809	849	35	10	9017	14	5751	56	1389	28	2697	9	7089	532	3553	7012	49	18480	1276	14360	520	21375	20	2809	2245	15	6	5154
ENSG00000080189	1859	2631	2019	1452	1332	2430	1923	1691	1599	1431	1948	1414	2470	1768	1989	1996	3245	1406	1763	1818	1690	1526	1444	3599	2229	1230	1567	1416	1626	1689	2944	1740	1358	1470	1882	1309	1914	1543	1319	1783	1656	824	2071	2057	1719	1722	2122	1990	1345
ENSG00000080200	2921	3388	2040	2378	1705	1901	3409	2139	2587	2612	2655	3038	2023	3307	2900	2718	2107	2139	4607	2316	3720	2854	2332	1525	1139	3244	1616	2363	2305	3990	3387	3138	2336	3371	4239	2353	3325	3571	3985	3386	2707	2314	5775	1697	2558	2184	3128	2400	2598
ENSG00000080298	201	648	323	190	430	218	634	158	212	390	449	416	319	957	854	118	470	305	672	146	594	361	426	574	483	517	259	541	251	337	194	423	287	674	242	597	631	414	690	487	852	307	1137	312	270	401	637	411	154
ENSG00000080345	7869	10739	7955	4280	6711	7601	7033	4558	6269	5466	5976	4333	5673	7093	7990	7954	10360	4773	6659	5971	6260	4252	5728	7205	6788	5131	4004	4872	4924	6062	12299	6443	16794	6284	11473	5292	7504	5451	6244	5977	7517	3398	12257	6505	5669	6257	8699	14756	6393
ENSG00000080371	6744	5783	4453	2925	2652	3767	3816	4363	7807	2933	3771	3126	2606	3795	3750	4380	3487	2849	3133	5079	3399	2637	2679	2643	3529	2722	2641	1965	3430	3913	11240	5021	5287	3339	3594	3224	3934	3901	4153	3599	4265	2075	5480	3227	2893	4298	3230	3379	2889
ENSG00000080493	9	79	24	9	12	34	57	2	9	34	42	21	4	82	49	9	44	21	30	11	55	22	33	49	15	32	45	48	15	25	7	18	6	49	46	104	79	3	27	29	50	2	63	34	12	10	8	49	8
ENSG00000080503	7694	10106	7720	5919	4315	3480	10928	4025	2785	5926	9189	9469	4826	12822	13213	2762	5223	4206	8730	3895	9781	5804	5128	11508	3733	7704	4930	8402	5196	6428	4289	6282	8763	9764	4894	7663	12406	4793	8153	6960	11674	3144	14353	3058	4071	4701	4182	1733	5771
ENSG00000080546	1338	1975	1283	958	473	1020	2621	885	1055	1324	1612	1780	628	2663	2515	702	1081	1299	2460	1520	1770	1221	1166	1252	710	1534	1366	1666	1144	1951	1501	985	903	2695	2714	1879	3443	1052	1867	1217	2469	1070	3401	931	1582	1210	726	607	1069
ENSG00000080561	812	780	1039	1666	413	661	904	1457	767	1420	1491	2340	658	1212	2327	756	1165	300	1669	1078	1644	1154	927	497	241	1240	562	887	650	2000	1386	1135	1561	1259	1839	957	1484	1490	1866	2375	1696	1127	2368	266	1054	688	537	219	879
ENSG00000080573	4886	7056	2483	2207	2944	3490	2762	2016	1630	3478	6109	3351	2751	2077	3206	1059	8011	2422	4524	5019	2542	3840	3596	1690	5220	1757	1049	2149	2277	3154	1904	2532	2298	2277	2255	3972	2047	6344	2489	7007	3579	2638	3847	11115	7323	5407	4572	1537	1540
ENSG00000080603	5128	5733	8699	2679	7841	3400	3689	4778	4947	3695	3823	2627	4998	4036	6390	4683	5815	3461	4053	2484	4503	5555	6564	4584	3030	4309	4422	5471	4728	3910	5596	6801	4427	3443	3302	2549	4150	6258	3340	5921	5095	3818	6066	3345	3712	4486	4580	6100	4694
ENSG00000080608	2695	3336	3499	2307	2746	1833	2391	2126	1281	1425	2791	1476	2776	1887	2339	1645	2135	1994	1463	1665	1454	1985	1624	2894	3060	1864	2016	1208	2403	4147	1973	3735	8301	1342	2317	1619	2474	3075	1587	2562	1382	1435	2807	971	3562	1467	2288	2845	2954
ENSG00000080644	28	35	56	312	2	25	58	62	85	126	30	386	1	25	107	8	66	31	20	18	54	29	80	104	14	148	16	113	12	295	337	103	6	17	88	105	157	38	67	178	43	188	90	0	62	35	16	1	6
ENSG00000080802	1209	1604	1544	795	1110	1606	1142	1103	1163	995	1305	944	1192	1317	1596	1600	1471	954	1223	1020	1244	1114	1152	891	893	924	882	908	985	1168	1793	1344	1643	1082	1448	897	1273	1264	1068	1284	1576	688	1958	990	959	1094	1220	1201	1071
ENSG00000080815	6248	6101	4741	3185	2594	5857	4172	4538	4928	2961	5403	3714	3834	4443	5158	6406	3437	3979	4307	5150	4510	3833	3403	4657	3628	3130	3121	2827	3769	4282	9247	5062	6024	3814	4392	3480	5039	3664	3657	4126	5390	2224	6625	2617	4296	3968	4885	4332	3064
ENSG00000080819	1151	1386	947	434	949	1232	1061	422	778	511	804	489	961	643	480	1307	958	751	663	1168	691	738	595	1012	751	552	649	616	575	848	1638	1009	1295	465	1353	618	1005	718	582	572	556	452	957	1057	1017	821	1969	490	584
ENSG00000080822	2887	2658	2010	903	1799	1964	2199	768	3268	1501	1861	1555	1351	2341	1604	3734	1683	1575	2287	1485	2205	2502	1830	1418	2008	1763	1069	1419	1495	2638	4560	2908	2902	2031	2981	1718	2517	2393	2847	1420	1786	1179	3478	2710	2370	2249	2091	2167	1636
ENSG00000080823	288	949	724	232	134	487	351	322	550	248	287	211	251	415	642	176	897	248	348	305	420	342	172	396	241	271	184	438	213	223	435	280	312	347	494	291	609	141	290	282	431	89	517	151	248	245	1253	548	175
ENSG00000080824	36460	39016	43436	15864	24303	35911	27226	32019	43833	21422	25161	21132	29268	19468	20005	43514	23024	36446	23050	30030	17779	17721	17189	25093	28464	18362	14783	13851	21037	24053	95571	30775	62914	23029	18665	19098	32976	31421	22741	17594	14764	12702	26454	18548	29209	22804	54484	52162	16145
ENSG00000080839	740	1542	658	515	1207	2028	1000	1014	806	803	700	426	1327	680	591	837	5473	807	805	815	500	556	794	1956	1273	528	679	574	799	922	908	1141	2875	659	1797	714	905	766	897	500	598	329	1073	969	1205	1176	2754	2343	1049
ENSG00000080845	2706	2979	4089	1877	3761	2016	2479	2917	2327	2776	3105	2956	3387	3579	4494	3003	4084	3405	3689	2807	3622	4932	2762	1314	2078	2507	1814	3519	1817	2712	5298	3143	897	2924	1283	2508	4159	4270	3173	4182	3725	1849	4737	2679	2184	1930	2673	1746	2411
ENSG00000080854	83	117	173	87	79	202	324	59	32	539	133	104	104	502	289	76	858	545	389	85	440	635	190	153	534	344	172	921	93	181	52	288	5	131	113	332	774	246	285	501	382	201	666	38	114	182	139	72	554
ENSG00000080947	74	157	137	114	182	105	176	54	75	232	194	148	142	135	255	77	531	131	181	65	268	192	170	163	128	145	137	293	108	114	85	119	96	182	396	110	132	178	146	208	263	100	386	128	120	106	189	107	93
ENSG00000080986	580	1190	345	309	846	1831	481	437	735	301	356	164	1134	203	215	1064	795	409	191	784	193	297	378	1755	555	163	386	254	340	402	814	764	2896	183	1490	221	299	377	301	218	163	238	224	344	1247	1413	1649	2272	787
ENSG00000081014	4255	3116	2739	1618	921	2227	1891	3093	1862	1676	2413	2129	1647	1637	2351	2859	2227	1419	1564	3994	1788	2174	2003	2247	1339	1522	1716	1310	1780	2469	4397	3245	3350	1323	1464	1406	2096	2493	2103	2404	2368	1621	3006	1323	2284	2486	2981	2879	1998
ENSG00000081019	1596	2070	1543	1067	907	1733	1733	1114	1462	1429	1832	1399	1036	1862	2192	1438	2060	1093	1675	1099	1686	1134	1408	1716	1072	1160	1179	1175	1378	1670	1255	1712	1963	1576	3392	1598	1847	1190	1477	1494	2277	842	2969	1233	1452	1352	2602	1723	1301
ENSG00000081026	1700	1554	821	1126	953	1108	1015	885	997	827	1041	834	994	972	1355	1275	2875	914	676	906	844	803	836	3124	1915	898	739	700	839	1040	1455	929	2207	1283	4616	995	786	1046	988	1232	774	633	831	1109	1025	1592	1272	1580	952
ENSG00000081041	349	121	453	67	496	957	132	182	179	192	278	23	107	189	30	98	25	334	14	110	27	154	168	290	444	56	143	30	97	88	84	426	507	239	100	93	106	57	11	55	19	28	11	286	129	60	305	65	35
ENSG00000081052	370	2420	478	305	93	382	641	168	47	1082	1810	1175	71	204	74	67	545	130	67	431	43	65	1142	1234	131	213	220	29	338	521	167	341	217	85	143	325	34	93	44	832	77	55	45	22	126	83	2	241	102
ENSG00000081059	50	1080	338	358	491	417	622	484	238	517	499	306	310	678	240	249	711	376	267	372	250	206	695	351	710	291	715	553	334	476	70	491	209	272	678	410	462	308	296	478	307	269	413	267	397	447	538	637	157
ENSG00000081087	5224	2976	2815	1033	1842	1799	1505	1384	3231	1283	2429	1992	1208	1179	1136	2754	1265	1726	1125	2453	1178	1369	1421	2064	1562	1153	1275	879	2229	1881	5753	2074	1219	1119	1376	1473	1462	1707	1605	1480	1248	1206	1755	3739	2028	1356	7783	1577	1529
ENSG00000081148	80	64	52	44	49	75	67	19	20	46	79	70	30	41	71	38	68	21	29	60	34	67	46	68	36	48	53	30	37	62	125	63	30	42	54	39	42	50	34	61	45	30	59	57	38	68	32	80	36
ENSG00000081154	4705	6440	3307	2509	2912	4520	3879	3197	4260	2577	3258	3030	2593	3430	3725	4859	3706	2844	3414	5216	3155	2018	2637	3450	3276	2271	2040	1965	3506	3581	8643	4584	5785	3359	5083	3514	3805	3126	3867	2969	4119	1900	5185	4838	4299	3465	6122	4144	2954
ENSG00000081177	984	1449	1142	820	886	2845	1164	845	736	828	1092	877	1112	918	824	811	883	869	847	922	824	779	644	740	944	690	726	832	709	1038	1193	1068	1122	740	920	881	1388	867	754	734	786	492	1165	525	1089	866	1413	1096	644
ENSG00000081181	283	147	209	841	343	614	813	2346	572	101	462	331	691	424	143	75	105	268	69	565	205	1021	336	722	70	230	477	392	336	1257	1434	1286	371	106	104	629	930	1498	235	1535	75	1402	112	163	999	674	888	464	292
ENSG00000081189	592	2589	778	1168	828	1404	1764	1297	596	1246	2598	1618	476	1757	1535	276	730	1044	980	1150	1116	976	1894	1981	1334	1160	4170	606	1202	1477	789	1145	494	1268	1139	4931	2386	736	657	2111	1100	302	1181	1168	599	648	709	949	375
ENSG00000081237	1709	13478	7094	2036	6287	8789	4241	2418	3914	4096	10357	3059	1780	3529	872	3022	1910	9196	1409	3550	1197	4475	9719	6804	8946	2309	10366	1031	3920	5012	2426	6435	3907	1635	3356	4232	1107	1498	1188	1733	1289	475	3218	2831	1113	2203	3219	3835	1540
ENSG00000081277	139429	85854	100787	136703	85633	43084	42030	167831	86418	95703	102699	134330	117866	70834	178590	140102	145314	53096	138649	148070	130162	84322	77789	39029	23322	72760	61228	48238	103212	111411	151776	81286	43335	75503	93940	52235	72610	146032	103691	144190	136414	81755	166266	3046	57912	120995	28194	46203	84338
ENSG00000081307	935	2114	1586	1182	1230	1689	1697	1278	1079	1197	1641	1476	1369	1345	1565	2046	1738	1160	1302	1987	1220	1156	1261	1326	1218	1083	1286	1132	1399	1987	1845	1700	2452	1249	2050	1339	1885	1732	1289	1623	1319	1045	1839	1445	1642	1212	2678	2207	1659
ENSG00000081320	3256	9047	6040	1650	5586	4089	3580	3808	4286	4076	6368	3586	2382	4291	2078	4184	2404	4160	3041	4354	3209	3521	5370	3963	6243	2681	6782	1153	5038	3583	1974	5007	3961	3209	4029	3507	1749	2637	3047	2793	3256	1649	6540	6091	2780	2757	4719	3094	1777
ENSG00000081377	1092	1149	1588	1200	634	1331	1033	1402	2171	867	1869	1677	1190	1000	1422	1956	891	1005	876	1279	879	597	895	1442	355	813	973	610	1250	1408	1006	916	2566	1110	794	815	808	1538	881	1836	858	961	905	1449	1237	1054	456	1094	1336
ENSG00000081386	1590	1091	1303	549	404	1521	1792	446	887	754	983	808	816	1219	1086	1242	1205	731	997	456	1119	626	737	1018	607	682	546	941	597	795	1852	739	1648	938	1574	911	1771	581	829	725	1324	383	1364	712	669	959	829	1310	577
ENSG00000081665	1560	1378	1250	719	320	2018	1471	470	983	948	1087	870	878	1173	1618	670	1740	643	1143	500	1103	776	1177	1486	491	847	691	963	674	1080	559	1223	544	1095	711	878	1402	877	967	815	1428	431	1829	805	850	909	222	397	695
ENSG00000081692	946	1768	1444	990	929	1728	1088	632	1167	769	1164	880	1142	984	707	642	1022	1015	761	1032	753	1054	734	1980	1142	900	966	902	970	1375	1136	1348	871	695	897	784	1492	877	624	1022	644	457	871	817	1452	856	972	1123	940
ENSG00000081721	795	1037	933	562	512	783	516	699	409	547	694	479	708	486	674	718	753	603	422	971	367	426	488	1543	604	382	459	279	788	598	1308	979	809	424	715	427	485	422	425	614	468	244	655	501	724	530	959	1293	398
ENSG00000081760	2906	2840	1693	1843	1953	2090	9835	2339	2138	2837	1940	1942	2558	7188	4417	6130	3495	1795	3645	3420	5211	2934	2211	2540	1820	3635	1586	6735	1775	4073	3808	2599	3053	3457	1283	4003	12856	3604	3304	2772	4779	1488	5619	617	2205	2490	1413	1699	1461
ENSG00000081791	1208	1872	1567	1545	1188	1825	2088	1041	902	1668	2332	1706	1414	1898	2161	1418	1757	1450	1380	1160	1782	1615	1675	2074	1171	1355	1677	1633	1040	1596	1111	1840	1118	1303	1761	1510	2127	1485	1185	1885	1560	933	1869	1514	1858	1297	2057	1589	1229
ENSG00000081803	720	1302	312	927	281	693	792	490	222	375	854	445	114	674	847	58	441	358	271	392	481	278	466	657	562	564	340	287	463	615	291	597	190	651	702	695	318	469	394	664	467	130	348	1104	549	351	263	836	129
ENSG00000081818	43	75	31	102	22	19	40	74	23	47	122	142	5	140	172	8	29	11	165	40	117	36	37	39	44	77	55	56	37	19	65	52	22	136	7	120	70	39	27	98	86	20	73	18	203	35	7	104	16
ENSG00000081853	17	65	30	42	15	17	60	18	234	74	74	58	14	166	103	2	8	15	77	11	119	80	44	26	153	56	11	64	48	82	139	54	4	113	19	71	84	141	63	35	113	48	122	32	34	37	8	7	8
ENSG00000081870	915	1117	700	374	588	962	642	500	825	451	695	509	868	525	658	933	1046	767	414	570	393	432	437	1074	906	367	505	361	677	632	1247	790	1256	444	1022	443	586	524	444	456	535	295	580	648	812	760	1769	1248	582
ENSG00000081913	1726	1228	1821	1491	2021	3057	2194	1867	1087	1951	1521	1716	2530	2662	3369	1408	2335	1077	2284	1629	2692	1927	1425	2206	853	2229	1089	2492	1380	1942	1203	2291	983	2294	2483	1606	3356	1931	2251	2069	3000	1307	3825	401	1560	2838	2449	1719	1448
ENSG00000081923	2918	2024	2714	1968	2828	3965	3303	3014	2216	1638	2979	2050	2429	2336	3070	4419	3061	2758	2120	2455	2653	2291	1813	8497	1467	1756	2678	2178	2438	3255	3568	2992	3544	2289	3781	2141	3730	3403	2444	3062	2443	1976	3423	1565	3681	3006	1149	1176	2439
ENSG00000081985	2006	1182	10996	413	2203	5814	556	929	3345	548	460	267	140	158	229	3355	1628	553	190	2169	200	613	1227	2188	715	322	1341	69	1485	751	2906	1015	3623	138	1411	129	60	209	152	408	75	261	186	717	777	1318	49	1043	159
ENSG00000082014	98	585	201	487	139	178	1368	100	208	493	640	731	58	663	546	38	295	223	525	196	420	647	304	302	510	890	615	755	120	989	207	471	74	738	2188	774	815	169	393	334	308	83	497	471	938	176	297	152	279
ENSG00000082068	1687	2054	1869	1228	1460	1608	1674	1423	1982	1296	1725	1125	1886	1347	2069	1512	2745	1053	1302	1366	1311	1345	1176	1489	1428	1258	1282	1122	1581	1667	2166	1410	2122	1179	2351	1011	1661	1177	1121	1556	1584	773	1901	1276	1746	1616	1807	2066	1180
ENSG00000082074	507	3383	2430	481	3779	4758	2420	1192	1218	1502	2909	1031	515	1205	264	1415	662	1918	284	946	393	1379	2974	1964	3443	674	2748	672	782	1505	562	2189	2329	574	952	1074	1320	469	304	509	266	230	511	1266	885	604	2874	1319	419
ENSG00000082146	438	723	392	211	367	458	379	176	326	286	414	284	407	292	342	483	305	386	301	242	288	175	254	661	347	201	394	192	252	288	404	388	1744	314	339	401	379	194	198	250	325	170	340	740	333	165	968	268	133
ENSG00000082153	15665	15806	10426	7902	12889	12598	9996	21553	9534	5166	12942	7419	13983	7478	4792	19304	4725	8060	4093	16567	4651	7214	8695	6725	7979	5272	8754	4658	9289	14563	15450	18315	18964	4077	11242	6999	10572	12437	4871	11935	3765	6926	5804	8215	15244	5443	13755	15327	12078
ENSG00000082175	43	120	102	96	17	24	253	15	56	198	102	205	18	371	193	11	61	52	107	64	193	38	84	97	53	161	32	70	20	79	22	35	19	230	41	166	116	94	56	62	228	4	106	186	44	80	19	20	11
ENSG00000082196	56	495	83	117	36	40	148	31	69	78	380	383	50	175	280	26	275	45	587	107	133	42	220	134	43	124	42	92	94	55	86	47	60	173	193	339	126	91	173	633	340	35	644	22	42	75	48	70	29
ENSG00000082212	2433	2529	3181	884	1172	3676	1426	1377	2062	821	2824	1455	1245	558	660	1817	1827	2793	1216	2168	934	1075	1059	3654	2411	964	1358	633	2095	1844	4421	2202	1374	1110	1177	1035	834	1394	895	1020	672	593	1172	1573	1691	1035	3457	1511	1581
ENSG00000082213	1229	1776	1291	850	1829	1424	1216	1775	1951	801	1165	842	1214	1091	1162	1148	2604	991	720	1323	879	854	803	1864	1120	838	802	658	1244	1155	1875	1649	2348	748	2579	849	1286	826	764	1067	970	561	1239	956	906	1493	2273	2029	994
ENSG00000082258	3694	3910	2691	1743	1783	2679	2408	2196	2117	2030	2492	1927	1871	2193	3043	2731	2698	1603	2115	2656	2174	1883	2142	2100	1688	1659	1661	1637	1991	2394	4961	3123	3311	1927	2789	1691	2227	2276	2301	1941	2862	1342	3977	1389	2208	1437	1822	2514	2104
ENSG00000082269	4897	3760	4738	2967	2618	1673	3796	2456	4811	4088	3585	3568	2642	3607	4934	3098	2172	2988	4557	2267	3981	4932	3351	2529	1677	4379	3969	3070	2675	6415	8100	4414	2693	3795	4778	2798	5022	7275	5667	4048	4380	3329	6284	623	4699	2719	1670	1823	3428
ENSG00000082397	2767	2621	2365	2392	964	1644	1786	4521	1493	1567	4913	1666	491	1194	1899	1898	757	1850	1761	3248	1464	2482	2381	1869	1517	1123	2581	511	1984	2668	2896	2790	730	1795	1867	1978	835	3423	839	2665	1374	1224	1948	2948	1413	772	1219	683	1726
ENSG00000082438	5356	3996	4303	3091	3977	2635	4051	4229	5042	3031	5090	3183	7497	4503	5731	7131	2294	2192	3906	6009	5158	4747	3522	3581	3887	2783	3119	2962	2127	3927	8047	6164	5511	3852	3293	2257	4309	4444	2633	5208	5157	3061	7579	1408	2839	2025	1280	2688	4197
ENSG00000082458	632	2032	1408	2068	1645	1519	1629	2008	2317	1891	2281	1915	1670	1807	2464	2947	2172	1136	1906	1491	2365	2524	1645	3732	522	1767	1975	1535	882	2269	2402	1821	2119	2230	2602	1491	2180	2502	2097	2367	1901	1488	2328	1413	1582	1044	3039	1346	1852
ENSG00000082482	71	430	67	198	4	10	285	7	19	307	517	932	3	572	58	3	65	27	316	43	260	64	83	332	28	117	10	95	16	246	33	30	22	612	8	177	128	68	169	289	455	12	554	45	15	32	86	152	20
ENSG00000082497	248	1793	2862	1920	188	294	1927	1700	437	907	901	1272	203	1086	2258	791	1494	618	857	1048	1266	532	743	1436	142	816	596	1550	1028	1825	1129	918	664	990	1494	1608	2295	931	1047	1770	1590	770	1643	1241	1628	639	728	311	1190
ENSG00000082512	178	1106	866	301	746	707	424	336	370	543	1077	573	747	528	628	456	933	502	417	451	479	324	964	1108	656	361	695	255	450	411	761	464	766	405	685	465	236	428	365	867	514	291	747	1067	386	252	928	626	195
ENSG00000082515	965	753	875	566	566	1264	822	603	677	541	767	558	944	646	602	963	730	829	475	553	546	508	458	941	884	463	497	433	391	912	623	968	1103	507	575	547	895	616	570	625	522	337	643	745	852	788	1110	1462	680
ENSG00000082516	1785	1818	2576	1644	2264	2179	1604	883	1235	1468	1948	1362	2339	2011	1595	1798	1695	1543	1453	1059	1521	1289	1057	2296	2055	1556	1104	1048	1174	2182	1728	2434	3325	1341	1451	1444	1758	1925	1418	1487	1576	949	2571	1468	1766	1632	2799	5042	1509
ENSG00000082641	55020	33334	45458	12502	12287	14452	13049	25942	28407	9284	18360	13626	19355	13316	13859	22810	15805	24558	13989	26720	12779	12490	9800	14525	33735	10884	17238	8246	21258	13185	104425	19258	16885	10051	11307	14546	13015	12996	9062	13323	14559	7557	16813	9642	13134	8761	16397	12972	13740
ENSG00000082684	18	73	29	22	22	49	165	28	15	48	100	72	15	320	80	22	433	29	37	29	95	80	70	124	39	115	13	185	49	63	13	19	24	80	725	188	365	79	28	220	45	76	84	16	161	170	66	81	52
ENSG00000082701	5028	7056	5409	2993	5776	4465	4484	5067	6260	4092	4262	4009	5691	4813	5817	7634	6611	3903	4972	6440	4383	4420	3699	4364	4328	3887	3367	4029	4217	4404	8984	6486	5928	4631	8378	3486	5687	4642	4311	5121	5408	2892	7180	3935	4331	4784	7166	4811	3663
ENSG00000082781	9477	13493	7311	10905	5360	4822	7569	5879	8318	5699	14564	13747	4953	9078	10974	12600	9583	4480	8581	21011	8760	7141	5582	4413	5949	4212	2630	6132	10600	8554	25231	4216	4704	8389	19822	8156	9065	9019	5880	14570	10169	4159	9079	19816	4860	7634	12623	3910	2734
ENSG00000082805	8938	6840	8201	4633	7534	5877	4027	6293	7127	4612	6868	5149	7680	4916	7406	7157	4600	3680	5241	4691	4395	5491	5096	3097	4888	5071	3586	3885	5667	5147	9642	6300	6079	4752	3086	3767	4415	9005	5270	7369	5534	4489	7547	5216	4553	7321	5236	5631	6823
ENSG00000082898	10021	14510	9388	4940	8834	11245	10568	6559	9237	7421	8649	6387	8781	7740	7623	12580	8415	6715	7582	7985	6458	6418	6089	9858	11890	6600	5501	5491	6180	9387	14209	11074	22510	7815	11205	6487	9214	8083	7741	5805	7169	4371	9328	8113	10191	8111	12574	15879	8423
ENSG00000082996	4883	4797	3877	2406	2140	3950	3650	2853	4287	2229	3957	2983	2733	3254	4343	4624	2549	3630	2857	4342	2950	2270	2621	3889	2961	2211	2864	1992	2662	3492	5812	3569	3293	3279	3254	3262	3909	2251	3063	2906	3708	1555	4000	2411	3867	3000	4363	2832	2362
ENSG00000083093	2932	2703	2222	1160	1409	2132	1419	2252	2142	1137	1548	1092	1691	1068	1565	2073	2703	1348	1031	1682	931	1119	1104	2701	1121	982	1256	770	1428	1454	2712	1723	3387	969	1913	898	1243	1248	972	1237	1133	851	1628	626	1263	1933	1892	2711	1425
ENSG00000083097	5501	2834	4265	2108	2512	2622	4398	2006	1914	3114	3135	3298	1846	4607	6965	2501	5028	1309	3391	3102	4114	3369	2715	3135	1474	3587	2018	2911	2180	3613	5775	4154	1468	3154	4043	2605	5092	3049	3535	3822	6251	2158	6887	1621	2178	2790	1399	2098	3137
ENSG00000083099	1822	2317	1839	956	1170	2074	1913	1075	1535	1200	1655	1173	1303	1240	1278	1896	1315	1429	1215	1980	1115	1016	1023	2257	1329	991	1155	906	1280	1509	3456	1917	943	1147	2000	1150	1791	1162	1213	1044	1191	777	1678	1057	1892	1482	2062	2422	686
ENSG00000083123	377	882	360	398	274	500	2667	267	325	761	517	499	430	1342	691	406	900	490	697	413	1047	333	335	1306	287	850	348	1237	413	623	367	423	192	939	668	1014	2754	478	452	414	586	216	635	260	457	459	871	532	274
ENSG00000083168	5686	6485	5714	4996	5279	5839	6323	4985	6750	6670	6310	5992	4692	8682	11131	4890	5696	5129	8621	3185	8036	6162	5435	5511	8810	5989	4117	5346	4739	6317	4409	7594	9149	7520	8100	5147	8414	5804	7223	6714	10706	3582	13329	4459	3420	5427	4124	5356	4720
ENSG00000083223	12237	6647	9426	5661	6683	5833	6120	7087	9974	8004	8100	6804	5970	6353	7913	15159	4664	5422	6904	5442	6239	8946	7680	6059	5075	7096	6504	4374	5188	9206	15902	8905	5933	5633	3146	4383	6932	10015	7799	7811	6394	6473	9767	4721	5811	5886	4507	6119	7665
ENSG00000083290	6188	2057	1481	1255	641	1445	1591	1540	913	1033	1677	1603	2079	1363	1198	1176	3186	907	1279	942	1372	1151	898	2871	640	854	562	1066	1545	1109	4544	947	1801	1336	4348	1051	1429	1196	1149	1458	1217	700	1740	910	1805	968	1699	793	840
ENSG00000083307	5191	5539	8447	3833	3101	4510	5319	3104	4181	4235	3104	3161	4934	4570	5903	5428	4353	2995	4816	4034	5124	3604	2599	3710	2274	3903	3405	3843	2972	4405	6684	5679	5490	4120	5440	2275	5366	3759	4480	2720	4961	2594	6941	285	4889	6011	183	6131	4190
ENSG00000083312	13018	11963	9045	4970	7012	7559	7024	6706	6104	5342	9670	6886	6546	6099	6321	9805	6537	5146	4847	7236	4819	4838	6171	9319	9055	4367	5308	3556	6820	8430	11095	11073	14603	4889	8289	6100	6212	6969	5263	7351	5805	4344	8242	11356	9196	6860	15359	13250	6378
ENSG00000083444	6929	8605	4014	2370	4309	5051	3140	3680	8052	1647	6964	3936	6923	1990	1907	2904	4444	3571	2010	5471	2237	2356	2858	3115	6627	1477	1780	1427	4957	2998	18929	2645	5490	2683	3469	2420	2010	3584	1604	3638	1574	1434	2040	9449	4477	4017	18366	4495	2632
ENSG00000083454	5	53	23	7	78	28	11	19	20	11	15	5	9	7	2	24	10	32	2	17	2	19	72	40	64	7	95	3	17	16	7	54	53	3	30	35	12	8	0	7	1	1	1	7	38	7	4	69	5
ENSG00000083457	508	945	1103	364	1400	1713	609	288	582	295	538	251	549	413	357	846	509	491	257	624	332	752	969	655	838	232	1864	311	468	462	731	886	702	250	605	377	558	341	314	410	275	164	338	355	427	211	487	1059	348
ENSG00000083520	3736	3948	2472	2437	3865	2295	3166	3800	2597	2678	3997	2649	3578	2849	3326	4792	3884	2920	2854	2729	2671	2650	2748	7442	2802	2495	2599	1833	3648	4102	6271	4483	5645	2602	3666	2453	3286	4055	2849	3291	2772	2047	3734	1987	3814	2434	6899	4931	3739
ENSG00000083535	1253	1366	1119	783	761	772	1423	478	692	1156	1255	857	1048	1330	1449	859	1568	707	1076	530	1206	870	840	1894	853	985	761	878	860	1101	868	1314	1635	1195	804	816	1227	872	961	935	1432	618	1690	711	1224	749	2184	2042	705
ENSG00000083544	1602	1514	1404	992	674	617	1025	598	778	1021	1455	1225	1241	1209	1947	1113	1295	1247	1220	532	1131	834	872	2709	512	883	807	826	820	1142	1716	1212	1378	1183	1627	1061	1273	882	1178	1040	1269	604	1608	606	850	646	1472	1431	1031
ENSG00000083635	489	617	604	439	537	763	441	393	411	484	470	320	653	439	457	525	545	355	348	413	367	342	312	976	450	317	295	210	518	564	349	686	445	319	570	335	452	389	329	449	417	264	634	245	574	264	627	1039	418
ENSG00000083642	3065	3341	2354	1473	2013	1890	2748	1543	1482	1965	2566	1930	2082	2745	2987	1533	3238	1910	2222	1296	2219	1544	2318	4099	1695	1914	1665	1810	1951	1862	1783	2273	2157	2445	2553	1988	2441	1853	1998	2411	3115	1151	3425	1720	2183	1721	2983	3424	1830
ENSG00000083720	1887	2721	1824	4176	2568	2463	4180	4134	3374	3539	3058	4471	3186	2960	4279	1526	5720	1461	4024	2574	3237	3004	2196	2436	1392	3011	2116	2460	2330	4033	2419	3574	3475	2991	2914	3423	5840	4096	3775	3571	3460	3223	4818	1113	2273	3307	1104	2959	2428
ENSG00000083750	562	564	463	385	317	351	494	226	459	430	515	539	414	545	942	324	959	340	671	498	695	326	317	457	303	385	336	387	512	334	437	377	548	589	1254	443	503	380	492	520	802	211	908	616	406	570	878	321	348
ENSG00000083799	9288	7389	6668	2764	4897	6731	4952	5674	6281	4218	7370	3762	3710	4651	5166	6296	3962	6288	3773	5956	3831	5628	5498	5291	3797	3822	6020	3043	3782	4865	12049	7170	4349	3479	5936	3574	4591	3653	3581	4545	4365	2266	5636	3739	2794	4276	6401	4645	6868
ENSG00000083807	38	91	90	110	65	93	193	28	88	125	118	90	36	169	110	48	305	195	108	24	160	95	112	350	186	107	107	160	72	123	22	101	191	122	178	127	300	50	99	73	162	20	168	52	153	74	228	332	131
ENSG00000083812	922	847	1013	631	677	512	622	609	518	600	866	725	518	753	800	828	1026	575	762	1020	738	648	474	782	557	670	719	590	624	665	1098	777	696	417	1376	586	860	682	515	603	898	356	1098	586	586	490	580	614	577
ENSG00000083814	57	377	153	100	188	137	142	70	69	141	275	173	151	128	124	44	34	171	177	76	142	226	235	169	165	107	252	117	119	210	75	168	48	134	237	228	138	231	227	150	149	66	296	58	66	184	36	368	58
ENSG00000083817	742	573	526	427	359	580	391	661	508	278	919	725	462	468	667	1308	521	261	405	738	512	1052	434	120	363	366	466	288	405	512	940	614	587	474	687	398	550	627	447	581	644	247	797	399	585	348	375	464	712
ENSG00000083828	683	735	835	291	966	677	747	335	667	467	703	580	495	623	600	500	740	588	467	472	696	707	522	538	528	506	571	650	502	570	753	920	975	613	705	226	460	696	645	649	809	327	1104	344	563	438	575	742	587
ENSG00000083838	613	580	589	460	357	558	471	268	411	455	519	489	346	519	750	362	764	381	577	436	551	342	328	775	338	379	437	528	430	373	637	441	408	451	919	335	500	339	347	451	865	232	812	439	338	411	561	497	311
ENSG00000083844	2450	2001	2255	1070	1547	1509	1564	1161	1286	1279	1932	1598	937	2002	2605	2160	3032	1328	1780	1717	2036	1458	1285	993	1127	1314	1221	1366	1319	1599	2897	1836	1668	1463	3443	1213	1741	1675	1462	1757	2516	1032	3135	1400	1203	1164	1960	1833	1272
ENSG00000083845	21617	20948	21211	24348	19720	16106	30208	17978	10440	15682	27999	23822	12951	26338	29849	20704	20149	31141	26355	18832	28235	22415	14033	35144	17381	21343	21483	18646	13794	37891	15882	22530	19137	23812	16554	25920	50666	23297	24673	25014	26609	14024	33543	16792	44766	19438	26291	31733	21461
ENSG00000083857	204688	37750	42036	17431	49603	29266	24414	21861	17499	6457	26017	24188	60229	27746	48952	17457	17246	51348	17471	17513	25912	30454	15754	18493	59617	22119	27054	11849	14818	30856	50131	24761	58977	17751	16743	19371	17144	49493	11126	37437	23180	28320	31297	47786	41324	66511	95051	99252	34249
ENSG00000083896	6268	5166	5026	2662	3137	4275	3818	3138	2870	2994	3938	3234	2995	4036	4648	3985	3642	2865	3665	3658	3683	3019	2622	3953	3401	2301	2925	2461	2670	3488	6156	4304	4574	3249	4459	2476	3789	2904	3378	3042	4667	1751	5355	1959	2964	4246	2794	4151	2718
ENSG00000083937	3885	3910	2520	1917	1618	2064	2694	2311	2086	1536	2561	2396	1571	2352	2435	1565	1298	1742	1950	2420	2018	2314	1845	2379	2006	1896	1600	1463	2249	3036	16371	3576	3905	2028	2593	2321	2976	2731	2624	3003	2567	1708	3626	1516	2737	1674	2407	1341	2169
ENSG00000084070	1409	3199	2739	2189	2949	2535	2259	4315	2181	3384	4098	2711	1769	3009	2306	1563	2155	3404	2222	2012	2153	4037	4109	3099	2465	2502	3179	1537	2386	4690	1960	3266	1625	2436	2144	2085	2691	2371	2271	3423	1794	1421	2967	2216	1812	1802	2092	1397	1445
ENSG00000084072	1749	1912	1731	945	1084	2137	1461	1016	893	1149	1361	1061	1584	1041	1345	1525	3062	1337	1121	1456	1114	1052	946	2129	1644	938	1026	968	1231	1282	2500	1623	1970	1048	2171	928	1350	1135	1008	1037	1251	606	1655	1483	1274	1511	2298	2509	1043
ENSG00000084073	4801	5733	2892	1959	2981	4516	2835	3073	4486	2107	3521	2471	2484	2315	1903	4855	3653	2342	2173	6210	1690	2011	2200	3402	4475	1818	2087	1547	3107	3742	7132	5689	3772	1856	3453	2724	3075	3463	2463	2530	1719	2079	2921	3220	3664	3014	7038	5493	3289
ENSG00000084090	8655	10439	8037	5378	7666	7839	8403	5807	7500	5447	7644	5278	5657	6044	5732	7014	6087	6685	6237	5674	5790	5147	5087	6355	7350	5153	6474	4973	5504	7461	10598	7781	8356	5468	7193	6549	9457	4985	4969	4741	4993	2880	8317	4828	6394	5780	6470	9832	5737
ENSG00000084092	1523	1897	1760	1670	1151	1527	1859	1331	1163	1242	1714	1662	1329	1636	1660	1164	1119	1640	1500	1503	1452	1318	975	1724	1297	1412	1466	1461	1190	1628	2660	1500	1489	1505	1241	1421	2837	1276	1233	1539	1570	759	2057	674	1617	1804	769	1888	1245
ENSG00000084093	6683	6974	5526	2936	3645	5283	5218	4346	4519	3714	4322	3896	3338	4517	5726	4934	4787	2757	4617	3764	4608	3222	3659	3320	4497	3442	3259	3005	3823	4338	9492	5247	7785	3990	5885	3308	4629	3939	4240	4131	5868	2550	7759	3838	3669	4675	4585	4232	3691
ENSG00000084110	89	332	6510	9483	201	1693	9012	7564	467	18118	13807	40021	512	6203	9271	2431	569	3750	7625	6111	10953	34785	11770	460	42	12622	6652	7177	1950	40400	100	17017	73	3011	109	6915	9666	22589	26434	23468	4444	16990	9906	60	13056	6755	58	81	4432
ENSG00000084112	3681	5218	5480	1926	3668	3319	2324	3168	4409	2281	3776	2487	3938	2161	3020	3665	3622	2612	2007	2469	2029	2867	2789	2201	3709	1996	2428	1591	3558	2835	5220	3637	4707	1808	4275	1752	1645	2749	1769	3814	2163	1750	2985	3480	2682	2524	6258	5878	3777
ENSG00000084207	72924	39864	39828	25116	34597	77367	13698	44739	38285	12284	35332	20605	47483	14126	14970	71612	26573	30137	12320	48576	10861	27720	19935	28074	32055	10294	19705	14492	30971	34030	72559	32779	38871	11461	19595	18157	20486	39231	13965	27453	9201	19939	14484	7019	48432	46011	27499	43060	26595
ENSG00000084234	22255	19381	16146	13760	20245	27771	18448	19971	18463	8818	24604	17574	20817	15363	14456	23926	8817	15309	11579	30506	11764	14643	11390	12441	23821	12352	13543	9350	15219	21520	51539	23003	18391	13929	15474	12190	15225	17392	9873	17810	10606	9829	15558	22480	19699	17221	77496	17719	17541
ENSG00000084444	194	606	475	314	176	548	1740	235	467	786	371	507	294	1159	1206	385	450	409	1460	217	1779	519	416	1887	470	1193	324	944	204	588	437	393	503	1292	335	477	1280	363	875	450	1344	215	2396	230	415	354	600	298	433
ENSG00000084463	2764	3505	3165	2012	2817	3513	2407	3302	2807	2266	2539	1985	2735	2692	3546	2539	3072	2473	2177	2660	2338	2020	2145	2988	2457	1972	2295	1714	2123	2634	3923	3497	5088	2262	2895	1950	2664	1896	1778	2800	2740	1219	3088	2955	2824	2797	3334	4770	2625
ENSG00000084623	7385	10095	7650	6755	7596	8592	8850	7874	6496	4683	8197	6217	10138	6091	6193	10247	9584	7808	4750	8352	5085	6811	5117	9714	6072	4618	6232	4348	7468	10294	12082	9151	8377	4431	12759	6241	10079	7576	4711	6864	4232	3773	5603	6715	9192	8052	16766	14010	6148
ENSG00000084628	32	30	26	51	6	12	44	44	13	127	93	223	10	31	98	25	43	32	78	62	62	67	69	45	6	36	29	42	15	228	72	83	62	26	263	67	53	37	32	121	68	44	39	7	130	37	17	20	122
ENSG00000084636	9394	13633	6497	5449	8572	2632	6572	4718	4118	5796	11216	11335	13428	6163	5612	4109	6431	3101	10342	7745	5991	5635	5563	3578	7140	3776	1949	4243	8724	4730	14215	5409	4141	8809	1249	4599	4496	10803	4679	12172	6946	5919	7973	10362	3906	5027	3830	2273	4478
ENSG00000084652	11457	12261	10476	7538	5169	7498	10633	5133	6084	5339	9283	7405	7138	7488	7529	10258	13333	8436	6599	8173	6981	5574	5918	8846	7024	5881	5638	6474	8314	7862	14089	7290	8538	5208	20449	6316	10200	7119	5253	7438	6383	4012	8606	8938	6762	9447	13661	10374	6939
ENSG00000084674	42	38	130	33	2	15	118	61	10	134	237	1842	10	300	69	10	74	149	407	72	278	85	435	134	2	410	4	59	70	283	27	73	0	320	3	72	150	227	295	1618	52	963	84	12	72	19	2	3	14
ENSG00000084676	3708	4999	4307	4240	2884	4510	5236	5191	3245	4928	4390	4441	2934	6153	7253	2374	5242	3441	4927	2844	4818	4974	4173	4607	2343	4039	2806	3406	2906	4967	4796	4161	4294	5505	7664	3900	5326	4950	4151	6377	6396	3141	6865	2877	2733	2200	1845	2842	3169
ENSG00000084693	843	1345	841	979	1023	1508	1259	703	768	851	799	1011	2118	1204	1540	758	2386	703	1289	756	1187	794	532	1725	659	621	715	864	557	945	1316	894	3272	975	4509	791	1557	735	691	875	1059	464	1158	1354	989	555	1244	1825	665
ENSG00000084710	422	174	411	648	165	47	157	1771	338	385	881	1421	846	419	219	451	106	191	114	488	150	943	435	52	50	117	212	228	148	529	1076	260	18	130	196	229	180	891	102	1296	109	560	93	103	88	236	71	44	732
ENSG00000084731	404	1191	608	266	474	637	460	339	417	248	724	460	557	424	395	595	608	279	310	582	593	426	320	425	774	323	240	285	378	430	1471	315	229	362	1825	385	343	408	240	462	322	205	408	1140	550	452	3080	527	170
ENSG00000084733	18041	15916	13884	10447	14829	13592	10037	17543	22901	12443	19580	13818	14053	8092	9737	23430	9324	8568	10151	17722	8295	14288	11980	7669	7910	10757	15111	6511	12523	19374	22746	19022	13391	8153	15542	9850	11677	22546	12950	12474	7888	12439	14983	6225	17531	8649	11561	10750	17859
ENSG00000084754	15353	12504	11060	9583	9807	9503	15055	11403	7884	6644	12046	8904	13133	12602	11468	14667	5281	8914	9116	10186	10205	9427	8171	8645	7594	7938	9212	10298	8182	12781	15244	11934	10359	9643	8412	10233	18389	11620	8725	11118	9524	6525	11726	7239	10052	6802	10458	10852	7791
ENSG00000084764	1275	594	973	573	150	188	469	371	557	191	648	718	214	898	1194	242	510	440	882	533	1035	687	418	479	342	413	378	549	409	757	1959	727	242	578	747	486	906	483	545	723	1120	405	1075	846	282	257	512	73	420
ENSG00000084774	5064	5542	5380	2509	6205	2789	3495	2504	2616	2767	3453	2368	5829	2717	3621	1928	5120	2685	3132	2828	2570	3089	2979	2388	3581	2531	2183	2783	3671	3898	4232	4542	3349	2090	5125	2146	3070	4155	2239	3073	1959	2333	3376	3367	4790	2359	5214	8679	3448
ENSG00000085063	18615	23190	18387	13210	15037	20730	27884	21316	20330	7222	25472	12471	17620	19736	14443	29966	5012	18763	10745	28209	16588	13359	10631	7940	34046	12428	15337	12359	14040	17213	51809	19028	37204	22884	7197	19886	25642	15618	8452	16463	11672	6099	11894	23622	26388	15381	47974	14877	12276
ENSG00000085117	3498	7002	2908	4986	4083	13458	5512	6185	6423	2989	8811	4039	8356	5438	3490	16316	3407	5342	2709	7677	3995	5922	3945	1622	5873	3665	4682	4760	4305	5787	6371	6275	3155	4309	6229	3898	7016	5228	3383	4551	2693	2439	3805	9444	4026	5029	9068	2274	3954
ENSG00000085185	206	424	368	180	729	339	338	140	256	469	373	396	137	453	532	258	253	139	443	114	522	397	443	161	228	396	238	488	298	262	447	285	424	468	714	245	453	558	477	509	464	267	580	503	416	349	565	193	174
ENSG00000085224	7499	9658	6338	4748	5038	6574	6207	4733	5871	5536	8338	6543	4424	6693	8091	5802	6990	4911	6635	4179	5771	4038	5112	6016	5819	4842	4599	4526	5687	5551	10334	6619	12441	6730	8068	4673	5718	5329	5563	5714	7809	3426	9014	5674	4661	5765	10910	5130	4933
ENSG00000085231	3517	2592	2589	1753	2299	3631	2505	2356	1728	1771	2973	1877	3843	1967	2143	3761	2055	2136	1388	1871	1556	1590	1491	2301	3918	1286	1826	1050	1994	2919	2586	2676	3853	1459	2613	1658	2348	2049	1444	2280	1509	1229	2028	2415	3659	2573	4422	6950	2361
ENSG00000085265	56	655	87	395	125	476	555	220	58	360	480	197	23	143	27	79	44	681	89	202	54	118	289	311	123	185	102	27	210	235	72	364	215	443	84	278	59	99	98	145	106	53	45	230	67	44	103	102	42
ENSG00000085274	1701	2157	1243	959	794	1374	1520	1142	1414	1126	1266	1162	960	1466	1682	1871	1749	1087	1272	1862	1270	885	890	1081	954	1042	816	833	1402	1259	4077	1619	1645	1170	2887	1081	1463	971	1286	1236	1487	727	2084	1152	1385	1415	1298	2062	1096
ENSG00000085276	1000	1255	244	928	395	973	1105	444	513	490	1400	670	218	474	439	178	370	756	311	514	373	477	458	1132	276	434	629	251	636	519	1655	1053	470	495	411	688	308	381	312	984	297	219	315	1773	769	351	3452	751	281
ENSG00000085365	3918	3073	2778	1431	1451	3610	3738	1968	3188	1547	2022	2345	1671	2499	2253	2345	2029	1939	2293	2062	2342	2140	2280	2942	4895	2182	1519	2133	2450	3789	2873	2945	4494	2434	2720	2980	4589	3536	3325	2614	2277	2521	4211	2724	4278	3778	4853	3634	2580
ENSG00000085377	2898	2706	2733	1323	1800	1974	2543	2322	2211	1976	2449	2603	1909	2761	2599	2452	1927	1821	2396	2187	2136	2987	2122	1952	1950	2229	1788	2297	2308	3354	4144	2970	1450	2146	2900	2205	3801	2982	2587	2470	1990	1675	3490	1242	2868	1925	3426	2155	1791
ENSG00000085382	1039	978	807	547	581	861	779	625	586	734	1042	691	701	785	956	672	2272	777	763	846	728	733	740	1415	514	717	594	640	569	866	1359	964	741	873	2121	682	832	754	723	980	895	478	1105	915	940	805	1549	548	770
ENSG00000085415	2329	2719	2053	1682	1926	1982	1790	1842	1802	1683	1889	1230	1849	1659	2008	2166	2657	1025	1449	1992	1426	1342	1361	3622	1464	1415	1260	1181	2289	2420	3412	2741	4212	1210	2371	1336	1981	1822	1546	1898	1430	1128	2705	930	2955	2002	3649	5966	1642
ENSG00000085433	6461	3170	3293	1894	1805	1988	2181	3084	3406	1832	2613	3051	2674	2373	4036	3909	1792	2260	3596	2525	3588	1731	1486	1393	2113	1879	1674	1303	2619	2250	3273	2055	3450	2243	2862	2019	2859	2354	3028	2302	5182	1722	6442	1283	1660	2069	3776	1434	2385
ENSG00000085449	3036	5442	6448	2390	2324	6719	3453	3387	2503	2132	4315	3313	2899	3254	3810	2299	2658	4467	2935	4530	2910	2688	3231	5457	3814	2275	3857	2111	1976	3971	3185	4546	6857	2687	4244	2744	3365	2820	2654	3908	3471	1730	4448	5084	2989	2442	4371	1972	1328
ENSG00000085465	80	64	46	104	36	16	61	52	75	113	68	41	57	128	414	36	217	67	109	74	153	64	112	150	33	75	61	84	79	55	44	115	11	69	338	49	107	49	67	359	369	47	279	17	51	79	61	282	21
ENSG00000085491	3022	4593	2400	1251	1502	6139	1885	2447	2438	1401	3261	1919	2694	1689	1369	1982	3645	1400	1508	2607	1266	1495	1523	1392	2859	1050	1422	1073	3057	2560	2256	2175	4584	1442	5344	1923	1780	2159	1469	1816	1349	1064	1751	3040	3364	2924	8148	4721	1959
ENSG00000085511	3798	3660	3602	2124	2925	4555	3428	2848	1927	2015	3257	2490	2223	3563	3943	3546	5021	2238	2792	2830	3099	3401	2003	3181	4205	2324	1963	2233	2615	2850	6951	3224	1811	2513	6282	2399	3609	3329	2487	2990	3568	1875	4430	4262	2684	3828	4177	3458	2345
ENSG00000085514	305	591	452	156	531	495	206	208	604	218	838	207	259	142	58	249	102	859	79	238	119	291	488	628	522	99	500	154	147	241	386	371	213	106	248	124	70	54	42	144	117	33	110	331	65	173	471	199	56
ENSG00000085552	2751	2079	2956	548	1357	402	913	802	2092	681	493	520	2512	947	775	1086	2158	1650	1643	1901	1415	714	554	2572	549	685	829	1402	1107	606	4555	2446	234	873	1013	409	936	887	928	415	1023	488	1505	178	653	1186	222	575	748
ENSG00000085563	131	679	141	429	132	258	313	149	117	234	455	586	104	338	296	116	49	256	202	140	324	121	241	244	111	201	269	105	226	231	171	242	126	173	312	308	132	275	145	436	165	100	195	169	83	74	33	187	124
ENSG00000085644	596	788	690	416	400	603	367	367	521	449	467	424	514	496	621	381	677	543	616	469	569	488	382	529	313	445	419	598	458	435	573	449	323	451	797	359	584	522	386	506	557	244	718	463	455	512	580	449	362
ENSG00000085662	2277	2284	847	1142	1494	2806	752	1953	742	717	1514	881	336	951	770	540	1474	1577	690	889	703	1134	837	13910	2471	430	1554	548	1623	1008	2655	1010	1602	769	714	1869	880	1169	476	887	640	485	631	2932	1131	1092	6708	823	153
ENSG00000085719	11143	11677	14216	5227	6128	7597	6710	6816	9677	4650	7823	5657	6117	6062	7916	8451	6728	5815	7280	9530	6291	3691	4134	11833	7720	4720	4181	3739	10242	8469	20754	6614	17969	6332	8339	5290	6607	5956	6646	5681	7851	3975	11026	4800	11483	6002	12625	4180	6827
ENSG00000085721	2686	2701	1955	1240	1529	2450	2028	2075	1738	1460	2120	1334	1719	1830	1548	1942	1699	1796	1367	2091	1479	1161	1321	2235	1252	1165	1419	1238	1667	2087	4285	2652	2441	1219	1999	1590	2043	1457	1314	1372	1474	877	2025	1458	1389	1649	2238	2670	1648
ENSG00000085733	22666	19821	14325	13424	14067	22497	11167	16625	12623	9968	20377	15027	18220	10720	13467	27086	9199	10127	11818	18904	10850	14231	10547	12206	16488	8848	12612	8656	14854	17891	35582	17322	8475	8442	11361	10169	13750	17993	10158	18743	11121	9576	15748	7233	13912	13008	15933	15009	12178
ENSG00000085741	17	389	178	155	2	2165	318	77	26	357	197	164	45	379	231	3	746	31	177	538	260	2312	356	176	516	400	608	319	110	632	166	949	36	549	647	792	839	431	138	435	137	71	147	9	588	376	46	81	46
ENSG00000085760	1679	3061	2053	1536	1789	3590	2271	1874	2001	1785	2209	1436	2688	1370	1694	2328	1803	1697	1118	1976	1294	1378	1315	1822	1785	1194	1685	1146	1753	2151	2809	2847	2579	1281	2543	1324	2040	1592	1222	1620	1271	1035	1693	1311	2083	1465	2789	5054	1660
ENSG00000085788	2607	2090	1173	1619	1569	2250	1755	2101	1882	1434	2532	1832	2103	1909	2411	1826	3001	1835	1785	1430	2030	1064	1460	1619	1000	1136	1340	1259	1604	1884	1401	1845	2336	1575	4375	1691	1705	1284	1156	1903	2150	860	2517	2146	1820	1906	2423	1833	1790
ENSG00000085831	485	913	759	1852	510	396	656	2906	1042	1267	2082	2085	1730	387	1086	1798	1029	417	806	1517	857	2113	1682	3147	255	1639	1831	396	857	3690	1016	1535	584	530	3535	864	627	3430	1502	3006	781	1879	1666	16	1650	961	30	92	1352
ENSG00000085832	3486	6726	4362	3973	5121	5247	5855	4829	4043	5455	6577	6061	4965	6134	7810	5615	4947	4290	5273	4312	6279	4279	4587	7217	5327	4322	3975	3687	4573	6202	6852	6080	6656	5427	6600	5185	6188	4468	4978	5436	6918	2774	9051	4234	5015	4011	8129	5729	3476
ENSG00000085840	377	614	277	264	853	762	517	638	498	231	279	111	971	213	342	759	944	472	206	695	177	330	404	1037	923	201	305	269	445	491	460	610	1966	161	1279	266	340	340	231	317	203	222	251	260	620	799	1041	1852	633
ENSG00000085871	1020	1290	1683	1059	389	1538	2543	662	1079	1040	1732	1590	954	1320	1418	1422	492	1261	1457	528	1603	1835	1017	1150	519	1570	1162	1566	1138	1957	2836	1392	1066	1472	702	1351	2660	1174	1688	1110	1346	723	2160	453	1541	1029	546	756	1863
ENSG00000085872	920	1176	1528	654	1949	1576	925	576	1163	1017	847	678	1171	1095	982	939	2010	870	843	766	891	1006	967	1068	687	838	887	1100	1040	909	509	1466	944	883	964	625	957	1286	712	1132	960	674	1247	927	1353	927	1318	1702	1071
ENSG00000085978	1990	1764	2163	1580	870	2250	1652	1346	795	1379	1942	1412	1400	2145	2733	1780	1749	2105	1868	1996	1925	1385	1551	2056	1109	1575	1382	1250	1127	2021	1497	1894	2510	1289	2135	1226	1865	1461	1495	1727	1941	937	2596	1246	1541	1141	1571	2361	1214
ENSG00000085982	3172	2719	3434	985	2759	521	2533	1223	1950	1661	2286	1915	3215	1689	2328	2634	1117	1385	2098	1092	1837	1899	1686	2244	2587	1414	1620	1579	1636	2053	2365	3066	3749	1682	1040	1193	1781	2171	1869	1522	2284	1245	2851	1176	1765	1274	2959	2347	1426
ENSG00000085998	3198	4513	3323	1782	1736	2349	2393	1689	2968	1691	2416	1746	2884	1877	1762	2375	2395	1995	1824	2323	1954	1569	1406	3046	3104	1378	1553	1500	3220	1983	6489	2685	3442	1658	3404	1858	2375	1675	1347	1513	1191	824	2019	3361	2597	1357	6433	2326	1741
ENSG00000085999	157	326	147	69	562	277	185	219	245	146	118	38	435	82	96	200	867	145	90	160	89	161	165	373	252	82	128	171	189	150	365	385	1045	98	561	76	123	201	107	105	74	133	65	126	301	420	438	1116	327
ENSG00000086015	1768	2810	1490	952	1647	1989	1305	1244	1769	995	1765	1159	2010	1420	1411	1251	3762	1087	1200	1829	999	1343	1082	1523	2293	975	1251	1276	1307	1103	3745	1349	2332	1241	4429	1838	1589	1670	965	1863	1188	930	1260	3358	1427	1385	2360	1697	834
ENSG00000086061	9161	13033	10848	4382	6323	5627	10556	2607	4556	3279	7476	4977	7685	7171	2856	7659	2115	8072	3702	3562	4440	4057	2836	6198	10274	3966	4317	4656	3003	5331	7405	7796	15415	4720	3790	6668	13224	5979	4675	2929	2686	2229	5054	6824	5674	4110	7367	5216	4128
ENSG00000086062	8825	9217	9029	2791	6858	4137	3500	4778	5044	1849	7750	3788	6674	3653	3083	2419	4445	6327	1916	3624	2200	3137	3990	7066	5692	2237	2312	2304	5058	3225	8181	8488	5874	2880	1927	2703	2771	4142	1681	5537	1965	2029	2264	3491	5450	2832	6181	2405	3891
ENSG00000086065	4166	5564	4657	2225	2365	3079	2787	3106	2395	1589	3649	2617	3680	2188	2860	3618	1695	4353	2054	2638	2453	3799	2240	4709	3261	2110	2465	1268	2449	3612	4080	3945	5569	2179	1958	2452	3189	2823	2820	2740	2557	1684	3478	1892	3650	3145	4576	1670	3051
ENSG00000086102	4747	4414	5199	3576	2924	2480	3710	2901	1943	2293	3537	3453	3450	4291	5513	2034	2920	3679	3831	2030	3931	3460	2816	3467	3376	3302	2700	2961	2920	3977	3299	4445	6600	3214	2901	2802	4676	3358	3513	3845	4655	2380	6556	1299	2912	3609	2573	2981	3045
ENSG00000086189	680	1083	876	773	895	1108	882	526	543	667	998	563	759	665	610	948	640	632	591	1790	412	536	492	900	884	622	641	397	800	1142	580	1161	1426	604	667	734	759	825	701	667	459	469	855	943	1359	659	1312	2321	829
ENSG00000086200	1567	1944	1563	1035	1473	1787	1752	1100	1281	1287	1796	1167	1680	1419	1519	1580	1985	893	1305	3329	1225	1135	1207	2239	1985	1258	994	955	1358	2053	1177	1873	3266	1288	1700	1272	1765	1710	1520	1314	1278	875	1877	1642	1996	2223	2167	3555	1590
ENSG00000086205	380	131	88	163	145	161	183	377	42	283	116	258	309	54	235	244	41	37	69	266	137	25	144	41	133	110	25	7	401	107	411	87	228	103	73	29	10	191	69	121	118	162	78	690	134	76	48	174	280
ENSG00000086232	4779	5137	4456	2939	3081	6465	3999	4123	3376	2651	3563	3278	4226	3737	4869	4033	6850	3385	3208	3559	3746	3135	3026	4715	3487	2587	2631	2729	3512	3649	6895	3764	7306	2869	8832	2873	4429	3247	2603	3754	3737	2076	4710	3315	4364	4171	4909	4756	3288
ENSG00000086289	157	214	163	169	84	81	164	59	97	198	464	247	60	154	311	33	43	233	179	226	211	105	105	310	131	118	389	69	109	188	120	84	63	286	705	738	214	108	195	246	222	37	215	65	111	80	65	48	92
ENSG00000086300	473	1428	827	229	441	1906	466	615	1067	247	877	258	446	220	141	1127	1329	951	115	745	132	693	1370	1502	1015	311	592	134	505	1110	1076	574	1615	217	1753	295	102	476	159	497	144	294	202	413	977	333	1586	707	736
ENSG00000086475	1810	2913	1507	1515	1508	2649	2135	1589	1465	1217	1919	1489	1877	1579	1972	2171	2703	1429	1908	1527	1615	1108	1251	3810	1481	1139	1260	1191	1639	1914	1564	2096	3162	1446	3023	1714	2220	1482	1422	1585	1449	884	2047	1594	2010	1277	2199	2038	1465
ENSG00000086504	1881	2186	1858	1313	1757	2839	1808	1686	3253	1013	1586	1060	2589	1275	978	2349	924	1452	929	2167	1093	1323	1089	1685	1875	945	1555	1235	1370	1710	2443	1915	2165	811	1406	1356	2285	1312	826	1327	981	717	1079	1271	1839	1693	2998	3181	1339
ENSG00000086544	5190	4387	5206	2164	7435	2662	3649	3211	5059	2482	3304	2896	2353	4405	3093	10764	2707	5562	2869	4197	2986	3566	3189	3472	3504	2660	3574	3068	2748	5015	5838	4970	5185	2506	5514	2595	5353	4736	2884	3574	2673	2407	3507	1692	5504	2325	2372	1733	3120
ENSG00000086548	312	4666	1830	464	4263	1390	43	5814	4270	198	2931	44	2952	289	780	12619	324	1830	276	5049	1315	1992	1982	767	1571	282	3882	32	1893	4346	5995	4384	337	1144	936	622	29	4232	319	1969	777	608	160	0	3441	171	146	169	3643
ENSG00000086570	72134	29716	53350	28335	35011	31471	23549	27692	23575	23621	15831	25559	42469	17663	35289	54907	58846	16789	32302	20559	28188	31759	26433	14999	42258	21626	25926	20134	23785	27372	44687	33571	33880	19362	46481	9536	16891	35945	26512	29828	33538	21838	33546	8989	24535	35088	74244	18973	28824
ENSG00000086589	2681	2319	2804	1738	1619	3560	1955	1749	1818	1617	1867	1505	2375	1714	2139	2325	2296	2137	1507	1421	1611	1617	1397	2435	2290	1393	1627	1131	1264	2072	2324	2478	2643	1369	2204	1427	2037	1823	1459	1843	1585	1077	1972	2251	2065	2218	3696	3688	1811
ENSG00000086598	15074	16059	10131	7051	9136	13059	13706	15864	17419	6994	12657	9575	9284	9085	8710	13640	8388	9961	7454	13630	7846	7902	7345	14343	12494	6726	7826	5924	9469	12973	30827	12928	17440	8180	10870	9399	13468	10548	7846	9854	7648	5775	11094	11881	15454	10426	15524	13049	9289
ENSG00000086619	216	530	240	118	156	195	340	159	119	201	337	219	51	284	188	131	310	238	144	169	193	129	220	688	306	178	220	230	225	221	560	186	348	247	274	322	390	150	154	187	302	83	325	505	195	139	218	126	93
ENSG00000086666	2454	3552	2831	2469	1305	2708	3306	4450	3235	2567	3079	2786	1788	2755	2237	4074	1561	2365	1962	3258	1872	4201	2804	3168	1595	1949	2537	1817	2688	4545	5004	3811	2239	2192	1694	2431	3588	2690	2997	3609	1875	1994	3223	1697	2745	2765	3817	2646	1850
ENSG00000086696	36	229	72	58	80	921	2648	155	15	217	142	42	154	966	24	171	2	79	40	21	144	397	161	27	21	323	261	1894	33	908	590	504	174	331	20	557	2237	139	184	164	127	159	125	127	263	503	752	65	258
ENSG00000086712	1108	1613	1410	771	1015	1241	1465	709	1541	1022	1066	698	857	1507	1117	1418	1431	1457	835	935	861	770	588	2860	1356	1153	736	868	961	1112	1652	1344	1796	956	1811	1162	2342	1389	1028	674	759	510	1215	807	949	984	2190	2008	1032
ENSG00000086717	57	60	28	16	24	99	23	36	50	5	39	26	22	17	35	7	64	25	15	26	21	35	22	8	145	17	16	12	3	27	31	28	53	21	102	18	5	11	16	14	32	7	49	60	59	70	100	31	10
ENSG00000086730	272	903	615	286	617	981	447	473	718	278	825	354	369	186	111	411	134	852	142	269	156	527	549	614	829	126	736	132	312	537	533	556	314	167	259	348	153	290	147	301	136	135	173	462	200	283	403	397	146
ENSG00000086758	40382	28664	33892	16919	30400	21748	20772	19219	32605	20497	23250	20739	27160	26353	37557	24547	38053	21724	31343	19833	29406	24945	23054	23350	18104	21257	15913	20451	23108	23094	45945	19500	24893	24722	36657	17132	26573	29674	23413	26670	29049	16666	39051	20095	20322	24843	40495	21944	26370
ENSG00000086827	1946	1445	1753	1397	1068	1531	1609	1211	1190	1349	1559	1582	1577	1347	1986	1684	1627	1295	1442	1650	1664	1257	1160	1271	1634	1249	1116	1132	1277	1859	3547	1789	1865	1127	1414	1285	2204	1532	1785	1471	1847	1003	2311	757	1714	1967	2082	2129	1299
ENSG00000086848	498	327	374	272	230	352	335	328	262	222	366	298	326	331	525	362	557	180	360	385	391	335	315	326	310	255	248	267	349	405	774	355	255	281	340	294	340	375	321	415	463	260	585	275	393	337	456	333	311
ENSG00000086991	597	813	210	153	187	200	214	327	196	169	438	238	140	98	174	30	345	285	142	529	61	295	269	233	461	89	103	88	134	238	537	189	282	99	115	337	128	208	11	451	85	80	71	1141	334	279	141	171	64
ENSG00000087008	1176	2127	1412	1893	1252	1361	2371	1389	888	1210	1806	1590	1435	2082	1311	1506	1550	1439	1176	1370	1342	1870	1536	2302	1152	1680	1762	2072	1467	2459	1478	2180	635	1086	856	1609	3671	2526	1343	1963	1198	1383	1521	977	1739	1071	1071	793	1032
ENSG00000087053	2908	3676	2195	1517	2781	2877	1857	2182	2353	1474	1648	1822	2048	1638	1706	2087	1749	1317	1583	3459	1531	2013	1650	1396	2760	1206	1332	1341	1971	2609	3697	3281	1618	1715	1922	1882	2466	2339	1641	2758	1559	1280	2251	3425	2263	2536	3344	4157	250
ENSG00000087074	7515	4160	5001	2498	8772	5696	4773	4264	5164	8007	4466	4816	2238	5274	3595	6804	2241	4596	3564	4458	4964	4482	2673	2059	4370	2659	4137	2549	2846	3311	4798	5280	9998	3854	4010	3031	6488	2900	3135	4004	3663	1728	5108	4693	2910	2141	6522	3117	2500
ENSG00000087076	44	94	119	32	77	151	93	21	85	53	150	120	28	121	119	33	94	72	99	40	74	82	80	187	78	55	48	58	17	60	44	73	41	148	40	98	77	49	61	73	64	22	92	260	30	51	75	25	28
ENSG00000087077	7532	4059	5083	3031	3786	4474	2479	2817	2938	2061	4759	4276	4620	2573	2509	4401	1768	3763	3253	3156	2643	2510	1759	2287	2951	2192	2638	1937	2571	3018	5420	4877	3356	2150	1158	1921	2839	3397	2283	2951	2516	1798	3284	3440	3712	3861	4376	3396	3256
ENSG00000087085	103	52	46	11	58	9	15	5	104	35	25	14	15	49	12	2	10	96	24	68	16	28	22	63	59	20	399	32	17	16	351	60	31	23	22	463	246	8	12	17	8	3	38	35	5	9	10	21	6
ENSG00000087086	110727	67907	44989	22845	43030	89815	34027	30592	107573	25488	101963	44386	41124	30193	30278	34724	17839	41072	20925	37162	22626	39949	54166	90799	84823	14347	32378	9008	35588	32076	92390	23031	42571	25900	34422	29035	16783	17422	10498	28928	17483	8545	21439	92448	37061	28825	208836	41263	25251
ENSG00000087087	3292	4605	3460	2154	4160	4121	3084	2444	3550	2431	3067	1931	3729	2695	2542	2871	5033	2155	2375	2645	2242	2716	2559	3773	3466	2051	2485	2429	2730	2906	3620	4103	5833	2062	3061	1857	2816	3299	2226	2289	2233	1633	2674	2437	3001	3103	4321	5130	2530
ENSG00000087088	1656	1527	1345	736	1294	1154	806	766	1225	638	1687	924	947	583	647	1255	1230	830	610	941	489	1193	968	1316	1494	541	1121	496	1020	1144	1299	981	979	456	1279	638	668	1014	486	845	391	501	495	1236	1225	1018	1794	1600	1086
ENSG00000087095	751	1219	961	608	945	1040	745	800	1034	559	1175	840	834	724	737	697	846	777	597	781	667	794	800	1074	857	562	650	537	744	780	1477	1069	803	617	1067	616	907	803	602	734	572	476	895	478	617	547	1180	813	783
ENSG00000087111	3483	3241	2562	1782	1698	3101	2560	2539	2207	1582	2303	2147	2396	2077	2773	2699	2026	2544	2019	2780	2150	2016	1816	5703	1719	1745	1865	1682	2498	2406	5303	2203	2659	1679	2010	1729	2884	2008	1847	2375	2068	1142	2597	792	2204	1264	2928	2217	2069
ENSG00000087116	6235	12997	2079	1878	3770	2696	1927	1366	1484	1161	9218	6081	1836	1062	1916	363	3671	2309	1267	5653	485	2528	3761	2713	6456	927	1031	498	1470	2801	1849	1818	1510	2128	1911	3927	702	4433	340	11116	1184	2024	1864	12242	3882	3298	1406	2332	790
ENSG00000087128	73	843	226	70	1840	619	4234	1085	127	546	188	28	178	2914	163	941	32	132	47	1064	792	1300	358	44	555	705	1064	2583	226	929	538	1148	106	1024	323	1717	6546	239	473	246	468	62	301	7	390	291	24	37	4394
ENSG00000087152	6453	6739	5927	4206	4319	5364	3392	7218	4044	3091	5947	4615	5081	3367	3715	4216	3560	3659	3030	4528	3108	4526	3795	5238	4184	3215	4207	2396	4545	5727	8275	5385	3900	2399	5865	2829	4106	5541	3128	5829	3148	3045	3808	2192	4007	2893	4412	4088	4171
ENSG00000087157	1231	1913	1383	1015	1993	1795	1451	1500	785	818	1396	840	1133	1150	991	937	1077	1224	771	1072	897	935	1290	2027	1185	1002	1301	976	1323	1415	1543	1616	653	678	1039	827	1362	1103	690	1812	1035	624	1179	876	1279	657	1368	1503	1015
ENSG00000087191	5081	5412	5933	4337	4116	3822	4106	5683	4304	3202	4292	4649	4823	3682	4268	4499	2981	4324	3283	4987	3231	3742	3874	5357	3649	3256	3264	2516	4236	5541	6222	5387	2001	3293	2660	3234	4662	4673	3552	4467	3266	2850	4025	1811	4169	3135	5474	6904	3369
ENSG00000087206	1252	1229	1516	1085	1347	1322	1076	972	941	905	1435	968	1260	986	1338	1162	1701	1290	863	805	1005	901	1153	1669	1213	753	954	737	829	1043	1034	1421	2182	832	1348	776	1034	1037	878	1391	1420	692	1502	1188	1296	1066	1627	1929	1106
ENSG00000087245	17363	45360	9996	28908	9960	6404	12022	10933	5083	19822	69112	39383	2696	15976	36914	1000	8045	7355	13420	18927	12456	6401	11125	18347	8438	8034	2773	2333	6749	12878	12321	6917	3792	43852	1367	14251	4255	13897	4593	54492	17124	4720	17233	61905	4001	4409	6189	3208	1730
ENSG00000087253	2247	3149	1886	1781	1106	1520	1661	1757	2088	1346	1661	2020	1615	1548	1663	1670	1589	3003	1612	2418	1592	2150	1579	1953	1949	1018	1176	919	1350	2185	2710	1765	955	1857	1848	1581	1537	2005	1748	2966	1810	1322	2597	2155	1898	1836	3320	2481	551
ENSG00000087258	126	321	339	139	238	66	118	73	234	175	252	134	128	241	116	47	391	313	146	113	101	128	269	5511	74	148	602	134	79	89	253	250	35	99	120	69	72	146	151	155	156	39	139	116	97	137	23	182	127
ENSG00000087263	1972	2814	2185	1458	2047	2471	1660	2331	2121	1270	2310	1445	1273	904	1746	2592	1539	1859	1370	2352	1207	1463	1310	3208	1588	1215	1415	880	1706	2268	3248	2494	3267	1113	1849	1489	1555	1875	1233	1806	1338	1005	1779	1820	1771	1706	3547	3612	1904
ENSG00000087266	4724	5713	4367	2996	5278	5815	4105	5798	4388	4151	5239	4757	4454	4659	14091	4532	9926	4829	7833	5763	8844	5794	5849	3560	3294	4540	4432	5272	4597	4787	6643	5765	4403	4727	9219	3478	6662	4656	6028	6946	13890	2249	11401	2524	3519	4310	5617	3974	4200
ENSG00000087269	4408	6241	4891	3231	3945	3532	2868	3341	2884	3568	3594	2824	3510	2607	3131	2977	4276	2220	2410	3429	2254	2767	2415	3770	3336	2726	2775	2014	4345	4384	5072	4888	4028	2074	2986	2420	3628	3776	2516	3374	2340	1916	3703	1940	3207	4037	4359	7741	3678
ENSG00000087274	5527	15751	9606	7128	8861	10451	7877	9949	6952	6862	10517	8895	10104	9043	9418	9509	8161	6847	9139	9961	8185	7171	7598	7470	9291	5764	7147	5891	7648	8396	14888	8410	9371	8001	9964	6687	7535	8204	6617	9760	8454	3980	10052	8290	6768	6970	13023	9809	6359
ENSG00000087299	442	397	453	365	347	513	557	424	469	581	400	587	437	468	758	456	579	484	640	318	586	379	289	589	224	648	360	506	318	587	427	446	822	494	389	361	707	454	564	456	583	347	961	80	535	541	387	509	470
ENSG00000087301	383	695	312	385	241	617	844	357	473	518	554	475	304	673	864	364	1219	409	648	496	767	339	344	1275	208	510	314	493	345	453	328	508	927	811	760	591	827	367	810	435	893	229	1234	244	432	850	430	511	528
ENSG00000087302	4781	5505	3912	3893	3162	5649	5156	4831	4523	3351	5024	3595	4037	3842	3943	4068	4163	4119	2892	4886	3169	3237	2592	5048	3274	2632	3195	2359	3017	4946	6890	4814	7023	3358	8128	3514	5736	3355	2904	4061	3175	2066	4045	3029	5160	4833	6755	7296	3371
ENSG00000087303	1157	3935	1040	643	1105	1741	1915	835	736	1479	3998	2755	1041	884	599	158	1391	795	390	1358	337	975	1985	1073	2294	641	311	238	842	1807	993	919	978	444	1300	1314	410	1551	233	2199	303	526	357	2434	3596	1278	1428	1394	445
ENSG00000087338	1198	1759	889	577	598	1150	1043	390	741	831	858	750	573	1122	1042	678	1246	846	852	621	854	802	657	1252	716	744	630	747	657	949	1627	977	1352	1038	1420	826	1243	883	1074	611	875	606	1323	928	975	810	1214	1169	898
ENSG00000087365	10194	11832	9961	6945	9328	10354	6436	8782	7620	5480	8907	6384	10212	7052	9435	7462	9590	7989	6165	8654	6185	5901	6213	13698	10078	5348	6288	4550	7898	7986	13594	10667	7738	5438	7999	5358	6030	7188	5068	8413	7516	4047	8290	6157	7268	5201	17030	13357	7539
ENSG00000087448	2098	2906	2020	1318	1319	1989	1768	1146	1588	1463	2244	1673	2153	2109	1974	1827	2292	2275	1831	2084	1515	1266	1242	2266	1248	1306	943	1265	1200	1653	3322	1885	2103	1468	2417	1681	2122	1873	1684	1847	1612	913	2297	3022	1702	1716	2014	1891	1125
ENSG00000087460	20053	21298	16101	15986	22236	27592	19682	23377	12748	12903	21090	20167	19726	16247	17112	16364	20014	13548	15182	23706	14885	13420	14660	23011	31130	12633	17789	10813	18718	17438	38162	18315	20989	15966	17465	18493	18254	15413	11369	19701	13606	8781	17333	24597	17952	15519	33899	23239	12568
ENSG00000087470	7089	7681	6380	2596	2876	4989	3659	3620	4575	3046	4909	2899	4746	2986	3482	8688	3985	3794	3125	5467	2642	2811	3112	4231	5498	2582	2965	2034	3981	4593	11415	5231	8984	2729	4731	3635	3771	3879	2851	3557	2640	2154	4392	3674	5353	3959	4631	8441	3682
ENSG00000087494	14047	2419	4043	83	5234	15178	1100	5960	3588	53	1505	21	4759	192	30	3711	108	2041	10	14899	62	319	387	638	6567	46	710	159	4710	264	22870	1576	6839	60	319	635	196	1622	158	807	78	292	36	2238	2865	3707	11785	17519	332
ENSG00000087495	10	28	46	25	4	11	11	21	16	100	48	80	5	51	53	10	60	11	160	34	51	11	13	30	13	22	3	11	30	11	15	7	3	119	25	24	17	14	13	103	78	25	95	8	13	6	4	3	29
ENSG00000087502	3039	3678	2070	1532	1748	3353	2678	2540	2503	1680	2524	2087	1959	2254	2571	3160	1958	1437	1810	2963	1955	1943	1925	3325	2987	1977	2050	1514	2044	3053	5555	3221	4049	2008	2663	2373	3160	2336	2338	2128	2088	1401	3415	3462	2910	2611	3158	3431	2071
ENSG00000087510	5680	4118	5178	4406	1664	3156	5274	4501	3162	3482	2883	3171	2631	3956	4922	3229	6272	2530	4295	4259	5228	3282	2860	8368	2316	3441	1857	4598	3354	3728	4847	4181	2008	3340	2241	2413	6367	4797	5101	4523	4997	2817	5829	851	3501	6125	1302	1158	3379
ENSG00000087586	660	1899	493	367	1131	3806	583	642	1434	365	429	198	1473	228	183	1426	1477	585	198	1224	244	424	488	2798	2329	141	428	305	559	555	1545	928	2259	178	943	292	414	467	236	263	144	311	230	528	2154	1660	2230	4183	969
ENSG00000087589	230	307	219	70	363	349	156	148	144	211	333	106	75	244	50	87	36	349	103	112	138	469	315	173	214	122	364	63	121	156	109	234	108	75	187	117	75	71	54	58	86	17	169	141	67	70	87	117	49
ENSG00000087842	538	386	790	355	129	222	1516	211	1226	486	275	517	291	830	638	402	274	606	549	241	443	669	427	2739	242	681	336	898	313	863	951	483	297	465	198	738	2018	560	722	535	532	364	591	112	362	365	444	110	192
ENSG00000087884	407	334	286	241	128	558	336	168	260	209	363	380	330	345	518	292	313	174	369	221	556	164	142	175	294	213	259	226	187	210	350	159	189	459	253	369	456	183	238	195	608	78	548	409	314	256	505	280	242
ENSG00000087903	2830	979	1385	345	698	208	544	539	680	388	641	513	1223	1635	1853	509	981	1164	1841	957	1255	501	286	407	633	826	396	638	679	278	1172	744	601	956	891	1053	1109	631	975	1038	1288	619	3172	466	476	1022	1121	1126	489
ENSG00000087916	2152	3448	2402	1609	3924	15467	1760	9138	23622	1812	1492	768	2235	2960	1478	15747	349	3755	185	8938	902	7642	4451	304	1122	1356	4037	2182	2159	2128	5517	15402	211	1477	1279	3550	3340	5620	1006	2529	244	2633	526	5	2796	2713	165	161	3420
ENSG00000087995	829	979	700	665	525	927	702	538	606	474	721	692	784	631	608	1005	808	708	594	730	569	502	493	920	622	487	497	449	677	840	1276	859	1159	504	741	579	826	612	652	630	583	369	941	407	796	519	1051	1435	732
ENSG00000088002	1536	930	2390	3372	5594	859	4238	6503	2009	5458	3235	4323	3564	4282	2978	8083	1795	2465	4401	3435	4814	7470	4609	2352	516	3853	4323	5100	1981	7262	1735	5578	461	2852	368	4164	8514	10689	5565	7893	3033	4956	5442	17	4055	1917	79	199	5553
ENSG00000088035	719	915	529	395	343	756	1096	390	379	497	678	508	473	592	708	687	764	516	615	442	660	509	516	1081	598	555	492	577	619	808	955	764	1828	542	1080	601	881	663	682	488	684	420	971	259	654	703	957	727	664
ENSG00000088038	1403	1524	1977	699	1778	1076	993	843	800	1048	1302	902	840	1102	1261	1159	1509	901	1046	1006	1185	1224	1234	1231	842	955	1034	1236	1060	1017	1567	1519	1055	871	1482	719	1306	1472	879	1205	1098	810	1323	972	1178	662	1170	1829	904
ENSG00000088179	3542	3022	2203	1421	1706	1168	2086	836	2156	1495	2009	1843	1895	1636	2157	2098	1176	1311	1860	1441	1818	1096	1338	2250	1754	1575	1785	1280	949	1662	2398	1674	1162	1669	2074	2300	2543	2202	1974	1331	1929	1280	2803	1307	982	1491	1499	1596	1726
ENSG00000088205	5001	6340	4493	3442	3942	5647	3685	4149	3691	3226	4426	2919	3868	3441	4416	4107	4552	3911	3136	5647	3074	2814	2670	5429	4345	2763	3134	1994	3612	5038	8703	6083	7531	2593	4360	3166	4120	3547	3084	3950	3728	2285	5095	3038	4513	4515	5488	9222	3464
ENSG00000088247	4674	3739	5638	3000	6973	5592	4108	3403	5150	3870	3874	2962	5455	3469	4205	3965	7162	3389	4089	3393	3285	4125	3683	6460	3186	3535	3605	3789	4266	4633	2747	5806	7076	3357	7419	2749	3942	5437	2838	4624	3439	2818	4615	4258	5627	5319	4114	8460	4177
ENSG00000088256	4321	3739	3406	2503	2609	4494	2448	1310	2622	2519	2731	2414	2637	3259	2889	1742	5848	2304	3247	3645	3397	1692	1442	3601	1585	2279	1799	2072	2231	2256	2040	2903	3281	2862	7189	2616	3451	2008	2116	2776	3404	1000	3742	7178	2845	2804	4812	3431	1608
ENSG00000088280	265	2243	2026	3449	478	605	3277	1062	901	3902	3016	5614	935	3251	5724	1225	4551	1192	5461	1902	4972	5396	3053	2228	802	3430	1953	2841	740	4960	1176	2920	664	3890	3874	3279	4285	3632	4929	4901	4126	2456	5917	3309	1986	1411	1280	966	1311
[truncated: 15,863 more rows]
[truncated: 61 more columns]

## Sheet: LogR_normalised
Gene_symbol	WW00179a	WW00180a	WW00181a	WW00182a	WW00183a	WW00184a	WW00184b	WW00185a	WW00186a	WW00186b	WW00187a	WW00187b	WW00188a	WW00188b	WW00189a	WW00190a	WW00191a	WW00192a	WW00192b	WW00193a	WW00193b	WW00194a	WW00195a	WW00196a	WW00197a	WW00197b	WW00198a	WW00198b	WW00199a	WW00200a	WW00201a	WW00202a	WW00203a	WW00203b	WW00204a	WW00205a	WW00205b	WW00206a	WW00206b	WW00207a	WW00207b	WW00207c	WW00207d	WW00208a	WW00209a	WW00210a	WW00211a	WW00212a	WW00213a
[truncated: 17,109 more rows]
[truncated: 61 more columns]
