# Supplementary material for: Driver gene combinations dictate cutaneous squamous cell carcinoma disease continuum progression
Source: Nat Commun. 2023 Aug 25;14:5211. doi: 10.1038/s41467-023-40822-9 (PMC10457401; doi:10.1038/s41467-023-40822-9)
Supplement: Supplementary file 5 — Supplementary Data File 2 [file 41467_2023_40822_MOESM5_ESM.xlsx]

## Sheet: NormalVersusRest
Ensembl_ID	baseMean	log2FoldChange	lfcSE	stat	pvalue	padj	symbol
ENSG00000166670	1541.27292817039	-6.63445704659688	0.464913278950909	-14.2703109310359	3.35081285576206e-46	2.9291130578644e-42	MMP10
ENSG00000183696	4038.04994747265	-3.91232881361269	0.27387058760673	-14.2853193831485	2.70168040221426e-46	2.9291130578644e-42	UPP1
ENSG00000162892	369.572096406839	-6.66600985005232	0.49156457036901	-13.5608020835355	6.83841984710483e-42	3.98520313956446e-38	IL24
ENSG00000163209	6759.79454687515	-6.95524029756591	0.53129969912677	-13.0909923513929	3.70732316447899e-39	1.62037827211466e-35	SPRR3
ENSG00000163221	1165.75015932836	-5.00587603298365	0.384094152920613	-13.0329399573503	7.94849227602775e-39	2.77926980923586e-35	S100A12
ENSG00000187840	1593.90448506058	-1.98589826232434	0.152974664725825	-12.9818768740801	1.55034293139199e-38	3.8720922099323e-35	EIF4EBP1
ENSG00000189410	619.210259296326	-4.60076616150928	0.354356112978713	-12.9834536304039	1.51874692322305e-38	3.8720922099323e-35	SH2D5
ENSG00000171711	2189.21581970149	-5.91153297811149	0.460523679251067	-12.836545099538	1.02340619815024e-37	2.23652632028259e-34	DEFB4A
ENSG00000244094	1668.50874370645	-5.64434869774043	0.455996998908619	-12.3780391345767	3.43636115187663e-35	6.67532244647324e-32	SPRR2F
ENSG00000136694	215.280425113705	-6.13547770650044	0.503929500370971	-12.1752699573726	4.20998847498984e-34	7.36032285082473e-31	IL36A
ENSG00000128383	903.46546565683	-4.51980932708955	0.375206699517238	-12.0461850305578	2.03135972765016e-33	3.22856928350071e-30	APOBEC3A
ENSG00000153048	4727.14174731424	-1.90482242477213	0.158871101081659	-11.9897351488303	4.02189042129746e-33	5.85955918629529e-30	CARHSP1
ENSG00000140950	2885.02006864467	-1.63486986221667	0.138717850153225	-11.7855766969487	4.63238511743888e-32	6.22984530832184e-29	TLDC1
ENSG00000149948	326.782893221806	-4.68250020794108	0.398021376439247	-11.7644440352208	5.95171190957244e-32	7.43241280821821e-29	HMGA2
ENSG00000128578	650.245540596509	-2.63135400200479	0.22534923981034	-11.6767822435053	1.67517550333617e-31	1.95247288832175e-28	STRIP2
ENSG00000131015	492.131726285521	-3.26614867085393	0.281565810648824	-11.5999476759185	4.12330270557704e-31	4.50548132510021e-28	ULBP2
ENSG00000169429	4729.77769701948	-5.56845278909638	0.486546557070307	-11.4448508743465	2.49533195041111e-30	2.56622873464926e-27	CXCL8
ENSG00000167916	675.591924900689	-7.36658793233607	0.651522652459955	-11.3067257209278	1.2154088873387e-29	1.1804996431857e-26	KRT24
ENSG00000087494	3031.43719888897	-4.39293124735897	0.390594598706882	-11.2467792998223	2.40203657653532e-29	2.21025291934563e-26	PTHLH
ENSG00000134755	47416.0531202188	-2.6904215825739	0.239318345907006	-11.2420197974264	2.53514676321297e-29	2.21609854306262e-26	DSC2
ENSG00000162458	5986.66870987682	-1.90042491711191	0.170154124029388	-11.1688442930933	5.79296904795022e-29	4.82278466025303e-26	FBLIM1
ENSG00000117407	131.948401851956	-3.37129855598026	0.303188613559795	-11.1194761452193	1.00862472232941e-28	8.01535728203865e-26	ARTN
ENSG00000227471	943.012121904412	-2.99402766017628	0.271259496565013	-11.0375035642621	2.51935646302157e-28	1.91503952360896e-25	AKR1B15
ENSG00000196611	12542.5607612181	-5.02514181604561	0.456166462055981	-11.0160264597201	3.19869659502616e-28	2.33011719045176e-25	MMP1
ENSG00000156282	194.338690875954	-5.43275520976072	0.493978582480677	-10.9979570014521	3.90887410736093e-28	2.73355384075964e-25	CLDN17
ENSG00000238266	390.498791129141	-4.37777806298956	0.398507845344911	-10.9854250402538	4.4911950272758e-28	3.01998317930241e-25	LINC00707
ENSG00000178172	1637.04294764763	-5.89077763359753	0.537034392641458	-10.9690882265904	5.38122865816573e-28	3.48444520854487e-25	SPINK6
ENSG00000196754	43316.6522839014	-2.67606233186949	0.244916165131462	-10.9264422396663	8.61606031445751e-28	5.37980651705931e-25	S100A2
ENSG00000112559	2427.05733520533	-2.1575539177477	0.197567848722784	-10.9205720044817	9.19151006569813e-28	5.54121277512415e-25	MDFI
ENSG00000171793	2494.94782354328	-1.19804538771151	0.110320615075412	-10.8596692186004	1.79397846093179e-27	1.04547084774901e-24	CTPS1
ENSG00000111012	392.590479818595	-2.7404696384976	0.25267234535256	-10.8459421416845	2.0847673753426e-27	1.17574154913273e-24	CYP27B1
ENSG00000084207	32007.5900338922	-1.38844054064901	0.128436493419621	-10.8103273741114	3.07570464297201e-27	1.68039200853374e-24	GSTP1
ENSG00000181333	9773.42479661826	-3.75750062430558	0.349861840134167	-10.7399555860812	6.60761661673845e-27	3.5006351912254e-24	HEPHL1
ENSG00000134668	256.337427984369	-3.72309306474507	0.347240921171686	-10.7219306186101	8.03092451428048e-27	4.12954862597546e-24	SPOCD1
ENSG00000163191	19255.8032738668	-1.45880106543013	0.13663247274792	-10.6768254726791	1.30663695618834e-26	6.52683825858305e-24	S100A11
ENSG00000074800	70681.8102050305	-1.28407609974236	0.120798216727703	-10.6299259585666	2.16284119949623e-26	1.05035979696646e-23	ENO1
ENSG00000164611	1683.49855367374	-1.59753465999544	0.150375669591645	-10.6236245819131	2.31397991249301e-26	1.09338677865176e-23	PTTG1
ENSG00000062038	22297.9105423011	-2.29907423165151	0.216542413295839	-10.6172005597376	2.47883653265083e-26	1.14046050264038e-23	CDH3
ENSG00000223784	85.9008903232582	-3.87536558475852	0.365824484771457	-10.5935106754257	3.19384226090826e-26	1.43174216019126e-23	RP11-554I8.2
ENSG00000140519	8819.97391562456	-3.53934746472412	0.33451386362374	-10.5805703428339	3.66719062732106e-26	1.60283734343635e-23	RHCG
ENSG00000147889	818.533498604021	-3.43324204383227	0.324584450011022	-10.5773460303341	3.79557269252475e-26	1.61848774105879e-23	CDKN2A
ENSG00000128641	14078.9175384135	-1.82839202746862	0.173585255011653	-10.5331067857456	6.07942247597253e-26	2.53063197970066e-23	MYO1B
ENSG00000099812	431.695171177823	-4.0098529131442	0.381758040925543	-10.5036501743948	8.31031491452469e-26	3.3788194337357e-23	MISP
ENSG00000146072	4654.22806751003	-1.9471170719919	0.185432474924005	-10.5004103126482	8.6005467120174e-26	3.41734904923182e-23	TNFRSF21
ENSG00000137745	882.088239620977	-5.08023964115287	0.48396321445855	-10.4971607125896	8.90174006671761e-26	3.45842492414276e-23	MMP13
ENSG00000229035	227.450586579073	-5.36390605169137	0.5134850467367	-10.4460803401775	1.52706681223646e-25	5.80384979963694e-23	SPRR2C
ENSG00000021355	8005.03113631498	-2.51292435820455	0.242520647834349	-10.3616924193645	3.70350239750633e-25	1.377624093949e-22	SERPINB1
ENSG00000180861	62.1846780251048	-6.17610374390861	0.599912774714248	-10.2950028807945	7.42173546941589e-25	2.70321252524579e-22	LINC01559
ENSG00000116478	4844.54943102155	-0.97660521926674	0.0950358317369173	-10.2761790097258	9.02343075446408e-25	3.21952326286317e-22	HDAC1
ENSG00000127423	231.999052569396	-1.79118410209668	0.175214702888784	-10.2227956476553	1.56753648856239e-24	5.48104808590724e-22	AUNIP
ENSG00000148680	531.020640285631	-2.71002241528977	0.265760052087172	-10.1972527248032	2.03960270565863e-24	6.99183805941763e-22	HTR7
ENSG00000070729	355.610176728989	-3.69511107015187	0.36310180741193	-10.1765152216933	2.52440101917962e-24	8.48732750352257e-22	CNGB1
ENSG00000124875	123.26830367212	-5.31029244421361	0.522473482238561	-10.1637549554887	2.87775063826538e-24	9.49277630354598e-22	CXCL6
ENSG00000108829	6973.10195649018	-1.17959072534574	0.116211046508855	-10.1504182328817	3.29946373556386e-24	1.04880953616114e-21	LRRC59
ENSG00000153802	2137.99703742054	-4.1392769309517	0.407733977022633	-10.1519058116707	3.24954657156879e-24	1.04880953616114e-21	TMPRSS11D
ENSG00000242147	64.6376113635906	-4.36688697745877	0.430380079930026	-10.1465824769789	3.43170793359904e-24	1.07136696076986e-21	RP13-463N16.6
ENSG00000163735	345.881157431345	-5.62313368130748	0.555651529384539	-10.1198923856754	4.50911118316734e-24	1.38303141781254e-21	CXCL5
ENSG00000058085	33285.7534168266	-3.26431583198406	0.323341638226056	-10.0955628538688	5.77985383913348e-24	1.74222732188915e-21	LAMC2
ENSG00000122861	7714.26359754651	-2.19497628153462	0.218104302610162	-10.0638834505613	7.97875090381232e-24	2.36427969578561e-21	PLAU
ENSG00000134684	4178.70623114188	-0.774345011931257	0.0770323050884248	-10.052211355254	8.98286566536244e-24	2.61745734045886e-21	YARS
ENSG00000121989	1515.68689721597	1.30138179502827	0.129605243495446	10.0411199418332	1.00526250098056e-23	2.88114824666282e-21	ACVR2A
ENSG00000135046	49381.5682065417	-2.54550595435475	0.253576289737885	-10.0384225866936	1.03313008737912e-23	2.91326021252405e-21	ANXA1
ENSG00000106636	5655.97417844715	-0.851287906764431	0.0848762662800551	-10.0297520623203	1.12799492022679e-23	3.13027542703571e-21	YKT6
ENSG00000101057	1560.8369304501	-2.11240851404813	0.212161049344928	-9.95662738551885	2.35930761026351e-23	6.44496483597451e-21	MYBL2
ENSG00000067225	65499.7245767869	-1.28694723101302	0.129596669192704	-9.93040360550767	3.07010325972937e-23	8.25763312151516e-21	PKM
ENSG00000126067	4876.29459703922	-0.752529069412003	0.075812934105765	-9.92613039302985	3.20450899469422e-23	8.48855011427863e-21	PSMB2
ENSG00000154263	377.573867286503	2.40390250508239	0.243183284428289	9.88514696120597	4.82872764463255e-23	1.26000963300165e-20	ABCA10
ENSG00000147381	701.803543215433	-7.48510343381329	0.758337692560775	-9.8704093271922	5.59358809898991e-23	1.43812795198001e-20	MAGEA4
ENSG00000187054	222.189224042798	-4.63152689648761	0.469866923293454	-9.85710350501732	6.38651608384996e-23	1.618195082521e-20	TMPRSS11A
ENSG00000151023	64.1094755515224	-3.23843621576682	0.329553665531892	-9.82673401778148	8.63745525951841e-23	2.15726614717372e-20	ENKUR
ENSG00000198805	5214.40729090524	-1.60064396556954	0.162939082208309	-9.82357298123974	8.91273419906322e-23	2.19466664791862e-20	PNP
ENSG00000065675	487.350756195202	-2.17006415262048	0.221878042649057	-9.78043670618122	1.36619778175325e-22	3.31739386366557e-20	PRKCQ
ENSG00000154359	2078.92285493087	1.86077423817161	0.19115048380327	9.73460386365905	2.14652394432862e-22	5.14077782447908e-20	LONRF1
ENSG00000151790	255.092231577709	-3.77802250107337	0.388293282657477	-9.72981679007322	2.2499783027506e-22	5.31572576580928e-20	TDO2
ENSG00000163568	607.726093665727	-3.42927257090756	0.353542921935727	-9.69973476524865	3.02283409145283e-22	6.95863228305904e-20	AIM2
ENSG00000172757	27122.366246156	-0.86476082789988	0.08915370199404	-9.69966258897123	3.02497313683285e-22	6.95863228305904e-20	CFL1
ENSG00000121152	588.544352186976	-1.5171707031833	0.156745722847075	-9.6791840672009	3.69654268559608e-22	8.3930721782177e-20	NCAPH
ENSG00000198039	842.530591398377	1.68327684927262	0.174346075858073	9.65480204236372	4.69064328425939e-22	1.05136559665009e-19	ZNF273
ENSG00000189159	4232.32273423137	-1.50406720753128	0.155918420310615	-9.64650106469092	5.08615515554422e-22	1.12558545043519e-19	HN1
ENSG00000101150	7519.47481713182	-0.803683719882554	0.0834622674471586	-9.6293060860272	6.01341810842685e-22	1.31415735987033e-19	TPD52L2
ENSG00000034510	39596.006928821	-1.50607195028144	0.156616131435601	-9.61632710804585	6.82238247327198e-22	1.47253966395326e-19	TMSB10
ENSG00000169180	5767.19795129442	-0.658265997467414	0.0687926422818805	-9.56884305693833	1.0810863030132e-21	2.30495510189998e-19	XPO6
ENSG00000180769	67.9744163634566	1.42016979517966	0.14906687636726	9.52706483015551	1.61792985741073e-21	3.40798405989299e-19	WDFY3-AS2
ENSG00000089685	1280.99802990903	-1.73205359242963	0.18190693232486	-9.52164697789765	1.70455820510106e-21	3.54771322616451e-19	BIRC5
ENSG00000226145	1965.81134379542	-3.76075300626292	0.39502669606438	-9.52025026088367	1.72762504475763e-21	3.55341984205856e-19	KRT16P6
ENSG00000154262	1082.76101719138	2.52867229296212	0.266159727290763	9.50058192011786	2.08720627003128e-21	4.24309618825079e-19	ABCA6
ENSG00000267361	37.5938573957426	2.86589773279157	0.30277410657222	9.46546507968301	2.92257563031824e-21	5.87303330400618e-19	LOC100421166
ENSG00000145247	1625.16267785875	-1.47387212380568	0.155800960822017	-9.45996812875494	3.08037081156779e-21	6.11978669302724e-19	OCIAD2
ENSG00000166851	786.054583323547	-1.81391822481476	0.191809066537929	-9.45689511739563	3.17222698329584e-21	6.21051548957518e-19	PLK1
ENSG00000196581	709.425834231276	-2.58688538187834	0.273568514377692	-9.45607862718753	3.19708513448359e-21	6.21051548957518e-19	AJAP1
ENSG00000164430	717.088975343371	-1.87426066506584	0.198471367375339	-9.44348139407601	3.60595030093024e-21	6.92778341880916e-19	MB21D1
ENSG00000168461	6446.63077547692	-1.60008564382456	0.169575169112023	-9.43584872834494	3.87841481644929e-21	7.37025285173728e-19	RAB31
ENSG00000121742	24124.9259684267	-2.26721584750654	0.240344778935732	-9.43318118889861	3.97836200518298e-21	7.47889278888323e-19	GJB6
ENSG00000161653	208.632498739219	-1.69399246328551	0.179669515900522	-9.42837996081329	4.16471462319162e-21	7.74592614438927e-19	NAGS
ENSG00000166589	53.7302900638207	-4.31019167279577	0.458677974574731	-9.39698854472361	5.61470417576527e-21	1.03328287478847e-18	CDH16
ENSG00000100644	17665.5608954284	-1.41282428851855	0.150832281434281	-9.36685618677806	7.47250995477445e-21	1.36085303686793e-18	HIF1A
ENSG00000132341	13375.3821216979	-0.871701371179807	0.0931467311496843	-9.35836781839404	8.09779073418505e-21	1.45952242686348e-18	RAN
ENSG00000147689	6420.55025718461	-2.45807386647016	0.262868957653494	-9.35094766766002	8.68658844605899e-21	1.5496696510454e-18	FAM83A
ENSG00000117399	1732.96873935861	-1.97795451918182	0.211606564213155	-9.3473211785122	8.98956357554045e-21	1.58752060597145e-18	CDC20
ENSG00000013588	1939.77334974268	-2.78937460169571	0.298488723175089	-9.34499156961286	9.18967934399912e-21	1.60663163971137e-18	GPRC5A
ENSG00000103274	936.856664117283	-0.601693413761472	0.0644747292380221	-9.33223637962393	1.03660187554551e-20	1.79434758318437e-18	NUBP1
ENSG00000033011	1094.06312349666	-0.624280377631406	0.0669766669251774	-9.32086361252967	1.15397149280961e-20	1.97792976556768e-18	ALG1
ENSG00000135723	1209.06142547416	-0.96421319564422	0.103570593510518	-9.30971970867679	1.28170135072896e-20	2.17553249658199e-18	FHOD1
ENSG00000169436	345.084426275554	-4.21354224097916	0.452990723575055	-9.30160822659987	1.38337160900969e-20	2.3255274846458e-18	COL22A1
ENSG00000110203	155.669971091316	-4.58108431600933	0.493009019712259	-9.29209027186367	1.51287537526325e-20	2.51900954149785e-18	FOLR3
ENSG00000111640	107025.709444682	-1.10549162140564	0.11907438430735	-9.28404230545667	1.63167905260918e-20	2.61712338318957e-18	GAPDH
ENSG00000115919	1227.34843620348	-2.52614474889549	0.272038148458476	-9.28599449455923	1.60204002320929e-20	2.61712338318957e-18	KYNU
ENSG00000117395	3523.18416151348	-0.821463100463792	0.0884770366542458	-9.28447800160779	1.6250174658906e-20	2.61712338318957e-18	EBNA1BP2
ENSG00000154258	488.506065125881	2.58265843739671	0.278173732196496	9.28433614850584	1.6271833745139e-20	2.61712338318957e-18	ABCA9
ENSG00000103042	860.770350458735	-0.803944919339443	0.0866447275561303	-9.27863635809381	1.71661386058384e-20	2.72832364768976e-18	SLC38A7
ENSG00000251230	80.5760558272648	-3.90268822452496	0.421240602753985	-9.26474845731865	1.95537680054642e-20	3.07980654089667e-18	MIR3945HG
ENSG00000137168	1428.58014643588	-0.9774362968499	0.105561141702162	-9.25943279021851	2.05521066841792e-20	3.20814715320986e-18	PPIL1
ENSG00000087586	862.541832402938	-1.92454893130198	0.207959119659001	-9.25445796490068	2.15320104108426e-20	3.33136405321028e-18	AURKA
ENSG00000231298	55.9883791448978	-3.78630543991751	0.409270343865153	-9.25135548341863	2.21663537691002e-20	3.39942423636122e-18	LINC00704
ENSG00000134757	70092.3963071692	-1.99182349617622	0.215508684723054	-9.24242797331292	2.40966146154949e-20	3.66331402889303e-18	DSG3
ENSG00000167553	25021.0180340767	-1.42254682827232	0.153957987657138	-9.23983776301563	2.46871265926061e-20	3.72073305360803e-18	TUBA1C
ENSG00000099994	559.261946537778	2.62191388631991	0.28383611137579	9.2374218122252	2.52507965227759e-20	3.7411836915906e-18	SUSD2
ENSG00000111206	1502.6356157661	-1.77224419436856	0.191841551952305	-9.23806222548267	2.51001529439193e-20	3.7411836915906e-18	FOXM1
ENSG00000105928	1077.8407531134	-2.2186293045266	0.240726442475804	-9.21639219069004	3.07264726013445e-20	4.51420941587652e-18	DFNA5
ENSG00000124562	1999.09118806071	-0.814898112058126	0.0885026956206041	-9.20760781740992	3.3347358208963e-20	4.85843219639416e-18	SNRPC
ENSG00000261286	135.19053633145	-1.74214498316951	0.189279768829607	-9.20407391630861	3.44630038132894e-20	4.97947682370032e-18	RP11-517C16.2
ENSG00000006327	2656.64123767924	-2.0064318389014	0.218730141559279	-9.17309258156188	4.59639401265986e-20	6.58678332158462e-18	TNFRSF12A
ENSG00000169594	7347.34125118368	-1.781013967565	0.194210773814721	-9.17052093754642	4.70738612999034e-20	6.69099444801798e-18	BNC1
ENSG00000175166	14841.0167627943	-0.810319837371775	0.0883833732289952	-9.16823841145203	4.80811671724127e-20	6.77905681996203e-18	PSMD2
ENSG00000068438	2292.26695015214	-0.852591877824261	0.0931094758389839	-9.15687549673962	5.34216525149147e-20	7.41836140640849e-18	FTSJ1
ENSG00000154845	12277.9101740714	-1.14794464424085	0.125365404747191	-9.15678967858611	5.34641387180386e-20	7.41836140640849e-18	PPP4R1
ENSG00000182481	4351.22559852663	-1.26224921987423	0.137962079987053	-9.1492475323124	5.7331484809431e-20	7.89233345608883e-18	KPNA2
ENSG00000131236	22520.3181971092	-1.05002659956216	0.114798568324643	-9.14668723561736	5.87061805460982e-20	8.01843870693309e-18	CAP1
ENSG00000244128	72.2678636042948	-5.49946760598833	0.601366896175277	-9.14494569116659	5.96598327018984e-20	8.08552600873868e-18	LINC01322
ENSG00000149090	491.212267424226	2.78218778979783	0.304461444806471	9.13806275722799	6.35810359741312e-20	8.55067116873643e-18	PAMR1
ENSG00000155380	7655.66556207772	-1.87581065715275	0.205698839925389	-9.11920873172226	7.5674808159437e-20	1.00994097026827e-17	SLC16A1
ENSG00000261521	488.43846455947	-3.10743329106011	0.340874718170608	-9.11605679569592	7.79074321866515e-20	1.03186033099941e-17	NA
ENSG00000213523	1454.99993328538	-0.717624074467379	0.0787295572103942	-9.11505284539611	7.86321422936966e-20	1.03362837873737e-17	SRA1
ENSG00000171729	820.119014419313	-0.934859286423296	0.102948891120188	-9.08080967411192	1.07770128893484e-19	1.40607848018268e-17	TMEM51
ENSG00000090889	971.598723115738	-1.78864218342936	0.197127514139314	-9.07352883355132	1.15223493708829e-19	1.49218691889737e-17	KIF4A
ENSG00000004799	1215.95103207144	3.18480601954638	0.351167163334022	9.06920222639685	1.19891588885082e-19	1.54122400623374e-17	PDK4
ENSG00000146670	740.021092416086	-1.59455579693805	0.175881918936358	-9.06605867493994	1.23400009492858e-19	1.5747462525282e-17	CDCA5
ENSG00000175874	130.90486632349	-3.34841478860671	0.36943905261905	-9.06351065180826	1.26318071204568e-19	1.60030350642715e-17	CREG2
ENSG00000011422	1879.56810658483	-2.4591911653781	0.271638497692476	-9.05317613765543	1.38869037306145e-19	1.74359410310824e-17	PLAUR
ENSG00000272476	42.56184074871	-1.72463650829349	0.190513153811699	-9.05258494643421	1.39623162177631e-19	1.74359410310824e-17	RP1-191J18.66
ENSG00000158023	1159.23162492843	-1.5572073629646	0.172068356113753	-9.04993456167582	1.43054043799283e-19	1.77376868634246e-17	WDR66
ENSG00000054967	837.029698306931	-1.05509732243976	0.11671682878648	-9.03980457154073	1.56952161574223e-19	1.9188773711903e-17	RELT
ENSG00000137767	2251.45119305413	-1.09242449384846	0.120836449167063	-9.04052131106671	1.55926409310789e-19	1.9188773711903e-17	SQRDL
ENSG00000158710	20230.8082436196	-0.964227867749213	0.106680317403355	-9.0384795547945	1.58866030299481e-19	1.92878806092071e-17	TAGLN2
ENSG00000147862	5568.58718933673	1.50929241667288	0.167157133441882	9.02918341320829	1.72957566547176e-19	2.08539112823744e-17	NFIB
ENSG00000106366	5604.70477091526	-2.99432302177605	0.331831518301645	-9.02362451011696	1.81966894681597e-19	2.17899124638244e-17	SERPINE1
ENSG00000232453	49.6521230819407	-2.2901938234309	0.254113929734769	-9.0124686427906	2.0146934986055e-19	2.39611472354557e-17	RP4-794H19.1
ENSG00000075618	11320.1589092387	-1.67063011070725	0.185437526196796	-9.00912638865928	2.07704403495164e-19	2.45357843669321e-17	FSCN1
ENSG00000124107	21756.8821958639	-2.68382739457163	0.298846791595088	-8.98061304338175	2.69262247428238e-19	3.15940394079724e-17	SLPI
ENSG00000110318	261.046835170957	1.91004905060814	0.212729626688929	8.97876370272192	2.73826155119059e-19	3.19153511329767e-17	CEP126
ENSG00000166803	362.695653306053	-1.62118709415008	0.180687898673948	-8.97230587132747	2.90370755247407e-19	3.36195490992743e-17	KIAA0101
ENSG00000169248	1214.52194207604	-4.41361457360194	0.492180083363783	-8.9674790240135	3.03378250112259e-19	3.48944864915304e-17	CXCL11
ENSG00000123136	2398.78720501671	-0.932066104167466	0.103995430830779	-8.9625678428519	3.17203712349244e-19	3.62462255098159e-17	DDX39A
ENSG00000171889	197.406091501652	-2.9437563388135	0.328543476644151	-8.96002066113738	3.24617577846877e-19	3.68525267110191e-17	MIR31HG
ENSG00000154839	362.580153474526	-1.72045662328057	0.192091197623086	-8.95645737321285	3.35276984925342e-19	3.78170808222565e-17	SKA1
ENSG00000154914	501.138558481805	-1.40723079863294	0.15716012494403	-8.95412114958614	3.42452619822031e-19	3.83788407201832e-17	USP43
ENSG00000142945	1251.06788480537	-1.701923939212	0.190165312134586	-8.94970759970934	3.56425221539955e-19	3.96903321540321e-17	KIF2C
ENSG00000131018	7565.14596346237	1.62027980824691	0.181169498665515	8.9434469940128	3.77216293777361e-19	4.17396991399342e-17	SYNE1
ENSG00000126858	2598.60933172119	0.769069776450805	0.0862185218324153	8.9200065149071	4.66260781724794e-19	5.12681587855004e-17	RHOT1
ENSG00000080546	1483.40603650324	0.947090932173539	0.106232755345189	8.91524397626795	4.86743374127879e-19	5.31858400617357e-17	SESN1
ENSG00000093009	492.058273784173	-1.57885382702627	0.177191603586643	-8.91043252088544	5.0833861091012e-19	5.52005213325567e-17	CDC45
ENSG00000163145	119.22953973295	3.4519083654091	0.387878208549076	8.89946454667185	5.61167497856398e-19	6.05610578087864e-17	C1QTNF7
ENSG00000120254	1329.26401405275	-1.264793312188	0.14222889969368	-8.8926604572769	5.9662911273979e-19	6.39930477179739e-17	MTHFD1L
ENSG00000173391	100.979837972726	-3.2682243347171	0.367592828627752	-8.89088164999734	6.06259249719812e-19	6.46294540417773e-17	OLR1
ENSG00000124102	44491.2268518212	-3.85910898963639	0.434364624977863	-8.88449189395446	6.4213569671495e-19	6.8039141731318e-17	PI3
ENSG00000137259	866.576342946702	-1.50833754605272	0.169832067225108	-8.88134714896599	6.60554565428998e-19	6.95691293216576e-17	NA
ENSG00000071539	719.635174019892	-1.86847028304689	0.210566696946173	-8.87353180795026	7.08619893507242e-19	7.41844407077073e-17	TRIP13
ENSG00000103313	351.230743669554	-2.54798777526474	0.287202392094073	-8.87174983706312	7.20053912271299e-19	7.49327532633281e-17	MEFV
ENSG00000068489	716.629775158969	-1.63447265486425	0.184292042815836	-8.86892689391684	7.38541411116054e-19	7.64018904765797e-17	PRR11
ENSG00000013810	1235.17345971685	-1.28524646151393	0.145041699983404	-8.86122033636527	7.91432708464312e-19	8.1391870835774e-17	TACC3
ENSG00000134057	2271.55087433541	-1.78336776298671	0.201272444281935	-8.86046656485494	7.96802573819068e-19	8.14649087606946e-17	CCNB1
ENSG00000120832	396.135043971454	1.02332335450046	0.115504808464327	8.85957362386785	8.03210464024177e-19	8.16426078054343e-17	MTERF2
ENSG00000107485	1603.79127218144	1.94628955383388	0.219714460718089	8.85826789676411	8.12672308683778e-19	8.21268784550202e-17	GATA3
ENSG00000145107	101.49632571825	-2.92801841589907	0.330928018440627	-8.84790121337035	8.91805377595431e-19	8.96059391752927e-17	TM4SF19
ENSG00000122641	2713.077689918	-2.59461925620096	0.293274263616837	-8.84707448994171	8.98434263902049e-19	8.97561499188544e-17	INHBA
ENSG00000148834	2588.0219828171	-1.27446595004712	0.144149990433175	-8.84124893950612	9.46544972400276e-19	9.34940437992883e-17	GSTO1
ENSG00000175063	977.174492075841	-1.80322691703656	0.203946249050506	-8.84167728228236	9.42922436100856e-19	9.34940437992883e-17	UBE2C
ENSG00000171848	2368.14758166772	-1.76187964186885	0.199312180757497	-8.83979912904836	9.58908456622968e-19	9.41831266693222e-17	RRM2
ENSG00000164543	2474.65354622927	-1.58611516654538	0.179749840048713	-8.82401434190725	1.10428074265073e-18	1.07855531976328e-16	STK17A
ENSG00000197846	1201.0720628713	-1.38134462946811	0.156793158365527	-8.80998025594859	1.25167903488255e-18	1.21572803149176e-16	NA
ENSG00000169245	3284.02851997217	-3.95978523237276	0.449550564728775	-8.80832000458457	1.2703534633277e-18	1.22704914913581e-16	CXCL10
ENSG00000134569	2486.89666500846	1.76869329037433	0.200814458634413	8.80759932527706	1.27854502221314e-18	1.22817596831606e-16	LRP4
ENSG00000002587	270.177554575216	-1.80451193279693	0.204995763628515	-8.80267914251628	1.33588079446383e-18	1.27624065189132e-16	HS3ST1
ENSG00000126247	6774.91822087596	-0.954352646441207	0.108527879698634	-8.79361735520219	1.44820190257163e-18	1.37602792731847e-16	CAPNS1
ENSG00000137807	1371.54394964868	-1.60254203297448	0.182326350832772	-8.78941538430897	1.50340229611068e-18	1.40976696013432e-16	KIF23
ENSG00000165474	71812.2979555144	-2.35700129736742	0.268173846895414	-8.78907963865186	1.50790151315631e-18	1.40976696013432e-16	GJB2
ENSG00000169679	1069.58394196199	-1.59566216405843	0.181532599912529	-8.78994827831084	1.4962883640005e-18	1.40976696013432e-16	BUB1
ENSG00000124541	2402.65197657803	-0.632155721417009	0.0719410225521632	-8.78713839462934	1.53417738934145e-18	1.42670336690726e-16	RRP36
ENSG00000168496	1325.83642459866	-1.09002531503292	0.124108924629944	-8.78281169773292	1.59437970796941e-18	1.47484340922906e-16	FEN1
ENSG00000167941	41.6438864158627	-3.89252135834569	0.443509529886668	-8.77663521534783	1.6843822743489e-18	1.54989764749694e-16	SOST
ENSG00000164400	54.231881529343	-3.4162279822479	0.389385373165574	-8.77338548819926	1.73373245691699e-18	1.58695521174239e-16	CSF2
ENSG00000101189	825.642269651118	-0.917560877701664	0.104591602169857	-8.77279684664879	1.74282304178836e-18	1.5869674603951e-16	MRGBP
ENSG00000138180	1071.29855234515	-1.93552713407321	0.220660304638058	-8.77152389165778	1.76264296471994e-18	1.59669880581341e-16	CEP55
ENSG00000173442	6609.04011957866	-0.984767415863473	0.112283576179958	-8.77036027321732	1.78095514803952e-18	1.60497107490593e-16	EHBP1L1
ENSG00000124731	499.355318336681	-3.39436058161071	0.38707101027261	-8.76934849556442	1.79703037571846e-18	1.61115292608646e-16	TREM1
ENSG00000128298	214.173467471141	-1.99410000129659	0.227481088582317	-8.76600342351093	1.8512039409483e-18	1.65072974992712e-16	BAIAP2L2
ENSG00000237943	184.217912618612	-1.99733197065623	0.227863752545483	-8.76546597843613	1.8600569738354e-18	1.65072974992712e-16	PRKCQ-AS1
ENSG00000139629	7037.20115529345	-1.79660952688566	0.205188674058051	-8.755890329392	2.02498549371909e-18	1.7880212821561e-16	GALNT6
ENSG00000138092	787.46830093099	-0.960021464987512	0.109705853094876	-8.75086823450761	2.11717465044449e-18	1.85271981524467e-16	CENPO
ENSG00000141526	1520.59584133994	-2.37829857503421	0.271782352916187	-8.75074687342792	2.11945297173788e-18	1.85271981524467e-16	SLC16A3
ENSG00000273226	34.0587496099034	1.25720099075903	0.143712069224721	8.74805433907679	2.17062743007777e-18	1.88801389850993e-16	RP11-513M16.8
ENSG00000030110	2477.04911210249	-1.22473000633319	0.140311730199858	-8.72863590655393	2.57762573360158e-18	2.23092231190873e-16	BAK1
ENSG00000110944	61.7859386820724	-2.61175917003242	0.299269684192055	-8.72710905243691	2.61265129429246e-18	2.24141313018787e-16	IL23A
ENSG00000198018	2521.6217200696	-1.23578028707035	0.141604402114084	-8.72699060637067	2.61538796864569e-18	2.24141313018787e-16	ENTPD7
ENSG00000259230	62.164894746448	-2.75931487929973	0.316352409947681	-8.72228183675311	2.72650653164742e-18	2.32524457038009e-16	CTD-2555C10.3
ENSG00000077238	7254.06538926222	-1.21167898750936	0.139222701149348	-8.70317108852499	3.22736808127696e-18	2.73903282354199e-16	IL4R
ENSG00000183155	1016.99502143632	-0.699691457682592	0.0806301377401489	-8.67779067843746	4.03530851608285e-18	3.40817868534669e-16	RABIF
ENSG00000125657	212.788110080512	-2.13679769120973	0.246293524787537	-8.67581757601227	4.10589894584931e-18	3.45112650337901e-16	TNFSF9
ENSG00000229647	99.5289364633508	-2.8169132254029	0.324797809843721	-8.67282087511083	4.21544807009143e-18	3.52625256504347e-16	AC007879.7
ENSG00000051128	1339.78409503722	-1.31428729878088	0.151641574013527	-8.66706447312159	4.43403906036177e-18	3.69144309010976e-16	HOMER3
ENSG00000166452	652.701591804047	-1.12778983887694	0.130260160255023	-8.65797982029928	4.80198514866916e-18	3.97882020635938e-16	AKIP1
ENSG00000054116	3007.35364314124	-0.577542297458324	0.066782140630475	-8.64815491096689	5.23387515665106e-18	4.31621883791182e-16	TRAPPC3
ENSG00000110697	1920.26065444033	-1.19050014524366	0.137671573211447	-8.64739261325354	5.2689445402521e-18	4.32473978390739e-16	PITPNM1
ENSG00000143549	14994.6560253691	-0.781929178441268	0.0905240887173551	-8.63780226369026	5.7304688921873e-18	4.63823090935697e-16	TPM3
ENSG00000149968	3547.68250493901	-3.9364756289836	0.455724122803324	-8.63784783822482	5.72818398969375e-18	4.63823090935697e-16	MMP3
ENSG00000185467	28.9764512528333	-3.08926893668121	0.357632422523177	-8.63811204500341	5.7149555561495e-18	4.63823090935697e-16	KPNA7
ENSG00000126787	1023.79359266505	-1.82367340654285	0.211192734903422	-8.63511430626063	5.86683431378958e-18	4.72672185751075e-16	DLGAP5
ENSG00000121671	2312.57684274171	1.17587687633027	0.136220346522428	8.63216770731583	6.02000302684953e-18	4.82787673937662e-16	CRY2
ENSG00000084444	691.931339478373	1.33167182191182	0.154281831301133	8.63142348441931	6.05930912658182e-18	4.83721011233013e-16	FAM234B
ENSG00000027869	246.450302006705	-2.11511503985077	0.24508674418683	-8.63006706816592	6.13160087962436e-18	4.87267173538513e-16	SH2D2A
ENSG00000174808	298.662108709269	2.82590092626778	0.327491526135092	8.62892838669078	6.19294502696821e-18	4.89915194146992e-16	BTC
ENSG00000175792	2219.34549885801	-0.930712653274885	0.107932999585748	-8.62305927609722	6.51886895163139e-18	5.1337561207825e-16	RUVBL1
ENSG00000164040	3180.74565426252	0.975461680936436	0.113264753898411	8.61222619890511	7.1655282187448e-18	5.61770985866885e-16	PGRMC2
ENSG00000241794	27328.4290305082	-3.71535450894771	0.431630554008368	-8.60771897272983	7.4528693684736e-18	5.81689799861714e-16	SPRR2A
ENSG00000136877	1732.47133045316	-1.1249635079045	0.130718821553979	-8.60597957150305	7.56677419773052e-18	5.87955170217434e-16	FPGS
ENSG00000136280	2457.61759593363	-0.936699985470712	0.108860543858642	-8.60458667822783	7.65922535484855e-18	5.9250547291512e-16	CCM2
ENSG00000205413	11063.2406715091	-2.50740695146124	0.29182812588798	-8.59206748435113	8.54181928752239e-18	6.57870601778652e-16	SAMD9
ENSG00000110347	2309.719630675	-4.27361261480858	0.497588630053293	-8.58864603548289	8.8000169184491e-18	6.7478375344406e-16	NA
ENSG00000095380	1478.64924987812	-0.781851010240519	0.0911217768857435	-8.58028713839582	9.46366044162161e-18	7.20532707910131e-16	NANS
ENSG00000171608	1499.7484472039	-1.22759098201738	0.143074203874866	-8.5801000373977	9.47906668302523e-18	7.20532707910131e-16	PIK3CD
ENSG00000129235	2588.55046109109	-1.32879980426873	0.155112685615588	-8.56667395703444	1.06516934633872e-17	8.06162583638087e-16	TXNDC17
ENSG00000139910	104.716130390034	2.86095227346457	0.334338195794071	8.55706081283849	1.1578146642426e-17	8.71129646073642e-16	NOVA1
ENSG00000188177	1246.23496531174	1.07164448562633	0.125239714579565	8.55674646995069	1.16097470419927e-17	8.71129646073642e-16	ZC3H6
ENSG00000075413	4751.37953064808	-0.775292927485873	0.0906216831376356	-8.55526956289659	1.17593612998946e-17	8.78585100880589e-16	MARK3
ENSG00000272666	202.752170585688	-2.03358948931307	0.237728789335957	-8.55424155817833	1.18646221868506e-17	8.82677402947699e-16	CTA-384D8.35
ENSG00000179674	144.807078699832	-3.3879461888191	0.396366329959393	-8.54751257294278	1.25769594130074e-17	9.31707548379696e-16	ARL14
ENSG00000071127	18178.5175429767	-0.833188763295166	0.097522559208565	-8.54354900093711	1.30161286711438e-17	9.60172901086947e-16	WDR1
ENSG00000131148	1029.3325238399	-0.604380767695858	0.0707599925603706	-8.54127799943189	1.32745425573254e-17	9.75121124074457e-16	EMC8
ENSG00000179750	249.493987975466	-2.01414347434723	0.23591968404572	-8.53741171489911	1.37261773162673e-17	1.00407848544059e-15	APOBEC3B
ENSG00000165304	934.62108536487	-1.78251703084453	0.209066776569109	-8.5260654997247	1.51409551180884e-17	1.10295549303975e-15	MELK
ENSG00000134690	662.909814350697	-1.5072266094951	0.176886895502354	-8.52084946832615	1.58387286843594e-17	1.14668107714407e-15	CDCA8
ENSG00000227300	228.261481481353	-3.11565612259665	0.365661429471993	-8.52060368274441	1.58723800645693e-17	1.14668107714407e-15	KRT16P2
ENSG00000131019	131.19566528047	-1.99451346874791	0.23409495228552	-8.52010455276817	1.59409349844927e-17	1.14689451166208e-15	ULBP3
ENSG00000144445	736.085976185531	1.01510317349949	0.11915887187167	8.51890553808467	1.61068144846368e-17	1.15407966243813e-15	KANSL1L
ENSG00000213366	259.308384380498	1.96702513130588	0.231169180232533	8.50902844975812	1.75396801339601e-17	1.2467160806038e-15	GSTM2
ENSG00000258947	95.0423996626726	-1.94771489383654	0.228900265246846	-8.50901108277931	1.75423071457149e-17	1.2467160806038e-15	TUBB3
ENSG00000155269	56.3732981574032	-3.68436989948171	0.433104628453049	-8.50688184201918	1.78673453633275e-17	1.26467529954273e-15	GPR78
ENSG00000164128	199.866984751561	3.14608962853316	0.370632945406213	8.48842410672655	2.09457952140247e-17	1.47659410373707e-15	NPY1R
ENSG00000168490	317.279464220737	2.86418921053236	0.337477200390381	8.48705988795443	2.11930565110551e-17	1.48802492764167e-15	PHYHIP
ENSG00000161654	507.076452495621	-0.551853839182695	0.0650276944829105	-8.48644325423107	2.13057628041912e-17	1.4899546044227e-15	LSM12
ENSG00000075624	177694.282670642	-0.939938066514625	0.110811583919404	-8.48230873767008	2.20768822367227e-17	1.53772961013794e-15	ACTB
ENSG00000091409	40746.5155789712	-2.05395861575062	0.242188039147117	-8.4808425014868	2.23569083549039e-17	1.54035010355493e-15	ITGA6
ENSG00000184144	35.615438125484	2.66365413432351	0.314063688790871	8.48125469257027	2.2277834686574e-17	1.54035010355493e-15	CNTN2
ENSG00000228742	82.3597360410933	-3.69173782331483	0.435309043285248	-8.48072853128326	2.23788209290712e-17	1.54035010355493e-15	RP5-884M6.1
ENSG00000107937	3243.91963316432	-0.737701859561878	0.0869943299679872	-8.47988437675585	2.25417840524069e-17	1.54548239446365e-15	GTPBP4
ENSG00000100985	3278.27163265868	-2.85014083525062	0.33616705210637	-8.47834675466286	2.28416345606369e-17	1.5599230352485e-15	MMP9
ENSG00000006118	1641.54309704681	-2.08717559576021	0.246469413457724	-8.46829457042635	2.49011928159658e-17	1.69006853839629e-15	TMEM132A
ENSG00000171766	2526.20099304361	2.04490916784872	0.24148353782974	8.46811002616047	2.49406670998252e-17	1.69006853839629e-15	GATM
ENSG00000053372	2173.74964987579	-0.806888042144199	0.0952998403249057	-8.46683519503575	2.5215046719751e-17	1.70206433127956e-15	MRTO4
ENSG00000104725	1572.77217770495	-3.70494351036308	0.437624985697349	-8.46602372225001	2.53912474650042e-17	1.70736607473334e-15	NA
ENSG00000197122	2525.07290390729	-0.896221032924727	0.105887044617518	-8.46393471611219	2.58504562605093e-17	1.73158439387925e-15	SRC
ENSG00000026751	1360.8910372156	-1.93142454262754	0.228225150949296	-8.46280322126563	2.61025942639724e-17	1.74180021189706e-15	SLAMF7
ENSG00000100526	407.0311246615	-1.63797435825223	0.193732815082111	-8.45481111477165	2.79539492837637e-17	1.85824675029673e-15	CDKN3
ENSG00000095752	131.811241938055	-2.86516876732736	0.338942925876286	-8.45324846335088	2.83307896482223e-17	1.87616361901466e-15	IL11
ENSG00000176014	12602.2650276964	-1.19287179603422	0.141150180987964	-8.45108229890217	2.88614713163093e-17	1.90409472838881e-15	TUBB6
ENSG00000198270	364.375108082068	1.40467202926831	0.166257186985043	8.44878982220887	2.94337801600927e-17	1.93455179901842e-15	TMEM116
ENSG00000163053	523.48757342335	1.85412399339677	0.219600536631097	8.44316695141541	3.08853485092417e-17	2.02235411231113e-15	SLC16A14
ENSG00000178999	561.762664664987	-1.59654197080331	0.189131119100777	-8.44145573924622	3.13409600033313e-17	2.04452986469493e-15	AURKB
ENSG00000163739	1144.07161384217	-3.51780421470135	0.41677130153002	-8.44061047818562	3.1568451461113e-17	2.05171463529606e-15	CXCL1
ENSG00000164087	350.885705904464	-1.16607957786165	0.138180646692613	-8.43880533035587	3.20597527635996e-17	2.0711653891052e-15	POC1A
ENSG00000226237	83.2202614901492	1.54860147289193	0.18351312104236	8.43864168456088	3.21046628409031e-17	2.0711653891052e-15	GAS1RR
ENSG00000108518	18337.4442102906	-0.834919939329113	0.0989813289937721	-8.43512557183027	3.30847385635861e-17	2.12654589818815e-15	PFN1
ENSG00000197965	9262.22486652834	-0.741331331320882	0.0879736248637648	-8.4267453167799	3.55412254135306e-17	2.27607049049361e-15	MPZL1
ENSG00000111669	22523.1461833204	-0.844965324899564	0.10043891426383	-8.41272858326635	4.00581160005852e-17	2.55597095634391e-15	TPI1
ENSG00000134532	366.675167318739	2.4681530820231	0.29360731305329	8.40630656081487	4.23124284876236e-17	2.68999340817863e-15	SOX5
ENSG00000198113	726.383567022237	-2.01127479046378	0.239553954306764	-8.39591563530701	4.62277485495165e-17	2.92825988366375e-15	TOR4A
ENSG00000132554	68.2491345435264	2.78167426780653	0.33133058370422	8.39546484573767	4.64054631627164e-17	2.92890509918329e-15	RGS22
ENSG00000153292	407.584296689833	-3.57538797554036	0.426212495308438	-8.38874508583554	4.91358825265439e-17	3.09008141802722e-15	ADGRF1
ENSG00000101224	3179.08157548366	-1.3385362975539	0.15974661121288	-8.37912170650151	5.33241128543922e-17	3.34145327968939e-15	CDC25B
ENSG00000255864	98.5091859820623	2.56376686500853	0.306086826324479	8.37594644563602	5.47818207958696e-17	3.4205377606221e-15	RP11-444D3.1
ENSG00000182611	1628.24914518543	-1.40951747820761	0.168311968462311	-8.37443404105416	5.54898900656438e-17	3.45241903209128e-15	NA
ENSG00000180198	2107.14079628471	-0.94901482303461	0.113452399088527	-8.3648722341613	6.01801029408262e-17	3.73095297771087e-15	RCC1
ENSG00000128422	82346.394240696	-2.37099987423385	0.283610527343137	-8.36005594166542	6.2688523496519e-17	3.87273306109414e-15	KRT17
ENSG00000166451	764.380475060864	-1.13788767760567	0.13616589530181	-8.35662759080427	6.45366262466803e-17	3.97286562207997e-15	CENPN
ENSG00000072210	8853.24065449967	1.24128145605404	0.148619830344558	8.35205808791646	6.70836542157411e-17	4.11517026896071e-15	ALDH3A2
ENSG00000112984	1262.64992654865	-1.67727775940791	0.200921988806292	-8.34790542027217	6.94841798009637e-17	4.24752417993094e-15	KIF20A
ENSG00000165891	488.999650041449	-1.68304945565142	0.201655044233168	-8.34618078635988	7.05058554493502e-17	4.29496122237279e-15	E2F7
ENSG00000073008	1528.11832123154	-1.06004801416003	0.127068309071574	-8.34234768610108	7.28299445452263e-17	4.40583363489339e-15	PVR
ENSG00000112655	8472.9234664144	-1.22675553002293	0.147050811852042	-8.3423920927227	7.28025920992898e-17	4.40583363489339e-15	PTK7
ENSG00000160691	8028.64488727629	-1.08891585717316	0.130638927156506	-8.3353092441477	7.72959003331158e-17	4.65987663973746e-15	SHC1
ENSG00000143256	1105.05281398532	-0.869733571412583	0.104476825769437	-8.32465539613482	8.45744154147246e-17	5.08114950067227e-15	PFDN2
ENSG00000114529	1176.73710152652	1.42686720017858	0.171416578771016	8.32397432272075	8.5062040833413e-17	5.09294404072109e-15	C3orf52
ENSG00000134308	16396.4763376164	-0.965524376389132	0.116016600792798	-8.32229499736448	8.62762584342076e-17	5.13050281022194e-15	YWHAQ
ENSG00000140379	328.111412953226	-2.68504803293423	0.322630309349335	-8.32236759884495	8.62234130033703e-17	5.13050281022194e-15	BCL2A1
ENSG00000102898	3682.90432552169	-0.68013987996993	0.0817578642819391	-8.31895360701316	8.8743274595037e-17	5.25931752455943e-15	NUTF2
ENSG00000029153	5854.65400268666	-1.5546959422969	0.186934309441085	-8.31680362446726	9.03672962337172e-17	5.33010976002761e-15	ARNTL2
ENSG00000174136	1749.14585895788	0.99031427440095	0.119077286481834	8.31656736276086	9.05475375352171e-17	5.33010976002761e-15	RGMB
ENSG00000162687	72.147124896026	2.17078763009558	0.261069888945534	8.31496745512643	9.17774517344552e-17	5.38437982776336e-15	KCNT2
ENSG00000143324	3483.03876735556	-1.24195076515275	0.149424347889195	-8.31156891562086	9.44449729074466e-17	5.52234602455146e-15	XPR1
ENSG00000125538	1280.54825467587	-3.28459428382594	0.395395054388552	-8.30712030251697	9.80525256088333e-17	5.71417435073078e-15	IL1B
ENSG00000187098	988.755063617187	1.51278912255969	0.182171352776627	8.3042097426516	1.0048599692046e-16	5.83653383441992e-15	MITF
ENSG00000196878	22859.3430307132	-2.2183898744278	0.267194700670423	-8.30252197690147	1.01924289093792e-16	5.89838747489922e-15	LAMB3
ENSG00000253154	67.9947268944544	-4.16540313272039	0.501724546924802	-8.30217129748029	1.02225670931446e-16	5.89838747489922e-15	CTA-392E5.1
ENSG00000264379	30.1927004450533	-3.09166470822129	0.372453121133574	-8.30081568067331	1.03399005468471e-16	5.94646319935946e-15	SNORD39
ENSG00000034063	1017.26550987571	-1.61882976606518	0.195062892045432	-8.29901448240674	1.04978573143335e-16	6.01750948939321e-15	NA
ENSG00000108799	1617.33656111059	0.752333304824307	0.0907776313128716	8.28765075651001	1.15507149113256e-16	6.5993839475394e-15	EZH1
ENSG00000163220	296388.385557256	-2.65956595623222	0.32096547687823	-8.28614336376501	1.16979766725862e-16	6.6617500380073e-15	S100A9
ENSG00000241684	73.4941279300666	2.0660422811997	0.249470959198448	8.28169454207379	1.21434750735814e-16	6.8929991789423e-15	ADAMTS9-AS2
ENSG00000169230	8169.89937157822	-0.90638585280801	0.109475907015648	-8.279318048294	1.23882661446375e-16	7.00919278338829e-15	PRELID1
ENSG00000152527	779.66938633772	1.61209255653924	0.194796904301211	8.27576065606509	1.27638154327778e-16	7.19838016810496e-15	PLEKHH2
ENSG00000150551	227.21818752316	-2.69790250974953	0.326140601574411	-8.27220682345492	1.31501925554032e-16	7.39243782784933e-15	LYPD1
ENSG00000255874	66.4211360757335	-1.69745127783575	0.205333482971741	-8.26680214677585	1.37600039113834e-16	7.710453473805e-15	LINC00346
ENSG00000094804	855.348068549293	-1.54903706896187	0.187406951552349	-8.26563292412967	1.38955513954451e-16	7.76153115164751e-15	CDC6
ENSG00000168671	58.8775597764828	3.98736680448831	0.482532938028335	8.26340854736463	1.41570671106995e-16	7.88242051899234e-15	UGT3A2
ENSG00000138772	2524.13520940902	-2.12890167007085	0.257690353242491	-8.26147212452118	1.43886754984233e-16	7.96067132085237e-15	ANXA3
ENSG00000196226	1340.06786574788	-1.40886415411646	0.170533823507991	-8.26149396720963	1.43860422581448e-16	7.96067132085237e-15	NA
ENSG00000164466	2239.08460542515	-0.795231024703604	0.0962674353681339	-8.26064412812683	1.44888456230372e-16	7.99080403872425e-15	SFXN1
ENSG00000085840	560.330059384679	-1.36263969257781	0.164991681335084	-8.25883875812142	1.47096474445354e-16	8.08706812178653e-15	ORC1
ENSG00000168243	176.519278296856	-2.90738858280801	0.352185526768788	-8.25527559148316	1.51552127506379e-16	8.30591174042015e-15	GNG4
ENSG00000163902	12989.6908015523	-0.687719991363285	0.0833193839271164	-8.25402156075552	1.53151707082088e-16	8.36734779661295e-15	RPN1
ENSG00000171791	874.304791947789	1.4466866752135	0.175303736985707	8.25245770620084	1.55169820855735e-16	8.45119619321127e-15	BCL2
ENSG00000108883	5655.76741859066	-0.565030612020473	0.0684816359266675	-8.25083402834488	1.57292876749122e-16	8.54022162796551e-15	EFTUD2
ENSG00000011258	1355.01037839547	0.800323582540076	0.0970685221904283	8.24493424315256	1.65251068721149e-16	8.94453385279211e-15	MBTD1
ENSG00000125977	5241.79237490122	-0.597700307847962	0.0726881870497701	-8.22279839554552	1.98808873365919e-16	1.06946939478657e-14	EIF2S2
ENSG00000162909	12022.4564459076	-1.07569897857325	0.130816050834343	-8.22298924109426	1.98492647025209e-16	1.06946939478657e-14	CAPN2
ENSG00000099901	2559.87175107974	-0.821299411684922	0.0999771921826368	-8.21486774888202	2.12398210907321e-16	1.1390668470223e-14	RANBP1
ENSG00000088325	2288.13078471525	-1.43353933890815	0.174579087453419	-8.21140355250535	2.18617778236518e-16	1.15821048997244e-14	TPX2
ENSG00000101182	6444.97521405797	-0.628413025627744	0.0765256724428161	-8.21179357943345	2.17908657543375e-16	1.15821048997244e-14	PSMA7
ENSG00000168884	1568.23042479585	-0.706640576181845	0.0860534383215207	-8.21164836600289	2.18172409480379e-16	1.15821048997244e-14	TNIP2
ENSG00000178752	30.752154215472	-2.28851734579675	0.278690288707109	-8.21168673086373	2.18102696603915e-16	1.15821048997244e-14	ERFE
ENSG00000035499	406.680793587546	-1.51498562367024	0.184591116283856	-8.20725099977487	2.26310147570095e-16	1.19534148337401e-14	DEPDC1B
ENSG00000164989	403.617276576205	1.16957433264735	0.142568239645475	8.20361067483011	2.33272706032123e-16	1.22840563842157e-14	CCDC171
ENSG00000025708	11308.0698053546	-1.77658082512486	0.216600706955696	-8.20210076917357	2.36222152488294e-16	1.24020176935521e-14	TYMP
ENSG00000138944	1060.97499395905	-2.4720533484149	0.301629955164809	-8.19564935804927	2.49243923006408e-16	1.30465015147336e-14	KIAA1644
ENSG00000143546	171946.979198925	-2.60312142963522	0.317811102408497	-8.19078191387195	2.59534494454049e-16	1.35446016911646e-14	S100A8
ENSG00000122952	1079.0960859444	-1.18844794302648	0.145222253364534	-8.18364896214123	2.75375499622217e-16	1.43285412496882e-14	ZWINT
ENSG00000130487	622.515463903285	-3.21353827658309	0.393007016601989	-8.17679619149788	2.91490432603149e-16	1.51220392676583e-14	KLHDC7B
ENSG00000143977	1332.3395738007	-0.807304388803929	0.0987447792444885	-8.17566655149507	2.94234682631256e-16	1.52192454332611e-14	SNRPG
ENSG00000140451	173.467449254096	-1.66609039762269	0.203982240774581	-8.16782084212843	3.14009771813033e-16	1.61941971699329e-14	PIF1
ENSG00000177602	227.241198497895	-1.39390054854429	0.170681782166559	-8.16666272668781	3.170376545102e-16	1.63022626876524e-14	GSG2
ENSG00000172201	1397.69960933519	2.02781148544121	0.248320865241676	8.1660938297217	3.18535552666866e-16	1.63312523967003e-14	ID4
ENSG00000131203	670.660056275687	-3.32763257444439	0.407547163205166	-8.16502450483062	3.21369972921743e-16	1.64283954286282e-14	IDO1
ENSG00000064309	1897.82404516435	2.04668604380342	0.250789108422831	8.16098456856707	3.32304627431987e-16	1.69378478174736e-14	CDON
ENSG00000155115	1549.29640548662	-0.820585834402379	0.100558789074791	-8.16025970432145	3.34305010632265e-16	1.69902747118718e-14	GTF3C6
ENSG00000115008	812.1218147219	-2.74504195842162	0.336977360667356	-8.14607234440108	3.75935274540264e-16	1.90506562457607e-14	IL1A
ENSG00000069702	3252.87572131565	2.00272312673038	0.245915627134602	8.14394412451954	3.82605833761954e-16	1.93326525770527e-14	TGFBR3
ENSG00000164465	1295.19939095267	-1.49774705481865	0.184014314278229	-8.13929644926459	3.97581408195233e-16	2.00314575201074e-14	DCBLD1
ENSG00000272016	488.194008169564	1.92539950421199	0.236645330172335	8.13622437767877	4.07795726938607e-16	2.04870479714588e-14	NA
ENSG00000172243	1661.49049220251	-1.45659081431841	0.179218644144559	-8.12745136685397	4.38410429050875e-16	2.19619757338007e-14	CLEC7A
ENSG00000124159	50.5778316447398	3.28919271035913	0.404785967512174	8.12575774445594	4.44576190740169e-16	2.21660295046742e-14	MATN4
ENSG00000161888	429.957717296896	-1.40160087258403	0.172491202395695	-8.12563686215581	4.45019525032353e-16	2.21660295046742e-14	SPC24
ENSG00000215187	44.4276653215373	2.60728681963165	0.321088570270086	8.12014833613825	4.65614235078213e-16	2.31259479314557e-14	FAM166B
ENSG00000150753	11951.1922557293	-1.06664574792795	0.131406974076282	-8.11711673163374	4.77389543216959e-16	2.36436299831788e-14	CCT5
ENSG00000091651	297.316489702996	-1.30556377661946	0.16087923649939	-8.1151788448748	4.85069898543239e-16	2.39561498198629e-14	ORC6
ENSG00000185275	6861.11768940554	-1.76969338300411	0.218152382748918	-8.1121891070103	4.97158476909409e-16	2.4484004652978e-14	CD24P4
ENSG00000172901	134.72512350864	2.84317389123795	0.350565922779795	8.11024034707409	5.05197329502376e-16	2.48100137968821e-14	LVRN
ENSG00000080986	607.148960899801	-1.53782548853887	0.18970009498136	-8.10661422541711	5.20497862271008e-16	2.5489815479227e-14	NDC80
ENSG00000077152	366.367822522527	-1.40461871760453	0.17336011462181	-8.10231765633488	5.39219267194488e-16	2.63328783473777e-14	UBE2T
ENSG00000158042	1807.96435768886	-0.708675945880846	0.0875361030136011	-8.09581328712719	5.68830159751172e-16	2.77015534343447e-14	MRPL17
ENSG00000270704	34.0614585137696	1.40354787976205	0.173445495717914	8.09215525576248	5.86181251717771e-16	2.84672411771716e-14	RP11-701H24.5
ENSG00000182796	529.578546771456	0.921075480166103	0.113869324639899	8.0888815585665	6.02150897211201e-16	2.91617843100926e-14	TMEM198B
ENSG00000146410	122.809425760185	-1.47910820710673	0.182907622678806	-8.08664059728177	6.13329078869729e-16	2.94583304557129e-14	MTFR2
ENSG00000175449	97.9902823108316	1.04037052980061	0.128649864871823	8.08683733043292	6.12339618355829e-16	2.94583304557129e-14	RFESD
ENSG00000185985	98.3006233297473	1.99995464999907	0.247313265334533	8.08672614990464	6.12898602372455e-16	2.94583304557129e-14	SLITRK2
ENSG00000184216	7550.48322425241	-1.02329759524227	0.126557769206973	-8.0856165658923	6.18504896466698e-16	2.96255372737734e-14	IRAK1
ENSG00000258689	59.232745432021	-2.81976363304221	0.348840927011457	-8.08323626817332	6.30702634912088e-16	3.01272518201313e-14	LINC01269
ENSG00000143319	1885.30198435486	-0.585393438841617	0.0724269781809421	-8.08253296691664	6.34351822444767e-16	3.02189997596781e-14	ISG20L2
ENSG00000115350	819.481810841493	-0.801449633492508	0.0992635160477794	-8.0739597528133	6.80543165570919e-16	3.23313482708597e-14	POLE4
ENSG00000205250	3138.82483796993	-0.60530435199671	0.0750223682338864	-8.06831837285701	7.127299491575e-16	3.37687200572373e-14	E2F4
ENSG00000065328	579.411918895761	-1.4938681897985	0.185533516363772	-8.05174299003475	8.16231697212628e-16	3.85680507091037e-14	MCM10
ENSG00000130066	11737.3062355215	-1.55770991932573	0.193612039948825	-8.04552196101781	8.58785995021497e-16	4.04694219702448e-14	SAT1
ENSG00000171817	85.4987736811946	1.47834232308967	0.183842854435055	8.04133686692683	8.88635920550952e-16	4.17634994596567e-14	ZNF540
ENSG00000184254	2955.57795080207	-2.20924520333118	0.274816322800082	-8.03898829888031	9.05832290119408e-16	4.24575494052483e-14	ALDH1A3
ENSG00000235257	114.177966590687	1.37497778170739	0.171158741698355	8.03334827110735	9.48479333465779e-16	4.43376047780273e-14	ITGA9-AS1
ENSG00000169258	1155.45473601514	-1.49720649101528	0.186569899538544	-8.02490913442319	1.01601119585896e-15	4.73677966325394e-14	GPRIN1
ENSG00000065600	461.191436699289	-0.868646507016784	0.108265262284036	-8.02331688568649	1.02927374561965e-15	4.78584917411394e-14	TMEM206
ENSG00000235884	70.1869196309382	-2.93045450299089	0.365269822951365	-8.02271175678553	1.03435873441246e-15	4.79673574369577e-14	LINC00941
ENSG00000134508	745.940732219282	1.16971118448104	0.145805959143097	8.0223825648515	1.03713536880018e-15	4.79688826791893e-14	CABLES1
ENSG00000176170	1538.04340727125	-1.6248548777666	0.202589886336013	-8.02041457820672	1.05388855992218e-15	4.86151284778876e-14	SPHK1
ENSG00000244038	7993.31990397078	-0.61932053251319	0.0772326056745151	-8.01889988178336	1.06696425396057e-15	4.9088779084191e-14	DDOST
ENSG00000144134	156.73944791838	0.988198815792021	0.123238786137121	8.01856985748389	1.0698343396386e-15	4.90916371650962e-14	RABL2A
ENSG00000087088	977.031080574711	-0.717727406041908	0.0895122705240853	-8.01820132412781	1.07304831180165e-15	4.91102189403881e-14	BAX
ENSG00000230088	72.3949069869904	-2.62354587489553	0.327362555254776	-8.01419048325091	1.10864775420363e-15	5.06070200698226e-14	KRT16P5
ENSG00000124374	1125.7670638574	1.46710371971971	0.183128230493208	8.01134656174229	1.1345922779622e-15	5.14719840017937e-14	PAIP2B
ENSG00000156042	191.842614055832	1.46230797114958	0.182541391926494	8.01082952045435	1.13937297996306e-15	5.14719840017937e-14	CFAP70
ENSG00000163993	2199.84844739949	-3.07972761837256	0.384437756849859	-8.0109915415393	1.13787275879094e-15	5.14719840017937e-14	S100P
ENSG00000206559	36.0950439421565	1.20308913233178	0.150169097838397	8.01156262939317	1.13260031796957e-15	5.14719840017937e-14	ZCWPW2
ENSG00000163468	11619.0457562959	-0.668348465199291	0.0834474725027425	-8.00921160526853	1.1544612197824e-15	5.20191894470506e-14	CCT3
ENSG00000165078	54.1064092445259	-3.3323468602409	0.416148201517313	-8.00759644783005	1.16972002634096e-15	5.25712473535195e-14	CPA6
ENSG00000255471	52.840301819485	2.34289269249979	0.292695278404866	8.00454556447961	1.19908651571401e-15	5.37528962928924e-14	RP11-736K20.5
ENSG00000186474	833.893317927096	-4.07132757691524	0.508772127013147	-8.00226144623297	1.22154671846829e-15	5.46196963656807e-14	KLK12
ENSG00000111641	2256.61707407791	-0.751091338067974	0.0938696393942461	-8.00142988632822	1.22982609680971e-15	5.47100500013339e-14	NOP2
ENSG00000117650	472.883556435441	-1.64687672569418	0.20581556776694	-8.00171116093153	1.22701943452912e-15	5.47100500013339e-14	NEK2
ENSG00000172183	1031.82925004316	-1.77570778563243	0.222136948103481	-7.99375250624776	1.30892393526779e-15	5.80810080210322e-14	ISG20
ENSG00000080503	7098.2732089936	0.82040000156027	0.102638556467192	7.99309762138465	1.31589848799443e-15	5.82426664952067e-14	SMARCA2
ENSG00000171314	4884.36976046553	-0.893527448010538	0.111806070538402	-7.99176148225007	1.33024215988267e-15	5.85809160736242e-14	PGAM1
ENSG00000181467	5265.09476226018	-1.08071329877049	0.135226184937758	-7.99189372433987	1.3288156799199e-15	5.85809160736242e-14	RAP2B
ENSG00000153395	2459.85092831498	-1.43734779871915	0.180164222964281	-7.97798683373508	1.48739256259233e-15	6.53368949040245e-14	LPCAT1
ENSG00000197299	424.823199220127	-1.34919224031889	0.169139738253358	-7.97679039976939	1.50187547709078e-15	6.58077417693685e-14	BLM
ENSG00000117450	12417.9959115358	-0.717568457134688	0.0899738997051957	-7.97529571893448	1.52016397119153e-15	6.64425667708537e-14	PRDX1
ENSG00000168393	881.323593189135	-0.936059173537801	0.117386672778966	-7.97415201724273	1.53430595810432e-15	6.68934440537102e-14	DTYMK
ENSG00000161203	11992.5671860344	-0.834634729203425	0.104693232810093	-7.97219368244555	1.55882247165438e-15	6.77932668456058e-14	AP2M1
ENSG00000203760	361.318063281662	-1.43672504883584	0.180314871449668	-7.9678677487058	1.61435489191702e-15	7.00341602366878e-14	CENPW
ENSG00000092929	1351.38431960917	-1.36173022154287	0.171040504512755	-7.9614488125023	1.70036405761773e-15	7.35828337112147e-14	UNC13D
ENSG00000111639	3069.91872354437	-0.656915584818019	0.0825469369761435	-7.95808553148218	1.74721563645634e-15	7.54236320300399e-14	MRPL51
ENSG00000144891	89.8236381422768	2.78310095570082	0.349852731317942	7.95506425008176	1.79038572194427e-15	7.70968314698319e-14	AGTR1
ENSG00000197153	1123.47385088417	-1.52970768231383	0.192335202116546	-7.95334221442675	1.81545956811187e-15	7.79844708336605e-14	HIST1H3J
ENSG00000118193	811.876775686138	-1.68820088380019	0.212417634790938	-7.94755522752019	1.90228210022698e-15	8.15137204859518e-14	KIF14
ENSG00000119714	1628.38861839765	-1.48378283052413	0.186734815624672	-7.94593566047404	1.92730444250849e-15	8.23840185045867e-14	GPR68
ENSG00000186871	308.425783283964	-1.70161987636376	0.214204640732561	-7.94389827664034	1.95924285754085e-15	8.35449826302115e-14	ERCC6L
ENSG00000149970	64.6324721139867	2.32570187754722	0.292853336660754	7.94152425943282	1.99711637132046e-15	8.49527628218871e-14	CNKSR2
ENSG00000142669	9644.05259505357	-0.972287579474123	0.122464270117797	-7.93935715730711	2.03231787190328e-15	8.62403236759345e-14	SH3BGRL3
ENSG00000163866	2062.77486864169	-0.488666618529815	0.0615567065016036	-7.93847894570326	2.0467565330897e-15	8.66427226828262e-14	SMIM12
ENSG00000104427	540.688178337685	1.38821327736744	0.174928497389618	7.93588979544866	2.08991524210651e-15	8.82560100911789e-14	ZC2HC1A
ENSG00000176749	1112.84499255231	-1.45451570810868	0.183307953224446	-7.93482051664031	2.1079994972577e-15	8.8805193278449e-14	CDK5R1
ENSG00000144118	3701.21091408366	-0.763076568772575	0.0961793380916188	-7.93389291206892	2.12381244817697e-15	8.92155896299266e-14	RALB
ENSG00000163882	1170.70624389203	-0.599508090506484	0.0755652162998989	-7.93365148492649	2.12794719874618e-15	8.92155896299266e-14	POLR2H
ENSG00000125864	178.615088080191	-1.2289573950986	0.154989559757699	-7.92929147627674	2.20399698399103e-15	9.21829647634334e-14	BFSP1
ENSG00000146425	1891.12327706294	-0.782114562007364	0.0986481652166478	-7.92832345426507	2.22124148127381e-15	9.26824935969215e-14	DYNLT1
ENSG00000152642	1039.65818011147	1.13834181761645	0.143596405101842	7.92736988651709	2.23835837933745e-15	9.31743322522775e-14	GPD1L
ENSG00000205420	546796.720146389	-2.42431325207741	0.305832768209039	-7.92692446356949	2.24639833349932e-15	9.32868932650088e-14	KRT6A
ENSG00000105011	632.575759432598	-1.49370181349324	0.188548057307075	-7.92212783746989	2.33480078525298e-15	9.6499579500184e-14	ASF1B
ENSG00000116771	57.4222283792349	-1.97333805020748	0.249084769281945	-7.92235533266915	2.33053168468019e-15	9.6499579500184e-14	AGMAT
ENSG00000139579	1082.15792149099	-0.618529305669829	0.0781121922304612	-7.91847326272611	2.40444632990439e-15	9.91437150606565e-14	NABP2
ENSG00000102034	2219.98914596725	-1.00655661340674	0.12726348658737	-7.90923335827132	2.58978757640351e-15	1.065347204665e-13	ELF4
ENSG00000130653	519.119259844208	2.01453151776535	0.254758213775047	7.90762145767043	2.62353127364619e-15	1.07669477129475e-13	PNPLA7
ENSG00000104415	712.069121006232	-2.1312380727542	0.269537440929441	-7.90702050670619	2.63622212632377e-15	1.07936935443837e-13	WISP1
ENSG00000166986	4861.02466487092	-0.535183911345693	0.0677334249336125	-7.90132658831651	2.7595056789104e-15	1.1272064902895e-13	MARS
ENSG00000069966	1201.2379457446	-0.912642577508786	0.115509886601759	-7.9009910264676	2.76694575510169e-15	1.1276110171665e-13	GNB5
ENSG00000108106	729.026074130388	-1.48346229197795	0.187812927911461	-7.89861650353105	2.82016107135349e-15	1.14662502349937e-13	UBE2S
ENSG00000115221	3400.12892793966	-2.35561371546417	0.298509745360934	-7.89124560277237	2.99185194704252e-15	1.20352630503736e-13	ITGB6
ENSG00000125869	236.419169119903	-2.37632184430626	0.301099793232262	-7.89214040566681	2.97047258565451e-15	1.20352630503736e-13	LAMP5
ENSG00000145386	1240.12723089194	-1.54647207860322	0.195961043974273	-7.89173218941544	2.9802072970121e-15	1.20352630503736e-13	CCNA2
ENSG00000198374	1625.00059329173	-1.42948719300851	0.181151050214192	-7.89113389802759	2.99453150312446e-15	1.20352630503736e-13	NA
ENSG00000256940	439.047094404578	-1.50528571888258	0.190754460068856	-7.89122161725193	2.99242710886581e-15	1.20352630503736e-13	RP11-783K16.5
ENSG00000237575	45.3827748824962	-4.37591966393144	0.554593794465878	-7.8903148711677	3.01425050430952e-15	1.20867297171659e-13	PYY2
ENSG00000137871	1959.07716897112	0.792123611867279	0.100416317200459	7.88839537189936	3.06096696974968e-15	1.22459692293212e-13	ZNF280D
ENSG00000100342	4073.51694935462	-2.39117092882117	0.303143997516859	-7.88790458794484	3.07302558477863e-15	1.22661429905673e-13	APOL1
ENSG00000148700	3652.89780987211	1.12217799889753	0.1423800581154	7.88156722051618	3.23300109018091e-15	1.28752979634699e-13	ADD3
ENSG00000226015	33.1334929784991	1.12665117781068	0.142972730677973	7.88018227299802	3.26903854412215e-15	1.29892274697472e-13	CCT8P1
ENSG00000058262	13863.3294990225	-0.608014919690697	0.0771799565012431	-7.87788627065245	3.32965566828372e-15	1.32000839112481e-13	SEC61A1
ENSG00000123131	1781.40785576167	-0.943619350079673	0.119792386996541	-7.87712286012733	3.35005471325075e-15	1.32509064596749e-13	PRDX4
ENSG00000166794	11489.4004738088	-0.686553953415912	0.0872241739044784	-7.87114308663761	3.51415431570856e-15	1.3868613973258e-13	PPIB
ENSG00000196369	586.500956124545	0.808379051899069	0.102781434611848	7.86502985633442	3.69009428345929e-15	1.4530161792279e-13	SRGAP2B
ENSG00000109667	1198.4123790346	-1.57378532627718	0.200113090236638	-7.86447965206147	3.70634824187108e-15	1.45613677107039e-13	SLC2A9
ENSG00000183347	2962.23058104304	-2.09708474510131	0.266723646228316	-7.86238781133862	3.76879070322007e-15	1.47734905525553e-13	GBP6
ENSG00000092853	687.984077707323	-1.48169052754131	0.188461329548744	-7.86204008583145	3.77927039616203e-15	1.47814282631098e-13	CLSPN
ENSG00000206077	205.039929111852	2.20773059041948	0.280878626250376	7.86008753991663	3.83865094328161e-15	1.49801639378108e-13	ZDHHC11B
ENSG00000106351	871.748045746572	1.06936325291719	0.136135203550877	7.8551559407449	3.99275070549292e-15	1.55468286378915e-13	AGFG2
ENSG00000223478	80.8855300132236	-1.33743976643513	0.17029980157473	-7.85344289346247	4.04769152611649e-15	1.57257313224655e-13	RP11-545E17.3
ENSG00000151651	1428.45137411276	-1.98414035690536	0.252755133434166	-7.85004969017635	4.15872465556584e-15	1.61212822956225e-13	ADAM8
ENSG00000173171	587.867721934144	-0.602908694982127	0.0768444970375565	-7.84582785007318	4.3010662333654e-15	1.663618162786e-13	MTX1
ENSG00000174371	481.62546376211	-1.41203658304266	0.180025607365471	-7.84353183809051	4.38047995017346e-15	1.69059450262434e-13	EXO1
ENSG00000123485	583.294030502746	-1.50074599758632	0.191562329896779	-7.83424381189653	4.71672735386968e-15	1.8163556019318e-13	HJURP
ENSG00000065427	7243.07047480009	-0.596102481842374	0.0761286935627146	-7.83019455537231	4.87115580469605e-15	1.87170147106596e-13	KARS
ENSG00000196923	1935.89515124416	-1.26147093642191	0.161153081378661	-7.82778042858417	4.96558164350843e-15	1.90379964634776e-13	PDLIM7
ENSG00000059728	5837.27202503619	-1.4544289575178	0.185819378263063	-7.82711131160267	4.99207079755792e-15	1.90976747819923e-13	MXD1
ENSG00000172531	7167.4911903863	-0.624897716930529	0.0798708269829286	-7.82385434752156	5.12300781268929e-15	1.95557959801849e-13	PPP1CA
ENSG00000120049	114.263990027128	2.24719789753287	0.287256330866363	7.82297083150558	5.15910622442312e-15	1.96506871724596e-13	KCNIP2
ENSG00000169607	655.620983813413	-1.52726075713163	0.195236372148219	-7.82262413671656	5.1733396718629e-15	1.96620646702563e-13	CKAP2L
ENSG00000196263	219.799479477524	1.72882560266288	0.221162792133883	7.81698216947958	5.41047641437471e-15	2.05187330048835e-13	ZNF471
ENSG00000140534	530.06154096505	-1.51478267947453	0.193798214081328	-7.81628812553891	5.44037687029597e-15	2.0587469442291e-13	TICRR
ENSG00000132122	339.513783446195	1.41075465868128	0.18052627905195	7.81467754218379	5.51039134615087e-15	2.07983765482303e-13	SPATA6
ENSG00000140057	138.278047115328	1.85008054557379	0.236755255663097	7.81431668915706	5.52619937950582e-15	2.07983765482303e-13	AK7
ENSG00000175352	381.781353627536	-1.90331783879891	0.243572022005631	-7.81418909744448	5.53179951663163e-15	2.07983765482303e-13	NRIP3
ENSG00000269996	310.379522338835	1.12320220466863	0.143858800122125	7.807671158908	5.82543369001841e-15	2.18553770821013e-13	NA
ENSG00000123473	917.437792460646	-1.21981037685311	0.156272431518155	-7.80566581707915	5.91882265404477e-15	2.21581962442537e-13	STIL
ENSG00000079482	946.340320118829	0.855074776232235	0.109554688001585	7.80500398321487	5.94996657179534e-15	2.22271934988671e-13	OPHN1
ENSG00000124688	778.380449381968	-0.510791796388016	0.0655025439089214	-7.79804517360808	6.28735044753434e-15	2.3407291842878e-13	MAD2L1BP
ENSG00000173465	801.478225124271	-0.713125581431828	0.0914505209734848	-7.79793897115788	6.29264266210185e-15	2.3407291842878e-13	SSSCA1
ENSG00000261488	201.147334984286	1.89953469179129	0.243613111972787	7.79734176214406	6.32248416583327e-15	2.34683631998436e-13	RP11-757F18.5
ENSG00000185962	1119.65167055984	-3.57080231277847	0.458064828011226	-7.79540819207136	6.42006011457213e-15	2.37800658862425e-13	LCE3A
ENSG00000181126	107.907037054126	-2.59446086864811	0.332842534221738	-7.79485973664561	6.44800627345185e-15	2.38330853443465e-13	HLA-V
ENSG00000168528	4213.02541167967	-1.40236914085177	0.179920583270163	-7.79437858283296	6.47262170174712e-15	2.3873596036212e-13	SERINC2
ENSG00000154175	1341.79535546841	2.57298611313932	0.330469745585009	7.78584468779292	6.92489760112812e-15	2.5487996791689e-13	ABI3BP
ENSG00000197776	137.349486887385	1.22198071868184	0.156969036992748	7.78485198159367	6.9794871588069e-15	2.56349525204666e-13	KLHDC1
ENSG00000166446	1051.53540411243	-0.961375009046704	0.123509719768722	-7.78380042353691	7.03777499920011e-15	2.57948470253701e-13	CDYL2
ENSG00000139233	605.906919498584	-0.698479279905934	0.089920970594738	-7.76770174172039	7.99229825603772e-15	2.92266469967376e-13	LLPH
ENSG00000180354	2242.77958291097	1.115820739794	0.143653223487421	7.76746050457901	8.00752954952656e-15	2.92266469967376e-13	MTURN
ENSG00000157456	903.145945038151	-1.49887456122045	0.192987597546962	-7.76668853476823	8.05646261646194e-15	2.93439866507509e-13	CCNB2
ENSG00000235385	44.9304545918352	-4.26115916820074	0.54869833230627	-7.7659415334659	8.10409312379778e-15	2.94561039674338e-13	GS1-600G8.5
ENSG00000117266	589.557843028943	-1.52979839811348	0.197024286003556	-7.76451689862167	8.1957006286747e-15	2.97272684836348e-13	CDK18
ENSG00000149923	4245.72829486782	-0.590567979769457	0.076104600726748	-7.75995109533364	8.49621412382789e-15	3.07534806473878e-13	PPP4C
ENSG00000106809	189.263058424399	3.53797538114377	0.456115261485186	7.7567572933726	8.71284445147158e-15	3.14724503192309e-13	OGN
ENSG00000109805	1064.34807120734	-1.52852890057565	0.197083602432271	-7.75573858865779	8.78307816685996e-15	3.15867785412181e-13	NCAPG
ENSG00000112624	1686.05114787185	0.507484322430812	0.0654352991407116	7.75551314191322	8.79869653353156e-15	3.15867785412181e-13	GLTSCR1L
ENSG00000196616	2453.593014409	4.49002957319993	0.57893750534679	7.75563775318089	8.79006041210345e-15	3.15867785412181e-13	ADH1B
ENSG00000160293	1688.45548221291	-1.4390783096161	0.18558894284009	-7.75411663859771	8.89605350456479e-15	3.18708408648169e-13	VAV2
ENSG00000130429	3993.9994107033	-1.18993312647225	0.153466142633557	-7.75371756957196	8.9240687635609e-15	3.19058270334019e-13	ARPC1B
ENSG00000147536	428.294778017186	-1.24065749408081	0.16006247696415	-7.75108268728519	9.1112330504534e-15	3.25085076369544e-13	GINS4
ENSG00000142684	714.059614039117	-0.823815012634036	0.106289322073821	-7.75068460839251	9.13984377697268e-15	3.25441728620801e-13	ZNF593
ENSG00000141499	405.822306246803	-0.734447444344465	0.0947759625800293	-7.74930081796103	9.23998912899625e-15	3.28338881996426e-13	WRAP53
ENSG00000239672	1643.13548127964	-0.854407460730021	0.110337877979605	-7.74355530825012	9.66747060816299e-15	3.42832431323557e-13	NME1
ENSG00000019186	430.988468799242	-2.40018531913456	0.310099993800963	-7.74003665628937	9.93881555557965e-15	3.50805443437125e-13	CYP24A1
ENSG00000102144	25867.1583602883	-1.07577407209127	0.138991380663169	-7.7398617594734	9.95249670793422e-15	3.50805443437125e-13	PGK1
ENSG00000170537	271.462579126127	-1.56974844715735	0.202810507017392	-7.739975952147	9.94356198634058e-15	3.50805443437125e-13	TMC7
ENSG00000113851	1492.31779152906	0.711059512878636	0.0919290006437769	7.73487700180684	1.0350312200509e-14	3.6409357787022e-13	CRBN
ENSG00000162599	4418.89900302179	0.886429960295154	0.114672456420502	7.73010353109236	1.07459153860804e-14	3.77250680110128e-13	NFIA
ENSG00000184825	1891.472147393	-1.25713040083666	0.162672570198221	-7.72798019546141	1.09266338328456e-14	3.82826331261802e-13	NA
ENSG00000140650	1304.5803760145	-0.591206779882546	0.0765158326923508	-7.72659407968056	1.10462169801027e-14	3.86242022926272e-13	PMM2
ENSG00000233966	38.9631570927267	-1.68869063775578	0.218701201909578	-7.72145110777202	1.1501271975671e-14	4.01350774352606e-13	UBE2SP1
ENSG00000106683	2342.68720290596	-0.924502797042481	0.119790735648146	-7.717648548031	1.18495391840505e-14	4.12680266045328e-13	LIMK1
ENSG00000196177	963.433197276718	1.01565719671863	0.131611318900577	7.71709610695324	1.19009917054804e-14	4.13648186852711e-13	ACADSB
ENSG00000163156	1140.88193824635	-0.620458037456536	0.0804444291022255	-7.71287762721372	1.23012027688433e-14	4.26710174618427e-13	SCNM1
ENSG00000119487	4874.58812816865	-0.505265047606937	0.0655128071272182	-7.71246218507736	1.2341325177003e-14	4.27254233801076e-13	MAPKAP1
ENSG00000215105	346.566053837278	1.31597273093197	0.170637994197188	7.71207336984542	1.23789926615947e-14	4.2771132154676e-13	TTC3P1
ENSG00000267123	25.7146225641317	-3.51289794879186	0.455615544681138	-7.71022409090621	1.25597005411152e-14	4.33099101696879e-13	CTD-2357A8.3
ENSG00000101842	68.767835603862	-1.5645239668353	0.20302985299367	-7.70588139510734	1.299432732977e-14	4.47204379343246e-13	VSIG1
ENSG00000123975	795.458705550109	-1.39226027067311	0.180704678613674	-7.70461662284684	1.31236680109224e-14	4.50768345451781e-13	CKS2
ENSG00000127564	563.872722768912	-1.59810438833879	0.207513662647953	-7.70120081707569	1.34793458744906e-14	4.62077262595528e-13	PKMYT1
ENSG00000124635	2698.68188261408	-1.2185317486715	0.158282319718324	-7.69847037142227	1.37704653926579e-14	4.70869278078375e-13	HIST1H2BJ
ENSG00000150672	477.299615107045	2.32607503912403	0.302154686570021	7.69829210835352	1.37896854301966e-14	4.70869278078375e-13	DLG2
ENSG00000162302	3835.47378792624	-1.10482356786078	0.143574692276643	-7.69511360492408	1.41368512708712e-14	4.81782789022694e-13	RPS6KA4
ENSG00000226738	85.6864075010643	-3.36793808298052	0.437821475984393	-7.69249172943855	1.44296811624971e-14	4.90805672692484e-13	CTA-384D8.31
ENSG00000157193	891.91025936121	-1.11319179978533	0.144873063780279	-7.68391149284764	1.54303288582203e-14	5.23822212482071e-13	LRP8
ENSG00000110801	709.759756440223	-0.505891188707889	0.0658471856235707	-7.68280654544482	1.55640535062757e-14	5.27337882655462e-13	PSMD9
ENSG00000106089	195.040584793614	-1.48964408292015	0.193934465576833	-7.68117249550974	1.57639043997993e-14	5.33076094045823e-13	STX1A
ENSG00000236603	52.9039462000609	-1.0146805461079	0.132250829698033	-7.67239455831552	1.68814719874417e-14	5.69765974433288e-13	RANP1
ENSG00000259976	283.503748999366	1.38010097746024	0.180067626353882	7.66434814189177	1.79741733467717e-14	6.05476825860521e-13	MIR568
ENSG00000116514	3343.80431468302	-0.896728399786953	0.117049557425805	-7.66110030236869	1.84346808600101e-14	6.18605615116232e-13	RNF19B
ENSG00000198937	383.452595195663	-0.875602123118868	0.114289081568173	-7.66129284709123	1.84070594326352e-14	6.18605615116232e-13	CCDC167
ENSG00000101146	1964.91499284484	-0.529044596954216	0.0690789061253456	-7.65855492839231	1.88036815992519e-14	6.2977924406077e-13	RAE1
ENSG00000270189	130.473772904471	1.21345900090276	0.158469748334685	7.65735424997307	1.89802557677548e-14	6.34477651219229e-13	RP11-258C19.7
ENSG00000177257	75.7611879138108	-4.93051578347537	0.643997466684024	-7.65611052612186	1.91648801344041e-14	6.39426716392724e-13	DEFB4B
ENSG00000135451	429.320494879519	-1.42932238659365	0.186696413156622	-7.65586420449637	1.92016543428777e-14	6.39433376907679e-13	TROAP
ENSG00000037241	687.594068901969	-0.788705201446172	0.103028408161162	-7.65522068643867	1.92980552660884e-14	6.41421863530463e-13	RPL26L1
ENSG00000187045	41.4772759323375	2.26702931020992	0.296165407101107	7.65460535178569	1.93906794504604e-14	6.43277512015937e-13	TMPRSS6
ENSG00000254986	2343.14490233275	-0.734261357400179	0.0959624886815327	-7.65154559337186	1.98577878585653e-14	6.57525956688064e-13	DPP3
ENSG00000203813	3005.68551342925	-1.31665454224179	0.172121198028639	-7.64957807243888	2.01639823469298e-14	6.66402463840025e-13	NA
ENSG00000117676	3512.13820508254	-0.914367878918519	0.119560587413422	-7.64773658861994	2.04547676942751e-14	6.7473717660191e-13	RPS6KA1
ENSG00000140022	7603.7574442872	-1.21087677494583	0.158360246729387	-7.6463430687566	2.06775540896693e-14	6.8073510367474e-13	STON2
ENSG00000198932	333.516535718155	1.38455516082782	0.181079596129002	7.64611358996767	2.07144697794979e-14	6.8073510367474e-13	GPRASP1
ENSG00000256663	91.5068848781284	-1.5769707896858	0.206261422202635	-7.64549556987228	2.08142118754727e-14	6.8272958014801e-13	RP11-424C20.2
ENSG00000060688	2468.6703807592	-0.593567644863298	0.077664980726191	-7.64266776754802	2.12766495290902e-14	6.96591130556338e-13	SNRNP40
ENSG00000164197	351.542736411751	1.7297826134807	0.226458038466523	7.6384244303892	2.19895955921295e-14	7.18587102312525e-13	RNF180
ENSG00000257337	112.192837795991	1.1741320336451	0.153752700389468	7.6364969894573	2.23211473898242e-14	7.28060857866226e-13	RP11-983P16.4
ENSG00000069011	2195.1416730517	-2.0214697167466	0.264980605345376	-7.62874593826145	2.37048270293296e-14	7.71753241999572e-13	PITX1
ENSG00000231312	184.231599722369	0.764755807990797	0.100303308523799	7.62443252616481	2.45110230864456e-14	7.96517131264553e-13	AC007246.3
ENSG00000196331	1569.55272732758	-1.29779582054525	0.17024469499257	-7.62312047727471	2.47615571814444e-14	8.03165684978094e-13	NA
ENSG00000053254	8041.33463752101	0.868611400852826	0.113960647624669	7.62202934923302	2.49718236833083e-14	8.08485913806073e-13	FOXN3
ENSG00000103415	4388.52843674075	-1.08940612441642	0.142965146736989	-7.62008188205889	2.5351484914146e-14	8.19260648343835e-13	HMOX2
ENSG00000116544	108.186303343186	-2.94413794795313	0.386408100667473	-7.61924489385053	2.55163959807573e-14	8.23068544154206e-13	DLGAP3
ENSG00000165995	98.0798119319245	1.90904529229126	0.2505756800602	7.61863757820639	2.56367149777135e-14	8.23909352859126e-13	CACNB2
ENSG00000182117	2953.12335444298	-0.772593663885863	0.1014054572835	-7.61885686019758	2.55932074569164e-14	8.23909352859126e-13	NOP10
ENSG00000127507	757.38474390922	-1.41501138199939	0.18581852192183	-7.61501796142075	2.63654802465922e-14	8.45775580093894e-13	ADGRE2
ENSG00000109917	2318.54081606637	-0.625545540670866	0.0821603217958682	-7.61371824011434	2.66321039003525e-14	8.52763869029054e-13	ZPR1
ENSG00000235363	62.49936864092	-0.975554701509508	0.128186086552389	-7.6104570140754	2.7312839832252e-14	8.7296230125642e-13	SNRPGP10
ENSG00000122707	600.472958901805	1.62865996370734	0.214013532228097	7.61007935690488	2.73927678140559e-14	8.73919269513029e-13	RECK
ENSG00000115718	65.4124872355298	-2.37845658984555	0.312551136327073	-7.60981584580315	2.74486739521554e-14	8.74107771776928e-13	PROC
ENSG00000103257	11595.2608886538	-1.66613913018042	0.219139039556407	-7.60311413955771	2.89088302432995e-14	9.1893287117019e-13	SLC7A5
ENSG00000185130	1207.67754540755	-1.23749799450661	0.162830663263086	-7.59990759545808	2.96342274578917e-14	9.40281667234701e-13	HIST1H2BL
ENSG00000125089	1801.35066876554	-1.32760120340562	0.174709364593957	-7.59891266556379	2.986292199518e-14	9.45821495003138e-13	SH3TC1
ENSG00000100504	9699.87774926042	-1.4147840400305	0.186332057292607	-7.59281070894197	3.13039688235271e-14	9.89669596639647e-13	PYGL
ENSG00000164056	1423.45890061293	1.0881428153382	0.143345106392288	7.59107054802634	3.17273142785943e-14	1.00124302442719e-12	SPRY1
ENSG00000047457	648.661672270338	2.49383354323299	0.328747206443112	7.58586991571754	3.30263646528891e-14	1.0384890885368e-12	CP
ENSG00000181026	1704.33568073506	-0.81850706410297	0.107895890592434	-7.58608191293215	3.29724022415029e-14	1.0384890885368e-12	AEN
ENSG00000130829	117.841152854041	-2.97255853045017	0.391916382674918	-7.58467535896761	3.33320581964057e-14	1.04621970098341e-12	DUSP9
ENSG00000133800	798.859591961775	2.43927270881443	0.321934653434553	7.57691874046829	3.53858255558749e-14	1.10869245195943e-12	LYVE1
ENSG00000113407	5639.86594916643	-0.805078423327301	0.106309966346103	-7.57293460809016	3.6488600365782e-14	1.14119892700352e-12	TARS
ENSG00000135094	127.431537690298	-2.50849099396116	0.33158020370797	-7.56526163477011	3.87084708584528e-14	1.20846463574702e-12	SDS
ENSG00000231412	57.5162488169535	-3.97939794872123	0.526035076444544	-7.56489087309133	3.88190354846418e-14	1.20975614505881e-12	CTC-490G23.2
ENSG00000185043	1986.3791584311	-0.849672268317854	0.112327448755445	-7.56424433860086	3.90125815904738e-14	1.21362449100757e-12	CIB1
ENSG00000248599	44.9941937016319	-2.62525516864193	0.347122939224665	-7.56289738300129	3.94188581637095e-14	1.22408507509082e-12	FLJ42969
ENSG00000264350	47.4965846610652	-1.06010552992913	0.140178768137119	-7.5625256521884	3.95317124301358e-14	1.2254129936455e-12	SNRPGP2
ENSG00000177614	915.798760332224	-1.80948862544642	0.239366648939114	-7.55948513907923	4.04667920390447e-14	1.25217862870552e-12	PGBD5
ENSG00000103005	724.118619476119	-0.95341168411517	0.12613496755579	-7.55866277678688	4.07234162594268e-14	1.25789308562466e-12	USB1
ENSG00000128245	4751.49439398505	-0.802790163981938	0.106224440567863	-7.55749015659971	4.10921110001491e-14	1.26481228277396e-12	YWHAH
ENSG00000135083	258.863917969282	-1.82434407871628	0.241395176691754	-7.55750012787474	4.10889620414918e-14	1.26481228277396e-12	CCNJL
ENSG00000214160	1303.83976377015	-0.67239602980932	0.0889948040035384	-7.55545267319861	4.17405578510047e-14	1.28251348490178e-12	ALG3
ENSG00000164109	665.493520296078	-1.37194188096892	0.181623766876344	-7.5537574435563	4.22877396897014e-14	1.29704658420184e-12	MAD2L1
ENSG00000172432	2759.35460216566	-0.689823914590437	0.0913328734251152	-7.55285461544174	4.25820244483167e-14	1.30378552264434e-12	GTPBP2
ENSG00000156970	837.320738630615	-1.27274852986454	0.168526188795096	-7.55222994695513	4.27868183892373e-14	1.30776563968363e-12	BUB1B
ENSG00000103319	5131.56486426956	1.1138364452297	0.147502395012026	7.55131091355425	4.30898799288668e-14	1.31473014100589e-12	EEF2K
ENSG00000125124	1567.28528529759	0.719906785851048	0.0953418376079362	7.55079620776182	4.32605309918324e-14	1.31763739256133e-12	BBS2
ENSG00000178150	142.560778323973	-2.47078588657283	0.327367063314155	-7.54744799785115	4.43869679338469e-14	1.34959540936947e-12	ZNF114
ENSG00000130844	1045.24553053254	1.13899923625692	0.150924609278115	7.54680924273944	4.46051165711916e-14	1.35370854950843e-12	ZNF331
ENSG00000143321	14733.4156546439	-0.702444847885416	0.0930809807104505	-7.54659912824222	4.46771053632879e-14	1.35370854950843e-12	HDGF
ENSG00000122783	1752.47090927159	-0.705615880605513	0.0935279128477025	-7.54444164443734	4.54229367696596e-14	1.37392595768851e-12	C7orf49
ENSG00000250920	40.1920911965251	-5.78038097191228	0.766374398955241	-7.54250269814907	4.61036575956886e-14	1.39210750560522e-12	RP11-297P16.4
ENSG00000116288	3587.49105859213	-0.549148944683728	0.0728183284840431	-7.54135608597586	4.6510916977502e-14	1.40198338192701e-12	PARK7
ENSG00000096092	525.5304972453	-1.02541370566637	0.136000791163743	-7.53976279764279	4.70827074501115e-14	1.41677620370103e-12	TMEM14A
ENSG00000237440	520.681584391455	1.51384273813629	0.201012616022357	7.53108321304531	5.03211048945947e-14	1.51162178156735e-12	ZNF737
ENSG00000101361	4856.65146555737	-0.727314170804614	0.096584906976775	-7.53030875703494	5.06204811036629e-14	1.51800664002631e-12	NOP56
ENSG00000135047	5875.86317289068	-1.41962228985752	0.18854874218066	-7.52920583525977	5.10498550519306e-14	1.52826132854949e-12	CTSL
ENSG00000169213	365.014424143058	2.37518791833498	0.315747060130371	7.52243874370288	5.37638094051712e-14	1.60675671765916e-12	RAB3B
ENSG00000146242	2979.74030268626	-1.01978199169388	0.135570148526148	-7.52217212107862	5.38735944905254e-14	1.60729019194173e-12	TPBG
ENSG00000261061	149.178843120749	-1.05406385809826	0.140155902685127	-7.52065262970984	5.45034837221217e-14	1.62331244619055e-12	RP11-303E16.2
ENSG00000167900	1236.06918534487	-1.43754502557432	0.191181980539948	-7.51924957317796	5.50915327989882e-14	1.63803616993998e-12	TK1
ENSG00000095637	1954.22573336256	2.02294856642868	0.269081758795957	7.51796991174962	5.56333009450748e-14	1.65133616370585e-12	SORBS1
ENSG00000136802	6384.74925593289	-0.901364432978051	0.11999095719719	-7.51193634947653	5.82591156825467e-14	1.72634596521689e-12	LRRC8A
ENSG00000110218	2829.73205628747	-0.91808179568448	0.122415538908407	-7.49971616243426	6.39561709721697e-14	1.89195556193984e-12	PANX1
ENSG00000005194	2343.252317369	-0.529513784245564	0.0706390727748994	-7.49604664167845	6.57713952938988e-14	1.94236706743789e-12	CIAPIN1
ENSG00000162572	456.671778304466	-1.96647212852245	0.262387005054988	-7.49454847472472	6.6526978409489e-14	1.96020822962896e-12	SCNN1D
ENSG00000196747	2151.48136232302	-1.20627710557884	0.16095702052132	-7.49440503851187	6.65997648229481e-14	1.96020822962896e-12	HIST1H2AI
ENSG00000189182	3239.80134017024	3.1981278961498	0.427237706475378	7.48559372845081	7.12244058462416e-14	2.09280048304175e-12	KRT77
ENSG00000171049	215.949153153893	-3.2929424068179	0.440165995501913	-7.48113766276521	7.36819448502548e-14	2.16137825808222e-12	FPR2
ENSG00000234678	44.6495088587446	-2.16261799620997	0.289094117125469	-7.48067106212119	7.39440482186226e-14	2.16543349247266e-12	RP11-465N4.4
ENSG00000114450	2977.62352249502	0.910300704765767	0.121750868484091	7.47674916901902	7.6183625070549e-14	2.22728815569968e-12	GNB4
ENSG00000035141	1648.3434138573	-0.599637889404378	0.0802158294348061	-7.47530622857578	7.70242770305911e-14	2.24810590204645e-12	FAM136A
ENSG00000117308	983.479710991772	-1.14171116114868	0.152754831196778	-7.47414109395948	7.77097286165846e-14	2.26433197567291e-12	GALE
ENSG00000132603	1970.31417682018	-0.720338836918476	0.0963835432920763	-7.47367042458269	7.79883217760615e-14	2.268668601682e-12	NIP7
ENSG00000206633	314.167142560481	-1.96151391187209	0.262478144269744	-7.47305615608238	7.8353389660294e-14	2.27550217845668e-12	SNORA80B
ENSG00000180875	77.9298011088404	2.86768367770683	0.383751571151019	7.47276074754701	7.85295525121829e-14	2.27683609713183e-12	GREM2
ENSG00000257877	61.6599474313296	1.58634758256943	0.212306160694893	7.4719809231028	7.89964627482874e-14	2.28658138779521e-12	NA
ENSG00000164045	377.098868937218	-1.28983295734356	0.172630770834899	-7.47162832619877	7.92084706110167e-14	2.2889284160205e-12	CDC25A
ENSG00000110436	104.132265603294	1.99116053753453	0.266604084211701	7.46860477933795	8.10495657550783e-14	2.33826659751821e-12	SLC1A2
ENSG00000204209	2606.8441962538	-0.493311639779257	0.0660708401283135	-7.46640482883548	8.24155314789001e-14	2.37375739183791e-12	DAXX
ENSG00000155011	260.034162664697	1.97970750761727	0.265160422342495	7.46607465068893	8.26224850415315e-14	2.37580412167943e-12	DKK2
ENSG00000153310	3108.58547855885	-0.9298000160053	0.124577779196104	-7.46361046091257	8.41832397313321e-14	2.41670867031672e-12	FAM49B
ENSG00000102547	704.507247754472	1.32927534338743	0.178162990288164	7.46100714428647	8.58635948154013e-14	2.460906931406e-12	CAB39L
ENSG00000261609	14959.6991571682	1.69908926233621	0.227874248927938	7.45625831058042	8.90141512005943e-14	2.54702848680849e-12	GAN
ENSG00000167920	466.054596244122	1.1169596261321	0.149812482163089	7.45571804167931	8.93797065003138e-14	2.54914422307502e-12	TMEM99
ENSG00000214822	117.823093633168	-2.4006998189807	0.321989795037512	-7.45582579317774	8.93066823667902e-14	2.54914422307502e-12	KRT16P3
ENSG00000101294	4658.14858948939	-0.673837025578237	0.0903941944297547	-7.45442812814572	9.02584619662858e-14	2.57001415400094e-12	HM13
ENSG00000130762	882.37642436785	-1.57705502965352	0.211704634361175	-7.44931746256915	9.38243555380558e-14	2.66720521605176e-12	ARHGEF16
ENSG00000163486	2108.7259595984	0.846713204605209	0.113714303586838	7.44596922196879	9.62352420875179e-14	2.73129989840272e-12	NA
ENSG00000100462	3657.88068943495	-0.694551893916777	0.0932833712689828	-7.44561312984749	9.64951991305763e-14	2.73423916758487e-12	PRMT5
ENSG00000126432	7553.46733046627	-0.817802360285985	0.109843309192223	-7.44517227585388	9.68179909826409e-14	2.73894649894743e-12	PRDX5
ENSG00000117394	44720.9397734327	-1.39029659611991	0.18683164565266	-7.44144061496209	9.95931535336259e-14	2.81290323623325e-12	SLC2A1
ENSG00000033050	3894.72273124108	-0.553057007381668	0.0743747357185333	-7.43608702657686	1.03711526282126e-13	2.92449776450065e-12	ABCF2
ENSG00000234155	14.8080739438402	-2.87204549240017	0.386290080081327	-7.43494498174924	1.04611494304903e-13	2.94512520923126e-12	RP11-30P6.6
ENSG00000241399	754.443965463392	1.42840768686076	0.19212901702885	7.4346275692769	1.04862985659223e-13	2.94745912906784e-12	CD302
ENSG00000145194	446.985055705758	-0.911840828323508	0.122656508439442	-7.4341006435358	1.05281790562854e-13	2.95448080964749e-12	ECE2
ENSG00000227051	1374.08863212704	1.73232027144176	0.233045226550335	7.43340808599485	1.05834742008577e-13	2.96523845278197e-12	C14orf132
ENSG00000106244	4622.93291529295	-0.583492326729306	0.0785055158200997	-7.4325010240862	1.06563276972342e-13	2.98087323409194e-12	PDAP1
ENSG00000164830	3302.99563514364	0.706538972764748	0.0951001446444717	7.42942059032736	1.09074405736753e-13	3.04624254871511e-12	OXR1
ENSG00000175040	1946.0017650723	-1.95228742042251	0.262860988581456	-7.4270717422092	1.11028148131244e-13	3.09586142548412e-12	CHST2
ENSG00000076604	1799.34056636389	-1.0989493287769	0.148018801739967	-7.42439011705746	1.13300758417291e-13	3.15419929842276e-12	TRAF4
ENSG00000160326	221.50264710928	-1.49548298226004	0.201490932052924	-7.4220857833306	1.15290097531628e-13	3.20447817988147e-12	SLC2A6
ENSG00000117877	868.047683056196	-0.880182436503045	0.118618394108919	-7.4202862306063	1.16867491869035e-13	3.24316565134339e-12	CD3EAP
ENSG00000168003	8913.4963518457	-1.04160356868881	0.140433548509037	-7.41705653490472	1.1975183915061e-13	3.31794200296372e-12	SLC3A2
ENSG00000166226	6902.0923052892	-0.676802099437451	0.0912555956569417	-7.41655450896142	1.20206421940769e-13	3.32526720694695e-12	CCT2
ENSG00000146535	2169.44335959429	-0.889997609673241	0.120022313642513	-7.41526790030149	1.21379198190338e-13	3.35240524796474e-12	GNA12
ENSG00000119711	1416.15675005024	1.21533837938035	0.163918143846836	7.41430052133802	1.22268387123595e-13	3.37163755848867e-12	ALDH6A1
ENSG00000100612	2521.83327376993	-1.07776165929522	0.145370856695212	-7.41387705759265	1.22659635182567e-13	3.3770998455068e-12	DHRS7
ENSG00000123607	966.366432573698	0.823054285642812	0.111039692445127	7.41225292973094	1.24171645897443e-13	3.41335359312107e-12	TTC21B
ENSG00000080298	479.094863582228	1.00460297910818	0.135551202655654	7.41124357015268	1.25120540110456e-13	3.43403830887143e-12	RFX3
ENSG00000181830	825.543670156923	-0.798802902358623	0.107788835371522	-7.41081299937365	1.25527482563576e-13	3.43980717501409e-12	SLC35C1
ENSG00000181885	662.303557753245	-2.50740183208049	0.338404918636285	-7.40947218552525	1.26803066369103e-13	3.46932395826452e-12	CLDN7
ENSG00000132429	77.719031391207	-3.53635625220173	0.477496538783061	-7.40603536355347	1.30131146115088e-13	3.55392672424532e-12	POPDC3
ENSG00000161551	331.472414220622	1.25402930711023	0.169329296627384	7.4058614314673	1.30301837799076e-13	3.55392672424532e-12	ZNF577
ENSG00000151079	66.4004678688023	2.63756097198968	0.356239859029433	7.40389067965514	1.32251310402432e-13	3.60147922081887e-12	KCNA6
ENSG00000074935	446.151633531595	0.826662186016755	0.111682623444605	7.40188724548345	1.34262485262975e-13	3.65056147722021e-12	TUBE1
ENSG00000137558	906.403316544995	-2.14853773030161	0.290292168625942	-7.40129415296119	1.34863613643371e-13	3.66121204553891e-12	PI15
ENSG00000176619	4851.80334892787	-1.08438927595161	0.146536022156374	-7.40015499256841	1.36025636191951e-13	3.68703286440911e-12	LMNB2
ENSG00000249464	76.0673442274039	1.72135983335498	0.2326782848586	7.39802527941556	1.38224541833628e-13	3.74083539454693e-12	LINC01091
ENSG00000157741	2962.30894789732	0.765010051864377	0.103417737861542	7.39728085029849	1.39001365364559e-13	3.75604462236258e-12	UBN2
ENSG00000197903	6302.9154859074	-0.875687445319954	0.118419469286604	-7.39479285454808	1.41628885585519e-13	3.82113859057349e-12	HIST1H2BK
ENSG00000126453	316.313603578952	-0.897221366523687	0.121426716466587	-7.38899471740696	1.47943045463986e-13	3.9853440120907e-12	BCL2L12
ENSG00000171492	1696.79002054786	-1.01870245497275	0.138012049050428	-7.38125737558267	1.56801551623431e-13	4.2174792723576e-12	LRRC8D
ENSG00000106261	6582.3700228396	0.509840480014029	0.0690903159325308	7.37933345842429	1.59083936929203e-13	4.27229565181759e-12	ZKSCAN1
ENSG00000181610	1276.22128004888	-0.664507435715277	0.0900864928761485	-7.3763270663544	1.62716000296133e-13	4.3631347134621e-12	MRPS23
ENSG00000184348	599.067503847083	-1.08514248795725	0.14732046473697	-7.36586386619601	1.76003360229056e-13	4.71220022493812e-12	NA
ENSG00000114346	2073.71646753267	-1.28647329079016	0.174661432461836	-7.36552582134157	1.76449966929804e-13	4.71693390188648e-12	ECT2
ENSG00000106714	570.857435766523	1.86955951803748	0.253952933275823	7.36183470661831	1.81399508536428e-13	4.83797411948777e-12	CNTNAP3
ENSG00000198901	2746.87348116031	-1.14544825371017	0.155594817849765	-7.36173781067799	1.81531260217582e-13	4.83797411948777e-12	PRC1
ENSG00000136546	132.481759627611	2.82000846737455	0.383114012035394	7.36075522895266	1.82872621502374e-13	4.86630447751294e-12	SCN7A
ENSG00000119630	1281.32278697108	-1.49580645560479	0.203293984409236	-7.35784907729337	1.8689717564159e-13	4.9658409145014e-12	PGF
ENSG00000134259	56.4840772716644	-2.00531210217625	0.272573155938491	-7.35696842659285	1.88133824881658e-13	4.9911132934841e-12	NGF
ENSG00000075218	413.112239774947	-1.41000478285576	0.1916805596657	-7.35601349096058	1.89483873798815e-13	5.01171946388001e-12	GTSE1
ENSG00000090924	1043.33266992269	-0.939267437194844	0.127685787419898	-7.35608446464005	1.89383207548866e-13	5.01171946388001e-12	PLEKHG2
ENSG00000108010	3854.24585241012	-0.805540529479325	0.109528275682094	-7.35463536208138	1.91449010773703e-13	5.05604691141489e-12	GLRX3
ENSG00000197622	10596.267843441	-0.553659846306347	0.0753328726007415	-7.34951193538977	1.9893189126899e-13	5.24574095785181e-12	CDC42SE1
ENSG00000102195	55.7214393812516	-4.58666703345292	0.62423749397352	-7.3476314347236	2.01749878044932e-13	5.31203782810174e-12	GPR50
ENSG00000114790	735.781850070655	2.0622038259947	0.280682459653291	7.34710615170612	2.02544013050449e-13	5.32492778971579e-12	ARHGEF26
ENSG00000196532	2545.85343444091	-1.27497837657853	0.173588254158884	-7.34484244199813	2.06001620350353e-13	5.40769719006789e-12	NA
ENSG00000111229	5608.02884716441	-0.622677480640004	0.084783948722265	-7.34428497403168	2.06861960178902e-13	5.42214040450936e-12	ARPC3
ENSG00000197930	7617.61162805339	-1.71621986960982	0.23369277754227	-7.34391489398677	2.07435052868084e-13	5.42902249894119e-12	ERO1A
ENSG00000197928	243.433577341425	1.47497171824658	0.20088393584158	7.34240750544517	2.09785499302417e-13	5.48233166562653e-12	ZNF677
ENSG00000145075	50.7827511156809	2.91001099823452	0.396472022372626	7.33976380179364	2.13971127131121e-13	5.57504801137614e-12	CCDC39
ENSG00000184661	749.90304413984	-1.48606165564869	0.202462797942301	-7.33992452318178	2.13714340371114e-13	5.57504801137614e-12	CDCA2
ENSG00000154582	1966.60512428647	-0.760691406063594	0.103649244617905	-7.33909261826101	2.15046766097351e-13	5.59473602928569e-12	TCEB1
ENSG00000197083	61.5460641001179	1.7420751349072	0.237504708755842	7.33490777523101	2.21874218250232e-13	5.76378448390609e-12	ZNF300P1
ENSG00000186185	525.032737251778	-1.3425219616692	0.183167128712302	-7.32949176583909	2.3102717326903e-13	5.99265292323805e-12	KIF18B
ENSG00000174744	2930.58475773293	-0.759482190291166	0.103636999791559	-7.32829194031749	2.33104498616525e-13	6.02864785401289e-12	BRMS1
ENSG00000180530	7733.99079510825	-1.24149447400822	0.169410273764104	-7.3283304868331	2.33037476487104e-13	6.02864785401289e-12	NRIP1
ENSG00000244675	50.6181574377003	-4.64730127451753	0.634230728664078	-7.32746154432859	2.34552942657561e-13	6.05714785300169e-12	AC108676.1
ENSG00000140557	45.1806715475774	-2.28888028605585	0.312416697814584	-7.32636988377065	2.36470563788456e-13	6.08868168882705e-12	ST8SIA2
ENSG00000147065	28352.6210415246	-0.938702713473949	0.128125447719875	-7.32643460123757	2.36356452293556e-13	6.08868168882705e-12	MSN
ENSG00000127863	4054.90252743194	1.96229265181239	0.267872529751507	7.32547175939513	2.38059757636665e-13	6.12058638641442e-12	TNFRSF19
ENSG00000164621	49.5365163723454	1.68197925422943	0.229681585964471	7.32309143184693	2.42322573101941e-13	6.22103604337919e-12	SMAD5-AS1
ENSG00000106823	709.440238604546	1.79110012573858	0.244649666931362	7.32108139857428	2.45980568016999e-13	6.3056866138434e-12	ECM2
ENSG00000095970	341.237055194289	-2.49956051033779	0.341553960377645	-7.31820092958108	2.51317375796438e-13	6.43306249055509e-12	TREM2
ENSG00000109079	6936.36696443148	-0.873154239359074	0.119327345721468	-7.3173021161233	2.53005820972552e-13	6.45737338403376e-12	TNFAIP1
ENSG00000133083	907.512932600559	2.17095588847534	0.296687011507682	7.31732702905711	2.52958871565021e-13	6.45737338403376e-12	DCLK1
ENSG00000198521	1026.93242896568	1.82274800723067	0.24917869057299	7.31502362035549	2.57336121919685e-13	6.55831985353041e-12	ZNF43
ENSG00000129195	230.099354438941	-1.44289303853979	0.197278008767527	-7.31400852813807	2.59288676936905e-13	6.59846279314107e-12	FAM64A
ENSG00000116678	840.217227568831	1.53100194016387	0.209380279310421	7.31206370153917	2.63070333835209e-13	6.68496896285024e-12	LEPR
ENSG00000120889	2331.52320252036	-1.0929321966614	0.149485495326443	-7.31129260584564	2.64584658470648e-13	6.71369170398017e-12	TNFRSF10B
ENSG00000116117	1089.49731560265	1.30524409720768	0.178561076802419	7.30979069224565	2.67558828801208e-13	6.77932029555293e-12	PARD3B
ENSG00000224930	88.9686000938929	-3.49459846185358	0.47812782419265	-7.30892093082941	2.69296166506059e-13	6.8134658162452e-12	NA
ENSG00000118785	3740.29792089945	-3.57799846844591	0.489599457913619	-7.30801149922267	2.71124595050077e-13	6.84981401049205e-12	SPP1
ENSG00000232977	32.8431736359879	1.68454892964238	0.23054908980581	7.30668219536787	2.73819141873254e-13	6.90790773069279e-12	LINC00327
ENSG00000203685	181.086039056987	2.16535611296259	0.296418677362558	7.30505962791975	2.77143811667439e-13	6.98170786654442e-12	STUM
ENSG00000197914	174.459824518918	-1.20760338476337	0.165349731487911	-7.30332836888614	2.80734917645556e-13	7.06199793553562e-12	NA
ENSG00000169621	698.124890803723	0.751423124389541	0.102929184403097	7.30038937690188	2.86936123417812e-13	7.20762104269195e-12	APLF
ENSG00000102030	969.072143865896	-0.671365413578789	0.091975596722861	-7.29938633180857	2.8908316541284e-13	7.25113483631663e-12	NAA10
ENSG00000113916	4467.83750678599	0.736171014483064	0.100875466319394	7.29782018704314	2.92467127953389e-13	7.32550544127377e-12	BCL6
ENSG00000141338	854.1370558501	2.71285750921861	0.371834629784351	7.29587104566337	2.96733010198167e-13	7.42172134090781e-12	ABCA8
ENSG00000060558	5401.45121297336	-1.11563253775672	0.152938645689332	-7.2946411466395	2.99456146782632e-13	7.47913116314394e-12	GNA15
ENSG00000162723	25.341286279101	-3.37141440548869	0.462412807441524	-7.29091917704946	3.07847414670356e-13	7.67774087115811e-12	SLAMF9
ENSG00000090520	2579.19412886233	-0.608696798303964	0.0835210998367697	-7.28794040659877	3.14729118757534e-13	7.83422928787415e-12	DNAJB11
ENSG00000097021	1911.39759257088	-1.02981115106294	0.141305852782918	-7.28781668120283	3.15018199929962e-13	7.83422928787415e-12	ACOT7
ENSG00000260231	788.435866833955	-1.27823654396663	0.175515844984439	-7.28274158996842	3.27103430699897e-13	8.12322340756576e-12	JHDM1D-AS1
ENSG00000211640	550.481703880864	-4.41133077031393	0.605909264552802	-7.2805138135159	3.32551130742745e-13	8.24679633868853e-12	IGLV6-57
ENSG00000153291	225.431338205683	1.48254778298371	0.203762710941084	7.27585423327223	3.44235135688718e-13	8.52445166748705e-12	SLC25A27
ENSG00000079102	447.606787649632	1.67588824268296	0.230352859288715	7.27530905350068	3.45628256751543e-13	8.54684414821391e-12	RUNX1T1
ENSG00000112578	823.732989797258	-0.662862274629897	0.0911177848868946	-7.27478477942275	3.46973178534861e-13	8.56798316430082e-12	BYSL
ENSG00000163888	21.2718056045709	-1.97904204524805	0.272235798133908	-7.26958783089431	3.60586011580321e-13	8.86829763686118e-12	CAMK2N2
ENSG00000226479	1055.46889866477	-0.527877347296197	0.0726130047974784	-7.26973561786178	3.60191751479877e-13	8.86829763686118e-12	TMEM185B
ENSG00000231160	30.5098578263805	1.32158730548558	0.181797392728008	7.2695613817897	3.6065661613043e-13	8.86829763686118e-12	KLF3-AS1
ENSG00000118263	2815.51628233933	-1.111408104279	0.152899012417287	-7.26890309301525	3.62418265411378e-13	8.89909906486956e-12	KLF7
ENSG00000013297	171.966059836966	1.86544893393467	0.257120540142718	7.2551532946346	4.01207187593061e-13	9.83773528848456e-12	CLDN11
ENSG00000105464	171.436774746597	-2.20822103929609	0.304376316897545	-7.25490426391943	4.01946030147145e-13	9.84204824238451e-12	GRIN2D
ENSG00000143437	3361.91937825491	0.374281068133452	0.0515964210925577	7.25401220100202	4.04603649490012e-13	9.89326657906837e-12	ARNT
ENSG00000145687	1304.00004260955	1.09304119873443	0.150741752311792	7.25108459979684	4.13447323715626e-13	1.0095390447654e-11	SSBP2
ENSG00000172331	1841.58895455868	-1.55806920293962	0.21488394778941	-7.25074729391397	4.14478369774067e-13	1.01064509606137e-11	BPGM
ENSG00000158402	175.586579140766	-1.37401298395892	0.189508534400382	-7.25040161545436	4.15537627935178e-13	1.01181676172573e-11	CDC25C
ENSG00000053747	21997.2681482893	-1.89084509898847	0.260929258340382	-7.24658135701233	4.27422481350852e-13	1.03930837850583e-11	LAMA3
ENSG00000134333	44903.3775117143	-1.02551725435851	0.141704183193417	-7.23702879652288	4.58620799841532e-13	1.11207592838135e-11	LDHA
ENSG00000266037	21208.3581172932	-2.03907666675144	0.281752312629809	-7.2371248623274	4.58296190417992e-13	1.11207592838135e-11	NA
ENSG00000173681	643.060382975246	0.691792950495751	0.095596251653277	7.23661167181377	4.60032897846972e-13	1.11395500734884e-11	CXorf23
ENSG00000125445	2131.89411016139	-0.606605974089145	0.0838388844549052	-7.23537745084648	4.64236174399272e-13	1.1225782900446e-11	MRPS7
ENSG00000162062	139.114606081657	-1.34615179078389	0.186084896185392	-7.23407336317475	4.68718362031805e-13	1.13185126013841e-11	C16orf59
ENSG00000240498	89.6732290118469	-2.06972588697026	0.286214617848388	-7.23137728788758	4.78120006382917e-13	1.15296166504725e-11	CDKN2B-AS1
ENSG00000165480	395.38608278534	-1.3200357955618	0.182557107797308	-7.2308101913371	4.80121005087675e-13	1.15619222203138e-11	SKA3
ENSG00000005884	15905.1882191349	-1.52423338593116	0.210962021951458	-7.22515537077043	5.00529247835972e-13	1.20367989544929e-11	ITGA3
ENSG00000111665	365.668814929199	-1.15385157921535	0.15977135728834	-7.22189257698418	5.12689674732033e-13	1.23122988782145e-11	CDCA3
ENSG00000177822	66.4886041127333	-2.54632885123633	0.352626910364054	-7.22102816432101	5.15959646687362e-13	1.23738305940126e-11	AC108142.1
ENSG00000135269	4419.24090021781	-0.947272825051161	0.131206490404972	-7.21971010829863	5.20985152826835e-13	1.24772375710569e-11	TES
ENSG00000232533	106.951749816603	-1.31959149295998	0.182782026957235	-7.21948166855994	5.21861024797687e-13	1.24811166847305e-11	AC093673.5
ENSG00000253161	421.753028893847	-1.7111351277171	0.237095953869281	-7.2170574815482	5.312452551907e-13	1.26881978094249e-11	LINC01605
ENSG00000157005	44.3442624103791	-4.51243116323946	0.625465669085901	-7.21451453895821	5.41267244005572e-13	1.29099252755108e-11	SST
ENSG00000128340	694.176961815266	-1.63732875666134	0.226962882021534	-7.21408162461556	5.42991794376444e-13	1.29275727468328e-11	RAC2
ENSG00000179218	30381.2183334691	-0.652010751699994	0.0903818360061063	-7.21395780957519	5.4348601320838e-13	1.29275727468328e-11	CALR
ENSG00000135624	9198.21712082764	-0.565409576415062	0.0784602950465886	-7.20631468540017	5.74864670324731e-13	1.36553791185968e-11	CCT7
ENSG00000162889	5010.37573817018	-0.563462743958021	0.078192953186566	-7.20605529009265	5.75960242509817e-13	1.36628397826311e-11	MAPKAPK2
ENSG00000101811	1058.03641969578	-0.600489714538809	0.0833506261230452	-7.20438156820015	5.83078758142503e-13	1.38129619628799e-11	CSTF2
ENSG00000116141	1008.90125168661	-1.01112570986934	0.140371961154446	-7.20318859659471	5.88205243795156e-13	1.39155511194461e-11	MARK1
ENSG00000134247	14675.9502715999	-0.966233822071716	0.134149261848058	-7.20267714306254	5.90416610649173e-13	1.3948991356729e-11	PTGFRN
ENSG00000173113	3208.08607237813	-0.578061610771927	0.0802940020825603	-7.19931247389499	6.05169224513378e-13	1.42782369125066e-11	TRMT112
ENSG00000172172	1419.96654262853	-0.798152984723597	0.110882820028923	-7.19816635719945	6.10276608841997e-13	1.43793341676343e-11	MRPL13
ENSG00000269728	1473.45502353823	0.955178684575378	0.132727035341217	7.19656460433841	6.17485382371019e-13	1.45296055719953e-11	NA
ENSG00000130489	1554.65373223918	-0.956779399929324	0.132960156146303	-7.19598583260185	6.20110681505741e-13	1.45717675332861e-11	SCO2
ENSG00000075239	1619.63490905134	0.815708880123192	0.113362233888726	7.1955963828648	6.21883383236379e-13	1.45742455618252e-11	ACAT1
ENSG00000115183	6181.50442736785	0.764167378703401	0.106198954056373	7.1956205736053	6.21773126786587e-13	1.45742455618252e-11	TANC1
ENSG00000139263	4251.32769593113	0.629169178844367	0.087447545962409	7.19481801255838	6.25441298738224e-13	1.46290238360274e-11	LRIG3
ENSG00000197696	301.966634364971	-1.27816151866128	0.177652730972569	-7.19471922364444	6.25894287556398e-13	1.46290238360274e-11	NMB
ENSG00000013563	1238.8063961372	-0.753063272845483	0.104804664695386	-7.18539842700947	6.70114784703352e-13	1.56208223746249e-11	DNASE1L1
ENSG00000100522	1786.81188906126	-0.876567097394962	0.121992821835506	-7.18539897844903	6.70112079899342e-13	1.56208223746249e-11	GNPNAT1
ENSG00000105825	186.514276240249	-3.12536158222772	0.43505203493969	-7.18387992981341	6.77603788045767e-13	1.57743635504716e-11	TFPI2
ENSG00000232445	120.086973402414	-1.77666392427335	0.247342176217034	-7.18302050805273	6.81878673507457e-13	1.58527724054932e-11	RP11-132A1.4
ENSG00000163879	28.2540844844564	1.56735462835532	0.218278022845031	7.18054253894393	6.94353205119372e-13	1.61213507106268e-11	DNALI1
ENSG00000076382	1085.29654101543	-1.12671239705559	0.156922944325926	-7.18003604823666	6.96930405874928e-13	1.61597271696437e-11	SPAG5
ENSG00000196323	3561.24859853362	0.686380882732314	0.0956346595771441	7.17711429901251	7.11981632055045e-13	1.64868541367131e-11	ZBTB44
ENSG00000058799	1441.35524955359	-0.532385253906578	0.0742290531173203	-7.17219513854143	7.38046370103727e-13	1.70678104345548e-11	YIPF1
ENSG00000166770	115.545427268028	1.51752429386471	0.211769767616807	7.16591565898415	7.72683353994184e-13	1.78452088215064e-11	ZNF667-AS1
ENSG00000140525	2112.50406489062	-1.0644358636339	0.148628602550908	-7.16171615264507	7.96732621850848e-13	1.83763541264095e-11	FANCI
ENSG00000111452	337.359467335555	2.15559327228429	0.301018264444056	7.16100491863974	8.00877754045012e-13	1.8427183591922e-11	ADGRD1
ENSG00000137145	5809.19027446889	0.746076633812711	0.104187429791854	7.16090832937548	8.01442314513402e-13	1.8427183591922e-11	DENND4C
ENSG00000211973	2152.29728301447	-4.1921693067429	0.585433408834264	-7.16079616141228	8.02098422093041e-13	1.8427183591922e-11	IGHV1-69
ENSG00000144857	2440.48751343296	1.41503452236745	0.197672968483356	7.15846245050241	8.1586928442906e-13	1.87189536741119e-11	BOC
ENSG00000211663	1029.39015106965	-4.33953240867233	0.606422060952785	-7.15596065528066	8.30889737615639e-13	1.90385914583673e-11	IGLV3-19
ENSG00000154380	13606.4420143403	-1.05300687075235	0.147539671127226	-7.13711005797432	9.53135299187885e-13	2.18110791043217e-11	ENAH
ENSG00000136522	1500.13161645403	-0.613337493474838	0.0860275866625917	-7.12954433884569	1.00701736422569e-12	2.30139667696181e-11	MRPL47
ENSG00000145860	4993.98677677834	-0.847312856927073	0.118917389283447	-7.12522249296483	1.03912692854995e-12	2.37167834097112e-11	RNF145
ENSG00000231638	34.9858889777883	-2.7710847383066	0.388945354771552	-7.12461199063349	1.04374295619506e-12	2.37910796651345e-11	AC011738.4
ENSG00000032389	1127.15013052165	-0.481274540061283	0.0675826884751838	-7.12126952803905	1.06937435777596e-12	2.4343583199215e-11	TSSC1
ENSG00000186007	57.204079258429	-2.63078226380913	0.369457138245134	-7.12066973805124	1.07403871736847e-12	2.44179699554655e-11	LEMD1
ENSG00000051180	318.10929806652	-1.26557534569834	0.177750172566991	-7.11996690310592	1.07952983105426e-12	2.4510935112106e-11	RAD51
ENSG00000018280	605.202915656074	-2.27408795653567	0.319540928533821	-7.11673451964379	1.10514059529408e-12	2.50598871952352e-11	SLC11A1
ENSG00000111602	1351.88809582553	-0.915384477225793	0.128635277226582	-7.11612317368748	1.11005101051576e-12	2.51386292964339e-11	TIMELESS
ENSG00000171310	1543.09618435715	-1.30933714320034	0.18404682582534	-7.11415226711325	1.12602783227637e-12	2.54674574277978e-11	CHST11
ENSG00000102243	45.7681853361577	-3.32472334133843	0.467716887273392	-7.10840987743735	1.17387510256266e-12	2.64811076362619e-11	VGLL1
ENSG00000138835	1879.19847879224	-0.749348118044027	0.105417059048844	-7.1084141865201	1.17383846060316e-12	2.64811076362619e-11	RGS3
ENSG00000177627	76.2461210184319	-1.79266346680635	0.252197867931185	-7.10816265621841	1.17597920997243e-12	2.64943872782836e-11	C12orf54
ENSG00000204516	279.649889477348	-1.4506171720683	0.204184317553285	-7.10444949666489	1.20803084892815e-12	2.7181471469512e-11	MICB
ENSG00000157111	167.037324351463	-1.66274738275168	0.234059675019405	-7.10394638723574	1.21243905802401e-12	2.72455938964444e-11	TMEM171
ENSG00000176293	156.729137491034	1.77993573149584	0.250575962418237	7.10337781133586	1.21743988029661e-12	2.73228516395707e-11	ZNF135
ENSG00000100345	87852.4763137109	-0.804852760396805	0.113321971742684	-7.10235400972686	1.22649565477476e-12	2.74907994005475e-11	MYH9
ENSG00000132768	1454.82735645263	-0.655773850200208	0.0923507535086127	-7.10090416467528	1.23943306247289e-12	2.77452090028342e-11	DPH2
ENSG00000104419	54858.9066233255	-1.56068540150873	0.219832425497996	-7.09943220602345	1.25270476347432e-12	2.80064416621758e-11	NDRG1
ENSG00000105388	1115.57577080505	-2.7397880307332	0.385979461630198	-7.09827413915135	1.26324422513357e-12	2.82060010063988e-11	CEACAM5
ENSG00000103187	2756.29713187825	-1.25808218650389	0.177301535998454	-7.09572074161198	1.2867908308874e-12	2.86951072658219e-11	COTL1
ENSG00000196268	813.554462111725	1.56881350651998	0.221111743851927	7.09511615796661	1.29242885561555e-12	2.87841193410531e-11	ZNF493
ENSG00000169174	837.354629748002	-2.18199573368972	0.307587428246976	-7.09390414987213	1.3038044951601e-12	2.90005267034148e-11	PCSK9
ENSG00000156650	2235.4816842647	0.55500328808772	0.0782440978399709	7.09322879820076	1.31018575988586e-12	2.91054353749484e-11	KAT6B
ENSG00000126749	1281.88050527083	-0.58035664271482	0.081867108956982	-7.08900863984064	1.35076094375872e-12	2.99687228169209e-11	EMG1
ENSG00000111145	2919.68820416655	-0.842344355741286	0.118840617069581	-7.08801735056705	1.36046918028386e-12	3.01458589086219e-11	ELK3
ENSG00000153976	249.43600033758	-1.82169909612227	0.257233635738603	-7.08188527091945	1.42206372171063e-12	3.14708101856543e-11	HS3ST3A1
ENSG00000171208	1408.0481848547	-1.620767779386	0.228887599047017	-7.08106418230663	1.43051624279022e-12	3.16178450982319e-11	NETO2
ENSG00000066117	2348.13843140523	-0.499771515004026	0.0705826396030664	-7.08065776251181	1.43471826282368e-12	3.16706810466494e-11	SMARCD1
ENSG00000089327	2348.26326402625	-1.07759667964414	0.152465552309228	-7.06780425691554	1.57404359930632e-12	3.47024013198896e-11	FXYD5
ENSG00000104147	166.847388740544	-1.33254152656216	0.188615519840903	-7.06485620953224	1.60782394171608e-12	3.53579697773864e-11	OIP5
ENSG00000251141	59.7293245939374	1.54845962545838	0.21917763924098	7.06486131897739	1.60776478406694e-12	3.53579697773864e-11	RP11-53O19.1
ENSG00000188643	20773.6469789262	-1.01696584119375	0.143988048723091	-7.0628489670661	1.63122995928132e-12	3.58276298720043e-11	S100A16
ENSG00000183684	2447.98835481886	-0.702992793672169	0.0995526627587084	-7.06151673085886	1.64694909759301e-12	3.61274919362842e-11	ALYREF
ENSG00000008869	3178.17978720766	0.427102881912079	0.0604938966432976	7.06026402019516	1.66186542250161e-12	3.63634457842249e-11	HEATR5B
ENSG00000125835	4763.66273194528	-0.774063785610263	0.109634649330143	-7.06039368338125	1.6603153635199e-12	3.63634457842249e-11	SNRPB
ENSG00000164236	117.377503159867	1.7977624781601	0.254656851176641	7.05954883936379	1.67044059876482e-12	3.65053912352566e-11	ANKRD33B
ENSG00000108679	10842.2050750814	-1.57841239675303	0.2236887937406	-7.05628731041142	1.71010062214148e-12	3.73241481104829e-11	LGALS3BP
ENSG00000137070	634.788915858828	1.55515676536808	0.220398327752975	7.056118715706	1.71217564403176e-12	3.73241481104829e-11	IL11RA
ENSG00000113594	1959.42034888118	1.7089699331559	0.242450840355089	7.04872761279345	1.8056120839386e-12	3.93119751724764e-11	LIFR
ENSG00000115241	4093.63847245423	-0.618180215084031	0.0877048604387541	-7.04841455754573	1.80967815502024e-12	3.93514964977847e-11	PPM1G
ENSG00000151014	1066.01435003657	-1.09729365671685	0.155738851441407	-7.04572845222038	1.8449374190795e-12	4.00683737860458e-11	NOCT
ENSG00000163216	15774.0312028934	-2.59568866049863	0.368420950068828	-7.04544261126765	1.84872895978131e-12	4.01009037268692e-11	SPRR2D
ENSG00000108381	124.757380506806	2.14496128435943	0.304483391854577	7.04459205901081	1.86005638931214e-12	4.02966119632517e-11	ASPA
ENSG00000113845	2431.23978271332	-0.511814631467164	0.0726688461735477	-7.0431093710343	1.87996543945662e-12	4.06775195272526e-11	TIMMDC1
ENSG00000100433	238.188568397875	-2.08124400430016	0.29551424558654	-7.04278739649009	1.88431635465438e-12	4.0721264312018e-11	KCNK10
ENSG00000134375	1800.67894628842	-0.605670467646006	0.0860204985181894	-7.04100159937964	1.9086281596723e-12	4.11957359451244e-11	TIMM17A
ENSG00000106245	2314.35526047976	-0.485305864903354	0.0689302435900003	-7.04053604960358	1.91501654228622e-12	4.12826562377188e-11	BUD31
ENSG00000182700	404.134848440653	0.938171395821125	0.133284121888346	7.03888342084023	1.93786413867715e-12	4.1723742286321e-11	IGIP
ENSG00000173638	328.866056424472	-1.05422507142175	0.149788933526408	-7.03807048092702	1.94920093929678e-12	4.19162115888384e-11	SLC19A1
ENSG00000235652	88.6846644717105	1.16057278734305	0.164934062181366	7.03658645154118	1.97006439696083e-12	4.23128204570838e-11	RP11-545I5.3
ENSG00000078725	147.641779097898	-2.77576096651763	0.394586734307323	-7.03460285199486	1.99829353785502e-12	4.28664612543795e-11	BRINP1
ENSG00000101003	671.356086220127	-1.13672413437989	0.161596842367895	-7.03432144912835	2.00233026036038e-12	4.29004165954419e-11	GINS1
ENSG00000122218	12402.0939327722	-0.408387372236877	0.0580677964826781	-7.03294075156961	2.02225255093687e-12	4.32742244161925e-11	COPA
ENSG00000148335	843.879438852189	-0.681883040307484	0.0970373442254994	-7.02701671969603	2.10996092065187e-12	4.50959007038589e-11	NTMT1
ENSG00000205038	203.264088130063	2.44378035247096	0.347791111655234	7.02657506352111	2.11664732538706e-12	4.51835716602465e-11	PKHD1L1
ENSG00000108294	4408.21480993733	-0.591385051857278	0.0841838668200263	-7.02492145106115	2.14186709638412e-12	4.5666173714736e-11	NA
ENSG00000144366	391.755848548342	1.46176401087908	0.208165294442801	7.02213120968027	2.1850918137544e-12	4.65310111813255e-11	GULP1
ENSG00000173418	2800.20455771104	-0.693818585895574	0.0988070475560016	-7.02195443601665	2.18785891979090e-12	4.65332572928277e-11	NAA20
ENSG00000256660	50.005285131863	1.92039073022224	0.27353541790988	7.02062915616632	2.20871379408184e-12	4.6919736648764e-11	CLEC12B
ENSG00000091490	2089.98188109967	-1.38940637301367	0.197948498939274	-7.01902959840031	2.23414456417403e-12	4.74023657954545e-11	SEL1L3
ENSG00000116898	2524.4336399922	-0.606196519907646	0.0863676094321776	-7.01879470663915	2.23790312268849e-12	4.74060464045594e-11	MRPS15
ENSG00000147576	131.848704662392	1.62829697136174	0.231994759117337	7.01867998034465	2.23974113883007e-12	4.74060464045594e-11	ADHFE1
ENSG00000121621	502.109248286645	-1.44274762544395	0.205622018336492	-7.01650356861563	2.2748909643243e-12	4.80918001563262e-11	KIF18A
ENSG00000132507	18859.866658633	-0.742213319994638	0.105799754536436	-7.01526504713233	2.29513448651725e-12	4.84611548644698e-11	EIF5A
ENSG00000153982	93.2125055239331	1.09956521609321	0.156744131262182	7.01503276224098	2.29895078936677e-12	4.84831805192995e-11	GDPD1
ENSG00000112033	4550.1903200778	-1.09722458330756	0.156445909160122	-7.01344374677486	2.32522480125338e-12	4.89781990365214e-11	PPARD
ENSG00000172728	709.908536847369	0.622679991749275	0.0887930174227982	7.01271349732729	2.33739786790933e-12	4.91753633269058e-11	FUT10
ENSG00000115457	3755.34270811445	-2.27259796772162	0.324196455159423	-7.00994082925452	2.38418933943115e-12	5.0099497862109e-11	IGFBP2
ENSG00000131944	179.264987406793	-0.884578517381093	0.126238228256073	-7.00721587748156	2.43107022866803e-12	5.1023290285478e-11	FAAP24
ENSG00000151623	344.657134589797	1.88864350130117	0.269632079930111	7.00452075951314	2.47832675859205e-12	5.1952741871061e-11	NR3C2
ENSG00000245573	106.334323285807	1.36541417123861	0.195002071306884	7.00204957869289	2.52244778728084e-12	5.28143169641089e-11	BDNF-AS
ENSG00000115129	848.75406675222	-1.17262550288842	0.167507163449085	-7.00044988371405	2.55141889236026e-12	5.3357005376955e-11	TP53I3
ENSG00000130150	1252.11576681598	0.816626537606671	0.116689659459586	6.99827680866186	2.59129745168688e-12	5.40616388399066e-11	MOSPD2
ENSG00000170542	1523.29932662711	-1.4467332123091	0.206726295691405	-6.9983027919619	2.59081703504786e-12	5.40616388399066e-11	SERPINB9
ENSG00000106034	620.403186242399	1.64556404902338	0.235151286833344	6.99789514734667	2.59836423008266e-12	5.4144459874297e-11	CPED1
ENSG00000125166	4795.6324273551	-0.683120330701627	0.097623535534779	-6.99749632052879	2.60576903640277e-12	5.42341191231305e-11	GOT2
ENSG00000071054	8997.24790043758	-0.737197345349674	0.105390149908643	-6.99493592132388	2.6538019290864e-12	5.51681559170244e-11	MAP4K4
ENSG00000059378	3072.94739341217	-1.12814282991373	0.161307499736208	-6.99374072351643	2.67651998521005e-12	5.55743454886311e-11	PARP12
ENSG00000151239	5889.72181503786	-0.972290172192629	0.139062214385086	-6.9917639129505	2.71451404365859e-12	5.629638081291e-11	TWF1
ENSG00000257167	102.686281313863	-1.20367250589819	0.172168458074008	-6.9912486837791	2.72450326502741e-12	5.64366002162017e-11	TMPO-AS1
ENSG00000237877	68.2733191852968	1.4666470274861	0.209791075537902	6.99098864775651	2.72955850179452e-12	5.64744038897912e-11	LINC01473
ENSG00000183520	1672.53991761659	-0.541216183805586	0.0774357806599996	-6.98922615866592	2.76406550413512e-12	5.71207532018846e-11	UTP11
ENSG00000139722	2551.5500530714	-0.882704081548796	0.126298837050157	-6.98901195106213	2.76828842759068e-12	5.71404800231026e-11	VPS37B
ENSG00000136457	48.0082204822453	2.9649190608832	0.424289516525603	6.98796209994099	2.78907702993256e-12	5.75016907008384e-11	CHAD
ENSG00000132840	80.0647893169194	2.14898993829923	0.307571141462851	6.98696869959365	2.80888875319844e-12	5.78419341250511e-11	BHMT2
ENSG00000149428	7837.80403728158	-0.690963763146054	0.0989037142687307	-6.98622663723872	2.82377794201909e-12	5.80801291297879e-11	HYOU1
ENSG00000049323	10149.5529509374	-1.39637470996844	0.199922536591824	-6.98457879623334	2.85711853166372e-12	5.86968311269998e-11	LTBP1
ENSG00000008516	245.387346026155	-1.72977934513022	0.247706149637791	-6.98319096098176	2.88549768274607e-12	5.92102769805746e-11	MMP25
ENSG00000066697	885.23266520473	-1.00979959738945	0.144607774108217	-6.98302427802924	2.88892463752376e-12	5.92111013339131e-11	MSANTD3
ENSG00000163565	8677.48168670088	-0.862157846410486	0.123503853026677	-6.98081740190128	2.9346753856289e-12	6.00783720924473e-11	IFI16
ENSG00000158163	407.548276623685	1.21314008173636	0.173802520124461	6.97999131927215	2.95198302742803e-12	6.03620108403793e-11	DZIP1L
ENSG00000010539	502.409776748163	-0.561493175165263	0.0804467668029502	-6.97968603934834	2.95840438666021e-12	6.0422644733622e-11	ZNF200
ENSG00000009694	178.697633594161	2.20149165119648	0.315454147613928	6.97880077928411	2.9771027915215e-12	6.07335917201522e-11	TENM1
ENSG00000009413	4372.52216252245	0.750045248915993	0.107481010065235	6.97839784405408	2.98565189533278e-12	6.08184521854563e-11	REV3L
ENSG00000174469	373.180358936718	-2.45062469967371	0.351179050487009	-6.97827702499688	2.9882200095697e-12	6.08184521854563e-11	CNTNAP2
ENSG00000177105	2014.16671564689	-0.733275773473563	0.105110188254143	-6.97625782669703	3.03146182812338e-12	6.16267990012571e-11	RHOG
ENSG00000203722	415.800911086027	-1.72977038689688	0.248034315373865	-6.97391562247981	3.08238997257447e-12	6.25893424976997e-11	RAET1G
ENSG00000102934	466.134482430205	1.86368291175491	0.267271805690791	6.9729873188009	3.10280604403215e-12	6.29308098234502e-11	PLLP
ENSG00000070778	2135.84555024379	0.983560650595944	0.141074782486286	6.9719097436252	3.12667135822944e-12	6.33413619419761e-11	PTPN21
ENSG00000187678	946.928414146247	-1.34289744742872	0.192640963729724	-6.97098592858377	3.14727454149308e-12	6.36849546399577e-11	SPRY4
ENSG00000186260	3727.43194649016	0.578572112626405	0.0830074378082161	6.97012373714224	3.1666234489416e-12	6.40024020321918e-11	MKL2
ENSG00000136026	8059.95433116342	-0.785297117496621	0.112672576722503	-6.96972715402345	3.17556250581049e-12	6.41089599181118e-11	CKAP4
ENSG00000155660	7389.27267434948	-0.832004047426635	0.11942123763538	-6.96696889013101	3.23842245468569e-12	6.53025833624797e-11	PDIA4
ENSG00000222041	387.608349708032	-1.40766227753574	0.202084781205938	-6.96570156909164	3.26771183293047e-12	6.58172879897736e-11	LINC00152
ENSG00000041982	45951.5874882073	-1.77789892323	0.255299273055191	-6.96397957563184	3.30792587106119e-12	6.65505960917869e-11	TNC
ENSG00000111215	194.899976066871	1.50327411981141	0.215911111214432	6.96246761621469	3.343634747581e-12	6.71145422410546e-11	PRR4
ENSG00000154265	1828.41305827973	1.11337940497783	0.159909117271178	6.96257614310844	3.3410590586194e-12	6.71145422410546e-11	ABCA5
ENSG00000169129	3083.10233450002	-0.981415608403315	0.140977366652242	-6.96151184909161	3.3664023837335e-12	6.74940514619412e-11	AFAP1L2
ENSG00000105889	183.42059111639	-2.29353029155396	0.329649386864772	-6.95748386905027	3.46403597673014e-12	6.93719827963036e-11	STEAP1B
ENSG00000136141	2362.77115125807	0.657000452340588	0.0944371756830839	6.95701081262084	3.47568292655378e-12	6.95255887928373e-11	LRCH1
ENSG00000102878	222.80444833188	1.13588516895089	0.163408860364634	6.95118469351201	3.62231258340883e-12	7.23758753094132e-11	HSF4
ENSG00000145362	2226.7907910168	2.14676947766643	0.308882301609071	6.95012134551961	3.64972142665146e-12	7.28402736325885e-11	ANK2
ENSG00000160683	39.203831869669	-2.92123390827185	0.420336877285629	-6.94974451715024	3.65948326481655e-12	7.29518197477625e-11	CXCR5
ENSG00000063978	3250.02468816049	-0.373401184973797	0.0537580869499261	-6.94595373755781	3.75911951086245e-12	7.48527180050208e-11	RNF4
ENSG00000185345	186.046730098959	1.49714453502688	0.215705524740139	6.94068701685082	3.901976393414e-12	7.76089343413618e-11	PARK2
ENSG00000245522	37.1249640194597	-1.43014975085141	0.206093181197018	-6.93933560802399	3.93948245145206e-12	7.82658769303822e-11	RP11-540A21.2
ENSG00000082175	109.379520826043	1.73881919483927	0.250598558039765	6.93866400685097	3.95825284614843e-12	7.8549528387302e-11	PGR
ENSG00000152518	6231.02021469885	0.746930486487907	0.107663208002437	6.93765772306355	3.98654141469795e-12	7.90212058425898e-11	ZFP36L2
ENSG00000249673	1408.44720684398	-1.09454405501664	0.157774313407912	-6.93740337938777	3.99372282614015e-12	7.90739027966119e-11	NOP14-AS1
ENSG00000099985	369.537661587277	-3.04919162265687	0.439669432556578	-6.93519129798611	4.05671829913198e-12	8.02303235562492e-11	OSM
ENSG00000106804	297.507122946029	1.01146780694145	0.14587512265199	6.9337923324629	4.0970597011454e-12	8.09366042430791e-11	C5
ENSG00000136295	3050.00984130588	-0.956555204591105	0.13801349400911	-6.93088173340474	4.18225590920083e-12	8.2526388330201e-11	TTYH3
ENSG00000103966	3929.54196533342	-0.688165166464675	0.0993323730476666	-6.92790422045434	4.27120747244487e-12	8.41866068103199e-11	EHD4
ENSG00000105976	5615.12168962687	-1.51408348304358	0.218580784904212	-6.9268828168363	4.30214652127389e-12	8.47009320173777e-11	MET
ENSG00000196932	43.5673402895081	-2.10051488254039	0.303393459774206	-6.92340198797842	4.4092424823909e-12	8.67117956351407e-11	TMEM26
ENSG00000115163	252.566974905632	-1.30835625161498	0.188983127810584	-6.92313788417308	4.41747410822355e-12	8.67760672292947e-11	CENPA
ENSG00000173207	1146.70319245416	-0.962374904426558	0.139022594953413	-6.92243519658839	4.4394490127282e-12	8.71098620533414e-11	CKS1B
ENSG00000198792	2119.9143512254	-0.849576909859694	0.122747646593834	-6.92132951983107	4.47424360777734e-12	8.76941715188018e-11	TMEM184B
ENSG00000167460	30637.6852121799	-0.871435269571033	0.125911164283811	-6.92103257505243	4.48363362663891e-12	8.77798059289227e-11	TPM4
ENSG00000179913	753.618411698958	-2.00163739103236	0.289218343463517	-6.92085213912047	4.4893488235972e-12	8.77933842091161e-11	B3GNT3
ENSG00000115289	688.884754933194	-0.487224997478827	0.0704270960893851	-6.91814691408614	4.57589622955242e-12	8.93859148394022e-11	PCGF1
ENSG00000100029	3648.95063530152	-0.600497704384863	0.0868151591925656	-6.91696830334542	4.61411272523925e-12	9.00318446153548e-11	PES1
ENSG00000168002	1759.05286928356	-0.512024235972228	0.0740279149603881	-6.91663727454987	4.62490250809808e-12	9.01417731873787e-11	POLR2G
ENSG00000179933	2337.34931247988	-0.660348901968742	0.0955196661864199	-6.91322455712921	4.73759091716614e-12	9.22353029006856e-11	C14orf119
ENSG00000124693	4245.39369791169	-1.03060111875037	0.149129959892335	-6.91075837138572	4.8206956239128e-12	9.37488560543576e-11	NA
ENSG00000164032	4338.42706329172	-0.816902969781274	0.118214339334188	-6.91035431388669	4.83444698094027e-12	9.3911818408643e-11	H2AFZ
ENSG00000092330	3301.93860668339	-0.586330299068177	0.0849040489760527	-6.90579903007397	4.99216304327137e-12	9.68679095288717e-11	TINF2
ENSG00000170633	1592.640712267	-0.509829405052452	0.0738315795025523	-6.9053026968606	5.0096491401634e-12	9.70994411501959e-11	RNF34
ENSG00000073111	2939.30440740051	-1.12863890622787	0.163464106292547	-6.90450602169495	5.0378420532592e-12	9.75377548362465e-11	MCM2
ENSG00000233382	146.705358015591	1.15388162451629	0.167157418116748	6.90296390980616	5.0928572241483e-12	9.84938305860451e-11	NKAPP1
ENSG00000229526	55.0160700677587	-2.15654304956062	0.312504019085507	-6.90084900626687	5.1692655204466e-12	9.98610708220639e-11	KRT16P4
ENSG00000082153	10454.5216481881	-0.847154740513003	0.122773990101141	-6.90011573147632	5.19601908138185e-12	1.00156561852039e-10	BZW1
ENSG00000118495	1045.63756715731	1.26511399434235	0.183345647602749	6.90015831236664	5.1944618109032e-12	1.00156561852039e-10	PLAGL1
ENSG00000135093	678.748962544084	0.622575312654304	0.0902448037437063	6.89873861793092	5.24663041071355e-12	1.00798724692863e-10	USP30
ENSG00000198074	5119.37376590411	-2.04910696467377	0.29702495916476	-6.8987702933649	5.24546087201784e-12	1.00798724692863e-10	AKR1B10
ENSG00000234964	239.154077615636	-1.63356385233117	0.236788611420571	-6.89882778791977	5.2433386776457e-12	1.00798724692863e-10	FABP5P7
ENSG00000116691	822.666359759158	-0.745852186836688	0.108140598065612	-6.89705994028405	5.30897858367469e-12	1.01884602171663e-10	MIIP
ENSG00000134222	262.904743095005	-1.1100516503734	0.16096445702839	-6.89625319071289	5.33920007048532e-12	1.02352231175762e-10	PSRC1
ENSG00000128594	354.641956210415	-1.81176378760078	0.262929827142674	-6.89067424297077	5.55285650237656e-12	1.0627388953366e-10	LRRC4
ENSG00000237649	984.194589618232	-1.22741380143098	0.178128842177943	-6.89059551739992	5.55593062024623e-12	1.0627388953366e-10	KIFC1
ENSG00000143621	7703.5846135281	-0.4756029365563	0.0690238173937447	-6.89041775019823	5.56287830551274e-12	1.06290493350032e-10	ILF2
ENSG00000188486	1326.46794350521	-1.01757666303353	0.147691945733368	-6.88985887470521	5.58477638248499e-12	1.06592407745617e-10	H2AFX
ENSG00000165072	503.436661728944	2.11083243817189	0.306397171840509	6.88920340058053	5.61056709626432e-12	1.06967878455822e-10	MAMDC2
ENSG00000196374	1241.10220684169	-1.28867545478618	0.187155573670689	-6.88558416675146	5.75508752829781e-12	1.09603698537288e-10	NA
ENSG00000104889	820.538573335606	-1.0694547585305	0.155340450151236	-6.88458645181795	5.79556494266734e-12	1.10254474311919e-10	RNASEH2A
ENSG00000100902	893.764412928162	-0.613503605527176	0.0892267690214024	-6.87577968199227	6.16517210166755e-12	1.17158373753754e-10	PSMA6
ENSG00000205930	30.9183349740713	1.23103840959104	0.179147670320678	6.87164062690545	6.34676814063837e-12	1.20478335942216e-10	C21orf62-AS1
ENSG00000115758	6519.76617905728	-1.91511334923669	0.278712070303126	-6.87129677288042	6.36208801382516e-12	1.20638161329398e-10	ODC1
ENSG00000152056	344.323018714562	-1.13170534052135	0.164709660758081	-6.87091051801484	6.37934021161457e-12	1.20834241516422e-10	AP1S3
ENSG00000167264	847.061281767159	-0.56761147412036	0.0826145139817807	-6.8706023525786	6.39313739460174e-12	1.2096452496734e-10	DUS2
ENSG00000136231	244.834986246284	-2.7241618157946	0.39655858552527	-6.86950658800201	6.44243424660938e-12	1.21765489657807e-10	IGF2BP3
ENSG00000145934	8444.55510374715	-1.42291626172108	0.207163204629803	-6.86857622358084	6.48458226174437e-12	1.22429753436368e-10	TENM2
ENSG00000269982	31.3989143720413	1.59520031270594	0.23235844809413	6.86525635624711	6.63719538528992e-12	1.25175929796142e-10	RP11-1020A11.2
ENSG00000239264	332.132433032288	-0.984933741268887	0.143504460248983	-6.8634364364704	6.72234439905555e-12	1.26645201647293e-10	TXNDC5
ENSG00000160563	641.241501542143	-0.532770110587652	0.0776461944025868	-6.86150962950353	6.81366104029198e-12	1.28227379943407e-10	MED27
ENSG00000160321	56.7579994587184	1.92142608382431	0.280126755434808	6.85913089894576	6.92807356171622e-12	1.30240333418801e-10	ZNF208
ENSG00000134013	1841.12609627486	-1.64969462014518	0.240568435806148	-6.85748574877261	7.00830136210224e-12	1.31607016878231e-10	LOXL2
ENSG00000137692	1231.40535481972	-0.763725986691503	0.111386658083825	-6.85653021492711	7.0553163850705e-12	1.32205891061294e-10	DCUN1D5
ENSG00000241685	5968.81757290959	-0.649003544992328	0.0946529410507515	-6.85666539029507	7.04864664583954e-12	1.32205891061294e-10	ARPC1A
ENSG00000169469	57360.5012557292	-2.28482605091375	0.33347801455284	-6.85150430074819	7.30774013735256e-12	1.36789315654534e-10	SPRR1B
ENSG00000106305	1283.29530417615	-0.573826258647895	0.083784544597632	-6.8488318627695	7.44554425118793e-12	1.39179278888322e-10	AIMP2
ENSG00000168487	2437.68448705402	-1.0934142562365	0.159652340349204	-6.84872050008726	7.45134159122974e-12	1.39179278888322e-10	BMP1
ENSG00000137845	6737.88398250578	-0.827339234919645	0.120825145270619	-6.84740939534237	7.51992882254994e-12	1.40310475565251e-10	ADAM10
ENSG00000185650	9706.1498720524	0.685479433040616	0.100161705349756	6.84372765666262	7.71585472748481e-12	1.43812673987864e-10	ZFP36L1
ENSG00000164746	34.1014168166882	-2.07346813908103	0.303059253384565	-6.84179122044465	7.82090172427248e-12	1.45615361922743e-10	C7orf57
ENSG00000179271	1578.00009156833	-0.766443059710997	0.112029489068009	-6.84144028583148	7.84008850583064e-12	1.45817305688763e-10	GADD45GIP1
ENSG00000101695	413.183706149353	1.04426789988715	0.152694154332985	6.83895139567608	7.97749434850634e-12	1.48215232406946e-10	RNF125
ENSG00000158435	1752.05050250926	-0.477182004420745	0.0698077383200359	-6.83566057151269	8.16280097411144e-12	1.51497080074724e-10	CNOT11
ENSG00000171587	93.0598203410013	-2.69830635818048	0.395075405110653	-6.82985152524172	8.50025618588121e-12	1.57592766593596e-10	DSCAM
ENSG00000131981	7989.57206520418	0.782429445509049	0.114563992061839	6.82962797845513	8.51351182119192e-12	1.57671321154553e-10	LGALS3
ENSG00000135114	2414.05288457232	-2.27309408145899	0.332851350348922	-6.82915685658522	8.54151425191248e-12	1.58022532980091e-10	OASL
ENSG00000123500	404.279113653184	-2.97929569097697	0.43639817562579	-6.82701225023385	8.67012947605301e-12	1.60232424555851e-10	COL10A1
ENSG00000226711	58.7510059293589	1.34893157270025	0.197596878894862	6.82668461285763	8.68994473651317e-12	1.60429043113474e-10	FAM66C
ENSG00000128626	1378.45858906521	-0.703544977936818	0.103086837161533	-6.82477993610757	8.80601995571778e-12	1.62400471398538e-10	MRPS12
ENSG00000198947	1644.46470494562	1.423907139884	0.208682915890996	6.82330479140786	8.89696113264714e-12	1.63904711783003e-10	DMD
ENSG00000168405	541.397943807139	1.41539967909773	0.20751139172014	6.82082881024002	9.05167546934116e-12	1.66579412874202e-10	CMAHP
ENSG00000214856	111.902602569144	-2.3994275836115	0.351838231313515	-6.81968976098399	9.12373249228432e-12	1.67728932873404e-10	KRT16P1
ENSG00000029993	1699.48488894639	-1.01580556662584	0.148966238345802	-6.81903213711958	9.16558980679036e-12	1.6832143549592e-10	HMGB3
ENSG00000197747	10959.740076483	-1.09013942547019	0.159897041609392	-6.81775856824958	9.24718728344693e-12	1.69641736911335e-10	S100A10
ENSG00000137812	1430.69809095276	-1.39765931970438	0.205084129077953	-6.81505353918991	9.42286664687335e-12	1.72683414661726e-10	KNL1
ENSG00000224023	85.5398942051813	1.06169831450643	0.155834028543537	6.81300691786849	9.55795432188374e-12	1.74975618229836e-10	FLJ37035
ENSG00000204264	3817.69080561532	-1.05085282254902	0.154271725033129	-6.81170073338685	9.64515925889153e-12	1.76387363308787e-10	PSMB8
ENSG00000005448	365.62455858311	-1.26893686050468	0.186316188708081	-6.81066347107844	9.7149649701678e-12	1.77478299449784e-10	WDR54
ENSG00000170312	1161.51447194031	-1.32202968521909	0.194144297956208	-6.80952105797767	9.79241993631376e-12	1.78706552971371e-10	CDK1
ENSG00000042088	1132.84281560794	-0.477014835596295	0.0700580694048378	-6.80884928244048	9.83824807383862e-12	1.78982404864642e-10	TDP1
ENSG00000108417	75.9185094880757	-3.0172799357496	0.443138025499582	-6.80889420931098	9.83517664359617e-12	1.78982404864642e-10	KRT37
ENSG00000263327	122.619802295371	1.1445131245124	0.1680890450785	6.80896916261201	9.83005454411684e-12	1.78982404864642e-10	TAPT1-AS1
ENSG00000254087	1930.53059781456	-1.27797853267234	0.187741083860657	-6.80713302806362	9.95628621144349e-12	1.80941529973666e-10	LYN
ENSG00000160213	19597.8980353223	-1.63151555434033	0.239746822069531	-6.80516029475108	1.00936785988649e-11	1.83216451763902e-10	CSTB
ENSG00000163159	1428.50715244111	-0.479445922899921	0.0704547925773268	-6.80501503675156	1.01038682939438e-11	1.83216451763902e-10	VPS72
ENSG00000166473	98.6136494744606	2.14458441331873	0.315153596533233	6.80488636940747	1.01129025883524e-11	1.83216451763902e-10	PKD1L2
ENSG00000230479	32.4046482488915	-1.99827147509119	0.293668789641673	-6.80450747772491	1.01395522115274e-11	1.83509100739268e-10	AP000695.6
ENSG00000181924	1386.85882577641	-0.621614747240967	0.0913852074079481	-6.80213751079043	1.03078134704855e-11	1.86361430097723e-10	COA4
ENSG00000185651	3965.17643645989	-0.527486378554745	0.0775588145850679	-6.80111450099833	1.03812868115511e-11	1.87331522148233e-10	UBE2L3
ENSG00000188783	897.585179967563	2.34938957349381	0.345442986719285	6.80109211597045	1.03829002437589e-11	1.87331522148233e-10	PRELP
ENSG00000050730	129.420571285096	-2.24471137230233	0.330068420432449	-6.80074564346797	1.040790408253e-11	1.87555511278278e-10	TNIP3
ENSG00000132661	768.446230425117	-0.711898517937037	0.104681368211469	-6.8006229771368	1.04167706601389e-11	1.87555511278278e-10	NXT1
ENSG00000121413	528.276937152845	1.63702477111618	0.24077277847837	6.79904423357912	1.05315481341287e-11	1.89427012375485e-10	ZSCAN18
ENSG00000011332	110.583871056701	-1.99255410246792	0.293194864644136	-6.79600614726446	1.07559190612556e-11	1.93263857089344e-10	DPF1
ENSG00000120334	495.712387072993	-0.839135979299393	0.123499881976529	-6.79462980749141	1.08591003740741e-11	1.94717591630706e-10	CENPL
ENSG00000253106	130.81656395676	0.749696157686354	0.1103358569591	6.79467381092853	1.08557865738628e-11	1.94717591630706e-10	RP11-158K1.3
ENSG00000163840	5854.87705522146	-1.10184152010495	0.162175146591854	-6.79414536234678	1.0895648422979e-11	1.95172767806293e-10	DTX3L
ENSG00000076555	1637.67043514252	1.86946761561725	0.27517911162992	6.79363925751547	1.09339592455947e-11	1.95658556285294e-10	ACACB
ENSG00000272620	37.1239675111269	-3.46826026973525	0.51066120499314	-6.79170502051715	1.10815956226131e-11	1.98097685347796e-10	AFAP1-AS1
ENSG00000077549	7361.51613627395	-0.474938240155795	0.0699311196373394	-6.79151488806142	1.10962130230726e-11	1.98156376182205e-10	CAPZB
ENSG00000017483	2061.15862766165	-1.82491049484564	0.268808174757526	-6.7888950791462	1.12995576450744e-11	2.01581802355955e-10	SLC38A5
ENSG00000167977	2338.42007534689	-0.615258939617957	0.0906371822785863	-6.78815166304344	1.13579220769538e-11	2.02416464496824e-10	KCTD5
ENSG00000167037	114.232859404869	1.88867823184048	0.27824652410156	6.78778733333289	1.1386632752828e-11	2.0272148718706e-10	SGSM1
ENSG00000033100	2694.6737432532	-0.669872112559002	0.0987146712282751	-6.78594280084204	1.15330841018587e-11	2.05119948476902e-10	CHPF2
ENSG00000226891	57.5156569708015	1.62770323714857	0.24002170120711	6.78148362819936	1.18947959212281e-11	2.11338127124827e-10	LINC01359
ENSG00000147509	546.478104487699	-1.45729640842196	0.214910566556953	-6.78094349556223	1.19393570122177e-11	2.11914496085891e-10	RGS20
ENSG00000169217	3045.61069811596	-0.407783665239988	0.0601419350739797	-6.78035491771888	1.19881010307865e-11	2.12423987254774e-10	CD2BP2
ENSG00000203709	1062.24309391974	1.2014889961028	0.177202832215326	6.78030357123649	1.19923626048425e-11	2.12423987254774e-10	C1orf132
ENSG00000189283	163.736385240554	1.20275703809003	0.177412212153525	6.77944896515473	1.20635101190348e-11	2.13467962966686e-10	FHIT
ENSG00000175600	213.975331070565	-1.58989948507092	0.234596237660604	-6.77717384100196	1.22549399535108e-11	2.16636112444115e-10	SUGCT
ENSG00000166908	2474.92163502685	-0.592359552630581	0.0874182751806427	-6.7761523709604	1.2341851691453e-11	2.17952114264317e-10	PIP4K2C
ENSG00000105254	1964.68055368031	-0.588748606660704	0.0869116949084104	-6.7741010836475	1.25182128807077e-11	2.20398706740597e-10	TBCB
ENSG00000149554	801.94675228709	-1.1276094328179	0.166455907419997	-6.77422297769671	1.25076643021022e-11	2.20398706740597e-10	CHEK1
ENSG00000169689	1152.22756713381	-0.714816897329894	0.10552099658023	-6.77416742161267	1.25124709850111e-11	2.20398706740597e-10	STRA13
ENSG00000114354	4860.02290695857	-0.643033766300552	0.0949865672073112	-6.76973371294817	1.29019638969763e-11	2.26926594377099e-10	TFG
ENSG00000172164	963.191386468376	1.3287801900817	0.196392702857704	6.76593463375504	1.32451338202601e-11	2.3272831616041e-10	SNTB1
ENSG00000177963	5100.26996606778	-0.621864767525613	0.0919264885440443	-6.76480498031491	1.33488884442138e-11	2.34315880190954e-10	RIC8A
ENSG00000198046	110.134742420346	1.60652221732227	0.237540605872757	6.76314776338843	1.35025398364856e-11	2.36775229650229e-10	ZNF667
ENSG00000138207	135.186469192087	3.90197271932851	0.577415765943894	6.75764838694698	1.40249378306688e-11	2.45689366827237e-10	RBP4
ENSG00000159363	3074.93031705769	-0.901852103965935	0.13346210645587	-6.75736452776681	1.40524328849554e-11	2.45924608736411e-10	ATP13A2
ENSG00000008018	5778.75539271342	-0.496220406447914	0.0734554734970724	-6.75539048111495	1.4245107743109e-11	2.49047218672775e-10	PSMB1
ENSG00000176871	4208.36934818094	-0.448045805352303	0.0663256925197193	-6.75523750044667	1.42601468289236e-11	2.49061085924147e-10	WSB2
ENSG00000141543	5011.59465770105	-0.672303385811909	0.0995460874637556	-6.75368970233705	1.4413183610167e-11	2.5148272360933e-10	EIF4A3
ENSG00000183963	3627.11262793141	-0.930923550707916	0.137893834534037	-6.75101648926973	1.4681291110579e-11	2.55905296596463e-10	SMTN
ENSG00000159131	4587.01370682432	-0.685222296453917	0.101540170457442	-6.74828782901355	1.49599956415613e-11	2.60503589443641e-10	GART
ENSG00000002919	1092.51802421521	-0.472890145490237	0.0700789201344612	-6.74796564477445	1.49932435214179e-11	2.6082276267159e-10	SNX11
ENSG00000103044	4285.48782125617	-1.79925835410364	0.266643690269177	-6.74780022841453	1.50103418063317e-11	2.60860641948407e-10	HAS3
ENSG00000050438	175.578312641595	-1.2569370492918	0.186314601950176	-6.74631529754136	1.51646895058447e-11	2.63281297547848e-10	SLC4A8
ENSG00000106263	11839.3866264391	-0.556089381607669	0.0824417881845855	-6.74523677679815	1.52777672030768e-11	2.64718735392856e-10	EIF3B
ENSG00000151687	202.84851118258	0.898411902782026	0.133189671866154	6.74535713012992	1.52651079190157e-11	2.64718735392856e-10	ANKAR
ENSG00000214706	2262.9265344931	-0.788584563252557	0.11695548333383	-6.7426044574727	1.55572317082654e-11	2.69294140550103e-10	IFRD2
ENSG00000196396	4189.32080911482	-0.586229322841974	0.0869497714856745	-6.74216059255036	1.56048460531834e-11	2.69851160779233e-10	PTPN1
ENSG00000011523	1789.7533230178	0.723185917560589	0.107343807417959	6.73709955847531	1.6157947382632e-11	2.79139717480787e-10	CEP68
ENSG00000163435	1284.73239950125	-2.02019153812715	0.299991663686662	-6.73415892061992	1.64880889777858e-11	2.84561954194106e-10	ELF3
ENSG00000111247	352.647053817602	-1.13081294027852	0.167936237327901	-6.7335850693771	1.65532804896377e-11	2.85405328205459e-10	RAD51AP1
ENSG00000196092	90.7645350858029	-2.3027389063423	0.342120562949363	-6.73078193982489	1.68753712578452e-11	2.90672035173308e-10	PAX5
ENSG00000197008	713.73522671066	0.880958993515855	0.130937044379878	6.72811119029074	1.71879562935774e-11	2.957648030321e-10	ZNF138
ENSG00000163689	173.58694185873	-1.48066029839661	0.220136159284883	-6.72611125408278	1.7425734830816e-11	2.99561575267607e-10	C3orf67
ENSG00000163815	403.875089705193	2.49321627029943	0.370707511093641	6.72556178574338	1.74916249009659e-11	3.00398897979948e-10	CLEC3B
ENSG00000086548	2442.97905528959	-2.48279806567962	0.369186128809007	-6.72505782838892	1.75522719271726e-11	3.0114462227945e-10	CEACAM6
ENSG00000253746	82.0315454044307	-1.76748036627188	0.262957686035391	-6.72153909216405	1.798149783514e-11	3.08206398678188e-10	RP11-527N22.2
ENSG00000111404	31.720740818228	2.81980235967602	0.419575537570942	6.72060715455617	1.80968892534016e-11	3.09880425873868e-10	RERGL
ENSG00000188171	324.673748052987	1.66774992995942	0.248202305804533	6.71931682726924	1.82578538017218e-11	3.12330780837087e-10	ZNF626
ENSG00000080031	121.381618850963	-2.17886530756609	0.3242883264364	-6.71891378733739	1.83084185758411e-11	3.1288962068566e-10	PTPRH
ENSG00000073792	990.02254778297	-1.81698949040761	0.270485638655859	-6.71750818060762	1.84858391482944e-11	3.15613208818e-10	IGF2BP2
ENSG00000144136	2826.28245419348	-1.30586476226943	0.194471561809688	-6.71493944984801	1.8814433044677e-11	3.20909983336671e-10	SLC20A1
ENSG00000137975	50885.2042684225	-1.24147485918078	0.184940657637855	-6.71282818519976	1.90887837183695e-11	3.25272130358922e-10	CLCA2
ENSG00000005483	4828.3804838098	0.629333892025891	0.0937670554405836	6.71167382903129	1.92404402307467e-11	3.27537114463627e-10	KMT2E
ENSG00000175592	834.161098411923	-1.75457028674714	0.261451542730241	-6.71088136801494	1.93452341186129e-11	3.29000708264309e-10	FOSL1
ENSG00000023697	1882.63327277316	-0.683907860059064	0.101928750204629	-6.70966590570443	1.9507051890887e-11	3.31430309240406e-10	DERA
ENSG00000163412	1326.65578827314	0.83381471889086	0.124294008933687	6.70840635074952	1.96761380218592e-11	3.33978564112782e-10	EIF4E3
ENSG00000162849	1563.22847745888	-1.05924704366515	0.157906323049094	-6.70807237615067	1.97212118580275e-11	3.34418959179335e-10	KIF26B
ENSG00000139144	1486.23765363996	1.96523693487396	0.292977711088713	6.70780356488924	1.97575645483029e-11	3.34710756780989e-10	PIK3C2G
ENSG00000175873	153.152660700178	1.24932068503195	0.186278277300148	6.70674381972589	1.99015194542175e-11	3.36823102244031e-10	NA
ENSG00000232593	207.745283175714	0.929233335131694	0.138588692350874	6.70497224101872	2.01444658013629e-11	3.40605121475074e-10	KANTR
ENSG00000143641	4846.80408883703	-0.860738995297759	0.128457651119461	-6.70056620058623	2.07613517177192e-11	3.50696340174768e-10	GALNT2
ENSG00000119866	1565.20742276996	1.03410467204353	0.154374930341158	6.69865676867498	2.10343990549573e-11	3.549656357894e-10	BCL11A
ENSG00000119698	274.680254840088	-2.25651464559059	0.336868443361683	-6.69850408982315	2.10563831964271e-11	3.54993970514113e-10	PPP4R4
ENSG00000152926	2271.35016939986	1.59133450772406	0.237720260242031	6.69414759223243	2.16932388186126e-11	3.65378510853376e-10	ZNF117
ENSG00000226415	83.5217569338551	-0.828492959772297	0.123776045819398	-6.69348381819495	2.17919139277327e-11	3.66687229257507e-10	TPI1P1
ENSG00000018189	2215.54630305037	0.706803512207142	0.105609438974301	6.69261686333866	2.19214554325648e-11	3.68330004505992e-10	RUFY3
ENSG00000138032	2117.60951937463	0.459647461203833	0.0686804810232194	6.69254865947191	2.19316784699844e-11	3.68330004505992e-10	PPM1B
ENSG00000126457	4142.58434320468	-0.653891933742194	0.0977499969841003	-6.68943175362506	2.24038835122318e-11	3.75899323842945e-10	PRMT1
ENSG00000217801	36.4458315182732	-1.99417026735222	0.298133164995439	-6.68885753580192	2.24919556171898e-11	3.77015206189195e-10	RP11-465B22.3
ENSG00000153923	26.6386726281011	-3.01205599739845	0.450332377221186	-6.68851752562095	2.25442652121569e-11	3.77530065808562e-10	CLCA3P
ENSG00000146938	1195.76399270917	-2.31404436080955	0.346012383557306	-6.68775012333135	2.26627660097992e-11	3.79151328372555e-10	NLGN4X
ENSG00000106803	2494.37722256642	-0.503932956186159	0.0753755344366261	-6.68563029042074	2.29932843850898e-11	3.84313184421152e-10	SEC61B
ENSG00000136159	1059.12245652158	-0.832106516298504	0.124493275074725	-6.68394751281985	2.32590140116139e-11	3.8838332565907e-10	NUDT15
ENSG00000108018	81.6359994317177	2.11885021763403	0.317030929675238	6.6834179863919	2.33432523818344e-11	3.89418016595048e-10	SORCS1
ENSG00000196262	28681.9899928923	-0.579796365446568	0.0867643381238244	-6.68242711215201	2.35016862062785e-11	3.91687302139529e-10	PPIA
ENSG00000120694	8268.1650794139	-1.30720157208221	0.195659453638116	-6.68100389618771	2.37310917755609e-11	3.95133978582983e-10	HSPH1
ENSG00000117472	453.585904666655	-2.71014692433461	0.405828777812605	-6.67805506288182	2.42134071166295e-11	4.02781157583285e-10	TSPAN1
ENSG00000136908	1126.2342472787	-0.576313481364094	0.086318337805368	-6.67660541220772	2.44540193487214e-11	4.06396977446479e-10	DPM2
ENSG00000105329	2050.68662319474	-0.937190543534681	0.140377480899365	-6.67621713632644	2.45188615812494e-11	4.07087613509005e-10	TGFB1
ENSG00000104432	138.593861976598	1.06849049697263	0.160104496074271	6.67370700493611	2.49421344175469e-11	4.13722330191625e-10	IL7
ENSG00000158089	536.401514512488	-1.27301526730223	0.190755138959879	-6.67355686585185	2.49676772057194e-11	4.13753460272599e-10	GALNT14
ENSG00000004468	402.031170506096	-2.39054023979378	0.358298995363979	-6.67191443661556	2.52487772140032e-11	4.18015503818578e-10	CD38
ENSG00000188021	2393.74412507961	-0.620536422330573	0.0930198666753998	-6.67100958654332	2.54049624239926e-11	4.20203366186058e-10	UBQLN2
ENSG00000196787	2960.54748934382	-1.04171303623866	0.156161714078225	-6.67073259529443	2.54529623745459e-11	4.20599377310194e-10	HIST1H2AG
ENSG00000154102	551.50120291012	-1.39903672447043	0.209800656143703	-6.66840967128414	2.58590125472477e-11	4.26905681174251e-10	C16orf74
ENSG00000099953	1350.41546720692	-2.45147932721233	0.367692083352584	-6.66720725901944	2.60716794866155e-11	4.30010540060849e-10	MMP11
ENSG00000154309	364.568348495675	0.927169203231866	0.139074250689318	6.66672082456943	2.6158199201008e-11	4.31030911056761e-10	DISP1
ENSG00000150477	527.871223936419	0.683947995082511	0.102615366062159	6.66516157695344	2.64374335876953e-11	4.35221893986513e-10	KIAA1328
ENSG00000230989	4064.85476688821	-0.675687712098653	0.101381694091984	-6.66479010979638	2.65043861063607e-11	4.35913623986364e-10	HSBP1
ENSG00000165689	1373.1908329049	-0.684754958072356	0.102745878461753	-6.66454916074571	2.65479030085538e-11	4.36218973964799e-10	SDCCAG3
ENSG00000077684	1342.99978180526	0.964838709594866	0.144787438151642	6.66382886465847	2.66784104416859e-11	4.3795178380469e-10	JADE1
ENSG00000165449	372.55376231915	-1.9447778402666	0.291902752103088	-6.66241693939148	2.69360558298206e-11	4.41766476616092e-10	SLC16A9
ENSG00000087263	1910.93316197166	-0.453538274245407	0.068080201383953	-6.6618233352099	2.70451013591854e-11	4.43139181876888e-10	OGFOD1
ENSG00000256316	3066.82603632462	-1.26516548178522	0.189923865210568	-6.66143499334608	2.71166737387806e-11	4.43895886680806e-10	NA
ENSG00000125843	634.128996336254	-0.571844321443644	0.0858828144942898	-6.65842549304978	2.76776534574065e-11	4.52655206170101e-10	AP5S1
ENSG00000032219	1579.813175883	0.643171926884246	0.0966183654999929	6.6568288912349	2.79798603794466e-11	4.57169999078378e-10	ARID4A
ENSG00000197409	2318.69462753013	-1.02658853714235	0.154242615403051	-6.6556738191957	2.82005051052495e-11	4.60344940014077e-10	HIST1H3D
ENSG00000133101	95.8757000472064	-2.72443937293294	0.40935462924712	-6.65545025823622	2.82434065574015e-11	4.60615183622248e-10	CCNA1
ENSG00000112473	3560.27568966042	-0.563912517235523	0.0847404357584945	-6.65458599767698	2.84098602230685e-11	4.62898030083789e-10	SLC39A7
ENSG00000184330	12343.4618551166	-3.00741745068484	0.452202324655926	-6.65060148236333	2.91897653814979e-11	4.75162633300492e-10	S100A7A
ENSG00000107779	1776.25543727457	0.481741230638578	0.0724505697432596	6.64924005905966	2.94610153183721e-11	4.79132028661487e-10	BMPR1A
ENSG00000128487	2616.88006310597	-1.0596867835919	0.159418604921913	-6.64719644304349	2.98728224527857e-11	4.85377839165476e-10	SPECC1
ENSG00000143867	172.621037213461	2.16798933006144	0.32626438965654	6.64488494237355	3.03454028492578e-11	4.9259858682783e-10	OSR1
ENSG00000159202	5014.36946811953	-0.435699953649668	0.0656020583521947	-6.64155919179465	3.10382055887693e-11	5.03377503069067e-10	UBE2Z
ENSG00000100911	4907.55353099009	-0.964887628963778	0.145289009041957	-6.64116050709065	3.11222895076031e-11	5.04273389676947e-10	PSME2
ENSG00000140678	1540.74778209909	-2.03727849017255	0.306837725259271	-6.63959585950878	3.1454438473869e-11	5.0871225516989e-10	ITGAX
ENSG00000240038	325.028627359413	1.30121862508183	0.195976234344764	6.63967561899727	3.1437423243735e-11	5.0871225516989e-10	AMY2B
ENSG00000147224	1309.91131241998	-0.771264297607022	0.116236145129074	-6.63532240122533	3.23794017858566e-11	5.2318769077831e-10	PRPS1
ENSG00000178896	816.864362267662	-0.714288776753798	0.10766933169756	-6.63409687319516	3.26495358221549e-11	5.27065406074546e-10	EXOSC4
ENSG00000162757	874.794057042545	-1.27722896837808	0.192537951516077	-6.63364785135062	3.27490614447201e-11	5.2788135114844e-10	C1orf74
ENSG00000185046	137.87165564067	1.97007583653815	0.296984576070602	6.63359647360879	3.27604682260514e-11	5.2788135114844e-10	ANKS1B
ENSG00000168078	421.744106940016	-1.35597951994172	0.204428248232946	-6.63303399438507	3.28856033008367e-11	5.29409762899198e-10	PBK
ENSG00000213551	1573.95138114017	-0.702015170001852	0.105859060794479	-6.63160210125787	3.32062723288679e-11	5.34080275184543e-10	DNAJC9
ENSG00000106511	237.737148313726	1.93885277976892	0.292386050530569	6.63113981070794	3.33104531525287e-11	5.35263467339761e-10	MEOX2
ENSG00000105171	1349.2562005344	-0.377256275276792	0.0568991628698824	-6.63026055654817	3.35094835189424e-11	5.37967217962966e-10	POP4
ENSG00000165124	3749.57554934633	2.27612733440934	0.343418565283702	6.62785173692925	3.40607312387417e-11	5.46315380043046e-10	SVEP1
ENSG00000268927	86.1123283526437	1.94040560833553	0.29281198372105	6.62679711286708	3.43048614169372e-11	5.49726757243183e-10	NA
ENSG00000141076	1589.48912134017	-0.579210117538702	0.0874195996592412	-6.62563223575085	3.45765040452722e-11	5.53572362842027e-10	UTP4
ENSG00000163322	415.827006577371	0.704329348831282	0.106309550109507	6.6252688314998	3.46616777867279e-11	5.54428282475173e-10	FAM175A
ENSG00000166595	1517.33498328568	-0.595513753602579	0.0898921189477293	-6.62476044144493	3.47811775579575e-11	5.55831194923008e-10	FAM96B
ENSG00000123130	1457.55253722837	-0.902880962979539	0.13630877549872	-6.62379189950258	3.50099552048129e-11	5.58976298489263e-10	ACOT9
ENSG00000155850	2466.0063514696	1.06736415738849	0.161158050706575	6.62308927607891	3.51768416870129e-11	5.61128397093109e-10	SLC26A2
ENSG00000131475	2269.69652636791	-0.517176607636231	0.0780922651048009	-6.62263550611797	3.52850341928619e-11	5.62341160249594e-10	VPS25
ENSG00000183856	1113.08435281978	-1.17864188065422	0.178029926527966	-6.62047052223585	3.58057314995683e-11	5.70119857747679e-10	IQGAP3
ENSG00000065911	2633.51852713182	-0.819750535288273	0.123827468347559	-6.6201025202857	3.58949837068362e-11	5.71020928249879e-10	MTHFD2
ENSG00000189377	93.3525071492446	-2.81501300128153	0.425265810324271	-6.61941997908331	3.6061098439317e-11	5.731419854678e-10	CXCL17
ENSG00000106635	1558.74134015322	-0.56121628877183	0.0847994679293054	-6.61815813796966	3.63701846257352e-11	5.77529462135993e-10	BCL7B
ENSG00000173457	4357.39551856578	-0.779612445584437	0.117826311039272	-6.61662440848709	3.67493614554441e-11	5.83020949478702e-10	PPP1R14B
ENSG00000133818	1195.20567120699	-1.05791964596144	0.159941243396171	-6.61442679510121	3.72994178572984e-11	5.91210990389073e-10	RRAS2
ENSG00000176597	3760.22384528791	-1.14276862841452	0.172798891831611	-6.61328678848316	3.75879236932604e-11	5.95244266240283e-10	B3GNT5
ENSG00000139289	4626.04873985824	-1.72080387596011	0.260221916125879	-6.61283223787997	3.77035664823181e-11	5.96535251412097e-10	PHLDA1
ENSG00000272269	48.5536661098156	-1.13529254201478	0.171730507006086	-6.61089611745307	3.82000491997848e-11	6.03843996527882e-10	RP11-500C11.3
ENSG00000139372	1773.61594191626	-0.612925287416422	0.0927229881526275	-6.61028402587189	3.8358335673622e-11	6.05798358249263e-10	TDG
ENSG00000070018	2596.42063752755	0.648872312408074	0.0981631796155275	6.61013951411813	3.83957998636649e-11	6.05842751819904e-10	LRP6
ENSG00000008441	4668.67306367969	1.23100474360627	0.186261566251714	6.60901101810073	3.86895927989102e-11	6.09927999011134e-10	NFIX
ENSG00000128482	41.1028707893593	1.50655385950395	0.227969181654666	6.60858563674682	3.88009065955568e-11	6.11131756765874e-10	RNF112
ENSG00000168079	1328.28652053216	2.72268687419039	0.41212383378917	6.60647759474942	3.93571801562531e-11	6.1933535614021e-10	SCARA5
ENSG00000197044	449.095833674899	0.863560145539757	0.130751481074278	6.60459169138728	3.98614437143503e-11	6.26706493217614e-10	ZNF441
ENSG00000054690	885.570039450206	1.51095671043679	0.228839196593881	6.60270064274993	4.03734291977309e-11	6.33048127949712e-10	PLEKHH1
ENSG00000101152	9902.90884756863	-0.672821396829647	0.101900312047065	-6.60274128031019	4.03623595690004e-11	6.33048127949712e-10	DNAJC5
ENSG00000102312	632.211334644991	-0.963595497502609	0.145938152198781	-6.60276619228467	4.03555750416841e-11	6.33048127949712e-10	PORCN
ENSG00000112242	929.878859876506	-0.733063503249971	0.111047861601784	-6.60132930680582	4.07487261716532e-11	6.38360196827073e-10	E2F3
ENSG00000169432	271.214207660445	1.66230078282574	0.251845019554199	6.60049099151632	4.09798289645503e-11	6.41405863730736e-10	SCN9A
ENSG00000143106	4344.34654483336	-0.580563513283619	0.0879646181111351	-6.59996627905701	4.11251312601583e-11	6.43104355833048e-10	PSMA5
ENSG00000185359	5105.10899253078	-0.608510248368728	0.0922218083665532	-6.59833350860013	4.158050708553e-11	6.49644330095014e-10	HGS
ENSG00000214274	119.160870991654	1.25357132422286	0.190021366837159	6.59700193240441	4.1955529794101e-11	6.54918328027025e-10	ANG
ENSG00000125753	3592.85915566019	-0.760077001893188	0.115243619845622	-6.59539333206793	4.24129887603535e-11	6.59709366514584e-10	VASP
ENSG00000156510	77.3664668543268	-2.37303717363784	0.359797851155298	-6.595473447154	4.23900903412357e-11	6.59709366514584e-10	HKDC1
ENSG00000175183	2199.54742504128	-1.40261146793379	0.212661297101815	-6.59551825860567	4.23772876495148e-11	6.59709366514584e-10	CSRP2
ENSG00000254911	939.91017114556	1.01871136999994	0.154458049191058	6.5953919225008	4.24133917498366e-11	6.59709366514584e-10	SCARNA9
ENSG00000167232	5056.61539242518	1.29823629194392	0.196864310556942	6.59457414231724	4.26478244715603e-11	6.62766146876701e-10	ZNF91
ENSG00000101311	7158.15793194035	-1.20872436225324	0.183327135361678	-6.59326487521117	4.3025793808445e-11	6.68046139567534e-10	FERMT1
ENSG00000133401	4409.81776785156	1.31092677161037	0.198926972175632	6.58999007159754	4.39855989243547e-11	6.8234270274578e-10	PDZD2
ENSG00000165046	105.145298026433	-1.52131628746449	0.230933576317123	-6.58767907086576	4.46755007775933e-11	6.9243065611229e-10	LETM2
ENSG00000078295	347.820069529904	2.25321705450778	0.342067737550554	6.58704930971393	4.48653314203034e-11	6.9475694350856e-10	ADCY2
ENSG00000167657	1865.15778169958	-0.807967177444158	0.122689957011557	-6.58543858946868	4.53544530054435e-11	7.01709647693954e-10	DAPK3
ENSG00000187608	2893.32374284548	-2.43657456425766	0.370088566743931	-6.5837607081322	4.58695165871781e-11	7.09051068517802e-10	ISG15
ENSG00000148773	7665.56431459364	-1.1975884314538	0.181924734171643	-6.58287855638085	4.61426038155042e-11	7.12375765266329e-10	MKI67
ENSG00000273038	155.064887788366	-1.46403344391742	0.222402745393437	-6.58280292955693	4.6166089461005e-11	7.12375765266329e-10	RP11-479G22.8
ENSG00000225921	1352.15022587538	-0.539853317684635	0.0820118979910233	-6.58262192326929	4.62223478330652e-11	7.12614909317001e-10	NOL7
ENSG00000169474	28246.970563675	-2.43253333258111	0.369584038487935	-6.58181382110884	4.64743324556625e-11	7.1586850601088e-10	SPRR1A
ENSG00000143476	792.814548305011	-1.13060396512888	0.171790272646755	-6.58130374735298	4.66340764123122e-11	7.1769679394054e-10	DTL
ENSG00000185966	6896.43243336266	-2.52737489267098	0.384063741509102	-6.5806131105742	4.68512251276797e-11	7.20404546092546e-10	LCE3E
ENSG00000115641	3071.7832005998	-1.03374703937175	0.157112617312283	-6.57965640860675	4.715366463734e-11	7.24417854881033e-10	FHL2
ENSG00000184357	7280.36011188026	-1.07104337192586	0.162806314398728	-6.57863533046252	4.74785623774886e-11	7.28768837616886e-10	HIST1H1B
ENSG00000143499	1939.0722992604	-0.677749790836558	0.103031048749912	-6.57811212309083	4.76458897840729e-11	7.30695693942935e-10	SMYD2
ENSG00000115216	6421.69941244512	-0.451768875079288	0.0686922130890655	-6.57671160621263	4.8096634512016e-11	7.36316515913814e-10	NRBP1
ENSG00000196562	8212.05332164887	-1.21416479403125	0.184614778294517	-6.57674756727378	4.80850087305007e-11	7.36316515913814e-10	SULF2
ENSG00000109971	64235.1324712876	-0.808894360505222	0.123039200138397	-6.57428168904999	4.88886011287152e-11	7.47786013589963e-10	HSPA8
ENSG00000069667	15248.1040765831	1.63706323917021	0.249022028357732	6.5739695799863	4.89912447926143e-11	7.48700990130486e-10	RORA
ENSG00000138669	129.900734133409	1.41116987383759	0.214672186479207	6.57360367442978	4.91118490599129e-11	7.49888608833587e-10	PRKG2
ENSG00000161800	2118.08594992828	-0.95224979017517	0.144889475631367	-6.57224954418304	4.95607087057064e-11	7.56081911258171e-10	RACGAP1
ENSG00000272316	110.154153744027	1.23846680724078	0.188472002001254	6.57109169579758	4.99476868410523e-11	7.61321193585107e-10	XXbac-BPGBPG55C20.2
ENSG00000168477	5299.28089212294	2.41088269801258	0.366918701208345	6.57061820526729	5.01067878697208e-11	7.63080986346977e-10	TNXB
ENSG00000135063	239.466071993471	1.86604468508208	0.284010937326414	6.5703268425097	5.02049371041178e-11	7.63910283195206e-10	FAM189A2
ENSG00000211965	284.327805943317	-4.43143550649286	0.674526251621959	-6.56970057998051	5.0416538595752e-11	7.66462908060462e-10	IGHV3-49
ENSG00000143228	357.182189067294	-1.36249898660773	0.207418871985792	-6.56882844633861	5.07126691354498e-11	7.70295043001798e-10	NUF2
ENSG00000170653	1451.25769063877	0.551406357954121	0.0839657942531122	6.56703557512866	5.13267878900031e-11	7.78946382535525e-10	ATF7
ENSG00000198406	61.3838439619113	-0.92501498571068	0.140877512184708	-6.56609398736307	5.1652221048314e-11	7.83205360440306e-10	BZW1P2
ENSG00000115946	1170.94780489618	-0.563008206987523	0.0857535196150449	-6.56542389764194	5.18850471062161e-11	7.85373401348897e-10	PNO1
ENSG00000173156	3300.55415485035	-1.19933841738463	0.182674151223634	-6.56545225118565	5.18751747559023e-11	7.85373401348897e-10	RHOD
ENSG00000103512	2762.46521127259	-0.580668288489256	0.0884704406848482	-6.56341580299943	5.25889350574011e-11	7.9533940450566e-10	NOMO1
ENSG00000100764	3334.14067553375	-0.422354151438327	0.064351029998108	-6.56328502357685	5.26350991508288e-11	7.95349557868574e-10	PSMC1
ENSG00000164946	416.194753493141	1.96540249068375	0.299542884028834	6.56133927886787	5.3326632101704e-11	8.05103202965536e-10	FREM1
ENSG00000140367	3045.06118388283	-1.02454700442645	0.156204329499607	-6.5590179715795	5.41632754872874e-11	8.17028943351377e-10	UBE2Q2
ENSG00000125844	11610.9149828405	-0.656254350558343	0.100115040000829	-6.55500263050297	5.56408958724113e-11	8.3859464011842e-10	RRBP1
ENSG00000101333	350.018543862895	1.66672225928733	0.254363770853961	6.55251435254217	5.65762790796088e-11	8.51957870067874e-10	PLCB4
ENSG00000214439	40.5000182570068	0.901743895600423	0.137628075630425	6.55203447021878	5.67584355089651e-11	8.53965342515694e-10	FAM185BP
ENSG00000110851	2631.06955400577	-0.540364655917814	0.0824837690773342	-6.5511634829779	5.70905163918223e-11	8.58223128184204e-10	PRDM4
ENSG00000198740	2959.96182596502	0.783359068420043	0.119625263566731	6.54844173432525	5.8140531834971e-11	8.73256802466322e-10	ZNF652
ENSG00000083168	6752.65124394852	0.473789824676987	0.072365935615574	6.54713879737391	5.86498510452223e-11	8.80150511436585e-10	KAT6A
ENSG00000066583	1051.27152105373	0.982092006806023	0.150010976448172	6.54680097456291	5.87826171367683e-11	8.8138635969307e-10	ISOC1
ENSG00000171401	6487.65362037253	-3.88181319495717	0.593183422173531	-6.54403520033232	5.98806930273407e-11	8.97081539157667e-10	KRT13
ENSG00000135205	468.515922021098	1.04175911876114	0.159212577115538	6.54319613208168	6.02177711657854e-11	9.01358983982386e-10	CCDC146
ENSG00000204160	1781.34006561185	-0.590861510036608	0.0903176133999186	-6.54204078024432	6.06849484810448e-11	9.07574811201118e-10	ZDHHC18
ENSG00000013364	8189.07261985874	-0.796444830500908	0.121757468604847	-6.54124005391157	6.10108076071063e-11	9.11668332816274e-10	MVP
ENSG00000131781	400.270392051912	1.68590201249451	0.257846880849864	6.53838435794831	6.21869411689422e-11	9.28449438477043e-10	FMO5
ENSG00000169136	704.273692681249	-0.839044915365277	0.128361235312604	-6.53659115481331	6.29367855961968e-11	9.38842852029274e-10	ATF5
ENSG00000130332	1254.46809284625	-0.67389992888671	0.10310345664288	-6.53615262600656	6.31215019779781e-11	9.4079558318925e-10	LSM7
ENSG00000225302	68.5676611089043	1.0455970757057	0.159998439004318	6.53504548052169	6.3590214428724e-11	9.46974206863187e-10	RP11-539I5.1
ENSG00000162493	2958.97870860921	-1.53051607270429	0.234222506682904	-6.53445347494439	6.38422362763987e-11	9.49918141974705e-10	PDPN
ENSG00000167693	3081.12222312422	-0.911541352922961	0.139542625823764	-6.53235058134996	6.47453791046958e-11	9.62536958237582e-10	NXN
ENSG00000078403	2169.88521366546	0.491180407167493	0.0752750323500007	6.52514375395667	6.79363448046931e-11	1.00911734598169e-09	MLLT10
ENSG00000171517	1583.6515384632	-1.3068737721001	0.200351257566553	-6.52291274820664	6.89549795914177e-11	1.0233785298784e-09	LPAR3
ENSG00000145220	957.365531065526	-0.966997356638669	0.14828282503261	-6.52130384234325	6.96988302565801e-11	1.03354083916522e-09	LYAR
ENSG00000161570	1373.17698615206	-2.12772533264837	0.326359607497622	-6.51957314498204	7.05077504761749e-11	1.04465000133472e-09	NA
ENSG00000135636	1596.49391995051	-0.982036762884549	0.150636755059818	-6.51923737002023	7.06657502185592e-11	1.04610441242258e-09	DYSF
ENSG00000113648	12540.5856296536	-0.400751572181893	0.0614880601545417	-6.51755106885239	7.1464494264435e-11	1.05700410568562e-09	H2AFY
ENSG00000197619	470.518896468998	0.763743036770801	0.117184722818672	6.51742836779666	7.15229569882797e-11	1.05700410568562e-09	ZNF615
ENSG00000170954	159.495527947824	1.41547831534312	0.217201083010833	6.51690265868759	7.1773968759062e-11	1.05981781741105e-09	ZNF415
ENSG00000250722	8440.51105390239	1.28907754755221	0.197810323421421	6.51673545270901	7.185398548502e-11	1.0601039900714e-09	SEPP1
ENSG00000204619	2022.94065440767	-0.455623769465267	0.0699339824343684	-6.51505539374739	7.26628382827994e-11	1.07113355961061e-09	PPP1R11
ENSG00000153993	354.559634766565	1.94216687732519	0.298128874540625	6.51452121273996	7.29218767067551e-11	1.07404647890834e-09	SEMA3D
ENSG00000244437	593.536686402115	-3.75688747119601	0.576786746268694	-6.51347746025683	7.34306285410663e-11	1.08062935924534e-09	IGKV3-15
ENSG00000148600	5639.80222408932	1.9132310317747	0.293773735550062	6.5126006863492	7.38606718761723e-11	1.08604384054762e-09	CDHR1
ENSG00000243742	75.6139293635978	-2.15700040597725	0.331533507120106	-6.50613093293109	7.71110229489583e-11	1.1328840455602e-09	RPLP0P2
ENSG00000172382	1225.68043554414	-1.99937029747334	0.30738802265916	-6.5043858253719	7.80114398763728e-11	1.1451502966907e-09	PRSS27
ENSG00000197459	2751.42173275403	-1.15062832190251	0.176975327184347	-6.50163127374223	7.94536577539088e-11	1.16534253230838e-09	NA
ENSG00000188827	596.578669659568	-0.529951430461877	0.0815448146992744	-6.4988979669187	8.09105119133701e-11	1.18571540635494e-09	SLX4
ENSG00000137766	51.5733455980524	2.50264104815721	0.385102304821735	6.49863949610918	8.10496211989271e-11	1.18576613173292e-09	UNC13C
ENSG00000184182	820.371152379254	-0.747046408265436	0.114952051936576	-6.49876531719165	8.09818749600286e-11	1.18576613173292e-09	UBE2F
ENSG00000171067	1239.97328520763	-0.596966708781046	0.0918734280294164	-6.4977080052995	8.1552893436483e-11	1.19213146818565e-09	C11orf24
ENSG00000143556	120177.988234816	-2.29520926145668	0.353244783220091	-6.49750363058194	8.16637224985576e-11	1.19275426937534e-09	S100A7
ENSG00000030582	23801.8286968764	-0.903630243440074	0.139080809969219	-6.49715977092788	8.18505243924376e-11	1.19373355689551e-09	GRN
ENSG00000140105	15135.6445191258	-2.09198424205188	0.321985954565908	-6.49712887281756	8.18673302475386e-11	1.19373355689551e-09	WARS
ENSG00000186976	114.327702951289	1.18375070563132	0.182217260347718	6.4963697916016	8.22812649783813e-11	1.19777132024733e-09	EFCAB6
ENSG00000254860	112.798657719128	0.954185767312659	0.146877597441569	6.49646905949869	8.22270170908873e-11	1.19777132024733e-09	TMEM9B-AS1
ENSG00000115361	51.2178139960233	2.71942831643395	0.418628994545706	6.49603432123725	8.24648518037398e-11	1.19886640918463e-09	ACADL
ENSG00000129187	2870.20792002874	-0.509660310859612	0.0784577801754949	-6.49598178433803	8.2493638977813e-11	1.19886640918463e-09	DCTD
ENSG00000070526	380.176197644158	-1.94643572007714	0.299657076556128	-6.49554398129678	8.27339120867129e-11	1.20135962210299e-09	ST6GALNAC1
ENSG00000123200	3988.20044805286	0.450625180059535	0.0693788315097116	6.49513937109847	8.29565768084951e-11	1.20359322186134e-09	ZC3H13
ENSG00000215142	77.6596263779699	1.26758854350759	0.195201948725169	6.49372893962381	8.37373551885521e-11	1.2139139143959e-09	NA
ENSG00000081985	1061.0818737479	-1.85084309854203	0.285065467054452	-6.49269488046577	8.43143441469255e-11	1.22126568245294e-09	IL12RB2
ENSG00000233836	761.328870797387	2.02822847096987	0.312400033609035	6.49240797940559	8.44751182042260e-11	1.22258153275206e-09	RP11-255H23.2
ENSG00000123989	2425.45456082487	-1.03786282993627	0.159904226545862	-6.49052781377607	8.55361721380231e-11	1.2358916508174e-09	CHPF
ENSG00000185920	604.991877807522	0.983318943459379	0.151499858766101	6.49056013298015	8.55178234961756e-11	1.2358916508174e-09	PTCH1
ENSG00000233822	1477.40436889012	-0.86394557214137	0.133111258836052	-6.49040193666455	8.56076732848283e-11	1.23590334602696e-09	HIST1H2BN
ENSG00000084623	7857.92657479441	-0.536423508488737	0.08265370079861	-6.49001198138436	8.58295481662421e-11	1.23799853009704e-09	EIF3I
ENSG00000172965	684.389853637705	-1.31214900989377	0.202183297880766	-6.48989814513556	8.58944241267351e-11	1.23799853009704e-09	MIR4435-2HG
ENSG00000185015	467.795155087904	1.39486106418426	0.21495743941042	6.4890104199699	8.6401991566617e-11	1.24428831841776e-09	CA13
ENSG00000165655	619.305522280628	-0.82089587067781	0.126512453066685	-6.48865665615632	8.66050764128585e-11	1.24618646166749e-09	ZNF503
ENSG00000090316	3850.42315968638	-0.53490897358495	0.0824487117310134	-6.48777843042685	8.71112582750403e-11	1.25243925034748e-09	MAEA
ENSG00000128692	34.9141497559445	-0.746099090792433	0.11501898611787	-6.48674724038902	8.77092970229001e-11	1.26000134745387e-09	EIF2S2P4
ENSG00000168004	52.0284511319779	3.15362557830527	0.48621069525321	6.48612959174605	8.80694227568208e-11	1.26413605751847e-09	HRASLS5
ENSG00000166432	157.212426066075	1.66972142379806	0.257468005333937	6.48516083243986	8.86371808118299e-11	1.27124186393209e-09	ZMAT1
ENSG00000005059	1341.16788515537	-0.912647119614053	0.140746592063388	-6.48432836798652	8.91279185892475e-11	1.27723229565231e-09	MCUB
ENSG00000256018	2195.88899810863	-1.31443834000435	0.202738106140207	-6.48343010117361	8.96604266542534e-11	1.28381100671279e-09	NA
ENSG00000040633	1663.28181214557	-0.544451232202559	0.0839853909922103	-6.48268973651688	9.01016650502644e-11	1.28907316699981e-09	PHF23
ENSG00000167088	1581.79315164567	-0.66972165569182	0.103312298737619	-6.48249689412784	9.02169422568813e-11	1.28966704944976e-09	SNRPD1
ENSG00000213719	14418.5210772848	-0.595022825157209	0.0918029415329959	-6.48152243513183	9.08016627257664e-11	1.29696525280602e-09	CLIC1
ENSG00000242114	55.1321457716261	-1.21916851530673	0.188121024124522	-6.48076694766308	9.12575385234581e-11	1.30241269061683e-09	MTFP1
ENSG00000257181	31.3897029254973	1.70264641401348	0.262748633342565	6.48013423458464	9.1641051049583e-11	1.30681932748765e-09	RP11-611O2.5
ENSG00000133398	822.583620201856	-0.711124470664357	0.109796195423474	-6.47676786906517	9.37081858536298e-11	1.33412069485261e-09	MED10
ENSG00000158773	2017.56699508347	-0.440274513664576	0.0679764946045244	-6.47686404287273	9.36485021455781e-11	1.33412069485261e-09	USF1
ENSG00000133466	984.653066463036	-1.33056708630746	0.205447229350872	-6.47644210394807	9.39106261907732e-11	1.33591495337127e-09	C1QTNF6
ENSG00000155886	52.137637139542	-2.76834083234478	0.427464071113785	-6.47619535632946	9.40642471812656e-11	1.33701238493501e-09	SLC24A2
ENSG00000117528	3477.76917580027	0.753642484798256	0.11638430120733	6.4754651355916	9.45203113751308e-11	1.34240341492397e-09	ABCD3
ENSG00000107159	571.340441458076	-2.82493126595887	0.436289206269562	-6.47490523571075	9.48714641582215e-11	1.34629692197905e-09	CA9
ENSG00000130589	4558.92337363022	-1.20983479797981	0.186889708759043	-6.47352283875434	9.57439341312804e-11	1.3575759938501e-09	HELZ2
ENSG00000100307	957.559748311105	0.984702143233201	0.152126582680848	6.47291305622139	9.61312738795518e-11	1.36196358284944e-09	CBX7
ENSG00000138380	465.279627442582	0.771547187444746	0.119203062360247	6.47254501829016	9.63657960500474e-11	1.36307703263995e-09	CARF
ENSG00000198780	384.331074432827	-1.26698416465863	0.195746390707838	-6.47257995448645	9.63435099013447e-11	1.36307703263995e-09	FAM169A
ENSG00000136193	4109.26187150395	-0.971412520894389	0.150114746429295	-6.47113320976718	9.7270632240911e-11	1.37476351129171e-09	SCRN1
ENSG00000149150	364.881588281174	1.44532157757019	0.223435898198652	6.46861846830534	9.8902962440232e-11	1.39670475956589e-09	SLC43A1
ENSG00000136518	2101.74835755527	-0.678897540128585	0.104964401776999	-6.46788366946472	9.93849586418244e-11	1.40237871826878e-09	ACTL6A
ENSG00000168040	1203.75519662672	-0.552368068941866	0.0854047808392504	-6.46764810487059	9.95399643516725e-11	1.40343322319378e-09	FADD
ENSG00000105401	6572.29652589747	-0.522931812452413	0.0808678747700903	-6.46649629335658	1.00301286460061e-10	1.41302771247482e-09	CDC37
ENSG00000050426	1260.22267212216	0.592032465592077	0.0915678646711089	6.46550476762262	1.00961220326765e-10	1.42117956116976e-09	LETMD1
ENSG00000163382	2474.39414207468	-0.571294624788739	0.0883630686433961	-6.46530992596345	1.01091400012399e-10	1.42186721352918e-09	NAXE
ENSG00000187151	53.5409393752824	3.5553573663898	0.549990199427406	6.46440131131659	1.01700643422552e-10	1.42928645414508e-09	ANGPTL5
ENSG00000180596	5301.33335996968	-0.619130196013233	0.095779086441082	-6.46414806215642	1.01871090492337e-10	1.43053194785344e-09	HIST1H2BC
ENSG00000125912	2997.96308635767	-0.82150135496663	0.127119603406329	-6.4624285551046	1.03035797173199e-10	1.44572619741496e-09	NCLN
ENSG00000172264	245.868977393358	1.6157901307347	0.250035952513838	6.46223118911377	1.03170312842023e-10	1.44645275013399e-09	MACROD2
ENSG00000170044	27.2485549130093	-2.68291959077431	0.415351684737156	-6.45939258070452	1.05124075325351e-10	1.47266362893678e-09	ZPLD1
ENSG00000171916	131.325992296455	-2.30497338926883	0.357055603747302	-6.45550263062142	1.07860307019329e-10	1.50978522627617e-09	LGALS9C
ENSG00000143436	1587.05427538288	-0.490003694564906	0.0759134436567096	-6.45476836462281	1.08384552270003e-10	1.51559375126504e-09	MRPL9
ENSG00000258791	73.9097167803618	-2.40178858835199	0.37210040249747	-6.4546788238648	1.08448651995227e-10	1.51559375126504e-09	LINC00520
ENSG00000143570	4851.59258079802	-0.65424268277339	0.101388361488522	-6.45283810851853	1.09774610137691e-10	1.53289896887959e-09	SLC39A1
ENSG00000162706	486.218627323899	2.01947965409077	0.313021653578597	6.45156535020249	1.10700694537722e-10	1.54459716089625e-09	CADM3
ENSG00000174243	5126.28384137792	-0.395345956112967	0.0612987930780177	-6.44949005129339	1.12227126801367e-10	1.56464661711985e-09	DDX23
ENSG00000272761	1955.45772056118	2.24141449700275	0.347614688964882	6.44798556607942	1.13346556590279e-10	1.57899430188673e-09	NA
ENSG00000259933	44.0591766246046	-2.84893088848486	0.44190542377249	-6.44692446669675	1.14142636123138e-10	1.58881823832868e-09	RP11-304L19.1
ENSG00000229656	14.8055585130305	-2.51804310872235	0.390612261773478	-6.44640057454878	1.14537693874184e-10	1.59304892760729e-09	RP11-462L8.1
ENSG00000185267	72.755353562888	1.00380830196298	0.155760502538104	6.44456255344591	1.15934311596298e-10	1.61119202673933e-09	CDNF
ENSG00000167985	360.670900787619	-0.357749200283769	0.0555169968646465	-6.44395807568593	1.16397250218099e-10	1.61634084635666e-09	SDHAF2
ENSG00000164951	2874.41428298292	-1.15382074141834	0.179113745627275	-6.44183246449087	1.1803954046951e-10	1.63784546510193e-09	PDP1
ENSG00000163918	709.234003017924	-0.967042578261013	0.150135265528026	-6.44114209183247	1.18577792897706e-10	1.64400916195923e-09	RFC4
ENSG00000133318	5177.15942306985	0.580825826179937	0.0901796280075974	6.44076538141191	1.18872507955015e-10	1.64548539713185e-09	RTN3
ENSG00000184840	4751.84581044556	-0.516367687177711	0.0801717704040122	-6.4407669255096	1.18871298487876e-10	1.64548539713185e-09	TMED9
ENSG00000127561	56.4214205221861	-2.26434573693127	0.351646901641137	-6.4392597414155	1.20057594097839e-10	1.66057509304788e-09	SYNGR3
ENSG00000163249	1129.5455870239	-0.845238729125372	0.131288744433857	-6.43801365280936	1.21047114765986e-10	1.67293810865908e-09	CCNYL1
ENSG00000196230	30403.1649730608	-0.689744228357741	0.107139203501927	-6.4378323322642	1.21191764435035e-10	1.67361423192553e-09	TUBB
ENSG00000131153	485.198876982911	-1.14456763751766	0.177802818874309	-6.43728622956629	1.21628442962225e-10	1.67831891737063e-09	GINS2
ENSG00000063244	5214.39081015979	-0.482122024188183	0.0749732499519422	-6.43058723607718	1.27111903383538e-10	1.74984047783811e-09	U2AF2
ENSG00000119203	2248.50450779243	-0.473494436377115	0.0736291848171186	-6.43079829762055	1.26935509477965e-10	1.74984047783811e-09	CPSF3
ENSG00000167797	973.240107118619	-0.758184732339576	0.117900894188904	-6.43069535269845	1.27021515407823e-10	1.74984047783811e-09	CDK2AP2
ENSG00000157827	3353.26129229958	-0.993344681431978	0.154507628380515	-6.42909797945774	1.28363371448881e-10	1.76567806690856e-09	FMNL2
ENSG00000123416	19870.7411208899	-0.770524198355408	0.119882179933034	-6.42734557200932	1.29851400667037e-10	1.78474216813035e-09	TUBA1B
ENSG00000116649	1851.80768884542	-0.739672964731911	0.115087172620976	-6.42706696051977	1.30089527327977e-10	1.7866105312451e-09	SRM
ENSG00000211637	216.242840749841	-4.57288027957526	0.711577632839881	-6.42639688002145	1.30663987921742e-10	1.79309144492607e-09	IGLV4-69
ENSG00000188820	260.314839623699	-2.01539122269286	0.313724014109712	-6.42408974783825	1.32660921655872e-10	1.81906736730166e-09	FAM26F
ENSG00000145348	1145.19002254922	0.687903694751611	0.107098020711652	6.42312238994318	1.33507063597863e-10	1.82923510413906e-09	TBCK
ENSG00000177646	4181.82930677322	0.756008524001203	0.117753392191886	6.42026959842688	1.36033213592593e-10	1.86238737136985e-09	ACAD9
ENSG00000180787	491.316986071799	0.757849072219954	0.118056002093721	6.41940315426168	1.36809657080995e-10	1.87155182687561e-09	ZFP3
ENSG00000159128	4274.40931364478	-0.588046080504875	0.0916191676942289	-6.41837396370406	1.37737571027261e-10	1.88130152677312e-09	IFNGR2
ENSG00000166869	1222.81849478806	2.42585878969049	0.377955106884405	6.41837812349608	1.37733808224696e-10	1.88130152677312e-09	CHP2
ENSG00000160188	35.7736580219694	1.48711194001066	0.231759592015291	6.41661441962038	1.39338235038493e-10	1.90167865977984e-09	RSPH1
ENSG00000136273	891.83090559041	-0.437151628081348	0.0681420202102351	-6.41530184653502	1.40544112375875e-10	1.91664018460797e-09	HUS1
ENSG00000165675	1002.21515998168	-0.487074343413717	0.0759326938679355	-6.41455371333001	1.41235988725045e-10	1.92457427192515e-09	ENOX2
ENSG00000198939	56.1828043670809	1.23450906979055	0.192600615510545	6.40968392815425	1.45821630466009e-10	1.98551368024707e-09	ZFP2
ENSG00000103043	2269.27765928421	-0.446337232645396	0.0696553955235915	-6.40779123125109	1.47642883105216e-10	2.008747490528e-09	VAC14
ENSG00000118705	12382.149494926	-0.545071173565179	0.0851066788188773	-6.40456402634617	1.50799662602585e-10	2.05010147844556e-09	RPN2
ENSG00000211896	53924.2115524268	-3.9861023388512	0.622397807866207	-6.40442862823847	1.50933537705364e-10	2.05032714817629e-09	IGHG1
ENSG00000106348	3131.7394635101	-0.899373730612754	0.140439697283734	-6.40398511252643	1.51372878417376e-10	2.05469878367312e-09	IMPDH1
ENSG00000143224	428.092747740587	0.714097510668761	0.111524843077517	6.40303533242737	1.52317925629722e-10	2.06592264839754e-09	PPOX
ENSG00000088356	542.041693748922	-0.483054134564485	0.0754535821250564	-6.40200399980843	1.53350648616117e-10	2.07831735639967e-09	PDRG1
ENSG00000100354	7475.60285275244	0.443783193575271	0.0693401824111775	6.40008690694956	1.55288537274658e-10	2.10295081113312e-09	TNRC6B
ENSG00000169857	676.041903050649	-0.71276390723393	0.111374948355673	-6.39967890227643	1.55704045659065e-10	2.10694568905374e-09	AVEN
ENSG00000136463	660.877066496025	-0.503048710785633	0.0786131561016161	-6.39903975023452	1.56357137415357e-10	2.11293456266758e-09	TACO1
ENSG00000165119	24169.3166204718	-0.364039440220775	0.0568899690988143	-6.39900928032605	1.56388338619908e-10	2.11293456266758e-09	HNRNPK
ENSG00000083123	703.040437066198	1.04448830386763	0.16323879403803	6.39852989617344	1.56880029885102e-10	2.11794097488898e-09	BCKDHB
ENSG00000130826	3797.49837698333	-0.687507061805501	0.107471762611205	-6.39709487498276	1.58360938556012e-10	2.13628417343732e-09	DKC1
ENSG00000159377	7266.4775621637	-0.495436380813589	0.0774608379300459	-6.39595948162881	1.59542309776576e-10	2.15056145090508e-09	PSMB4
ENSG00000115523	390.660376227531	-2.36812520909354	0.370386855099208	-6.39365349091356	1.61968248908757e-10	2.18158004289044e-09	GNLY
ENSG00000139304	66.5406955719153	3.31300026344283	0.518234031618046	6.39286511752014	1.62805869362386e-10	2.19117399081031e-09	PTPRQ
ENSG00000111335	5186.63263273162	-1.78152838363746	0.278734705087234	-6.39148391327842	1.642835679847e-10	2.20936124544347e-09	OAS2
ENSG00000136888	6313.12049940179	-0.626746015152643	0.0981224173841145	-6.38738865043607	1.68742392702778e-10	2.26758128487522e-09	ATP6V1G1
ENSG00000104524	575.478202157666	-0.937857228437125	0.146849190976885	-6.38653316506694	1.69688645603493e-10	2.27854576888316e-09	PYCRL
ENSG00000148334	1850.89106046278	-0.645407740113151	0.101063310018421	-6.38617258820744	1.70089031292029e-10	2.2821692510196e-09	PTGES2
ENSG00000111786	3812.02914651755	-0.439942291025625	0.0688940307135913	-6.3857824323644	1.70523301358049e-10	2.28624147058495e-09	SRSF9
ENSG00000115306	28890.16945417	0.657005419490332	0.102891467233291	6.38542181540354	1.70925655963273e-10	2.28987987985126e-09	SPTBN1
ENSG00000227496	31.2105089431117	-2.02561368890309	0.317310213299197	-6.38370151355041	1.72857867720739e-10	2.31399242064447e-09	RP11-145A3.1
ENSG00000130751	75.4545851476024	1.69913232766216	0.266282367054963	6.38094195441581	1.76002014839317e-10	2.35427943797688e-09	NPAS1
ENSG00000148346	6940.97431118155	-2.45308887651345	0.384478370159818	-6.38030398301407	1.76736811552905e-10	2.36230097582526e-09	LCN2
ENSG00000197859	136.070267627031	-1.09198157468997	0.171235988749629	-6.37705649766532	1.80523879449533e-10	2.41107638228891e-09	ADAMTSL2
ENSG00000170370	133.679782465711	1.48726930263153	0.233245630998126	6.37640797929235	1.81289593267054e-10	2.41945493060145e-09	EMX2
ENSG00000154451	3505.70034403998	-2.62859413789316	0.412254097243207	-6.37615042632901	1.81594568856752e-10	2.42167646630251e-09	GBP5
ENSG00000105173	370.072456072753	-1.0735203499287	0.168433881513896	-6.37354159554966	1.84712148786337e-10	2.4613738545972e-09	CCNE1
ENSG00000136827	1500.66410227849	-0.461157158368051	0.0723857528037753	-6.3708276906115	1.88010776738706e-10	2.5034214849374e-09	TOR1A
ENSG00000182572	1385.05788000169	-0.991021717524739	0.155607387534573	-6.3687318014034	1.90597553553335e-10	2.53593381185157e-09	NA
ENSG00000114491	1801.92054229535	-0.477901119097304	0.0750410907372684	-6.36852575571585	1.90853727379657e-10	2.53741119070612e-09	UMPS
ENSG00000224397	124.405488116727	-1.77037269327392	0.278004333693392	-6.36814782616462	1.91324476728421e-10	2.54173695033662e-09	LINC01272
ENSG00000229847	181.984299339333	1.52664322346318	0.239802732255209	6.36624616035843	1.9371046142316e-10	2.57148063558171e-09	EMX2OS
ENSG00000154016	213.04501182248	-0.95325904109134	0.149757430932921	-6.36535386025902	1.94840010087889e-10	2.58451281970149e-09	GRAP
ENSG00000118369	409.31827489394	-0.616271364361482	0.0968555611803221	-6.36278760714762	1.98124574596723e-10	2.62521115445659e-09	USP35
ENSG00000121594	186.024240271339	-2.07972927136392	0.326861534148798	-6.36272260295138	1.9820847245225e-10	2.62521115445659e-09	CD80
ENSG00000086504	1622.35271736821	-0.582697776761532	0.0915872973675944	-6.36221172050551	1.98869053774172e-10	2.63196643991965e-09	MRPL28
ENSG00000161981	636.765982495702	-0.6321749577982	0.0994091243266692	-6.35932528407357	2.02641874350922e-10	2.67986981034582e-09	SNRNP25
ENSG00000182359	142.722694004324	0.84106895931472	0.132287760139249	6.35787436743498	2.04564664996945e-10	2.70325324122569e-09	KBTBD3
ENSG00000073150	75.0988390625425	-1.84343845350881	0.290001985755956	-6.35664079576377	2.06213433690826e-10	2.72298297674978e-09	PANX2
ENSG00000073067	40.9775531257152	2.59535033978464	0.408326125502452	6.3560722121099	2.06977755917775e-10	2.73101291072488e-09	CYP2W1
ENSG00000183527	1326.80401859162	-0.822509385029084	0.129423092525996	-6.3551980483226	2.08158257317401e-10	2.74451795828063e-09	PSMG1
ENSG00000132646	3668.6998598065	-0.856204883747171	0.134745237804935	-6.35424967661315	2.09446410461189e-10	2.75942094505876e-09	PCNA
ENSG00000122507	644.174047144949	0.601005177234768	0.0945897146696676	6.35381108119036	2.10044775602531e-10	2.76522049085772e-09	BBS9
ENSG00000115339	1848.79388088778	-1.19378500905356	0.187908965204212	-6.35299655743516	2.11160444174024e-10	2.77781643754286e-09	GALNT3
ENSG00000164620	449.254048596666	-0.914217669131356	0.143907243533851	-6.35282593621708	2.11394879528866e-10	2.7788095329347e-09	RELL2
ENSG00000006747	181.807934882148	1.53714702077246	0.242006970598774	6.35166423913017	2.12997836149715e-10	2.79777698678097e-09	SCIN
ENSG00000175029	2289.46830919806	-0.698112007514575	0.109918760832528	-6.35116337035693	2.13692612762251e-10	2.80479575744928e-09	CTBP2
ENSG00000144063	943.303598067487	-1.42066356362947	0.223696028881434	-6.35086626585789	2.14105784751293e-10	2.80811060375607e-09	MALL
ENSG00000172939	4251.15246421774	-0.744696763838793	0.11728845671087	-6.34927583431813	2.16330842447702e-10	2.83516650563207e-09	OXSR1
ENSG00000168062	326.818480041714	-2.56617509631411	0.404206619666423	-6.3486716235174	2.17182057261515e-10	2.84419019258657e-09	BATF2
ENSG00000116871	8337.09528957337	-0.77938086889492	0.122779984465758	-6.34778439080419	2.18437927044439e-10	2.85422292863822e-09	MAP7D1
ENSG00000163686	1212.77854910133	1.05734945360335	0.166567627975722	6.34786882933495	2.18318100290396e-10	2.85422292863822e-09	ABHD6
ENSG00000189045	40.06447525359	1.27107902984428	0.200232710382745	6.34800891130429	2.18119451516057e-10	2.85422292863822e-09	ANKDD1B
ENSG00000149782	4413.9751944449	-0.754297849791974	0.118830680061448	-6.34766921641721	2.18601474649055e-10	2.85422672239688e-09	PLCB3
ENSG00000127774	550.713383880375	-0.540906380849175	0.0852162057881239	-6.34745909943526	2.18900148930413e-10	2.8559935102615e-09	EMC6
ENSG00000263426	7488.50592143847	-2.14271906056026	0.337639166525689	-6.34618039905992	2.20726392067519e-10	2.87767301455364e-09	RN7SL471P
ENSG00000178409	495.870274591855	-0.744396213064257	0.117321410750893	-6.34493063371717	2.22525688003729e-10	2.89896915303219e-09	BEND3
ENSG00000085999	247.453793933647	-1.20701534265516	0.190287218496741	-6.34312358018852	2.25152674818153e-10	2.93100834984792e-09	RAD54L
ENSG00000118894	517.4976395091	-0.590813064191372	0.0931548486863822	-6.34226851873724	2.26406246912835e-10	2.94513423718534e-09	EEF2KMT
ENSG00000106028	2647.36724827322	-0.494429839446665	0.0779599685050371	-6.34209901476191	2.26655558494317e-10	2.94618522613840e-09	SSBP1
ENSG00000260852	100.158016290138	-1.02091409073944	0.161000859934887	-6.34104744007158	2.28208249467925e-10	2.96416406051095e-09	FBXL19-AS1
ENSG00000139734	571.366523369095	-1.13978293309435	0.179811594672349	-6.33876216476057	2.31618456711121e-10	3.00622529968859e-09	DIAPH3
ENSG00000092841	25411.803277165	-0.546230845784925	0.0861978947116024	-6.33693952285589	2.34373932950222e-10	3.03973254433883e-09	MYL6
ENSG00000008277	130.756288894533	1.59193754481019	0.251244572324591	6.33620670918817	2.35490805171048e-10	3.05195385233909e-09	ADAM22
ENSG00000103657	8652.36888771333	0.450335367146366	0.0710859478086098	6.3350828261985	2.37213808478941e-10	3.07200667676839e-09	HERC1
ENSG00000103591	2538.00678159382	-0.572646277576751	0.0903962926706075	-6.33484251022772	2.37583827042812e-10	3.07452113115432e-09	AAGAB
ENSG00000231648	30.9178664046592	2.14141638122694	0.338060310323697	6.33442115454637	2.38233956737725e-10	3.08065404263731e-09	RP11-372M18.2
ENSG00000173653	716.660529110419	-0.514512366747445	0.0812646499324277	-6.33131831830036	2.43075275878412e-10	3.14093499496103e-09	RCE1
ENSG00000165949	16054.8866292731	-1.7092111166194	0.269969996268521	-6.33111508776465	2.43395705627186e-10	3.14275267465295e-09	IFI27
ENSG00000228232	103.192478555997	-1.0802164347264	0.170670582443978	-6.32924795391132	2.46358952763692e-10	3.17866684219013e-09	GAPDHP1
ENSG00000174442	1001.71923453095	-0.924168692442642	0.146046274382281	-6.3279169314761	2.48492843382488e-10	3.20383508912687e-09	ZWILCH
ENSG00000164051	869.143401918887	-0.794409406688974	0.125593570707122	-6.32523943874084	2.52840213907944e-10	3.25748375810803e-09	CCDC51
ENSG00000064666	9141.55064646093	-0.767983015703181	0.121421103221797	-6.32495501461824	2.53306366795825e-10	3.26108631126025e-09	CNN2
ENSG00000168575	4960.40957167013	-0.722149034390377	0.114203981875144	-6.32332623200375	2.559920478749e-10	3.29323691905583e-09	SLC20A2
ENSG00000222047	102.291809783609	-1.15861172467257	0.183277737580493	-6.32161734407991	2.58839706988985e-10	3.3274224980062e-09	C10orf55
ENSG00000170866	67.4435882987044	-2.83044605753933	0.447764489810237	-6.32128300021933	2.59400458861307e-10	3.33218091276432e-09	NA
ENSG00000139572	80.5894306668422	-1.7773020587737	0.28124160169797	-6.31948491277039	2.62436567443874e-10	3.3687066876808e-09	GPR84
ENSG00000026559	124.098072156016	-2.05902261765321	0.325850364134894	-6.31892072031208	2.63396351496338e-10	3.3785461578947e-09	KCNG1
ENSG00000116863	1855.4612092264	-0.523653693072077	0.0828938261729377	-6.31716156978449	2.66411016110518e-10	3.41470952687698e-09	ADPRHL2
ENSG00000259366	101.237746815105	0.702698991911675	0.111258631994989	6.31590537571347	2.68584358071392e-10	3.44004419938618e-09	CTD-2647L4.4
ENSG00000157978	2246.79900656694	-0.679830848389832	0.107668198478382	-6.31412857275893	2.71687997905e-10	3.47470465791742e-09	LDLRAP1
ENSG00000241351	2318.5146589716	-3.68548765253234	0.583685193059097	-6.31417020057795	2.7161488521726e-10	3.47470465791742e-09	IGKV3-11
ENSG00000150076	96.6034437864283	1.10220389046416	0.174605610448612	6.31253421715533	2.7450274268454e-10	3.50813702511244e-09	AL356053.1
ENSG00000143870	9748.86235397164	-0.637625194335082	0.101018018646927	-6.31199466071171	2.75461733198561e-10	3.51572358734847e-09	PDIA6
ENSG00000234456	387.763101934287	1.412050816609	0.223709860272168	6.3119739777723	2.75498559438735e-10	3.51572358734847e-09	MAGI2-AS3
ENSG00000163072	291.490606104761	1.26679090068074	0.200745453542955	6.31043382713361	2.78254368864846e-10	3.54830133542239e-09	NOSTRIN
ENSG00000011426	3377.89829273464	-1.30600474482761	0.20697784616716	-6.3098769699867	2.792573712311e-10	3.55849607961612e-09	ANLN
ENSG00000091986	9201.02118127223	1.98183022790459	0.314133208342613	6.30888481469645	2.81053182378128e-10	3.57616651202097e-09	CCDC80
ENSG00000153234	539.691155925703	1.76696664882703	0.280073427795887	6.30894070434544	2.8095172248502e-10	3.57616651202097e-09	NR4A2
ENSG00000170145	2520.68572634499	0.642381870055463	0.101830730698183	6.30833016370492	2.8206201571189e-10	3.58639288777525e-09	SIK2
ENSG00000004961	1154.49464406336	-0.531208214586872	0.0842111576334812	-6.30805025741233	2.82572468229868e-10	3.59027213812703e-09	HCCS
ENSG00000143799	5677.48614344768	-0.616142648493438	0.0977061445546428	-6.30607881727291	2.86193335360534e-10	3.63363695142209e-09	PARP1
ENSG00000137709	1414.13239155642	1.73889482260587	0.275857583481225	6.30359622766804	2.90817513030803e-10	3.68966805538283e-09	POU2F3
ENSG00000185033	8308.86955420382	-0.923856827272679	0.146625040923303	-6.30081206767356	2.96090223970087e-10	3.75384001861423e-09	SEMA4B
ENSG00000123243	1711.37270545891	1.78574225962609	0.283434876457988	6.30036176896099	2.96951735312577e-10	3.76203419454332e-09	ITIH5
ENSG00000100003	1229.4808549648	-1.23706040849732	0.196418475643268	-6.29808578060676	3.0134374605471e-10	3.81491144987291e-09	SEC14L2
ENSG00000171867	17619.4136239488	-0.998275580146468	0.158555790658814	-6.29605248725725	3.05321025869941e-10	3.86246562611012e-09	PRNP
ENSG00000126698	3394.28832632291	-0.405797384379422	0.0644768120352612	-6.29369492023735	3.0999680645992e-10	3.91878103205985e-09	DNAJC8
ENSG00000120217	570.151672888138	-1.85797915954189	0.295262587377607	-6.29263319827833	3.12125293545365e-10	3.94283707157053e-09	CD274
ENSG00000258768	51.3381122193348	1.0188842617179	0.161937350051976	6.29184225498855	3.13720205729747e-10	3.96012300128027e-09	CTD-2292M16.8
ENSG00000173530	573.46472724683	-1.25531319868272	0.199533778183472	-6.29123154039842	3.14957134202016e-10	3.9709123729754e-09	TNFRSF10D
ENSG00000229645	419.274632187076	1.23926085290297	0.196983347286215	6.29119603243585	3.15029197581472e-10	3.9709123729754e-09	NA
ENSG00000073756	2098.6141852823	-2.34597592911766	0.373003199355724	-6.28942575605191	3.18642454759152e-10	4.01356342691228e-09	PTGS2
ENSG00000161980	315.540667808621	-0.577567358309423	0.0918516145160072	-6.28804797120652	3.21482582096561e-10	4.0464218738619e-09	POLR3K
ENSG00000138078	2290.47948543092	0.593647228880833	0.0944117736657139	6.28785167179228	3.21889234666601e-10	4.04862553214114e-09	PREPL
ENSG00000176890	536.605754469127	-1.0362907833945	0.164842183214001	-6.28656308227349	3.24571165708131e-10	4.07942321356956e-09	TYMS
ENSG00000143479	401.822015999889	-1.1271859293303	0.179339715809964	-6.28519970737943	3.2743250036069e-10	4.11242988779162e-09	DYRK3
ENSG00000070010	2737.67169418354	-0.487629343136844	0.0775976970650293	-6.28406978016623	3.29822546852648e-10	4.13947421868258e-09	UFD1L
ENSG00000198718	1570.51193814928	0.462566455092016	0.0736109049615503	6.28393925239245	3.30099737121434e-10	4.13998113636587e-09	FAM179B
ENSG00000187990	2869.44162030223	-0.928227991687646	0.147737989248373	-6.28293370181948	3.32242774910247e-10	4.16387127867802e-09	NA
ENSG00000142973	563.061934644802	2.4458352660422	0.389302472328039	6.28260912759183	3.32937405780931e-10	4.16958786910317e-09	CYP4B1
ENSG00000154920	137.376802693749	-1.0860358947871	0.172942730989588	-6.27974294480459	3.39133273375388e-10	4.24414246128984e-09	EME1
ENSG00000225335	33.8639074531019	-0.892794070295093	0.142188255407056	-6.27895790506189	3.40849852890357e-10	4.26257366100295e-09	XXbac-B476C20.9
ENSG00000180176	59.86940138479	-2.70968465550513	0.431669266983175	-6.27722393684039	3.44671490568739e-10	4.30728496755772e-09	TH
ENSG00000213024	2439.59545759063	-0.484856818355262	0.0772468720369179	-6.27671782131888	3.4579482659546e-10	4.31823639526316e-09	NUP62
ENSG00000271288	85.6947531691197	-3.62603812293496	0.577845445257221	-6.27510029316036	3.49408990622331e-10	4.36025509139915e-09	IGHV1OR15-3
ENSG00000206053	4861.06994111055	-0.657749064677283	0.104878365547643	-6.27154190707225	3.57490050226483e-10	4.45791622547047e-09	HN1L
ENSG00000242485	2355.27680893687	-0.429930772855438	0.0685553326740699	-6.27129584359895	3.58055553876625e-10	4.46178563679617e-09	MRPL20
ENSG00000117152	134.089529479157	-2.42373189545221	0.386489842423533	-6.27113996128306	3.58414254768295e-10	4.46307437045164e-09	RGS4
ENSG00000181938	671.934309170791	-0.713431404206895	0.113769649669906	-6.27084118019932	3.59102761022216e-10	4.46846517505438e-09	GINS3
ENSG00000138316	317.282385802019	-1.42442864073735	0.227248558799223	-6.26815258263464	3.65356691578098e-10	4.54305194798e-09	ADAMTS14
ENSG00000117724	5016.91594557512	-1.09659315470434	0.174983599403247	-6.26683391154423	3.68462785417549e-10	4.57841853408316e-09	CENPF
ENSG00000177674	1836.33027001879	-0.842445776201573	0.134438099978415	-6.26642132205704	3.69439912807859e-10	4.58729971279815e-09	AGTRAP
ENSG00000172987	49.3371031054603	2.58580074341599	0.412787938501937	6.2642352216012	3.74659572818587e-10	4.64881001532105e-09	HPSE2
ENSG00000172260	610.894784840343	1.77044492852186	0.282641976859019	6.26391362032168	3.75433496285941e-10	4.65510908905469e-09	NEGR1
ENSG00000148229	2757.5153549237	-0.56660619590328	0.0904679065977099	-6.26306297130151	3.77488088009175e-10	4.67726735837307e-09	POLE3
ENSG00000100297	3203.77147440712	-0.877958610592626	0.140213432003592	-6.26158705372917	3.81078979691479e-10	4.71841629033012e-09	MCM5
ENSG00000132357	1757.81652916909	-1.09794342117886	0.175368119685895	-6.26079257247783	3.83025728415079e-10	4.73916405511736e-09	CARD6
ENSG00000211943	524.7278876545	-3.64940542624957	0.583013871190853	-6.25955162746876	3.86085905446001e-10	4.77364914067358e-09	IGHV3-15
ENSG00000138593	4282.37856057758	0.690718007028123	0.110360838242306	6.25872381932798	3.88140542443179e-10	4.79566155726792e-09	SECISBP2L
ENSG00000233903	48.2333366060005	-1.06956148797145	0.170903488512739	-6.258277682212	3.89252286536989e-10	4.80600121859193e-09	Z83851.4
ENSG00000180098	966.913958538027	-0.482245892562744	0.0770658486132069	-6.25758233044488	3.9099125804193e-10	4.82406504188219e-09	TRNAU1AP
ENSG00000168874	175.043435931591	1.5267189296283	0.243990710869526	6.25728300961717	3.91742147777313e-10	4.82992099406965e-09	ATOH8
ENSG00000149925	39372.9778728956	-0.658512309485993	0.105249871035856	-6.25665668760442	3.93317924994616e-10	4.84593184121274e-09	ALDOA
ENSG00000110719	1447.72417395243	-0.914548070604746	0.146233211130563	-6.25403807749392	3.99973425290745e-10	4.9244615453226e-09	TCIRG1
ENSG00000198176	4897.70537706403	-0.616904830874304	0.0987126373021476	-6.24950206715714	4.11763292611558e-10	5.0660504185277e-09	TFDP1
ENSG00000152782	819.35373517258	1.40127756625764	0.224260579394867	6.24843461137384	4.14586720422819e-10	5.0972008671956e-09	PANK1
ENSG00000186684	674.431964499472	-1.13702699238925	0.181980571865981	-6.24806802578137	4.15560694278912e-10	5.1055851146017e-09	CYP27C1
ENSG00000006075	323.873043666553	-2.53900781098716	0.406457165571572	-6.24667991131792	4.1926902973287e-10	5.14030886873756e-09	NA
ENSG00000170779	2205.17108691287	-0.814401573005948	0.130371799685816	-6.24676176112152	4.19049475385884e-10	5.14030886873756e-09	CDCA4
ENSG00000251615	175.377534509935	1.3791041589538	0.220772636740424	6.24671689080427	4.19169821860931e-10	5.14030886873756e-09	RP11-774O3.3
ENSG00000239900	1945.54044541032	-0.570619647663141	0.0913662972409056	-6.24540629197863	4.22699895228486e-10	5.17874020201795e-09	ADSL
ENSG00000165810	219.074446816492	1.99751615310254	0.319883577134989	6.24450986509883	4.25131098976266e-10	5.20487885392301e-09	BTNL9
ENSG00000006712	2096.42702721312	-0.441567390865428	0.0707229638677833	-6.24362111988037	4.27554941545331e-10	5.23089086286706e-09	PAF1
ENSG00000153823	471.468048558178	1.21281725492553	0.19427937175966	6.24264554667123	4.3023111780743e-10	5.25995149134776e-09	PID1
ENSG00000118257	3202.50391668577	-0.990929274272242	0.158787093429526	-6.24061599006499	4.3585105800747e-10	5.32493644105144e-09	NRP2
ENSG00000163618	91.9773450705541	1.37105392643714	0.219786565386129	6.23811525526329	4.42874316551037e-10	5.40696346107666e-09	CADPS
ENSG00000251348	29.3305134261511	1.60698173121244	0.257700053673777	6.23586106523175	4.49299740248486e-10	5.48158224617186e-09	HSPD1P11
ENSG00000104689	1271.37227946448	-0.812069616671848	0.130250372041089	-6.234681743678	4.52697482795821e-10	5.51918416437889e-09	TNFRSF10A
ENSG00000239665	709.19453565925	0.894896904017813	0.143562310004052	6.23350866945898	4.56102101572739e-10	5.55681745072906e-09	RP11-295P9.3
ENSG00000184164	1271.02940111714	-0.60747898594923	0.0974659214858464	-6.23273218667968	4.5836942376875e-10	5.58055197475561e-09	CRELD2
ENSG00000136830	25999.017442138	-0.810627635671429	0.130107002568069	-6.23046891920617	4.65041088323392e-10	5.65783809823094e-09	FAM129B
ENSG00000196684	212.182088782261	-1.84429056051049	0.296044637792353	-6.22977188259051	4.67114836759946e-10	5.67516934751504e-09	HSH2D
ENSG00000198400	49.1579451953291	-1.91752344795344	0.307798916752364	-6.22979271072667	4.67052740514601e-10	5.67516934751504e-09	NTRK1
ENSG00000049239	7569.13606204996	0.740899410209921	0.118960912243222	6.22809119599815	4.72152222617205e-10	5.73238701945596e-09	H6PD
ENSG00000165494	4689.4309639123	0.487084854072386	0.0782154734317431	6.22747434364703	4.74014332861091e-10	5.75100109743959e-09	PCF11
ENSG00000130816	4594.25523989108	-0.664366309088083	0.106692365744757	-6.22693389963312	4.75651676388974e-10	5.76686425680196e-09	DNMT1
ENSG00000137414	2078.65350562617	0.61976142731576	0.0995317818411738	6.22676913696506	4.76151942747989e-10	5.76892890856763e-09	FAM8A1
ENSG00000116670	876.463639508879	-0.869441751751488	0.139654125895208	-6.22567894917684	4.79475027193315e-10	5.80516752106699e-09	MAD2L2
ENSG00000115128	2310.24220715054	-0.534234225116362	0.0858150918810946	-6.22541109501575	4.80294951349468e-10	5.8110703352545e-09	SF3B6
ENSG00000211598	3219.36994778696	-3.56125866742639	0.572140519616159	-6.22444757070446	4.83255710738624e-10	5.84284895632321e-09	IGKV4-1
ENSG00000188732	121.915065928843	1.29644280379022	0.208348724861586	6.22246574655783	4.89401652420737e-10	5.9130677880247e-09	FAM221A
ENSG00000134201	94.3602227255946	2.27148461823627	0.365183406509368	6.22012002119271	4.96774730239e-10	5.99800594528207e-09	GSTM5
ENSG00000083097	3359.08342963894	0.656586429650099	0.10557993112785	6.21885639284058	5.0079137709849e-10	6.04232963824217e-09	DOPEY1
ENSG00000163202	13282.5512639092	-2.34207925048032	0.376783991510049	-6.21597335145238	5.10074606239684e-10	6.15009264888855e-09	LCE3D
ENSG00000174059	1515.13855351991	1.29534272091964	0.208401734125314	6.21560432957214	5.11274892288341e-10	6.1603162935059e-09	CD34
ENSG00000167779	2614.0406500581	-2.31910736347424	0.373154865391618	-6.21486567256837	5.13685745414437e-10	6.18382589178107e-09	IGFBP6
ENSG00000262758	334.002875118947	0.475149904860744	0.0764547004483544	6.21478996156307	5.1393347942332e-10	6.18382589178107e-09	NA
ENSG00000143761	13916.429616871	-0.420656638452019	0.0676923351004314	-6.21424327921195	5.15725742632792e-10	6.20112321764037e-09	ARF1
ENSG00000211934	703.825603187558	-3.70024580853226	0.595514331142092	-6.21352940648101	5.18075314110336e-10	6.22509327600756e-09	IGHV1-2
ENSG00000197442	2734.29327183277	-0.655774302498051	0.105544313019107	-6.21326041867679	5.18963341395394e-10	6.2314808362745e-09	MAP3K5
ENSG00000232956	1305.02067615964	-0.790535911026177	0.127237587062247	-6.21306902526711	5.1959610547887e-10	6.23479664522106e-09	SNHG15
ENSG00000111269	2399.72483872405	0.567082261149121	0.0913005187943297	6.21116143300973	5.25944070055137e-10	6.30663935306855e-09	CREBL2
ENSG00000162783	2726.71662729991	-0.75269192785494	0.121187200591543	-6.21098535308082	5.26533818581444e-10	6.30938365336489e-09	IER5
ENSG00000234383	51.3793879713408	1.11217721942448	0.179127294193454	6.20886517843198	5.3368583321148e-10	6.39070508358651e-09	CTBP2P8
ENSG00000203865	70.7238333799527	0.951716076262792	0.153286462106769	6.20874187571693	5.34104676283106e-10	6.39134295376971e-09	ATP1A1-AS1
ENSG00000235162	1537.10591334184	-1.38995454552219	0.223916117716126	-6.20747876347307	5.38413818316032e-10	6.43850122135376e-09	C12orf75
ENSG00000154529	130.319820100615	1.359236890211	0.219059776165161	6.2048675206634	5.47429981614571e-10	6.54184440777003e-09	CNTNAP3B
ENSG00000254560	80.7111170825479	-2.72343695998388	0.439197308113492	-6.20094183109184	5.61262571063326e-10	6.70256388654381e-09	BBOX1-AS1
ENSG00000100804	3970.75131996412	-0.550830332980449	0.0888448925372888	-6.19990994698161	5.64954768925521e-10	6.74205066561426e-09	PSMB5
ENSG00000137992	1856.11363349751	0.668015703760037	0.107748315583891	6.19977862428795	5.65426353063069e-10	6.74264544096387e-09	DBT
ENSG00000255960	30.2442504945682	1.85093669904746	0.298553521874242	6.19968134164942	5.6577594588423e-10	6.74264544096387e-09	RP11-459D22.1
ENSG00000233818	24.5608494947108	-1.97516050172607	0.318608502375036	-6.19933393805384	5.67026090339666e-10	6.75294082929726e-09	AP000695.4
ENSG00000105281	3693.42830684789	-0.844815624516597	0.136281865777855	-6.19903183519428	5.68115409274713e-10	6.76130816906046e-09	SLC1A5
ENSG00000142089	11733.8614064591	-1.07017614851784	0.172652404448488	-6.19844335175266	5.70243222204531e-10	6.78201513864069e-09	IFITM3
ENSG00000139597	445.259275646107	1.18515392952009	0.191266749456633	6.19634062317143	5.77909900763463e-10	6.86852399391409e-09	N4BP2L1
ENSG00000183840	207.50678732155	-1.55533646247261	0.25103657491542	-6.19565680019592	5.80424765432635e-10	6.89372702042035e-09	GPR39
ENSG00000177885	3143.81188617297	-0.47286813172374	0.0763288883960875	-6.19513976503789	5.82333328346441e-10	6.9116996466265e-09	GRB2
ENSG00000166847	3930.1675574377	-0.384671438213933	0.0620955365445357	-6.19483234415797	5.8347103098213e-10	6.920504772497e-09	DCTN5
ENSG00000051341	707.365933412633	-1.13293141158874	0.182887198074365	-6.1947004684717	5.8395974075665e-10	6.9216055238295e-09	POLQ
ENSG00000176915	6082.9848050494	-0.466619100210165	0.0753418330177719	-6.19336006996401	5.88949754964958e-10	6.97602206372111e-09	ANKLE2
ENSG00000198952	5806.75614272157	-0.489467345929614	0.0790327783931521	-6.19321952082638	5.89475392790952e-10	6.97752084777537e-09	SMG5
ENSG00000237037	149.684167675848	0.822466405749661	0.132836240769659	6.19158146138626	5.95635406552088e-10	7.04566563785531e-09	NDUFA6-AS1
ENSG00000170298	93.2735238037369	-1.97727116595366	0.319367464577777	-6.19121039323067	5.97039530254271e-10	7.05749973457432e-09	LGALS9B
ENSG00000155287	1596.62145378657	-0.575660192016985	0.092983742775531	-6.190976775442	5.97925197297601e-10	7.06319339483375e-09	SLC25A28
ENSG00000077616	49.4106370594289	2.0523858129747	0.331619665454134	6.18897498181864	6.05566924231343e-10	7.14863371798553e-09	NAALAD2
ENSG00000198522	1318.3159700479	-0.544279786936595	0.0879738980084926	-6.18683267716582	6.13850600832534e-10	7.24153175057705e-09	GPN1
ENSG00000146112	3530.80243473782	-0.73357523378801	0.11858788612121	-6.18592048295905	6.17411260458158e-10	7.27862512919081e-09	PPP1R18
ENSG00000263818	24.8090919387073	1.58559336033622	0.256465819089828	6.18247439742002	6.3104548148225e-10	7.43434511641117e-09	CTD-2206N4.4
ENSG00000197410	77.218308226236	1.67427532698762	0.27084296487114	6.18171983084073	6.34069846751888e-10	7.46494486920085e-09	DCHS2
ENSG00000114251	3102.92127334797	-1.20053679866511	0.194219068592856	-6.18135390805426	6.35541582851359e-10	7.47723653633264e-09	WNT5A
ENSG00000136169	919.384348694607	0.541646898385619	0.0876352800516104	6.18069455665151	6.38201902349123e-10	7.50348611887675e-09	SETDB2
ENSG00000139946	574.130936425324	1.16987855160068	0.189298951774093	6.18005826570448	6.40779478455029e-10	7.52872824047667e-09	PELI2
ENSG00000154217	893.25525180158	-0.967069662908813	0.156513006196548	-6.17884536505784	6.45721028784437e-10	7.58169291218154e-09	PITPNC1
ENSG00000188095	37.7014488544583	-1.67252622429843	0.270752932641827	-6.17731526664933	6.52007953081614e-10	7.65037251256769e-09	MESP2
ENSG00000187498	18894.3395325604	-1.32744489496007	0.214895901796601	-6.17715314188027	6.52677585904083e-10	7.65309338320663e-09	COL4A1
ENSG00000065978	19823.711028913	-0.478768588539001	0.0775127823788354	-6.17664046942697	6.54799523617571e-10	7.67282846608981e-09	YBX1
ENSG00000134697	3523.67502584127	-0.456801549370378	0.0739696488716593	-6.17552680509475	6.59432167023092e-10	7.7219374253615e-09	GNL2
ENSG00000104812	2809.15901563443	-0.589925286728687	0.0955286640641185	-6.17537461146459	6.6006774347649e-10	7.72420639839323e-09	GYS1
ENSG00000105700	2428.18081313897	-0.399201482029565	0.0646711412702662	-6.17279166856307	6.70945966480954e-10	7.84625306487392e-09	KXD1
ENSG00000204356	2905.11233414354	-0.48383929293763	0.0783881908169591	-6.1723492772964	6.72826585701838e-10	7.86298609480296e-09	NELFE
ENSG00000146839	51.2571793323827	-2.10108551211057	0.340415938240546	-6.17211263071323	6.73834687984135e-10	7.86924725729386e-09	ZAN
ENSG00000211974	318.37723533139	-4.0333742397768	0.653494200567773	-6.1720122937166	6.74262563142836e-10	7.86924725729386e-09	IGHV2-70
ENSG00000171388	315.291870394284	-1.91948698975256	0.311029408058	-6.17140032428901	6.76877977994848e-10	7.89450146049629e-09	APLN
ENSG00000159399	10065.133307553	-1.08149116799605	0.175260850082251	-6.17075158250405	6.79661356322878e-10	7.92167966172858e-09	HK2
ENSG00000186831	109.857849660335	-2.01261003278881	0.326312844046174	-6.16773157879137	6.92766119796967e-10	8.06614524173349e-09	KRT17P2
ENSG00000198513	476.06766352576	1.03221792935091	0.167359108545949	6.16768300404462	6.92978902538678e-10	8.06614524173349e-09	ATL1
ENSG00000152818	13226.5788790644	0.788262319530385	0.127874418712204	6.16434723589602	7.07744845834738e-10	8.23253701911425e-09	UTRN
ENSG00000099958	397.562349170009	-2.59404293114768	0.420854937847405	-6.16374597959032	7.1043878845958e-10	8.25837854962688e-09	DERL3
ENSG00000134686	3647.36381456986	-0.686092786135774	0.111327749603628	-6.16281914058751	7.14611117681997e-10	8.30135958168395e-09	PHC2
ENSG00000242372	6775.12748335516	-0.664670804022163	0.107855270932722	-6.16261772163897	7.15520997366686e-10	8.30641009094408e-09	EIF6
ENSG00000050405	13626.8436244822	-0.843418135428558	0.136880714935706	-6.16170171104612	7.19673213675143e-10	8.341096964395e-09	LIMA1
ENSG00000163734	77.5154925031556	-2.32266834527968	0.376956453633249	-6.16163570856241	7.199733048125e-10	8.341096964395e-09	CXCL3
ENSG00000224113	625.568220352119	0.489405462352499	0.0794290532975637	6.16154218178892	7.20398748704593e-10	8.341096964395e-09	NA
ENSG00000243290	316.206431107053	-3.98495517896113	0.646746821548441	-6.16153809526323	7.20417343490045e-10	8.341096964395e-09	IGKV1-12
ENSG00000108561	4554.01996826641	-0.663912908427548	0.107799078226645	-6.15879949392229	7.32984585297991e-10	8.48098577416596e-09	C1QBP
ENSG00000182885	147.682696494189	-2.04563052628349	0.332254376630929	-6.15682040678066	7.42199326588291e-10	8.58192514996236e-09	ADGRG3
ENSG00000173276	1795.93676241104	0.511171787662429	0.0830458280792773	6.15529761681049	7.49366353629473e-10	8.65906937244156e-09	ZBTB21
ENSG00000182057	45.3132998484984	-1.03554933634925	0.168282535027345	-6.15363523125548	7.5726746872172e-10	8.74458861008047e-09	OGFRP1
ENSG00000136930	6759.53522086332	-0.551101492052566	0.0895705025129493	-6.15271184810973	7.61691239579771e-10	8.78986662810108e-09	PSMB7
ENSG00000136514	444.554501177727	-1.4997498823779	0.243764720063517	-6.1524484838787	7.62957586032078e-10	8.79867247796756e-09	RTP4
ENSG00000113552	1570.13409461696	-0.637882781807108	0.103746718030657	-6.14846227346307	7.82377308928735e-10	9.00558808457045e-09	GNPDA1
ENSG00000184205	711.393350106471	0.764080669455946	0.12427004709761	6.14855057434546	7.81941955154591e-10	9.00558808457045e-09	TSPYL2
ENSG00000261390	44.1183830757083	1.13371487595262	0.184390398993692	6.14844852085495	7.82445135300721e-10	9.00558808457045e-09	MAFTRR
ENSG00000149136	6809.97958163732	-0.496469019708379	0.0807506880315583	-6.14817076870421	7.83816207075725e-10	9.0154333870427e-09	SSRP1
ENSG00000172869	4730.5338091775	0.546184650267353	0.0888437262506598	6.14770083738238	7.86141273911017e-10	9.03029427844042e-09	DMXL1
ENSG00000177191	338.28621552718	-1.05436394156464	0.17150448222475	-6.14773402938205	7.85976830165621e-10	9.03029427844042e-09	B3GNT8
ENSG00000011009	2357.30712558895	-0.585267365911998	0.0952051163135498	-6.14743606829355	7.87454226459462e-10	9.03943679657963e-09	LYPLA2
ENSG00000126262	199.42376398224	-1.62543793109544	0.264431808284963	-6.14690774773888	7.90080488638021e-10	9.06363332208565e-09	FFAR2
ENSG00000185479	296724.472327701	-2.19660506210031	0.357482888609367	-6.14464393147669	8.01430900169436e-10	9.18781405092606e-09	KRT6B
ENSG00000100558	1947.40977516458	-1.24585191825352	0.202764709429091	-6.14432324915596	8.03051556233418e-10	9.20036065375416e-09	PLEK2
ENSG00000128849	1834.56004468485	1.71835726393026	0.279678257875994	6.14405022750162	8.04433864962982e-10	9.21016192609549e-09	CGNL1
ENSG00000099260	4977.06207115495	0.902836106625647	0.146947841627619	6.14392220141299	8.05082860128923e-10	9.21155997620024e-09	PALMD
ENSG00000139343	1237.50599813094	-0.562265063662644	0.0915252432714729	-6.14327854879238	8.0835343649035e-10	9.24293206681543e-09	SNRPF
ENSG00000134871	16584.6242803474	-1.22729207128888	0.199818353445535	-6.14203875733274	8.14689719754252e-10	9.30929435978012e-09	COL4A2
ENSG00000168394	10419.9579924266	-1.31053532770136	0.213436265737442	-6.14017174247939	8.24323096294033e-10	9.41322056989456e-09	TAP1
ENSG00000105755	1702.99721409761	-1.08541407352795	0.176803279879335	-6.1391059841691	8.29871887532537e-10	9.47039830922412e-09	ETHE1
ENSG00000115307	4557.50745934382	-0.457510014810742	0.0745587134227564	-6.13623805733621	8.44985072590051e-10	9.63657796744414e-09	AUP1
ENSG00000119917	4584.96682174838	-1.8438904063716	0.300546338285141	-6.13512850262119	8.5090385341072e-10	9.69775232671422e-09	IFIT3
ENSG00000165322	2351.61116169135	0.509339516134461	0.083034526365333	6.13406902441381	8.56593235991531e-10	9.75623423116608e-09	ARHGAP12
ENSG00000101444	4765.67320008563	-0.624746188481736	0.101852530556655	-6.13383079504563	8.57877624178409e-10	9.76450162989006e-09	AHCY
ENSG00000171631	257.414364951777	-1.61249428956594	0.262916287569993	-6.13310915223034	8.61779757238006e-10	9.79957377430353e-09	P2RY6
ENSG00000273081	38.4181000217143	1.01517827819055	0.165525742608644	6.13305376065135	8.62079989983345e-10	9.79957377430353e-09	NA
ENSG00000183549	66.3125993702305	1.96817357906478	0.320991061097788	6.13155261188156	8.70255453370867e-10	9.88607933156781e-09	ACSM5
ENSG00000243449	82.7197699437187	-1.41220343216744	0.230341326896171	-6.13091645861711	8.73742798976461e-10	9.91925023019836e-09	C4orf48
ENSG00000136271	3066.76016441732	-0.432136905367222	0.0704866274207744	-6.13076439006726	8.74578443883251e-10	9.92229392239512e-09	DDX56
ENSG00000105185	1895.49226568789	-0.573459252098756	0.0935581604208789	-6.12944129639792	8.81882058666424e-10	9.99866668720175e-09	PDCD5
ENSG00000185020	63.7308605291214	1.33740199499383	0.218197341160985	6.12932306084841	8.82537619023435e-10	9.99961451288834e-09	NA
ENSG00000104518	1554.82349546965	-0.927021541659753	0.151292786919653	-6.1273346901334	8.93633663268739e-10	1.01187806573364e-08	GSDMD
ENSG00000131351	247.705732880883	-0.767348254922862	0.125255751547034	-6.12625165268133	8.9973463791589e-10	1.01812690451026e-08	HAUS8
ENSG00000141485	38.7705733976522	-2.63741098839396	0.43096918555789	-6.1197205665176	9.37395942104158e-10	1.05937254400821e-08	SLC13A5
ENSG00000164924	54165.884288762	-0.82134532478974	0.13421214343466	-6.11975417253957	9.37198274465762e-10	1.05937254400821e-08	YWHAZ
ENSG00000167748	167.099422185414	2.21325757591444	0.361720931405679	6.11868814810778	9.43488385041147e-10	1.06556895579292e-08	KLK1
ENSG00000136114	1150.45305180126	-1.11842710957494	0.18286818364142	-6.11602897400689	9.59358898996688e-10	1.08279352041053e-08	THSD1
ENSG00000166797	822.909226906038	-0.570550585456279	0.0932918591444	-6.11575962456877	9.6098087853157e-10	1.08392443221725e-08	FAM96A
ENSG00000167107	996.857661371971	0.881094698422195	0.144072653616581	6.11562761082366	9.61776820552195e-10	1.08412276942063e-08	ACSF2
ENSG00000240864	573.837615490632	-4.0416526613047	0.66091692572082	-6.11522039157453	9.64236093694442e-10	1.08619456353479e-08	IGKV1-16
ENSG00000012822	6005.43113244034	0.843664555961486	0.137967021391903	6.11497260323546	9.6573553357047e-10	1.08718315089585e-08	CALCOCO1
ENSG00000165197	41.2130548248632	2.52130708952998	0.41238468886977	6.11396872284509	9.71833608577071e-10	1.09334407842683e-08	VEGFD
ENSG00000112029	541.529002399906	-0.981142250772219	0.160498551236264	-6.1130910105719	9.77196029244636e-10	1.09866997937517e-08	FBXO5
ENSG00000166188	732.244780062957	-0.631861977797198	0.103380795436422	-6.11198603309052	9.83987976611665e-10	1.10559523104767e-08	ZNF319
ENSG00000213971	320.211435502554	1.50361925951091	0.246044329494616	6.11117217210167	9.89019939886168e-10	1.11053536345728e-08	NA
ENSG00000133313	6765.4776705747	-0.835648605324646	0.136801189555599	-6.10848931971474	1.00578589015446e-09	1.12863637468359e-08	CNDP2
ENSG00000115756	1022.79496788867	-0.814105153061372	0.133280575763119	-6.10820555358561	1.00757535308079e-09	1.12991917241254e-08	HPCAL1
ENSG00000138778	1512.28433890747	-1.22795935889963	0.201063095394718	-6.10733340441692	1.01309468501156e-09	1.13538040884982e-08	CENPE
ENSG00000141552	1627.7219265463	-0.561834694994887	0.0920033746786228	-6.10667485793248	1.01728177191429e-09	1.13934255082495e-08	ANAPC11
ENSG00000117411	2845.14983627697	-0.704218099287203	0.115345990067548	-6.10526728215522	1.02628789819145e-09	1.14869342663771e-08	B4GALT2
ENSG00000112936	551.078897312113	2.71946810596991	0.445501225818676	6.10428871654052	1.03259484240667e-09	1.15501315609698e-08	C7
ENSG00000100319	848.938820280991	-1.25307096957339	0.205333223184794	-6.10262163198822	1.04342649316348e-09	1.16547376519451e-08	ZMAT5
ENSG00000163235	3984.98874048869	-1.00861278230322	0.165277483060544	-6.1025420016455	1.04394664319316e-09	1.16547376519451e-08	TGFA
ENSG00000272338	34.1150855313514	0.889132712101255	0.145698339372012	6.10255899918687	1.04383559304459e-09	1.16547376519451e-08	RP11-722E23.2
ENSG00000154767	2183.43003963106	0.629112464306147	0.1031090364242	6.10142899326419	1.05124339617093e-09	1.1728709824669e-08	XPC
ENSG00000197238	159.450649754249	-0.840109562436345	0.137728872626106	-6.09973454670612	1.06244756609835e-09	1.18461548457255e-08	HIST1H4J
ENSG00000135334	1102.47880043283	-0.54923395635	0.0900532386880632	-6.09899171147525	1.06739603890758e-09	1.18937443901984e-08	AKIRIN2
ENSG00000182446	8277.75390316711	-0.518808885367099	0.0850720641923423	-6.09846358252347	1.07092788480211e-09	1.19254982229269e-08	NPLOC4
ENSG00000157895	630.116797907548	-0.424628241492587	0.0696440011408662	-6.09712587640834	1.07992481287173e-09	1.20103851803031e-08	C12orf43
ENSG00000185950	1001.87842877924	0.932565665823057	0.152951667183473	6.09712651712649	1.07992048604277e-09	1.20103851803031e-08	IRS2
ENSG00000093134	181.108631843287	-2.17537869617568	0.356832203031579	-6.09636315807283	1.08508752494465e-09	1.2047629765226e-08	VNN3
ENSG00000132130	21.2032131025805	-5.10563043618303	0.837493041442605	-6.09632580037733	1.08534101013733e-09	1.2047629765226e-08	NA
ENSG00000185238	1274.99902604364	-0.627781244045793	0.102976007586474	-6.09638360196294	1.08494883034982e-09	1.2047629765226e-08	PRMT3
ENSG00000175591	1094.94531406622	-0.95443424746369	0.156565467523727	-6.096071263729	1.08706966895637e-09	1.20591618162209e-08	P2RY2
ENSG00000116221	2852.15666695193	-0.454896598393462	0.0746349435688925	-6.09495467727614	1.09468461877916e-09	1.21359360748992e-08	MRPL37
ENSG00000007376	998.248346021453	-0.725894915305379	0.119116460162977	-6.0939933432558	1.10128241568077e-09	1.22013437727167e-08	RPUSD1
ENSG00000115474	28.2266329490581	2.71322596442408	0.445374334473462	6.0920123914005	1.11500051233014e-09	1.23455059892767e-08	KCNJ13
ENSG00000015475	978.641589664473	-0.827667835514089	0.13586465472306	-6.09185543658259	1.1160945201108e-09	1.2349797781707e-08	BID
ENSG00000171302	2534.98722793297	-0.718989135170898	0.118035187788953	-6.09131182521986	1.11989170004471e-09	1.2383976338951e-08	CANT1
ENSG00000184432	8907.62636666849	-0.51107189011304	0.0839147466488012	-6.09037041191306	1.12649738104565e-09	1.24491489967264e-08	COPB2
ENSG00000078237	744.927945329904	-1.02135631034131	0.167713354211368	-6.08989257381435	1.12986478032077e-09	1.24754559821987e-08	TIGAR
ENSG00000118579	2582.16223348155	0.283629869957746	0.0465743477602165	6.08983020906674	1.13030499775798e-09	1.24754559821987e-08	MED28
ENSG00000134827	3185.71524845551	-2.88526652847132	0.473825659675913	-6.08929987127499	1.13405528556434e-09	1.25089517713069e-08	TCN1
ENSG00000154556	472.76454490503	1.50927456409766	0.247916512894187	6.08783395054379	1.14448477931692e-09	1.26160324065559e-08	SORBS2
ENSG00000135801	1488.43345802803	-0.407173316067455	0.0668862293225508	-6.08755075882527	1.14651033554236e-09	1.26303970991097e-08	TAF5L
ENSG00000108179	9081.43297838436	-1.13545575638486	0.186540507374835	-6.08691255515498	1.15108797131998e-09	1.267284068173e-08	PPIF
ENSG00000105875	2159.65556080314	-0.721250896556464	0.118513810991325	-6.08579616606254	1.15913836590458e-09	1.27534399314725e-08	WDR91
ENSG00000198841	365.180721896542	-0.471929273459112	0.0775509539084448	-6.08540900755731	1.16194300310835e-09	1.27762575618511e-08	KTI12
ENSG00000124571	3510.85595103094	-0.424192741699704	0.0697223256428848	-6.08403029859336	1.1719844200816e-09	1.28785692119966e-08	XPO5
ENSG00000079462	538.177317038136	-0.795480704119904	0.130788142880699	-6.08220811610973	1.1853856269738e-09	1.30176488168235e-08	PAFAH1B3
ENSG00000188483	621.99256125679	-0.995609251071402	0.16372923223305	-6.08082770249765	1.19563719296946e-09	1.31219868453767e-08	IER5L
ENSG00000137804	1787.63310481557	-1.03070907699733	0.169528162999739	-6.07986931940576	1.20280535413761e-09	1.31923751608456e-08	NUSAP1
ENSG00000172493	6191.46748539236	0.527803627095947	0.0868155765358262	6.07959594529834	1.20485770539518e-09	1.32066001651561e-08	AFF1
ENSG00000215018	106.423552262308	1.67076088042325	0.27484368049458	6.07894959570009	1.20972375117946e-09	1.32516292868863e-08	COL28A1
ENSG00000048544	2341.90973694959	-0.662053552807124	0.108959326948693	-6.07615310545074	1.23099882476546e-09	1.34762382300404e-08	MRPS10
ENSG00000137135	132.724347870509	-1.16484813190123	0.19171881603661	-6.07581538412376	1.23359268754052e-09	1.34961833268279e-08	ARHGEF39
ENSG00000186832	393197.297091036	-2.15948530845818	0.355438990856311	-6.07554422562259	1.23567917141968e-09	1.35105559436713e-08	KRT16
ENSG00000011590	30.5945248315768	-2.35661315941807	0.387967771108226	-6.07424980865403	1.24568682824884e-09	1.36114642614216e-08	ZBTB32
ENSG00000239951	4288.54978153825	-3.55534446863762	0.585347354812758	-6.07390541599852	1.24836274600867e-09	1.36321835655651e-08	IGKV3-20
ENSG00000149269	2617.67568346399	-0.595273284031505	0.0980276644293854	-6.07250297654814	1.25931763680995e-09	1.37432273685071e-08	PAK1
ENSG00000184378	96.0327291245477	-1.05584351223435	0.17388701555273	-6.0720089356768	1.26319902015036e-09	1.37769859446593e-08	ACTRT3
ENSG00000174804	1519.65914956679	1.27337473228838	0.209796273232885	6.0695774651577	1.28247220033267e-09	1.39784672558704e-08	FZD4
ENSG00000196715	2387.80633549759	0.689682057967456	0.113637627672534	6.06913459998385	1.28601332205926e-09	1.40083307847738e-08	VKORC1L1
ENSG00000218336	1119.99736132623	-1.60215509180094	0.264105177539352	-6.06635245370081	1.30847819656382e-09	1.42441620862549e-08	TENM3
ENSG00000186952	44.1457979767244	1.21976071526556	0.201128514194944	6.06458373218683	1.32295843036517e-09	1.43928327554912e-08	TMEM232
ENSG00000108424	12864.6790829351	-0.425220452963594	0.0701302531724715	-6.06329556401071	1.33360264076963e-09	1.44996112988654e-08	KPNB1
ENSG00000139546	794.002402635132	-0.424251193845344	0.0700196480844226	-6.05903064999448	1.36944299548121e-09	1.48800322498434e-08	TARBP2
ENSG00000260686	40.7664846758994	1.12828927565303	0.186264678059869	6.05745161887524	1.3829491681433e-09	1.50174536066145e-08	CTB-36H16.2
ENSG00000165899	56.0936856287919	2.144148128769	0.354019872244898	6.05657562433603	1.3904978517955e-09	1.50900521061084e-08	OTOGL
ENSG00000100605	2536.39621870697	-0.635676168410908	0.104971795551159	-6.05568538742488	1.39821040780136e-09	1.51643378161236e-08	ITPK1
ENSG00000078596	902.899126511472	1.48352322181944	0.245008094324772	6.05499677840414	1.40420474813135e-09	1.52199080046996e-08	ITM2A
ENSG00000132470	25928.9915125525	-1.14825383100441	0.189646855839311	-6.05469479534812	1.40684140426774e-09	1.5237756166894e-08	ITGB4
ENSG00000138640	1245.01291350412	1.0392468416322	0.171645585162074	6.05460863237994	1.40759458957466e-09	1.5237756166894e-08	FAM13A
ENSG00000163507	570.479850360349	-1.12024983236515	0.185071959057124	-6.05305005724488	1.42128677486546e-09	1.53764583446615e-08	KIAA1524
ENSG00000100628	295.147228348772	-1.44732820331747	0.239125394075793	-6.05259098018979	1.42534448770294e-09	1.54108210751456e-08	ASB2
ENSG00000121900	4276.26075407372	-0.919338672534059	0.151936418887612	-6.0508117755105	1.44117755871641e-09	1.55723777867979e-08	TMEM54
ENSG00000242687	134.094899712117	0.874762791724786	0.144574464805088	6.05060370034306	1.44304036964894e-09	1.5582875097327e-08	AC004893.11
ENSG00000151611	524.055764402023	0.519480699050487	0.0858649608389378	6.04997305041469	1.44870066460196e-09	1.56343418019975e-08	MMAA
ENSG00000083444	3991.67323724009	-0.901241278322361	0.149001424658757	-6.04854135043597	1.46163109812005e-09	1.57641557609086e-08	PLOD1
ENSG00000188368	39.6521812382943	-1.14098655494303	0.188663358406685	-6.04773796342322	1.46893610556053e-09	1.58331750514888e-08	PRR19
ENSG00000072041	780.96527407918	-1.92491709926917	0.318301947673883	-6.04745623875777	1.47150617830756e-09	1.58511044456877e-08	SLC6A15
ENSG00000211964	439.277608230567	-3.53844202978648	0.585154521427966	-6.04702159893003	1.47547983964289e-09	1.58841219436432e-08	IGHV3-48
ENSG00000174837	52.1773160684517	-2.04348600369031	0.337967081987379	-6.04640544183715	1.48113093571276e-09	1.59351459378869e-08	ADGRE1
ENSG00000142494	345.928592505932	1.39804125592511	0.231260164255033	6.04531809630367	1.49115504786699e-09	1.60331265079081e-08	SLC47A1
ENSG00000138767	3599.21820073704	0.545755662068569	0.0902999684727424	6.04380789161968	1.50518721240277e-09	1.61717757935978e-08	CNOT6L
ENSG00000186074	96.8790504197029	-1.86961544959778	0.309347865331033	-6.04373153697732	1.50590007389906e-09	1.61717757935978e-08	CD300LF
ENSG00000101084	497.324283565768	-0.720396651859714	0.119216164641497	-6.04277661528594	1.51484324270687e-09	1.62578295962212e-08	C20orf24
ENSG00000260432	36.434401082963	2.03982113428067	0.337739554453516	6.03962759879051	1.54470318566762e-09	1.65681262546178e-08	NA
ENSG00000111276	2240.06591307358	0.507846181930835	0.084087753737581	6.03947851331252	1.54613099095179e-09	1.65732729091417e-08	CDKN1B
ENSG00000135443	912.248455098579	4.10117166517557	0.679092276665838	6.03919644810455	1.54883587487137e-09	1.65920941178775e-08	KRT85
ENSG00000157778	1449.64439598759	-0.592146922151476	0.0980546013764527	-6.03895088898579	1.55119443574857e-09	1.66071845194074e-08	PSMG3
ENSG00000067141	3920.62429936733	0.868018965796811	0.143748615029335	6.0384509834733	1.55600677925795e-09	1.66485107232354e-08	NEO1
ENSG00000142634	3185.74953365931	-0.896680549999304	0.148503098695315	-6.03812686655806	1.55913466435948e-09	1.66717745180409e-08	EFHD2
ENSG00000176678	78.2187376187177	-2.21962009566243	0.367620237767385	-6.03780713799254	1.56222620327904e-09	1.66946214620584e-08	FOXL1
ENSG00000223704	76.6920802629638	1.4333875019207	0.23754293780854	6.0342248653842	1.59727517409755e-09	1.70554933750443e-08	LINC01422
ENSG00000227921	30.3619654091559	1.75874797540239	0.291465398435812	6.03415700402501	1.59794647076145e-09	1.70554933750443e-08	NA
ENSG00000173209	1155.60006906509	0.88849938736668	0.147261335227118	6.03348724223072	1.60458663885584e-09	1.71159171489424e-08	AHSA2
ENSG00000179528	31.7809709801019	-1.39480081803841	0.23125269068625	-6.0315009261051	1.62443794080978e-09	1.73171027555959e-08	LBX2
ENSG00000146414	2405.12628069766	0.604571223303647	0.100251632375141	6.03053744842127	1.63415296605058e-09	1.74100525932128e-08	SHPRH
ENSG00000109736	1471.68443040458	-0.88391306831862	0.146598461713545	-6.02948392491181	1.64484075583852e-09	1.75025873002586e-08	MFSD10
ENSG00000112742	837.664140536283	-1.28666879139572	0.2133933261527	-6.02956434764509	1.6440224871708e-09	1.75025873002586e-08	TTK
ENSG00000128335	2835.52685244853	-1.20523550149818	0.199912697960884	-6.02880914414954	1.65172202943134e-09	1.75326434068105e-08	APOL2
ENSG00000142230	3732.59893782818	-0.45848789869005	0.0760481450723401	-6.02891626421549	1.65062777112676e-09	1.75326434068105e-08	SAE1
ENSG00000150593	7863.54271988988	0.751327011151061	0.124624725642841	6.02871546778181	1.65267953637383e-09	1.75326434068105e-08	PDCD4
ENSG00000168497	597.693164650832	1.42592592196991	0.236520800902775	6.02875483478536	1.65227708321422e-09	1.75326434068105e-08	SDPR
ENSG00000176998	158.982637949618	-1.64832976186126	0.273405662117976	-6.02887939149554	1.65100435543856e-09	1.75326434068105e-08	HCG4
ENSG00000247077	2390.36259082398	-0.730258998683235	0.12114180211858	-6.02813385563158	1.6586365636028e-09	1.75851686121697e-08	PGAM5
ENSG00000156697	1574.5744057336	-0.571913646672766	0.094906491683894	-6.02607510324631	1.6798914471091e-09	1.77996568994569e-08	UTP14A
ENSG00000175793	82752.7295514778	-1.19430291746248	0.198192388424255	-6.02597772274651	1.6809033656125e-09	1.77996568994569e-08	SFN
ENSG00000128294	1329.83470196918	-0.613250010219335	0.101772998507227	-6.02566514905021	1.68415545484288e-09	1.78232989207131e-08	TPST2
ENSG00000211651	564.042511860217	-3.48261078837656	0.578234573120692	-6.02283389867395	1.71389309390365e-09	1.81270374837977e-08	IGLV1-44
ENSG00000122420	570.655577298926	1.93319414825138	0.321046928881706	6.02153135364112	1.72774544890255e-09	1.82624992038472e-08	PTGFR
ENSG00000113231	105.867538250658	1.43028913270586	0.237671142328531	6.01793351390039	1.76657718277648e-09	1.8661673043191e-08	PDE8B
ENSG00000149658	2796.34383872352	-0.404405564121948	0.0672025361766763	-6.01771282944979	1.7689865286042e-09	1.86645693902156e-08	YTHDF1
ENSG00000221852	188.598427896503	3.99986699557228	0.664671475783354	6.01781051437208	1.76791964842418e-09	1.86645693902156e-08	KRTAP1-5
ENSG00000136875	2182.15565992824	-0.613809115454719	0.102015257229765	-6.01683642351908	1.77858642917923e-09	1.87545395303622e-08	PRPF4
ENSG00000119147	49.969267836641	2.74349846149093	0.455978815274085	6.016723517828	1.77982685099318e-09	1.87563067124254e-08	C2orf40
ENSG00000108924	1306.66937187258	1.64439457627707	0.273323459776986	6.01629504331165	1.78454189748988e-09	1.87946662613347e-08	HLF
ENSG00000168274	3630.83624396642	-0.884982525718363	0.147139743755516	-6.01457161152076	1.80363023049116e-09	1.89842668992636e-08	NA
ENSG00000178662	296.193053943709	1.35690083852726	0.225631883649752	6.013781459333	1.81244815027694e-09	1.9065602293196e-08	CSRNP3
ENSG00000170027	11702.9942860302	-0.580061838532392	0.0964573915904108	-6.01365876651031	1.81382113676326e-09	1.90685718184198e-08	YWHAG
ENSG00000178927	2040.79709162397	-0.594214861583529	0.0988431672260542	-6.01169386068498	1.83594786347437e-09	1.92895892410591e-08	C17orf62
ENSG00000181744	1684.16328864987	0.765834684558549	0.12740120388353	6.01120445658169	1.84149980448278e-09	1.93363009500134e-08	C3orf58
ENSG00000102900	2451.81433467484	-0.501435660827576	0.0834274344202988	-6.01044086171216	1.8501949328582e-09	1.94159411831692e-08	NUP93
ENSG00000091128	2087.80366584082	2.3195752802901	0.385973036590279	6.00968218086278	1.85887371752449e-09	1.94953144591966e-08	LAMB4
ENSG00000048540	62.0176764537403	2.72616986851852	0.453784038295783	6.00763719842778	1.88246492713056e-09	1.97190738891693e-08	LMO3
ENSG00000253755	3186.87824908057	-3.50209533114565	0.582937973275127	-6.00766375103305	1.8821567513791e-09	1.97190738891693e-08	IGHGP
ENSG00000102384	352.69114141562	-1.2499851865846	0.208104351279237	-6.00653075680936	1.8953503470531e-09	1.98421617470236e-08	CENPI
ENSG00000157020	4264.82895204371	-0.509094315879993	0.0847663382087169	-6.00585476072435	1.9032651233523e-09	1.99130964401965e-08	SEC13
ENSG00000123609	1269.91235188584	-0.880382629498449	0.146608916326286	-6.0049733096663	1.91363381609146e-09	2.00096052671813e-08	NMI
ENSG00000177363	242.358624807042	1.87654287457795	0.312614539233795	6.00273704216471	1.94018704834318e-09	2.02751286109886e-08	LRRN4CL
ENSG00000125877	1514.46210863678	-0.499798477830929	0.0832964900288966	-6.00023455559223	1.97032703019712e-09	2.05777941869392e-08	ITPA
ENSG00000183690	136.622660334933	1.47166506344422	0.245280144401123	5.99993557178239	1.97395835802494e-09	2.06034113273731e-08	EFHC2
ENSG00000163466	18536.3866115055	-0.583559485934091	0.0972713304745153	-5.99929581601623	1.98175047090604e-09	2.06724006460921e-08	ARPC2
ENSG00000183801	362.432623500089	1.39659637860926	0.232807052247057	5.99894361072521	1.98605305131232e-09	2.07049287394712e-08	OLFML1
ENSG00000242193	344.500622856638	1.07556634597232	0.17936019373447	5.99668367644952	2.01387800983652e-09	2.0982496570901e-08	RP11-568K15.1
ENSG00000186431	56.0449748135866	-2.57668532219985	0.429706081501099	-5.9963901678996	2.01751952034724e-09	2.10079176737527e-08	FCAR
ENSG00000134744	2527.42580432448	0.581643664265281	0.0970329608757208	5.9942895590937	2.04376931273217e-09	2.12685826752956e-08	ZCCHC11
ENSG00000256139	30.4805352102174	1.24143201485297	0.207128344577071	5.99353998308542	2.05321653355888e-09	2.1354184804408e-08	RP11-968O1.5
ENSG00000177150	942.366893980775	-0.822060612873757	0.137168365106106	-5.99307728307367	2.05906935739879e-09	2.14023243611195e-08	FAM210A
ENSG00000018869	65.1281485767394	1.09749872060017	0.18313534225337	5.99282862115041	2.06222146398907e-09	2.14223516666197e-08	ZNF582
ENSG00000172590	1283.34804436359	-0.524621018504247	0.087554404167737	-5.99194322080219	2.07348325586216e-09	2.1526548552398e-08	MRPL52
ENSG00000173762	239.407272467049	-1.93464993399998	0.322894604468721	-5.99158334399296	2.07807779086266e-09	2.15614445208617e-08	CD7
ENSG00000198258	3418.5762751137	-0.52282677348477	0.0872756853362753	-5.99052040061681	2.09170633856655e-09	2.16899774123125e-08	UBL5
ENSG00000147257	445.367380147552	2.25166032617457	0.375889038618856	5.99022609025241	2.09549521073202e-09	2.17100675293205e-08	GPC3
ENSG00000179476	160.334705157941	0.693011398035962	0.115691304853785	5.99017703976815	2.09612732308488e-09	2.17100675293205e-08	C14orf28
ENSG00000164687	25079.6270949851	-1.40023300264042	0.233815905438579	-5.98861313568016	2.11637897963462e-09	2.19068405571061e-08	FABP5
ENSG00000181789	8399.84679514606	-0.466888503697749	0.077964045959376	-5.98851044673882	2.11771539040254e-09	2.19077030594128e-08	COPG1
ENSG00000129810	234.593871178421	-1.07728748442879	0.179901690277182	-5.98820101561562	2.12174735071684e-09	2.19364334314504e-08	SGO1
ENSG00000211648	719.467140824031	-3.97541830377039	0.664095142839116	-5.98621800902627	2.14776448921934e-09	2.21922970242445e-08	IGLV1-47
ENSG00000175324	992.641310048407	-0.448248664740479	0.0748981361267344	-5.98477729782222	2.16686133731081e-09	2.23763950148877e-08	LSM1
ENSG00000123562	8068.62796864429	-0.577188585988273	0.0964683117941963	-5.98319360267894	2.18804431674396e-09	2.25818056609413e-08	MORF4L2
ENSG00000070087	1779.13033708267	-1.3498153211723	0.225613625606436	-5.98286259326794	2.19249720779941e-09	2.26144122029245e-08	PFN2
ENSG00000133106	2027.5022389259	-1.69842621949071	0.283940930551315	-5.98161813512744	2.20931734898129e-09	2.27744665166508e-08	EPSTI1
ENSG00000079335	490.90864924888	0.951518809168239	0.159091081407059	5.9809688937473	2.21814234663517e-09	2.28519638457411e-08	CDC14A
ENSG00000155918	539.808027296587	-1.7694445142428	0.295913822026152	-5.97959399843924	2.23694450601405e-09	2.30320970545604e-08	RAET1L
ENSG00000166444	3287.49844453954	-0.717478738036005	0.120016496453042	-5.97816766228239	2.25661418802828e-09	2.32209451732186e-08	ST5
ENSG00000181804	999.570968284906	0.931973644966016	0.155907259700838	5.97774373530988	2.26249269905316e-09	2.32677410926743e-08	SLC9A9
ENSG00000254709	167.719941811666	-3.78641288677208	0.633446860199712	-5.97747518328264	2.26622437165152e-09	2.32924166311485e-08	IGLL5
ENSG00000111058	323.053469610993	1.87686815352776	0.314000441967189	5.97727869989392	2.26895840955572e-09	2.33068154372871e-08	ACSS3
ENSG00000102383	66.4647408235314	1.64393374226628	0.275087590550962	5.97603744674091	2.28630467659682e-09	2.34712064949748e-08	ZDHHC15
ENSG00000182831	3960.1722078145	-0.52361156727205	0.0876205540205661	-5.97589884160227	2.28824965478835e-09	2.34773877433479e-08	C16orf72
ENSG00000272005	256.235808814776	0.921557373730487	0.154251312536101	5.97438918722204	2.30953854862346e-09	2.36819134578205e-08	NA
ENSG00000199377	78.886170702253	-2.12559818980448	0.355832938858788	-5.97358467325034	2.32096234467396e-09	2.37851023868316e-08	RNU5F-1
ENSG00000027001	1403.90664561732	0.740000310163552	0.123882905054218	5.97338518853499	2.32380345737508e-09	2.38002670446916e-08	MIPEP
ENSG00000116212	1259.79846634994	-0.614685999871445	0.10290690409503	-5.97322410266865	2.3261001557497e-09	2.38098413483443e-08	LRRC42
ENSG00000196440	375.460119957271	0.959658846118934	0.160674993047943	5.97267084264064	2.334005167811e-09	2.38767772667289e-08	ARMCX4
ENSG00000138829	1133.76144329345	-1.99783421986418	0.33465052307245	-5.96991213855554	2.37381386760118e-09	2.42619167335356e-08	FBN2
ENSG00000140280	261.593126868626	-0.847141055559354	0.141902767267529	-5.96986987549187	2.37442884694156e-09	2.42619167335356e-08	LYSMD2
ENSG00000211962	414.472891698578	-3.4984730664941	0.586143734969244	-5.96862656337642	2.39259015575555e-09	2.44332089328705e-08	IGHV1-46
ENSG00000067057	5033.34884186638	-0.800508914523631	0.134126380667421	-5.96831816783729	2.39711585154092e-09	2.44651351036135e-08	PFKP
ENSG00000116455	1085.66873304342	-0.490231018483016	0.0821424474071193	-5.96805955942978	2.40091734925072e-09	2.44896371160737e-08	WDR77
ENSG00000173894	981.946618982819	-1.02024841975226	0.170957582531781	-5.967845383884	2.40407013650945e-09	2.45074974907258e-08	CBX2
ENSG00000066427	1927.74355338152	0.445990374386074	0.074786108630448	5.96354567116086	2.46822422210948e-09	2.51468322116201e-08	ATXN3
ENSG00000160783	963.89143734974	-0.504256617081901	0.0845590660400333	-5.96336549936783	2.47094856918689e-09	2.51599265201482e-08	PMF1
ENSG00000165501	477.235665496966	-0.677836964116379	0.11368744839183	-5.96228496377346	2.48734872168e-09	2.53121756118343e-08	LRR1
ENSG00000158301	416.062632293124	0.943427681830787	0.158248948773854	5.96166792348805	2.49676154093097e-09	2.5393183257764e-08	GPRASP2
ENSG00000055917	7188.99890651785	0.363143621809597	0.0609306612537848	5.95994880634977	2.52316965785617e-09	2.56450961388536e-08	PUM2
ENSG00000257151	90.7143026912457	1.32671912805487	0.222608923801274	5.95986497486171	2.5244643628077e-09	2.56450961388536e-08	PWAR6
ENSG00000114956	1153.65097448627	-0.482470802830145	0.0809752932005773	-5.95824706228671	2.54957874597213e-09	2.58851830521665e-08	DGUOK
ENSG00000162882	143.203382778167	1.21589488193253	0.204110265049775	5.95704915495559	2.56833012311497e-09	2.60604268963546e-08	HAAO
ENSG00000003056	3653.20297135344	-0.389563084105653	0.0653972860098481	-5.95686928119599	2.57115734046158e-09	2.60739813128131e-08	M6PR
ENSG00000205937	4283.38838793458	-0.462594994238487	0.0776658867721672	-5.95621853382695	2.58141098957777e-09	2.61627874381381e-08	RNPS1
ENSG00000196305	10206.5677103417	-0.485155982133147	0.0814693887189567	-5.95507085252327	2.59959182734913e-09	2.63317867424941e-08	IARS
ENSG00000142252	401.351598408508	-0.412204053345663	0.069242240691618	-5.95307213094798	2.63155244090258e-09	2.66400876226403e-08	GEMIN7
ENSG00000125347	4124.36058052537	-1.3516391411785	0.227100226283476	-5.95172960986544	2.65323456746048e-09	2.68440393188146e-08	IRF1
ENSG00000261087	99.8547576975533	1.05742923029757	0.177706845077982	5.95041361425074	2.67465711096611e-09	2.70451302897747e-08	KB-1460A1.5
ENSG00000196924	89023.1571952606	-0.869972234426824	0.146260873823575	-5.94808585292753	2.71296297732996e-09	2.74166079379536e-08	FLNA
ENSG00000136045	3035.84202759577	-0.464995657551051	0.0781879061828345	-5.94715577193877	2.72841740351989e-09	2.75409477284863e-08	PWP1
ENSG00000185885	4117.28281298226	-1.22583304358806	0.206118109809055	-5.94723600329758	2.72708089023345e-09	2.75409477284863e-08	IFITM1
ENSG00000258711	64.1951507826247	-1.88624607262569	0.317177294929513	-5.9469769834719	2.73139799975185e-09	2.75551247718763e-08	RP11-218E20.3
ENSG00000130520	2375.00466528181	-0.624210089559626	0.104965610305519	-5.94680569895956	2.73425647091623e-09	2.75680541413082e-08	LSM4
ENSG00000270441	56.3874442431264	1.26969609202983	0.213524010167464	5.94638556588567	2.74128017800477e-09	2.76229402605519e-08	RP11-694I15.7
ENSG00000187116	102.931492139431	-1.97685799079377	0.332468805215469	-5.94599541305113	2.74781841332604e-09	2.76728740323613e-08	LILRA5
ENSG00000100031	208.301582225354	-1.4418548998626	0.242654279965108	-5.94201305688871	2.81542988326055e-09	2.83219404298913e-08	GGT1
ENSG00000186409	131.972617462442	0.946531110049413	0.159296148500341	5.94195854049408	2.81636659758053e-09	2.83219404298913e-08	CCDC30
ENSG00000197291	43.3802791710975	1.53487429583588	0.258313102241344	5.9419142216094	2.81712831937202e-09	2.83219404298913e-08	RAMP2-AS1
ENSG00000246203	51.5822758970856	-1.03777530762843	0.174704068368605	-5.9401897008995	2.84692445456221e-09	2.86050461144317e-08	RP11-29H23.5
ENSG00000184226	113.447435404994	1.99511720015096	0.335908197458596	5.93947160338912	2.85942198702659e-09	2.87141152206696e-08	PCDH9
ENSG00000130032	88.849229941734	2.19288867869304	0.369305372354167	5.93787375665372	2.88742237767949e-09	2.89786483518774e-08	PRRG3
ENSG00000167105	38.4480536700089	-1.68442978650448	0.283693239289869	-5.93750415315106	2.89393716883635e-09	2.90273686303878e-08	TMEM92
ENSG00000057149	24950.037293914	-2.03053776562272	0.342118587881844	-5.93518691338688	2.93510922263394e-09	2.94234601716223e-08	SERPINB3
ENSG00000163071	586.888503210657	1.04307343891366	0.175852057383262	5.93153958182206	3.00107193061687e-09	3.00502523270188e-08	SPATA18
ENSG00000239650	36.5020699183481	0.953283266031662	0.160714225269007	5.9315425528514	3.00101761600743e-09	3.00502523270188e-08	GUSBP4
ENSG00000162390	1107.31983956445	-1.13234597053512	0.19095260329487	-5.92998446209472	3.02963347997057e-09	3.03188792961222e-08	ACOT11
ENSG00000215039	250.9133796845	0.736024844740668	0.124149171279213	5.92855221792291	3.05617229673533e-09	3.05669681143157e-08	CD27-AS1
ENSG00000111445	845.118162366055	-0.683016385927042	0.115209895642937	-5.92845243123794	3.05802970864158e-09	3.05680579738026e-08	RFC5
ENSG00000153904	593.537662194415	1.31595230884861	0.22200124794584	5.927679781195	3.07244893377704e-09	3.06946426909852e-08	DDAH1
ENSG00000111331	6963.85051692197	-1.30646240308292	0.220428673622032	-5.9269167736458	3.08675316701192e-09	3.08199346766815e-08	OAS3
ENSG00000037897	413.990302701816	-0.526237469649221	0.0887966467469722	-5.92632142009535	3.09795937804509e-09	3.09141688392479e-08	METTL1
ENSG00000171421	862.04719022716	-0.616359262688706	0.104035478227386	-5.92451030350966	3.13229372190253e-09	3.12389567256257e-08	MRPL36
ENSG00000079308	6521.55887292101	1.15139459366864	0.194369741276207	5.92373373606779	3.14712877305531e-09	3.13690150167195e-08	TNS1
ENSG00000196584	309.721457376681	-1.06419209491397	0.179653468933926	-5.92358222320419	3.15003114361569e-09	3.1380053836942e-08	XRCC2
ENSG00000050820	2124.67971207818	-0.877929123902982	0.148241114668314	-5.92230519763243	3.17459753496315e-09	3.15887812770408e-08	BCAR1
ENSG00000155970	102.633029939391	1.42131073988398	0.239990729871323	5.92235683705804	3.1736005281621e-09	3.15887812770408e-08	MICU3
ENSG00000241506	49.6531817332858	-0.591945157450181	0.0999735146444029	-5.92101977764489	3.1995137556443e-09	3.18186001080371e-08	PSMC1P1
ENSG00000139160	207.967173293009	0.537277293177804	0.090763749758197	5.91951406381028	3.22894228496684e-09	3.20930062354038e-08	ETFBKMT
ENSG00000185721	2135.51521981205	-0.460167848366799	0.0777446854534187	-5.9189621217583	3.23979562533136e-09	3.21825834759478e-08	DRG1
ENSG00000055070	5927.7417673367	-0.391501654718969	0.0661650440686028	-5.91704668575514	3.27773679898691e-09	3.25225155826834e-08	SZRD1
ENSG00000106780	4591.28811995984	0.759495853216275	0.128355771792746	5.91711492680375	3.27637767162599e-09	3.25225155826834e-08	MEGF9
ENSG00000211593	66.8430566467644	-3.72840962821024	0.630209861730107	-5.91613977282851	3.29585159555516e-09	3.26837058678905e-08	IGKJ5
ENSG00000161036	614.285346351759	-0.676921021598337	0.114421875259067	-5.91601055362617	3.29844055688857e-09	3.26908368798656e-08	LRWD1
ENSG00000069188	1763.98951594751	-1.3291037299968	0.224712328261825	-5.91468986271277	3.32501494584833e-09	3.29355446449101e-08	SDK2
ENSG00000072134	3458.5694496744	0.57989220264302	0.0980612887712178	5.913569053696	3.3477308067693e-09	3.31076129159802e-08	EPN2
ENSG00000132254	2328.70509478823	-0.394643567750981	0.066735446606955	-5.91355250943735	3.34806724449197e-09	3.31076129159802e-08	ARFIP2
ENSG00000159479	2723.77746032676	-0.511365817488381	0.0864727171721434	-5.91360875674107	3.34692355507911e-09	3.31076129159802e-08	MED8
ENSG00000169762	804.364280035777	0.530216898056902	0.08968257850468	5.9121504633058	3.37669863276811e-09	3.33718610495675e-08	TAPT1
ENSG00000001036	1737.46197873834	-0.827144571651359	0.139918364821543	-5.91162262871162	3.38753926479111e-09	3.34600841617757e-08	FUCA2
ENSG00000157368	937.471057886439	1.90117385902527	0.321606495690182	5.91149085762481	3.39025085130298e-09	3.34679591379616e-08	IL34
ENSG00000261799	230.670684109331	0.696984833862626	0.117921137451595	5.91060134701236	3.40861056424754e-09	3.36302135974829e-08	RP11-283I3.6
ENSG00000028116	1448.35415076429	-0.575344444812624	0.0973462489258717	-5.91028880065778	3.41508454803243e-09	3.36371398046484e-08	VRK2
ENSG00000125458	972.504296221271	-0.61176069578288	0.103506858546689	-5.9103397047543	3.414029321646e-09	3.36371398046484e-08	NT5C
ENSG00000164733	41128.6514816938	-0.958003480840398	0.162089887849462	-5.9103223128276	3.41438981527499e-09	3.36371398046484e-08	CTSB
ENSG00000027697	8104.44425936327	-0.653202867926225	0.110601971727126	-5.90588809336772	3.507520183566e-09	3.4501804334857e-08	IFNGR1
ENSG00000204267	2264.53941620876	-1.00549658657398	0.170251248224244	-5.90595720772397	3.50604980410448e-09	3.4501804334857e-08	TAP2
ENSG00000211644	450.030451393993	-3.02765027932836	0.512654636097139	-5.90582834162583	3.50879186108653e-09	3.4501804334857e-08	IGLV1-51
ENSG00000178381	680.143629933612	-0.652329049238293	0.110461516739795	-5.90548698308145	3.51606549874478e-09	3.45538915764783e-08	ZFAND2A
ENSG00000147382	856.862990543379	-0.690666323867019	0.116966773332956	-5.90480787138565	3.53057962503335e-09	3.46770357216056e-08	NA
ENSG00000111666	631.456875080225	1.32054107176175	0.223642634346017	5.90469288480401	3.53304291083476e-09	3.4681745766493e-08	CHPT1
ENSG00000041802	3272.48245609777	-0.337342778921277	0.0571388717404138	-5.90391039665346	3.54985015369366e-09	3.48181296195989e-08	LSG1
ENSG00000103184	78.3227136989897	1.48632824763045	0.251755851556448	5.90384786864505	3.55119656046788e-09	3.48181296195989e-08	SEC14L5
ENSG00000113240	1101.57646597286	0.837346240470505	0.141832504344697	5.90376828174376	3.55291101306208e-09	3.48181296195989e-08	CLK4
ENSG00000170727	275.201833309864	-0.795973239110237	0.134832393745181	-5.90342733671661	3.5602647387145e-09	3.4870648978681e-08	NA
ENSG00000175550	4154.43090440692	-0.625196793396947	0.105945885126398	-5.9010955701683	3.6109564885921e-09	3.53473417077579e-08	DRAP1
ENSG00000138496	5304.47688174139	-1.08568701013814	0.184014170695085	-5.90001849334279	3.63460831184028e-09	3.55589575354805e-08	PARP9
ENSG00000131747	5948.88356064083	-1.13253161316617	0.191977344794417	-5.89929824469117	3.6505085168421e-09	3.56945416107105e-08	TOP2A
ENSG00000188313	2675.10999365487	-1.085474241236	0.184015022255735	-5.89883493167998	3.66077237776729e-09	3.57748929460623e-08	PLSCR1
ENSG00000105784	120.222603318979	1.22113598424981	0.20702637315723	5.89845615139283	3.66918443544736e-09	3.58370678686738e-08	RUNDC3B
ENSG00000182836	57.6144029524886	2.582211994458	0.437806378363688	5.8980684660399	3.67781374373907e-09	3.59012940713513e-08	PLCXD3
ENSG00000185507	1475.07153752767	-1.10924821807493	0.188106791881514	-5.89690678885021	3.70378943216046e-09	3.61333854327334e-08	IRF7
ENSG00000204392	942.885635572399	-0.51561826023647	0.087440044956758	-5.89682062139217	3.70572327866447e-09	3.61333854327334e-08	LSM2
ENSG00000127324	74.5442772777861	2.73399160630562	0.463691408769204	5.89614462248194	3.72092878554247e-09	3.62354473278685e-08	TSPAN8
ENSG00000146731	9854.00196613029	-0.646542554076622	0.10965546199767	-5.89612721790696	3.72132107429879e-09	3.62354473278685e-08	CCT6A
ENSG00000205220	751.376812866366	-1.10330477729303	0.187125168883542	-5.89607899287814	3.72240824806108e-09	3.62354473278685e-08	PSMB10
ENSG00000186310	74.1528121675966	1.52392848599193	0.258518328897111	5.89485663354435	3.75006829681726e-09	3.64843873306934e-08	NAP1L3
ENSG00000116663	781.013310960067	-0.878534599652193	0.149041596256527	-5.89455978544457	3.75681563073086e-09	3.65297039332968e-08	FBXO6
ENSG00000137819	1522.92298720944	-1.09118312731936	0.18512543556895	-5.89429066819372	3.76294285656108e-09	3.65689438361631e-08	PAQR5
ENSG00000165121	112.782082954508	1.09147043780925	0.185221715577578	5.89277793052347	3.79756610815849e-09	3.68849157049638e-08	RP11-213G2.3
ENSG00000151465	2548.68617580424	-0.388352084591421	0.0659044374589855	-5.89265457023445	3.80040319020539e-09	3.68919761101393e-08	CDC123
ENSG00000211666	2215.20417595082	-3.44980996674934	0.58563631714972	-5.89070360857997	3.84554735322067e-09	3.73094918847708e-08	IGLV2-14
ENSG00000211950	340.703251162233	-3.56327831472802	0.604945631224896	-5.89024555398984	3.85622190396057e-09	3.73923059051262e-08	IGHV1-24
ENSG00000184995	50.9517914012003	-2.17717572060936	0.369737456867846	-5.88843699811441	3.89865112965553e-09	3.77827703435519e-08	IFNE
ENSG00000237149	188.657630176125	-1.0124922142539	0.171963330083621	-5.88783791149867	3.91280579893006e-09	3.78989383837641e-08	ZNF503-AS2
ENSG00000213930	665.441489271922	0.78309753137056	0.133017738163381	5.88716619439664	3.92873600244169e-09	3.80321658530942e-08	GALT
ENSG00000260846	285.433698899669	2.74039933042462	0.465545916279964	5.88642115545191	3.94647892291796e-09	3.81827841778498e-08	FRG2HP
ENSG00000023734	4378.19808690469	-0.456777299047088	0.0776113437122505	-5.88544505479279	3.96984258697477e-09	3.83875873606636e-08	STRAP
ENSG00000160886	841.010062717731	-1.72877239341684	0.293800334238615	-5.88417435908291	4.00045938021185e-09	3.86622616607207e-08	LY6K
ENSG00000136810	10272.9886409657	-0.770355006453092	0.131049167115589	-5.87836629113114	4.14335284548976e-09	4.00211258550815e-08	TXN
ENSG00000189144	251.001169740173	0.844314722297469	0.143637965804051	5.87807490569222	4.15065104405142e-09	4.00694821662899e-08	ZNF573
ENSG00000138685	328.909908076503	1.43202463639705	0.243634088634312	5.8777679446429	4.15835289021167e-09	4.01216796796748e-08	FGF2
ENSG00000148925	2235.64865651945	-0.566089137982234	0.0963278221565272	-5.87669403614639	4.1854075385382e-09	4.0325805742547e-08	BTBD10
ENSG00000160818	1343.14535103245	-0.555959259542855	0.0946039882807408	-5.87670001705452	4.18525639001803e-09	4.0325805742547e-08	GPATCH4
ENSG00000166411	3175.12659889834	-0.579719160135694	0.0986478355168785	-5.876653624463	4.18642895514059e-09	4.0325805742547e-08	IDH3A
ENSG00000254343	50.2907655422671	1.26635452178864	0.215512291098616	5.87601994917853	4.20247703815191e-09	4.04580980495649e-08	RP11-760H22.2
ENSG00000077264	138.184174239423	1.88377890045888	0.320674480983319	5.87442722190566	4.24307832451365e-09	4.08264933117623e-08	PAK3
ENSG00000140157	2303.76206987217	-0.527607757951039	0.0898233543804412	-5.87383717286252	4.25821636498858e-09	4.09496131513176e-08	NIPA2
ENSG00000119718	1418.44605194004	-0.594065503694384	0.101165715867948	-5.8722018482014	4.30044677107185e-09	4.13329911482404e-08	EIF2B2
ENSG00000064012	1525.51539040529	-0.671753907997037	0.114429007677314	-5.87048617856901	4.34519007445573e-09	4.17400868525877e-08	CASP8
ENSG00000140092	1237.0692561151	1.36877353812963	0.233175516811672	5.87014261550943	4.35420421471407e-09	4.18037080098002e-08	FBLN5
ENSG00000118680	19179.3685904579	-0.551750161139056	0.0940056818225842	-5.86932779425362	4.37565568556666e-09	4.19866017292876e-08	MYL12B
ENSG00000131016	1910.25755261242	1.47198457350595	0.2508591041499	5.86777417743773	4.41684249941873e-09	4.23585613918473e-08	AKAP12
ENSG00000244754	3969.12819279591	0.651099491023264	0.110968832178686	5.867408697019	4.42658616566431e-09	4.24287313236344e-08	N4BP2L2
ENSG00000181234	100.941648458259	2.67412808384839	0.455979777951776	5.86457604734217	4.50281691791418e-09	4.31357524251472e-08	TMEM132C
ENSG00000068079	1138.25474359258	-1.28488180706961	0.219132973410638	-5.86348000061974	4.53265464612332e-09	4.33978100647174e-08	IFI35
ENSG00000173611	537.493600849303	0.63507787214301	0.108327176173155	5.86259048355393	4.55701136823302e-09	4.36071317738467e-08	SCAI
ENSG00000075188	843.773034207262	-0.7104733090059	0.121198745932712	-5.8620516535736	4.57182748470771e-09	4.37249780717423e-08	NUP37
ENSG00000142065	366.727161849115	0.796430773392857	0.135883263660082	5.8611395689256	4.59701382027955e-09	4.39418220994792e-08	ZFP14
ENSG00000267254	47.7613383124778	1.33669188041335	0.228081337567622	5.86059295630466	4.61217265193267e-09	4.40626308599666e-08	ZNF790-AS1
ENSG00000250305	418.611572999435	1.39559832574451	0.238179580530509	5.85943733142875	4.64438110101782e-09	4.4346103107097e-08	KIAA1456
ENSG00000159596	1103.30867656032	-0.479514582102377	0.0818476303915082	-5.85862510385062	4.66714958472902e-09	4.45391791429134e-08	TMEM69
ENSG00000152582	133.739050417003	1.24217474416873	0.212081012298164	5.85707664589212	4.71085748835273e-09	4.49072636144334e-08	SPEF2
ENSG00000164463	1767.62341103925	0.752292901824831	0.128441520424191	5.85708499354655	4.71062079694566e-09	4.49072636144334e-08	CREBRF
ENSG00000186591	7070.06839558344	-0.527876981865736	0.090153100620647	-5.85533917559836	4.7603748489159e-09	4.5354568655911e-08	UBE2H
ENSG00000101605	137.813255003827	1.38325717492809	0.236251372674219	5.85502280588035	4.76944563247272e-09	4.5416240736667e-08	MYOM1
ENSG00000211650	90.7156621644185	-4.07496781333893	0.696005073952962	-5.85479612985456	4.77595510636102e-09	4.54534693111104e-08	IGLV5-45
ENSG00000260534	198.697195757486	0.580236391838336	0.0991135861534007	5.85425686182204	4.79147607752792e-09	4.55763744632322e-08	RP11-1006G14.4
ENSG00000123358	2139.92260689072	1.95760107860136	0.334690691989276	5.84898572161092	4.9457953717213e-09	4.70186734550318e-08	NR4A1
ENSG00000211670	181.117403455095	-4.00902660536905	0.685506521285624	-5.84826909866644	4.9671453014323e-09	4.71959789700766e-08	IGLV3-9
ENSG00000144642	1031.21971439282	1.18809819041682	0.203226434031395	5.84617939137423	5.02991602892908e-09	4.77664432013944e-08	RBMS3
ENSG00000100949	1933.59220811615	-0.627751745975648	0.107386256097865	-5.84573639855323	5.0433214768588e-09	4.78677466774823e-08	RABGGTA
ENSG00000145901	6690.73015456771	-0.575623380001721	0.0984826021136084	-5.84492456177882	5.06797883124066e-09	4.80756776487143e-08	TNIP1
ENSG00000186442	140.497764313242	-3.13555135497587	0.536490217123235	-5.84456389864724	5.07897059448031e-09	4.81538193618759e-08	KRT3
ENSG00000258498	88.2428723271242	1.60111991317356	0.273968414054315	5.84417703296313	5.0907867050712e-09	4.82396877857777e-08	DIO3OS
ENSG00000070814	2838.69354063184	-0.760201514668109	0.130083701577961	-5.84394128892859	5.09800018985339e-09	4.82818728706429e-08	TCOF1
ENSG00000140718	2226.07001861507	0.375773100032208	0.0643135899127898	5.84282576266948	5.13226904618074e-09	4.85801081398906e-08	FTO
ENSG00000061656	77.5095056431396	-1.82230384080397	0.311898783568233	-5.84261285009247	5.13883512265637e-09	4.86159385548708e-08	SPAG4
ENSG00000180479	214.344021145029	0.754372165964487	0.129160047381024	5.8405999475912	5.20131691100941e-09	4.9180434589063e-08	ZNF571
ENSG00000163625	7656.85096805869	0.440880702447079	0.0754959803570208	5.8397904148294	5.22665319393203e-09	4.9366600642633e-08	WDFY3
ENSG00000164796	39.9536306695851	-3.20475672418185	0.548774529164899	-5.83984232843078	5.22502483550617e-09	4.9366600642633e-08	CSMD3
ENSG00000170515	6259.39643419267	-0.490590354153536	0.0840134183597658	-5.83942855476621	5.23801727377315e-09	4.94472224607862e-08	PA2G4
ENSG00000130309	4888.4915058092	-0.726273299305452	0.12437637270635	-5.83931886339996	5.24146683563233e-09	4.94530840190826e-08	COLGALT1
ENSG00000188517	46.3317186066107	1.76663362774695	0.302581666747706	5.83853492095401	5.26618459612472e-09	4.96594958436076e-08	COL25A1
ENSG00000198105	534.512337200634	0.701436194535034	0.120155804758135	5.8377220804852	5.29193326124072e-09	4.98754011893647e-08	ZNF248
ENSG00000205060	1104.1318127895	-0.490562595055189	0.0840373508135846	-5.83743526308173	5.30104809101383e-09	4.9934387809911e-08	SLC35B4
ENSG00000109861	12001.9847077222	-0.991462091282906	0.169856149573952	-5.83706915392688	5.31270494396742e-09	5.00172431531408e-08	CTSC
ENSG00000197785	1272.28600706752	-0.819085401151434	0.14033605457781	-5.83659989313215	5.32768260101695e-09	5.01312566811514e-08	ATAD3A
ENSG00000139725	509.155892181201	-1.09573075556451	0.187738906491768	-5.83646073176926	5.33213218378519e-09	5.01461360780616e-08	RHOF
ENSG00000069956	12166.8022081139	-0.909453506969123	0.155841237442318	-5.83576928607066	5.3542943206532e-09	5.03274879612795e-08	MAPK6
ENSG00000241468	2086.41069842932	-0.563767107335729	0.0966091011121327	-5.83554862684596	5.36138570862494e-09	5.03670641289037e-08	ATP5J2
ENSG00000175198	863.577480325198	0.764616398081389	0.131042871573551	5.83485685943801	5.38367651049003e-09	5.05493106513949e-08	PCCA
ENSG00000179958	866.998195135831	-0.692525685971949	0.118746281867429	-5.83197785295794	5.47741905418553e-09	5.14018879894394e-08	DCTPP1
ENSG00000103707	512.416122510747	-0.394417730440986	0.0676318315959771	-5.83183570714425	5.48208833134195e-09	5.1418106382431e-08	MTFMT
ENSG00000184949	106.100514127742	1.15008015206728	0.197214725169083	5.83161399880896	5.48937884938462e-09	5.14378536768593e-08	FAM227A
ENSG00000233251	38.4935725449488	1.38856747934034	0.238111188288239	5.83159275010396	5.49007807361548e-09	5.14378536768593e-08	AC007743.1
ENSG00000228203	54.7493401325294	-1.57979003461135	0.270913748892668	-5.83133946161308	5.49841963104377e-09	5.14884147881833e-08	RNF144A-AS1
ENSG00000211659	766.651155537269	-3.5174059236563	0.603218752766619	-5.83106196139289	5.50757270861158e-09	5.15465169511008e-08	IGLV3-25
ENSG00000100626	337.483918313784	2.20924354156156	0.378926340372252	5.83027176044618	5.53371800537709e-09	5.17635055580566e-08	GALNT16
ENSG00000213047	1733.82191361658	-0.709139057186447	0.121681874608488	-5.82781173833906	5.61588792372334e-09	5.25040473638798e-08	DENND1B
ENSG00000140398	213.402194920203	1.01788045234127	0.174666314909976	5.82757157764444	5.62397310176852e-09	5.25515348681021e-08	NEIL1
ENSG00000167130	980.955329848974	-0.555322268662123	0.0953047578215831	-5.82680530705217	5.64984591670845e-09	5.2765094103533e-08	DOLPP1
ENSG00000151348	4424.98033018208	-0.711384735795156	0.122113398578502	-5.82560754246664	5.6905200675337e-09	5.3116584271592e-08	EXT2
ENSG00000171943	260.736643298188	0.808915396217831	0.138857384491226	5.82551226340392	5.69376779403766e-09	5.31185391372254e-08	SRGAP2C
ENSG00000140365	1085.08722780463	-0.440629882543737	0.0756487934403207	-5.82467825995599	5.72227310138017e-09	5.33560003367625e-08	COMMD4
ENSG00000021645	74.8114075392749	1.36292705941374	0.234030419827127	5.82371753390225	5.75528173673637e-09	5.36207672112088e-08	NRXN3
ENSG00000157404	1761.91097046049	1.31719927413086	0.226180141670715	5.82367339767832	5.75680261141903e-09	5.36207672112088e-08	KIT
ENSG00000011566	2059.43536920974	0.517872931206682	0.0889555539869728	5.82170430058277	5.8250543012882e-09	5.42275955002245e-08	MAP4K3
ENSG00000123104	9668.668583423	0.748315979691962	0.12857993412051	5.81985038964643	5.89003252343192e-09	5.4803320174114e-08	ITPR2
ENSG00000148572	2414.56256413016	-0.729001610215089	0.125282587951544	-5.81885816804048	5.925098275078e-09	5.51002623102068e-08	NRBF2
ENSG00000112964	467.918608610346	1.21395547256109	0.208658023117509	5.81791897777844	5.95847689926779e-09	5.53812076713975e-08	GHR
ENSG00000131462	2067.05128219309	-0.622311912656287	0.106969911832454	-5.81763509005231	5.96860215972576e-09	5.5445840360513e-08	TUBG1
ENSG00000135116	79.8370040195029	-2.3018481649787	0.39569564583443	-5.81721883778792	5.98347865818911e-09	5.555451799316e-08	HRK
ENSG00000205707	529.050412785543	0.868473529871912	0.149306060385238	5.81673327680795	6.00087777043515e-09	5.56864894164107e-08	LYRM5
ENSG00000148842	563.078650901083	0.551337061870314	0.0947876472309913	5.81654970849463	6.00746838764247e-09	5.57180741756782e-08	CNNM2
ENSG00000139211	827.716261950505	-1.50684619447786	0.259093446861013	-5.81584062713168	6.03299258849916e-09	5.59251375528796e-08	AMIGO2
ENSG00000179388	1822.87884541465	1.52461452812376	0.262183490315529	5.81506686896623	6.06096526664297e-09	5.6154666537742e-08	EGR3
ENSG00000105676	1371.8464803152	-0.594877558054219	0.10231757085038	-5.81403128622075	6.09860084251468e-09	5.64734314246209e-08	ARMC6
ENSG00000112195	61.6770688541386	-1.83215892586638	0.315160832113933	-5.81340934270678	6.12131292524212e-09	5.66537394769762e-08	TREML2
ENSG00000185261	319.724571257018	0.719946575096694	0.123845913126784	5.81324451425107	6.12734589583141e-09	5.66795705274183e-08	KIAA0825
ENSG00000198840	10168.8955778934	0.847704748828588	0.145830988579532	5.81292602543304	6.13901945673476e-09	5.6757523618241e-08	MT-ND3
ENSG00000184640	14269.1133505381	-0.697114668719421	0.119985390563855	-5.80999624573813	6.24742434374557e-09	5.77292387958265e-08	SEPT9
ENSG00000237757	28.5909252626204	1.39981000163854	0.24107837338408	5.80645199313833	6.38105573699022e-09	5.89329093765451e-08	EEF1A1P30
ENSG00000148357	227.46579698935	1.88085217519886	0.323953070459864	5.80594026328848	6.40057808129551e-09	5.90819992583365e-08	HMCN2
ENSG00000168242	1801.32901784999	-0.893913378845176	0.153996592821189	-5.80476075781191	6.44579739852141e-09	5.94680084001846e-08	NA
ENSG00000099331	5143.68833099365	-0.57587461624364	0.0992159362928031	-5.80425522109811	6.46527341370889e-09	5.96162315885404e-08	MYO9B
ENSG00000131323	2460.02436994357	-0.369756435288132	0.0637314404152867	-5.80179002512302	6.56106916013173e-09	6.04676711262958e-08	TRAF3
ENSG00000176407	3036.32856704508	-0.47779289742035	0.0823560037690894	-5.80155514539037	6.57026812068468e-09	6.05205466564438e-08	KCMF1
ENSG00000158887	104.550604764575	1.57670439870887	0.27180382027147	5.8008912352082	6.5963377608632e-09	6.07286851359512e-08	MPZ
ENSG00000168300	3446.60621775712	0.626209227432922	0.107960040026788	5.80037972640195	6.61649167203554e-09	6.08821704748407e-08	PCMTD1
ENSG00000241749	12.4628084559654	-3.09435974207453	0.533750075765907	-5.79739447836941	6.7353133212362e-09	6.19429157260245e-08	RPSAP52
ENSG00000256268	19.2884826125014	-2.31585979717444	0.399477841414087	-5.79721715972197	6.74243604533452e-09	6.19758198636085e-08	RP11-221N13.3
ENSG00000161526	2482.17722400856	-0.37681846998446	0.0650119543170534	-5.79614124729698	6.78581178242583e-09	6.23417484982401e-08	SAP30BP
ENSG00000269968	174.471943785485	-1.16401302563453	0.200862855599161	-5.7950636127439	6.82952894268108e-09	6.27104277861835e-08	RP5-940J5.9
ENSG00000142453	2375.20851627886	-0.605988028093176	0.104578760962504	-5.79456117586294	6.85000516298048e-09	6.28654279603085e-08	CARM1
ENSG00000131470	207.568379769645	-0.776638819523252	0.134067894387805	-5.79287698273791	6.91907889679022e-09	6.34660316645243e-08	PSMC3IP
ENSG00000083457	565.419772244692	-0.774335414396262	0.133676934511871	-5.79258805734732	6.93099645490972e-09	6.35420089256354e-08	ITGAE
ENSG00000261879	54.7558099860981	0.863031705844345	0.149023213830698	5.79125683616525	6.98616487975032e-09	6.40142141471042e-08	RP11-333E1.1
ENSG00000197956	18718.5041341489	-1.16855741161093	0.20179919299123	-5.79069417617402	7.00961079993579e-09	6.41954036748441e-08	S100A6
ENSG00000120738	3170.10959560336	1.45286699524012	0.250961549680085	5.78920156132354	7.0721791060055e-09	6.47345064451802e-08	EGR1
ENSG00000101367	5195.93219296579	-0.4219850181258	0.0728972336000817	-5.78876587335033	7.09054470972392e-09	6.48686515751457e-08	MAPRE1
ENSG00000198673	92.9640060163067	1.06570536392282	0.184125089909484	5.78794212373075	7.12539514900842e-09	6.51533908944112e-08	FAM19A2
ENSG00000137764	532.699649900644	0.42900139161109	0.0741501110971924	5.78557989007967	7.22626067419027e-09	6.60274498596545e-08	MAP2K5
ENSG00000261366	47.194204722306	1.19243909450489	0.206107259042307	5.78552691470282	7.22853852493158e-09	6.60274498596545e-08	MANEA-AS1
ENSG00000172915	384.441755174881	1.34734642568364	0.23296363687833	5.7835052875111	7.31598872398405e-09	6.67913477083097e-08	NBEA
ENSG00000186951	2993.23631932626	0.765713205524895	0.132434802180303	5.78181258188021	7.39000125325404e-09	6.74318329387476e-08	PPARA
ENSG00000168743	1519.86807488367	-1.41763496260108	0.245210551618336	-5.78129673965903	7.41270053681794e-09	6.7603674222842e-08	NPNT
ENSG00000180071	91.4744841304561	1.96800915504013	0.340461119929746	5.78042260874377	7.45132095496328e-09	6.79204610300433e-08	ANKRD18A
ENSG00000171566	2822.73669732128	-0.466276090086236	0.0806769181463056	-5.77954761782863	7.49017529517936e-09	6.82035076487608e-08	PLRG1
ENSG00000273381	37.5910489346192	1.16803042213451	0.202094504139283	5.77962486960807	7.48673698339903e-09	6.82035076487608e-08	RP11-305L7.7
ENSG00000042753	4199.99559560059	-0.678360696897739	0.117376449082559	-5.7793595069536	7.49855413168465e-09	6.82442591797203e-08	AP2S1
ENSG00000186827	127.571197074579	-1.72418251629965	0.298355747132118	-5.77894856349506	7.5168900958543e-09	6.83755408667121e-08	TNFRSF4
ENSG00000042493	7216.02462712148	-0.660561134434334	0.114340162745301	-5.77715754966842	7.59731405198503e-09	6.90352606917122e-08	CAPG
ENSG00000048140	2060.66248500447	-0.629470615145144	0.108957292511344	-5.77722335638625	7.59434430614378e-09	6.90352606917122e-08	TSPAN17
ENSG00000171552	4248.49733582348	-0.648586768695908	0.112270128969935	-5.77701989519931	7.60352981741377e-09	6.90558502845947e-08	BCL2L1
ENSG00000154429	1528.07924615513	0.700831773853938	0.121322748026642	5.77659000684717	7.62297320927519e-09	6.91964904557415e-08	CCSAP
ENSG00000128805	369.258399366101	-1.14700898477207	0.198627495975469	-5.77467373859324	7.71023366127515e-09	6.9952265230967e-08	ARHGAP22
ENSG00000184900	3432.07556146453	-0.484324464422431	0.0838749527796875	-5.77436348244029	7.72445274518389e-09	7.00449208216027e-08	SUMO3
ENSG00000173421	47.3989159430972	1.26974383182149	0.219908264084272	5.77397051042567	7.74249931378994e-09	7.01721697786363e-08	CCDC36
ENSG00000130119	1557.5915861529	-0.337361209735144	0.0584421059698282	-5.77257106219466	7.80710015126725e-09	7.07210010075676e-08	GNL3L
ENSG00000175130	1721.47538491592	-1.01064265302338	0.175103441055763	-5.77168927652044	7.84807366834467e-09	7.1055345387711e-08	MARCKSL1
ENSG00000107186	1174.94587514607	1.07716391320518	0.186655365749463	5.77087033571272	7.88631422386506e-09	7.13646126168907e-08	MPDZ
ENSG00000159433	1381.32292826429	0.9179727292493	0.159081319452391	5.77046212848407	7.90544311863832e-09	7.15007046265668e-08	STARD9
ENSG00000002834	6933.36683673022	-0.576817597022449	0.0999621234134613	-5.77036158622429	7.91016152379342e-09	7.15063877561946e-08	LASP1
ENSG00000130303	2226.70504785218	-1.96326851866641	0.340386673056096	-5.7677596512213	8.03322604487713e-09	7.2581338988417e-08	BST2
ENSG00000168615	6554.63767798838	-0.903537255030967	0.156665621433994	-5.76729755233277	8.05527588428688e-09	7.27429691554687e-08	ADAM9
ENSG00000092010	5429.09885756983	-0.621782369023589	0.107816285145722	-5.76705428297036	8.06690753123986e-09	7.28103997773188e-08	PSME1
ENSG00000105357	5045.88995392391	1.57856122810707	0.273768444463036	5.76604521095639	8.11532975955609e-09	7.32096543789057e-08	MYH14
ENSG00000152763	166.15996616112	0.825321546230187	0.143136977631579	5.76595621820721	8.11961378028898e-09	7.32105248688975e-08	WDR78
ENSG00000271997	34.0365267303533	1.19218739211514	0.20677861722333	5.7655255080245	8.14037882516599e-09	7.33599190723593e-08	NA
ENSG00000066933	4961.10909017451	0.386872401806014	0.0671134737018698	5.76445206106558	8.19235591891205e-09	7.37578722799738e-08	MYO9A
ENSG00000138107	7155.69382338827	-0.462051028059147	0.0801554155288619	-5.76443930844292	8.19297534563343e-09	7.37578722799738e-08	ACTR1A
ENSG00000136950	2408.05413952497	-0.577234673328585	0.100145465239091	-5.76396217193134	8.21618381015401e-09	7.39287398625438e-08	ARPC5L
ENSG00000135446	3038.29021415928	-0.557737261633712	0.0967795156768	-5.7629681005669	8.26474207154346e-09	7.43252616520148e-08	CDK4
ENSG00000269378	81.4001013339241	-1.13773890511715	0.197425189870434	-5.76288621459008	8.26875444221065e-09	7.43252616520148e-08	ITGB1P1
ENSG00000164066	763.182026482827	0.794200217842321	0.137817623464766	5.76268983513103	8.27838465334753e-09	7.43735862767086e-08	INTU
ENSG00000212722	137.225669686174	5.0922861712943	0.88409607876757	5.75987869824391	8.4174405339653e-09	7.55840333103828e-08	KRTAP4-9
ENSG00000117122	845.569632777826	-1.35548948598174	0.235344637038824	-5.75959368795018	8.43166500943032e-09	7.56728949485987e-08	MFAP2
ENSG00000185946	727.825471054121	0.787373440666697	0.136744356535407	5.75799587358344	8.51184355093885e-09	7.63532892770979e-08	RNPC3
ENSG00000169188	1323.03000601295	-0.410521793632623	0.0713045862602982	-5.75729858573203	8.54706542662035e-09	7.66299204377455e-08	APEX2
ENSG00000198858	2748.78182938544	-0.610447553347651	0.106046318150443	-5.75642383436301	8.59145188495672e-09	7.69489514880627e-08	R3HDM4
ENSG00000258405	25.3546482747693	1.30889491871872	0.227379497675289	5.75643332886547	8.59096891598107e-09	7.69489514880627e-08	ZNF578
ENSG00000160710	20067.1063776424	-0.499192223252416	0.0867291946533772	-5.75575762287997	8.62540690550559e-09	7.72135119963923e-08	ADAR
ENSG00000254245	25.6381330273514	1.41681088119711	0.246161690518987	5.75561078659327	8.6329082867692e-09	7.72411133969222e-08	PCDHGA3
ENSG00000066739	4921.49538957236	0.539610565112807	0.0937678334343983	5.75475134007791	8.676941942888e-09	7.75953841368343e-08	ATG2B
ENSG00000205531	5793.26865846676	-0.454100205053976	0.078914915035358	-5.75430138713975	8.70008224174711e-09	7.7762544904123e-08	NAP1L4
ENSG00000103855	3588.47945740112	-0.948259814897853	0.164872579939238	-5.75147071300349	8.84704087507896e-09	7.90356748180917e-08	CD276
ENSG00000259261	155.119066475106	-4.036597067473	0.702370309708788	-5.74710663545364	9.07834805935603e-09	8.10606532797352e-08	IGHV4OR15-8
ENSG00000024526	602.476699985618	-1.3614010481543	0.236896562361924	-5.74681639353801	9.09393838795293e-09	8.11584098195921e-08	DEPDC1
ENSG00000202515	98.5552876224917	-1.57281653903603	0.273691128630283	-5.74668439896961	9.10103707570556e-09	8.1180322038041e-08	VTRNA1-3
ENSG00000132837	82.3971796550656	1.14563471437397	0.199381720884194	5.7459365346705	9.14135916757883e-09	8.14937843640164e-08	DMGDH
ENSG00000214787	48.2051030417308	1.40425568245171	0.24439434836889	5.74585988515624	9.14550162570498e-09	8.14937843640164e-08	MS4A4E
ENSG00000105427	16786.3085083212	-1.81735242972096	0.31630035911721	-5.74565401946798	9.15663649699686e-09	8.15514395705533e-08	CNFN
ENSG00000165912	1927.25034752787	-0.719014814538612	0.125144863337205	-5.74546006415954	9.16713921581559e-09	8.16034088136985e-08	PACSIN3
ENSG00000163710	243.697064205865	2.2386652304862	0.389700682106572	5.74457611514775	9.21515372328061e-09	8.19890750860636e-08	PCOLCE2
ENSG00000175066	1910.51237590614	1.11509638891446	0.194143404586428	5.74367381312735	9.26441724029083e-09	8.23854560590054e-08	GK5
ENSG00000153406	1617.3170952562	-0.487930935103477	0.0849530255676105	-5.7435380534523	9.27185151406733e-09	8.24096492223889e-08	NMRAL1
ENSG00000165490	417.811602906883	-0.988632162642041	0.172205713459334	-5.74099513182239	9.41217971292749e-09	8.36143993501581e-08	DDIAS
ENSG00000172671	449.25463171556	0.500907884310267	0.0872635588601125	5.74017253998597	9.45801383555936e-09	8.39789009076101e-08	ZFAND4
ENSG00000112530	36.6064431468634	1.61282621634133	0.281036324346607	5.73885322508063	9.53197834139471e-09	8.45926788541136e-08	PACRG
ENSG00000189298	298.739870026474	0.701659792008671	0.122305220411326	5.73695701335489	9.63927094933224e-09	8.55014581467152e-08	ZKSCAN3
ENSG00000078699	1629.12175291772	0.500888778785481	0.0873205542205593	5.73620705063676	9.68202896780152e-09	8.58371766957779e-08	CBFA2T2
ENSG00000060762	1162.22178159195	0.716679566377059	0.124942816979162	5.73606057318675	9.69040165740571e-09	8.5867862228294e-08	MPC1
ENSG00000173531	176.103314684553	0.86102387363647	0.150113326549444	5.73582568202477	9.7038427921704e-09	8.59434060463603e-08	MST1
ENSG00000174851	1968.77077583733	-0.592549485181436	0.103308963867001	-5.73570252765555	9.71089727230504e-09	8.59623377274476e-08	YIF1A
ENSG00000064651	4631.19381026285	1.27210470856966	0.221812784853775	5.73503781311913	9.7490593379692e-09	8.62564799624067e-08	SLC12A2
ENSG00000130054	53.6515676894668	-2.11850894119292	0.369506070686602	-5.73335354749758	9.84640886159903e-09	8.70737309698209e-08	FAM155B
ENSG00000156076	61.6447477393093	3.33046804600483	0.580907462765413	5.73321614797324	9.85439202361523e-09	8.71002708538246e-08	WIF1
ENSG00000129277	232.644116253987	-2.14737371434535	0.37460762798649	-5.73232778490776	9.90615957648236e-09	8.751358659709e-08	NA
ENSG00000223547	664.753271874706	1.02359543731279	0.178578087614692	5.7319207019472	9.92996973345589e-09	8.76796266919239e-08	ZNF844
ENSG00000211677	967.724249636452	-3.14576507434844	0.548882914001047	-5.73121333185175	9.97147596761891e-09	8.80016730650588e-08	IGLC2
ENSG00000164035	637.156565333863	1.26519015122135	0.220874909306423	5.72808453071571	1.01570954782315e-08	8.95946015367916e-08	EMCN
ENSG00000171962	58.356706973615	0.874437842106973	0.15269016600686	5.72687727687509	1.02296113813433e-08	9.01887522844301e-08	DRC3
ENSG00000147614	47.2175722919133	-2.36140124759668	0.412431041510052	-5.72556623999681	1.0308931141656e-08	9.08422596520024e-08	ATP6V0D2
ENSG00000073910	2474.07420232376	1.18451075789405	0.206932499309714	5.72414077945872	1.03958520205288e-08	9.15620558563756e-08	FRY
ENSG00000142661	929.315137552477	-1.49625726561441	0.261429673293391	-5.72336432496409	1.04434974354511e-08	9.19353804954638e-08	MYOM3
ENSG00000105808	41.399261239193	1.1876744182894	0.207613608789483	5.72060003780239	1.06148507072216e-08	9.33967966353073e-08	RASA4
ENSG00000253729	25192.197763806	-0.477580424356054	0.0834978265410447	-5.71967492017642	1.06728050113304e-08	9.38594818979322e-08	PRKDC
ENSG00000122687	1050.67889156816	-0.371854321793579	0.0650378103015483	-5.71750986187071	1.08096403781165e-08	9.50150541632031e-08	MRM2
ENSG00000146776	628.923591692353	0.536527317323884	0.0938653484201057	5.71592527332441	1.0910868105604e-08	9.58566367287809e-08	ATXN7L1
ENSG00000172936	2151.24489154573	-0.694121119543952	0.121440907389904	-5.71571091210124	1.09246326161793e-08	9.59293581258978e-08	MYD88
ENSG00000141449	62.3155532093739	2.17851931288516	0.3811833131255	5.71514869059316	1.09608140688388e-08	9.61987511875042e-08	GREB1L
ENSG00000176973	420.416964128553	-0.614485413522912	0.107538980752842	-5.71407139272773	1.10304686157591e-08	9.67615066780316e-08	FAM89B
ENSG00000253669	170.020748041725	-1.31318913435211	0.229840600474482	-5.71347765208224	1.10690416186192e-08	9.70511808517145e-08	KB-1732A1.1
ENSG00000092199	14892.9037908485	-0.393137816424156	0.0688135248404755	-5.71308935758681	1.10943384529173e-08	9.72242201365177e-08	HNRNPC
ENSG00000104951	256.931469714006	-1.63611113301488	0.28640204697062	-5.71263770744878	1.11238335029224e-08	9.74338582823605e-08	IL4I1
ENSG00000004487	4623.69409018514	-0.484453658791706	0.0848093311024703	-5.71226836120625	1.11480103170779e-08	9.75967272776529e-08	KDM1A
ENSG00000115310	13889.1837717624	0.615636119480841	0.10778459084988	5.7117266450293	1.11835625889197e-08	9.78589713423843e-08	RTN4
ENSG00000163170	428.924512941423	-0.710303826411859	0.124360745536362	-5.71164014294345	1.11892498236713e-08	9.78597572122285e-08	BOLA3
[truncated: 15,484 more rows]

## Sheet: NormalVersusPrimary
Ensembl_ID	baseMean	log2FoldChange	lfcSE	stat	pvalue	padj	symbol
ENSG00000166670	1253.30869080732	-6.77386920293008	0.451796852569036	-14.9931748404445	8.13688422584224e-51	1.42126956772786e-46	MMP10
ENSG00000183696	4576.88445312983	-3.97717644905242	0.267131173569356	-14.8884774319303	3.91585656062127e-50	3.41991332721859e-46	UPP1
ENSG00000187840	1611.91948045408	-2.03161474907004	0.141837662272925	-14.3235211051406	1.56013963674742e-46	6.8127397587668e-43	EIF4EBP1
ENSG00000189410	712.836556339642	-4.73008706972672	0.329873436291807	-14.339096602924	1.24667695678477e-46	6.8127397587668e-43	SH2D5
ENSG00000140950	3060.63400770567	-1.70149078488858	0.119692491565323	-14.2155181384955	7.34061055660921e-46	2.56436889184586e-42	TLDC1
ENSG00000162892	701.496033308157	-6.82445464236087	0.493899994281787	-13.8174827320757	1.999400973798e-43	5.82058946822161e-40	IL24
ENSG00000153048	4171.99427584495	-1.96801259718847	0.14501762275482	-13.5708513200204	5.96254588695191e-42	1.48782555724841e-38	CARHSP1
ENSG00000149948	1388.69703800456	-4.84848613511384	0.363022966013851	-13.3558661270176	1.09477308134018e-40	2.39030017647111e-37	HMGA2
ENSG00000128578	769.751517899479	-2.73800849041292	0.20626204814854	-13.2744172521798	3.25795700329429e-40	6.32297055294904e-37	STRIP2
ENSG00000163209	5524.21752376274	-7.12631912528127	0.547525833831943	-13.0154938542473	9.98943721882079e-39	1.74485499901143e-35	SPRR3
ENSG00000163221	930.852748944877	-5.12070329917782	0.40126348164332	-12.7614486077992	2.69148768325585e-37	3.91768461361917e-34	S100A12
ENSG00000168490	279.546566618257	3.64516497335645	0.285582804046457	12.7639511963174	2.60637547002344e-37	3.91768461361917e-34	PHYHIP
ENSG00000154359	1783.91170864875	2.21062918262918	0.17438242879296	12.6769032747778	7.94075534290802e-37	1.0669321044198e-33	LONRF1
ENSG00000131015	500.823133123118	-3.37421629834529	0.266332089035403	-12.6692067432278	8.75957113758167e-37	1.09288163614385e-33	ULBP2
ENSG00000087494	3830.38940933874	-4.54676547397755	0.361617255274877	-12.5734195690452	2.95653715499695e-36	3.44278896575545e-33	PTHLH
ENSG00000163191	18069.2039818392	-1.5104285482698	0.120861482998196	-12.497186951548	7.73398367526699e-36	8.44309330349303e-33	S100A11
ENSG00000128641	15035.7458364677	-1.91044666126499	0.153509697242897	-12.4451203772626	1.48660079157671e-35	1.52743858979237e-32	MYO1B
ENSG00000171711	1763.93649739333	-5.93422620459055	0.482523327421009	-12.2983198269559	9.24777716046112e-35	8.97394020343191e-32	DEFB4A
ENSG00000062038	20920.2661886318	-2.40848138206155	0.198435374256408	-12.1373590323136	6.69522652637395e-34	6.15502745979862e-31	CDH3
ENSG00000162458	5652.57245979351	-1.95813530169246	0.161435066371875	-12.1295536694722	7.36497517566389e-34	6.43220106966606e-31	FBLIM1
ENSG00000198039	760.468939777088	1.92120517715094	0.159567309171208	12.0400925924594	2.18710029602959e-33	1.8191467081309e-30	ZNF273
ENSG00000223784	176.2846916546	-4.02447094286597	0.338265314345353	-11.8973798737082	1.2212139099184e-32	9.69588334752033e-30	RP11-554I8.2
ENSG00000196754	42898.7621004176	-2.73214546520158	0.232672745848559	-11.74243874261	7.72269101304656e-32	5.86488017064714e-29	S100A2
ENSG00000136694	169.945441748185	-6.26618343077901	0.534356883484968	-11.7265887732413	9.31369908157227e-32	6.77843257740928e-29	IL36A
ENSG00000134668	315.649228839777	-3.85835582091782	0.329396711924145	-11.7134011398582	1.0882486352862e-31	7.60337556501762e-29	SPOCD1
ENSG00000242147	100.773758216314	-4.53318605970547	0.387482860424463	-11.6990621333281	1.28869879766184e-31	8.65757765336901e-29	RP13-463N16.6
ENSG00000171793	2895.84695952347	-1.2009542916705	0.102973406725384	-11.6627615795337	1.97530004899343e-31	1.2778728131766e-28	CTPS1
ENSG00000121989	1366.43081556642	1.46604876180819	0.125781111608252	11.6555557751329	2.14973201405951e-31	1.34104889605634e-28	ACVR2A
ENSG00000137745	953.541656270161	-5.67021624726325	0.487994864474412	-11.6194178669693	3.28366006022228e-31	1.91185634239675e-28	MMP13
ENSG00000238266	500.549389460016	-4.49006441763083	0.386360546123028	-11.6214361499558	3.20699435395753e-31	1.91185634239675e-28	LINC00707
ENSG00000074800	73960.8963433092	-1.27774336818147	0.110124992117332	-11.6026647867552	3.99443277435437e-31	2.18033616467649e-28	ENO1
ENSG00000117407	234.532746786237	-3.4853372689293	0.300366655959505	-11.6036091216436	3.95058677475452e-31	2.18033616467649e-28	ARTN
ENSG00000058085	45036.8636602267	-3.40170169787123	0.293737925060427	-11.5807371389698	5.16004255596401e-31	2.73122616136434e-28	LAMC2
ENSG00000116478	4852.34540970779	-0.979153788455136	0.0849378917030365	-11.5278795932267	9.54660717276883e-31	4.90442904372803e-28	HDAC1
ENSG00000134755	38804.7382761601	-2.768676562155	0.240280153229032	-11.5227018334549	1.01381317667981e-30	5.05950707344748e-28	DSC2
ENSG00000111012	458.222537228523	-2.80365866596732	0.243446523009728	-11.5165278653632	1.0891183790396e-30	5.28434186852352e-28	CYP27B1
ENSG00000164611	1923.61088778474	-1.62125693519313	0.141063583153518	-11.4930933905793	1.42901441942146e-30	6.74610672000939e-28	PTTG1
ENSG00000196611	10981.576282316	-5.12136763608464	0.448712583755563	-11.4134700507408	3.58150607174825e-30	1.64626754092702e-27	MMP1
ENSG00000108829	8546.46293568004	-1.19801754458878	0.10499618634793	-11.4101053215292	3.72278282957596e-30	1.66732942780008e-27	LRRC59
ENSG00000169429	4126.46890130936	-5.58138736598308	0.492141348946246	-11.341025048868	8.21762212998979e-30	3.58843014361329e-27	CXCL8
ENSG00000084207	31380.1676180092	-1.38596024404507	0.122691473315594	-11.2963045156368	1.36856694223443e-29	5.83042897073387e-27	GSTP1
ENSG00000198270	339.53176485917	1.67742017383085	0.148942061381128	11.2622328325275	2.01585384001653e-29	8.38355214846873e-27	TMEM116
ENSG00000135046	45437.6127357627	-2.63092000465897	0.233766970345701	-11.2544556691148	2.20181303597926e-29	8.94396937196507e-27	ANXA1
ENSG00000244094	1327.89783810533	-5.73237946095955	0.51136807881619	-11.2098891159376	3.6464991027502e-29	1.44757726881222e-26	SPRR2F
ENSG00000215187	39.1491147409474	3.27592559032253	0.292309456484556	11.207046223274	3.76550423735454e-29	1.46160138919715e-26	FAM166B
ENSG00000124159	48.4760941957068	4.10214044038324	0.366638381834656	11.1885188338879	4.64121701791748e-29	1.72485399259499e-26	MATN4
ENSG00000148680	537.380854145189	-2.80396290847041	0.25060276134887	-11.1888747489376	4.62262660797056e-29	1.72485399259499e-26	HTR7
ENSG00000134569	2178.63803543782	2.08194962598363	0.186364072114118	11.1714108967783	5.62797348629272e-29	2.04799610177239e-26	LRP4
ENSG00000112559	2357.98187198143	-2.19304638219703	0.198181106902349	-11.0658700845668	1.8367161726657e-28	6.54733089550038e-26	MDFI
ENSG00000021355	6675.23117047634	-2.61933759510936	0.237514211141515	-11.0281299907091	2.79618672889632e-28	9.76819871872642e-26	SERPINB1
ENSG00000067225	67737.7014673696	-1.29644694339868	0.117664027536649	-11.0182098177361	3.12206318178822e-28	1.0692760312999e-25	PKM
ENSG00000128383	726.523164324826	-4.61846432028154	0.419501130949785	-11.0094204271272	3.44210832921362e-28	1.15621742666104e-25	APOBEC3A
ENSG00000122861	8684.39491257509	-2.29895110973546	0.2093225524143	-10.9828161524864	4.62283839852496e-28	1.52353053409501e-25	PLAU
ENSG00000167916	555.331384176181	-7.51979734941339	0.685183989233226	-10.9748585308139	5.04848188296913e-28	1.63299690833003e-25	KRT24
ENSG00000164430	920.487141611521	-1.9709579737025	0.179875992377702	-10.9573153573708	6.12906217804263e-28	1.94647871025219e-25	MB21D1
ENSG00000120254	1462.44002280329	-1.34478534790295	0.122769044628523	-10.95378197307	6.37299333108011e-28	1.98780490203529e-25	MTHFD1L
ENSG00000155380	8210.59806952252	-1.97005694895405	0.180253603661442	-10.9293623480298	8.3432628098186e-28	2.55669774559827e-25	SLC16A1
ENSG00000107485	1352.86926967735	2.26725135047097	0.207535919410625	10.9246214193171	8.79062089795619e-28	2.64734095214829e-25	GATA3
ENSG00000189159	4493.30934476242	-1.55451317296751	0.142625006492755	-10.8993030829168	1.16143439864168e-27	3.43843637984308e-25	HN1
ENSG00000064309	1647.64972192189	2.50554755722183	0.230372438826803	10.8760734139101	1.49881109799699e-27	4.3632889081189e-25	CDON
ENSG00000099812	606.072668170717	-4.13758760299408	0.38251690859755	-10.8167443320715	2.86784347350217e-27	8.21190523797745e-25	MISP
ENSG00000105928	1194.82599082637	-2.32075099134057	0.214670551136914	-10.8107561985082	3.06135977258576e-27	8.62464050770251e-25	DFNA5
ENSG00000227471	753.788994889385	-3.09138463839156	0.286420038115312	-10.7931856260244	3.70712206663746e-27	1.02781430377709e-24	AKR1B15
ENSG00000034510	41011.4864105514	-1.55346561571507	0.144068523888149	-10.782824546194	4.1494501136777e-27	1.13247570524388e-24	TMSB10
ENSG00000147889	943.06329139448	-3.53237933195749	0.327649674448087	-10.7809639606926	4.23424982676832e-27	1.13784064191019e-24	CDKN2A
ENSG00000181333	8592.94921277405	-3.86951095211687	0.359181791443447	-10.7731267127057	4.61071874232503e-27	1.22023370109381e-24	HEPHL1
ENSG00000131236	22175.4364561814	-1.09302693487312	0.101624251490216	-10.7555718132729	5.57869375091512e-27	1.45437378727215e-24	CAP1
ENSG00000121671	2061.17041730675	1.37955419723728	0.128323094023846	10.7506307242009	5.88577583372363e-27	1.51186538952427e-24	CRY2
ENSG00000100644	16895.8295356357	-1.47504917542954	0.137978744114425	-10.6904087647463	1.12872410363961e-26	2.85730781424247e-24	HIF1A
ENSG00000070729	285.772264725707	-3.80874145003645	0.356771882627735	-10.675565075319	1.3244919425238e-26	3.30498582286618e-24	CNGB1
ENSG00000156282	154.562391286286	-5.48423681021141	0.514152832581107	-10.66654983243	1.45945302706086e-26	3.59046000333409e-24	CLDN17
ENSG00000084444	636.218940763785	1.51807386556969	0.142847550524719	10.6272306384911	2.22625196163051e-26	5.40082541858334e-24	FAM234B
ENSG00000146072	4461.09219338941	-1.97958989693916	0.186676216426751	-10.6044033612387	2.84272577739389e-26	6.71328048972528e-24	TNFRSF21
ENSG00000231298	113.128219634989	-3.94897598459678	0.37239182082236	-10.604357463803	2.84412180820788e-26	6.71328048972528e-24	LINC00704
ENSG00000127423	288.467347599507	-1.78493399403556	0.168803096894788	-10.574059521835	3.93101585689252e-26	9.15507386297888e-24	AUNIP
ENSG00000184144	30.5055999225943	3.14591794091198	0.297713278079739	10.5669386370781	4.24113656463487e-26	9.74735952295752e-24	CNTN2
ENSG00000168461	5873.69280546205	-1.69183551698411	0.160695895039232	-10.5281812990374	6.40601825924627e-26	1.45316780434097e-23	RAB31
ENSG00000255864	83.5640978654072	3.25983314855491	0.309920024815502	10.5183043609251	7.11423473921307e-26	1.59313254089532e-23	RP11-444D3.1
ENSG00000087586	1404.39323164335	-1.99590469015257	0.191925372311627	-10.3993790196319	2.49554167706785e-25	5.51340195537324e-23	AURKA
ENSG00000147689	6748.37280635205	-2.56477505932448	0.246654393795741	-10.3982540908978	2.52517407929157e-25	5.51340195537324e-23	FAM83A
ENSG00000151023	59.5740140777668	-3.35163175933223	0.322922647756486	-10.3790544968518	3.08818431273466e-25	6.65942165315263e-23	ENKUR
ENSG00000135723	1350.3916557865	-1.00949383435275	0.0973092584272816	-10.3740779723148	3.25337729821843e-25	6.9300903985343e-23	FHOD1
ENSG00000198805	5016.58866036337	-1.61804711450767	0.156054797571369	-10.3684547972175	3.45059133535319e-25	7.26162395838726e-23	PNP
ENSG00000068438	2539.72977719702	-0.860287793443187	0.0830713203614174	-10.3560144427745	3.92998123354295e-25	8.17202169122556e-23	FTSJ1
ENSG00000163568	579.253900073029	-3.5547347607056	0.343589380354228	-10.3458807633717	4.36880435549806e-25	8.97763596205701e-23	AIM2
ENSG00000187054	184.613764138761	-4.79382038076177	0.463441666978905	-10.3439563645881	4.45746320761154e-25	9.05331509852915e-23	TMPRSS11A
ENSG00000180861	70.0694417619908	-6.68172110416274	0.646214601573358	-10.3397866403739	4.65572920290582e-25	9.3473128720869e-23	LINC01559
ENSG00000132341	14601.6094210866	-0.871822492021256	0.0843757398046087	-10.332620419568	5.01709442930979e-25	9.95836231781296e-23	RAN
ENSG00000089685	1735.94400634171	-1.76438336157288	0.171199762449037	-10.3059918795045	6.62051492143174e-25	1.29933184418706e-22	BIRC5
ENSG00000126247	6873.1905158297	-0.987759351493674	0.0958573730732241	-10.304469232003	6.72619414655663e-25	1.30540481286561e-22	CAPNS1
ENSG00000121152	746.829181416873	-1.53235306696972	0.148739283289495	-10.3022754519212	6.88139845556916e-25	1.32085040465304e-22	NCAPH
ENSG00000166851	1137.40036023795	-1.86991818223401	0.181637707741767	-10.2947686660551	7.43981865934493e-25	1.41251426655193e-22	PLK1
ENSG00000006327	3280.40116382832	-2.07489839059873	0.201654055789876	-10.2893957796751	7.86684649586369e-25	1.47752911551883e-22	TNFRSF12A
ENSG00000124875	141.740203111559	-5.46781341605701	0.531494905130558	-10.2876120980198	8.01391122085679e-25	1.48438760439216e-22	CXCL6
ENSG00000164543	2866.54209845358	-1.66649079334538	0.162001253031974	-10.2869006390738	8.07332812831367e-25	1.48438760439216e-22	STK17A
ENSG00000147862	5074.95217807431	1.68350487353934	0.164302083673183	10.2464000206354	1.22833518591759e-24	2.23493028046069e-22	NFIB
ENSG00000099994	485.034766316598	2.98168562405145	0.291064987488618	10.2440546002396	1.25849161227032e-24	2.26619309190987e-22	SUSD2
ENSG00000106636	5601.60604298612	-0.831373717578529	0.081283981290967	-10.2280142332413	1.4853376070756e-24	2.64738693701934e-22	YKT6
ENSG00000090889	1290.924922914	-1.83406107957912	0.179391814608782	-10.2237723810244	1.55181630595575e-24	2.73793691072012e-22	KIF4A
ENSG00000138180	1590.21819893015	-2.01940066251744	0.197675173404565	-10.2157525790277	1.68565954248928e-24	2.94434152286603e-22	CEP55
ENSG00000154839	512.055718043803	-1.79190044444942	0.17547974028799	-10.2114377506408	1.76233835886953e-24	3.04779842716576e-22	SKA1
ENSG00000172757	27571.2807771661	-0.862919780780219	0.0845183665731963	-10.2098492406724	1.79142962185453e-24	3.06773541224835e-22	CFL1
ENSG00000169594	7208.24360616234	-1.821977882321	0.179399494238943	-10.1559811528471	3.11659407685108e-24	5.28519890683086e-22	BNC1
ENSG00000166452	661.827187501529	-1.1845317781113	0.116840076095137	-10.1380606526377	3.74459620846518e-24	6.28912134358283e-22	AKIP1
ENSG00000111640	110686.791378771	-1.10290426688862	0.108799530514198	-10.1370314897149	3.78424581297527e-24	6.29518301097515e-22	GAPDH
ENSG00000137168	1534.46391748476	-0.986570562586257	0.0973676813657685	-10.1324232922846	3.96694262184867e-24	6.47575577344213e-22	PPIL1
ENSG00000146425	1837.86480034899	-0.827254171964307	0.0816406392218349	-10.1328723029285	3.94876361692862e-24	6.47575577344213e-22	DYNLT1
ENSG00000143549	15782.2871264188	-0.80608468820704	0.0795868550053582	-10.128364642035	4.13507138480384e-24	6.66226615256031e-22	TPM3
ENSG00000158710	19337.5104504668	-0.968701166619786	0.0956473977803577	-10.1278360844096	4.15747987993974e-24	6.66226615256031e-22	TAGLN2
ENSG00000101057	2029.76567179629	-2.13081302435907	0.210720412383244	-10.1120389821736	4.88567119130097e-24	7.75800169985946e-22	MYBL2
ENSG00000180769	63.2576603017819	1.57445264216837	0.155825246341257	10.103963761561	5.3053459696458e-24	8.34851153619848e-22	WDFY3-AS2
ENSG00000174808	261.73918895765	3.24887812253092	0.321617590372362	10.1016804421967	5.43035623648483e-24	8.46893146273933e-22	BTC
ENSG00000103042	856.523213329302	-0.824918735646776	0.0818932120700141	-10.0731027003986	7.26493607226599e-24	1.12297910065726e-21	SLC38A7
ENSG00000151790	263.276824637911	-4.33834628240569	0.431210474199688	-10.0608555264283	8.22801839829101e-24	1.26069120493815e-21	TDO2
ENSG00000072210	8008.94737210676	1.48201670479474	0.148044860778498	10.0105920394771	1.36930621693373e-23	2.0797975383636e-21	ALDH3A2
ENSG00000126787	1372.05473363657	-1.90840639734986	0.190895357183747	-9.99713364172033	1.5687197688573e-23	2.36214036229572e-21	DLGAP5
ENSG00000117399	2550.28334364022	-2.01129345786562	0.201344343407602	-9.989321894154	1.69738902911594e-23	2.53404223688617e-21	CDC20
ENSG00000143324	3318.73185747596	-1.30400417835227	0.130730738781862	-9.97473272546964	1.96630129985015e-23	2.91062583088836e-21	XPR1
ENSG00000169679	1468.11329111108	-1.65264559705858	0.165871206144868	-9.96342665775998	2.20334732579281e-23	3.23410653274143e-21	BUB1
ENSG00000106366	7714.32983764696	-3.1156973399123	0.313048613114287	-9.95275880291101	2.45287274714332e-23	3.54085357639276e-21	SERPINE1
ENSG00000167553	24862.4637969996	-1.4343912122046	0.14411936634229	-9.95279988116134	2.45186018793991e-23	3.54085357639276e-21	TUBA1C
ENSG00000182481	5464.6508800037	-1.29534413949383	0.130264994506359	-9.94391581869368	2.68077156543258e-23	3.83811778142712e-21	KPNA2
ENSG00000134532	315.867185747556	3.01746383773192	0.304016699802501	9.92532265396	3.23056188519401e-23	4.58766052428323e-21	SOX5
ENSG00000110203	148.559791680907	-4.71684260386157	0.475504660961565	-9.91965587534552	3.4193301946408e-23	4.81656778304764e-21	FOLR3
ENSG00000134057	3222.05529787133	-1.84573428015387	0.186097299402904	-9.91811426643986	3.47254632324831e-23	4.85239733025426e-21	CCNB1
ENSG00000150672	416.585148845937	2.76409632456959	0.278795354305609	9.91442748913118	3.60316204193264e-23	4.99495487193948e-21	DLG2
ENSG00000163145	101.875772085371	3.84426198827259	0.389823679662781	9.8615404574655	6.11046181005167e-23	8.40405011308445e-21	C1QTNF7
ENSG00000126067	4848.99660385334	-0.729554183928873	0.0740861257635892	-9.8473793360028	7.03544824939194e-23	9.60063863844758e-21	PSMB2
ENSG00000071539	1170.52533800679	-1.92482764283476	0.195539129906566	-9.84369544732296	7.29798358063398e-23	9.88169606224292e-21	TRIP13
ENSG00000145107	112.23843141505	-3.05492321112272	0.310452077722734	-9.84024083050614	7.55298180357934e-23	1.00708345926046e-20	TM4SF19
ENSG00000261286	148.794894778256	-1.78556506021988	0.181441522420131	-9.84099469847572	7.49659410472641e-23	1.00708345926046e-20	RP11-517C16.2
ENSG00000142945	1597.72830850343	-1.74261235546184	0.177118912954024	-9.83865769272297	7.67276743286353e-23	1.01337808621272e-20	KIF2C
ENSG00000235257	104.000996936389	1.63314327513143	0.166002077215462	9.83808939337364	7.7162240491379e-23	1.01337808621272e-20	ITGA9-AS1
ENSG00000229647	176.735955722855	-2.93414803825531	0.298309336380488	-9.83592425854505	7.88403121213487e-23	1.02768935210716e-20	AC007879.7
ENSG00000130653	448.012739898552	2.38929062639754	0.243354459982146	9.81815014433199	9.40535559169158e-23	1.21691367496353e-20	PNPLA7
ENSG00000154845	11583.3233919841	-1.16323747154205	0.118493194180669	-9.81691378636004	9.52138861733702e-23	1.22033545510972e-20	PPP4R1
ENSG00000165304	1273.81848125194	-1.85592896091175	0.189064419415486	-9.81638410151188	9.57153245262676e-23	1.22033545510972e-20	MELK
ENSG00000261609	12912.8434935602	2.02260211081737	0.20616990531158	9.81036542535468	1.01599959101668e-22	1.28597571422379e-20	GAN
ENSG00000111206	2074.9534645715	-1.77885104154464	0.181418932849	-9.80521169212931	1.06922570738124e-22	1.34360902380058e-20	FOXM1
ENSG00000198018	2330.07801167193	-1.29687879648223	0.132633795527039	-9.77789100680485	1.40099330709235e-22	1.74793929249872e-20	ENTPD7
ENSG00000272476	45.4044840949134	-1.78315053257138	0.182838369304725	-9.75260575420859	1.79792983854337e-22	2.22726528296717e-20	RP1-191J18.66
ENSG00000213366	227.720436290394	2.35764913150864	0.241798031023325	9.7504893713597	1.83581148555128e-22	2.25817740972705e-20	GSTM2
ENSG00000169180	6051.61650030154	-0.636310805342079	0.0653188852523306	-9.74160540070416	2.00363594103002e-22	2.44737825048751e-20	XPO6
ENSG00000154263	331.435915113687	2.54052643715562	0.261159031389535	9.7278904108289	2.29298867001865e-22	2.78136340966776e-20	ABCA10
ENSG00000175063	1389.29846757428	-1.86266648880528	0.192144559039364	-9.69408916972599	3.19475406043062e-22	3.84846683955459e-20	UBE2C
ENSG00000153802	1715.23797375926	-4.25737464853182	0.439206952859729	-9.6933225232696	3.21883418812699e-22	3.8509162167133e-20	TMPRSS11D
ENSG00000075624	186319.229766792	-0.962778937692666	0.0993364255904295	-9.69210369680771	3.25748745164014e-22	3.8706485250203e-20	ACTB
ENSG00000244128	126.726397218062	-5.63464633364926	0.58145787223897	-9.69054956974339	3.30744122788939e-22	3.9034510761854e-20	LINC01322
ENSG00000122641	3560.17818850489	-2.71533327053416	0.280405331073832	-9.6836007366037	3.54022935457961e-22	4.15014672056658e-20	INHBA
ENSG00000189182	2755.69841910281	4.03501614122127	0.416886562460901	9.67893068417072	3.70571465581842e-22	4.31518119287868e-20	KRT77
ENSG00000013810	1448.11169152755	-1.31549923516089	0.135995742493002	-9.67309131187391	3.92344148035024e-22	4.53846041968726e-20	TACC3
ENSG00000258947	103.588969124335	-2.05087723547948	0.212108792692056	-9.66898735997706	4.0839898225021e-22	4.69309540984502e-20	TUBB3
ENSG00000148834	2742.64325692057	-1.30556298844937	0.135109646541109	-9.66298870489705	4.33042333800808e-22	4.94375846045668e-20	GSTO1
ENSG00000068489	1048.40695669753	-1.67022435386115	0.173546865933996	-9.62405368067188	6.32867549782586e-22	7.1781152545795e-20	PRR11
ENSG00000175874	140.28226946242	-3.4394150824518	0.357730685658785	-9.61453747284186	6.94206416318888e-22	7.82303449925292e-20	CREG2
ENSG00000144134	144.961775950541	1.14928204798151	0.11963851981803	9.60628775522776	7.52118051920284e-22	8.42131154672539e-20	RABL2A
ENSG00000134757	58915.0566958377	-2.08276340689331	0.216897986973504	-9.60250224520404	7.80267536561763e-22	8.68084908351867e-20	DSG3
ENSG00000011422	2003.56160023441	-2.52616687388363	0.263167811464983	-9.59907239347072	8.06671093896303e-22	8.91779999815616e-20	PLAUR
ENSG00000100526	540.369153751693	-1.69774930959357	0.177241323989112	-9.57874423065053	9.82319966675987e-22	1.07913099735405e-19	CDKN3
ENSG00000134684	4293.34325922533	-0.73920492523005	0.077238394277397	-9.57043361848307	1.06458229407102e-21	1.16219118315865e-19	YARS
ENSG00000137807	2017.08020189146	-1.63913288872365	0.171299912799223	-9.56878997740555	1.0816414107684e-21	1.17348015663923e-19	KIF23
ENSG00000134308	16674.6717834801	-1.00076218439768	0.104800780114188	-9.54918640211716	1.30718797442645e-21	1.40942298452512e-19	YWHAQ
ENSG00000153395	2592.80999057022	-1.52628510061528	0.159859061476253	-9.5476921140439	1.32617598476682e-21	1.42112367643693e-19	LPCAT1
ENSG00000185985	82.9415354354427	2.31452227765012	0.242506457204926	9.54416762475842	1.37204956023345e-21	1.46131644320717e-19	SLITRK2
ENSG00000069702	2901.25597812131	2.38166995638949	0.249800362193278	9.53429344728781	1.5090966496822e-21	1.59753885939388e-19	TGFBR3
ENSG00000075413	4615.81881407033	-0.777336276962954	0.0815766506217876	-9.52890650741357	1.58948607631448e-21	1.66248822125659e-19	MARK3
ENSG00000232453	43.6281410758653	-2.39782086877632	0.25162484923621	-9.52934845685845	1.58273432946351e-21	1.66248822125659e-19	RP4-794H19.1
ENSG00000115183	5681.6504323834	0.917725633891837	0.0963325978740457	9.52663640496603	1.62461853241851e-21	1.68911975629489e-19	TANC1
ENSG00000134690	884.712791625966	-1.5455480764262	0.162377164744211	-9.51826002665379	1.76102830408586e-21	1.82011132470223e-19	CDCA8
ENSG00000091409	44212.614413463	-2.14029107357039	0.224885601500619	-9.51724369763395	1.77833158854177e-21	1.82718340335641e-19	ITGA6
ENSG00000136280	2411.09208850293	-0.966554081570434	0.101602486728625	-9.51309473509292	1.85073080849831e-21	1.89045117146433e-19	CCM2
ENSG00000261521	395.116691477191	-3.24683447122705	0.341335412237825	-9.51215243077337	1.86757604970776e-21	1.89656691047939e-19	NA
ENSG00000075618	12418.0249864375	-1.70104277868948	0.178899675817367	-9.50836143731206	1.9368926068091e-21	1.95221828733909e-19	FSCN1
ENSG00000171729	773.878999129474	-0.959913836661541	0.100959167550535	-9.50794127914194	1.94472995933476e-21	1.95221828733909e-19	TMEM51
ENSG00000146670	1113.79298220819	-1.61337402424948	0.169777752292372	-9.50285889915135	2.04205496899902e-21	2.03820423677177e-19	CDCA5
ENSG00000171889	260.210306603061	-3.04373973830338	0.321661253588622	-9.46256256961577	3.00487173335036e-21	2.98216446400174e-19	MIR31HG
ENSG00000095752	144.203223834524	-2.99929402777665	0.317011389161347	-9.46115543580712	3.04558971831567e-21	3.00549805705197e-19	IL11
ENSG00000196177	869.949192638837	1.19258362438919	0.126070629465595	9.45964678247798	3.08985173234024e-21	3.03204720274084e-19	ACADSB
ENSG00000030110	2399.44335621604	-1.25034286881736	0.132217606542742	-9.45670475749505	3.17800536938472e-21	3.1011295970415e-19	BAK1
ENSG00000129235	2595.68184394456	-1.37008016527207	0.145187731374789	-9.43661115370235	3.85030751683076e-21	3.73629563313794e-19	TXNDC17
ENSG00000171766	2169.56125739013	2.36155431531874	0.250582776191756	9.42424835101826	4.33197068062233e-21	4.18047137449891e-19	GATM
ENSG00000205413	10726.8933368353	-2.63829824324098	0.28048132821701	-9.40632397889855	5.13792188523773e-21	4.93099349282678e-19	SAMD9
ENSG00000166803	499.308961771769	-1.61928390153885	0.17217399198094	-9.40492743943642	5.2066118133311e-21	4.94260263823122e-19	KIAA0101
ENSG00000229035	179.732693015577	-5.41528441687125	0.575767642301902	-9.4053295444341	5.18674137376706e-21	4.94260263823122e-19	SPRR2C
ENSG00000124562	2184.84291909614	-0.782316554081677	0.0832455854404123	-9.39769418333498	5.57718571866825e-21	5.23745714774077e-19	SNRPC
ENSG00000175873	137.518535818387	1.56717079845586	0.166757001605096	9.39793102161397	5.56464880719614e-21	5.23745714774077e-19	NA
ENSG00000171848	3508.14114132627	-1.7990414384957	0.191511941380319	-9.39388648837844	5.78262167073993e-21	5.40133971779756e-19	RRM2
ENSG00000093009	690.610189202031	-1.58627744333484	0.168874308252104	-9.39324317448432	5.81806178964388e-21	5.40553645104838e-19	CDC45
ENSG00000131019	135.936992723233	-2.04050013544742	0.217267262888551	-9.39165941669784	5.90622893699886e-21	5.44365884702177e-19	ULBP3
ENSG00000187098	898.360115722741	1.72083817554209	0.183235750073426	9.39138882479271	5.92142429114408e-21	5.44365884702177e-19	MITF
ENSG00000080546	1323.34288070964	1.04142921073622	0.110986179327664	9.38341347584927	6.38707309579125e-21	5.84099506618774e-19	SESN1
ENSG00000178172	1404.78679432152	-5.11044917940506	0.544722649073052	-9.38174534894309	6.48895444162683e-21	5.90325870999457e-19	SPINK6
ENSG00000073008	1863.41764687944	-1.09106801809881	0.116312912309496	-9.38045481309584	6.56887553303385e-21	5.94500253551825e-19	PVR
ENSG00000101150	7611.81358355956	-0.798541135739829	0.0851551864046278	-9.37748091989888	6.75677000041877e-21	6.08353101017086e-19	TPD52L2
ENSG00000169436	287.855720483738	-4.36524382783438	0.465672815892786	-9.37405766206334	6.97964382806798e-21	6.2519712176853e-19	COL22A1
ENSG00000134508	694.327401420638	1.35658952104032	0.145334419769425	9.33426178872543	1.01697445300276e-20	9.06300651561181e-19	CABLES1
ENSG00000226145	2071.52405711139	-3.84204918686633	0.412617124781423	-9.31141476229711	1.26140778215486e-20	1.11547712474937e-18	KRT16P6
ENSG00000235884	148.145121008166	-3.09297481373852	0.332179410683173	-9.31115750785814	1.26446711341601e-20	1.11547712474937e-18	LINC00941
ENSG00000162909	13543.9886294286	-1.10116465002038	0.118342615252649	-9.30488689699406	1.34135020113275e-20	1.17735497302441e-18	CAPN2
ENSG00000065600	482.133734800273	-0.90168753015415	0.0969213897743772	-9.30328725427053	1.36169208044447e-20	1.18923377845618e-18	TMEM206
ENSG00000132554	60.3715593591682	3.11633440844826	0.335185130162164	9.29735280004981	1.43985807664148e-20	1.25124383207447e-18	RGS22
ENSG00000076555	1497.64198196628	2.35527721684846	0.253347325368468	9.29663343957921	1.44962966587476e-20	1.2534990779126e-18	ACACB
ENSG00000141526	1951.23470620622	-2.46703597030463	0.265412364428989	-9.29510565799088	1.47060065937487e-20	1.26536855750251e-18	SLC16A3
ENSG00000127863	3478.6623446291	2.47487962159612	0.266324511490059	9.2927219043768	1.50392174601917e-20	1.28176066947097e-18	TNFRSF19
ENSG00000164040	2823.20226198712	1.08209789380832	0.116446101575582	9.29269317879195	1.50432780237905e-20	1.28176066947097e-18	PGRMC2
ENSG00000257337	108.522635858885	1.36177035708077	0.146699034652981	9.28274927167765	1.65160831217304e-20	1.40041953343333e-18	RP11-983P16.4
ENSG00000197930	7129.32734757804	-1.83962234650127	0.198558301461001	-9.26489767975071	1.95264456518802e-20	1.64767355652846e-18	ERO1A
ENSG00000011258	1217.31455780988	0.88146247229093	0.0952110151311375	9.25798838586965	2.08319805744639e-20	1.74938559949116e-18	MBTD1
ENSG00000168243	161.469711856437	-3.06289025574032	0.330991956106344	-9.25366976216258	2.16914474101661e-20	1.81284455460943e-18	GNG4
ENSG00000171608	1395.37161237382	-1.27122788304561	0.137401159234964	-9.25194438040901	2.20445416815126e-20	1.83358099786181e-18	PIK3CD
ENSG00000149090	411.932105685636	3.03582241718749	0.328266253526701	9.24804905948262	2.28627405916116e-20	1.89262317494635e-18	PAMR1
ENSG00000158023	1394.11639630084	-1.57337432792558	0.170385039281596	-9.23422816087304	2.60154820862622e-20	2.13632358951677e-18	WDR66
ENSG00000167920	458.179066338132	1.30382247485707	0.141196775048004	9.23408112128478	2.60512351615659e-20	2.13632358951677e-18	TMEM99
ENSG00000077238	6614.18003854599	-1.2597016655593	0.136501526141767	-9.22848045120754	2.74498245624924e-20	2.24049572725727e-18	IL4R
ENSG00000170537	278.368966424916	-1.65913141953674	0.179852973010601	-9.22493185274701	2.83741269351732e-20	2.30516686128684e-18	TMC7
ENSG00000198113	783.114767689781	-2.10191342673764	0.22800825293903	-9.21858485227593	3.01046957678009e-20	2.43443852303786e-18	TOR4A
ENSG00000101189	1007.57583260562	-0.919666422921882	0.0998375498008611	-9.21162853812294	3.21213979064514e-20	2.58555049415662e-18	MRGBP
ENSG00000136877	1865.72952500217	-1.1434653163519	0.124212119250241	-9.20574677619215	3.39303600767106e-20	2.71863119018304e-18	FPGS
ENSG00000136457	41.2116880474477	3.68968073555728	0.400869287686289	9.20419909655122	3.44228615149011e-20	2.74549827434145e-18	CHAD
ENSG00000013588	3551.41739114466	-2.88424211106311	0.313437601436757	-9.20196587085314	3.51459968813352e-20	2.79043239784674e-18	GPRC5A
ENSG00000126858	2396.99540115266	0.82027671204915	0.0893171890431268	9.1838617049746	4.1590262111808e-20	3.28713623668303e-18	RHOT1
ENSG00000197965	9048.25337437901	-0.744680196679157	0.0812284189892232	-9.16772979144104	4.83085138739183e-20	3.80092257583663e-18	MPZL1
ENSG00000165891	720.572110072122	-1.73258146845796	0.1890113502689	-9.16654722583104	4.8841221401288e-20	3.82560365119416e-18	E2F7
ENSG00000140451	230.529185664381	-1.74151530290688	0.190112053910581	-9.16046756154661	5.1672939700697e-20	4.02933588282176e-18	PIF1
ENSG00000101224	3484.07707752963	-1.38262478773765	0.15097740401849	-9.15782594571782	5.29533372061403e-20	4.11082640435401e-18	CDC25B
ENSG00000034063	1473.83291036646	-1.66090042648282	0.181598005180641	-9.14602792486994	5.90654268701856e-20	4.56502571301563e-18	NA
ENSG00000118193	1243.29188198345	-1.77503905197965	0.194195065892828	-9.14049511926972	6.21670484723104e-20	4.783576368572e-18	KIF14
ENSG00000160293	1832.32708141568	-1.51014074076501	0.165239473826015	-9.13910402761919	6.29718719192395e-20	4.82425301233928e-18	VAV2
ENSG00000231648	27.3205215583479	2.79544823223974	0.305963668687166	9.13653651832096	6.44844561440611e-20	4.91855893217605e-18	RP11-372M18.2
ENSG00000143256	1165.96225002955	-0.88700344103736	0.0971552144514893	-9.12975640108592	6.86535988960714e-20	5.21379309529426e-18	PFDN2
ENSG00000137070	565.608392475124	1.89811084537444	0.208025803834198	9.12440096559984	7.21340713673765e-20	5.4543975089782e-18	IL11RA
ENSG00000169607	846.822628973187	-1.59885731607954	0.17533364999929	-9.11894160696487	7.58615431406428e-20	5.71152402602417e-18	CKAP2L
ENSG00000166589	51.1126375889965	-4.379704934218	0.480989660584646	-9.10561139483629	8.57819025063501e-20	6.43069738660265e-18	CDH16
ENSG00000178752	61.347736249533	-3.39995492876404	0.373417309740941	-9.10497408682731	8.6287033014848e-20	6.44092139175363e-18	ERFE
ENSG00000168496	1766.61829275747	-1.06987868308893	0.117523108999263	-9.10356007596458	8.74182995676901e-20	6.49759761084614e-18	FEN1
ENSG00000123136	2599.47197518408	-0.914144137360606	0.100570871378509	-9.08955172437685	9.94482293913775e-20	7.36043314736945e-18	DDX39A
ENSG00000112984	1751.09542389331	-1.72212678136377	0.189509133731371	-9.08730227116591	1.01526824106452e-19	7.48256977496796e-18	KIF20A
ENSG00000179674	131.330603707405	-3.5051559410729	0.385828030364245	-9.08476229102335	1.03925524770988e-19	7.62717286207918e-18	ARL14
ENSG00000145386	1692.2705449454	-1.62194299688143	0.178621828649468	-9.08031794962962	1.08258140961686e-19	7.91190354886095e-18	CCNA2
ENSG00000087088	1028.75730501049	-0.738699768926432	0.0814702355187179	-9.06711223090444	1.22213009316095e-19	8.89456097385094e-18	BAX
ENSG00000109805	1517.23519199076	-1.60909241673028	0.177561226113366	-9.06218351805553	1.27864841654627e-19	9.2672829426613e-18	NCAPG
ENSG00000196581	723.19872064889	-2.61008825277874	0.288251078598274	-9.05491235443503	1.36677506344691e-19	9.86506612943271e-18	AJAP1
ENSG00000178999	787.726758895534	-1.61477804671887	0.178424988133938	-9.05017880963343	1.4273441464062e-19	1.02598437058753e-17	AURKB
ENSG00000251230	65.3056100486271	-3.92467813520047	0.433964811013969	-9.04377045233315	1.51358911600648e-19	1.08351889710185e-17	MIR3945HG
ENSG00000145247	1704.85992066892	-1.5310820199546	0.169353758983048	-9.0407324239426	1.55625542902581e-19	1.10951483995077e-17	OCIAD2
ENSG00000164621	42.1788534943571	1.98362180092227	0.219720727739713	9.02792295168493	1.74960949662883e-19	1.24229386494373e-17	SMAD5-AS1
ENSG00000071127	17567.7401772852	-0.821136015080283	0.0909874133871335	-9.02472094229683	1.80153937906985e-19	1.27398738195195e-17	WDR1
ENSG00000166451	985.38188194233	-1.1450407300855	0.126897639808211	-9.02334142554649	1.82437897389366e-19	1.28493659423389e-17	CENPN
ENSG00000138092	917.600367457913	-0.951353765251456	0.105462161588242	-9.02080661845185	1.86709416609779e-19	1.30974031322209e-17	CENPO
ENSG00000140519	7164.30361299857	-3.52270763448998	0.390537308788681	-9.0201564747201	1.87820834141047e-19	1.31226660397667e-17	RHCG
ENSG00000123975	1057.59311102684	-1.45729667597455	0.161599398697575	-9.01795853029012	1.91626838637738e-19	1.33352429899815e-17	CKS2
ENSG00000100522	2140.2660714908	-0.938072183243119	0.104039573826953	-9.01649390455397	1.94205222804944e-19	1.34610421695792e-17	GNPNAT1
ENSG00000054967	877.728068015834	-1.07430355031085	0.11920561368337	-9.01218925112349	2.01983398906098e-19	1.38899371208378e-17	RELT
ENSG00000181467	5220.234922418	-1.13967381382123	0.1264564296416	-9.01238329321232	2.01626246138886e-19	1.38899371208378e-17	RAP2B
ENSG00000139629	6227.89630661471	-1.83122492272429	0.203383611595904	-9.00379783973299	2.18041449573298e-19	1.49354117635168e-17	GALNT6
ENSG00000103319	4549.48542133899	1.25066462974888	0.13894878112215	9.00090392768123	2.23866786112807e-19	1.52745357540328e-17	EEF2K
ENSG00000104427	500.525469400284	1.58873860597161	0.176555098761792	8.99854276151569	2.28733429219674e-19	1.55458630668485e-17	ZC2HC1A
ENSG00000035499	503.747013918563	-1.56979505726316	0.17446340423612	-8.99784722266792	2.30186845676361e-19	1.55840063311202e-17	DEPDC1B
ENSG00000163739	1304.36791747412	-3.67593955542658	0.408698112091745	-8.99426605279107	2.37815832483858e-19	1.60072112392318e-17	CXCL1
ENSG00000206077	174.219594135022	2.46674148618934	0.274263519651557	8.99405611553174	2.38270734653934e-19	1.60072112392318e-17	ZDHHC11B
ENSG00000153292	437.789885181919	-3.74419638368711	0.416327087673311	-8.99340084886609	2.39696135032483e-19	1.60412735272505e-17	ADGRF1
ENSG00000114529	1093.51245972191	1.5527107124722	0.172776582976251	8.98681225039403	2.54504873709841e-19	1.69673153782053e-17	C3orf52
ENSG00000051128	1389.2783622372	-1.3150412420151	0.146411754386581	-8.98180100036852	2.66370270766045e-19	1.76908346747928e-17	HOMER3
ENSG00000175449	93.5311229449564	1.14042100308159	0.126990030929274	8.98039786852825	2.69789380129755e-19	1.78500420557819e-17	RFESD
ENSG00000180530	7399.2748706685	-1.3289668139097	0.148057578290446	-8.9760134486507	2.80755088468361e-19	1.85054684161391e-17	NRIP1
ENSG00000164128	175.127964487104	3.52041719039017	0.392236718196662	8.97523619556974	2.82744487470584e-19	1.8566533694168e-17	NPY1R
ENSG00000102034	2209.8505436362	-1.03135626578715	0.114947154695537	-8.97243840892733	2.90021474564972e-19	1.89272703932825e-17	ELF4
ENSG00000154914	479.657242432363	-1.44817386755464	0.16140510583361	-8.97229279132931	2.90405247918916e-19	1.89272703932825e-17	USP43
ENSG00000186871	467.563393206361	-1.75806142728355	0.195958827496833	-8.97158576493302	2.92275751134024e-19	1.89783663385056e-17	ERCC6L
ENSG00000164465	1355.33412152247	-1.57437010794732	0.17551723512377	-8.9698889504334	2.96813532263794e-19	1.920163691871e-17	DCBLD1
ENSG00000137259	963.639943870004	-1.51233275286334	0.168664321659372	-8.96652438396301	3.06018207132548e-19	1.97240591290931e-17	NA
ENSG00000110318	247.996336600074	2.03938301107712	0.227505149672956	8.9641180167077	3.12773900475691e-19	2.00853739691504e-17	CEP126
ENSG00000106351	847.466069562201	1.2513276347519	0.139621990633828	8.96225321721436	3.18110331873355e-19	2.03532350433403e-17	AGFG2
ENSG00000110347	1805.51016497797	-4.4233577040247	0.49403808374836	-8.95347514601275	3.44463436241561e-19	2.19589154774867e-17	NA
ENSG00000150753	14071.1897913405	-1.07634419657175	0.120239016887802	-8.95170489938478	3.50033661382789e-19	2.2203090175573e-17	CCT5
ENSG00000180354	2141.15696760849	1.27776614368714	0.142744005692297	8.95145219927157	3.50836027277618e-19	2.2203090175573e-17	MTURN
ENSG00000004799	1076.32932581981	3.3054310757665	0.369547104047314	8.94454601203775	3.73481753782754e-19	2.35509234416006e-17	PDK4
ENSG00000117395	3923.4012409955	-0.775461136427922	0.0867845303333901	-8.9354765584249	4.05426953677102e-19	2.54733546758199e-17	EBNA1BP2
ENSG00000143977	1420.55238995227	-0.808172265261298	0.0904961380661924	-8.93046137140316	4.24235781966542e-19	2.65595928444788e-17	SNRPG
ENSG00000268927	75.3370336644421	2.41382746869182	0.270772500849886	8.9145960580023	4.89597745157867e-19	3.05421564809731e-17	NA
ENSG00000108799	1499.29527984596	0.862762031973288	0.0968416906279692	8.90899390932474	5.14977407743383e-19	3.20093690886127e-17	EZH1
ENSG00000138772	3202.30732402501	-2.20400834245613	0.247402160270997	-8.90860589108003	5.16782623403492e-19	3.20093690886127e-17	ANXA3
ENSG00000054690	807.810025746054	1.91675166447968	0.215295707583284	8.90287914234523	5.44164200075229e-19	3.35862759106502e-17	PLEKHH1
ENSG00000164400	67.356116349424	-3.52961129707596	0.3965571944679	-8.90063614105398	5.55275104404786e-19	3.41513741149239e-17	CSF2
ENSG00000144118	3462.74743785372	-0.791724221581697	0.0891406804416016	-8.88173859184726	6.5823373917161e-19	4.03416446389842e-17	RALB
ENSG00000125657	200.26852208268	-2.15794466433282	0.243111052919055	-8.87637414433526	6.90752138026497e-19	4.21865999821987e-17	TNFSF9
ENSG00000120832	384.573773256097	1.10781523059771	0.124903945766432	8.86933734398833	7.35824521754897e-19	4.46272462551833e-17	MTERF2
ENSG00000187151	45.3438931554522	4.53507328707814	0.511310658019683	8.86950666086753	7.34706642027507e-19	4.46272462551833e-17	ANGPTL5
ENSG00000104725	1397.56444493459	-3.79397820040083	0.427820752696044	-8.86814904721643	7.43717416481352e-19	4.49498689054664e-17	NA
ENSG00000088325	3159.2887109125	-1.46331017016221	0.165048698333268	-8.86592978278129	7.58682774469092e-19	4.56962483505229e-17	TPX2
ENSG00000095380	1636.50973668827	-0.759029818184297	0.0856735681106767	-8.85955651110213	8.03333763782232e-19	4.82193500068187e-17	NANS
ENSG00000110697	1963.13905582455	-1.1961772853735	0.135077021659325	-8.85552013717292	8.32944797904102e-19	4.97953542279119e-17	PITPNM1
ENSG00000165474	60351.1857712859	-2.43027665194132	0.274446078818665	-8.85520632104596	8.35291623563187e-19	4.97953542279119e-17	GJB2
ENSG00000065675	454.440688739127	-2.24603602682167	0.25369023963364	-8.85345857241186	8.48481862724544e-19	5.04096350211211e-17	PRKCQ
ENSG00000112655	7940.08026532397	-1.25951871690895	0.142277875402242	-8.8525268833829	8.55597158631288e-19	5.06600527790261e-17	PTK7
ENSG00000182796	474.537011592663	1.04409542197309	0.11796511773536	8.85088271869814	8.68297673791254e-19	5.12383630679454e-17	TMEM198B
ENSG00000139233	644.131167660682	-0.707540883093666	0.0799618131535928	-8.84848473526485	8.87155649902785e-19	5.21749082048887e-17	LLPH
ENSG00000117650	616.668765662779	-1.69827096273821	0.191981754964285	-8.84600186644898	9.07107419272552e-19	5.31692795048109e-17	NEK2
ENSG00000146410	160.432407649678	-1.5336463109498	0.173545746408825	-8.83712993654687	9.82088960108538e-19	5.73717319940329e-17	MTFR2
ENSG00000107937	3586.15627657572	-0.757915328764323	0.0857929153352301	-8.83424144992415	1.00779764796454e-18	5.86773383899885e-17	GTPBP4
ENSG00000006118	2051.14334611441	-2.17467267006517	0.246203986031311	-8.83280853864244	1.02079665841148e-18	5.92367283470873e-17	TMEM132A
ENSG00000080986	856.691944621543	-1.58905635811751	0.179921326876886	-8.83195108495862	1.0286543116842e-18	5.94950492125429e-17	NDC80
ENSG00000203760	426.267439758072	-1.4709458274248	0.167042661472108	-8.805809333147	1.29911723341031e-18	7.48900353662636e-17	CENPW
ENSG00000054116	2849.93793332524	-0.551047213151312	0.0625844879244492	-8.80485295040722	1.3102424899689e-18	7.50837782347223e-17	TRAPPC3
ENSG00000196369	555.439295281177	0.888001124025171	0.100854417095173	8.80478168038191	1.31107530552415e-18	7.50837782347223e-17	SRGAP2B
ENSG00000123473	1086.2727986256	-1.26006464674173	0.143132778996513	-8.80346665226433	1.32653602707003e-18	7.57209306693863e-17	STIL
ENSG00000130066	10819.161903753	-1.63216855045734	0.185480052110618	-8.79969857612472	1.37184122929729e-18	7.80519568473479e-17	SAT1
ENSG00000029153	5811.37269244735	-1.63548248336659	0.186122153937809	-8.7871456931079	1.53407775831942e-18	8.69991435213158e-17	ARNTL2
ENSG00000115919	1458.860923059	-2.60811840390233	0.296831855878357	-8.78651786272949	1.54267163537234e-18	8.72033833496722e-17	KYNU
ENSG00000128245	4949.88237344464	-0.835745382450827	0.0951237772774514	-8.78587253755887	1.55155453152513e-18	8.74225903295146e-17	YWHAH
ENSG00000111669	22602.6182958138	-0.811867534752427	0.0924446851707472	-8.78219805987647	1.60310473187033e-18	8.97481742037792e-17	TPI1
ENSG00000124374	985.00831424144	1.64052867121352	0.186799533437057	8.78229533569101	1.6017184753901e-18	8.97481742037792e-17	PAIP2B
ENSG00000124541	2430.67205441069	-0.583315395021586	0.066462211716511	-8.77664736030256	1.68420046874441e-18	9.39869954874077e-17	RRP36
ENSG00000102934	404.079257306886	2.2856873901983	0.260503279236561	8.77412137343071	1.72243377250416e-18	9.58144926889497e-17	PLLP
ENSG00000114346	2580.87413160185	-1.36245345477917	0.155391952054498	-8.76785082345411	1.82108890052345e-18	1.00980824842677e-16	ECT2
ENSG00000115008	1819.97953158853	-2.86661573546592	0.327039530597991	-8.76534934545778	1.86198371760555e-18	1.02921739226001e-16	IL1A
ENSG00000080503	6391.31991941759	0.95640539020597	0.109118836500933	8.76480560895454	1.87099213265605e-18	1.03093437164364e-16	SMARCA2
ENSG00000196878	28854.3211131709	-2.29161952092815	0.261579225247593	-8.76070918383927	1.94025780161586e-18	1.06573845977435e-16	LAMB3
ENSG00000137845	6525.80292617863	-0.891472364221108	0.101860737273906	-8.75187425576861	2.09838140765256e-18	1.14897893565728e-16	ADAM10
ENSG00000264379	28.7551454609066	-3.15937739222582	0.36119468743917	-8.74702065699097	2.1905961054025e-18	1.1957231929083e-16	SNORD39
ENSG00000094804	1279.35249769484	-1.55253319282916	0.177593226392108	-8.74207437056931	2.28868740940375e-18	1.24537392461231e-16	CDC6
ENSG00000257877	53.1200027730723	1.85938003928934	0.212886647966863	8.73413178819352	2.45534712951325e-18	1.33191143823627e-16	NA
ENSG00000153310	3378.71420645777	-0.981956852931021	0.112481011936809	-8.72997882951727	2.54720297509107e-18	1.37746112587975e-16	FAM49B
ENSG00000091651	469.100405221431	-1.32852900159649	0.152216456463034	-8.72789337281099	2.59460093052171e-18	1.39876217448836e-16	ORC6
ENSG00000231312	168.101758210485	0.898110192012088	0.102946887865369	8.72401498126498	2.68507558801099e-18	1.44308354756271e-16	AC007246.3
ENSG00000073792	1404.85318339387	-1.96605643765009	0.225785590977904	-8.70762580169476	3.1030574173538e-18	1.66261054935334e-16	IGF2BP2
ENSG00000164087	401.358564486364	-1.16200251796422	0.13345899535459	-8.70681301681368	3.12538044234907e-18	1.66945015860891e-16	POC1A
ENSG00000140057	117.308268590015	2.18209779428247	0.250649418770114	8.70577639872291	3.15408119880364e-18	1.6796443993751e-16	AK7
ENSG00000169258	1134.33074082995	-1.5238798464803	0.17531576799322	-8.69220072970978	3.55485284145259e-18	1.88731351312013e-16	GPRIN1
ENSG00000161653	215.622830192868	-1.73396968825069	0.199494198924213	-8.69183012639591	3.56647079503067e-18	1.88774379929699e-16	NAGS
ENSG00000155269	45.281261028972	-3.83033508353575	0.440761757460551	-8.69026184486655	3.61605083089081e-18	1.9082042254734e-16	GPR78
ENSG00000164109	908.99521714106	-1.4368135307331	0.165399328557332	-8.68693690153073	3.72342801624731e-18	1.95894931204192e-16	MAD2L1
ENSG00000122952	1411.1406930075	-1.19888365610701	0.138056825440974	-8.68398684583389	3.82133005598489e-18	2.00441958221886e-16	ZWINT
ENSG00000164989	367.636406142743	1.29458125537031	0.149093923601389	8.68299139293867	3.85493570827331e-18	2.01599287474281e-16	CCDC171
ENSG00000232593	187.547727748972	1.1299074715393	0.130150444528783	8.68154907676417	3.90414531331873e-18	2.0356330205295e-16	KANTR
ENSG00000128298	314.099194486201	-2.02653925799121	0.233766202976923	-8.66908574543287	4.35603841804068e-18	2.26275334717676e-16	BAIAP2L2
ENSG00000197299	578.632500878456	-1.39800320522669	0.161267718203077	-8.66883478481572	4.36564881203738e-18	2.26275334717676e-16	BLM
ENSG00000168884	1512.35753463531	-0.70313681161998	0.0811549290058091	-8.66412946488622	4.54976117568259e-18	2.35120350460497e-16	TNIP2
ENSG00000083123	662.347211819975	1.27706237529712	0.1474447278303	8.6612956196504	4.66432193503446e-18	2.40329531679195e-16	BCKDHB
ENSG00000102144	25598.2248959695	-1.09904714341105	0.126963055131223	-8.65643271009135	4.86758191138223e-18	2.50064862488569e-16	PGK1
ENSG00000130429	4300.78034830493	-1.24649163167885	0.144040856427839	-8.65373660356784	4.98401609923648e-18	2.55295628168221e-16	ARPC1B
ENSG00000175166	16337.5645184878	-0.776210321848317	0.089711011710352	-8.65234163621351	5.04533415327577e-18	2.57680852793181e-16	PSMD2
ENSG00000181126	121.75375462346	-2.7153850900517	0.313889957045416	-8.65075491937072	5.11598649609046e-18	2.597701631605e-16	HLA-V
ENSG00000259230	62.3822334035793	-2.8390434645418	0.328176397101685	-8.6509678624515	5.10644825894309e-18	2.597701631605e-16	CTD-2555C10.3
ENSG00000119673	436.686348023467	1.99910551387151	0.231231920560753	8.64545651406409	5.35906058229822e-18	2.71323800553632e-16	ACOT2
ENSG00000102898	3789.80508854549	-0.662267800789501	0.076621197532596	-8.64340185374629	5.45635930588372e-18	2.75451525999627e-16	NUTF2
ENSG00000163486	2010.16428502781	0.954149053397037	0.11039479895122	8.64306165201356	5.47263701452661e-18	2.75477091448808e-16	NA
ENSG00000114790	635.476308379151	2.51722852833547	0.29126491485814	8.6424021566809	5.50432868507604e-18	2.76276175696043e-16	ARHGEF26
ENSG00000077152	513.236434340627	-1.42474108007707	0.164871001214481	-8.64155048238969	5.54552356940669e-18	2.77469091956503e-16	UBE2T
ENSG00000213523	1472.80313930847	-0.699641746645759	0.0809652894459555	-8.64125542480487	5.55986615817119e-18	2.77469091956503e-16	SRA1
ENSG00000171791	773.256966626465	1.58772238070885	0.183764397299948	8.63998905140103	5.62184085217334e-18	2.79762661438495e-16	BCL2
ENSG00000177646	3813.87914789117	0.934581461356797	0.108228579161019	8.63525575778239	5.8595790162951e-18	2.90764962152348e-16	ACAD9
ENSG00000164466	2531.13761553247	-0.800457069170446	0.0927105578029615	-8.63393650237402	5.92759127632609e-18	2.93306619896849e-16	SFXN1
ENSG00000027001	1300.99729141324	0.953082876796939	0.110413476517424	8.63194337193551	6.03182471640914e-18	2.97621136501465e-16	MIPEP
ENSG00000155115	1569.40139431206	-0.831526964338766	0.0963598516246344	-8.62939232802	6.16787834473657e-18	3.03476988866236e-16	GTF3C6
ENSG00000152782	739.394818223331	1.73594166944818	0.201325939040991	8.62254351186577	6.5483068722599e-18	3.21290101510572e-16	PANK1
ENSG00000065328	797.44080835779	-1.51312976378623	0.175504411692945	-8.62160528724221	6.60219410861626e-18	3.23026679258264e-16	MCM10
ENSG00000261488	179.974750110473	2.11056953827727	0.244856321362134	8.61962446603865	6.71740489658931e-18	3.27745562370742e-16	RP11-757F18.5
ENSG00000165899	48.417335216684	2.8415139852076	0.329726854473546	8.61778149597329	6.82637881697561e-18	3.32134704167445e-16	OTOGL
ENSG00000120889	2520.93743417549	-1.14590466144903	0.133250561499238	-8.59962351044639	7.99780299017896e-18	3.87424126409811e-16	TNFRSF10B
ENSG00000161888	555.073899459132	-1.42248576731049	0.165415129472048	-8.59949009410815	8.0071053777948e-18	3.87424126409811e-16	SPC24
ENSG00000108518	19397.3351097024	-0.816198907104918	0.0949553176171054	-8.59561031006322	8.28234190021179e-18	3.99634436383976e-16	PFN1
ENSG00000125538	2228.71334322215	-3.74617896889482	0.436415797256237	-8.58396738259062	9.16559702493126e-18	4.41034389075687e-16	IL1B
ENSG00000168671	49.7200672796425	4.36287635326073	0.508689091212057	8.57670515965907	9.76294547446927e-18	4.68487276380645e-16	UGT3A2
ENSG00000095637	1796.38938340986	2.27580897701843	0.265491350154617	8.57206449736705	1.01646130788972e-17	4.86425470271501e-16	SORBS1
ENSG00000235385	41.7318724889542	-4.41117463156596	0.514661772183618	-8.57101667537913	1.02575390658697e-17	4.89531242796574e-16	GS1-600G8.5
ENSG00000145860	4746.97833307127	-0.904998568337808	0.105659239031096	-8.56525729918862	1.07834773383963e-17	5.13228879209176e-16	RNF145
ENSG00000115425	679.96667380695	2.72134612371311	0.318093976878909	8.55516395002053	1.17701327432345e-17	5.58665512570863e-16	PECR
ENSG00000255471	49.3096748794126	2.59347653093562	0.3033024808737	8.5507923425644	1.22246386776222e-17	5.78666026509559e-16	RP11-736K20.5
ENSG00000174136	1767.57259848463	1.10431575482733	0.129178666104381	8.54874715872204	1.24431765167078e-17	5.87418822209014e-16	RGMB
ENSG00000186526	921.989938668105	4.85839321806796	0.568818471122428	8.54120156907189	1.3283326949526e-17	6.25390490100729e-16	CYP4F8
ENSG00000253154	54.9601376045553	-4.30916020574466	0.505031908450409	-8.53245138305512	1.43278769331898e-17	6.72755447290394e-16	CTA-392E5.1
ENSG00000176014	12765.4250428029	-1.18592109843459	0.139076725876304	-8.52709963484013	1.50062613498864e-17	7.02719482569615e-16	TUBB6
ENSG00000228742	84.3936934824069	-3.72687508507732	0.437158544923016	-8.52522529494105	1.52512677102438e-17	7.12283136617188e-16	RP5-884M6.1
ENSG00000103274	910.979315661715	-0.553704983234427	0.0649544828236597	-8.52450761154763	1.53461219194777e-17	7.14801897513379e-16	NUBP1
ENSG00000027869	259.833850220748	-2.19598386366602	0.25791263587796	-8.51444853095573	1.67384946304461e-17	7.77583206675539e-16	SH2D2A
ENSG00000112624	1506.97957675733	0.589122013758545	0.0692080391996162	8.51233499130563	1.70465249096285e-17	7.87702779355768e-16	GLTSCR1L
ENSG00000137871	1823.78341075457	0.867569160410572	0.101917614616869	8.51245551293522	1.70288105098293e-17	7.87702779355768e-16	ZNF280D
ENSG00000008441	4161.6995553941	1.56576658398352	0.183959961845273	8.51145308075498	1.71767035874927e-17	7.91623961906954e-16	NFIX
ENSG00000135269	4614.1404176582	-0.995121753942614	0.116932101201467	-8.51025290504342	1.73554384061866e-17	7.97756428002267e-16	TES
ENSG00000167941	34.5254668541901	-3.92453788577763	0.461275834180448	-8.50800669571253	1.76948978245512e-17	8.11225145148126e-16	SOST
ENSG00000180198	2602.62302418033	-0.942846629781555	0.110856690641599	-8.50509449925569	1.81447736480794e-17	8.29672150028803e-16	RCC1
ENSG00000198932	297.65432522697	1.57772263637673	0.185547778876291	8.5030532078136	1.84668212342803e-17	8.42193124018732e-16	GPRASP1
ENSG00000177602	331.135519890886	-1.39320577490663	0.163865559652642	-8.50212685240216	1.86148234072734e-17	8.46732084517822e-16	GSG2
ENSG00000162599	4006.49610348784	0.972977110034291	0.114590813315085	8.49088231321774	2.05074159571257e-17	9.30397492267832e-16	NFIA
ENSG00000033011	1135.90645035068	-0.589960934353959	0.0695202798570816	-8.48617030263383	2.13558406331243e-17	9.66379451654877e-16	ALG1
ENSG00000118263	2800.51130363604	-1.16610814930287	0.137426596953723	-8.48531634451767	2.15132656830195e-17	9.70987627093804e-16	KLF7
ENSG00000149968	3054.98870013027	-3.97831423053812	0.469088099614298	-8.48095322351866	2.2335640566546e-17	1.00550678808211e-15	MMP3
ENSG00000227300	191.117959796708	-3.23690180529059	0.381924383087975	-8.47524260985709	2.34590134871871e-17	1.05336398092724e-15	KRT16P2
ENSG00000163735	626.341270574475	-5.05282287258427	0.596286324486721	-8.47381981623292	2.37474655563318e-17	1.06358200223704e-15	CXCL5
ENSG00000267361	32.9735596025566	2.98065044196639	0.351817555513371	8.47214812125291	2.40908525136464e-17	1.07620184362113e-15	LOC100421166
ENSG00000173442	6192.91900008484	-1.00405279546395	0.118518316387638	-8.47170991005296	2.41816740072451e-17	1.07750331603202e-15	EHBP1L1
ENSG00000105011	794.426297218714	-1.50612047939352	0.177789339267161	-8.47137677434246	2.42509440144568e-17	1.07784030305475e-15	ASF1B
ENSG00000106089	268.382492998071	-1.57484150603146	0.186035690672931	-8.46526545704709	2.55569925163506e-17	1.1330050464038e-15	STX1A
ENSG00000117594	659.850656885014	3.47736367021351	0.410906404169131	8.46266603521276	2.61333287226717e-17	1.15562241214913e-15	HSD11B1
ENSG00000272016	484.507868451965	2.06694481127477	0.24426179837049	8.46200603231326	2.62816921684146e-17	1.15924827551944e-15	NA
ENSG00000139910	92.0336959550664	3.03741957275198	0.358993908058367	8.46092232923949	2.65271044756674e-17	1.1671257780264e-15	NOVA1
ENSG00000110944	68.0080490621741	-2.67694191517553	0.316765825645083	-8.45085453812458	2.8917836262631e-17	1.2691151909532e-15	IL23A
ENSG00000131781	348.165027950559	2.06035833444831	0.243815634778429	8.45047667398641	2.90115875668725e-17	1.27003859656782e-15	FMO5
ENSG00000237943	191.122368995871	-2.07514398856536	0.246102266169405	-8.43203933415605	3.39692756339743e-17	1.48335334374657e-15	PRKCQ-AS1
ENSG00000241684	64.093539440279	2.28226651530759	0.270836310981071	8.42673756351343	3.55435794079269e-17	1.54822868209042e-15	ADAMTS9-AS2
ENSG00000121742	20060.6439778412	-2.30670117001646	0.273761175322539	-8.4259616700533	3.5779930430367e-17	1.55401984868627e-15	GJB6
ENSG00000123485	897.733985314951	-1.53194766944336	0.18181805572651	-8.42571802520931	3.58544683701016e-17	1.55401984868627e-15	HJURP
ENSG00000163053	465.98188525724	2.10533502617316	0.249910101678193	8.42436945139649	3.62698145027411e-17	1.56425888868982e-15	SLC16A14
ENSG00000256663	141.004470980737	-1.61383458046718	0.191564777054227	-8.42448494594776	3.62340583763507e-17	1.56425888868982e-15	RP11-424C20.2
ENSG00000002587	331.625957209169	-1.87952516943389	0.223232111781063	-8.41960036321861	3.77770716669801e-17	1.6240457258946e-15	HS3ST1
ENSG00000224652	77.6524905412679	2.27768842541733	0.270528620819549	8.41939909543479	3.78420226964619e-17	1.6240457258946e-15	LINC00885
ENSG00000120049	111.559607146033	2.41144650098445	0.286539817642496	8.41574661708313	3.90400345740185e-17	1.67135363702054e-15	KCNIP2
ENSG00000092853	991.347617201289	-1.51441253714588	0.180073973128943	-8.409946817031	4.10196673027508e-17	1.75181058380721e-15	CLSPN
ENSG00000123131	2049.72439530072	-0.974634201115922	0.115969118936631	-8.40425632317245	4.30581335548835e-17	1.83438150927597e-15	PRDX4
ENSG00000188177	1102.85168164458	1.17332708674345	0.139691115208022	8.39943961358016	4.48614342596018e-17	1.90655638007899e-15	ZC3H6
ENSG00000267123	41.6944904018583	-3.66625779743698	0.436504449691891	-8.39913040983851	4.49797067713038e-17	1.90694305382127e-15	CTD-2357A8.3
ENSG00000205861	81.7770755403436	1.75170557006915	0.208610031101844	8.39703422130244	4.57896632157154e-17	1.93658122854455e-15	C1QTNF9B-AS1
ENSG00000234155	39.960997120469	-2.99630270707375	0.356911604610659	-8.39508345586663	4.65563444823812e-17	1.96425040839071e-15	RP11-30P6.6
ENSG00000270189	119.840784122622	1.3276417813917	0.158228026379996	8.39068660442789	4.83311132005843e-17	2.03421579343279e-15	RP11-258C19.7
ENSG00000134333	42483.6745168272	-1.06604498593355	0.127056765248836	-8.39030478893224	4.84883438673316e-17	2.03592764983337e-15	LDHA
ENSG00000161654	510.950679819582	-0.553508609468519	0.0659991343403512	-8.38660408201915	5.00386688506843e-17	2.09598424176235e-15	LSM12
ENSG00000147065	29352.8895559355	-0.977175675721405	0.116578014812799	-8.38216088419893	5.1964738702049e-17	2.17145476293945e-15	MSN
ENSG00000172183	929.134484523517	-1.82600085436515	0.217991367405416	-8.37648240890744	5.45330411770714e-17	2.27333801966565e-15	ISG20
ENSG00000151623	302.872880948108	2.30865197232726	0.275700362418294	8.37377198955061	5.58026791157781e-17	2.32072713360785e-15	NR3C2
ENSG00000167460	29701.879340994	-0.925688670094856	0.11056144145846	-8.37261759510126	5.635224274603e-17	2.33801573407341e-15	TPM4
ENSG00000125124	1568.34293410433	0.799179085624845	0.0955202452036664	8.36659374063426	5.93077410106091e-17	2.45480642709078e-15	BBS2
ENSG00000113924	69.8930829574983	3.28870162781859	0.393128578086988	8.36546059261785	5.98805420043887e-17	2.46682412073268e-15	HGD
ENSG00000124107	17983.2165606432	-2.74677952274466	0.328344853414724	-8.36553243999009	5.98440620427384e-17	2.46682412073268e-15	SLPI
ENSG00000146535	2266.93175817846	-0.926859371568133	0.110930706439018	-8.35530036111019	6.52664274858678e-17	2.68237338563683e-15	GNA12
ENSG00000135047	5530.78520686959	-1.47789379979487	0.17693647869775	-8.35268007293999	6.67312187472674e-17	2.73613661469136e-15	CTSL
ENSG00000113407	6559.77968520136	-0.818580286962594	0.0980731373001382	-8.3466309888451	7.02377346961897e-17	2.87316747526544e-15	TARS
ENSG00000186007	59.535085165232	-3.07980795066467	0.36910117838504	-8.34407509653591	7.17733734584148e-17	2.9291250331732e-15	LEMD1
ENSG00000144857	2097.31580697726	1.76822362643026	0.212014175678057	8.34011980932492	7.42153017570559e-17	3.0217218549895e-15	BOC
ENSG00000116514	3153.75329443014	-0.919671483070231	0.110299207664261	-8.33796998678006	7.5576749481266e-17	3.06999786788203e-15	RNF19B
ENSG00000171314	4800.24809097085	-0.87320633774331	0.104730100818787	-8.33768258520258	7.57606127088453e-17	3.0703262695717e-15	PGAM1
ENSG00000150551	200.374305057314	-2.7734179216589	0.332788645780802	-8.33387183373339	7.82406213472462e-17	3.16349290063044e-15	LYPD1
ENSG00000119711	1352.27916536946	1.39708002694879	0.167735261455468	8.32907770749026	8.14745771679837e-17	3.28664304709739e-15	ALDH6A1
ENSG00000151079	57.4022272808016	3.08662064001467	0.370667599632558	8.3271929973767	8.27817281664074e-17	3.33167844673419e-15	KCNA6
ENSG00000172201	1190.45323460186	2.33287123916329	0.280178994637454	8.32636023332862	8.33658636581398e-17	3.34747480578558e-15	ID4
ENSG00000106261	6128.18650791581	0.594600394065982	0.0714520361466498	8.32167179736641	8.67311912749299e-17	3.47461861926422e-15	ZKSCAN1
ENSG00000105976	7771.05603389143	-1.60653765237093	0.193061694688748	-8.32136926468492	8.6952890725425e-17	3.47552892975057e-15	MET
ENSG00000172987	40.8125634157887	3.26140821334925	0.392223655580759	8.31517468909451	9.16172185539202e-17	3.65360264036832e-15	HPSE2
ENSG00000069011	2040.76509201467	-2.09277727381767	0.251783939154391	-8.31179812678365	9.42626849902134e-17	3.75053831144432e-15	PITX1
ENSG00000005884	18779.8241572581	-1.59727253291461	0.192228780476418	-8.30922679192964	9.63276644659929e-17	3.82398935278977e-15	ITGA3
ENSG00000075239	1727.92614698112	0.955817387444487	0.115050136984679	8.30783354540269	9.74651161752926e-17	3.86037003227627e-15	ACAT1
ENSG00000185920	557.856414311671	1.19190926625292	0.143478742192578	8.30721853313388	9.79714184564559e-17	3.87164426737311e-15	PTCH1
ENSG00000131018	6540.7804173562	1.76651004619906	0.212654860219359	8.3069347410017	9.82059209414101e-17	3.87215083766052e-15	SYNE1
ENSG00000163902	13281.5879818799	-0.675949204817494	0.0813859751136261	-8.30547528457791	9.94206660569691e-17	3.91121795949793e-15	RPN1
ENSG00000197122	2525.63890233096	-0.920835125453688	0.110876056138485	-8.30508549387397	9.97475987242605e-17	3.91526136385766e-15	SRC
ENSG00000174371	679.288879686911	-1.42988319147082	0.172191635308538	-8.3040223696622	1.00644680893056e-16	3.94161578735203e-15	EXO1
ENSG00000171817	76.6646207676042	1.62988463675409	0.196412477668305	8.29827440752816	1.05634459900287e-16	4.12777877198727e-15	ZNF540
ENSG00000157456	1134.32935445799	-1.53589933539964	0.18527065688832	-8.29003017097023	1.13219745617898e-16	4.41430646586567e-15	CCNB2
ENSG00000185467	29.3657802872215	-3.16411376466487	0.381749512668051	-8.28845528197495	1.14728680976015e-16	4.46317565836983e-15	KPNA7
ENSG00000116544	95.0405255886009	-3.07169686184188	0.370814507159741	-8.28364803030385	1.19458323903405e-16	4.63406574050895e-15	DLGAP3
ENSG00000232533	124.796000812326	-1.39359201032363	0.168238011504586	-8.28345507570172	1.19652123946272e-16	4.63406574050895e-15	AC093673.5
ENSG00000140650	1286.03849591282	-0.59058026960103	0.0713497054481579	-8.27726289676334	1.26038759077636e-16	4.87061726727671e-15	PMM2
ENSG00000100504	9502.98608886345	-1.46362131807426	0.176875304113624	-8.2748766166589	1.28588703232142e-16	4.9581873716464e-15	PYGL
ENSG00000106714	544.785643545487	2.03742495277652	0.246460033061203	8.26675598258388	1.37653309013008e-16	5.2960139835467e-15	CNTNAP3
ENSG00000237037	134.230297688831	1.01416183042733	0.12282149970323	8.25720116492491	1.49127972154599e-16	5.72487536181181e-15	NDUFA6-AS1
ENSG00000085840	669.987254721825	-1.31902111404241	0.159853174998352	-8.25145396114908	1.56478918887775e-16	5.99389753555432e-15	ORC1
ENSG00000175792	2666.07417594628	-0.914325015153662	0.110838893139348	-8.24913520206451	1.59544851774534e-16	6.09796482701485e-15	RUVBL1
ENSG00000053372	2470.22969839896	-0.768309223750481	0.0931873231562192	-8.24478263489217	1.65460718774146e-16	6.31026719394761e-15	MRTO4
ENSG00000176170	1760.65206391816	-1.68039820462977	0.203862900920713	-8.24278570078487	1.68246756797127e-16	6.40254052500091e-15	SPHK1
ENSG00000137767	2121.55648101913	-1.08040062434899	0.131077764592695	-8.24244010955004	1.68733583540952e-16	6.40710761676044e-15	SQRDL
ENSG00000179933	2317.22031669817	-0.688324039591815	0.0836293468167334	-8.23065186794079	1.86197374914024e-16	7.05490140482267e-15	C14orf119
ENSG00000124731	452.054570715407	-3.38705028568191	0.411537170394393	-8.23024146867696	1.86836429471867e-16	7.06379202074699e-15	TREM1
ENSG00000168528	4413.55482791972	-1.43125058206802	0.173982628072832	-8.22639937056749	1.92925017515364e-16	7.27823170829559e-15	SERINC2
ENSG00000230989	4050.93681300201	-0.709334618871464	0.0862624569965571	-8.22298185756261	1.9850487212793e-16	7.47259612383309e-15	HSBP1
ENSG00000178150	146.419269561947	-2.57059641675295	0.312660358876259	-8.22168958671962	2.00655991462245e-16	7.53732946853986e-15	ZNF114
ENSG00000079482	937.706945829695	0.970791826817195	0.118121247533231	8.21860458715595	2.05884645502681e-16	7.71713970599855e-15	OPHN1
ENSG00000059728	4993.05265700251	-1.49333556024811	0.181779688687941	-8.21508481517812	2.12014353812466e-16	7.92988162321701e-15	MXD1
ENSG00000173391	99.9084052505857	-3.30849166052044	0.402799176518651	-8.21374981228952	2.14386031363764e-16	8.00145472186083e-15	OLR1
ENSG00000197846	1309.15161434526	-1.39128717949275	0.169399653856278	-8.21304617701962	2.15646568544955e-16	8.03134032574567e-15	NA
ENSG00000196323	3381.86863493631	0.781715654446842	0.0952009997325458	8.21121266208302	2.18965671001274e-16	8.13760292633883e-15	ZBTB44
ENSG00000133401	3970.11139132582	1.63622482020957	0.199318822152199	8.20908332962233	2.2288351327802e-16	8.26561852744622e-15	PDZD2
ENSG00000168393	1063.86941905074	-0.908823921260933	0.110830498847915	-8.20012479153457	2.40137615883672e-16	8.8866180861019e-15	DTYMK
ENSG00000198740	2623.95329013257	0.920947303177309	0.112334008791128	8.19829464903818	2.43821133232208e-16	9.00385567477162e-15	ZNF652
ENSG00000259459	29.574890489725	3.30484042164221	0.403436141206783	8.19173119135178	2.57495225398907e-16	9.48875337983692e-15	RP11-321G12.1
ENSG00000108106	1140.16266271088	-1.49819019760198	0.182942129521214	-8.18942143902536	2.62484895750037e-16	9.65226036645453e-15	UBE2S
ENSG00000110218	2801.22363021659	-0.942898793353104	0.115171083177233	-8.18694039633288	2.67950788816509e-16	9.83255552155034e-15	PANX1
ENSG00000226237	72.3416004248342	1.7478939584721	0.213549608199244	8.18495511750741	2.72405155594737e-16	9.97505419868609e-15	GAS1RR
ENSG00000160691	8733.30086678461	-1.119620676424	0.136888176364564	-8.17908972241832	2.85996103465011e-16	1.04508241406346e-14	SHC1
ENSG00000117308	1112.91654460676	-1.16623529247464	0.142624720690202	-8.17695057933081	2.91117341080204e-16	1.06157548990562e-14	GALE
ENSG00000134375	1965.82330263147	-0.6221405546979	0.0760933216963684	-8.17602045525621	2.93372211303613e-16	1.06756925309171e-14	TIMM17A
ENSG00000261061	186.012649694302	-1.06462678058281	0.130271410124884	-8.17237473335256	3.02377596338083e-16	1.0980518659537e-14	RP11-303E16.2
ENSG00000138207	137.911228592651	4.64070600040831	0.568075246633267	8.16917481955381	3.1050593654915e-16	1.12522970823734e-14	RBP4
ENSG00000136546	116.841965606804	3.19718233586239	0.391411895421922	8.16833206465528	3.12682269822781e-16	1.13077043623075e-14	SCN7A
ENSG00000102547	637.346733062783	1.45367812765748	0.178082396343212	8.1629524170141	3.26933318766771e-16	1.17986452043372e-14	CAB39L
ENSG00000100399	103.152865068908	1.66646042651426	0.204177302444873	8.16182997110658	3.29986498658604e-16	1.1884276643443e-14	CHADL
ENSG00000133818	1434.30414112333	-1.12596089236995	0.137982581738197	-8.16016687168754	3.34562053494339e-16	1.2003353943183e-14	RRAS2
ENSG00000187045	34.2115788803341	2.42820550772128	0.297569504203444	8.16012888895076	3.34667279460131e-16	1.2003353943183e-14	TMPRSS6
ENSG00000101842	66.0831815625885	-1.59289902255013	0.195219454261871	-8.15953014812438	3.36330325167011e-16	1.20382823559266e-14	VSIG1
ENSG00000117450	12960.7950350401	-0.676001991498315	0.0828555864540437	-8.15879798127146	3.38375044510473e-16	1.20867012320336e-14	PRDX1
ENSG00000205420	466425.64776231	-2.45609324443507	0.301164283738346	-8.15532709904253	3.48236089084265e-16	1.24135505470099e-14	KRT6A
ENSG00000128422	69057.6363415269	-2.35705913998112	0.289187924637425	-8.15061397510403	3.62081201754492e-16	1.28807990856328e-14	KRT17
ENSG00000183527	1428.50296759219	-0.886951312969481	0.108874787180399	-8.14652626140022	3.74527445939027e-16	1.32964855654817e-14	PSMG1
ENSG00000233382	130.713921638426	1.34356936259284	0.164958105304112	8.14491267413551	3.79555731702245e-16	1.34476672731098e-14	NKAPP1
ENSG00000135093	609.123801145635	0.730463579077863	0.089700556307002	8.14335617471352	3.84469141765826e-16	1.35843019406104e-14	USP30
ENSG00000169302	150.231712663228	2.66883220804086	0.327737550084696	8.14319935982669	3.84967622408091e-16	1.35843019406104e-14	STK32A
ENSG00000169213	347.542845662137	2.68711071443102	0.330162415034349	8.13875411636863	3.99366097422635e-16	1.40639669832281e-14	RAB3B
ENSG00000198374	1886.44002764676	-1.43426557466069	0.176260734367074	-8.13718143074193	4.04586198528959e-16	1.42191290336123e-14	NA
ENSG00000157368	819.393061575711	2.46136418892248	0.302685272129929	8.13176066216373	4.23099562329613e-16	1.4839919789581e-14	IL34
ENSG00000233966	71.4944257974996	-1.74166394954795	0.214188578933696	-8.13145107091399	4.24181740589461e-16	1.48480610478479e-14	UBE2SP1
ENSG00000167107	968.675718774296	1.11857454282837	0.137584016912966	8.13011982006578	4.2886630463204e-16	1.49820154860157e-14	ACSF2
ENSG00000240498	90.0206380816323	-2.18522643942424	0.268972441518161	-8.1243506847399	4.49763627164236e-16	1.56806811889775e-14	CDKN2B-AS1
ENSG00000078295	291.487474504466	2.72977955610209	0.336156342541727	8.12056537580647	4.64016936450596e-16	1.61453861135111e-14	ADCY2
ENSG00000132603	2232.56998427308	-0.728080470546737	0.0896868397652791	-8.11803016420478	4.73811048515947e-16	1.64533948000558e-14	NIP7
ENSG00000136231	685.221939700306	-2.90274221634382	0.357846136877133	-8.11170477254721	4.99144560247036e-16	1.72987262576091e-14	IGF2BP3
ENSG00000124635	3012.9557287237	-1.22519956561583	0.151080622885397	-8.10957449219162	5.07973308661013e-16	1.75698411532315e-14	HIST1H2BJ
ENSG00000176749	1011.52515811793	-1.47024945996056	0.181353617747427	-8.10708646578083	5.18479659894e-16	1.78977948999377e-14	CDK5R1
ENSG00000203685	153.588595087884	2.51985415280202	0.311019780399115	8.10190962635377	5.41031297872445e-16	1.86394352661499e-14	STUM
ENSG00000184661	931.257449365909	-1.52859931423319	0.188705883581635	-8.10043272218335	5.47640426632909e-16	1.88299908110178e-14	CDCA2
ENSG00000156970	1115.36439606703	-1.30427129908557	0.161177786221996	-8.09212813786355	5.86311807477129e-16	2.01200556801631e-14	BUB1B
ENSG00000132429	110.232324336589	-3.67493875865631	0.454605749105582	-8.08379296981308	6.27828775879915e-16	2.15025200554794e-14	POPDC3
ENSG00000130487	501.904435734331	-3.28584494459083	0.406615190424015	-8.08096948164768	6.4253890524025e-16	2.19632623440929e-14	KLHDC7B
ENSG00000099901	3000.84446524853	-0.794636382006558	0.0983404279302019	-8.08046495964568	6.45202952507614e-16	2.20112499442392e-14	RANBP1
ENSG00000163565	7766.52305653328	-0.915210064476633	0.113277700140773	-8.07934892162605	6.51134737777234e-16	2.21703127967933e-14	IFI16
ENSG00000250920	51.6142385865941	-6.37663564238956	0.789427037459988	-8.07754908282168	6.60814348471815e-16	2.24561171687883e-14	RP11-297P16.4
ENSG00000272666	168.025277201982	-2.02626975636654	0.251000590632689	-8.07276887779023	6.87216178699246e-16	2.33079708608539e-14	CTA-384D8.35
ENSG00000261578	173.835991265231	1.97912404496452	0.245174162625102	8.07231897429103	6.89753935899818e-16	2.33487054231824e-14	RP11-21L23.2
ENSG00000106683	2310.95063152374	-0.941570864307077	0.116695637857468	-8.06860377640772	7.11066152605413e-16	2.40235831480827e-14	LIMK1
ENSG00000121621	648.456866535211	-1.51275941536097	0.187500564586055	-8.06802592141889	7.14438811279246e-16	2.40909318853564e-14	KIF18A
ENSG00000125089	1917.11626335694	-1.37489419677128	0.170451861620036	-8.06617295759512	7.2536031812087e-16	2.44120783749851e-14	SH3TC1
ENSG00000089327	2756.15589399352	-1.15260415096342	0.142935869741522	-8.0637851999483	7.3967679621702e-16	2.48460280760052e-14	FXYD5
ENSG00000161203	12405.4275841391	-0.819510318054632	0.10164299851386	-8.06263422013159	7.46676912465879e-16	2.50330242419223e-14	AP2M1
ENSG00000196331	1904.82754027177	-1.30647681675377	0.162177388541377	-8.05585062445643	7.89279745086794e-16	2.64106308571476e-14	NA
ENSG00000273226	29.7458520498426	1.28581297167284	0.159965406987025	8.03806895435294	9.12652714590538e-16	3.04805066266786e-14	RP11-513M16.8
ENSG00000070778	1945.71532333788	1.0990093663559	0.136785162573159	8.03456563330175	9.39109988433194e-16	3.12496106260327e-14	PTPN21
ENSG00000182611	1689.82784894571	-1.3887013535888	0.172841294809097	-8.03454611424088	9.39259493826482e-16	3.12496106260327e-14	NA
ENSG00000103313	298.133377163358	-2.55493579954434	0.318003165459678	-8.03430933101291	9.41074993204645e-16	3.12504884150295e-14	MEFV
ENSG00000135451	611.236985688734	-1.44080763786171	0.179364565416402	-8.0328443609629	9.52384538125013e-16	3.15660355359195e-14	TROAP
ENSG00000111229	5510.29652253754	-0.626622624521598	0.0780438146181948	-8.02911323065326	9.81797130184822e-16	3.24792622593528e-14	ARPC3
ENSG00000109667	1129.92371675504	-1.61222088565817	0.200989253644936	-8.02142829241154	1.04522592937696e-15	3.45122141936245e-14	SLC2A9
ENSG00000050426	1255.38356264776	0.697516077059029	0.0870020376964814	8.01723839494898	1.08149096147839e-15	3.56422691021566e-14	LETMD1
ENSG00000221852	332.10978498681	5.59654736925453	0.698253942254415	8.0150601816658	1.10083100591421e-15	3.62113280231706e-14	KRTAP1-5
ENSG00000266037	24927.1113582441	-2.16397459168999	0.270031082455304	-8.01379815987731	1.11219178282282e-15	3.65162666739965e-14	NA
ENSG00000269996	296.076835485948	1.16096409490602	0.144932600382637	8.01037235129259	1.14361661454989e-15	3.74775823758779e-14	NA
ENSG00000130829	128.413438847602	-3.05036929204585	0.380837022930779	-8.00964483067153	1.1504018886209e-15	3.76293441732981e-14	DUSP9
ENSG00000100612	2380.81028531221	-1.12917736263691	0.140994253143952	-8.00867650601366	1.15949459273361e-15	3.7855872993043e-14	DHRS7
ENSG00000170633	1624.65226021179	-0.521680478457865	0.06514779195301	-8.00764635022695	1.16924562491697e-15	3.81030099448224e-14	RNF34
ENSG00000008869	2924.01445276059	0.493913420859048	0.0616993397172412	8.00516542190854	1.19306183467786e-15	3.88067245182835e-14	HEATR5B
ENSG00000123607	970.383058147904	0.895777145489819	0.111929938241394	8.00301652590875	1.21407638854395e-15	3.9416862971556e-14	TTC21B
ENSG00000176619	5875.3039451274	-1.09917638773804	0.137353782254038	-8.00251998670915	1.21898378212057e-15	3.95027638632652e-14	LMNB2
ENSG00000140534	665.996711835018	-1.5122775336637	0.189000734975391	-8.00143731642424	1.22975187530082e-15	3.97779185294064e-14	TICRR
ENSG00000184216	8390.32608017001	-0.989290783670965	0.123672832670297	-7.9992570907496	1.25172122362579e-15	4.04137053846057e-14	IRAK1
ENSG00000140022	6770.52463970709	-1.23489337097182	0.154519407319166	-7.99183346866647	1.32946546386238e-15	4.28446001056905e-14	STON2
ENSG00000196923	2112.28787227737	-1.3064715615557	0.163525899836116	-7.98938616369048	1.35612283009119e-15	4.36231997664878e-14	PDLIM7
ENSG00000176597	3927.6034624422	-1.22018105414624	0.152801906206809	-7.98537848405368	1.40091804412468e-15	4.49813152145693e-14	B3GNT5
ENSG00000183155	940.857316429796	-0.665044946726072	0.0833334749150533	-7.98052580195404	1.45711236459501e-15	4.6699782885103e-14	RABIF
ENSG00000111639	3141.57742159074	-0.6143868353929	0.0770190509074731	-7.97707616692127	1.49840367081924e-15	4.79351958208785e-14	MRPL51
ENSG00000263818	23.0352062061331	1.97066105125226	0.24710064370566	7.97513523922529	1.52214054782182e-15	4.86055373835533e-14	CTD-2206N4.4
ENSG00000151239	5776.87398670289	-1.02158597544189	0.128140115276033	-7.97241342604726	1.55605238298986e-15	4.95977499519779e-14	TWF1
ENSG00000110436	87.718063330255	2.21637751343861	0.278036708528707	7.97152838259042	1.56723889203567e-15	4.98633182644572e-14	SLC1A2
ENSG00000115350	866.425767404474	-0.766463301887014	0.0963009056709985	-7.95904562419747	1.73371308063811e-15	5.50595752354653e-14	POLE4
ENSG00000053254	6966.22543989927	0.983934588480268	0.123632199609832	7.95856250706081	1.74049464925936e-15	5.51746280192616e-14	FOXN3
ENSG00000165480	594.999620853166	-1.35484963432834	0.170442910265206	-7.94899378460635	1.88032485465851e-15	5.94993373846379e-14	SKA3
ENSG00000222041	439.916981855418	-1.4909126343805	0.187600444776054	-7.94727665043788	1.90656322044482e-15	6.02205059159307e-14	LINC00152
ENSG00000179750	245.236317144665	-2.05820138255674	0.259235221731478	-7.93951288258459	2.02976808695656e-15	6.39963162001268e-14	APOBEC3B
ENSG00000100345	87277.4594888149	-0.82460712780642	0.103891749862475	-7.93717623293457	2.06836067050802e-15	6.50955960932679e-14	MYH9
ENSG00000186474	664.556527268258	-4.20870556303335	0.530881648330375	-7.92776615328435	2.23122952562398e-15	7.00951189281906e-14	KLK12
ENSG00000108924	1091.65008951849	2.16649925680387	0.273316022713465	7.92671880446303	2.25012010304152e-15	7.04859527196579e-14	HLF
ENSG00000113594	1840.73866388025	1.94979725011821	0.245980626502183	7.9266293359933	2.25174108991636e-15	7.04859527196579e-14	LIFR
ENSG00000197153	1345.188673761	-1.55923560464799	0.196749310332335	-7.92498637994836	2.28171340065478e-15	7.12964006605312e-14	HIST1H3J
ENSG00000140367	2863.66876918547	-1.09214446469057	0.137866703664112	-7.92174205710604	2.34205782279632e-15	7.30512928406845e-14	UBE2Q2
ENSG00000158042	1850.52816423915	-0.692294111583994	0.0874253891559204	-7.91868492972116	2.40035734524976e-15	7.47362598029904e-14	MRPL17
ENSG00000154582	2158.54378635339	-0.782998549963911	0.0988964218176085	-7.91735975451134	2.4260703101599e-15	7.5402437913813e-14	TCEB1
ENSG00000128849	1570.05331236344	2.18058476779587	0.275478438008056	7.91562774772268	2.46008650821872e-15	7.61885302110928e-14	CGNL1
ENSG00000260310	24.7291610489781	2.0147774829375	0.254531363666217	7.91563544043085	2.45993439179635e-15	7.61885302110928e-14	RP11-27M24.2
ENSG00000147536	514.966997839685	-1.2226602899883	0.154557787690036	-7.91069999293941	2.55945644601956e-15	7.91257092789801e-14	GINS4
ENSG00000256940	418.938258364574	-1.45266179937219	0.183860763095499	-7.90087985557673	2.76941498902026e-15	8.5465320871408e-14	RP11-783K16.5
ENSG00000101003	894.627583481854	-1.17967445036624	0.149328957541709	-7.89983717683656	2.79267995435863e-15	8.60312888232489e-14	GINS1
ENSG00000203813	3423.95163792627	-1.33275591812823	0.168744697666231	-7.89806101501547	2.83275482450285e-15	8.71121980978721e-14	NA
ENSG00000076604	1986.28138049642	-1.12254139369905	0.142178556943781	-7.89529319912084	2.89633543035116e-15	8.89108804252086e-14	TRAF4
ENSG00000223478	90.4285406615754	-1.3251600576895	0.16799350164295	-7.88816260587251	3.06668023650137e-15	9.39749187560868e-14	RP11-545E17.3
ENSG00000127564	894.088617377298	-1.58957384358313	0.201535094701578	-7.8873302237354	3.08719718731036e-15	9.44379566913312e-14	PKMYT1
ENSG00000069966	1202.03112571565	-0.888629171760098	0.112730097988758	-7.88280315208026	3.20117163049953e-15	9.77532602621248e-14	GNB5
ENSG00000163879	25.4989733340718	1.75908403050741	0.223423990707846	7.87329966193122	3.45407992580683e-15	1.0529217114148e-13	DNALI1
ENSG00000100342	3495.3156594223	-2.50429541827495	0.318141473883971	-7.87164083859211	3.50019807811565e-15	1.06485784891519e-13	APOL1
ENSG00000163468	12819.2074475777	-0.633143332990566	0.080435371760089	-7.87145405231686	3.50542888375928e-15	1.06485784891519e-13	CCT3
ENSG00000125864	174.188148435798	-1.23197651148112	0.156520147419576	-7.87104108826722	3.51702095768531e-15	1.06652439353975e-13	BFSP1
ENSG00000185043	1982.70991921703	-0.842959828877582	0.107187470182062	-7.86435044549314	3.7101754293907e-15	1.12314790684866e-13	CIB1
ENSG00000175352	382.007562259575	-1.96392843526652	0.249747301970668	-7.86366226890083	3.73062533876136e-15	1.12738465038313e-13	NRIP3
ENSG00000156650	2037.47022376419	0.650243280500341	0.0827026746894283	7.86242141432773	3.7677794992778e-15	1.13664601923809e-13	KAT6B
ENSG00000117676	3632.11613669924	-0.884736503795389	0.112544869863784	-7.8611890961019	3.80503855740229e-15	1.14590704279562e-13	RPS6KA1
ENSG00000231412	46.543753230661	-4.15137151178749	0.528332602624419	-7.85749637854284	3.91887333650333e-15	1.17815766899662e-13	CTC-490G23.2
ENSG00000172172	1543.95066556205	-0.823994685252459	0.104882089011971	-7.85639085772227	3.95360053438137e-15	1.18655567927903e-13	MRPL13
ENSG00000115221	3308.5289832029	-2.46946341462866	0.314338352343891	-7.85606782059806	3.96380502178226e-15	1.18757774126022e-13	ITGB6
ENSG00000047457	580.649192321032	2.84821646424439	0.362593661461741	7.85511928907484	3.99391847472234e-15	1.19455092462286e-13	CP
ENSG00000075218	573.348309818179	-1.4535017714478	0.185077844118744	-7.85346176020533	4.0470823977343e-15	1.2083827049782e-13	GTSE1
ENSG00000157741	2650.11933244048	0.821693536848505	0.104668989520833	7.85040096985895	4.14709225994462e-15	1.23613072533196e-13	UBN2
ENSG00000168306	380.813089496398	2.83063613390693	0.360590353931022	7.85000514586258	4.16020200424048e-15	1.23792586725841e-13	ACOX2
ENSG00000053747	29960.8688890055	-1.9767131927574	0.25183068841415	-7.84937374076736	4.18119872429798e-15	1.24205779111076e-13	LAMA3
ENSG00000181830	890.951334365038	-0.821203527676815	0.104650752253279	-7.84708671457338	4.2581284047105e-15	1.26276279872798e-13	SLC35C1
ENSG00000101294	4722.60338845854	-0.673278726815177	0.0858131434554988	-7.84586952189122	4.29963807745343e-15	1.27291149659117e-13	HM13
ENSG00000133318	4915.55518726624	0.709570609616082	0.0904516298098463	7.84475206370289	4.33809713004512e-15	1.28212423977154e-13	RTN3
ENSG00000158402	220.66491530316	-1.4095450447408	0.179770124981211	-7.8408191844341	4.47616600609531e-15	1.31846866152558e-13	CDC25C
ENSG00000170312	1671.74793541221	-1.38643479724124	0.176820463944445	-7.84091821904082	4.47263674636468e-15	1.31846866152558e-13	CDK1
ENSG00000146242	2971.23077245419	-1.02025086336945	0.130123989989024	-7.84060543682617	4.48379259762678e-15	1.31849167176342e-13	TPBG
ENSG00000116771	81.7171164904524	-2.02150761302323	0.257975321774475	-7.83605035984973	4.64939464451433e-15	1.36489035723919e-13	AGMAT
ENSG00000177822	103.354789486101	-2.63623875713855	0.336465655560495	-7.83509018995422	4.68506291672899e-15	1.37305359004203e-13	AC108142.1
ENSG00000124102	36081.4598548453	-3.92369674418859	0.500804196232442	-7.83479206785132	4.69619222356104e-15	1.37400987552664e-13	PI3
ENSG00000129195	330.777043139189	-1.46995349477973	0.187661628260302	-7.83299979013708	4.7636510670794e-15	1.39141627405812e-13	FAM64A
ENSG00000213971	283.577225459821	1.84030465790741	0.234958404340033	7.83247001985985	4.78377290917379e-15	1.39496095833954e-13	NA
ENSG00000135094	108.355562505478	-2.60353912033045	0.332482434607954	-7.83060652031258	4.85521978164077e-15	1.41343539876532e-13	SDS
ENSG00000124116	57.6121729780705	2.8564946179296	0.364796858611897	7.83037065834109	4.86433732953501e-15	1.41373344650562e-13	WFDC3
ENSG00000166794	11611.774319039	-0.661909204479503	0.0845340934503558	-7.83008579690065	4.87537148833956e-15	1.4145866077546e-13	PPIB
ENSG00000169230	7932.89464721646	-0.868844188881219	0.111012090798763	-7.82657260690836	5.01349819822787e-15	1.45225162567904e-13	PRELID1
ENSG00000198901	3410.72570837764	-1.14448864359018	0.146238658582925	-7.82617028000973	5.02956010007674e-15	1.45449215675564e-13	PRC1
ENSG00000184825	2221.8686930287	-1.24416873491308	0.158999542278609	-7.82498312311471	5.07725023246575e-15	1.4658566910823e-13	NA
ENSG00000131373	1068.68410730629	1.2551350575138	0.160438136267877	7.82317151464631	5.15088486294952e-15	1.48466181355015e-13	HACL1
ENSG00000131148	1148.18706500495	-0.56906591685593	0.0727551675261795	-7.82165633322421	5.2132774320622e-15	1.50016996549968e-13	EMC8
ENSG00000151726	19240.8408248001	1.82869351897059	0.233876488403217	7.81905668011319	5.32206445510094e-15	1.52895558942842e-13	ACSL1
ENSG00000122783	1798.12914008981	-0.684734746086874	0.087591393350387	-7.81737474306142	5.39363544400622e-15	1.54697258293032e-13	C7orf49
ENSG00000111145	3104.25469980787	-0.889448058600752	0.113788136168204	-7.81670294068223	5.42248651123487e-15	1.55269789986458e-13	ELK3
ENSG00000186185	701.847109220039	-1.36639822199194	0.174913295240522	-7.81186027118758	5.63500124905809e-15	1.61090944054497e-13	KIF18B
ENSG00000162302	4089.84759327203	-1.100483356638	0.140921770103199	-7.80917920511573	5.75616079361706e-15	1.64285719905407e-13	RPS6KA4
ENSG00000019186	495.680122399892	-2.92390958125826	0.374508125889807	-7.80733281637413	5.84108798316628e-15	1.66166585996686e-13	CYP24A1
ENSG00000197747	10818.790729698	-1.1332646973126	0.145150781178848	-7.8074998157691	5.83335615562752e-15	1.66166585996686e-13	S100A10
ENSG00000245573	91.2282602247028	1.59872295565128	0.204787213617426	7.80675183479931	5.86806525461097e-15	1.66662594800471e-13	BDNF-AS
ENSG00000237575	37.5209454257016	-4.39951957746874	0.563604306117924	-7.80604322875457	5.90113469246569e-15	1.6732973972938e-13	PYY2
ENSG00000096092	547.128857905002	-1.03327539114757	0.13241040191169	-7.8035817143483	6.01744109189634e-15	1.70351124071561e-13	TMEM14A
ENSG00000122729	2978.88036549365	1.57862346136961	0.202381267434025	7.80024496034067	6.17871197182935e-15	1.74633595488581e-13	ACO1
ENSG00000103005	687.729322553194	-0.956772151049079	0.122715954238518	-7.79664027376133	6.35771426689683e-15	1.7940257689804e-13	USB1
ENSG00000114354	4670.94652141194	-0.660188198982336	0.0846996418970206	-7.79446269424616	6.46831197068647e-15	1.82229040632227e-13	TFG
ENSG00000226738	69.1734950176881	-3.45547806284098	0.443360081749516	-7.79384118030096	6.50022412221635e-15	1.8283319604308e-13	CTA-384D8.31
ENSG00000172901	135.396013007777	2.91869901466285	0.374619825114955	7.79109598315364	6.64304245030603e-15	1.86549875368964e-13	LVRN
ENSG00000108010	3973.44753151362	-0.804772590618908	0.103329739393963	-7.78839272545314	6.78669567918057e-15	1.90278031184987e-13	GLRX3
ENSG00000058799	1352.14260285097	-0.544290595544059	0.0699034000394741	-7.7863250605364	6.89863269043507e-15	1.9310643782665e-13	YIPF1
ENSG00000101182	7156.64813027073	-0.596647422927972	0.0766649657795216	-7.7825303495713	7.10881424405573e-15	1.98671453441474e-13	PSMA7
ENSG00000163866	1988.35607608038	-0.451500246214291	0.0580743187856953	-7.77452505091638	7.57310035975817e-15	2.11308856204307e-13	SMIM12
ENSG00000066697	981.480745023034	-1.04037970898573	0.133841835270646	-7.77320265283227	7.65261622764205e-15	2.13186997844057e-13	MSANTD3
ENSG00000232977	29.6732707346427	1.98202576128022	0.255158179468061	7.76783156790127	7.98411306223099e-15	2.21714630934799e-13	LINC00327
ENSG00000251615	149.609490588331	1.68551302871486	0.21698138321209	7.76800757633363	7.97302937392581e-15	2.21714630934799e-13	RP11-774O3.3
ENSG00000131981	7167.29227409005	0.908050603242509	0.116961041173164	7.76370143540457	8.24859474676673e-15	2.28695562605991e-13	LGALS3
ENSG00000157600	4390.94129952411	1.33514638064777	0.172001977338385	7.7623897196315	8.33438342156451e-15	2.30707884666351e-13	TMEM164
ENSG00000153291	202.952215666349	1.59841411728222	0.20598565812959	7.75983207664209	8.50419103797e-15	2.35035925411744e-13	SLC25A27
ENSG00000184254	4372.52088462565	-2.25773190824101	0.29104296094393	-7.75738365538401	8.66993517422968e-15	2.39238163804534e-13	ALDH1A3
ENSG00000139289	6959.11229001999	-1.84476240351875	0.237965961312604	-7.7522112546818	9.03059893453018e-15	2.48797273800376e-13	PHLDA1
ENSG00000120694	8952.7230325469	-1.3818039099912	0.178284590986441	-7.7505515330615	9.14942787178582e-15	2.51674104939343e-13	HSPH1
ENSG00000230088	66.1688523274038	-2.68420871813726	0.346534156264774	-7.74587055737835	9.49291797721712e-15	2.60711947025238e-13	KRT16P5
ENSG00000074935	450.575042916363	0.880188919601452	0.113765756926144	7.7368528402871	1.01907897878053e-14	2.79438815107684e-13	TUBE1
ENSG00000102878	218.206755715857	1.31776478394179	0.170376429919679	7.73443125063148	1.03866389335529e-14	2.84362730803085e-13	HSF4
ENSG00000117877	1097.14095829422	-0.887222075853777	0.114759810154916	-7.7311218505512	1.06602922975469e-14	2.91398005573163e-13	CD3EAP
ENSG00000171208	1817.10439266438	-1.68607209858168	0.218128390816067	-7.72972327111436	1.07780619219024e-14	2.94156886859171e-13	NETO2
ENSG00000149485	7520.16764160982	2.87099677340144	0.371869222037552	7.7204474133961	1.15922070996328e-14	3.15883122323379e-13	FADS1
ENSG00000166869	1010.63756170753	3.01698226042366	0.390969120240289	7.71667659729605	1.19402102321074e-14	3.24859271221526e-13	CHP2
ENSG00000051180	390.609946964895	-1.28578034916439	0.166898002169597	-7.70398885816392	1.31883353164961e-14	3.58010029631503e-13	RAD51
ENSG00000104419	47024.6276872412	-1.63265769321576	0.21192669865458	-7.7038792355126	1.31996598776371e-14	3.58010029631503e-13	NDRG1
ENSG00000012660	6001.1071732217	2.02014242040982	0.262294930310496	7.70179743092422	1.34165457953374e-14	3.63328380476215e-13	ELOVL5
ENSG00000065911	3088.03417910461	-0.875865901519497	0.113738550739036	-7.70069511021906	1.35328034191902e-14	3.65909407620736e-13	MTHFD2
ENSG00000241749	42.6860980523557	-4.25486648387869	0.552792069423426	-7.69704689923755	1.39246799780629e-14	3.75923315574691e-13	RPSAP52
ENSG00000132122	298.974568659238	1.55627786339921	0.202214961198861	7.69615588368237	1.40220732455243e-14	3.77968446573415e-13	SPATA6
ENSG00000103257	17905.6439185036	-1.6693788901047	0.216948712170587	-7.69480894079734	1.41705757999696e-14	3.81382815867594e-13	SLC7A5
ENSG00000163686	1075.956760904	1.26906554412397	0.164984635382638	7.69202260065439	1.44827026615575e-14	3.89183642137577e-13	ABHD6
ENSG00000144891	80.6442113741529	2.93757774414581	0.381922277736426	7.69155903016767	1.45352842357798e-14	3.89996635555094e-13	AGTR1
ENSG00000078070	1623.18442903571	0.911861445735737	0.11856145683227	7.69104454431387	1.45938609279733e-14	3.90967743602623e-13	MCCC1
ENSG00000171310	1589.3954966879	-1.36888104428344	0.177999547703691	-7.69036248655064	1.46718746676058e-14	3.92455796047582e-13	CHST11
ENSG00000163249	1114.86213512945	-0.904429094972923	0.117615403208026	-7.68971640026826	1.47461523483442e-14	3.93839515395304e-13	CCNYL1
ENSG00000163882	1279.07019679479	-0.569872945002561	0.0741322152372898	-7.68725099038865	1.5033004538622e-14	4.00887771413909e-13	POLR2H
ENSG00000041982	40852.1743896226	-1.88765075984225	0.245598312811953	-7.68592722901791	1.51892831555512e-14	4.04437818411604e-13	TNC
ENSG00000231160	27.6860500500931	1.47553195547778	0.192013364914632	7.68452735638371	1.53562861544711e-14	4.08262176956084e-13	KLF3-AS1
ENSG00000244038	7987.15428007368	-0.586401200176082	0.0763164260396764	-7.68381370311047	1.54421179798302e-14	4.09920174397713e-13	DDOST
ENSG00000264350	52.8953736301137	-1.04298749084894	0.135750927855887	-7.68309658963197	1.55288413682659e-14	4.1159677113733e-13	SNRPGP2
ENSG00000082153	10650.8742047839	-0.865263200099168	0.112652437668843	-7.68082092144978	1.58072322331091e-14	4.18340796084419e-13	BZW1
ENSG00000123130	1745.80442573128	-0.944966253001045	0.123037888332889	-7.680286664579	1.58732982120754e-14	4.1945370630911e-13	ACOT9
ENSG00000124688	774.752053191355	-0.475471848700007	0.0619119021473018	-7.67981328644622	1.59320628921642e-14	4.20370608062585e-13	MAD2L1BP
ENSG00000185130	1408.16043351533	-1.22430363811037	0.159436618647669	-7.67893629766384	1.60414975045849e-14	4.22619663518227e-13	HIST1H2BL
ENSG00000119487	4976.35442239947	-0.47241588594138	0.0615552672183127	-7.67466225539893	1.65855064099889e-14	4.36293735637463e-13	MAPKAP1
ENSG00000185275	6304.50871699857	-1.78613745897691	0.232986397088717	-7.66627357346009	1.77065317324651e-14	4.65082691384915e-13	CD24P4
ENSG00000161551	315.441324351546	1.38693116208067	0.180988535117512	7.66308849994371	1.81514173123778e-14	4.76052261554508e-13	ZNF577
ENSG00000115163	334.421910646912	-1.3465585047158	0.175759386808986	-7.66137461653318	1.83953415499715e-14	4.8172628313846e-13	CENPA
ENSG00000163993	1869.46688344331	-3.21329526659623	0.419710796765892	-7.65597476013597	1.91851405303633e-14	5.01656960544693e-13	S100P
ENSG00000143867	161.46955595086	2.53524965217993	0.33117325772296	7.65535740902357	1.9277534065e-14	5.033194133234e-13	OSR1
ENSG00000232445	158.108603969048	-1.84583327186078	0.241149921484387	-7.65429762737984	1.94371640369149e-14	5.0672976751163e-13	RP11-132A1.4
ENSG00000180875	68.6171207267659	3.09002111813891	0.403739719726372	7.65349795217851	1.95584754930653e-14	5.09132476061656e-13	GREM2
ENSG00000244675	53.5223415660805	-4.81628966071047	0.62935185138213	-7.6527774568921	1.96684129377708e-14	5.11232394023872e-13	AC108676.1
ENSG00000269982	29.4864673782685	1.7991194227831	0.235203115244032	7.64921595922081	2.02208399326161e-14	5.24810417686487e-13	RP11-1020A11.2
ENSG00000164197	311.787808131245	1.99521629583846	0.26098413892143	7.64497146870343	2.08991665076227e-14	5.4161089226802e-13	RNF180
ENSG00000112530	31.9636747513265	2.06122249861829	0.269648402592457	7.64411166096764	2.1039277157337e-14	5.44434154232896e-13	PACRG
ENSG00000151014	1000.14844148962	-1.12295275465435	0.146914157551852	-7.64359795793006	2.11234285585066e-14	5.4580314590449e-13	NOCT
ENSG00000134247	13619.8270909932	-1.00262819860469	0.131198469592724	-7.64207236347437	2.13752978086566e-14	5.51495312885975e-13	PTGFRN
ENSG00000270441	48.7909364449327	1.55534253962045	0.203538714006589	7.64150715607889	2.14693592214384e-14	5.53105158585345e-13	RP11-694I15.7
ENSG00000137812	1943.17024076092	-1.45549771047552	0.190512709815556	-7.63989820881061	2.17393539905655e-14	5.59236076808849e-13	KNL1
ENSG00000198443	113.174424061044	4.9322008459107	0.645644979391491	7.63918407691982	2.18602588815633e-14	5.6151932630039e-13	KRTAP4-1
ENSG00000058262	13785.3522427723	-0.588539343179484	0.0770597031458258	-7.63744628065523	2.2157243595288e-14	5.6747884732976e-13	SEC61A1
ENSG00000115641	3061.00814340662	-1.07880928317464	0.141251866792529	-7.63748690669836	2.21502556182963e-14	5.6747884732976e-13	FHL2
ENSG00000060688	2547.4457629572	-0.555372929821717	0.0727375413426537	-7.63529973065013	2.25295665403618e-14	5.76169749283307e-13	SNRNP40
ENSG00000100985	2820.37601872876	-2.86768872439895	0.37568269670795	-7.63327337012873	2.28866860952197e-14	5.84446997112869e-13	MMP9
ENSG00000109079	6364.4193213481	-0.887830319601989	0.116323930616463	-7.63239614494541	2.30430071766311e-14	5.87579863290826e-13	TNFAIP1
ENSG00000142669	9192.46168018865	-0.953864744974341	0.125019888958103	-7.62970398489159	2.35293353474466e-14	5.99106268970626e-13	SH3BGRL3
ENSG00000198947	1480.43331883928	1.63918344346504	0.21488229755881	7.62828516861154	2.37896871055569e-14	6.04853660367921e-13	DMD
ENSG00000117394	38895.0429563508	-1.40348309073033	0.184025251552778	-7.62657884658735	2.41065511038882e-14	6.111308100604e-13	SLC2A1
ENSG00000149577	1889.2181066645	0.886149453760364	0.116190771177232	7.62667675566651	2.40882576504179e-14	6.111308100604e-13	SIDT2
ENSG00000101605	149.176952528847	2.03238213383002	0.26658981265828	7.62363015137103	2.46639377774961e-14	6.24355074144238e-13	MYOM1
ENSG00000169621	625.118656925318	0.83385699343071	0.109403097472979	7.62187737542498	2.50012488841873e-14	6.31978023531258e-13	APLF
ENSG00000249464	64.6477911409047	1.83937639683288	0.241342821327867	7.6214257656915	2.50888910565956e-14	6.33276965441555e-13	LINC01091
ENSG00000108417	88.8887180598783	-3.77019448300882	0.494944160357087	-7.61741381146661	2.58808605002801e-14	6.50447468141573e-13	KRT37
ENSG00000111665	524.42648234024	-1.1629346665205	0.152664189674786	-7.61759957589171	2.58436531968625e-14	6.50447468141573e-13	CDCA3
ENSG00000137709	1193.66286406628	2.1003014209856	0.275715111880504	7.61765072164734	2.58334183032371e-14	6.50447468141573e-13	POU2F3
ENSG00000196932	36.6156972249001	-2.22446300334651	0.292059941156961	-7.61646049278294	2.60726340756048e-14	6.54325717526709e-13	TMEM26
ENSG00000162723	52.5227352519431	-3.82229922069789	0.501899668946331	-7.615663960732	2.62339390328278e-14	6.5742928706801e-13	SLAMF9
ENSG00000119147	43.2989689142576	3.39280246166532	0.445629357996008	7.61350750525667	2.66755829900408e-14	6.67539266600348e-13	C2orf40
ENSG00000205250	3385.78556015654	-0.575853717997573	0.0756395551292747	-7.61312936086665	2.67537773426715e-14	6.6853823869019e-13	E2F4
ENSG00000066583	998.981015741415	1.21130061387558	0.159114046313077	7.61278241577867	2.6825718454256e-14	6.69378320343557e-13	ISOC1
ENSG00000143641	5008.54716597024	-0.90201082800615	0.118492579446147	-7.61238241434438	2.69088972754738e-14	6.70496018132242e-13	GALNT2
ENSG00000144445	669.92948906189	1.04341161123977	0.137081929579793	7.61159121729764	2.70741715979867e-14	6.73653212680959e-13	KANSL1L
ENSG00000186951	2689.76148780146	0.960420526718281	0.126186793000513	7.61110179505377	2.71769071380586e-14	6.75247563272361e-13	PPARA
ENSG00000167748	257.406388539438	2.8386724108318	0.373075364919312	7.60884442596671	2.76557400783228e-14	6.86168766971683e-13	KLK1
ENSG00000064651	4539.871539193	1.55852582290528	0.205088746598304	7.59927518577056	2.97793928141665e-14	7.3781085714191e-13	SLC12A2
ENSG00000152642	981.640768595527	1.265420484789	0.166542518440932	7.59818271415059	3.00318116379185e-14	7.43010841189126e-13	GPD1L
ENSG00000137692	1478.70095405972	-0.799832585229582	0.105278117212815	-7.59732987637643	3.02303238198135e-14	7.46864308572394e-13	DCUN1D5
ENSG00000140379	227.744879351627	-2.50474002028	0.32975983667017	-7.5956491414243	3.06253280430716e-14	7.55554526734931e-13	BCL2A1
ENSG00000175029	2628.48535863982	-0.738153301893859	0.0972033228896479	-7.59391016634136	3.10393624568639e-14	7.64689060696816e-13	CTBP2
ENSG00000158887	92.8617054286798	1.99583579322713	0.262842940011224	7.59326384471997	3.11946449803699e-14	7.6743220263679e-13	MPZ
ENSG00000155011	223.589920789116	2.15497199845409	0.28384914171232	7.59196235526455	3.15096572347366e-14	7.74091677804704e-13	DKK2
ENSG00000181610	1396.01459412863	-0.645624791681319	0.0850691532898248	-7.58941128145145	3.2136221646878e-14	7.88375538632048e-13	MRPS23
ENSG00000168487	2544.08623547836	-1.15267738844093	0.151897177787364	-7.58853722782477	3.23537019263874e-14	7.92597631904922e-13	BMP1
ENSG00000037241	742.811792484633	-0.764230243169852	0.100755238674669	-7.58501744646242	3.32442329415819e-14	8.13273132759959e-13	RPL26L1
ENSG00000122707	558.369972273161	1.74116488528522	0.229589136622218	7.58382957879341	3.35501788085611e-14	8.19609752795996e-13	RECK
ENSG00000173418	2786.16471649226	-0.701217519662276	0.0924709651817833	-7.58311020420078	3.3736804581464e-14	8.23017829084401e-13	NAA20
ENSG00000115306	28583.4497857678	0.766701921941147	0.101132209871766	7.5811843023436	3.42414770503977e-14	8.34164406749368e-13	SPTBN1
ENSG00000103187	3856.79524551733	-1.30577715644108	0.172246849815734	-7.58084782298178	3.43304083870625e-14	8.35166077015071e-13	COTL1
ENSG00000166986	5084.66555908806	-0.487010110999137	0.0642442212736661	-7.58060571587571	3.43945376602811e-14	8.35562432979318e-13	MARS
ENSG00000139263	3807.39891906747	0.714991036663042	0.0943316901703524	7.57954230833614	3.46776107409997e-14	8.41269203907002e-13	LRIG3
ENSG00000112242	1042.16155975879	-0.766598157338154	0.101166795368268	-7.5775668740675	3.52095544265326e-14	8.52989302591185e-13	E2F3
ENSG00000101695	373.192716377616	1.19687205966046	0.157975295174258	7.57632424956206	3.55482705381869e-14	8.60002273532562e-13	RNF125
ENSG00000108018	72.9914352555816	2.44609819566411	0.323012650777596	7.57276283072988	3.65368993336102e-14	8.826971240113e-13	SORCS1
ENSG00000174151	1368.67643601845	0.87552534106647	0.115646586982452	7.57069762205192	3.71225227906935e-14	8.95606499426856e-13	CYB561D1
ENSG00000136141	2172.6289444326	0.74119581267883	0.0979151575793325	7.56977602858169	3.7386824995849e-14	9.00738858210337e-13	LRCH1
ENSG00000175066	1719.91360590397	1.35592308558501	0.179145306049893	7.56884517648135	3.76556607733185e-14	9.05966152517293e-13	GK5
ENSG00000197296	999.38845897887	1.26047782590061	0.166565216116591	7.56747330137831	3.80553354128338e-14	9.14322618508896e-13	FITM2
ENSG00000256139	27.0948154102591	1.54701216064303	0.204444220969838	7.56691557875466	3.82190093718371e-14	9.16993731727855e-13	RP11-968O1.5
ENSG00000229656	24.891777342821	-2.65785723381432	0.35144969453316	-7.56255383105347	3.9523146452019e-14	9.4698326348068e-13	RP11-462L8.1
ENSG00000187678	1031.26483283806	-1.39182925398886	0.184050751991794	-7.56220357116995	3.96297503038186e-14	9.4823677884493e-13	SPRY4
ENSG00000149923	4133.37178214359	-0.541092209715707	0.0715570343103642	-7.56169138269243	3.97861473955576e-14	9.50676657398365e-13	PPP4C
ENSG00000102030	1059.00447817	-0.667930103761687	0.0883367642740793	-7.561179190233	3.99431526124453e-14	9.53124380712543e-13	NAA10
ENSG00000059378	2884.79421613025	-1.18451462925713	0.156664333331466	-7.56084428451862	4.00461423988315e-14	9.54278266412537e-13	PARP12
ENSG00000196747	2376.4573819584	-1.16974123460348	0.154728432965971	-7.55996304092822	4.03183905278883e-14	9.59456849251531e-13	HIST1H2AI
ENSG00000104147	226.088044189194	-1.35025661779474	0.178626159566299	-7.55912023789312	4.05804652885679e-14	9.64379574415531e-13	OIP5
ENSG00000167900	1625.28070092576	-1.41015021808223	0.186607182849728	-7.55678423813838	4.13156463028167e-14	9.80516839634916e-13	TK1
ENSG00000151651	1608.62145021523	-2.05683822943129	0.272257300536966	-7.55475877184795	4.19636867113182e-14	9.94545068909899e-13	ADAM8
ENSG00000111602	1444.71498192566	-0.902252726258017	0.119460262468719	-7.55274354511213	4.26183676229848e-14	1.00869244887625e-12	TIMELESS
ENSG00000025708	9500.40477400778	-1.81382825181334	0.24020699252057	-7.55110512304513	4.31580303474105e-14	1.01924668925177e-12	TYMP
ENSG00000130489	1417.35683687163	-0.973921479878604	0.128978527146845	-7.55103583071448	4.31810013194199e-14	1.01924668925177e-12	SCO2
ENSG00000138032	2008.84324274273	0.524898111040577	0.0695226517232983	7.55003006976322	4.35157760659109e-14	1.02576256483572e-12	PPM1B
ENSG00000160326	337.884300930264	-1.5030640947163	0.199087978611301	-7.549748132462	4.36100780226251e-14	1.02660004423341e-12	SLC2A6
ENSG00000188021	2182.65950349116	-0.648495820642382	0.0858995907403689	-7.54946344974399	4.3705502148841e-14	1.02746165011279e-12	UBQLN2
ENSG00000111404	28.7153634445941	3.30966909637556	0.438523588500195	7.54730003851113	4.44374056905544e-14	1.04326366289908e-12	RERGL
ENSG00000141499	466.624934661097	-0.694675730253261	0.0920662522903176	-7.54538946651919	4.50937835701777e-14	1.05725250687288e-12	WRAP53
ENSG00000164830	3096.47584245828	0.789057916016783	0.104592649868376	7.54410483920017	4.55404681642623e-14	1.06486660967225e-12	OXR1
ENSG00000197696	285.47606716707	-1.32148005395146	0.175166380853064	-7.54414201809627	4.55274795661505e-14	1.06486660967225e-12	NMB
ENSG00000217801	38.2637868908958	-2.1076181111206	0.279442140628205	-7.54223434726966	4.61986563558441e-14	1.07844497239155e-12	RP11-465B22.3
ENSG00000237649	1230.41438479563	-1.24681043582304	0.16531333071716	-7.54210462286462	4.62446490136413e-14	1.07844497239155e-12	KIFC1
ENSG00000130226	135.773474820064	3.12206200883157	0.413964859674585	7.54185273427752	4.6334082536872e-14	1.07908989289539e-12	DPP6
ENSG00000156042	175.157279666357	1.63586436048063	0.217163976666627	7.53285321806333	4.96434066656661e-14	1.15308694711328e-12	CFAP70
ENSG00000237440	470.731858169892	1.65644286612093	0.219891993927408	7.53298397333994	4.9593700649429e-14	1.15308694711328e-12	ZNF737
ENSG00000138944	937.649455274251	-2.54085736561791	0.337439333473745	-7.52981977370934	5.0810405254785e-14	1.17862596093669e-12	KIAA1644
ENSG00000147576	118.695462281244	1.85771050920379	0.246724828697712	7.5294834290061	5.09414501457303e-14	1.18009855397277e-12	ADHFE1
ENSG00000136802	6687.85204586621	-0.902883888713937	0.119918019090495	-7.52917614518451	5.1061462931088e-14	1.18131201724148e-12	LRRC8A
ENSG00000157827	3434.76468785851	-1.04378631663108	0.138647769070527	-7.52833113456101	5.13929255150802e-14	1.18740771160305e-12	FMNL2
ENSG00000161800	2557.90152775113	-0.97574138339657	0.129621962238298	-7.52759306021586	5.16841717027492e-14	1.19255934891931e-12	RACGAP1
ENSG00000120334	610.044195860953	-0.855936420377499	0.113723164521336	-7.52649140551233	5.21219089308553e-14	1.1994906235774e-12	CENPL
ENSG00000132130	96.1585159023784	-5.68603064643789	0.755453834465011	-7.52664211502026	5.2061810699484e-14	1.1994906235774e-12	NA
ENSG00000255874	55.9807306755236	-1.74222927191022	0.231531554918004	-7.52480271005491	5.27999895213282e-14	1.21349660127505e-12	LINC00346
ENSG00000142684	733.08926115598	-0.812140379879418	0.107953182707342	-7.52307953792441	5.35008534500363e-14	1.22798870855688e-12	ZNF593
ENSG00000105185	2077.84867554386	-0.60331701532082	0.0802201515220464	-7.52076633955265	5.44560968996844e-14	1.24827381174119e-12	PDCD5
ENSG00000198937	362.288351464357	-0.837571408845406	0.111373186194997	-7.52040448388492	5.4607035483341e-14	1.25009317010159e-12	CCDC167
ENSG00000135063	205.003153995028	2.27515226361849	0.302678289392374	7.51673424673389	5.61614120732571e-14	1.28399395900992e-12	FAM189A2
ENSG00000128340	810.867489748401	-1.70041227511202	0.226295763012041	-7.5141145043071	5.72974195015208e-14	1.30743243323015e-12	RAC2
ENSG00000143319	1960.37191715221	-0.569740959690738	0.0758236635943529	-7.51402573659301	5.73363052530082e-14	1.30743243323015e-12	ISG20L2
ENSG00000069667	12555.1906129807	1.95661042891537	0.26040066533966	7.51384573600541	5.74152363142394e-14	1.30752533598542e-12	RORA
ENSG00000115718	56.1432588585721	-2.42604236394504	0.322977470966257	-7.51149099250487	5.84576943294972e-14	1.3295319620486e-12	PROC
ENSG00000215105	315.129244819543	1.42416988583709	0.189622664909975	7.51054672980798	5.88809320735159e-14	1.33741643761782e-12	TTC3P1
ENSG00000258689	50.5789466185056	-2.83700537111947	0.377836374917271	-7.50855544742255	5.97833649062585e-14	1.35615069456834e-12	LINC01269
ENSG00000164951	3169.6226896916	-1.24377732385589	0.165681704798815	-7.50702876558512	6.04844406334375e-14	1.37027461030383e-12	PDP1
ENSG00000171492	1772.31565731569	-1.02233868764986	0.136200353312073	-7.50613829398372	6.08970843953354e-14	1.3778359755613e-12	LRRC8D
ENSG00000149554	1151.52949981584	-1.15608763209338	0.15403161402819	-7.50552176828969	6.11844020488967e-14	1.38254586104538e-12	CHEK1
ENSG00000143228	502.491055390556	-1.44148003726769	0.192108307983247	-7.50347578613515	6.21474678005639e-14	1.40249330758714e-12	NUF2
ENSG00000205038	181.195250742436	2.64836149846444	0.352977350403943	7.50292191675668	6.24107332529846e-14	1.40661713255469e-12	PKHD1L1
ENSG00000060558	4911.07887462576	-1.12368059774789	0.149769802431396	-7.50271803464927	6.2507918409308e-14	1.40699202429817e-12	GNA15
ENSG00000076382	1382.20989403984	-1.12848606350119	0.150428631760425	-7.50180368121964	6.29455992103967e-14	1.41502031069241e-12	SPAG5
ENSG00000117266	530.408807729335	-1.57274422755035	0.209670615063224	-7.5010235796566	6.3321397320341e-14	1.42163862081542e-12	CDK18
ENSG00000168078	612.571696501204	-1.41641541545975	0.188861758149414	-7.49974706017078	6.39410976630145e-14	1.43370879702166e-12	PBK
ENSG00000140105	13067.3280546054	-2.22078626049637	0.29613474797036	-7.49924240811703	6.41877275809519e-14	1.43739363802114e-12	WARS
ENSG00000241794	21785.3418336555	-3.75931976662527	0.501306260048457	-7.49904811933107	6.42829281240509e-14	1.43768233744276e-12	SPRR2A
ENSG00000018280	530.548290058894	-2.35356949839478	0.313974630104012	-7.49604991210628	6.57697551553966e-14	1.46717792247677e-12	SLC11A1
ENSG00000186326	92.7746704828042	2.7006687486572	0.360272913599722	7.49617483499676	6.57071356942001e-14	1.46717792247677e-12	RGS9BP
ENSG00000235363	72.7589107389404	-0.960921724905056	0.128204341466527	-7.49523544922967	6.61794573492474e-14	1.47443441520319e-12	SNRPGP10
ENSG00000137992	1760.40257600823	0.769496274534672	0.102673048517378	7.49462771044953	6.64868039399865e-14	1.47939491008885e-12	DBT
ENSG00000163888	26.724695934788	-2.01975348534461	0.269533221683766	-7.49352333165935	6.70489079387268e-14	1.49000416662308e-12	CAMK2N2
ENSG00000172965	758.036769178552	-1.39939318713607	0.186784904702188	-7.49200364647924	6.78300376282977e-14	1.50544760769184e-12	MIR4435-2HG
ENSG00000140525	2549.06344616901	-1.05838410819781	0.141312096492876	-7.48969220940805	6.90353154914627e-14	1.53025362397129e-12	FANCI
ENSG00000139304	61.2074856431857	3.8396094120421	0.512869804614302	7.48651875680151	7.07244413550757e-14	1.56570826001154e-12	PTPRQ
ENSG00000105464	162.457773212765	-2.32249836480451	0.310255001347082	-7.48577252492486	7.11274988184535e-14	1.57263800235687e-12	GRIN2D
ENSG00000163840	5459.05066037675	-1.17195744637489	0.156607638688518	-7.48339899757911	7.2424568786015e-14	1.59929196331899e-12	DTX3L
ENSG00000115241	4598.70065867276	-0.608913757796932	0.0813848029206238	-7.48190983998349	7.32501949919285e-14	1.61548125747982e-12	PPM1G
ENSG00000141905	3595.01649330824	1.07718351206805	0.143987718588658	7.48107909915104	7.37147915755184e-14	1.62367750876366e-12	NFIC
ENSG00000186868	271.058526491967	2.53328436293441	0.338715652416248	7.47908856547691	7.48398270262254e-14	1.64638193786786e-12	MAPT
ENSG00000163156	1101.17313660374	-0.58071484701204	0.0776628697841744	-7.47738074353742	7.58185158903462e-14	1.66581385793293e-12	SCNM1
ENSG00000188783	779.473831707238	2.6317494156434	0.352008585339761	7.47637848975535	7.63987166525905e-14	1.67645274343065e-12	PRELP
ENSG00000131944	188.520012062854	-0.89095778987788	0.119183695759902	-7.47550060599506	7.69105042333045e-14	1.68556559277683e-12	FAAP24
ENSG00000112964	542.152926391799	2.00354482064984	0.268047151338984	7.47459844524171	7.74399557740836e-14	1.69504223998235e-12	GHR
ENSG00000171867	17634.0990042674	-1.06631803033974	0.142748304002438	-7.46991733310909	8.02452167222768e-14	1.75424680912141e-12	PRNP
ENSG00000158163	381.990125161895	1.32885060198912	0.177964171012873	7.46695581715153	8.20713095687967e-14	1.79192445529771e-12	DZIP1L
ENSG00000065427	7683.72291343255	-0.561025769636904	0.0751668462422412	-7.46373963634019	8.41007083525327e-14	1.83394141422433e-12	KARS
ENSG00000070018	2523.17569141892	0.751474695747253	0.100707364535182	7.4619636728228	8.52423903875757e-14	1.8565197417703e-12	LRP6
ENSG00000108381	108.413655823017	2.37384837100915	0.318171577347425	7.46090644173739	8.59292530330026e-14	1.86914852145387e-12	ASPA
ENSG00000144136	4117.20834098331	-1.38917610481703	0.186228487251652	-7.45952526017047	8.68347812656304e-14	1.88649642334175e-12	SLC20A1
ENSG00000155275	949.646523232395	0.932508976042199	0.125014017731345	7.45923531588399	8.70260618929832e-14	1.88830338271396e-12	TRMT44
ENSG00000196616	2598.8170592941	4.7475560566667	0.636735494615421	7.4560882765522	8.91290404160545e-14	1.93153467611318e-12	ADH1B
ENSG00000171587	140.411657385401	-2.8208542840852	0.378359837431033	-7.4554802202001	8.95410879791629e-14	1.93805970722681e-12	DSCAM
ENSG00000099953	1140.94090900822	-2.63130646636786	0.353005491618313	-7.45401000507087	9.05451271825128e-14	1.9555765560131e-12	MMP11
ENSG00000186260	3329.66971352358	0.647823617159336	0.0869099061370119	7.45396751594753	9.05743077697713e-14	1.9555765560131e-12	MKL2
ENSG00000272565	1169.58053647948	1.38526437531077	0.185864479687201	7.4530882804616	9.11802261068955e-14	1.96622840667795e-12	NA
ENSG00000172264	212.904543105771	1.84733163238474	0.247888023844814	7.4522827030209	9.17388799602612e-14	1.97583602498876e-12	MACROD2
ENSG00000126432	7215.12239241127	-0.813984437767983	0.109248026830218	-7.45079303842251	9.27808127898658e-14	1.99301375976944e-12	PRDX5
ENSG00000165078	50.8940680223444	-3.37700758735246	0.453234914478778	-7.45089903595804	9.27062909453072e-14	1.99301375976944e-12	CPA6
ENSG00000171517	1640.36478771727	-1.36882691575596	0.183719032191493	-7.45065385675023	9.28787542481436e-14	1.99301375976944e-12	LPAR3
ENSG00000103415	4161.04971818919	-1.05460551254667	0.141595917432706	-7.447993781656	9.47702870393811e-14	2.03110748922315e-12	HMOX2
ENSG00000139579	1148.53059847118	-0.577255668569629	0.0775312141011428	-7.44546148621604	9.66061125787568e-14	2.06791540246709e-12	NABP2
ENSG00000159131	5155.80994540725	-0.695442766622835	0.0934261123326623	-7.44377293734083	9.78496287888615e-14	2.09196997069161e-12	GART
ENSG00000130150	1182.45779345971	0.864347831845352	0.116129518049213	7.44296408324938	9.8450861700983e-14	2.10225085737295e-12	MOSPD2
ENSG00000154380	12287.4387080568	-1.09995136171297	0.147858250699649	-7.4392288323994	1.01274759422303e-13	2.15990991798457e-12	ENAH
ENSG00000090924	1022.39309595719	-0.976370686600823	0.131282569013549	-7.43716925969095	1.02865715876781e-13	2.1911651941704e-12	PLEKHG2
ENSG00000111641	2577.97455300466	-0.715284556480083	0.0962403229844993	-7.43227510359965	1.06745497349993e-13	2.27103971036824e-12	NOP2
ENSG00000139722	2549.69895414522	-0.889032633017547	0.119622270740311	-7.43199930510899	1.06968362909115e-13	2.27301264590451e-12	VPS37B
ENSG00000187608	2637.57981023246	-2.59481105379972	0.349170361463151	-7.4313611353682	1.0748580599231e-13	2.28123277432281e-12	ISG15
ENSG00000172432	2636.98789900602	-0.660248978187741	0.088863137456076	-7.42995348902793	1.08635871887666e-13	2.30284317264788e-12	GTPBP2
ENSG00000173681	593.943849336076	0.75669449173679	0.101867146947211	7.42824860039436	1.10044991260797e-13	2.32988589376042e-12	CXorf23
ENSG00000163689	258.321707052719	-1.91868211262559	0.258442651956762	-7.42401495302173	1.13622324092062e-13	2.40271323839715e-12	C3orf67
ENSG00000106809	167.328814061209	3.5850738254881	0.483069986021835	7.42143774034028	1.15855712694189e-13	2.44697912168006e-12	OGN
ENSG00000196396	4584.20927678069	-0.586843263993165	0.0791325268773209	-7.41595507120539	1.20751432494252e-13	2.54730105238781e-12	PTPN1
ENSG00000239672	1797.28038851105	-0.801509553464665	0.108105677121921	-7.41413008829061	1.22425706513784e-13	2.57950520588211e-12	NME1
ENSG00000119698	298.685324765805	-2.40635625633609	0.324676743162028	-7.41154488892731	1.24836528104791e-13	2.62713209205588e-12	PPP4R4
ENSG00000175040	1736.40506674231	-1.98269062947273	0.267610785960844	-7.40885918463252	1.27390479824332e-13	2.67443450852357e-12	CHST2
ENSG00000214439	37.6463075093389	1.02455986977936	0.138286439875328	7.40896844768759	1.27285582065908e-13	2.67443450852357e-12	FAM185BP
ENSG00000164946	363.31750317575	2.25552112455364	0.304582125728308	7.40529707434507	1.30857197319655e-13	2.74391676540506e-12	FREM1
ENSG00000104889	951.764782369766	-1.07524299438134	0.145209260431303	-7.40478252686939	1.31365568046794e-13	2.75127383342128e-12	RNASEH2A
ENSG00000171401	8318.33794733764	-4.68330602421708	0.63262544292491	-7.40296818060947	1.33173669246148e-13	2.78580177332031e-12	KRT13
ENSG00000179388	1547.67697341617	1.95576448918627	0.264215344203722	7.40216089675053	1.33986014713267e-13	2.79944224760362e-12	EGR3
ENSG00000182117	2923.82456480753	-0.733048793620669	0.0990823301824224	-7.39838064235105	1.37855220849525e-13	2.87684246425168e-12	NOP10
ENSG00000206633	291.688722036143	-1.95815401905762	0.264752924762139	-7.39615632505997	1.40182966717276e-13	2.92192825733969e-12	SNORA80B
ENSG00000026559	225.211624249724	-2.69285201416132	0.364100670867853	-7.3958996223291	1.40454079184529e-13	2.9240898702219e-12	KCNG1
ENSG00000005187	491.631892072357	3.03219390722198	0.410021572201605	7.39520579597961	1.41189433625553e-13	2.93589980611611e-12	ACSM3
ENSG00000119630	1092.85307313397	-1.53184919288223	0.20722536952737	-7.39218946201425	1.44430524519154e-13	2.99972410437106e-12	PGF
ENSG00000167037	97.7356088449875	2.13805979302616	0.289313546578558	7.39011297020482	1.46704116811288e-13	3.04332637570399e-12	SGSM1
ENSG00000204516	372.771700024427	-1.49485316967216	0.202375113552394	-7.38654641587217	1.50691560297972e-13	3.12233627962596e-12	MICB
ENSG00000105825	2458.3715593448	-3.87072171933668	0.524157834406937	-7.38464917483537	1.52855890941086e-13	3.16342872875349e-12	TFPI2
ENSG00000081760	3395.34908094488	1.0136764765304	0.137327051632334	7.38147702496609	1.56543032010931e-13	3.23590194098809e-12	AACS
ENSG00000005059	1198.4204693224	-0.979692675876191	0.13285363209439	-7.37422575831527	1.65302869994781e-13	3.41293762434851e-12	MCUB
ENSG00000126453	358.400740141825	-0.895746852892587	0.121518161221601	-7.37130025576257	1.68971792012352e-13	3.48456941095602e-12	BCL2L12
ENSG00000101361	5776.53143388061	-0.702389229395209	0.0953188920470498	-7.36883543556619	1.72124973998887e-13	3.54540910476246e-12	NOP56
ENSG00000152527	681.347937400038	1.70673355651503	0.23163510749778	7.36819895287844	1.72948557597418e-13	3.5581772150225e-12	PLEKHH2
ENSG00000162572	374.25144669347	-1.91425583377424	0.259891338514124	-7.36560073420919	1.76350900141765e-13	3.62390726208965e-12	SCNN1D
ENSG00000135083	235.829875944638	-1.91277848591265	0.259800037386385	-7.36250273539373	1.8049372725667e-13	3.70468147355143e-12	CCNJL
ENSG00000097021	2100.10867165738	-1.01672936553434	0.138110793065415	-7.3616937747419	1.81591167980292e-13	3.72283207876968e-12	ACOT7
ENSG00000204209	2607.36972202544	-0.456183991152625	0.0619705178057508	-7.36130675206802	1.82118521063516e-13	3.72926636273908e-12	DAXX
ENSG00000147224	1481.98016354005	-0.78380614778967	0.106483103619231	-7.36084994848058	1.82742893159308e-13	3.73766992366935e-12	PRPS1
ENSG00000226057	36.838272936656	3.50713359522354	0.476622144974253	7.35831020905038	1.86252823084237e-13	3.80500357989751e-12	PHF2P2
ENSG00000166840	54.0471052603744	2.91002133006385	0.395497415336094	7.3578769853424	1.86858116743506e-13	3.81290972565282e-12	GLYATL1
ENSG00000165072	462.750052588963	2.25074213593447	0.306177066026278	7.35111275689507	1.96563510336901e-13	4.00627168617811e-12	MAMDC2
ENSG00000225302	63.5476160220931	1.22663188788818	0.166876528318983	7.35053575385681	1.97413963562865e-13	4.01891573607525e-12	RP11-539I5.1
ENSG00000172331	1766.83165169265	-1.58223538445801	0.215300547830859	-7.34896125624829	1.99753072214471e-13	4.0618008293017e-12	BPGM
ENSG00000005448	462.628282161593	-1.28820762763187	0.175341305207571	-7.3468577532651	2.02920616233529e-13	4.12141209738494e-12	WDR54
ENSG00000168003	11011.4780881513	-1.00648695260435	0.137035827020872	-7.34469937158148	2.06222084899028e-13	4.18076088252576e-12	SLC3A2
ENSG00000170271	1944.29940830525	2.48326246312721	0.338105633983735	7.34463497063961	2.06321399252144e-13	4.18076088252576e-12	FAXDC2
ENSG00000164045	643.508454126311	-1.24881359171157	0.170095720289792	-7.34182841040308	2.10695412366812e-13	4.2644458491438e-12	CDC25A
ENSG00000167657	1818.97205846518	-0.829846476842449	0.113039861342806	-7.34118449000791	2.11711736195558e-13	4.28005659274053e-12	DAPK3
ENSG00000148700	3360.77446146468	1.20921482452382	0.164768518697524	7.33887052018507	2.15403868900054e-13	4.34966402089854e-12	ADD3
ENSG00000230479	30.6435414811532	-2.08196814820051	0.283715092117859	-7.33823545536179	2.16428182236963e-13	4.36530145396424e-12	AP000695.6
ENSG00000196226	1419.02492231435	-1.40254319865039	0.191132576539381	-7.33806462532258	2.16704534387392e-13	4.36583402784842e-12	NA
ENSG00000198792	2252.80820562616	-0.853892563357769	0.116408310033224	-7.33532308057787	2.21187252114765e-13	4.45101121277489e-12	TMEM184B
ENSG00000060762	1081.2050033639	0.86771868156262	0.118297220915384	7.33507241208386	2.21601638252026e-13	4.45421842962962e-12	MPC1
ENSG00000263327	120.525148938396	1.23742435246321	0.168733065431435	7.33362100249426	2.24016033403223e-13	4.49757247753345e-12	TAPT1-AS1
ENSG00000125869	215.452343402352	-2.50123021720896	0.341198212588713	-7.33072485413043	2.28911208181709e-13	4.59057643319162e-12	LAMP5
ENSG00000133800	900.637971863001	2.46380343438742	0.336188062467717	7.3286464019644	2.3248889702092e-13	4.6569765645234e-12	LYVE1
ENSG00000080298	435.563142575016	1.05105415643244	0.143460824588881	7.32641931652399	2.36383397811902e-13	4.72956335576231e-12	RFX3
ENSG00000154258	434.598041121065	2.63088175843423	0.35921589123811	7.32395704813162	2.40763776364011e-13	4.81169437271188e-12	ABCA9
ENSG00000224023	76.9472177737486	1.24012224121801	0.169332382544889	7.32359766383881	2.41409754033613e-13	4.81909048423442e-12	FLJ37035
ENSG00000211640	451.036108175664	-4.58586684220268	0.626710382025923	-7.31736217194658	2.52892657952347e-13	5.04255257586033e-12	IGLV6-57
ENSG00000185015	417.641501872956	1.60920124907611	0.21992133310865	7.31716758137829	2.53259504967956e-13	5.04410920555904e-12	CA13
ENSG00000173207	1326.48403318126	-0.963255982080773	0.131654216640727	-7.31656005146735	2.54408202418044e-13	5.06121648250111e-12	CKS1B
ENSG00000177627	86.2778380495006	-1.82994743981243	0.250206685009722	-7.31374319491631	2.59801446390009e-13	5.16263010704697e-12	C12orf54
ENSG00000125844	11843.2224480031	-0.685497225029638	0.0937840316698963	-7.30931708547646	2.68503482687716e-13	5.3294890137572e-12	RRBP1
ENSG00000128487	2485.02868311582	-1.08694839957062	0.14871093756414	-7.30913554426225	2.68866451849798e-13	5.33063599825247e-12	SPECC1
ENSG00000035141	1686.86289799209	-0.583009185009332	0.0798417770079538	-7.30205672841241	2.83401724541483e-13	5.61244662422458e-12	FAM136A
ENSG00000215142	72.5270193360044	1.3952006053708	0.191091372409239	7.301222382677	2.85164965852811e-13	5.64096994173392e-12	NA
ENSG00000198400	53.2325810657467	-2.45675090484063	0.336590953573734	-7.29892137253313	2.9008376689209e-13	5.73177958857935e-12	NTRK1
ENSG00000177257	60.1894529177583	-4.94667692364826	0.678183522938874	-7.29400930033229	3.00864655221269e-13	5.93138028527078e-12	DEFB4B
ENSG00000203709	936.700446040291	1.38686524092512	0.190135681324639	7.29408194854905	3.00702377721203e-13	5.93138028527078e-12	C1orf132
ENSG00000007255	358.316208312343	1.19528807613176	0.163966808633367	7.28981728737824	3.10375657454601e-13	6.11198603016857e-12	TRAPPC6A
ENSG00000133466	918.488379336062	-1.43021803950306	0.19621361350192	-7.28908669473672	3.12063205342447e-13	6.13829730598707e-12	C1QTNF6
ENSG00000121310	1423.72209328327	1.1000478580469	0.150932667804154	7.28833508378908	3.13808705836882e-13	6.16568803695479e-12	ECHDC2
ENSG00000111247	490.750956187594	-1.15705282601275	0.158768871363349	-7.28765542059431	3.15395372635999e-13	6.18989997059887e-12	RAD51AP1
ENSG00000101811	1194.75922642961	-0.580588029092767	0.0796725076982177	-7.28718156194994	3.16506249750943e-13	6.20473026307488e-12	CSTF2
ENSG00000117472	670.838912265837	-2.87083921747942	0.393989702559324	-7.28658439251251	3.17911681266879e-13	6.22529522050289e-12	TSPAN1
ENSG00000272316	95.5434658801628	1.37646206369015	0.188910761251159	7.2863083848364	3.18563331599519e-13	6.23107022737826e-12	XXbac-BPGBPG55C20.2
ENSG00000260432	31.4808766822444	2.42811034774622	0.333289190566281	7.28529582258787	3.20965230995122e-13	6.26402199976736e-12	NA
ENSG00000268416	156.655483014343	3.19220341139286	0.438168935581466	7.28532570926483	3.2089408271999e-13	6.26402199976736e-12	CTD-2626G11.2
ENSG00000145075	43.6129469962081	2.99324984051481	0.410888328052403	7.2848256719842	3.22086513355298e-13	6.27888965265289e-12	CCDC39
ENSG00000168079	1214.39200413583	3.01459165436566	0.413831804353151	7.28458185826893	3.22669509102188e-13	6.2832422692173e-12	SCARA5
ENSG00000157193	1053.09256155342	-1.11057183297164	0.15247907617264	-7.2834375761447	3.25419537664278e-13	6.329736151873e-12	LRP8
ENSG00000110801	707.364719852558	-0.472704727695533	0.064909865963905	-7.28247887552862	3.2774127338248e-13	6.36780514145915e-12	PSMD9
ENSG00000113296	165.936303078615	2.59843305874659	0.357007271299326	7.27837572968642	3.37863253895918e-13	6.5571749508889e-12	THBS4
ENSG00000233836	649.573257731403	2.33862399361991	0.321327447482209	7.2780088098431	3.38783215662041e-13	6.56773188453815e-12	RP11-255H23.2
ENSG00000133678	1894.30580870403	1.25015844364207	0.171858685472095	7.27433961343237	3.48119197953503e-13	6.73506153161813e-12	TMEM254
ENSG00000153982	85.9839373868096	1.17730033999754	0.161843490900461	7.27431380432604	3.48185753881672e-13	6.73506153161813e-12	GDPD1
ENSG00000170442	490.719847353777	4.05967672776243	0.558100610130426	7.27409476727449	3.487511048787e-13	6.73853489924364e-12	KRT86
ENSG00000143224	409.187789761836	0.809591091816942	0.111305182809722	7.27361540029048	3.49991534193874e-13	6.75502997543028e-12	PPOX
ENSG00000107779	1721.79439434346	0.539665719626667	0.0742783114103223	7.26545487343524	3.71785035031079e-13	7.16773643144354e-12	BMPR1A
ENSG00000206053	5183.7167911408	-0.670231489481682	0.0922568580978098	-7.26484191311945	3.73474792320551e-13	7.19237507989312e-12	HN1L
ENSG00000108679	11301.2741704629	-1.64954830562349	0.227091511858273	-7.26380432331161	3.76352337129961e-13	7.23184408432236e-12	LGALS3BP
ENSG00000163220	243310.994582535	-2.69491317416578	0.371002110780275	-7.26387558415225	3.76154015264427e-13	7.23184408432236e-12	S100A9
ENSG00000168477	4604.22648001074	2.64301817036414	0.363892815557963	7.26317766486144	3.78100781176633e-13	7.25745752177171e-12	TNXB
ENSG00000189283	147.911259314386	1.42501927730141	0.196204215851303	7.26293913267074	3.78768405420923e-13	7.26229169866878e-12	FHIT
ENSG00000165046	144.414431147612	-1.60945693085971	0.221616355737272	-7.26235627106752	3.8040464254159e-13	7.2856665474495e-12	LETM2
ENSG00000154102	691.493449200065	-1.44112193938295	0.198443678986678	-7.2621206517729	3.81068052734985e-13	7.29037861678203e-12	C16orf74
ENSG00000139144	1272.16115027848	2.31282311685331	0.318736644212363	7.25621970002405	3.98058352790628e-13	7.60709545754256e-12	PIK3C2G
ENSG00000160213	16380.1600188691	-1.68706218579574	0.232504184568952	-7.25605084881996	3.98555307126458e-13	7.60826836019436e-12	CSTB
ENSG00000112578	940.758869858134	-0.634019046548624	0.0873859323800538	-7.25539030459943	4.00505247806019e-13	7.62881697211312e-12	BYSL
ENSG00000167232	4509.49148741586	1.41529935512289	0.195067909100059	7.2554186983002	4.00421236629647e-13	7.62881697211312e-12	ZNF91
ENSG00000134222	345.896932823717	-1.12308940226875	0.154804025401687	-7.25491084197938	4.01926496708032e-13	7.64754914814728e-12	PSRC1
ENSG00000048544	2433.46668171761	-0.689619009588783	0.0950893483897178	-7.25232658827802	4.09672590243961e-13	7.78645389966405e-12	MRPS10
ENSG00000009694	153.349039398693	2.40248384926592	0.331313597220334	7.25138922586445	4.12518334995918e-13	7.83068616000186e-12	TENM1
ENSG00000155660	7983.1746555113	-0.845830791811645	0.11664832485503	-7.25111820390766	4.13344743775217e-13	7.83068616000186e-12	PDIA4
ENSG00000211663	850.402131641692	-4.48622486836103	0.618686031029713	-7.25121409464241	4.13052165018409e-13	7.83068616000186e-12	IGLV3-19
ENSG00000100307	846.92300209307	1.15685203634956	0.159587290794291	7.24902359449632	4.19786764481985e-13	7.94411204247761e-12	CBX7
ENSG00000145362	1939.54207591058	2.32986919924276	0.321500911439991	7.24685099276189	4.26572806088548e-13	8.06379567526912e-12	ANK2
ENSG00000270704	34.6725961743405	1.47748462061393	0.203905257801829	7.24593684607128	4.29460201666644e-13	8.10960145136353e-12	RP11-701H24.5
ENSG00000183856	1447.25582315922	-1.2094279459552	0.166965769716277	-7.24356823563514	4.3703120484644e-13	8.24365448709802e-12	IQGAP3
ENSG00000268362	439.898153310106	1.99342303109301	0.275293253517487	7.24108929522455	4.45095216682041e-13	8.38670782069602e-12	CTD-2017D11.1
ENSG00000170027	12379.0943910237	-0.614174506656632	0.0848333416079801	-7.23977736836972	4.49421864097215e-13	8.45910743554532e-12	YWHAG
ENSG00000160868	62.8583754640319	3.29765026494912	0.455777400274905	7.23522110345999	4.64771316525774e-13	8.73860127637857e-12	CYP3A4
ENSG00000100462	4021.22302813016	-0.662854070763868	0.0916311727913214	-7.23393634034823	4.6919177317464e-13	8.81222871187251e-12	PRMT5
ENSG00000143546	140483.942457427	-2.62635010537274	0.363255918456291	-7.23002701933612	4.82897950446169e-13	9.05991246019681e-12	S100A8
ENSG00000134013	1789.78871630435	-1.74257273355331	0.241076370245483	-7.22830168622037	4.8907133750871e-13	9.16588954105648e-12	LOXL2
ENSG00000237877	59.1793567407367	1.57726886235117	0.218273378479151	7.22611650280488	4.97001425063941e-13	9.30452721499664e-12	LINC01473
ENSG00000011523	1615.15513829189	0.824339290255355	0.114112622522733	7.22390978343461	5.05137758637493e-13	9.44672508578275e-12	CEP68
[truncated: 16,549 more rows]

## Sheet: NormalVersusAK
Ensembl_ID	baseMean	log2FoldChange	lfcSE	stat	pvalue	padj	symbol
[truncated: 17,483 more rows]

## Sheet: AKVersusRest
Ensembl_ID	baseMean	log2FoldChange	lfcSE	stat	pvalue	padj	symbol
[truncated: 17,483 more rows]

[truncated: 8 more sheets: PrimaryVersusAK, PrimaryVersusRest, GSEA_NormVersusAK_UP, GSEA_NormVersusAK_DOWN, GSEA_NormVersusPrim_DOWN, GSEA_NormVersusPrim_UP, GSEA_PrimaryVersusAK_UP, GSEA_PrimaryVersusAK_DOWN]
