# Supplementary material for: Driver gene combinations dictate cutaneous squamous cell carcinoma disease continuum progression
Source: Nat Commun. 2023 Aug 25;14:5211. doi: 10.1038/s41467-023-40822-9 (PMC10457401; doi:10.1038/s41467-023-40822-9)
Supplement: Supplementary file 6 — Supplementary Data File 3 [file 41467_2023_40822_MOESM6_ESM.xlsx]

## Sheet: matched_pri_vs_norm
	log2FoldChange	pvalue	padj	gene_symbol	mlog10p	sig
IL24	6.58951	2.12774e-56	3.34289e-52	IL24	55.6721	TRUE
UPP1	3.66754	5.92677e-54	4.65577e-50	UPP1	53.2272	TRUE
MMP1	6.26446	5.17507e-53	2.71018e-49	MMP1	52.2861	TRUE
MMP10	6.4777	4.24559e-51	1.66756e-47	MMP10	50.3721	TRUE
SPRR3	6.50226	6.35585e-46	1.99714e-42	SPRR3	45.1968	TRUE
APOBEC3A	4.71685	2.24602e-45	5.88121e-42	APOBEC3A	44.6486	TRUE
S100A12	4.85986	3.1025e-43	6.96335e-40	S100A12	42.5083	TRUE
CARHSP1	2.0371	6.68952e-39	1.31374e-35	CARHSP1	38.1746	TRUE
MYO1B	1.9145	8.6673e-39	1.48643e-35	MYO1B	38.0621	TRUE
ADH1B	-6.52102	9.46106e-39	1.48643e-35	ADH1B	38.0241	TRUE
EIF4EBP1	1.86212	1.45149e-38	2.07313e-35	EIF4EBP1	37.8382	TRUE
TLDC1	1.80657	1.01398e-37	1.32755e-34	TLDC1	36.994	TRUE
MMP3	5.37034	2.11965e-36	2.56168e-33	MMP3	35.6737	TRUE
DEFB4A	5.71931	6.33822e-36	7.11284e-33	DEFB4A	35.198	TRUE
SH2D5	4.26481	1.46717e-35	1.53671e-32	SH2D5	34.8335	TRUE
TMPRSS11D	4.88398	5.87882e-35	5.77264e-32	TMPRSS11D	34.2307	TRUE
CYP27B1	2.59544	1.74097e-33	1.60896e-30	CYP27B1	32.7592	TRUE
PNPLA7	-2.38909	2.01634e-33	1.75993e-30	PNPLA7	32.6954	TRUE
S100A11	1.56926	2.65086e-33	2.19198e-30	S100A11	32.5766	TRUE
SERPINB1	2.44477	1.37479e-32	1.07996e-29	SERPINB1	31.8618	TRUE
MMP13	4.55659	1.80863e-32	1.35311e-29	MMP13	31.7426	TRUE
THRSP	-6.58406	2.49101e-32	1.77892e-29	THRSP	31.6036	TRUE
CXCL6	4.75734	3.46934e-32	2.36986e-29	CXCL6	31.4598	TRUE
HMGA2	4.09638	4.17528e-32	2.67586e-29	HMGA2	31.3793	TRUE
PTHLH	4.22642	4.25794e-32	2.67586e-29	PTHLH	31.3708	TRUE
SOX5	-3.02266	4.52759e-32	2.73589e-29	SOX5	31.3441	TRUE
C3orf52	-1.37463	5.57795e-32	3.24575e-29	C3orf52	31.2535	TRUE
GPR78	4.0278	9.62796e-32	5.40232e-29	GPR78	31.0165	TRUE
WNK2	-3.87293	1.97094e-31	1.06777e-28	WNK2	30.7053	TRUE
OASL	3.28167	3.60676e-31	1.88252e-28	OASL	30.4429	TRUE
PI16	-5.83871	3.74203e-31	1.88252e-28	PI16	30.4269	TRUE
ANGPTL5	-6.56038	3.8343e-31	1.88252e-28	ANGPTL5	30.4163	TRUE
LONRF1	-1.95968	5.53954e-31	2.63733e-28	LONRF1	30.2565	TRUE
RHCG	3.9428	6.49231e-31	3.00002e-28	RHCG	30.1876	TRUE
KYNU	2.58369	9.42179e-31	4.22931e-28	KYNU	30.0259	TRUE
ULBP2	3.30822	1.76659e-30	7.7097e-28	ULBP2	29.7529	TRUE
CAP1	1.02152	1.94948e-30	8.2779e-28	CAP1	29.7101	TRUE
KRT77	-4.68296	3.20503e-30	1.32511e-27	KRT77	29.4942	TRUE
SPINK6	6.21302	3.59503e-30	1.44824e-27	SPINK6	29.4443	TRUE
LRP4	-1.93382	8.23905e-30	3.23609e-27	LRP4	29.0841	TRUE
TMEM116	-1.64177	2.07066e-29	7.93466e-27	TMEM116	28.6839	TRUE
DSC2	2.83314	2.62026e-29	9.80163e-27	DSC2	28.5817	TRUE
PNP	1.72154	2.74833e-29	1.00416e-26	PNP	28.5609	TRUE
CP	-3.58842	5.94706e-29	2.12351e-26	CP	28.2257	TRUE
S100A2	2.81893	6.16656e-29	2.15295e-26	S100A2	28.21	TRUE
MTHFD1L	1.39972	6.78911e-29	2.31878e-26	MTHFD1L	28.1682	TRUE
TMPRSS11A	5.1578	7.52167e-29	2.51432e-26	TMPRSS11A	28.1237	TRUE
HSD11B1	-3.96305	8.81912e-29	2.88661e-26	HSD11B1	28.0546	TRUE
ELK3	0.883155	1.3267e-28	4.25385e-26	ELK3	27.8772	FALSE
GATM	-2.36174	1.71837e-28	5.39946e-26	GATM	27.7649	TRUE
CFD	-3.13155	2.54167e-28	7.82984e-26	CFD	27.5949	TRUE
APOD	-4.09811	3.04662e-28	9.20412e-26	APOD	27.5162	TRUE
SLC16A14	-2.09358	3.10495e-28	9.20412e-26	SLC16A14	27.5079	TRUE
LINC00707	4.28208	4.47759e-28	1.30273e-25	LINC00707	27.349	TRUE
MEFV	2.58309	6.36808e-28	1.81907e-25	MEFV	27.196	TRUE
SAMD9	2.75684	1.09164e-27	3.06264e-25	SAMD9	26.9619	TRUE
NRIP1	1.40214	1.47925e-27	4.07729e-25	NRIP1	26.83	TRUE
SPRR2C	5.811	1.55e-27	4.19863e-25	SPRR2C	26.8097	TRUE
EHD4	0.738566	1.60795e-27	4.28179e-25	EHD4	26.7937	FALSE
DFNA5	2.38276	1.7617e-27	4.61301e-25	DFNA5	26.7541	TRUE
NPY1R	-4.25789	2.28922e-27	5.89604e-25	NPY1R	26.6403	TRUE
FABP7	-5.70189	5.7602e-27	1.45965e-24	FABP7	26.2396	TRUE
IL36A	5.47226	6.62077e-27	1.65109e-24	IL36A	26.1791	TRUE
TMEM56	-4.22088	7.73557e-27	1.89896e-24	TMEM56	26.1115	TRUE
HMGCS2	-5.05023	7.89447e-27	1.90815e-24	HMGCS2	26.1027	TRUE
STRIP2	2.74583	1.13922e-26	2.71187e-24	STRIP2	25.9434	TRUE
CDON	-2.65835	2.25164e-26	5.27992e-24	CDON	25.6475	TRUE
ARHGEF26	-2.80129	2.59397e-26	5.99321e-24	ARHGEF26	25.586	TRUE
NFIX	-1.66936	3.32341e-26	7.56725e-24	NFIX	25.4784	TRUE
SUSD2	-2.98797	3.76289e-26	8.44553e-24	SUSD2	25.4245	TRUE
SLC47A1	-1.97337	6.56227e-26	1.45211e-23	SLC47A1	25.1829	TRUE
TDO2	3.53545	6.99463e-26	1.52629e-23	TDO2	25.1552	TRUE
ENTPD7	1.30075	7.86589e-26	1.69289e-23	ENTPD7	25.1043	TRUE
KRT73	-4.0866	1.05264e-25	2.23487e-23	KRT73	24.9777	TRUE
MDFI	2.16863	1.93428e-25	4.05193e-23	MDFI	24.7135	TRUE
FBLIM1	1.91964	2.45443e-25	5.0739e-23	FBLIM1	24.61	TRUE
CDH3	2.67321	3.89026e-25	7.91093e-23	CDH3	24.41	TRUE
SMARCA2	-0.94726	3.92752e-25	7.91093e-23	SMARCA2	24.4059	FALSE
PAMR1	-3.10276	4.09028e-25	8.13448e-23	PAMR1	24.3882	TRUE
CAPNS1	0.957414	4.16392e-25	8.17742e-23	CAPNS1	24.3805	FALSE
ANXA1	2.3721	4.33404e-25	8.40644e-23	ANXA1	24.3631	TRUE
ACSM6	-5.26459	5.23323e-25	1.00267e-22	ACSM6	24.2812	TRUE
CNGB1	3.87797	6.46586e-25	1.22392e-22	CNGB1	24.1894	TRUE
CHAD	-3.91857	7.62245e-25	1.42567e-22	CHAD	24.1179	TRUE
ZBTB16	-3.20471	8.20994e-25	1.51749e-22	ZBTB16	24.0857	TRUE
MIR3945HG	4.39315	9.45636e-25	1.72755e-22	MIR3945HG	24.0243	TRUE
GBP6	2.92065	1.21506e-24	2.19424e-22	GBP6	23.9154	TRUE
ALDH3A2	-1.4048	1.47031e-24	2.62501e-22	ALDH3A2	23.8326	TRUE
HIF1A	1.45749	1.71243e-24	3.02292e-22	HIF1A	23.7664	TRUE
CILP	-4.25702	2.44157e-24	4.26216e-22	CILP	23.6123	TRUE
ZNF273	-1.72727	2.60936e-24	4.50502e-22	ZNF273	23.5835	TRUE
CXCL8	5.0177	2.89044e-24	4.88169e-22	CXCL8	23.539	TRUE
GFRA1	-3.01409	2.90847e-24	4.88169e-22	GFRA1	23.5363	TRUE
KCNA6	-3.52878	2.92075e-24	4.88169e-22	KCNA6	23.5345	TRUE
FAM234B	-1.42025	3.34918e-24	5.53885e-22	FAM234B	23.4751	TRUE
ADCY2	-3.5313	4.54479e-24	7.41612e-22	ADCY2	23.3425	TRUE
SLC16A10	-2.13501	4.57873e-24	7.41612e-22	SLC16A10	23.3393	TRUE
ANGPTL1	-4.14331	4.97042e-24	7.9684e-22	ANGPTL1	23.3036	TRUE
ADAM10	0.811866	5.48771e-24	8.70883e-22	ADAM10	23.2606	FALSE
AKR1B15	3.19151	6.25199e-24	9.82251e-22	AKR1B15	23.204	TRUE
FHOD1	1.06906	6.56546e-24	1.02129e-21	FHOD1	23.1827	TRUE
CHRDL1	-5.03636	1.27841e-23	1.96913e-21	CHRDL1	22.8933	TRUE
TMSB10	1.39572	1.36531e-23	2.08256e-21	TMSB10	22.8648	TRUE
TRPV6	-2.54354	1.52613e-23	2.27381e-21	TRPV6	22.8164	TRUE
SEMA3E	-4.36618	1.53269e-23	2.27381e-21	SEMA3E	22.8145	TRUE
IL11RA	-1.97963	1.53974e-23	2.27381e-21	IL11RA	22.8126	TRUE
CLDN8	-4.29493	1.54858e-23	2.27381e-21	CLDN8	22.8101	TRUE
BOC	-2.00996	1.65692e-23	2.41036e-21	BOC	22.7807	TRUE
RAB31	1.55223	2.01148e-23	2.8993e-21	RAB31	22.6965	TRUE
DCBLD1	1.46282	2.29931e-23	3.28404e-21	DCBLD1	22.6384	TRUE
SPOCD1	2.94471	2.39584e-23	3.39109e-21	SPOCD1	22.6205	TRUE
TNXB	-3.52854	2.81127e-23	3.94356e-21	TNXB	22.5511	TRUE
HTR7	2.9731	2.8897e-23	4.0177e-21	HTR7	22.5391	TRUE
CXCL1	3.41034	2.96366e-23	4.08439e-21	CXCL1	22.5282	TRUE
PRELP	-3.55775	3.567e-23	4.87315e-21	PRELP	22.4477	TRUE
TUBA1C	1.57429	3.71919e-23	5.03726e-21	TUBA1C	22.4296	TRUE
DHRS7	1.19002	3.82574e-23	5.13728e-21	DHRS7	22.4173	TRUE
GSTM5	-2.97953	4.58409e-23	6.10344e-21	GSTM5	22.3387	TRUE
AR	-2.95463	4.89679e-23	6.465e-21	AR	22.3101	TRUE
ABCA8	-3.9722	5.2282e-23	6.84502e-21	ABCA8	22.2816	TRUE
DPP6	-3.84385	6.04082e-23	7.84359e-21	DPP6	22.2189	TRUE
PI3	4.24416	6.1575e-23	7.92955e-21	PI3	22.2106	TRUE
CNTN2	-3.03741	7.16893e-23	9.157e-21	CNTN2	22.1445	TRUE
ACVR2A	-1.4234	7.50183e-23	9.50494e-21	ACVR2A	22.1248	TRUE
PLLP	-2.17007	9.78629e-23	1.23002e-20	PLLP	22.0094	TRUE
NFIB	-1.77888	1.11538e-22	1.39078e-20	NFIB	21.9526	TRUE
FRG2HP	-4.21086	1.17236e-22	1.45032e-20	FRG2HP	21.9309	TRUE
GREM2	-3.84641	1.20199e-22	1.47535e-20	GREM2	21.9201	TRUE
EFCAB6	-1.49838	1.32114e-22	1.60903e-20	EFCAB6	21.8791	TRUE
PGBD5	2.4256	1.51596e-22	1.83209e-20	PGBD5	21.8193	TRUE
CRY2	-1.15478	1.57814e-22	1.89269e-20	CRY2	21.8019	TRUE
LYPD1	2.69198	1.7777e-22	2.11586e-20	LYPD1	21.7501	TRUE
SLPI	2.62799	1.86026e-22	2.19749e-20	SLPI	21.7304	TRUE
RERGL	-4.49738	1.93755e-22	2.27171e-20	RERGL	21.7127	TRUE
CHPT1	-1.83591	1.99982e-22	2.32734e-20	CHPT1	21.699	TRUE
HS3ST1	1.9004	2.13392e-22	2.46515e-20	HS3ST1	21.6708	TRUE
PM20D1	-5.50027	2.23808e-22	2.5666e-20	PM20D1	21.6501	TRUE
GSTP1	1.3932	2.58343e-22	2.94118e-20	GSTP1	21.5878	TRUE
DGAT2L6	-5.83246	2.66515e-22	3.01239e-20	DGAT2L6	21.5743	TRUE
LRRC59	1.11277	2.73299e-22	3.06699e-20	LRRC59	21.5634	TRUE
IGFL1	4.43838	2.78918e-22	3.10786e-20	IGFL1	21.5545	TRUE
KRT72	-4.0022	2.83167e-22	3.13298e-20	KRT72	21.548	TRUE
ANGPTL7	-4.64263	3.14268e-22	3.45277e-20	ANGPTL7	21.5027	TRUE
HEPHL1	3.78173	3.85632e-22	4.2074e-20	HEPHL1	21.4138	TRUE
CHADL	-1.58721	4.00381e-22	4.3382e-20	CHADL	21.3975	TRUE
TMEM206	0.809957	4.17991e-22	4.49798e-20	TMEM206	21.3788	FALSE
DLG2	-2.85542	4.52681e-22	4.83814e-20	DLG2	21.3442	TRUE
C1QTNF7	-3.5909	4.82505e-22	5.12205e-20	C1QTNF7	21.3165	TRUE
ENKUR	3.29902	5.2773e-22	5.56454e-20	ENKUR	21.2776	TRUE
CFL1	0.806038	7.09892e-22	7.4354e-20	CFL1	21.1488	FALSE
IFI27	2.16549	7.54733e-22	7.85272e-20	IFI27	21.1222	TRUE
PHYHIP	-3.20358	8.29486e-22	8.57372e-20	PHYHIP	21.0812	TRUE
PAK3	-2.87373	8.6021e-22	8.83317e-20	PAK3	21.0654	TRUE
GAPDH	1.12463	9.30519e-22	9.49311e-20	GAPDH	21.0313	TRUE
SLC16A1	1.78643	9.69069e-22	9.82261e-20	SLC16A1	21.0136	TRUE
KLK1	-2.80262	1.03894e-21	1.04633e-19	KLK1	20.9834	TRUE
TWF1	1.09558	1.12494e-21	1.12573e-19	TWF1	20.9489	TRUE
HAAO	-1.6715	1.14839e-21	1.14192e-19	HAAO	20.9399	TRUE
AIM2	2.99037	1.15653e-21	1.14278e-19	AIM2	20.9368	TRUE
OGN	-4.0115	1.24259e-21	1.22015e-19	OGN	20.9057	TRUE
GAS1RR	-1.73658	1.27262e-21	1.24187e-19	GAS1RR	20.8953	TRUE
SH2D2A	2.41055	1.70717e-21	1.65564e-19	SH2D2A	20.7677	TRUE
NR3C2	-2.61615	1.95802e-21	1.88726e-19	NR3C2	20.7082	TRUE
PLAC9	-3.24731	2.34716e-21	2.24856e-19	PLAC9	20.6295	TRUE
ANKS1B	-2.70279	2.37164e-21	2.25823e-19	ANKS1B	20.625	TRUE
FAM180B	-4.44079	2.44917e-21	2.31801e-19	FAM180B	20.611	TRUE
CCDC171	-1.19843	3.05836e-21	2.87724e-19	CCDC171	20.5145	TRUE
IRX6	-3.30298	3.18739e-21	2.98078e-19	IRX6	20.4966	TRUE
SEC14L6	-4.67047	5.06934e-21	4.71269e-19	SEC14L6	20.295	TRUE
PKM	1.28687	5.35533e-21	4.94927e-19	PKM	20.2712	TRUE
F10	-3.30663	5.46691e-21	4.99809e-19	F10	20.2623	TRUE
CGNL1	-2.63401	5.47178e-21	4.99809e-19	CGNL1	20.2619	TRUE
NNAT	-4.45227	5.71125e-21	5.18667e-19	NNAT	20.2433	TRUE
KLF15	-3.23205	5.90255e-21	5.3296e-19	KLF15	20.229	TRUE
MIR31HG	3.71284	5.97118e-21	5.36075e-19	MIR31HG	20.2239	TRUE
AADACL3	-5.5981	6.16837e-21	5.50632e-19	AADACL3	20.2098	TRUE
HDAC1	0.958817	7.92194e-21	6.99801e-19	HDAC1	20.1012	FALSE
CHP2	-3.18312	7.9285e-21	6.99801e-19	CHP2	20.1008	TRUE
STK17A	1.45227	9.31881e-21	8.17921e-19	STK17A	20.0306	TRUE
FTSJ1	0.730879	1.07324e-20	9.36757e-19	FTSJ1	19.9693	FALSE
WIF1	-6.25716	1.15951e-20	1.00647e-18	WIF1	19.9357	TRUE
TGFBR3	-2.58411	1.19475e-20	1.03136e-18	TGFBR3	19.9227	TRUE
XPO6	0.66602	1.22457e-20	1.05132e-18	XPO6	19.912	FALSE
MIPEP	-1.01113	1.3462e-20	1.14946e-18	MIPEP	19.8709	TRUE
TPD52L2	0.766006	1.54063e-20	1.30837e-18	TPD52L2	19.8123	FALSE
RNF145	1.00747	1.72281e-20	1.45522e-18	RNF145	19.7638	TRUE
RALB	0.819568	1.775e-20	1.49128e-18	RALB	19.7508	FALSE
SCGB2A2	-6.4717	2.04655e-20	1.71028e-18	SCGB2A2	19.689	TRUE
KRT6A	3.37369	2.21562e-20	1.84177e-18	KRT6A	19.6545	TRUE
LRRC37A11P	-3.30862	2.45725e-20	2.03189e-18	LRRC37A11P	19.6096	TRUE
MBTD1	-0.829835	2.51955e-20	2.07249e-18	MBTD1	19.5987	FALSE
S100A9	3.62051	2.57458e-20	2.10673e-18	S100A9	19.5893	TRUE
PNPLA5	-4.3271	2.71813e-20	2.21267e-18	PNPLA5	19.5657	TRUE
AJAP1	2.34416	2.88695e-20	2.33798e-18	AJAP1	19.5396	TRUE
NFIC	-1.19921	3.19784e-20	2.57647e-18	NFIC	19.4951	TRUE
AWAT2	-5.68633	3.89287e-20	3.12045e-18	AWAT2	19.4097	TRUE
GPT	-3.47029	3.95745e-20	3.15612e-18	GPT	19.4026	TRUE
MATN4	-3.18219	4.41983e-20	3.50707e-18	MATN4	19.3546	TRUE
TSPAN8	-4.49107	4.48839e-20	3.54358e-18	TSPAN8	19.3479	TRUE
PHF2P2	-4.15463	4.58707e-20	3.60337e-18	PHF2P2	19.3385	TRUE
LIFR	-2.29059	5.12545e-20	4.00627e-18	LIFR	19.2903	TRUE
ZNF135	-2.27359	5.48197e-20	4.26373e-18	ZNF135	19.2611	TRUE
ABI3BP	-3.38796	5.82022e-20	4.5045e-18	ABI3BP	19.2351	TRUE
NANS	0.720161	5.85883e-20	4.51216e-18	NANS	19.2322	FALSE
FAM83A	2.96283	7.48328e-20	5.73511e-18	FAM83A	19.1259	TRUE
PLA2G2A	-5.53602	7.71181e-20	5.88156e-18	PLA2G2A	19.1128	TRUE
STK32A	-3.63164	8.03885e-20	6.10137e-18	STK32A	19.0948	TRUE
LINC00885	-2.17119	8.77415e-20	6.62743e-18	LINC00885	19.0568	TRUE
PPP1R1B	-5.02938	8.81725e-20	6.62813e-18	PPP1R1B	19.0547	TRUE
ADIPOQ	-5.83061	9.92729e-20	7.42703e-18	ADIPOQ	19.0032	TRUE
FAM166B	-2.69489	1.05799e-19	7.87775e-18	FAM166B	18.9755	TRUE
RAN	0.853905	1.12681e-19	8.35059e-18	RAN	18.9482	FALSE
GAN	-1.98995	1.1688e-19	8.62116e-18	GAN	18.9323	TRUE
IL4R	1.40321	1.17682e-19	8.63973e-18	IL4R	18.9293	TRUE
CCDC85A	-2.51368	1.26008e-19	9.20794e-18	CCDC85A	18.8996	TRUE
MB21D1	1.82067	1.28444e-19	9.34253e-18	MB21D1	18.8913	TRUE
LINC00704	3.08085	1.42392e-19	1.03093e-17	LINC00704	18.8465	TRUE
BTC	-3.49209	1.48792e-19	1.07233e-17	BTC	18.8274	TRUE
PTGIS	-4.0387	1.52079e-19	1.09101e-17	PTGIS	18.8179	TRUE
TNFRSF21	1.96491	1.85988e-19	1.32821e-17	TNFRSF21	18.7305	TRUE
HAO2	-4.42566	2.17239e-19	1.54436e-17	HAO2	18.6631	TRUE
TXNDC17	1.27643	2.46065e-19	1.74141e-17	TXNDC17	18.609	TRUE
FAM189A2	-2.54852	2.88181e-19	2.03032e-17	FAM189A2	18.5403	TRUE
FREM1	-2.68899	3.02159e-19	2.11929e-17	FREM1	18.5198	TRUE
GTF3C6	0.863853	3.1182e-19	2.17733e-17	GTF3C6	18.5061	FALSE
RAB3B	-3.06603	3.14617e-19	2.18714e-17	RAB3B	18.5022	TRUE
ZNF471	-2.12537	3.30163e-19	2.2851e-17	ZNF471	18.4813	TRUE
GJB2	2.74534	3.44411e-19	2.37326e-17	GJB2	18.4629	TRUE
GPD1	-4.4198	3.55325e-19	2.43778e-17	GPD1	18.4494	TRUE
APOE	-2.11281	3.59974e-19	2.45893e-17	APOE	18.4437	TRUE
KPNA2	1.24996	3.79591e-19	2.58171e-17	KPNA2	18.4207	TRUE
RGS22	-3.55496	3.82917e-19	2.59311e-17	RGS22	18.4169	TRUE
LSM12	0.583189	4.08051e-19	2.75145e-17	LSM12	18.3893	FALSE
EIF2S2	0.653669	4.15743e-19	2.79134e-17	EIF2S2	18.3812	FALSE
OAS2	2.09779	4.27594e-19	2.85188e-17	OAS2	18.369	TRUE
XPR1	1.15775	4.2839e-19	2.85188e-17	XPR1	18.3682	TRUE
CTSF	-1.50449	4.3278e-19	2.85991e-17	CTSF	18.3637	TRUE
ACSM3	-2.89111	4.33236e-19	2.85991e-17	ACSM3	18.3633	TRUE
CXCL13	3.89815	4.73679e-19	3.1138e-17	CXCL13	18.3245	TRUE
RIMS1	-4.46257	4.7882e-19	3.13448e-17	RIMS1	18.3198	TRUE
MACROD2	-2.09312	4.81603e-19	3.13961e-17	MACROD2	18.3173	TRUE
TNFRSF19	-2.36549	4.88766e-19	3.17314e-17	TNFRSF19	18.3109	TRUE
STUM	-2.89773	4.93863e-19	3.19304e-17	STUM	18.3064	TRUE
ZC3H6	-1.12772	4.96959e-19	3.19989e-17	ZC3H6	18.3037	TRUE
KRT16P2	3.28914	5.10479e-19	3.27353e-17	KRT16P2	18.292	TRUE
S100A10	1.04916	5.25831e-19	3.35826e-17	S100A10	18.2792	TRUE
MYH11	-3.54998	5.44108e-19	3.46093e-17	MYH11	18.2643	TRUE
RGMB	-1.12456	5.52916e-19	3.50276e-17	RGMB	18.2573	TRUE
GALNT6	1.80083	5.56862e-19	3.5136e-17	GALNT6	18.2543	TRUE
TPM4	0.925634	5.64497e-19	3.54753e-17	TPM4	18.2483	FALSE
SLC38A7	0.843309	5.77454e-19	3.61449e-17	SLC38A7	18.2385	FALSE
ATP13A5	-3.66737	5.98785e-19	3.73314e-17	ATP13A5	18.2227	TRUE
MYEOV	-2.74179	6.17526e-19	3.83476e-17	MYEOV	18.2093	TRUE
CLCA3P	3.66243	6.30846e-19	3.90205e-17	CLCA3P	18.2001	TRUE
C14orf132	-2.00035	6.42409e-19	3.958e-17	C14orf132	18.1922	TRUE
SPRR2F	4.24671	6.65942e-19	4.08696e-17	SPRR2F	18.1766	TRUE
CCER2	-3.90283	7.01724e-19	4.2898e-17	CCER2	18.1538	TRUE
ZC2HC1A	-1.46651	7.17432e-19	4.36882e-17	ZC2HC1A	18.1442	TRUE
RALGPS1	-1.11613	7.25449e-19	4.3918e-17	RALGPS1	18.1394	TRUE
C2orf40	-4.00419	7.26795e-19	4.3918e-17	C2orf40	18.1386	TRUE
SLITRK2	-2.36158	7.5264e-19	4.53055e-17	SLITRK2	18.1234	TRUE
OCIAD2	1.28786	7.70699e-19	4.62155e-17	OCIAD2	18.1131	TRUE
TREM1	2.96236	7.77006e-19	4.64165e-17	TREM1	18.1096	TRUE
LAMB4	-3.24089	7.93323e-19	4.72117e-17	LAMB4	18.1005	TRUE
GRIA4	-4.29693	8.03436e-19	4.76331e-17	GRIA4	18.095	TRUE
GSTM2	-2.30089	9.20677e-19	5.43788e-17	GSTM2	18.0359	TRUE
SGCG	-3.87086	9.3781e-19	5.51833e-17	SGCG	18.0279	TRUE
AK7	-1.96909	9.44055e-19	5.53435e-17	AK7	18.025	TRUE
EMILIN3	-2.97092	1.00106e-18	5.8467e-17	EMILIN3	17.9995	TRUE
KANTR	-1.14836	1.02946e-18	5.99029e-17	KANTR	17.9874	TRUE
LONRF2	-3.06928	1.09821e-18	6.3668e-17	LONRF2	17.9593	TRUE
AWAT1	-5.2438	1.10777e-18	6.39862e-17	AWAT1	17.9555	TRUE
HPSE2	-3.88842	1.15249e-18	6.63251e-17	HPSE2	17.9384	TRUE
DCT	-4.15474	1.17719e-18	6.74992e-17	DCT	17.9292	TRUE
WISP2	-3.61417	1.29662e-18	7.40768e-17	WISP2	17.8872	TRUE
EPGN	3.82111	1.38534e-18	7.86574e-17	EPGN	17.8584	TRUE
ABHD6	-1.34468	1.3868e-18	7.86574e-17	ABHD6	17.858	TRUE
SERPINE1	2.39485	1.39668e-18	7.89323e-17	SERPINE1	17.8549	TRUE
S100P	3.01571	1.56044e-18	8.71843e-17	S100P	17.8068	TRUE
FGFBP2	-3.76445	1.56074e-18	8.71843e-17	FGFBP2	17.8067	TRUE
TIMP4	-3.50935	1.56407e-18	8.71843e-17	TIMP4	17.8057	TRUE
SLC27A6	-3.62712	1.56489e-18	8.71843e-17	SLC27A6	17.8055	TRUE
KRT16P3	3.09629	1.8562e-18	1.03048e-16	KRT16P3	17.7314	TRUE
MAPT	-3.04757	1.91581e-18	1.05984e-16	MAPT	17.7176	TRUE
CACNB4	-2.84693	1.96265e-18	1.08194e-16	CACNB4	17.7072	TRUE
CLEC3B	-3.19144	2.25805e-18	1.24042e-16	CLEC3B	17.6463	TRUE
ZSCAN18	-2.07279	2.33573e-18	1.27863e-16	ZSCAN18	17.6316	TRUE
FMO5	-2.33458	2.47312e-18	1.34914e-16	FMO5	17.6068	TRUE
CLU	-2.60024	2.76885e-18	1.50524e-16	CLU	17.5577	TRUE
ABCA10	-2.48908	2.80217e-18	1.5181e-16	ABCA10	17.5525	TRUE
CYP4F8	-4.54367	2.84648e-18	1.53681e-16	CYP4F8	17.5457	TRUE
CTPS1	1.09717	2.92512e-18	1.57385e-16	CTPS1	17.5339	TRUE
GPRASP1	-1.60071	3.01983e-18	1.61863e-16	GPRASP1	17.52	TRUE
SVEP1	-3.19255	3.02894e-18	1.61863e-16	SVEP1	17.5187	TRUE
TMEM8B	-1.4542	3.04645e-18	1.62247e-16	TMEM8B	17.5162	TRUE
WDR1	0.78392	3.06236e-18	1.62543e-16	WDR1	17.5139	FALSE
PYGL	1.4175	3.17766e-18	1.68095e-16	PYGL	17.4979	TRUE
TPM3	0.819929	3.38274e-18	1.78343e-16	TPM3	17.4707	FALSE
SPATA6	-1.76438	3.42632e-18	1.80037e-16	SPATA6	17.4652	TRUE
PTPRQ	-3.83557	3.50139e-18	1.83368e-16	PTPRQ	17.4558	TRUE
SERPINB9	1.69265	3.51497e-18	1.83468e-16	SERPINB9	17.4541	TRUE
BNC1	1.67237	3.54126e-18	1.84228e-16	BNC1	17.4508	TRUE
GPRC5A	2.5185	3.60547e-18	1.86949e-16	GPRC5A	17.443	TRUE
KLF7	1.17993	3.83967e-18	1.97945e-16	KLF7	17.4157	TRUE
TM4SF19	2.84681	3.84274e-18	1.97945e-16	TM4SF19	17.4154	TRUE
NUDT15	0.938127	3.9997e-18	2.05357e-16	NUDT15	17.398	FALSE
LINC00346	1.94005	4.05634e-18	2.07587e-16	LINC00346	17.3919	TRUE
GPR12	-4.90027	4.32871e-18	2.20807e-16	GPR12	17.3636	TRUE
ENO1	1.21303	4.5683e-18	2.32273e-16	ENO1	17.3402	TRUE
NETO2	2.03645	4.68693e-18	2.37537e-16	NETO2	17.3291	TRUE
ITGA6	1.63455	4.79011e-18	2.41985e-16	ITGA6	17.3197	TRUE
DCD	-6.33614	4.81294e-18	2.42359e-16	DCD	17.3176	TRUE
TMEM213	-7.02172	4.95519e-18	2.48725e-16	TMEM213	17.3049	TRUE
ABCA6	-2.61462	5.09218e-18	2.54787e-16	ABCA6	17.2931	TRUE
BCL2	-1.74395	5.13411e-18	2.5607e-16	BCL2	17.2895	TRUE
SSBP2	-1.3713	5.56423e-18	2.76644e-16	SSBP2	17.2546	TRUE
HN1	1.32847	5.93372e-18	2.94084e-16	HN1	17.2267	TRUE
PARD3B	-1.68037	6.09674e-18	3.01213e-16	PARD3B	17.2149	TRUE
EDN3	-4.64884	6.30504e-18	3.10528e-16	EDN3	17.2003	TRUE
SRA1	0.67811	6.42705e-18	3.15548e-16	SRA1	17.192	FALSE
RHOT1	-0.760335	6.6004e-18	3.23049e-16	RHOT1	17.1804	FALSE
ACSS3	-2.55167	6.79787e-18	3.31681e-16	ACSS3	17.1676	TRUE
DYNLT1	0.70931	7.14166e-18	3.47377e-16	DYNLT1	17.1462	FALSE
WFDC3	-3.23841	7.76525e-18	3.76543e-16	WFDC3	17.1098	TRUE
CCDC80	-2.7126	7.94898e-18	3.84266e-16	CCDC80	17.0997	TRUE
IL34	-2.64573	8.24648e-18	3.97425e-16	IL34	17.0837	TRUE
SQRDL	1.02002	8.34645e-18	4.01013e-16	SQRDL	17.0785	TRUE
CTSL	1.55771	9.77071e-18	4.68011e-16	CTSL	17.0101	TRUE
SYNGR1	-1.5473	9.83837e-18	4.6982e-16	SYNGR1	17.0071	TRUE
AC003090.1	-4.85789	9.98523e-18	4.75388e-16	AC003090.1	17.0006	TRUE
CACNA2D2	-2.1319	1.05247e-17	4.9956e-16	CACNA2D2	16.9778	TRUE
CFAP70	-1.45136	1.06005e-17	5.01642e-16	CFAP70	16.9747	TRUE
PLIN4	-3.6603	1.07717e-17	5.08209e-16	PLIN4	16.9677	TRUE
PLAU	1.93989	1.09573e-17	5.15421e-16	PLAU	16.9603	TRUE
PRKCQ	2.19343	1.12735e-17	5.28711e-16	PRKCQ	16.9479	TRUE
GREB1L	-3.19172	1.19106e-17	5.56925e-16	GREB1L	16.9241	TRUE
CHRM1	-4.57315	1.21014e-17	5.6417e-16	CHRM1	16.9172	TRUE
PDZK1	-4.0234	1.22346e-17	5.68692e-16	PDZK1	16.9124	TRUE
ALDH6A1	-1.31857	1.23173e-17	5.69618e-16	ALDH6A1	16.9095	TRUE
KY	-3.1104	1.2327e-17	5.69618e-16	KY	16.9091	TRUE
CCT8P1	-1.21444	1.25468e-17	5.78074e-16	CCT8P1	16.9015	TRUE
GRIN2A	-3.06531	1.3125e-17	6.02943e-16	GRIN2A	16.8819	TRUE
PGAM1	0.951692	1.36613e-17	6.25753e-16	PGAM1	16.8645	FALSE
ARTN	2.88815	1.37379e-17	6.2743e-16	ARTN	16.8621	TRUE
KRT13	4.45207	1.41014e-17	6.42164e-16	KRT13	16.8507	TRUE
NAALADL2	-1.92644	1.50942e-17	6.8539e-16	NAALADL2	16.8212	TRUE
LINC01322	5.05988	1.60508e-17	7.26728e-16	LINC01322	16.7945	TRUE
MAP4K4	0.784434	1.67782e-17	7.57478e-16	MAP4K4	16.7753	FALSE
PODN	-3.11262	1.69046e-17	7.60997e-16	PODN	16.772	TRUE
ABCA5	-1.13578	1.83934e-17	8.25654e-16	ABCA5	16.7353	TRUE
CAPN2	1.03935	2.11225e-17	9.45456e-16	CAPN2	16.6753	TRUE
GTPBP4	0.782725	2.13632e-17	9.53514e-16	GTPBP4	16.6703	FALSE
S100A8	3.37692	2.14436e-17	9.54391e-16	S100A8	16.6687	TRUE
PPIL1	1.04526	2.2428e-17	9.95386e-16	PPIL1	16.6492	TRUE
SCN7A	-3.49854	2.27171e-17	1.00538e-15	SCN7A	16.6436	TRUE
OPHN1	-1.11375	2.29362e-17	1.01222e-15	OPHN1	16.6395	TRUE
RNF165	-2.15093	2.35393e-17	1.03593e-15	RNF165	16.6282	TRUE
FMNL2	1.08609	2.42133e-17	1.06261e-15	FMNL2	16.6159	TRUE
SOST	4.57028	2.46509e-17	1.0788e-15	SOST	16.6082	TRUE
DSG3	2.07821	2.51542e-17	1.09777e-15	DSG3	16.5994	TRUE
CLEC7A	1.67746	2.56393e-17	1.11584e-15	CLEC7A	16.5911	TRUE
MFAP4	-3.12826	2.78826e-17	1.21012e-15	MFAP4	16.5547	TRUE
TRAPPC6A	-1.31585	2.97515e-17	1.28768e-15	TRAPPC6A	16.5265	TRUE
KRT16P1	3.30032	3.23875e-17	1.39791e-15	KRT16P1	16.4896	TRUE
OSM	3.12535	3.3172e-17	1.42785e-15	OSM	16.4792	TRUE
PLRG1	0.553744	3.35311e-17	1.43595e-15	PLRG1	16.4746	FALSE
PLEKHG2	1.07059	3.35429e-17	1.43595e-15	PLEKHG2	16.4744	TRUE
PLIN1	-4.42199	3.40408e-17	1.4533e-15	PLIN1	16.468	TRUE
ARPC3	0.657978	3.47493e-17	1.47953e-15	ARPC3	16.4591	FALSE
LGR5	-2.98689	3.48697e-17	1.48064e-15	LGR5	16.4576	TRUE
BCL11A	-1.18374	3.58726e-17	1.51912e-15	BCL11A	16.4452	TRUE
KANSL1L	-1.04396	3.60792e-17	1.52376e-15	KANSL1L	16.4427	TRUE
NAA20	0.70646	3.6248e-17	1.52679e-15	NAA20	16.4407	FALSE
LINC00152	1.65904	3.65169e-17	1.534e-15	LINC00152	16.4375	TRUE
PLP1	-3.34307	3.83815e-17	1.60803e-15	PLP1	16.4159	TRUE
ZBP1	2.05502	3.91304e-17	1.63505e-15	ZBP1	16.4075	TRUE
EHBP1L1	1.06846	4.28348e-17	1.78509e-15	EHBP1L1	16.3682	TRUE
SCGB1D2	-6.26393	4.38076e-17	1.8208e-15	SCGB1D2	16.3585	TRUE
CDH16	3.47962	4.47065e-17	1.85326e-15	CDH16	16.3496	TRUE
HSF4	-1.27506	4.63632e-17	1.91687e-15	HSF4	16.3338	TRUE
KCNK2	-2.79118	4.83058e-17	1.99195e-15	KCNK2	16.316	TRUE
SLIT3	-2.93497	4.95446e-17	2.03769e-15	SLIT3	16.305	TRUE
AMY2B	-1.78812	5.01036e-17	2.0553e-15	AMY2B	16.3001	TRUE
CDH12	-4.17118	5.03478e-17	2.05993e-15	CDH12	16.298	TRUE
AUNIP	1.68797	5.05119e-17	2.06128e-15	AUNIP	16.2966	TRUE
FHIT	-1.58468	5.25632e-17	2.13943e-15	FHIT	16.2793	TRUE
TDG	0.682487	5.53664e-17	2.2477e-15	TDG	16.2568	FALSE
ACADL	-3.94626	5.65236e-17	2.28877e-15	ACADL	16.2478	TRUE
PI15	2.15219	5.86035e-17	2.36689e-15	PI15	16.2321	TRUE
LOXL4	-2.18887	5.94949e-17	2.39673e-15	LOXL4	16.2255	TRUE
SKIDA1	-1.04293	6.0211e-17	2.41937e-15	SKIDA1	16.2203	TRUE
SLC43A1	-1.80305	6.77886e-17	2.7169e-15	SLC43A1	16.1688	TRUE
LINC01559	5.00206	6.9165e-17	2.76502e-15	LINC01559	16.1601	TRUE
LDHA	1.09215	7.4652e-17	2.97679e-15	LDHA	16.127	TRUE
TMEM132C	-3.96501	7.53757e-17	2.99804e-15	TMEM132C	16.1228	TRUE
DYSF	1.08231	7.73888e-17	3.07034e-15	DYSF	16.1113	TRUE
CADM2	-3.80696	8.3243e-17	3.29288e-15	CADM2	16.0797	TRUE
LPCAT1	1.27228	8.34171e-17	3.29288e-15	LPCAT1	16.0787	TRUE
CD80	2.3533	8.59396e-17	3.37418e-15	CD80	16.0658	TRUE
SLC16A3	1.97464	8.59847e-17	3.37418e-15	SLC16A3	16.0656	TRUE
OSR1	-3.18077	8.61208e-17	3.37418e-15	OSR1	16.0649	TRUE
LLPH	0.667857	9.35572e-17	3.65641e-15	LLPH	16.0289	FALSE
FSCN1	1.74102	9.83129e-17	3.82928e-15	FSCN1	16.0074	TRUE
CAPZA1	0.625981	9.8468e-17	3.82928e-15	CAPZA1	16.0067	FALSE
SOD3	-2.43847	9.97802e-17	3.87073e-15	SOD3	16.001	TRUE
PTTG1	1.3942	1.02485e-16	3.96587e-15	PTTG1	15.9893	TRUE
PIK3CD	1.06484	1.03689e-16	4.00259e-15	PIK3CD	15.9843	TRUE
IFI16	0.89932	1.04499e-16	4.02398e-15	IFI16	15.9809	FALSE
PPP4R1	1.14208	1.07002e-16	4.11027e-15	PPP4R1	15.9706	TRUE
CYP3A5	-2.80194	1.18203e-16	4.52948e-15	CYP3A5	15.9274	TRUE
YWHAQ	0.942503	1.29478e-16	4.94947e-15	YWHAQ	15.8878	FALSE
PPARA	-0.958171	1.31754e-16	5.02424e-15	PPARA	15.8802	FALSE
ZPR1	0.575793	1.36238e-16	5.18267e-15	ZPR1	15.8657	FALSE
NIPA2	0.49441	1.44881e-16	5.49813e-15	NIPA2	15.839	FALSE
FAM134B	-1.89424	1.48361e-16	5.61664e-15	FAM134B	15.8287	TRUE
DNAJB5	1.02071	1.52353e-16	5.75391e-15	DNAJB5	15.8171	TRUE
PARK2	-2.0262	1.61004e-16	6.0566e-15	PARK2	15.7932	TRUE
NOVA1	-3.189	1.61139e-16	6.0566e-15	NOVA1	15.7928	TRUE
NBPF3	-0.650764	1.69137e-16	6.34203e-15	NBPF3	15.7718	FALSE
DKK2	-2.3943	1.70603e-16	6.38176e-15	DKK2	15.768	TRUE
PCDH11X	-3.39022	1.78104e-16	6.64049e-15	PCDH11X	15.7493	TRUE
AGTR1	-3.05996	1.78365e-16	6.64049e-15	AGTR1	15.7487	TRUE
S100A7A	3.77305	1.91444e-16	7.11058e-15	S100A7A	15.718	TRUE
ERBB4	-4.36153	1.9449e-16	7.20667e-15	ERBB4	15.7111	TRUE
CEP126	-2.21647	1.9811e-16	7.32356e-15	CEP126	15.7031	TRUE
TTC3P1	-1.62876	2.00635e-16	7.39947e-15	TTC3P1	15.6976	TRUE
CYP3A4	-3.65365	2.19207e-16	8.06548e-15	CYP3A4	15.6591	TRUE
MLKL	0.993034	2.23514e-16	8.20472e-15	MLKL	15.6507	FALSE
GJB6	2.35319	2.27693e-16	8.33865e-15	GJB6	15.6427	TRUE
C7	-3.78619	2.37837e-16	8.68989e-15	C7	15.6237	TRUE
PTPRT	-3.91541	2.39591e-16	8.73369e-15	PTPRT	15.6205	TRUE
MARK3	0.74385	2.40311e-16	8.73963e-15	MARK3	15.6192	FALSE
CREG2	3.20423	2.62682e-16	9.53116e-15	CREG2	15.5806	TRUE
PAIP2B	-1.48609	2.70746e-16	9.80114e-15	PAIP2B	15.5674	TRUE
LGI3	-3.23125	2.75877e-16	9.9639e-15	LGI3	15.5593	TRUE
TINF2	0.643613	2.77966e-16	1.00163e-14	TINF2	15.556	FALSE
KIAA1683	-1.70309	3.01429e-16	1.0837e-14	KIAA1683	15.5208	TRUE
RELT	1.04135	3.0692e-16	1.10092e-14	RELT	15.513	TRUE
SPRR2A	4.03698	3.18314e-16	1.13919e-14	SPRR2A	15.4971	TRUE
KLHDC7B	2.67827	3.27718e-16	1.17018e-14	KLHDC7B	15.4845	TRUE
YARS	0.758169	3.40544e-16	1.21322e-14	YARS	15.4678	FALSE
ZADH2	-0.33341	3.41333e-16	1.21328e-14	ZADH2	15.4668	FALSE
ID4	-2.46197	3.5613e-16	1.26302e-14	ID4	15.4484	TRUE
TLE2	-1.63659	3.66781e-16	1.29786e-14	TLE2	15.4356	TRUE
ITGB6	2.2944	3.7163e-16	1.31206e-14	ITGB6	15.4299	TRUE
CIDEC	-4.83805	4.16045e-16	1.46439e-14	CIDEC	15.3809	TRUE
KRT17	2.72497	4.16641e-16	1.46439e-14	KRT17	15.3802	TRUE
NMB	1.55025	4.21339e-16	1.4776e-14	NMB	15.3754	TRUE
TOR4A	1.87786	4.24943e-16	1.48692e-14	TOR4A	15.3717	TRUE
TUBB6	1.08002	4.29078e-16	1.49805e-14	TUBB6	15.3675	TRUE
SELENBP1	-1.96772	4.32397e-16	1.5063e-14	SELENBP1	15.3641	TRUE
ABCA3	-1.81489	4.35954e-16	1.51533e-14	ABCA3	15.3606	TRUE
SLC27A2	-2.02323	4.53438e-16	1.57262e-14	SLC27A2	15.3435	TRUE
SORBS2	-2.0737	4.60078e-16	1.59213e-14	SORBS2	15.3372	TRUE
INHBA	2.01365	4.63549e-16	1.6e-14	INHBA	15.3339	TRUE
AKIP1	1.05309	4.64387e-16	1.6e-14	AKIP1	15.3331	TRUE
SAP30L	-0.554935	4.73436e-16	1.6276e-14	SAP30L	15.3247	FALSE
SLC11A1	2.16386	4.83597e-16	1.65891e-14	SLC11A1	15.3155	TRUE
GATA3	-2.1015	4.85688e-16	1.66245e-14	GATA3	15.3136	TRUE
DCHS2	-2.34744	5.00845e-16	1.7106e-14	DCHS2	15.3003	TRUE
BCL6	-0.786027	5.31272e-16	1.81059e-14	BCL6	15.2747	FALSE
TMEM198B	-0.879326	5.36724e-16	1.82521e-14	TMEM198B	15.2702	FALSE
LINC01612	-4.76135	5.68768e-16	1.93e-14	LINC01612	15.2451	TRUE
FAR2	-3.19775	5.89452e-16	1.99588e-14	FAR2	15.2296	TRUE
DCLK1	-2.76147	5.9073e-16	1.99591e-14	DCLK1	15.2286	TRUE
ARHGEF9	-0.686678	5.93462e-16	1.99791e-14	ARHGEF9	15.2266	FALSE
GALNT16	-3.38572	5.93866e-16	1.99791e-14	GALNT16	15.2263	TRUE
GSTA3	-3.25874	6.08248e-16	2.04192e-14	GSTA3	15.2159	TRUE
ZNF667	-1.96675	6.18969e-16	2.07348e-14	ZNF667	15.2083	TRUE
TMEM26	2.24708	6.49701e-16	2.1718e-14	TMEM26	15.1873	TRUE
ANKFN1	-2.95143	6.56385e-16	2.18948e-14	ANKFN1	15.1828	TRUE
OLR1	3.29277	6.59281e-16	2.18995e-14	OLR1	15.1809	TRUE
RGS3	0.773265	6.59314e-16	2.18995e-14	RGS3	15.1809	FALSE
GLRX3	0.752905	6.77093e-16	2.24426e-14	GLRX3	15.1694	FALSE
ISG20	1.60147	6.91318e-16	2.28659e-14	ISG20	15.1603	TRUE
PDLIM7	1.27565	7.00353e-16	2.31161e-14	PDLIM7	15.1547	TRUE
ATP1A2	-3.51738	7.51201e-16	2.47424e-14	ATP1A2	15.1242	TRUE
ZNF704	-1.763	7.65818e-16	2.51711e-14	ZNF704	15.1159	TRUE
PNMAL2	-1.93301	7.72646e-16	2.53425e-14	PNMAL2	15.112	TRUE
GLTSCR1L	-0.532561	7.79574e-16	2.55164e-14	GLTSCR1L	15.1081	FALSE
C3	-2.48101	7.89714e-16	2.57946e-14	C3	15.1025	TRUE
ACTB	0.948436	8.10346e-16	2.64136e-14	ACTB	15.0913	FALSE
C14orf119	0.733008	9.00575e-16	2.92939e-14	C14orf119	15.0455	FALSE
PCSK2	-3.67948	9.61402e-16	3.12078e-14	PCSK2	15.0171	TRUE
PRNP	0.949932	9.66492e-16	3.13084e-14	PRNP	15.0148	FALSE
PON3	-2.2905	9.72108e-16	3.14255e-14	PON3	15.0123	TRUE
CDH22	-2.98767	1.00858e-15	3.25374e-14	CDH22	14.9963	TRUE
AL356053.1	-1.26355	1.05803e-15	3.40629e-14	AL356053.1	14.9755	TRUE
ABCA9	-2.56744	1.11743e-15	3.59018e-14	ABCA9	14.9518	TRUE
PITX1	2.63467	1.1278e-15	3.61608e-14	PITX1	14.9478	TRUE
DLGAP5	1.68176	1.15073e-15	3.68096e-14	DLGAP5	14.939	TRUE
NTRK2	-3.0388	1.15272e-15	3.68096e-14	NTRK2	14.9383	TRUE
GNPNAT1	0.929923	1.2197e-15	3.88695e-14	GNPNAT1	14.9137	FALSE
LINC01605	1.98847	1.23248e-15	3.91974e-14	LINC01605	14.9092	TRUE
TIMM17A	0.612593	1.25145e-15	3.97202e-14	TIMM17A	14.9026	FALSE
MRPL51	0.649975	1.29306e-15	4.09582e-14	MRPL51	14.8884	FALSE
PRELID1	0.925498	1.31338e-15	4.14451e-14	PRELID1	14.8816	FALSE
ZNF540	-1.48514	1.31371e-15	4.14451e-14	ZNF540	14.8815	TRUE
HLF	-2.21012	1.32902e-15	4.18441e-14	HLF	14.8765	TRUE
PPIB	0.676994	1.33365e-15	4.19061e-14	PPIB	14.875	FALSE
DOPEY1	-0.725066	1.3593e-15	4.26266e-14	DOPEY1	14.8667	FALSE
COL28A1	-2.26458	1.40107e-15	4.38491e-14	COL28A1	14.8535	TRUE
ZNF836	-0.588425	1.41588e-15	4.42244e-14	ZNF836	14.849	FALSE
PVR	1.00479	1.42392e-15	4.43872e-14	PVR	14.8465	TRUE
TNFRSF12A	1.94588	1.44118e-15	4.48364e-14	TNFRSF12A	14.8413	TRUE
SMOC2	-2.31497	1.4502e-15	4.50278e-14	SMOC2	14.8386	TRUE
PDZD2	-1.65083	1.45583e-15	4.51134e-14	PDZD2	14.8369	TRUE
C10orf90	-3.43891	1.4923e-15	4.61527e-14	C10orf90	14.8261	TRUE
CCNYL1	0.85403	1.51395e-15	4.67301e-14	CCNYL1	14.8199	FALSE
CYP4B1	-3.07985	1.52825e-15	4.7079e-14	CYP4B1	14.8158	TRUE
KRT17P3	2.16555	1.53432e-15	4.71736e-14	KRT17P3	14.8141	TRUE
MRGPRX3	2.74411	1.58175e-15	4.85367e-14	MRGPRX3	14.8009	TRUE
CD274	1.89853	1.6744e-15	5.12796e-14	CD274	14.7761	TRUE
GDAP1	0.8984	1.77583e-15	5.42802e-14	GDAP1	14.7506	FALSE
MMP9	2.8417	1.84019e-15	5.61384e-14	MMP9	14.7351	TRUE
PLCB4	-2.26099	1.86017e-15	5.64474e-14	PLCB4	14.7304	TRUE
CCNB1	1.62786	1.86101e-15	5.64474e-14	CCNB1	14.7303	TRUE
SAT1	1.45642	1.8611e-15	5.64474e-14	SAT1	14.7302	TRUE
CYBRD1	-1.86588	1.86486e-15	5.64524e-14	CYBRD1	14.7294	TRUE
ASPA	-2.7339	1.93987e-15	5.86101e-14	ASPA	14.7122	TRUE
CEP68	-0.869562	1.9669e-15	5.93129e-14	CEP68	14.7062	FALSE
SESN1	-0.974063	2.05656e-15	6.18979e-14	SESN1	14.6869	FALSE
PLAUR	2.13986	2.13649e-15	6.41804e-14	PLAUR	14.6703	TRUE
MITF	-1.74685	2.17462e-15	6.52013e-14	MITF	14.6626	TRUE
H6PD	-0.983386	2.34433e-15	7.01558e-14	H6PD	14.63	FALSE
FAM136A	0.691313	2.4081e-15	7.1927e-14	FAM136A	14.6183	FALSE
KCNJ13	-3.50872	2.46654e-15	7.3533e-14	KCNJ13	14.6079	TRUE
AGMAT	2.06709	2.47983e-15	7.37889e-14	AGMAT	14.6056	TRUE
HMOX2	0.995183	2.51791e-15	7.47805e-14	HMOX2	14.599	FALSE
NT5C2	0.649228	2.54695e-15	7.54712e-14	NT5C2	14.594	FALSE
CSF2	2.73282	2.55077e-15	7.54712e-14	CSF2	14.5933	TRUE
TENM1	-2.82622	2.70063e-15	7.97548e-14	TENM1	14.5685	TRUE
GLCCI1	-1.00018	2.74908e-15	8.10334e-14	GLCCI1	14.5608	TRUE
SLC2A9	1.60765	2.78543e-15	8.19512e-14	SLC2A9	14.5551	TRUE
TRMT112	0.489287	2.86395e-15	8.41038e-14	TRMT112	14.543	FALSE
LRRN4CL	-2.58732	3.1232e-15	9.1546e-14	LRRN4CL	14.5054	TRUE
BZW1	0.908226	3.15396e-15	9.22754e-14	BZW1	14.5011	FALSE
YWHAG	0.623175	3.16691e-15	9.2482e-14	YWHAG	14.4994	FALSE
RNF180	-2.07805	3.23789e-15	9.43793e-14	RNF180	14.4897	TRUE
SIGLEC12	2.89474	3.25493e-15	9.47004e-14	SIGLEC12	14.4875	TRUE
FOSL1	2.04589	3.29591e-15	9.57154e-14	FOSL1	14.482	TRUE
SLC27A1	-1.01263	3.3274e-15	9.64518e-14	SLC27A1	14.4779	TRUE
CD3EAP	0.809215	3.54544e-15	1.02583e-13	CD3EAP	14.4503	FALSE
ENDOV	-0.698664	3.73294e-15	1.07809e-13	ENDOV	14.4279	FALSE
MXD1	1.48251	3.74577e-15	1.07981e-13	MXD1	14.4265	TRUE
NOP2	0.731726	3.75688e-15	1.08103e-13	NOP2	14.4252	FALSE
NIP7	0.704414	3.94483e-15	1.13304e-13	NIP7	14.404	FALSE
NUBP1	0.492283	3.97362e-15	1.13721e-13	NUBP1	14.4008	FALSE
TANC1	-0.711627	3.97382e-15	1.13721e-13	TANC1	14.4008	FALSE
GSTO1	1.03397	3.98236e-15	1.13758e-13	GSTO1	14.3999	TRUE
GNG4	2.46592	4.01783e-15	1.14563e-13	GNG4	14.396	TRUE
ANK2	-2.87314	4.0466e-15	1.15174e-13	ANK2	14.3929	TRUE
PANX1	0.859899	4.05961e-15	1.15335e-13	PANX1	14.3915	FALSE
FAM66C	-1.4822	4.10831e-15	1.16508e-13	FAM66C	14.3863	TRUE
LCN2	2.88702	4.14485e-15	1.17333e-13	LCN2	14.3825	TRUE
CDYL2	0.930388	4.15969e-15	1.17541e-13	CDYL2	14.3809	FALSE
ATP6V1B1	-3.40331	4.25035e-15	1.19887e-13	ATP6V1B1	14.3716	TRUE
L3MBTL4	-1.90583	4.26891e-15	1.20195e-13	L3MBTL4	14.3697	TRUE
BDKRB2	0.809085	4.29711e-15	1.20773e-13	BDKRB2	14.3668	FALSE
CTNND2	-3.103	4.55975e-15	1.27925e-13	CTNND2	14.3411	TRUE
KIAA2022	-2.84665	4.79538e-15	1.34296e-13	KIAA2022	14.3192	TRUE
SLC46A3	-1.51358	5.06565e-15	1.41613e-13	SLC46A3	14.2954	TRUE
C5	-1.17983	5.13551e-15	1.43311e-13	C5	14.2894	TRUE
FAXDC2	-2.48079	5.24436e-15	1.46089e-13	FAXDC2	14.2803	TRUE
WISP1	1.95957	5.30671e-15	1.47564e-13	WISP1	14.2752	TRUE
TP53I3	1.24834	5.43958e-15	1.50992e-13	TP53I3	14.2644	TRUE
SNTB1	-1.59955	5.48829e-15	1.52075e-13	SNTB1	14.2606	TRUE
FAM150B	-3.59724	5.52337e-15	1.52777e-13	FAM150B	14.2578	TRUE
ALDH1A3	1.99563	5.54994e-15	1.53243e-13	ALDH1A3	14.2557	TRUE
PCP4	-5.00853	5.85229e-15	1.61308e-13	PCP4	14.2327	TRUE
ARNTL2	1.57471	5.87004e-15	1.61514e-13	ARNTL2	14.2314	TRUE
COCH	-3.19944	6.10912e-15	1.67798e-13	COCH	14.214	TRUE
ENAH	1.10974	6.16e-15	1.689e-13	ENAH	14.2104	TRUE
EEF2K	-1.07561	6.19608e-15	1.69593e-13	EEF2K	14.2079	TRUE
ZNF737	-1.56383	6.20795e-15	1.69623e-13	ZNF737	14.2071	TRUE
GNB4	-1.02539	6.26293e-15	1.70828e-13	GNB4	14.2032	TRUE
GLI2	-1.53464	6.33351e-15	1.72454e-13	GLI2	14.1984	TRUE
PTGFR	-2.72924	6.44855e-15	1.75282e-13	PTGFR	14.1905	TRUE
ZFP3	-0.978551	6.63395e-15	1.8001e-13	ZFP3	14.1782	FALSE
CORO2B	-2.05093	6.6733e-15	1.80766e-13	CORO2B	14.1757	TRUE
NALCN	-3.12082	6.94772e-15	1.87875e-13	NALCN	14.1582	TRUE
CBX7	-1.20226	7.00175e-15	1.89011e-13	CBX7	14.1548	TRUE
POU3F3	-3.05901	7.2123e-15	1.94361e-13	POU3F3	14.1419	TRUE
CCT5	0.941941	7.25633e-15	1.95213e-13	CCT5	14.1393	FALSE
CA6	-3.90887	7.34815e-15	1.97345e-13	CA6	14.1338	TRUE
LINC00941	2.91771	7.47683e-15	2.00458e-13	LINC00941	14.1263	TRUE
LRRC37A2	-0.616311	7.96593e-15	2.13207e-13	LRRC37A2	14.0988	FALSE
ISG20L2	0.548807	8.28751e-15	2.21437e-13	ISG20L2	14.0816	FALSE
CACNB2	-2.04724	8.31431e-15	2.21776e-13	CACNB2	14.0802	TRUE
ZNF138	-0.846716	8.48394e-15	2.25917e-13	ZNF138	14.0714	FALSE
SEMA3D	-2.3146	8.50392e-15	2.26066e-13	SEMA3D	14.0704	TRUE
GTF2IRD2	-1.07588	8.52254e-15	2.26178e-13	GTF2IRD2	14.0694	TRUE
ITGBL1	-2.56635	8.58894e-15	2.27556e-13	ITGBL1	14.0661	TRUE
SLC1A2	-2.26755	8.62117e-15	2.28025e-13	SLC1A2	14.0644	TRUE
HSBP1	0.684545	8.80404e-15	2.32471e-13	HSBP1	14.0553	FALSE
C5orf46	-2.85618	8.87575e-15	2.33971e-13	C5orf46	14.0518	TRUE
AC007879.7	2.28667	8.95159e-15	2.35536e-13	AC007879.7	14.0481	TRUE
BCHE	-2.76216	8.96509e-15	2.35536e-13	BCHE	14.0474	TRUE
NEGR1	-2.43602	9.04305e-15	2.37187e-13	NEGR1	14.0437	TRUE
CBFA2T2	-0.578172	9.11642e-15	2.38713e-13	CBFA2T2	14.0402	FALSE
SLAMF7	1.66314	9.41718e-15	2.46179e-13	SLAMF7	14.0261	TRUE
APBA1	-1.34402	9.66871e-15	2.52334e-13	APBA1	14.0146	TRUE
SLC26A5	-3.24684	9.73099e-15	2.53538e-13	SLC26A5	14.0118	TRUE
ZNF677	-1.70554	9.88387e-15	2.57095e-13	ZNF677	14.0051	TRUE
COL4A1	1.5465	1.01117e-14	2.62588e-13	COL4A1	13.9952	TRUE
TMEM132A	2.05081	1.01815e-14	2.63962e-13	TMEM132A	13.9922	TRUE
WDR66	1.44031	1.02148e-14	2.6439e-13	WDR66	13.9908	TRUE
HM13	0.742772	1.02601e-14	2.65125e-13	HM13	13.9889	FALSE
GPATCH4	0.592575	1.04829e-14	2.70439e-13	GPATCH4	13.9795	FALSE
SLC5A9	-2.53123	1.05035e-14	2.70526e-13	SLC5A9	13.9787	TRUE
NOP10	0.711786	1.06207e-14	2.73097e-13	NOP10	13.9738	FALSE
SYN2	-2.67124	1.12562e-14	2.88965e-13	SYN2	13.9486	TRUE
TF	-3.02761	1.14129e-14	2.92509e-13	TF	13.9426	TRUE
SNRPG	0.782904	1.16233e-14	2.97417e-13	SNRPG	13.9347	FALSE
LRP8	1.14911	1.19052e-14	3.04135e-13	LRP8	13.9243	TRUE
SALL2	-1.60725	1.21703e-14	3.10402e-13	SALL2	13.9147	TRUE
PGRMC2	-0.9841	1.24251e-14	3.16387e-13	PGRMC2	13.9057	FALSE
C3orf58	-0.974839	1.24859e-14	3.17422e-13	C3orf58	13.9036	FALSE
ZBTB44	-0.688712	1.26202e-14	3.20318e-13	ZBTB44	13.8989	FALSE
RAP2B	1.08276	1.27827e-14	3.23917e-13	RAP2B	13.8934	TRUE
SP140L	1.13067	1.28261e-14	3.24494e-13	SP140L	13.8919	TRUE
TRAPPC3	0.532552	1.28468e-14	3.24495e-13	TRAPPC3	13.8912	FALSE
PRRG3	-2.88995	1.34148e-14	3.38299e-13	PRRG3	13.8724	TRUE
CNKSR2	-2.6	1.3439e-14	3.38365e-13	CNKSR2	13.8716	TRUE
CLDN17	4.51268	1.36731e-14	3.4371e-13	CLDN17	13.8641	TRUE
SYDE2	-1.53911	1.37026e-14	3.43899e-13	SYDE2	13.8632	TRUE
CCDC7	-0.962108	1.41717e-14	3.55106e-13	CCDC7	13.8486	FALSE
OXR1	-0.734954	1.52829e-14	3.82341e-13	OXR1	13.8158	FALSE
PACRG	-2.27633	1.53213e-14	3.82691e-13	PACRG	13.8147	TRUE
HSD3B1	-4.39661	1.55429e-14	3.87611e-13	HSD3B1	13.8085	TRUE
SHC1	1.02669	1.58884e-14	3.95598e-13	SHC1	13.7989	TRUE
NXPH3	-2.00584	1.60851e-14	3.99861e-13	NXPH3	13.7936	TRUE
PPARGC1A	-2.80691	1.63335e-14	4.04884e-13	PPARGC1A	13.7869	TRUE
SFXN1	0.841531	1.63386e-14	4.04884e-13	SFXN1	13.7868	FALSE
PTGFRN	0.97496	1.70587e-14	4.22061e-13	PTGFRN	13.7681	FALSE
RORA	-1.9486	1.70931e-14	4.22247e-13	RORA	13.7672	TRUE
CDKL2	-2.47786	1.72813e-14	4.26226e-13	CDKL2	13.7624	TRUE
TYMP	2.03349	1.80282e-14	4.43952e-13	TYMP	13.744	TRUE
FPR2	2.73221	1.87736e-14	4.61584e-13	FPR2	13.7265	TRUE
ACADSB	-1.17764	1.90625e-14	4.67954e-13	ACADSB	13.7198	TRUE
TCN1	3.99443	1.93875e-14	4.7519e-13	TCN1	13.7125	TRUE
UNC13C	-3.17939	1.96491e-14	4.80853e-13	UNC13C	13.7067	TRUE
KRT6C	4.44766	1.97562e-14	4.82721e-13	KRT6C	13.7043	TRUE
NRG2	-1.92833	2.00542e-14	4.89242e-13	NRG2	13.6978	TRUE
ESRRG	-4.32521	2.03617e-14	4.95973e-13	ESRRG	13.6912	TRUE
LINC01473	-1.53372	2.07586e-14	5.04858e-13	LINC01473	13.6828	TRUE
SEMA3G	-2.07181	2.08826e-14	5.07088e-13	SEMA3G	13.6802	TRUE
AP1S3	1.25079	2.10093e-14	5.09378e-13	AP1S3	13.6776	TRUE
MTX1	0.586189	2.1906e-14	5.30287e-13	MTX1	13.6594	FALSE
JADE1	-1.15192	2.19392e-14	5.30287e-13	JADE1	13.6588	TRUE
RABL2A	-0.993679	2.20008e-14	5.3096e-13	RABL2A	13.6576	FALSE
MAP6	-2.28125	2.21663e-14	5.34133e-13	MAP6	13.6543	TRUE
FAM221A	-1.65682	2.23016e-14	5.3657e-13	FAM221A	13.6517	TRUE
ALG1	0.561132	2.26343e-14	5.43741e-13	ALG1	13.6452	FALSE
ADGRD1	-2.61342	2.36307e-14	5.66812e-13	ADGRD1	13.6265	TRUE
ANXA3	1.80539	2.37659e-14	5.69185e-13	ANXA3	13.624	TRUE
THBS4	-2.44247	2.4534e-14	5.86687e-13	THBS4	13.6102	TRUE
FADS2	-3.37956	2.46313e-14	5.8735e-13	FADS2	13.6085	TRUE
MOGAT2	-4.36221	2.46365e-14	5.8735e-13	MOGAT2	13.6084	TRUE
LYN	1.26241	2.47817e-14	5.89918e-13	LYN	13.6059	TRUE
NTRK1	2.84463	2.54294e-14	6.04419e-13	NTRK1	13.5947	TRUE
SLC26A7	-2.71153	2.55286e-14	6.0586e-13	SLC26A7	13.593	TRUE
N4BP2L1	-1.44918	2.56794e-14	6.08521e-13	N4BP2L1	13.5904	TRUE
KPNA7	3.19988	2.58769e-14	6.12277e-13	KPNA7	13.5871	TRUE
LMO1	-2.2435	2.6713e-14	6.30435e-13	LMO1	13.5733	TRUE
MCF2L	-1.63409	2.67246e-14	6.30435e-13	MCF2L	13.5731	TRUE
CDC20	1.69412	2.71967e-14	6.40612e-13	CDC20	13.5655	TRUE
MYBL2	1.88712	2.73785e-14	6.43928e-13	MYBL2	13.5626	TRUE
CDNF	-1.1013	2.77694e-14	6.52145e-13	CDNF	13.5564	TRUE
KIAA0101	1.50068	2.82218e-14	6.61779e-13	KIAA0101	13.5494	TRUE
PRG4	-3.81729	2.8356e-14	6.63936e-13	PRG4	13.5474	TRUE
PLA2G6	-0.807082	2.91722e-14	6.82031e-13	PLA2G6	13.535	FALSE
LINC01315	-1.85095	2.93663e-14	6.85548e-13	LINC01315	13.5322	TRUE
DISP1	-1.19087	2.95906e-14	6.89759e-13	DISP1	13.5288	TRUE
ZDHHC11B	-2.18407	2.96823e-14	6.90872e-13	ZDHHC11B	13.5275	TRUE
FOXN3	-0.903658	3.07558e-14	7.148e-13	FOXN3	13.5121	FALSE
SKA1	1.6363	3.1435e-14	7.29506e-13	SKA1	13.5026	TRUE
PALM	-1.94387	3.21959e-14	7.46062e-13	PALM	13.4922	TRUE
UBE2L3	0.485287	3.33204e-14	7.69836e-13	UBE2L3	13.4773	FALSE
SLCO4C1	-2.87434	3.33435e-14	7.69836e-13	SLCO4C1	13.477	TRUE
CXCL5	3.92502	3.33689e-14	7.69836e-13	CXCL5	13.4767	TRUE
TMEM99	-1.09964	3.44475e-14	7.93555e-13	TMEM99	13.4628	TRUE
EBNA1BP2	0.782745	3.5883e-14	8.25414e-13	EBNA1BP2	13.4451	FALSE
HAS3	1.83367	3.6796e-14	8.45178e-13	HAS3	13.4342	TRUE
POU2F3	-2.06878	3.72491e-14	8.54336e-13	POU2F3	13.4289	TRUE
ECM2	-1.86084	3.86828e-14	8.85925e-13	ECM2	13.4125	TRUE
MPZ	-2.01238	3.89615e-14	8.91011e-13	MPZ	13.4094	TRUE
SLC7A2	-1.88	4.1012e-14	9.36541e-13	SLC7A2	13.3871	TRUE
UBA6	1.00242	4.1138e-14	9.38055e-13	UBA6	13.3858	TRUE
PDK4	-2.57822	4.18213e-14	9.52253e-13	PDK4	13.3786	TRUE
DCST2	-1.54937	4.19876e-14	9.54657e-13	DCST2	13.3769	TRUE
CDC42SE1	0.549465	4.25648e-14	9.65381e-13	CDC42SE1	13.3709	FALSE
NAGS	1.48161	4.25822e-14	9.65381e-13	NAGS	13.3708	TRUE
GJB4	-1.95084	4.27292e-14	9.67318e-13	GJB4	13.3693	TRUE
RECK	-1.98738	4.31687e-14	9.75861e-13	RECK	13.3648	TRUE
RGS20	1.68273	4.34216e-14	9.80167e-13	RGS20	13.3623	TRUE
PLEKHH1	-1.60302	4.35627e-14	9.81942e-13	PLEKHH1	13.3609	TRUE
SULF2	1.29868	4.39379e-14	9.8898e-13	SULF2	13.3572	TRUE
ITM2A	-1.84008	4.64017e-14	1.04294e-12	ITM2A	13.3335	TRUE
TTC21B	-0.860791	4.70041e-14	1.05497e-12	TTC21B	13.3279	FALSE
SARM1	-1.2632	4.74326e-14	1.06307e-12	SARM1	13.3239	TRUE
SNX18P3	-2.65762	4.88828e-14	1.09284e-12	SNX18P3	13.3108	TRUE
SYNE1	-1.70202	4.89e-14	1.09284e-12	SYNE1	13.3107	TRUE
CLYBL	-1.16382	4.92842e-14	1.09986e-12	CLYBL	13.3073	TRUE
NYNRIN	-1.56857	4.95742e-14	1.10477e-12	NYNRIN	13.3047	TRUE
CCT2	0.670223	4.97134e-14	1.1063e-12	CCT2	13.3035	FALSE
PSAPL1	-3.2708	5.20383e-14	1.1564e-12	PSAPL1	13.2837	TRUE
PHYHD1	-2.04393	5.24753e-14	1.16446e-12	PHYHD1	13.28	TRUE
KRT16P6	2.73655	5.30301e-14	1.17327e-12	KRT16P6	13.2755	TRUE
ADRA1A	-3.52098	5.3039e-14	1.17327e-12	ADRA1A	13.2754	TRUE
TMEM51	0.935097	5.30962e-14	1.17327e-12	TMEM51	13.2749	FALSE
DCUN1D5	0.714889	5.32208e-14	1.17437e-12	DCUN1D5	13.2739	FALSE
PSMB2	0.663994	5.35564e-14	1.18012e-12	PSMB2	13.2712	FALSE
FAM212B	-0.668715	5.42356e-14	1.19341e-12	FAM212B	13.2657	FALSE
ZDHHC18	0.545784	5.46204e-14	1.2002e-12	ZDHHC18	13.2626	FALSE
FAHD2CP	-1.22089	5.5086e-14	1.20874e-12	FAHD2CP	13.259	TRUE
TCEA3	-1.326	5.59449e-14	1.22587e-12	TCEA3	13.2522	TRUE
RBP4	-4.0948	5.66763e-14	1.24017e-12	RBP4	13.2466	TRUE
SCARA5	-3.21512	5.68384e-14	1.24199e-12	SCARA5	13.2454	TRUE
ALDH1L1	-3.67706	5.77562e-14	1.26029e-12	ALDH1L1	13.2384	TRUE
PTCH1	-1.25942	5.85704e-14	1.27628e-12	PTCH1	13.2323	TRUE
CABLES1	-1.4452	5.88333e-14	1.28023e-12	CABLES1	13.2304	TRUE
NABP1	1.21827	6.02469e-14	1.30918e-12	NABP1	13.2201	TRUE
FAM69C	-2.93659	6.07071e-14	1.31736e-12	FAM69C	13.2168	TRUE
TFAP2B	-3.52271	6.17283e-14	1.33767e-12	TFAP2B	13.2095	TRUE
NOMO1	0.539763	6.2758e-14	1.35811e-12	NOMO1	13.2023	FALSE
PLEKHA6	-1.4276	6.29029e-14	1.35938e-12	PLEKHA6	13.2013	TRUE
IGF2BP2	1.66675	6.46302e-14	1.39479e-12	IGF2BP2	13.1896	TRUE
IL1A	2.29165	6.57386e-14	1.41676e-12	IL1A	13.1822	TRUE
MYO3A	-2.96209	6.62414e-14	1.42564e-12	MYO3A	13.1789	TRUE
PCDH19	-2.402	6.63639e-14	1.42632e-12	PCDH19	13.1781	TRUE
PSMD2	0.704663	6.74137e-14	1.44691e-12	PSMD2	13.1713	FALSE
TBC1D17	-0.662312	6.99491e-14	1.49928e-12	TBC1D17	13.1552	FALSE
SH3BGRL3	0.887183	7.17482e-14	1.53574e-12	SH3BGRL3	13.1442	FALSE
BAX	0.681704	7.28334e-14	1.55685e-12	BAX	13.1377	FALSE
FABP5	1.94973	7.39131e-14	1.57778e-12	FABP5	13.1313	TRUE
AMIGO1	-1.20595	7.4127e-14	1.5802e-12	AMIGO1	13.13	TRUE
PDE6A	-3.97421	7.44128e-14	1.58414e-12	PDE6A	13.1284	TRUE
ZNF415	-1.68947	7.53582e-14	1.6021e-12	ZNF415	13.1229	TRUE
PEG3	-2.12661	7.6565e-14	1.62556e-12	PEG3	13.116	TRUE
SEC61G	0.754339	7.72439e-14	1.63776e-12	SEC61G	13.1121	FALSE
PDGFRL	-2.31133	7.86523e-14	1.66537e-12	PDGFRL	13.1043	TRUE
EPHB6	-1.84062	7.93743e-14	1.678e-12	EPHB6	13.1003	TRUE
SEC14L4	-2.77427	7.94625e-14	1.678e-12	SEC14L4	13.0998	TRUE
TESK2	-0.633123	8.07814e-14	1.70357e-12	TESK2	13.0927	FALSE
IL1B	2.70814	8.11504e-14	1.70905e-12	IL1B	13.0907	TRUE
RGS4	2.30107	8.2549e-14	1.73618e-12	RGS4	13.0833	TRUE
SLC4A8	1.34031	8.33356e-14	1.75038e-12	SLC4A8	13.0792	TRUE
CCDC30	-1.02923	8.39361e-14	1.76064e-12	CCDC30	13.0761	TRUE
UBE2Q2	0.871998	8.5879e-14	1.79899e-12	UBE2Q2	13.0661	FALSE
ARFGEF3	-2.03788	9.20036e-14	1.92473e-12	ARFGEF3	13.0362	TRUE
RERG	-2.08307	9.27308e-14	1.93736e-12	RERG	13.0328	TRUE
CCT3	0.685996	9.41016e-14	1.96339e-12	CCT3	13.0264	FALSE
LIMA1	0.825898	9.4397e-14	1.96694e-12	LIMA1	13.025	FALSE
LVRN	-2.83718	9.6994e-14	2.01837e-12	LVRN	13.0133	TRUE
CA13	-1.73703	9.74034e-14	2.02421e-12	CA13	13.0114	TRUE
TTC23L	-2.23938	9.84365e-14	2.04298e-12	TTC23L	13.0068	TRUE
ACSF2	-1.07546	1.0002e-13	2.07311e-12	ACSF2	12.9999	TRUE
RRP36	0.602716	1.02473e-13	2.12114e-12	RRP36	12.9894	FALSE
HS3ST6	-2.9701	1.05682e-13	2.1847e-12	HS3ST6	12.976	TRUE
CDC14A	-1.12647	1.08279e-13	2.23544e-12	CDC14A	12.9655	TRUE
SCARA3	-1.34805	1.09961e-13	2.26718e-12	SCARA3	12.9588	TRUE
CNN1	-2.5596	1.11455e-13	2.29433e-12	CNN1	12.9529	TRUE
YKT6	0.774416	1.1157e-13	2.29433e-12	YKT6	12.9525	FALSE
OGFOD1	0.486749	1.12793e-13	2.31646e-12	OGFOD1	12.9477	FALSE
SHISA9	-3.7563	1.15977e-13	2.37875e-12	SHISA9	12.9356	TRUE
MYL6	0.574449	1.17307e-13	2.40232e-12	MYL6	12.9307	FALSE
ENPP5	-2.52055	1.17433e-13	2.40232e-12	ENPP5	12.9302	TRUE
NRP2	1.13483	1.17631e-13	2.40326e-12	NRP2	12.9295	TRUE
KIF14	1.48582	1.19394e-13	2.4361e-12	KIF14	12.923	TRUE
SEZ6L	-2.89468	1.20483e-13	2.45513e-12	SEZ6L	12.9191	TRUE
MAMDC2	-2.46286	1.2128e-13	2.46817e-12	MAMDC2	12.9162	TRUE
PDCD5	0.484826	1.24144e-13	2.52295e-12	PDCD5	12.9061	FALSE
ISG15	2.39493	1.24293e-13	2.52295e-12	ISG15	12.9056	TRUE
PIK3C2G	-2.62842	1.24947e-13	2.53161e-12	PIK3C2G	12.9033	TRUE
STON2	1.00434	1.25041e-13	2.53161e-12	STON2	12.9029	TRUE
PDAP1	0.5501	1.26974e-13	2.56261e-12	PDAP1	12.8963	FALSE
ZNF43	-1.67494	1.27034e-13	2.56261e-12	ZNF43	12.8961	TRUE
ZDHHC15	-2.339	1.27062e-13	2.56261e-12	ZDHHC15	12.896	TRUE
CD24P4	1.79224	1.27898e-13	2.57615e-12	CD24P4	12.8931	TRUE
CEP55	1.63988	1.32391e-13	2.66325e-12	CEP55	12.8781	TRUE
DCN	-1.82149	1.32858e-13	2.66922e-12	DCN	12.8766	TRUE
CYP4F12	-2.4596	1.34361e-13	2.69495e-12	CYP4F12	12.8717	TRUE
PUDP	0.76523	1.34481e-13	2.69495e-12	PUDP	12.8713	FALSE
MGP	-2.26544	1.35715e-13	2.7162e-12	MGP	12.8674	TRUE
LCE3A	3.44308	1.36801e-13	2.73108e-12	LCE3A	12.8639	TRUE
FAM179B	-0.50034	1.36806e-13	2.73108e-12	FAM179B	12.8639	FALSE
LRP1B	-2.36977	1.37311e-13	2.73769e-12	LRP1B	12.8623	TRUE
ZNF599	-0.611093	1.43892e-13	2.86526e-12	ZNF599	12.842	FALSE
FRZB	-2.17899	1.48416e-13	2.95161e-12	FRZB	12.8285	TRUE
PSMA7	0.541646	1.51692e-13	3.01294e-12	PSMA7	12.819	FALSE
CNTNAP3	-1.69982	1.56352e-13	3.10075e-12	CNTNAP3	12.8059	TRUE
CCDC146	-1.21306	1.56508e-13	3.10075e-12	CCDC146	12.8055	TRUE
CDK5R1	1.43126	1.59975e-13	3.16545e-12	CDK5R1	12.7959	TRUE
ADAM22	-1.84027	1.60809e-13	3.17794e-12	ADAM22	12.7937	TRUE
PRLR	-2.11847	1.63006e-13	3.21733e-12	PRLR	12.7878	TRUE
CDKN2A	2.53543	1.67034e-13	3.29269e-12	CDKN2A	12.7772	TRUE
ANKRD18A	-2.31905	1.67465e-13	3.29704e-12	ANKRD18A	12.7761	TRUE
FLJ42969	2.90933	1.67961e-13	3.30267e-12	FLJ42969	12.7748	TRUE
BAK1	1.11779	1.68931e-13	3.3176e-12	BAK1	12.7723	TRUE
PRDX4	0.843448	1.69989e-13	3.33421e-12	PRDX4	12.7696	FALSE
CEACAM5	2.80038	1.72181e-13	3.37242e-12	CEACAM5	12.764	TRUE
PTPN21	-0.930829	1.72367e-13	3.37242e-12	PTPN21	12.7635	FALSE
EFHC2	-1.80053	1.803e-13	3.52326e-12	EFHC2	12.744	TRUE
RUVBL1	0.869287	1.82904e-13	3.5697e-12	RUVBL1	12.7378	FALSE
GULP1	-1.70965	1.85276e-13	3.61151e-12	GULP1	12.7322	TRUE
NCAPH	1.34865	1.87452e-13	3.6494e-12	NCAPH	12.7271	TRUE
SLC16A9	2.26336	1.9488e-13	3.78932e-12	SLC16A9	12.7102	TRUE
ADD3	-1.19369	1.95769e-13	3.80189e-12	ADD3	12.7083	TRUE
SOX10	-3.0741	1.96394e-13	3.80932e-12	SOX10	12.7069	TRUE
PDGFD	-2.30367	1.97108e-13	3.81845e-12	PDGFD	12.7053	TRUE
LRRC2	-3.00573	1.99439e-13	3.85885e-12	LRRC2	12.7002	TRUE
EPHX2	-1.38001	1.99966e-13	3.86428e-12	EPHX2	12.699	TRUE
GLRB	-2.48649	2.02337e-13	3.90531e-12	GLRB	12.6939	TRUE
KIF1A	-2.88099	2.03743e-13	3.92762e-12	KIF1A	12.6909	TRUE
SERPINA5	-2.74083	2.06948e-13	3.9845e-12	SERPINA5	12.6841	TRUE
GPC3	-2.77685	2.07669e-13	3.99349e-12	GPC3	12.6826	TRUE
CARF	-0.809144	2.08219e-13	3.99918e-12	CARF	12.6815	FALSE
TNNC1	-2.46162	2.12682e-13	4.07991e-12	TNNC1	12.6723	TRUE
XPNPEP2	-2.80745	2.13475e-13	4.09014e-12	XPNPEP2	12.6707	TRUE
SLC13A5	2.7234	2.14681e-13	4.10823e-12	SLC13A5	12.6682	TRUE
NEO1	-1.15348	2.20984e-13	4.22369e-12	NEO1	12.6556	TRUE
EMC6	0.499729	2.22668e-13	4.25071e-12	EMC6	12.6523	FALSE
DENND1B	0.701911	2.28838e-13	4.36157e-12	DENND1B	12.6405	FALSE
SLC30A10	-2.97628	2.2903e-13	4.36157e-12	SLC30A10	12.6401	TRUE
ELOVL3	-3.65787	2.31287e-13	4.39922e-12	ELOVL3	12.6358	TRUE
PECR	-2.16685	2.32457e-13	4.41613e-12	PECR	12.6337	TRUE
SCUBE2	-1.74156	2.33332e-13	4.4274e-12	SCUBE2	12.632	TRUE
ZNF439	-1.18784	2.34241e-13	4.43929e-12	ZNF439	12.6303	TRUE
FLJ37035	-1.14917	2.37888e-13	4.50111e-12	FLJ37035	12.6236	TRUE
SVIP	-1.70447	2.38076e-13	4.50111e-12	SVIP	12.6233	TRUE
CTBP2	0.653806	2.38542e-13	4.50448e-12	CTBP2	12.6224	FALSE
SPATA18	-1.17548	2.56715e-13	4.84183e-12	SPATA18	12.5905	TRUE
CKAP4	0.831383	2.5743e-13	4.84951e-12	CKAP4	12.5893	FALSE
CATSPERG	-1.2654	2.59678e-13	4.88104e-12	CATSPERG	12.5856	TRUE
BFSP1	1.17998	2.59726e-13	4.88104e-12	BFSP1	12.5855	TRUE
ECHDC2	-0.966708	2.60147e-13	4.88313e-12	ECHDC2	12.5848	FALSE
EDNRB	-1.6779	2.62527e-13	4.92192e-12	EDNRB	12.5808	TRUE
ADAM17	0.53477	2.63242e-13	4.92944e-12	ADAM17	12.5796	FALSE
RUFY3	-0.574265	2.81621e-13	5.26732e-12	RUFY3	12.5503	FALSE
ZCWPW2	-1.25765	2.9119e-13	5.43981e-12	ZCWPW2	12.5358	TRUE
UNC13D	1.34043	2.93982e-13	5.48546e-12	UNC13D	12.5317	TRUE
MYH9	0.7779	3.02882e-13	5.64482e-12	MYH9	12.5187	FALSE
SLC25A27	-1.41413	3.03555e-13	5.65066e-12	SLC25A27	12.5178	TRUE
TIGAR	1.02499	3.07943e-13	5.72556e-12	TIGAR	12.5115	TRUE
PCDH17	1.52494	3.13681e-13	5.82534e-12	PCDH17	12.5035	TRUE
ZKSCAN1	-0.587716	3.14204e-13	5.82817e-12	ZKSCAN1	12.5028	FALSE
TARS	0.839431	3.25904e-13	6.03806e-12	TARS	12.4869	FALSE
PFN1	0.749219	3.29501e-13	6.09752e-12	PFN1	12.4821	FALSE
NABP2	0.539047	3.42251e-13	6.326e-12	NABP2	12.4657	FALSE
ADGRE2	1.35997	3.4602e-13	6.38815e-12	ADGRE2	12.4609	TRUE
CES1	-2.5125	3.53207e-13	6.51318e-12	CES1	12.452	TRUE
KIT	-1.88595	3.60293e-13	6.63607e-12	KIT	12.4433	TRUE
CNTNAP3B	-1.388	3.61163e-13	6.6443e-12	CNTNAP3B	12.4423	TRUE
DPT	-2.59333	3.63297e-13	6.67575e-12	DPT	12.4397	TRUE
ADGRF1	2.99517	3.65925e-13	6.71618e-12	ADGRF1	12.4366	TRUE
C11orf54	-0.725025	3.73592e-13	6.8489e-12	C11orf54	12.4276	FALSE
MISP	2.7987	3.75443e-13	6.87481e-12	MISP	12.4255	TRUE
LGALS3	-0.737432	3.78628e-13	6.92506e-12	LGALS3	12.4218	FALSE
FBLN1	-1.83473	3.8133e-13	6.96636e-12	FBLN1	12.4187	TRUE
NSUN7	-1.37873	3.83099e-13	6.99055e-12	NSUN7	12.4167	TRUE
KLHDC1	-1.36461	3.87043e-13	7.04797e-12	KLHDC1	12.4122	TRUE
PLSCR1	1.06966	3.87143e-13	7.04797e-12	PLSCR1	12.4121	TRUE
FABP5P7	2.07346	3.90721e-13	7.10145e-12	FABP5P7	12.4081	TRUE
CAB39L	-1.39587	3.90984e-13	7.10145e-12	CAB39L	12.4078	TRUE
S100A16	1.11111	3.92392e-13	7.1188e-12	S100A16	12.4063	TRUE
P2RY4	-2.84687	3.92859e-13	7.11903e-12	P2RY4	12.4058	TRUE
GLDN	-2.12453	3.97484e-13	7.19455e-12	GLDN	12.4007	TRUE
DHRS12	-0.753795	4.03345e-13	7.29224e-12	DHRS12	12.3943	FALSE
CAMK2B	-2.34996	4.04914e-13	7.31219e-12	CAMK2B	12.3926	TRUE
TENM2	1.43853	4.12938e-13	7.44852e-12	TENM2	12.3841	TRUE
PFDN2	0.741635	4.16239e-13	7.49919e-12	PFDN2	12.3807	FALSE
NOP56	0.681797	4.16701e-13	7.49919e-12	NOP56	12.3802	FALSE
SNRPC	0.699244	4.2462e-13	7.63296e-12	SNRPC	12.372	FALSE
IL23A	2.40042	4.28386e-13	7.69185e-12	IL23A	12.3682	TRUE
KIF23	1.4174	4.3095e-13	7.72906e-12	KIF23	12.3656	TRUE
PRDM4	0.538334	4.31954e-13	7.73823e-12	PRDM4	12.3646	FALSE
HACD1	0.970772	4.3775e-13	7.83314e-12	HACD1	12.3588	FALSE
SORCS1	-2.93893	4.46329e-13	7.97755e-12	SORCS1	12.3503	TRUE
LRRN1	-2.56882	4.49752e-13	8.0296e-12	LRRN1	12.347	TRUE
RHOG	0.691471	4.5141e-13	8.05007e-12	RHOG	12.3454	FALSE
APOL1	2.09859	4.5947e-13	8.18451e-12	APOL1	12.3377	TRUE
C20orf24	0.867559	4.66966e-13	8.30862e-12	C20orf24	12.3307	FALSE
HSH2D	1.76016	4.76706e-13	8.47232e-12	HSH2D	12.3217	TRUE
CLEC2A	-2.84861	4.79127e-13	8.50572e-12	CLEC2A	12.3195	TRUE
SLC35C1	0.780282	4.81288e-13	8.53444e-12	SLC35C1	12.3176	FALSE
COPA	0.324948	4.86237e-13	8.61248e-12	COPA	12.3132	FALSE
MACROD1	-1.05668	4.86792e-13	8.6126e-12	MACROD1	12.3127	TRUE
PGR	-1.97301	4.92716e-13	8.70761e-12	PGR	12.3074	TRUE
ZNF208	-1.98584	5.03795e-13	8.89175e-12	ZNF208	12.2977	TRUE
COA4	0.574986	5.04268e-13	8.89175e-12	COA4	12.2973	FALSE
SLC24A2	3.66907	5.1222e-13	9.02158e-12	SLC24A2	12.2905	TRUE
ACOX2	-2.32046	5.12779e-13	9.02158e-12	ACOX2	12.2901	TRUE
LINC01314	-3.04008	5.21085e-13	9.15745e-12	LINC01314	12.2831	TRUE
MAFTRR	-1.1894	5.24484e-13	9.20688e-12	MAFTRR	12.2803	TRUE
AGO4	-0.709535	5.25877e-13	9.21751e-12	AGO4	12.2791	FALSE
GPD1L	-1.28709	5.26263e-13	9.21751e-12	GPD1L	12.2788	TRUE
IGHG3	3.10105	5.34123e-13	9.34477e-12	IGHG3	12.2724	TRUE
RNF125	-1.26499	5.45528e-13	9.5337e-12	RNF125	12.2632	TRUE
NBEA	-1.81586	5.47487e-13	9.5573e-12	NBEA	12.2616	TRUE
RAB22A	0.571882	5.55943e-13	9.69414e-12	RAB22A	12.255	FALSE
ATP6V0A4	-2.88611	5.60881e-13	9.76941e-12	ATP6V0A4	12.2511	TRUE
DDAH1	-1.61391	5.64462e-13	9.8209e-12	DDAH1	12.2484	TRUE
APOBEC3B	1.86674	5.97435e-13	1.03831e-11	APOBEC3B	12.2237	TRUE
GHR	-2.11418	6.01017e-13	1.04338e-11	GHR	12.2211	TRUE
PARP9	1.16546	6.06245e-13	1.05129e-11	PARP9	12.2174	TRUE
SYT17	-2.04585	6.23482e-13	1.07999e-11	SYT17	12.2052	TRUE
CNOT6L	-0.462483	6.26578e-13	1.08416e-11	CNOT6L	12.203	FALSE
TES	0.841306	6.35274e-13	1.098e-11	TES	12.197	FALSE
GAS6	-1.08892	6.42586e-13	1.10941e-11	GAS6	12.1921	TRUE
MAPRE1	0.457025	6.52358e-13	1.12505e-11	MAPRE1	12.1855	FALSE
MTURN	-1.24833	6.59451e-13	1.13594e-11	MTURN	12.1808	TRUE
SPP1	2.89672	6.60121e-13	1.13594e-11	SPP1	12.1804	TRUE
MT4	-4.19663	6.72001e-13	1.15512e-11	MT4	12.1726	TRUE
BUB1	1.38622	6.83992e-13	1.17445e-11	BUB1	12.1649	TRUE
BMP4	-1.47317	6.85895e-13	1.17643e-11	BMP4	12.1637	TRUE
KRT24	4.51319	7.19117e-13	1.23207e-11	KRT24	12.1432	TRUE
BAIAP2L2	1.81969	7.26753e-13	1.24379e-11	BAIAP2L2	12.1386	TRUE
CLCA2	1.34178	7.30701e-13	1.24919e-11	CLCA2	12.1363	TRUE
PLK1	1.55701	7.51257e-13	1.28294e-11	PLK1	12.1242	TRUE
PIF1	1.67562	7.61431e-13	1.2989e-11	PIF1	12.1184	TRUE
LINC01290	-1.5699	7.62613e-13	1.2995e-11	LINC01290	12.1177	TRUE
TSPYL2	-0.914432	7.97241e-13	1.35704e-11	TSPYL2	12.0984	FALSE
KRT8P38	-2.17385	8.2338e-13	1.40001e-11	KRT8P38	12.0844	TRUE
LTBP1	1.23885	8.25877e-13	1.40274e-11	LTBP1	12.0831	TRUE
SLC13A2	-5.68841	8.45594e-13	1.43468e-11	SLC13A2	12.0728	TRUE
HSPA8	0.820179	8.482e-13	1.43755e-11	HSPA8	12.0715	FALSE
RPS6KA6	-2.77866	8.53065e-13	1.44424e-11	RPS6KA6	12.069	TRUE
PTN	-2.22926	8.70253e-13	1.47175e-11	PTN	12.0604	TRUE
DLGAP2	-2.22756	8.7201e-13	1.47314e-11	DLGAP2	12.0595	TRUE
CUX2	-3.03778	8.78387e-13	1.48231e-11	CUX2	12.0563	TRUE
YWHAH	0.717664	8.81886e-13	1.48622e-11	YWHAH	12.0546	FALSE
USB1	0.946322	8.82595e-13	1.48622e-11	USB1	12.0542	FALSE
MYD88	0.730044	8.83539e-13	1.48622e-11	MYD88	12.0538	FALSE
TPI1	0.863157	9.05644e-13	1.52177e-11	TPI1	12.043	FALSE
SPRY1	-1.1224	9.24745e-13	1.55081e-11	SPRY1	12.034	TRUE
KCNT2	-2.09774	9.24898e-13	1.55081e-11	KCNT2	12.0339	TRUE
LMOD1	-2.16265	9.2612e-13	1.5512e-11	LMOD1	12.0333	TRUE
CHDH	-1.77488	9.33651e-13	1.56215e-11	CHDH	12.0298	TRUE
KIF4A	1.56178	9.57173e-13	1.5998e-11	KIF4A	12.019	TRUE
NUTF2	0.63594	1.00002e-12	1.66965e-11	NUTF2	12	FALSE
AURKA	1.62866	1.01553e-12	1.69374e-11	AURKA	11.9933	TRUE
POLE4	0.684022	1.04301e-12	1.73772e-11	POLE4	11.9817	FALSE
CYP1B1	-2.45737	1.06022e-12	1.76452e-11	CYP1B1	11.9746	TRUE
MEGF6	-1.46608	1.06537e-12	1.77121e-11	MEGF6	11.9725	TRUE
CCDC39	-3.11191	1.08861e-12	1.80794e-11	CCDC39	11.9631	TRUE
HRASLS5	-3.90521	1.09518e-12	1.81694e-11	HRASLS5	11.9605	TRUE
LINC00327	-1.82033	1.09859e-12	1.81893e-11	LINC00327	11.9592	TRUE
RAET1G	1.82217	1.0987e-12	1.81893e-11	RAET1G	11.9591	TRUE
LRRC4	2.08138	1.1115e-12	1.83819e-11	LRRC4	11.9541	TRUE
TMC7	1.25042	1.15708e-12	1.91155e-11	TMC7	11.9366	TRUE
OAS3	1.39415	1.16709e-12	1.92606e-11	OAS3	11.9329	TRUE
COL22A1	2.70371	1.17731e-12	1.94089e-11	COL22A1	11.9291	TRUE
MAT1A	-2.46648	1.20534e-12	1.98501e-11	MAT1A	11.9189	TRUE
LRRC8A	0.817959	1.2137e-12	1.99669e-11	LRRC8A	11.9159	FALSE
USP43	1.4867	1.22555e-12	2.01409e-11	USP43	11.9117	TRUE
SPHK1	1.53247	1.23856e-12	2.03334e-11	SPHK1	11.9071	TRUE
CLSTN2	-2.49803	1.26595e-12	2.07613e-11	CLSTN2	11.8976	TRUE
P2RY6	1.54358	1.26928e-12	2.07942e-11	P2RY6	11.8964	TRUE
MRPS10	0.676194	1.27564e-12	2.08767e-11	MRPS10	11.8943	FALSE
KRT17P2	2.55248	1.30856e-12	2.1391e-11	KRT17P2	11.8832	TRUE
RABIF	0.651433	1.31023e-12	2.1391e-11	RABIF	11.8827	FALSE
SLITRK4	-2.51996	1.31115e-12	2.1391e-11	SLITRK4	11.8823	TRUE
DIO3	-2.52215	1.34338e-12	2.1894e-11	DIO3	11.8718	TRUE
RPL26L1	0.743074	1.39727e-12	2.27488e-11	RPL26L1	11.8547	FALSE
ELN	-2.7583	1.40162e-12	2.2796e-11	ELN	11.8534	TRUE
AKIRIN2	0.573812	1.42081e-12	2.30841e-11	AKIRIN2	11.8475	FALSE
DTX3L	1.01197	1.42783e-12	2.31742e-11	DTX3L	11.8453	TRUE
KIF20A	1.52714	1.43164e-12	2.32121e-11	KIF20A	11.8442	TRUE
CHST11	1.19493	1.44661e-12	2.34306e-11	CHST11	11.8396	TRUE
SIDT2	-0.805699	1.45458e-12	2.35355e-11	SIDT2	11.8373	FALSE
DMD	-1.87512	1.48194e-12	2.39535e-11	DMD	11.8292	TRUE
PRR11	1.41083	1.51794e-12	2.45101e-11	PRR11	11.8187	TRUE
GNA12	0.670437	1.56254e-12	2.52044e-11	GNA12	11.8062	FALSE
CYP39A1	-1.59371	1.58404e-12	2.55249e-11	CYP39A1	11.8002	TRUE
CPED1	-1.72013	1.59773e-12	2.57191e-11	CPED1	11.7965	TRUE
GGTA1P	-1.65903	1.61067e-12	2.5901e-11	GGTA1P	11.793	TRUE
TMEM232	-1.50847	1.62178e-12	2.6053e-11	TMEM232	11.79	TRUE
PKD1P6	-0.850124	1.63062e-12	2.61681e-11	PKD1P6	11.7876	FALSE
LYVE1	-2.27335	1.63792e-12	2.62585e-11	LYVE1	11.7857	TRUE
UBQLN2	0.690235	1.64226e-12	2.63012e-11	UBQLN2	11.7846	FALSE
SNORD39	3.33148	1.68839e-12	2.70126e-11	SNORD39	11.7725	TRUE
LAMC2	2.45592	1.69366e-12	2.70693e-11	LAMC2	11.7712	TRUE
DANT2	-2.58871	1.70639e-12	2.7245e-11	DANT2	11.7679	TRUE
RIC8A	0.552644	1.74058e-12	2.77627e-11	RIC8A	11.7593	FALSE
ERFE	2.36643	1.75901e-12	2.80281e-11	ERFE	11.7547	TRUE
ZWINT	1.0861	1.78729e-12	2.845e-11	ZWINT	11.7478	TRUE
ACTR3	0.569429	1.80011e-12	2.86251e-11	ACTR3	11.7447	FALSE
MEGF11	-2.27715	1.81263e-12	2.8795e-11	MEGF11	11.7417	TRUE
STXBP6	-2.45934	1.85394e-12	2.94214e-11	STXBP6	11.7319	TRUE
PKHD1L1	-2.88886	1.86856e-12	2.96235e-11	PKHD1L1	11.7285	TRUE
SPTBN4	-1.91345	1.87906e-12	2.976e-11	SPTBN4	11.7261	TRUE
CLDN3	-3.90485	1.88145e-12	2.97678e-11	CLDN3	11.7255	TRUE
DDX39A	0.836106	1.97886e-12	3.12565e-11	DDX39A	11.7036	FALSE
ZNF652	-0.846723	1.97952e-12	3.12565e-11	ZNF652	11.7034	FALSE
MOSPD2	-0.814178	2.03387e-12	3.20825e-11	MOSPD2	11.6917	FALSE
CXCL12	-2.45273	2.04377e-12	3.22063e-11	CXCL12	11.6896	TRUE
TSHZ1	-0.547346	2.07298e-12	3.26338e-11	TSHZ1	11.6834	FALSE
CYP27A1	-1.86522	2.07544e-12	3.26399e-11	CYP27A1	11.6829	TRUE
SMTN	0.96479	2.10913e-12	3.31366e-11	SMTN	11.6759	FALSE
CDHR1	-2.21316	2.27082e-12	3.56412e-11	CDHR1	11.6438	TRUE
DDX21	0.737349	2.28086e-12	3.57111e-11	DDX21	11.6419	FALSE
AEN	0.806988	2.28107e-12	3.57111e-11	AEN	11.6419	FALSE
PTH1R	-1.93613	2.28335e-12	3.57111e-11	PTH1R	11.6414	TRUE
MPZL1	0.680945	2.28437e-12	3.57111e-11	MPZL1	11.6412	FALSE
CDO1	-3.01351	2.30777e-12	3.60411e-11	CDO1	11.6368	TRUE
TNC	2.01097	2.31631e-12	3.61386e-11	TNC	11.6352	TRUE
TCEB1	0.793134	2.35358e-12	3.66837e-11	TCEB1	11.6283	FALSE
RTN3	-0.631179	2.38275e-12	3.71015e-11	RTN3	11.6229	FALSE
MRPS7	0.510793	2.40279e-12	3.73765e-11	MRPS7	11.6193	FALSE
AC093673.5	1.32289	2.43875e-12	3.78984e-11	AC093673.5	11.6128	TRUE
DZIP1L	-1.2011	2.49121e-12	3.86753e-11	DZIP1L	11.6036	TRUE
UTP11	0.537482	2.53902e-12	3.93787e-11	UTP11	11.5953	FALSE
INMT	-2.17668	2.61173e-12	4.04663e-11	INMT	11.5831	TRUE
MAST1	-1.57611	2.62482e-12	4.06291e-11	MAST1	11.5809	TRUE
TUBE1	-0.811778	2.652e-12	4.10094e-11	TUBE1	11.5764	FALSE
FAM49B	0.904751	2.68633e-12	4.14994e-11	FAM49B	11.5708	FALSE
AC125232.1	-0.668629	2.69507e-12	4.15936e-11	AC125232.1	11.5694	FALSE
GTPBP2	0.689048	2.73069e-12	4.21019e-11	GTPBP2	11.5637	FALSE
SPRY4	1.27673	2.7504e-12	4.23643e-11	SPRY4	11.5606	TRUE
WDR17	-2.0848	2.85366e-12	4.38717e-11	WDR17	11.5446	TRUE
COL4A2	1.27777	2.85385e-12	4.38717e-11	COL4A2	11.5446	TRUE
AOX1	-2.44472	2.88452e-12	4.42818e-11	AOX1	11.5399	TRUE
BTBD10	0.600741	2.88617e-12	4.42818e-11	BTBD10	11.5397	FALSE
AC108142.1	2.89618	2.94775e-12	4.51826e-11	AC108142.1	11.5305	TRUE
ACAT1	-0.805428	3.0161e-12	4.61851e-11	ACAT1	11.5206	FALSE
CIAPIN1	0.504824	3.03364e-12	4.64084e-11	CIAPIN1	11.518	FALSE
ZNF280D	-0.767187	3.03906e-12	4.64462e-11	ZNF280D	11.5173	FALSE
MESDC2	0.362326	3.05257e-12	4.66074e-11	MESDC2	11.5153	FALSE
METTL7A	-1.90896	3.13418e-12	4.7775e-11	METTL7A	11.5039	TRUE
VRK2	0.612085	3.13513e-12	4.7775e-11	VRK2	11.5037	FALSE
LIMK1	0.890253	3.1489e-12	4.79383e-11	LIMK1	11.5018	FALSE
ACACB	-2.03917	3.15762e-12	4.80245e-11	ACACB	11.5006	TRUE
ROPN1B	-3.62314	3.17184e-12	4.81941e-11	ROPN1B	11.4987	TRUE
C1orf21	-0.698667	3.17572e-12	4.82066e-11	C1orf21	11.4982	FALSE
MRPL17	0.629906	3.19725e-12	4.84865e-11	MRPL17	11.4952	FALSE
SLC22A31	-2.67788	3.20057e-12	4.84901e-11	SLC22A31	11.4948	TRUE
IFITM3	1.12049	3.24951e-12	4.91841e-11	IFITM3	11.4882	TRUE
MARS	0.534196	3.26025e-12	4.92992e-11	MARS	11.4867	FALSE
PPP1R9A	-2.82659	3.27082e-12	4.94113e-11	PPP1R9A	11.4853	TRUE
VIT	-2.47361	3.37717e-12	5.09689e-11	VIT	11.4714	TRUE
FAM167A	-1.54045	3.46568e-12	5.22546e-11	FAM167A	11.4602	TRUE
ARL14	2.8783	3.48649e-12	5.2518e-11	ARL14	11.4576	TRUE
SLIT2	-1.74033	3.49986e-12	5.26688e-11	SLIT2	11.4559	TRUE
FCAR	2.4721	3.5735e-12	5.37256e-11	FCAR	11.4469	TRUE
RIC3	-1.86724	3.5894e-12	5.39131e-11	RIC3	11.445	TRUE
NPIPP1	-0.800966	3.62549e-12	5.44031e-11	NPIPP1	11.4406	FALSE
SLC9A2	-2.56331	3.67451e-12	5.50861e-11	SLC9A2	11.4348	TRUE
MMP25	1.71601	3.68114e-12	5.51328e-11	MMP25	11.434	TRUE
BCL2A1	2.35115	3.68591e-12	5.51518e-11	BCL2A1	11.4335	TRUE
DEFB4B	4.43929	3.77001e-12	5.63565e-11	DEFB4B	11.4237	TRUE
MSN	0.837053	3.77459e-12	5.63713e-11	MSN	11.4231	FALSE
FAM153B	-3.41923	3.78682e-12	5.65002e-11	FAM153B	11.4217	TRUE
SGSM1	-2.06295	3.80323e-12	5.66913e-11	SGSM1	11.4198	TRUE
ANKH	-0.727545	3.82702e-12	5.69917e-11	ANKH	11.4171	FALSE
NOLC1	0.635644	3.83463e-12	5.7051e-11	NOLC1	11.4163	FALSE
CDKN3	1.37638	3.88446e-12	5.77377e-11	CDKN3	11.4107	TRUE
IL17D	-2.04627	3.97626e-12	5.90288e-11	IL17D	11.4005	TRUE
CLDN10	-4.50905	3.97884e-12	5.90288e-11	CLDN10	11.4002	TRUE
MRGBP	0.761458	4.0325e-12	5.97685e-11	MRGBP	11.3944	FALSE
NKAPP1	-1.17232	4.05408e-12	6.00318e-11	NKAPP1	11.3921	TRUE
PANK1	-1.66895	4.09113e-12	6.05233e-11	PANK1	11.3882	TRUE
MEOX2	-2.20876	4.11542e-12	6.08253e-11	MEOX2	11.3856	TRUE
AC006262.4	-2.34065	4.18027e-12	6.17258e-11	AC006262.4	11.3788	TRUE
MYBPC1	-4.37454	4.24077e-12	6.25603e-11	MYBPC1	11.3726	TRUE
AC004893.11	-1.00258	4.27569e-12	6.30163e-11	AC004893.11	11.369	TRUE
NOP9	0.525967	4.33296e-12	6.38005e-11	NOP9	11.3632	FALSE
NDNF	-2.05361	4.35576e-12	6.40762e-11	NDNF	11.3609	TRUE
CCSER1	-1.72784	4.37707e-12	6.43295e-11	CCSER1	11.3588	TRUE
HOMER3	1.11368	4.41528e-12	6.48304e-11	HOMER3	11.355	TRUE
NUP50	0.496706	4.44538e-12	6.52114e-11	NUP50	11.3521	FALSE
TAGLN2	0.805862	4.4727e-12	6.5551e-11	TAGLN2	11.3494	FALSE
POLR3G	1.41493	4.64569e-12	6.80228e-11	POLR3G	11.3329	TRUE
BTNL9	-2.01437	4.65316e-12	6.80688e-11	BTNL9	11.3323	TRUE
ZFP2	-1.3533	4.67735e-12	6.83339e-11	ZFP2	11.33	TRUE
SNED1	-2.25162	4.67998e-12	6.83339e-11	SNED1	11.3298	TRUE
RANBP3L	-3.51544	4.7355e-12	6.90803e-11	RANBP3L	11.3246	TRUE
AIMP2	0.546723	4.77858e-12	6.9644e-11	AIMP2	11.3207	FALSE
PHLDA1	1.40952	4.7898e-12	6.97429e-11	PHLDA1	11.3197	TRUE
SEC14L2	1.49414	5.08283e-12	7.3941e-11	SEC14L2	11.2939	TRUE
LYAR	0.907022	5.12896e-12	7.4543e-11	LYAR	11.29	FALSE
FOXI1	-4.25782	5.16097e-12	7.49389e-11	FOXI1	11.2873	TRUE
ACSBG1	-3.56686	5.23249e-12	7.59073e-11	ACSBG1	11.2813	TRUE
GNB5	0.733788	5.30191e-12	7.68435e-11	GNB5	11.2756	FALSE
PDP1	0.980005	5.46642e-12	7.91548e-11	PDP1	11.2623	FALSE
AC007743.1	-1.84985	5.52525e-12	7.9933e-11	AC007743.1	11.2576	TRUE
CD2BP2	0.369736	5.61089e-12	8.10973e-11	CD2BP2	11.251	FALSE
AREG	1.78274	5.82452e-12	8.41076e-11	AREG	11.2347	TRUE
ZNF493	-1.46768	5.83572e-12	8.41919e-11	ZNF493	11.2339	TRUE
DSCAM	2.44776	5.93283e-12	8.55144e-11	DSCAM	11.2267	TRUE
LRP6	-0.676371	6.25393e-12	9.006e-11	LRP6	11.2038	FALSE
MALT1	0.650122	6.28174e-12	9.03777e-11	MALT1	11.2019	FALSE
VSIG1	1.22651	6.32215e-12	9.08758e-11	VSIG1	11.1991	TRUE
MRTO4	0.683734	6.37267e-12	9.15183e-11	MRTO4	11.1957	FALSE
SMARCD3	-1.38783	6.38336e-12	9.1588e-11	SMARCD3	11.195	TRUE
PLCXD3	-3.56227	6.42944e-12	9.21651e-11	PLCXD3	11.1918	TRUE
BIRC5	1.49108	6.45132e-12	9.23764e-11	BIRC5	11.1904	TRUE
CALR	0.685952	6.45594e-12	9.23764e-11	CALR	11.19	FALSE
FXYD6	-1.8424	6.51388e-12	9.31207e-11	FXYD6	11.1862	TRUE
ZFP14	-0.937876	6.66113e-12	9.51391e-11	ZFP14	11.1765	FALSE
DNASE1L1	0.695076	6.67869e-12	9.53033e-11	DNASE1L1	11.1753	FALSE
RFX3	-0.948667	6.69192e-12	9.54054e-11	RFX3	11.1744	FALSE
GOT2	0.746289	6.84424e-12	9.74885e-11	GOT2	11.1647	FALSE
VEGFD	-2.90813	6.88639e-12	9.8e-11	VEGFD	11.162	TRUE
CSF3	3.05114	6.92242e-12	9.84237e-11	CSF3	11.1597	TRUE
ABCF2	0.581724	6.95008e-12	9.87276e-11	ABCF2	11.158	FALSE
CDC45	1.40666	6.97881e-12	9.90462e-11	CDC45	11.1562	TRUE
CCDC51	0.788917	7.04305e-12	9.98677e-11	CCDC51	11.1522	FALSE
RCC1	0.847504	7.10108e-12	1.006e-10	RCC1	11.1487	FALSE
ZNF626	-1.6205	7.12669e-12	1.00872e-10	ZNF626	11.1471	TRUE
ZXDA	-0.76306	7.27295e-12	1.02849e-10	ZXDA	11.1383	FALSE
UGT3A2	-3.9328	7.36583e-12	1.04069e-10	UGT3A2	11.1328	TRUE
FUT10	-0.553797	7.39853e-12	1.04348e-10	FUT10	11.1309	FALSE
DIO3OS	-2.03033	7.39885e-12	1.04348e-10	DIO3OS	11.1308	TRUE
IRS2	-1.15224	7.56245e-12	1.06559e-10	IRS2	11.1213	TRUE
KIF2C	1.4556	7.76908e-12	1.09373e-10	KIF2C	11.1096	TRUE
HIF3A	-2.55385	7.80671e-12	1.09804e-10	HIF3A	11.1075	TRUE
KIAA1456	-1.94457	7.90056e-12	1.11025e-10	KIAA1456	11.1023	TRUE
EXT2	0.569026	8.06165e-12	1.13187e-10	EXT2	11.0936	FALSE
MRPS23	0.540236	8.15447e-12	1.14388e-10	MRPS23	11.0886	FALSE
C12orf43	0.408788	8.18906e-12	1.14696e-10	C12orf43	11.0868	FALSE
RRM2	1.58814	8.19099e-12	1.14696e-10	RRM2	11.0867	TRUE
GPRASP2	-1.20667	8.40619e-12	1.17473e-10	GPRASP2	11.0754	TRUE
MYH14	-1.58196	8.40705e-12	1.17473e-10	MYH14	11.0754	TRUE
EIF2S2P4	0.885511	8.41174e-12	1.17473e-10	EIF2S2P4	11.0751	FALSE
PLXNA4	-2.14448	8.54044e-12	1.19164e-10	PLXNA4	11.0685	TRUE
UBE2C	1.46277	8.56972e-12	1.19467e-10	UBE2C	11.067	TRUE
CHL1	-2.42261	8.68723e-12	1.20997e-10	CHL1	11.0611	TRUE
CXCR5	2.59236	8.73076e-12	1.21496e-10	CXCR5	11.0589	TRUE
GFOD1	0.929947	8.79919e-12	1.2234e-10	GFOD1	11.0556	FALSE
LURAP1	-1.35141	8.82559e-12	1.22586e-10	LURAP1	11.0543	TRUE
KARS	0.572887	8.83247e-12	1.22586e-10	KARS	11.0539	FALSE
OXSR1	0.697646	8.90349e-12	1.23462e-10	OXSR1	11.0504	FALSE
CCDC113	-0.619648	8.95414e-12	1.24055e-10	CCDC113	11.048	FALSE
GBP5	2.05991	8.98782e-12	1.24314e-10	GBP5	11.0463	TRUE
CEACAM6	2.8096	8.98866e-12	1.24314e-10	CEACAM6	11.0463	TRUE
CD302	-1.48789	9.09242e-12	1.25638e-10	CD302	11.0413	TRUE
AGFG2	-0.990511	9.15464e-12	1.26387e-10	AGFG2	11.0384	FALSE
TUSC5	-4.15517	9.22509e-12	1.27248e-10	TUSC5	11.035	TRUE
ZFP28	-1.52363	9.25148e-12	1.275e-10	ZFP28	11.0338	TRUE
CCSAP	-0.715003	9.32781e-12	1.28439e-10	CCSAP	11.0302	FALSE
CD22	1.64053	9.52572e-12	1.3105e-10	CD22	11.0211	TRUE
FAM198A	-1.86416	9.69116e-12	1.33209e-10	FAM198A	11.0136	TRUE
IFI6	1.90373	9.70698e-12	1.3331e-10	IFI6	11.0129	TRUE
ADAM9	0.914702	9.72405e-12	1.33428e-10	ADAM9	11.0122	FALSE
MMP11	2.39065	9.75854e-12	1.33784e-10	MMP11	11.0106	TRUE
POU6F1	-0.937972	9.79517e-12	1.34169e-10	POU6F1	11.009	FALSE
PPM1G	0.610839	9.97504e-12	1.36514e-10	PPM1G	11.0011	FALSE
MAATS1	-2.30904	1.00033e-11	1.36781e-10	MAATS1	10.9999	TRUE
ZNF725P	-3.69864	1.00615e-11	1.37458e-10	ZNF725P	10.9973	TRUE
PRDX1	0.705838	1.00925e-11	1.37761e-10	PRDX1	10.996	FALSE
ZNF862	-0.899279	1.01356e-11	1.3823e-10	ZNF862	10.9942	FALSE
NEIL1	-1.3078	1.04856e-11	1.42878e-10	NEIL1	10.9794	TRUE
KRT71	-4.01332	1.05557e-11	1.43597e-10	KRT71	10.9765	TRUE
RANP1	0.978183	1.05566e-11	1.43597e-10	RANP1	10.9765	FALSE
DEPDC1B	1.46856	1.06551e-11	1.44812e-10	DEPDC1B	10.9724	TRUE
B3GNT5	1.1013	1.09457e-11	1.48632e-10	B3GNT5	10.9608	TRUE
PRMT5	0.681933	1.13752e-11	1.54331e-10	PRMT5	10.944	FALSE
WRAP53	0.6595	1.14294e-11	1.54933e-10	WRAP53	10.942	FALSE
COL21A1	-2.23676	1.15695e-11	1.56697e-10	COL21A1	10.9367	TRUE
TSNARE1	-0.84642	1.16406e-11	1.57524e-10	TSNARE1	10.934	FALSE
RPH3AL	-1.41598	1.17468e-11	1.58824e-10	RPH3AL	10.9301	TRUE
CYB5R4	0.58523	1.19467e-11	1.61389e-10	CYB5R4	10.9228	FALSE
TAPT1	-0.550688	1.20187e-11	1.62222e-10	TAPT1	10.9201	FALSE
SLC16A11	-2.12063	1.20361e-11	1.62317e-10	SLC16A11	10.9195	TRUE
TUBB3	1.97942	1.23812e-11	1.66713e-10	TUBB3	10.9072	TRUE
PITPNM1	1.10438	1.23833e-11	1.66713e-10	PITPNM1	10.9072	TRUE
FOLR3	2.49751	1.24515e-11	1.67368e-10	FOLR3	10.9048	TRUE
SLC45A4	-1.07494	1.24533e-11	1.67368e-10	SLC45A4	10.9047	TRUE
CALM1	0.638579	1.26047e-11	1.69246e-10	CALM1	10.8995	FALSE
FN3K	-1.2916	1.26145e-11	1.69246e-10	FN3K	10.8991	TRUE
KRT16P4	2.24328	1.27113e-11	1.70398e-10	KRT16P4	10.8958	TRUE
OXER1	-1.70289	1.2741e-11	1.70651e-10	OXER1	10.8948	TRUE
EPSTI1	1.76591	1.27586e-11	1.70742e-10	EPSTI1	10.8942	TRUE
MTERF2	-0.868892	1.27846e-11	1.70944e-10	MTERF2	10.8933	FALSE
FAM227A	-1.35016	1.28375e-11	1.71505e-10	FAM227A	10.8915	TRUE
SETMAR	-0.847479	1.28674e-11	1.71758e-10	SETMAR	10.8905	FALSE
ZNF711	-1.71972	1.30276e-11	1.7375e-10	ZNF711	10.8851	TRUE
MALL	1.57253	1.33113e-11	1.77326e-10	MALL	10.8758	TRUE
CALCOCO1	-0.911155	1.33184e-11	1.77326e-10	CALCOCO1	10.8755	FALSE
SGCA	-2.72592	1.33655e-11	1.77803e-10	SGCA	10.874	TRUE
SETDB2	-0.59116	1.35629e-11	1.80277e-10	SETDB2	10.8676	FALSE
TYRP1	-2.99631	1.36486e-11	1.81262e-10	TYRP1	10.8649	TRUE
NTRK3	-2.42765	1.37655e-11	1.8266e-10	NTRK3	10.8612	TRUE
ADCY5	-2.23675	1.37808e-11	1.82709e-10	ADCY5	10.8607	TRUE
YWHAZ	0.91593	1.39803e-11	1.85197e-10	YWHAZ	10.8545	FALSE
USP30	-0.557324	1.40749e-11	1.86293e-10	USP30	10.8516	FALSE
C7orf57	2.097	1.41521e-11	1.87158e-10	C7orf57	10.8492	TRUE
ACAD9	-0.816005	1.43895e-11	1.90066e-10	ACAD9	10.842	FALSE
GLS2	-1.58689	1.43962e-11	1.90066e-10	GLS2	10.8418	TRUE
TRPM1	-2.68042	1.44151e-11	1.90155e-10	TRPM1	10.8412	TRUE
CXorf23	-0.660811	1.45822e-11	1.92199e-10	CXorf23	10.8362	FALSE
GPR68	1.52645	1.45994e-11	1.92264e-10	GPR68	10.8357	TRUE
DES	-3.03471	1.49863e-11	1.97194e-10	DES	10.8243	TRUE
GCNT2	-1.64363	1.51219e-11	1.98812e-10	GCNT2	10.8204	TRUE
SERPINA1	1.775	1.51685e-11	1.99257e-10	SERPINA1	10.8191	TRUE
CNTN4	-2.38296	1.53882e-11	2.01975e-10	CNTN4	10.8128	TRUE
KCNK10	2.09137	1.55132e-11	2.03446e-10	KCNK10	10.8093	TRUE
CAT	-0.942682	1.55749e-11	2.04085e-10	CAT	10.8076	FALSE
SRC	0.887312	1.56118e-11	2.04397e-10	SRC	10.8065	FALSE
MAD2L1	1.1765	1.58034e-11	2.06734e-10	MAD2L1	10.8012	TRUE
LOXL2	1.454	1.59804e-11	2.08875e-10	LOXL2	10.7964	TRUE
MRPL13	0.776576	1.59993e-11	2.08947e-10	MRPL13	10.7959	FALSE
CYB561D1	-0.887426	1.60125e-11	2.08947e-10	CYB561D1	10.7955	FALSE
IFNGR1	0.586395	1.60695e-11	2.09517e-10	IFNGR1	10.794	FALSE
VWC2	-2.55521	1.61897e-11	2.10909e-10	VWC2	10.7908	TRUE
ADAM8	1.71221	1.62979e-11	2.12079e-10	ADAM8	10.7879	TRUE
MELK	1.50766	1.63065e-11	2.12079e-10	MELK	10.7876	TRUE
C1orf132	-1.33713	1.64145e-11	2.13307e-10	C1orf132	10.7848	TRUE
PA2G4	0.509609	1.65147e-11	2.14432e-10	PA2G4	10.7821	FALSE
MYOM3	1.63726	1.65786e-11	2.15083e-10	MYOM3	10.7805	TRUE
ZNF788	-1.43252	1.66376e-11	2.15672e-10	ZNF788	10.7789	TRUE
AFAP1L2	0.905618	1.703e-11	2.20575e-10	AFAP1L2	10.7688	FALSE
CHAC1	2.78654	1.71083e-11	2.21408e-10	CHAC1	10.7668	TRUE
SEC61A1	0.498347	1.71727e-11	2.22058e-10	SEC61A1	10.7652	FALSE
CHST2	1.86376	1.74911e-11	2.25989e-10	CHST2	10.7572	TRUE
MIR23B	-1.39071	1.75836e-11	2.26998e-10	MIR23B	10.7549	TRUE
C10orf99	2.49543	1.76064e-11	2.27106e-10	C10orf99	10.7543	TRUE
NME1	0.791285	1.76852e-11	2.27935e-10	NME1	10.7524	FALSE
BUB1B	1.15827	1.78289e-11	2.29598e-10	BUB1B	10.7489	TRUE
CDC25B	1.18047	1.78593e-11	2.29643e-10	CDC25B	10.7481	TRUE
EMX2OS	-1.96077	1.78616e-11	2.29643e-10	EMX2OS	10.7481	TRUE
NLGN1	-2.30915	1.80248e-11	2.31551e-10	NLGN1	10.7441	TRUE
FEN1	0.903289	1.81457e-11	2.32915e-10	FEN1	10.7412	FALSE
CA3	-2.43046	1.8187e-11	2.33254e-10	CA3	10.7402	TRUE
RPN1	0.602988	1.83662e-11	2.3536e-10	RPN1	10.736	FALSE
PUM2	-0.385932	1.858e-11	2.37905e-10	PUM2	10.731	FALSE
MRAP	-4.07713	1.86885e-11	2.391e-10	MRAP	10.7284	TRUE
ZNF573	-0.848923	1.8721e-11	2.39321e-10	ZNF573	10.7277	FALSE
MED28	-0.300903	1.87957e-11	2.4008e-10	MED28	10.7259	FALSE
RNF112	-1.67356	1.88975e-11	2.41185e-10	RNF112	10.7236	TRUE
OVCH2	-2.6007	1.91607e-11	2.44345e-10	OVCH2	10.7176	TRUE
HGD	-3.03889	1.94248e-11	2.47512e-10	HGD	10.7116	TRUE
CTSC	1.11722	1.9616e-11	2.49747e-10	CTSC	10.7074	TRUE
POPDC3	3.15145	2.0292e-11	2.58144e-10	POPDC3	10.6927	TRUE
PPM1B	-0.435938	2.04355e-11	2.5976e-10	PPM1B	10.6896	FALSE
STIL	1.06271	2.09908e-11	2.66602e-10	STIL	10.678	TRUE
B3GNT3	2.08002	2.10451e-11	2.67075e-10	B3GNT3	10.6768	TRUE
FAM107A	-2.14363	2.1185e-11	2.68634e-10	FAM107A	10.674	TRUE
TMX1	0.510008	2.12121e-11	2.68761e-10	TMX1	10.6734	FALSE
FAM160A2	-0.374415	2.12579e-11	2.69124e-10	FAM160A2	10.6725	FALSE
CLEC12B	-2.26259	2.1496e-11	2.71919e-10	CLEC12B	10.6676	TRUE
KLK12	3.68475	2.16777e-11	2.73997e-10	KLK12	10.664	TRUE
NMI	0.919975	2.18812e-11	2.76347e-10	NMI	10.6599	FALSE
ACOT9	0.819096	2.22386e-11	2.80635e-10	ACOT9	10.6529	FALSE
FAHD2B	-1.13142	2.23449e-11	2.81751e-10	FAHD2B	10.6508	TRUE
E2F3	0.732692	2.25184e-11	2.8371e-10	E2F3	10.6475	FALSE
NRBP1	0.378837	2.30652e-11	2.90367e-10	NRBP1	10.637	FALSE
CNTN3	-2.09762	2.30968e-11	2.90531e-10	CNTN3	10.6364	TRUE
MYO1E	0.590578	2.34308e-11	2.94496e-10	MYO1E	10.6302	FALSE
PKHD1	-2.59143	2.35801e-11	2.96137e-10	PKHD1	10.6275	TRUE
RCOR3	-0.611365	2.37607e-11	2.98166e-10	RCOR3	10.6241	FALSE
HSPH1	1.06946	2.39645e-11	3.00484e-10	HSPH1	10.6204	TRUE
PHKG1	-1.82835	2.43352e-11	3.04889e-10	PHKG1	10.6138	TRUE
SLC2A1	1.31376	2.4375e-11	3.04943e-10	SLC2A1	10.6131	TRUE
AC109642.1	-1.97903	2.43784e-11	3.04943e-10	AC109642.1	10.613	TRUE
SNRPF	0.664464	2.45005e-11	3.06227e-10	SNRPF	10.6108	FALSE
TG	-1.90965	2.47916e-11	3.09618e-10	TG	10.6057	TRUE
C1QTNF6	1.4083	2.54371e-11	3.17428e-10	C1QTNF6	10.5945	TRUE
MFSD4A	-2.4814	2.5596e-11	3.19157e-10	MFSD4A	10.5918	TRUE
MTFR2	1.28675	2.57007e-11	3.20209e-10	MTFR2	10.5901	TRUE
CMAHP	-1.47522	2.58848e-11	3.22248e-10	CMAHP	10.587	TRUE
BLM	1.16774	2.6204e-11	3.25762e-10	BLM	10.5816	TRUE
GTF2IRD2B	-0.804328	2.62086e-11	3.25762e-10	GTF2IRD2B	10.5816	FALSE
ZNF727	-2.10743	2.67074e-11	3.317e-10	ZNF727	10.5734	TRUE
SLC35B4	0.469437	2.7186e-11	3.37377e-10	SLC35B4	10.5657	FALSE
MX1	1.65855	2.77849e-11	3.44537e-10	MX1	10.5562	TRUE
ISM1	-1.68982	2.79018e-11	3.45714e-10	ISM1	10.5544	TRUE
CASQ2	-2.6541	2.80269e-11	3.4699e-10	CASQ2	10.5524	TRUE
EDA	-1.58275	2.85657e-11	3.53382e-10	EDA	10.5442	TRUE
NRXN1	-3.02363	2.86926e-11	3.54672e-10	NRXN1	10.5422	TRUE
ARPC1A	0.624358	2.92462e-11	3.61232e-10	ARPC1A	10.5339	FALSE
NRBF2	0.765379	2.9293e-11	3.61525e-10	NRBF2	10.5332	FALSE
BCAN	-3.14572	2.93376e-11	3.61792e-10	BCAN	10.5326	TRUE
MTPN	0.552177	2.94693e-11	3.63131e-10	MTPN	10.5306	FALSE
ARPC2	0.617146	2.95139e-11	3.63395e-10	ARPC2	10.53	FALSE
ZBTB32	2.63737	2.95571e-11	3.63643e-10	ZBTB32	10.5293	TRUE
FXYD5	0.945822	2.96758e-11	3.64818e-10	FXYD5	10.5276	FALSE
ECT2	1.09749	3.12241e-11	3.83551e-10	ECT2	10.5055	TRUE
NAP1L3	-1.88949	3.22791e-11	3.96201e-10	NAP1L3	10.4911	TRUE
PPIL6	-1.22986	3.24373e-11	3.97832e-10	PPIL6	10.489	TRUE
LINC00520	2.29063	3.25243e-11	3.9829e-10	LINC00520	10.4878	TRUE
TRPC1	-1.55002	3.25253e-11	3.9829e-10	TRPC1	10.4878	TRUE
TNFAIP1	0.852425	3.2659e-11	3.99339e-10	TNFAIP1	10.486	FALSE
LRRC8D	0.930242	3.26618e-11	3.99339e-10	LRRC8D	10.486	FALSE
RAC2	1.33986	3.27194e-11	3.99732e-10	RAC2	10.4852	TRUE
MYOCD	-2.53739	3.2765e-11	3.99977e-10	MYOCD	10.4846	TRUE
FITM2	-1.05126	3.30684e-11	4.03368e-10	FITM2	10.4806	TRUE
GALNT3	1.04491	3.31821e-11	4.04417e-10	GALNT3	10.4791	TRUE
PTAFR	0.760025	3.32059e-11	4.04417e-10	PTAFR	10.4788	FALSE
PCGF1	0.405465	3.36635e-11	4.09672e-10	PCGF1	10.4728	FALSE
SLC25A24	0.564399	3.42645e-11	4.16368e-10	SLC25A24	10.4652	FALSE
RANBP1	0.733169	3.42667e-11	4.16368e-10	RANBP1	10.4651	FALSE
SEMA4G	-1.98484	3.43141e-11	4.16621e-10	SEMA4G	10.4645	TRUE
GPRIN2	-1.26012	3.51908e-11	4.26937e-10	GPRIN2	10.4536	TRUE
C16orf72	0.494457	3.56416e-11	4.32072e-10	C16orf72	10.448	FALSE
PCMTD1	-0.701846	3.67123e-11	4.44709e-10	PCMTD1	10.4352	FALSE
PAX9	1.43635	3.68123e-11	4.45576e-10	PAX9	10.434	TRUE
PNPLA3	-1.81253	3.7098e-11	4.48689e-10	PNPLA3	10.4306	TRUE
CYP24A1	2.03824	3.80328e-11	4.59641e-10	CYP24A1	10.4198	TRUE
TRIP13	1.51475	3.91276e-11	4.72508e-10	TRIP13	10.4075	TRUE
GALNT14	1.23157	3.92556e-11	4.7369e-10	GALNT14	10.4061	TRUE
LILRA5	2.10674	3.97578e-11	4.79382e-10	LILRA5	10.4006	TRUE
GALT	-0.832657	4.04712e-11	4.87609e-10	GALT	10.3929	FALSE
SNRPGP2	1.0041	4.07468e-11	4.90554e-10	SNRPGP2	10.3899	TRUE
LMO3	-3.30925	4.15296e-11	4.99595e-10	LMO3	10.3816	TRUE
PAX3	-1.68325	4.18557e-11	5.03133e-10	PAX3	10.3782	TRUE
NCAPG	1.34111	4.27807e-11	5.13858e-10	NCAPG	10.3688	TRUE
ALAD	-0.551036	4.3355e-11	5.2036e-10	ALAD	10.363	FALSE
PGM5	-2.28183	4.3521e-11	5.21953e-10	PGM5	10.3613	TRUE
GDPD1	-1.03783	4.40263e-11	5.2761e-10	GDPD1	10.3563	TRUE
FRY	-1.64243	4.40716e-11	5.27751e-10	FRY	10.3558	TRUE
AP2M1	0.647274	4.43149e-11	5.30261e-10	AP2M1	10.3534	FALSE
CCT6A	0.58004	4.43774e-11	5.30603e-10	CCT6A	10.3528	FALSE
FUT3	1.8076	4.44155e-11	5.30656e-10	FUT3	10.3525	TRUE
ZNF682	-1.51312	4.50312e-11	5.37318e-10	ZNF682	10.3465	TRUE
CST6	-2.41193	4.50415e-11	5.37318e-10	CST6	10.3464	TRUE
PNO1	0.541442	4.61415e-11	5.50022e-10	PNO1	10.3359	FALSE
EIF2S1	0.504398	4.6606e-11	5.55137e-10	EIF2S1	10.3316	FALSE
WARS	1.76223	4.67466e-11	5.56391e-10	WARS	10.3302	TRUE
ARF4	0.462511	4.68408e-11	5.57089e-10	ARF4	10.3294	FALSE
PCCA	-0.987941	4.71049e-11	5.59807e-10	PCCA	10.3269	FALSE
THRA	-0.815463	4.74442e-11	5.63413e-10	THRA	10.3238	FALSE
UBN2	-0.692064	4.76162e-11	5.65029e-10	UBN2	10.3222	FALSE
PHF23	0.46148	4.77691e-11	5.66415e-10	PHF23	10.3209	FALSE
CENPE	1.21072	4.78561e-11	5.67019e-10	CENPE	10.3201	TRUE
TNS1	-1.36136	4.79201e-11	5.67349e-10	TNS1	10.3195	TRUE
ZDHHC2	-1.2921	4.81678e-11	5.69852e-10	ZDHHC2	10.3172	TRUE
RUNX1T1	-1.7183	4.86854e-11	5.75543e-10	RUNX1T1	10.3126	TRUE
PIP	-4.80939	4.91676e-11	5.80806e-10	PIP	10.3083	TRUE
SSBP1	0.511375	4.95743e-11	5.85171e-10	SSBP1	10.3047	FALSE
TMEM44	0.735977	5.07895e-11	5.99065e-10	TMEM44	10.2942	FALSE
RNF24	-0.654842	5.1612e-11	6.08309e-10	RNF24	10.2872	FALSE
KIF18A	1.27974	5.17117e-11	6.09027e-10	KIF18A	10.2864	TRUE
AC005682.5	1.10469	5.18078e-11	6.09702e-10	AC005682.5	10.2856	TRUE
USP21	-0.47463	5.24893e-11	6.1726e-10	USP21	10.2799	FALSE
PARK7	0.468172	5.32531e-11	6.25774e-10	PARK7	10.2737	FALSE
Z83851.4	1.28567	5.33912e-11	6.26928e-10	Z83851.4	10.2725	TRUE
GAL	-3.48848	5.35687e-11	6.28542e-10	GAL	10.2711	TRUE
ERCC6L	1.46706	5.38058e-11	6.30853e-10	ERCC6L	10.2692	TRUE
TXNDC5	0.814232	5.38925e-11	6.31398e-10	TXNDC5	10.2685	FALSE
XKR4	-2.71782	5.47565e-11	6.41043e-10	XKR4	10.2616	TRUE
CACNB1	-1.11038	5.49041e-11	6.41879e-10	CACNB1	10.2604	TRUE
STAC2	-3.16983	5.49096e-11	6.41879e-10	STAC2	10.2604	TRUE
AKR1B10	2.32958	5.53596e-11	6.46657e-10	AKR1B10	10.2568	TRUE
SORBS1	-1.99754	5.64299e-11	6.58493e-10	SORBS1	10.2485	TRUE
PDIA6	0.613323	5.64947e-11	6.58493e-10	PDIA6	10.248	FALSE
NUPR1	-1.08976	5.64986e-11	6.58493e-10	NUPR1	10.248	TRUE
EXTL1	-2.7617	5.66885e-11	6.60217e-10	EXTL1	10.2465	TRUE
EGR3	-1.74582	5.67378e-11	6.60302e-10	EGR3	10.2461	TRUE
SLC35G1	-0.933454	5.67807e-11	6.60312e-10	SLC35G1	10.2458	FALSE
XPC	-0.700591	5.75503e-11	6.68766e-10	XPC	10.24	FALSE
CDCA8	1.28696	5.87288e-11	6.81958e-10	CDCA8	10.2311	TRUE
TNFRSF10B	1.06294	6.04117e-11	7.00981e-10	TNFRSF10B	10.2189	TRUE
SLC25A29	-0.903649	6.17991e-11	7.1655e-10	SLC25A29	10.209	FALSE
DIRAS3	-1.87636	6.26516e-11	7.25899e-10	DIRAS3	10.2031	TRUE
LOC100421166	-2.26295	6.30883e-11	7.3042e-10	LOC100421166	10.2001	TRUE
LGALS9C	2.4513	6.37829e-11	7.37918e-10	LGALS9C	10.1953	TRUE
ZNF300P1	-1.53997	6.39826e-11	7.39684e-10	ZNF300P1	10.1939	TRUE
KRT8P31	-1.92725	6.40757e-11	7.40216e-10	KRT8P31	10.1933	TRUE
ZP1	-4.0456	6.5028e-11	7.50664e-10	ZP1	10.1869	TRUE
PROM1	-2.80027	6.57651e-11	7.58616e-10	PROM1	10.182	TRUE
CCT7	0.566309	6.60288e-11	7.611e-10	CCT7	10.1803	FALSE
TMEM139	-2.30728	6.63132e-11	7.63817e-10	TMEM139	10.1784	TRUE
ZNF721	-0.589302	6.73799e-11	7.75535e-10	ZNF721	10.1715	FALSE
MLPH	-1.14802	6.8302e-11	7.85573e-10	MLPH	10.1656	TRUE
NOL7	0.471346	6.87596e-11	7.90257e-10	NOL7	10.1627	FALSE
MYRIP	-2.2795	6.91126e-11	7.93734e-10	MYRIP	10.1604	TRUE
E2F4	0.564687	6.98073e-11	8.01126e-10	E2F4	10.1561	FALSE
FAM180A	-2.09178	7.10722e-11	8.15048e-10	FAM180A	10.1483	TRUE
CCM2	0.815615	7.27975e-11	8.34224e-10	CCM2	10.1379	FALSE
RN7SL471P	2.00471	7.32801e-11	8.39143e-10	RN7SL471P	10.135	TRUE
LAMP5	2.09264	7.33342e-11	8.3915e-10	LAMP5	10.1347	TRUE
AC016735.2	-2.19467	7.45511e-11	8.52454e-10	AC016735.2	10.1275	TRUE
FREM2	-2.90695	7.56953e-11	8.64902e-10	FREM2	10.1209	TRUE
TDRD6	-1.70312	7.57498e-11	8.64902e-10	TDRD6	10.1206	TRUE
ADAMTSL3	-2.17373	7.59292e-11	8.65835e-10	ADAMTSL3	10.1196	TRUE
CENPN	1.02319	7.59417e-11	8.65835e-10	CENPN	10.1195	TRUE
RSPH1	-1.80193	7.65312e-11	8.71923e-10	RSPH1	10.1162	TRUE
BMPR1A	-0.456675	7.68784e-11	8.74663e-10	BMPR1A	10.1142	FALSE
BCKDHB	-1.06753	7.68831e-11	8.74663e-10	BCKDHB	10.1142	TRUE
ANG	-1.42183	7.70844e-11	8.7632e-10	ANG	10.113	TRUE
FCRL5	3.13066	7.72278e-11	8.77315e-10	FCRL5	10.1122	TRUE
CRBN	-0.711063	7.74104e-11	8.78754e-10	CRBN	10.1112	FALSE
TMEM171	1.68549	7.75401e-11	8.79074e-10	TMEM171	10.1105	TRUE
SEC14L5	-1.69161	7.75932e-11	8.79074e-10	SEC14L5	10.1102	TRUE
YIPF1	0.595882	7.76065e-11	8.79074e-10	YIPF1	10.1101	FALSE
IFI44	1.41239	7.81107e-11	8.83626e-10	IFI44	10.1073	TRUE
ADHFE1	-1.6761	7.81208e-11	8.83626e-10	ADHFE1	10.1072	TRUE
KCTD21	0.617186	7.84849e-11	8.87106e-10	KCTD21	10.1052	FALSE
SYNPO2	-2.07475	7.90932e-11	8.93338e-10	SYNPO2	10.1019	TRUE
DNAJB11	0.596983	8.05804e-11	9.09482e-10	DNAJB11	10.0938	FALSE
MPZL2	1.39307	8.09975e-11	9.13533e-10	MPZL2	10.0915	TRUE
BRD3	-0.482457	8.16626e-11	9.20374e-10	BRD3	10.088	FALSE
MAPK6	0.952093	8.18359e-11	9.21666e-10	MAPK6	10.0871	FALSE
FBLN5	-1.72505	8.24408e-11	9.27814e-10	FBLN5	10.0839	TRUE
OLFML1	-1.56209	8.29446e-11	9.32815e-10	OLFML1	10.0812	TRUE
CCDC167	0.798298	8.36147e-11	9.39584e-10	CCDC167	10.0777	FALSE
GGT7	-1.09608	8.36661e-11	9.39584e-10	GGT7	10.0775	TRUE
IGHG2	2.65575	8.60142e-11	9.65264e-10	IGHG2	10.0654	TRUE
DNAJC4	-0.529553	8.63207e-11	9.68011e-10	DNAJC4	10.0639	FALSE
ERH	0.459762	8.69066e-11	9.73887e-10	ERH	10.0609	FALSE
RNF4	0.330819	8.7001e-11	9.7425e-10	RNF4	10.0605	FALSE
EGF	-2.20055	8.73979e-11	9.77998e-10	EGF	10.0585	TRUE
TFG	0.606928	8.77776e-11	9.81547e-10	TFG	10.0566	FALSE
EPHA7	-2.56582	9.03536e-11	1.00963e-09	EPHA7	10.0441	TRUE
UBE2F	0.766142	9.05645e-11	1.01127e-09	UBE2F	10.043	FALSE
ACOT2	-1.51787	9.12321e-11	1.018e-09	ACOT2	10.0399	TRUE
CXCL17	3.06504	9.1594e-11	1.02132e-09	CXCL17	10.0381	TRUE
AFF3	-1.52826	9.19995e-11	1.02511e-09	AFF3	10.0362	TRUE
CDCA5	1.33488	9.2327e-11	1.02803e-09	CDCA5	10.0347	TRUE
ITIH5	-1.79329	9.28881e-11	1.03354e-09	ITIH5	10.032	TRUE
LETM2	1.48666	9.30917e-11	1.03508e-09	LETM2	10.0311	TRUE
GABRP	-3.62783	9.33268e-11	1.03696e-09	GABRP	10.03	TRUE
ACP6	-1.14406	9.38155e-11	1.04165e-09	ACP6	10.0277	TRUE
AVEN	0.720328	9.39051e-11	1.04191e-09	AVEN	10.0273	FALSE
RRAS2	0.997417	9.43653e-11	1.04628e-09	RRAS2	10.0252	FALSE
ROBO2	-1.97938	9.44938e-11	1.04696e-09	ROBO2	10.0246	TRUE
KRT31	-2.82485	9.4872e-11	1.05041e-09	KRT31	10.0229	TRUE
NPAS1	-1.81752	9.52566e-11	1.05393e-09	NPAS1	10.0211	TRUE
TGM2	1.68374	9.67462e-11	1.06965e-09	TGM2	10.0144	TRUE
PGK1	0.991993	9.69619e-11	1.07129e-09	PGK1	10.0134	FALSE
INTU	-0.944974	9.73089e-11	1.07436e-09	INTU	10.0118	FALSE
ITGAX	1.82087	9.73786e-11	1.07438e-09	ITGAX	10.0115	TRUE
SRSF9	0.489151	9.76781e-11	1.07633e-09	SRSF9	10.0102	FALSE
LINC01422	-1.67456	9.76928e-11	1.07633e-09	LINC01422	10.0101	TRUE
GATA6	-1.99229	9.7964e-11	1.07857e-09	GATA6	10.0089	TRUE
SRGAP2B	-0.770958	9.80843e-11	1.07913e-09	SRGAP2B	10.0084	FALSE
PCOLCE2	-2.59494	9.8205e-11	1.07944e-09	PCOLCE2	10.0079	TRUE
NGF	1.68444	9.82492e-11	1.07944e-09	NGF	10.0077	TRUE
TXNDC16	-0.740409	9.95892e-11	1.09339e-09	TXNDC16	10.0018	FALSE
FBXW7	-0.776366	9.97313e-11	1.09419e-09	FBXW7	10.0012	FALSE
RORB	-1.6958	9.98133e-11	1.09432e-09	RORB	10.0008	TRUE
ZNF593	0.669697	1.00649e-10	1.10271e-09	ZNF593	9.99719	FALSE
SNRPB2	0.412532	1.01251e-10	1.10854e-09	SNRPB2	9.9946	FALSE
PKD1L2	-2.16409	1.01706e-10	1.11274e-09	PKD1L2	9.99266	TRUE
TPBG	0.999348	1.02909e-10	1.12512e-09	TPBG	9.98755	FALSE
SPRR1B	2.39125	1.03395e-10	1.12965e-09	SPRR1B	9.9855	TRUE
CXCL3	2.33908	1.04183e-10	1.13747e-09	CXCL3	9.9822	TRUE
OMD	-2.36397	1.05642e-10	1.1526e-09	OMD	9.97616	TRUE
ZNF577	-1.12937	1.05756e-10	1.15304e-09	ZNF577	9.9757	TRUE
APLN	1.94711	1.06767e-10	1.16294e-09	APLN	9.97156	TRUE
ZNF454	-1.38264	1.06812e-10	1.16294e-09	ZNF454	9.97138	TRUE
SPEF2	-1.47283	1.08302e-10	1.17835e-09	SPEF2	9.96536	TRUE
AP001258.4	-0.523383	1.08873e-10	1.18374e-09	AP001258.4	9.96308	FALSE
RAI2	-1.8899	1.10326e-10	1.19871e-09	RAI2	9.95732	TRUE
THOC3	0.733136	1.10543e-10	1.20024e-09	THOC3	9.95647	FALSE
GPR84	1.59621	1.11483e-10	1.20961e-09	GPR84	9.95279	TRUE
SNX10	1.24882	1.11755e-10	1.21172e-09	SNX10	9.95173	TRUE
PRSS27	2.06835	1.11857e-10	1.21199e-09	PRSS27	9.95134	TRUE
SLC20A1	1.10145	1.12736e-10	1.22067e-09	SLC20A1	9.94794	TRUE
LRRC4C	-2.43102	1.14631e-10	1.24033e-09	LRRC4C	9.9407	TRUE
GNA15	1.16609	1.15834e-10	1.25249e-09	GNA15	9.93616	TRUE
CKS2	1.16675	1.17118e-10	1.2655e-09	CKS2	9.93138	TRUE
OSR2	-1.39006	1.17255e-10	1.26612e-09	OSR2	9.93087	TRUE
DRC3	-0.841926	1.18142e-10	1.27473e-09	DRC3	9.92759	FALSE
EZH1	-0.634299	1.18216e-10	1.27473e-09	EZH1	9.92732	FALSE
GZMB	2.34237	1.18681e-10	1.27887e-09	GZMB	9.92562	TRUE
PKD1	-0.9503	1.18901e-10	1.28036e-09	PKD1	9.92482	FALSE
TNFSF9	1.90746	1.223e-10	1.31606e-09	TNFSF9	9.91257	TRUE
PSMA6	0.561923	1.23405e-10	1.32704e-09	PSMA6	9.90867	FALSE
FAM96A	0.461583	1.23834e-10	1.33075e-09	FAM96A	9.90716	FALSE
ATOH8	-1.83211	1.24354e-10	1.33542e-09	ATOH8	9.90534	TRUE
ZNF503	0.742887	1.2485e-10	1.33983e-09	ZNF503	9.90361	FALSE
PWAR6	-1.3349	1.25573e-10	1.34667e-09	PWAR6	9.9011	TRUE
ADSL	0.49358	1.27679e-10	1.36832e-09	ADSL	9.89388	FALSE
VMP1	0.864535	1.27807e-10	1.36876e-09	VMP1	9.89345	FALSE
FAM174B	-0.977417	1.27943e-10	1.36929e-09	FAM174B	9.89298	FALSE
RGS6	-2.38383	1.28277e-10	1.37193e-09	RGS6	9.89185	TRUE
CD300LF	1.81231	1.32197e-10	1.41289e-09	CD300LF	9.87878	TRUE
METTL7B	-2.56037	1.32879e-10	1.41922e-09	METTL7B	9.87654	TRUE
SCN9A	-1.79876	1.34117e-10	1.43146e-09	SCN9A	9.87252	TRUE
MCUB	0.877586	1.34378e-10	1.43327e-09	MCUB	9.87167	FALSE
TRAPPC12	-0.515414	1.34886e-10	1.43771e-09	TRAPPC12	9.87003	FALSE
TEX41	-1.54311	1.35794e-10	1.44641e-09	TEX41	9.86712	TRUE
NOV	-1.64347	1.35906e-10	1.44663e-09	NOV	9.86676	TRUE
ACTR2	0.44861	1.40167e-10	1.49097e-09	ACTR2	9.85335	FALSE
PRX	-0.970651	1.4033e-10	1.49169e-09	PRX	9.85285	FALSE
SLC7A5	1.7416	1.42752e-10	1.51641e-09	SLC7A5	9.84542	TRUE
GINS3	0.744484	1.43298e-10	1.52118e-09	GINS3	9.84376	FALSE
NISCH	-0.678784	1.44223e-10	1.52997e-09	NISCH	9.84097	FALSE
DCTD	0.467632	1.44376e-10	1.53056e-09	DCTD	9.8405	FALSE
CD200R1	-1.777	1.45303e-10	1.53935e-09	CD200R1	9.83773	TRUE
POC1A	1.06146	1.46601e-10	1.55205e-09	POC1A	9.83386	TRUE
DNAJC7	0.394515	1.46769e-10	1.55279e-09	DNAJC7	9.83337	FALSE
MTHFD2	0.832074	1.47223e-10	1.55575e-09	MTHFD2	9.83203	FALSE
TUBB4A	-1.71278	1.47247e-10	1.55575e-09	TUBB4A	9.83195	TRUE
DOK3	0.871294	1.48935e-10	1.57253e-09	DOK3	9.827	FALSE
GUSBP4	-1.06871	1.49061e-10	1.5728e-09	GUSBP4	9.82663	TRUE
ERO1A	1.44713	1.49952e-10	1.58114e-09	ERO1A	9.82405	TRUE
AMT	-0.916694	1.50247e-10	1.58319e-09	AMT	9.82319	FALSE
LYPD6B	-1.82378	1.50795e-10	1.58789e-09	LYPD6B	9.82161	TRUE
E2F7	1.4102	1.51474e-10	1.59398e-09	E2F7	9.81966	TRUE
SOX21	-2.08947	1.52397e-10	1.60262e-09	SOX21	9.81702	TRUE
C2orf88	-1.76049	1.54075e-10	1.61918e-09	C2orf88	9.81227	TRUE
CSRNP3	-1.7617	1.557e-10	1.63516e-09	CSRNP3	9.80771	TRUE
DYNC1I1	-1.59423	1.55992e-10	1.63714e-09	DYNC1I1	9.8069	TRUE
MIR99AHG	-2.05462	1.56464e-10	1.64099e-09	MIR99AHG	9.80559	TRUE
TBC1D5	-0.496971	1.58706e-10	1.66339e-09	TBC1D5	9.79941	FALSE
ACCS	-0.928809	1.59346e-10	1.66899e-09	ACCS	9.79766	FALSE
PFDN6	0.514232	1.63382e-10	1.71013e-09	PFDN6	9.78679	FALSE
CD19	2.26713	1.63607e-10	1.71134e-09	CD19	9.7862	TRUE
AKAP1	-0.612781	1.64161e-10	1.71599e-09	AKAP1	9.78473	FALSE
CCNB2	1.37922	1.64403e-10	1.71738e-09	CCNB2	9.78409	TRUE
ZNF582	-1.41597	1.65266e-10	1.7244e-09	ZNF582	9.78182	TRUE
SLC22A17	-1.22041	1.65295e-10	1.7244e-09	SLC22A17	9.78174	TRUE
MC5R	-3.86547	1.66867e-10	1.73964e-09	MC5R	9.77763	TRUE
TMPRSS4	2.01973	1.67083e-10	1.74074e-09	TMPRSS4	9.77707	TRUE
UBAP1	0.483914	1.67529e-10	1.74423e-09	UBAP1	9.77591	FALSE
C16orf74	1.40235	1.70517e-10	1.77416e-09	C16orf74	9.76823	TRUE
SDS	2.09085	1.70697e-10	1.77486e-09	SDS	9.76778	TRUE
RORC	-1.67875	1.71129e-10	1.77818e-09	RORC	9.76668	TRUE
ATP2A2	0.533254	1.71647e-10	1.78239e-09	ATP2A2	9.76536	FALSE
C2CD2	-0.983669	1.73363e-10	1.79901e-09	C2CD2	9.76104	FALSE
ARPC1B	1.06978	1.75518e-10	1.82017e-09	ARPC1B	9.75568	TRUE
NAP1L2	-2.10673	1.76903e-10	1.83333e-09	NAP1L2	9.75226	TRUE
MCCC1	-0.888671	1.77157e-10	1.83475e-09	MCCC1	9.75164	FALSE
RGS7BP	-2.90643	1.77973e-10	1.84198e-09	RGS7BP	9.74965	TRUE
TACC3	1.12515	1.78743e-10	1.84874e-09	TACC3	9.74777	TRUE
WSB2	0.427317	1.80347e-10	1.8641e-09	WSB2	9.74389	FALSE
WSCD1	-1.43248	1.83885e-10	1.89942e-09	WSCD1	9.73545	TRUE
P4HTM	-1.06914	1.8427e-10	1.90215e-09	P4HTM	9.73455	TRUE
IL17RB	-1.91719	1.84502e-10	1.90329e-09	IL17RB	9.734	TRUE
ABI2	-0.690858	1.84693e-10	1.90401e-09	ABI2	9.73355	FALSE
SLC25A18	-2.88703	1.85052e-10	1.90646e-09	SLC25A18	9.73271	TRUE
CACNA2D1	-1.55584	1.86698e-10	1.92158e-09	CACNA2D1	9.72886	TRUE
LRIG1	-1.24579	1.86764e-10	1.92158e-09	LRIG1	9.72871	TRUE
WNT2B	-1.2085	1.87033e-10	1.92187e-09	WNT2B	9.72808	TRUE
PTPN22	1.14739	1.87037e-10	1.92187e-09	PTPN22	9.72807	TRUE
FOXM1	1.5148	1.8742e-10	1.92455e-09	FOXM1	9.72718	TRUE
TMEM266	-1.64564	1.88267e-10	1.93198e-09	TMEM266	9.72523	TRUE
GSPT2	-1.29574	1.90011e-10	1.94861e-09	GSPT2	9.72122	TRUE
C14orf159	-0.56423	1.90697e-10	1.95437e-09	C14orf159	9.71966	FALSE
EIF2B2	0.551783	1.91634e-10	1.96269e-09	EIF2B2	9.71753	FALSE
STX1A	1.20578	1.9276e-10	1.97294e-09	STX1A	9.71498	TRUE
FPGS	0.833875	1.94255e-10	1.98694e-09	FPGS	9.71163	FALSE
ERP44	0.47129	1.96936e-10	2.01305e-09	ERP44	9.70568	FALSE
UBE2H	0.483059	1.99533e-10	2.03827e-09	UBE2H	9.69999	FALSE
ZNF14	-1.05324	2.00456e-10	2.04637e-09	ZNF14	9.69798	TRUE
MIR568	-1.44426	2.04657e-10	2.0879e-09	MIR568	9.68897	TRUE
BTBD16	-1.94072	2.07802e-10	2.11861e-09	BTBD16	9.68235	TRUE
DDOST	0.518559	2.0963e-10	2.13586e-09	DDOST	9.67855	FALSE
MST1	-0.90368	2.09853e-10	2.13674e-09	MST1	9.67809	FALSE
C11orf70	-1.71256	2.12929e-10	2.16666e-09	C11orf70	9.67177	TRUE
STEAP1B	1.74438	2.14249e-10	2.17868e-09	STEAP1B	9.66908	TRUE
ASGR2	-1.44552	2.15269e-10	2.18764e-09	ASGR2	9.66702	TRUE
LONP2	-0.360347	2.16687e-10	2.20063e-09	LONP2	9.66417	FALSE
LRRC37B	-0.511445	2.17856e-10	2.21107e-09	LRRC37B	9.66183	FALSE
FNDC1	1.77037	2.1815e-10	2.21262e-09	FNDC1	9.66125	TRUE
SLC3A2	0.84511	2.19934e-10	2.22845e-09	SLC3A2	9.65771	FALSE
ERI1	0.702566	2.19994e-10	2.22845e-09	ERI1	9.65759	FALSE
ADTRP	-1.4417	2.20254e-10	2.22965e-09	ADTRP	9.65708	TRUE
MAPKAP1	0.378135	2.21903e-10	2.24489e-09	MAPKAP1	9.65384	FALSE
CENPW	1.14793	2.22213e-10	2.24658e-09	CENPW	9.65323	TRUE
TMEM47	-1.35884	2.24106e-10	2.26426e-09	TMEM47	9.64955	TRUE
SRI	0.544889	2.24624e-10	2.26777e-09	SRI	9.64854	FALSE
LRFN5	-2.28174	2.24742e-10	2.26777e-09	LRFN5	9.64832	TRUE
HUS1	0.515018	2.26621e-10	2.28526e-09	HUS1	9.6447	FALSE
PABPC5	-1.58102	2.26885e-10	2.28646e-09	PABPC5	9.64419	TRUE
IGHM	2.81302	2.27516e-10	2.29135e-09	IGHM	9.64299	TRUE
SERPINB4	2.9061	2.28686e-10	2.3014e-09	SERPINB4	9.64076	TRUE
WNT10B	-1.66745	2.28807e-10	2.3014e-09	WNT10B	9.64053	TRUE
SLC46A2	-2.44492	2.30618e-10	2.31813e-09	SLC46A2	9.63711	TRUE
COA6	0.537615	2.36235e-10	2.37308e-09	COA6	9.62666	FALSE
DGAT2	-2.12345	2.38676e-10	2.39606e-09	DGAT2	9.62219	TRUE
BATF2	2.21226	2.42226e-10	2.43015e-09	BATF2	9.61578	TRUE
CSTB	1.64006	2.4287e-10	2.43505e-09	CSTB	9.61463	TRUE
TMEM231	-1.12348	2.48047e-10	2.48538e-09	TMEM231	9.60547	TRUE
FSIP2	-2.21222	2.48704e-10	2.48888e-09	FSIP2	9.60432	TRUE
GRIA2	-4.46718	2.48714e-10	2.48888e-09	GRIA2	9.6043	TRUE
CCNA2	1.34243	2.50307e-10	2.50239e-09	CCNA2	9.60153	TRUE
RGS9BP	-2.36222	2.50382e-10	2.50239e-09	RGS9BP	9.6014	TRUE
NAA10	0.603171	2.52242e-10	2.51937e-09	NAA10	9.59818	FALSE
VNN3	2.49007	2.52867e-10	2.52368e-09	VNN3	9.59711	TRUE
TREM2	2.37156	2.52995e-10	2.52368e-09	TREM2	9.59689	TRUE
PCDHGB3	-0.999355	2.59738e-10	2.58894e-09	PCDHGB3	9.58546	FALSE
GADD45GIP1	0.698451	2.59866e-10	2.58894e-09	GADD45GIP1	9.58525	FALSE
IL11	2.28029	2.60564e-10	2.59425e-09	IL11	9.58409	TRUE
FUT2	1.50097	2.65321e-10	2.63993e-09	FUT2	9.57623	TRUE
SEPP1	-1.37217	2.67813e-10	2.66305e-09	SEPP1	9.57217	TRUE
POU2AF1	2.2306	2.69946e-10	2.68256e-09	POU2AF1	9.56872	TRUE
GSTM3	-1.30373	2.72562e-10	2.70684e-09	GSTM3	9.56453	TRUE
EMX2	-1.83621	2.72777e-10	2.70727e-09	EMX2	9.56419	TRUE
AQP7	-2.61361	2.75054e-10	2.72814e-09	AQP7	9.56058	TRUE
PRRT1	-0.842413	2.76479e-10	2.74054e-09	PRRT1	9.55834	FALSE
LDOC1	-1.83404	2.78861e-10	2.76241e-09	LDOC1	9.55461	TRUE
CD7	1.88403	2.82511e-10	2.79681e-09	CD7	9.54896	TRUE
SEPSECS	-0.487912	2.86177e-10	2.83132e-09	SEPSECS	9.54336	FALSE
PRMT3	0.665	2.88394e-10	2.85145e-09	PRMT3	9.54001	FALSE
BZW1P2	0.914865	2.89382e-10	2.85943e-09	BZW1P2	9.53853	FALSE
SH3TC1	1.22066	2.94718e-10	2.91031e-09	SH3TC1	9.53059	TRUE
SERPINB3	2.27778	2.98888e-10	2.94964e-09	SERPINB3	9.52449	TRUE
GPRIN1	1.59082	3.02269e-10	2.98114e-09	GPRIN1	9.51961	TRUE
SEC61B	0.472922	3.04458e-10	3.00084e-09	SEC61B	9.51647	FALSE
IFT140	-0.444208	3.04685e-10	3.0012e-09	IFT140	9.51615	FALSE
HS3ST3A1	1.75258	3.05793e-10	3.01022e-09	HS3ST3A1	9.51457	TRUE
ERICH5	-1.83052	3.06725e-10	3.0175e-09	ERICH5	9.51325	TRUE
NOCT	1.16737	3.0701e-10	3.01842e-09	NOCT	9.51285	TRUE
VDAC1P8	-1.08289	3.09323e-10	3.03863e-09	VDAC1P8	9.50959	TRUE
ZNF844	-1.24663	3.09564e-10	3.03863e-09	ZNF844	9.50925	TRUE
SFN	1.31058	3.09645e-10	3.03863e-09	SFN	9.50914	TRUE
TNFRSF10A	0.875084	3.09912e-10	3.03934e-09	TNFRSF10A	9.50876	FALSE
IGIP	-0.996978	3.11331e-10	3.05135e-09	IGIP	9.50678	FALSE
KIAA1328	-0.653379	3.17468e-10	3.10957e-09	KIAA1328	9.4983	FALSE
EMC8	0.508326	3.18255e-10	3.11533e-09	EMC8	9.49722	FALSE
MYO9B	0.554507	3.18747e-10	3.11821e-09	MYO9B	9.49655	FALSE
TMEM50B	-0.486384	3.19178e-10	3.11935e-09	TMEM50B	9.49597	FALSE
PDIA3	0.586509	3.19425e-10	3.11935e-09	PDIA3	9.49563	FALSE
TIMMDC1	0.481566	3.19459e-10	3.11935e-09	TIMMDC1	9.49558	FALSE
SLC25A28	0.565004	3.24946e-10	3.17094e-09	SLC25A28	9.48819	FALSE
MMP27	-2.00318	3.26112e-10	3.18035e-09	MMP27	9.48663	TRUE
OCA2	-2.21446	3.2644e-10	3.18157e-09	OCA2	9.4862	TRUE
TMEM69	0.486005	3.27516e-10	3.19009e-09	TMEM69	9.48477	FALSE
LEMD1	2.44964	3.31746e-10	3.22928e-09	LEMD1	9.47919	TRUE
PSMD9	0.456775	3.32613e-10	3.23571e-09	PSMD9	9.47806	FALSE
UBE2S	1.16866	3.32905e-10	3.23656e-09	UBE2S	9.47768	TRUE
CD38	2.02168	3.36102e-10	3.26561e-09	CD38	9.47353	TRUE
NAALAD2	-2.46329	3.39376e-10	3.29539e-09	NAALAD2	9.46932	TRUE
MFSD7	-1.21548	3.40059e-10	3.29998e-09	MFSD7	9.46845	TRUE
TUB	-1.57195	3.42968e-10	3.32615e-09	TUB	9.46475	TRUE
PRCD	-1.46596	3.44923e-10	3.34305e-09	PRCD	9.46228	TRUE
FAM96B	0.484521	3.47602e-10	3.36694e-09	FAM96B	9.45892	FALSE
LIN7B	-0.590301	3.54984e-10	3.43551e-09	LIN7B	9.44979	FALSE
ITGA5	0.978381	3.55119e-10	3.43551e-09	ITGA5	9.44963	FALSE
PSMG1	0.768487	3.55899e-10	3.44094e-09	PSMG1	9.44867	FALSE
MAP3K5	0.592533	3.57627e-10	3.45552e-09	MAP3K5	9.44657	FALSE
AAGAB	0.563688	3.5946e-10	3.47109e-09	AAGAB	9.44435	FALSE
ATP2B4	-0.527074	3.59799e-10	3.47224e-09	ATP2B4	9.44394	FALSE
LINC01270	1.45265	3.62873e-10	3.49975e-09	LINC01270	9.44025	TRUE
SCNM1	0.499389	3.70929e-10	3.57525e-09	SCNM1	9.43071	FALSE
PAQR5	1.09478	3.71492e-10	3.57849e-09	PAQR5	9.43005	TRUE
PPIA	0.596651	3.73611e-10	3.59669e-09	PPIA	9.42758	FALSE
UTP4	0.512853	3.76944e-10	3.62656e-09	UTP4	9.42372	FALSE
C11orf24	0.5332	3.81518e-10	3.66832e-09	C11orf24	9.41848	FALSE
P2RX5	1.91161	3.82527e-10	3.67577e-09	P2RX5	9.41734	TRUE
C7orf49	0.621187	3.83383e-10	3.68175e-09	C7orf49	9.41637	FALSE
MST1P2	-1.3736	3.85195e-10	3.69688e-09	MST1P2	9.41432	TRUE
VLDLR	0.94115	3.94377e-10	3.78269e-09	VLDLR	9.40409	FALSE
CRACR2B	-1.7062	3.94726e-10	3.78374e-09	CRACR2B	9.4037	TRUE
RFESD	-1.04256	3.95956e-10	3.79321e-09	RFESD	9.40235	TRUE
C6	-3.43678	4.00839e-10	3.83765e-09	C6	9.39703	TRUE
ICAM1	1.30629	4.0238e-10	3.85006e-09	ICAM1	9.39536	TRUE
POMP	0.466766	4.0655e-10	3.88741e-09	POMP	9.39089	FALSE
ST6GALNAC1	1.93826	4.06779e-10	3.88741e-09	ST6GALNAC1	9.39064	TRUE
MYL12B	0.508712	4.08671e-10	3.90312e-09	MYL12B	9.38863	FALSE
SPRR1A	2.56737	4.14264e-10	3.95413e-09	SPRR1A	9.38272	TRUE
SLC17A7	-2.02979	4.15046e-10	3.95919e-09	SLC17A7	9.3819	TRUE
KIAA1644	1.60327	4.17088e-10	3.97626e-09	KIAA1644	9.37977	TRUE
BEX4	-1.22879	4.2219e-10	4.02124e-09	BEX4	9.37449	TRUE
ADGRE3	2.39761	4.22319e-10	4.02124e-09	ADGRE3	9.37436	TRUE
AARD	-2.87654	4.2279e-10	4.02265e-09	AARD	9.37388	TRUE
SERINC2	1.23115	4.22979e-10	4.02265e-09	SERINC2	9.37368	TRUE
KMT2E	-0.55936	4.24918e-10	4.03865e-09	KMT2E	9.37169	FALSE
LRIG3	-0.606452	4.32873e-10	4.11177e-09	LRIG3	9.36364	FALSE
MIR600HG	-0.938875	4.38476e-10	4.16247e-09	MIR600HG	9.35805	FALSE
CDC123	0.40626	4.40123e-10	4.17559e-09	CDC123	9.35643	FALSE
PPP1R1A	-3.88333	4.4251e-10	4.1957e-09	PPP1R1A	9.35408	TRUE
EFHC1	-0.780607	4.43144e-10	4.19918e-09	EFHC1	9.35345	FALSE
MUC4	3.21715	4.51448e-10	4.27529e-09	MUC4	9.34539	TRUE
CMPK2	1.78492	4.55547e-10	4.3115e-09	CMPK2	9.34147	TRUE
CCDC43	0.358598	4.60134e-10	4.35229e-09	CCDC43	9.33712	FALSE
TNIP3	2.29928	4.64883e-10	4.39457e-09	TNIP3	9.33266	TRUE
MCM10	1.32509	4.66337e-10	4.40566e-09	MCM10	9.3313	TRUE
PARP14	1.08617	4.68263e-10	4.42121e-09	PARP14	9.32951	TRUE
FNDC5	-2.43057	4.69185e-10	4.42725e-09	FNDC5	9.32866	TRUE
MOGAT1	-4.82071	4.69614e-10	4.42863e-09	MOGAT1	9.32826	TRUE
SPECC1	0.986535	4.7643e-10	4.49022e-09	SPECC1	9.322	FALSE
PLN	-2.3959	4.81466e-10	4.53496e-09	PLN	9.31743	TRUE
STMN2	-3.15173	4.82887e-10	4.54561e-09	STMN2	9.31615	TRUE
PDIA4	0.748928	4.89558e-10	4.60566e-09	PDIA4	9.3102	FALSE
MEGF9	-0.94912	4.92855e-10	4.63135e-09	MEGF9	9.30728	FALSE
TSC22D3	-0.91394	4.92879e-10	4.63135e-09	TSC22D3	9.30726	FALSE
PMM2	0.595078	4.9397e-10	4.63883e-09	PMM2	9.3063	FALSE
GINS4	1.15956	4.97334e-10	4.66763e-09	GINS4	9.30335	TRUE
CCDC88C	0.585509	5.00273e-10	4.69241e-09	CCDC88C	9.30079	FALSE
NMNAT3	-1.722	5.09792e-10	4.77884e-09	NMNAT3	9.29261	TRUE
IFNE	2.94603	5.10267e-10	4.78045e-09	IFNE	9.2922	TRUE
CFTR	-2.95005	5.1535e-10	4.82519e-09	CFTR	9.2879	TRUE
FAM19A5	-1.85162	5.25162e-10	4.91412e-09	FAM19A5	9.27971	TRUE
TRIM60P18	-1.08331	5.26138e-10	4.92033e-09	TRIM60P18	9.2789	TRUE
IDH3A	0.597794	5.31736e-10	4.96973e-09	IDH3A	9.2743	FALSE
PLAGL1	-1.34565	5.32437e-10	4.97332e-09	PLAGL1	9.27373	TRUE
SRGAP2C	-0.689551	5.41138e-10	5.05158e-09	SRGAP2C	9.26669	FALSE
PSME3	0.535781	5.4399e-10	5.0752e-09	PSME3	9.26441	FALSE
NEK2	1.34594	5.45353e-10	5.08489e-09	NEK2	9.26332	TRUE
KRT16	3.17123	5.492e-10	5.11772e-09	KRT16	9.26027	TRUE
PLEKHH2	-1.57044	5.56227e-10	5.18014e-09	PLEKHH2	9.25475	TRUE
TRIM55	-3.34728	5.62071e-10	5.23146e-09	TRIM55	9.25021	TRUE
BYSL	0.634813	5.64165e-10	5.24783e-09	BYSL	9.24859	FALSE
CCBE1	-1.67377	5.65786e-10	5.2598e-09	CCBE1	9.24735	TRUE
IGSF10	-2.23425	5.81105e-10	5.39902e-09	IGSF10	9.23575	TRUE
SPRR2D	2.51536	5.85432e-10	5.43601e-09	SPRR2D	9.23252	TRUE
TICRR	1.43458	5.86919e-10	5.4466e-09	TICRR	9.23142	TRUE
AC005152.3	-4.67904	5.87478e-10	5.44755e-09	AC005152.3	9.23101	TRUE
LIMS1	0.544886	5.87716e-10	5.44755e-09	LIMS1	9.23083	FALSE
ATL1	-1.35071	5.92858e-10	5.49197e-09	ATL1	9.22705	TRUE
AC007246.3	-0.712979	5.94328e-10	5.50235e-09	AC007246.3	9.22597	FALSE
WFIKKN1	-1.5955	6.02988e-10	5.57923e-09	WFIKKN1	9.21969	TRUE
VPS25	0.510624	6.03575e-10	5.58138e-09	VPS25	9.21927	FALSE
FBXO31	-0.463527	6.06115e-10	5.59923e-09	FBXO31	9.21744	FALSE
MZB1	2.53248	6.06217e-10	5.59923e-09	MZB1	9.21737	TRUE
UST	-1.28781	6.07039e-10	5.60352e-09	UST	9.21678	TRUE
PPOX	-0.764706	6.10149e-10	5.62892e-09	PPOX	9.21456	FALSE
TPPP3	-1.80948	6.111e-10	5.63438e-09	TPPP3	9.21389	TRUE
TNFRSF9	1.97337	6.1154e-10	5.63514e-09	TNFRSF9	9.21357	TRUE
MARK1	0.848611	6.12967e-10	5.64498e-09	MARK1	9.21256	FALSE
CTDSPL	-0.751742	6.15743e-10	5.66721e-09	CTDSPL	9.2106	FALSE
SEL1L3	0.957184	6.2014e-10	5.70434e-09	SEL1L3	9.20751	FALSE
GMPR	-1.3206	6.21216e-10	5.7109e-09	GMPR	9.20676	TRUE
RGAG4	-1.38389	6.24029e-10	5.73341e-09	RGAG4	9.20479	TRUE
LINC00324	-0.832313	6.268e-10	5.74979e-09	LINC00324	9.20287	FALSE
KRT16P5	2.17309	6.26854e-10	5.74979e-09	KRT16P5	9.20283	TRUE
HYOU1	0.608924	6.26911e-10	5.74979e-09	HYOU1	9.20279	FALSE
ABCD3	-0.748062	6.31455e-10	5.78809e-09	ABCD3	9.19966	FALSE
MTFP1	1.04375	6.51754e-10	5.97068e-09	MTFP1	9.18592	TRUE
CYP4X1	-1.69451	6.5488e-10	5.99581e-09	CYP4X1	9.18384	TRUE
TPX2	1.28325	6.57581e-10	6.01704e-09	TPX2	9.18205	TRUE
RNF19B	0.9047	6.60601e-10	6.03889e-09	RNF19B	9.18006	FALSE
EEF1DP3	-1.74287	6.60738e-10	6.03889e-09	EEF1DP3	9.17997	TRUE
NAP1L4	0.433403	6.66183e-10	6.08511e-09	NAP1L4	9.17641	FALSE
PTCH2	-1.7828	6.84918e-10	6.25262e-09	PTCH2	9.16436	TRUE
MRPL36	0.559368	6.91033e-10	6.3038e-09	MRPL36	9.1605	FALSE
ZNF107	-0.829612	6.91328e-10	6.3038e-09	ZNF107	9.16032	FALSE
ST5	0.748487	6.98217e-10	6.36293e-09	ST5	9.15601	FALSE
PARP12	1.0206	7.05496e-10	6.42553e-09	PARP12	9.15151	TRUE
SPHKAP	-4.37924	7.10222e-10	6.46455e-09	SPHKAP	9.14861	TRUE
OGFRP1	1.31063	7.10602e-10	6.46455e-09	OGFRP1	9.14837	TRUE
SLIRP	0.574031	7.16337e-10	6.51295e-09	SLIRP	9.14488	FALSE
SUSD5	-1.60997	7.20198e-10	6.54426e-09	SUSD5	9.14255	TRUE
TAP2	1.03716	7.21416e-10	6.54825e-09	TAP2	9.14181	TRUE
PMP2	-3.02731	7.21613e-10	6.54825e-09	PMP2	9.1417	TRUE
LYRM9	-1.00633	7.21888e-10	6.54825e-09	LYRM9	9.14153	TRUE
HMBS	0.568746	7.36118e-10	6.6732e-09	HMBS	9.13305	FALSE
SCCPDH	-1.24772	7.36512e-10	6.6732e-09	SCCPDH	9.13282	TRUE
RHOBTB3	-1.10188	7.50356e-10	6.79472e-09	RHOBTB3	9.12473	TRUE
N4BP2L2	-0.591921	7.52169e-10	6.80722e-09	N4BP2L2	9.12368	FALSE
EMG1	0.523368	7.59965e-10	6.87381e-09	EMG1	9.11921	FALSE
MLANA	-2.97642	7.6354e-10	6.90217e-09	MLANA	9.11717	TRUE
FHL2	0.868815	7.67779e-10	6.9365e-09	FHL2	9.11476	FALSE
CIB1	0.754828	7.68962e-10	6.94093e-09	CIB1	9.11409	FALSE
LCE3E	2.52984	7.69153e-10	6.94093e-09	LCE3E	9.11399	TRUE
CTSB	0.883683	7.89592e-10	7.12129e-09	CTSB	9.1026	FALSE
RHOD	1.13183	7.92124e-10	7.14002e-09	RHOD	9.10121	TRUE
IL20RA	-1.57177	7.95915e-10	7.17008e-09	IL20RA	9.09913	TRUE
CINP	0.388145	8.01121e-10	7.21285e-09	CINP	9.0963	FALSE
WDR78	-0.94702	8.06311e-10	7.25463e-09	WDR78	9.0935	FALSE
DBP	-0.903439	8.06686e-10	7.25463e-09	DBP	9.0933	FALSE
BLMH	-1.50099	8.11889e-10	7.29725e-09	BLMH	9.0905	TRUE
LINC01359	-1.64055	8.22444e-10	7.38789e-09	LINC01359	9.08489	TRUE
SPRY2	-1.11178	8.30786e-10	7.45856e-09	SPRY2	9.08051	TRUE
NPHP3	-0.604746	8.38622e-10	7.52461e-09	NPHP3	9.07643	FALSE
ORC1	1.19584	8.4605e-10	7.58692e-09	ORC1	9.0726	TRUE
CRELD1	-0.540577	8.48514e-10	7.60468e-09	CRELD1	9.07134	FALSE
DCAKD	-0.543879	8.53711e-10	7.64689e-09	DCAKD	9.06869	FALSE
CKAP2L	1.25733	8.55081e-10	7.6548e-09	CKAP2L	9.06799	TRUE
RHOF	1.10598	8.62695e-10	7.71856e-09	RHOF	9.06414	TRUE
CNOT11	0.516439	8.72017e-10	7.79415e-09	CNOT11	9.05947	FALSE
SCARNA9	-0.770903	8.72135e-10	7.79415e-09	SCARNA9	9.05942	FALSE
PAX5	2.3714	8.78442e-10	7.84605e-09	PAX5	9.05629	TRUE
XAF1	1.20887	8.85129e-10	7.90129e-09	XAF1	9.05299	TRUE
UBE2T	1.10256	8.90314e-10	7.94306e-09	UBE2T	9.05046	TRUE
SLC34A2	-3.79382	9.00764e-10	8.03173e-09	SLC34A2	9.04539	TRUE
PELI2	-1.27264	9.04987e-10	8.0648e-09	PELI2	9.04336	TRUE
ARMCX4	-1.09779	9.09964e-10	8.10456e-09	ARMCX4	9.04098	TRUE
TMOD1	-1.78281	9.13626e-10	8.13257e-09	TMOD1	9.03923	TRUE
ZFHX2	-1.17829	9.15043e-10	8.14057e-09	ZFHX2	9.03856	TRUE
ARL11	0.952321	9.19411e-10	8.1748e-09	ARL11	9.03649	FALSE
GNAZ	-1.54842	9.23592e-10	8.20732e-09	GNAZ	9.03452	TRUE
GNG5	0.496429	9.30511e-10	8.26414e-09	GNG5	9.03128	FALSE
FTCDNL1	-1.05939	9.39716e-10	8.34117e-09	FTCDNL1	9.027	TRUE
PRDX5	0.699412	9.45036e-10	8.38366e-09	PRDX5	9.02455	FALSE
CDC6	1.25673	9.49946e-10	8.42246e-09	CDC6	9.0223	TRUE
PCED1B	1.04225	9.65296e-10	8.55373e-09	PCED1B	9.01534	TRUE
PTPRS	-0.915881	9.69614e-10	8.58715e-09	PTPRS	9.0134	FALSE
ZNF66	-1.2502	9.70942e-10	8.59407e-09	ZNF66	9.01281	TRUE
SHF	-1.48192	9.72372e-10	8.60188e-09	SHF	9.01217	TRUE
AFF1	-0.481436	9.73888e-10	8.61044e-09	AFF1	9.01149	FALSE
FOLR1	-2.59882	9.74987e-10	8.61231e-09	FOLR1	9.011	TRUE
BDKRB1	1.23025	9.75196e-10	8.61231e-09	BDKRB1	9.01091	TRUE
HCCS	0.496066	9.78103e-10	8.63173e-09	HCCS	9.00962	FALSE
SLC26A2	-1.08995	9.78494e-10	8.63173e-09	SLC26A2	9.00944	TRUE
FAM217B	0.429374	9.8654e-10	8.69782e-09	FAM217B	9.00589	FALSE
MMAA	-0.488344	9.89337e-10	8.7176e-09	MMAA	9.00466	FALSE
PID1	-1.50705	9.91352e-10	8.73046e-09	PID1	9.00377	TRUE
ARHGAP6	-1.46564	9.92259e-10	8.73355e-09	ARHGAP6	9.00337	TRUE
TRIP10	0.597779	9.93484e-10	8.73943e-09	TRIP10	9.00284	FALSE
CDC37	0.567545	9.95981e-10	8.7565e-09	CDC37	9.00175	FALSE
MPC1	-0.827586	9.97275e-10	8.76297e-09	MPC1	9.00119	FALSE
SERPINB11	3.39295	9.98012e-10	8.76454e-09	SERPINB11	9.00086	TRUE
CENPO	0.857248	1.00431e-09	8.81424e-09	CENPO	8.99813	FALSE
EEF1A1P30	-1.5009	1.00479e-09	8.81424e-09	EEF1A1P30	8.99792	TRUE
SBSPON	-2.3087	1.0191e-09	8.93479e-09	SBSPON	8.99178	TRUE
PPP1R11	0.453668	1.0226e-09	8.9604e-09	PPP1R11	8.9903	FALSE
ZDHHC11	-1.64356	1.03154e-09	9.0337e-09	ZDHHC11	8.98652	TRUE
OTOGL	-1.84094	1.03706e-09	9.07701e-09	OTOGL	8.9842	TRUE
DTD1	0.43061	1.04165e-09	9.11211e-09	DTD1	8.98228	FALSE
CDH19	-2.62	1.04633e-09	9.14795e-09	CDH19	8.98033	TRUE
CNTFR	-2.30903	1.04841e-09	9.16105e-09	CNTFR	8.97947	TRUE
PREPL	-0.555401	1.05654e-09	9.22697e-09	PREPL	8.97611	FALSE
BRMS1	0.611419	1.06906e-09	9.33114e-09	BRMS1	8.971	FALSE
CLSPN	1.24637	1.08608e-09	9.47444e-09	CLSPN	8.96414	TRUE
LTBR	0.586761	1.08801e-09	9.48593e-09	LTBR	8.96337	FALSE
KRT6B	3.11829	1.09465e-09	9.53859e-09	KRT6B	8.96072	TRUE
CLCF1	1.22409	1.10083e-09	9.58707e-09	CLCF1	8.95828	TRUE
SCGB1B2P	-3.17354	1.11213e-09	9.67672e-09	SCGB1B2P	8.95385	TRUE
CCNJL	1.64038	1.11235e-09	9.67672e-09	CCNJL	8.95376	TRUE
FTO	-0.427029	1.12886e-09	9.81488e-09	FTO	8.94736	FALSE
ACOT1	-2.0571	1.13543e-09	9.86659e-09	ACOT1	8.94484	TRUE
RCAN2	-1.40214	1.1395e-09	9.89649e-09	RCAN2	8.94328	TRUE
CXCL11	2.80625	1.15047e-09	9.98623e-09	CXCL11	8.93912	TRUE
CLDN16	-1.38005	1.15744e-09	1.00412e-08	CLDN16	8.9365	TRUE
RAET1L	1.64971	1.17066e-09	1.01503e-08	RAET1L	8.93157	TRUE
GIPC2	-1.57281	1.1724e-09	1.0156e-08	GIPC2	8.93092	TRUE
TCAF2	1.14413	1.17261e-09	1.0156e-08	TCAF2	8.93085	TRUE
CD177	2.66958	1.1736e-09	1.01589e-08	CD177	8.93048	TRUE
COA5	-0.443518	1.17606e-09	1.01746e-08	COA5	8.92957	FALSE
ESPN	-1.52725	1.18347e-09	1.02331e-08	ESPN	8.92684	TRUE
SKA3	1.06279	1.19716e-09	1.03458e-08	SKA3	8.92185	TRUE
SLC24A5	-2.87921	1.21196e-09	1.04679e-08	SLC24A5	8.91651	TRUE
MRPL52	0.50554	1.22279e-09	1.05556e-08	MRPL52	8.91265	FALSE
IGFBP5	-1.99707	1.2552e-09	1.08295e-08	IGFBP5	8.90129	TRUE
UFD1L	0.429199	1.27309e-09	1.09778e-08	UFD1L	8.89514	FALSE
IRAK1	0.884092	1.28506e-09	1.10749e-08	IRAK1	8.89108	FALSE
BCL2L11	0.741918	1.28918e-09	1.11043e-08	BCL2L11	8.88969	FALSE
PPM1A	-0.398466	1.30333e-09	1.12201e-08	PPM1A	8.88495	FALSE
DACT2	-2.20238	1.3093e-09	1.12653e-08	DACT2	8.88296	TRUE
TMEM163	1.68876	1.33924e-09	1.15165e-08	TMEM163	8.87314	TRUE
FOXN2	0.697437	1.34462e-09	1.15565e-08	FOXN2	8.8714	FALSE
SSPO	-1.19476	1.35063e-09	1.16018e-08	SSPO	8.86946	TRUE
THSD1	0.943094	1.36266e-09	1.16988e-08	THSD1	8.86561	FALSE
PIFO	-1.83293	1.38255e-09	1.18631e-08	PIFO	8.85932	TRUE
DENND4C	-0.683543	1.38617e-09	1.18876e-08	DENND4C	8.85818	FALSE
ATP9B	-0.470314	1.38882e-09	1.19039e-08	ATP9B	8.85735	FALSE
PORCN	0.812278	1.39416e-09	1.19366e-08	PORCN	8.85569	FALSE
SNRPGP10	0.845068	1.39416e-09	1.19366e-08	SNRPGP10	8.85569	FALSE
CASP4	0.845966	1.40508e-09	1.20236e-08	CASP4	8.8523	FALSE
AC006946.16	-1.35019	1.4135e-09	1.2089e-08	AC006946.16	8.8497	TRUE
ARID1B	-0.49686	1.42005e-09	1.21385e-08	ARID1B	8.84769	FALSE
GPALPP1	-0.441251	1.42735e-09	1.21942e-08	GPALPP1	8.84547	FALSE
DDO	-1.71293	1.44207e-09	1.23133e-08	DDO	8.84101	TRUE
LINC01269	2.44505	1.44374e-09	1.23208e-08	LINC01269	8.84051	TRUE
PSMB5	0.585202	1.4514e-09	1.23794e-08	PSMB5	8.83821	FALSE
MTMR7	-2.62459	1.46843e-09	1.25179e-08	MTMR7	8.83315	TRUE
PSME2	0.959891	1.48342e-09	1.26388e-08	PSME2	8.82874	FALSE
FAM169A	1.18898	1.5035e-09	1.2803e-08	FAM169A	8.8229	TRUE
CREBL2	-0.670044	1.51628e-09	1.29048e-08	CREBL2	8.81922	FALSE
AP000695.6	1.81676	1.51907e-09	1.29195e-08	AP000695.6	8.81842	TRUE
ULBP3	1.40541	1.51965e-09	1.29195e-08	ULBP3	8.81826	TRUE
KRT32	-2.86052	1.52952e-09	1.29946e-08	KRT32	8.81544	TRUE
SERPINB9P1	1.13381	1.53014e-09	1.29946e-08	SERPINB9P1	8.81527	TRUE
RAE1	0.506151	1.53739e-09	1.30492e-08	RAE1	8.81322	FALSE
GALE	1.00228	1.54394e-09	1.30976e-08	GALE	8.81137	TRUE
FCGR3A	1.92013	1.55905e-09	1.32186e-08	FCGR3A	8.80714	TRUE
ADGRB1	-1.55551	1.56032e-09	1.32223e-08	ADGRB1	8.80679	TRUE
C1orf74	1.22286	1.57602e-09	1.33482e-08	C1orf74	8.80244	TRUE
RNF38	-0.408657	1.58982e-09	1.34578e-08	RNF38	8.79865	FALSE
USP51	-1.0938	1.59446e-09	1.34898e-08	USP51	8.79739	TRUE
TTLL1	-0.805158	1.6081e-09	1.35979e-08	TTLL1	8.79369	FALSE
PCDHGA6	-0.979233	1.61718e-09	1.36673e-08	PCDHGA6	8.79124	FALSE
SLC12A7	-1.02611	1.62236e-09	1.37037e-08	SLC12A7	8.78985	TRUE
ZNF200	0.580765	1.6259e-09	1.37262e-08	ZNF200	8.78891	FALSE
PIK3C3	-0.414656	1.65844e-09	1.39934e-08	PIK3C3	8.7803	FALSE
RRAGB	-0.55403	1.66882e-09	1.40734e-08	RRAGB	8.77759	FALSE
AC025335.1	-1.40453	1.6733e-09	1.41036e-08	AC025335.1	8.77643	TRUE
ANKRD35	-1.86285	1.67842e-09	1.41392e-08	ANKRD35	8.7751	TRUE
CAPZB	0.421162	1.6943e-09	1.42653e-08	CAPZB	8.77101	FALSE
LMF1	-0.66007	1.70152e-09	1.43184e-08	LMF1	8.76916	FALSE
USP35	0.664072	1.70776e-09	1.4358e-08	USP35	8.76757	FALSE
OSBPL5	-0.701652	1.70804e-09	1.4358e-08	OSBPL5	8.7675	FALSE
CASP5	1.89033	1.72091e-09	1.44584e-08	CASP5	8.76424	TRUE
APLF	-0.800621	1.73037e-09	1.45301e-08	APLF	8.76186	FALSE
SLC20A2	0.7773	1.73225e-09	1.45381e-08	SLC20A2	8.76139	FALSE
STAT1	1.19867	1.73513e-09	1.45545e-08	STAT1	8.76067	TRUE
OAZ3	1.03667	1.74685e-09	1.46391e-08	OAZ3	8.75774	TRUE
IL2RA	1.62893	1.74708e-09	1.46391e-08	IL2RA	8.75769	TRUE
FZD8	-1.37211	1.75675e-09	1.47123e-08	FZD8	8.75529	TRUE
EFCAB7	-0.625082	1.76252e-09	1.47528e-08	EFCAB7	8.75387	FALSE
HNRNPK	0.355175	1.77491e-09	1.48486e-08	HNRNPK	8.75082	FALSE
RRBP1	0.630734	1.78147e-09	1.48955e-08	RRBP1	8.74922	FALSE
TCTN1	-0.528382	1.83336e-09	1.53212e-08	TCTN1	8.73675	FALSE
CADM3	-1.96805	1.8534e-09	1.54805e-08	CADM3	8.73203	TRUE
ELP2	-0.238359	1.87479e-09	1.56508e-08	ELP2	8.72705	FALSE
P2RY2	1.06082	1.88923e-09	1.57629e-08	P2RY2	8.72372	TRUE
RNF149	0.551771	1.89468e-09	1.58001e-08	RNF149	8.72246	FALSE
CD207	-1.98799	1.90303e-09	1.58613e-08	CD207	8.72055	TRUE
TNS2	-1.20125	1.90931e-09	1.59052e-08	TNS2	8.71912	TRUE
CD276	0.932857	1.9519e-09	1.62514e-08	CD276	8.70954	FALSE
CRTAC1	-1.79054	1.97154e-09	1.64059e-08	CRTAC1	8.70519	TRUE
PDPN	1.22736	1.97255e-09	1.64059e-08	PDPN	8.70497	TRUE
TCIRG1	0.841248	1.98808e-09	1.65263e-08	TCIRG1	8.70157	FALSE
GLTSCR2	-0.927177	1.99508e-09	1.65758e-08	GLTSCR2	8.70004	FALSE
ITPK1	0.525262	1.99956e-09	1.66e-08	ITPK1	8.69907	FALSE
ADGRG3	1.67913	2.00011e-09	1.66e-08	ADGRG3	8.69895	TRUE
PPP1R32	-1.16689	2.0024e-09	1.66102e-08	PPP1R32	8.69845	TRUE
NLGN3	-1.16755	2.0039e-09	1.66139e-08	NLGN3	8.69812	TRUE
TYR	-2.67548	2.01626e-09	1.67075e-08	TYR	8.69545	TRUE
ZWILCH	0.8387	2.0343e-09	1.68481e-08	ZWILCH	8.69159	FALSE
GSE1	-0.634583	2.03838e-09	1.68693e-08	GSE1	8.69072	FALSE
PES1	0.503068	2.03901e-09	1.68693e-08	PES1	8.69058	FALSE
IL7R	1.42707	2.04654e-09	1.69218e-08	IL7R	8.68898	TRUE
ACOT7	0.968336	2.0475e-09	1.69218e-08	ACOT7	8.68878	FALSE
MTMR11	-0.795156	2.07046e-09	1.71025e-08	MTMR11	8.68393	FALSE
TMEM178A	-1.95785	2.09889e-09	1.73283e-08	TMEM178A	8.67801	TRUE
ZNF34	-0.597616	2.11832e-09	1.74795e-08	ZNF34	8.67401	FALSE
SF3B6	0.543508	2.12075e-09	1.74903e-08	SF3B6	8.67351	FALSE
CYB5B	0.345758	2.12995e-09	1.7557e-08	CYB5B	8.67163	FALSE
PHGDH	-1.57363	2.15242e-09	1.77329e-08	PHGDH	8.66707	TRUE
PWP1	0.444911	2.15569e-09	1.77505e-08	PWP1	8.66641	FALSE
AXIN2	-1.32444	2.15694e-09	1.77516e-08	AXIN2	8.66616	TRUE
SLC6A4	-2.29936	2.1627e-09	1.77896e-08	SLC6A4	8.665	TRUE
ANKDD1B	-1.09157	2.17192e-09	1.78561e-08	ANKDD1B	8.66316	TRUE
PKIB	-1.14745	2.1742e-09	1.78655e-08	PKIB	8.6627	TRUE
CTTNBP2	-1.65296	2.18025e-09	1.79059e-08	CTTNBP2	8.66149	TRUE
SP110	0.741419	2.19568e-09	1.80232e-08	SP110	8.65843	FALSE
DTNA	-1.70731	2.20727e-09	1.81089e-08	DTNA	8.65614	TRUE
RALA	0.607141	2.20884e-09	1.81122e-08	RALA	8.65584	FALSE
DNALI1	-1.30593	2.21244e-09	1.81323e-08	DNALI1	8.65513	TRUE
CCDC122	-0.814563	2.21562e-09	1.81489e-08	CCDC122	8.65451	FALSE
SNRNP40	0.478043	2.22208e-09	1.81924e-08	SNRNP40	8.65324	FALSE
PCDH9	-1.79917	2.2239e-09	1.81978e-08	PCDH9	8.65288	TRUE
TPTEP1	-1.92377	2.24119e-09	1.83297e-08	TPTEP1	8.64952	TRUE
ISOC1	-0.926871	2.24719e-09	1.83692e-08	ISOC1	8.64836	FALSE
BEND5	-1.56144	2.26587e-09	1.85122e-08	BEND5	8.64477	TRUE
LINC00640	-1.12945	2.2709e-09	1.85437e-08	LINC00640	8.6438	TRUE
EIF5A	0.710932	2.27345e-09	1.85549e-08	EIF5A	8.64331	FALSE
SCAI	-0.588721	2.30791e-09	1.88264e-08	SCAI	8.63678	FALSE
MROH7	-1.47591	2.3196e-09	1.89119e-08	MROH7	8.63459	TRUE
ABHD12B	-2.43642	2.32109e-09	1.89142e-08	ABHD12B	8.63431	TRUE
SNRPD3	0.406941	2.38807e-09	1.94499e-08	SNRPD3	8.62195	FALSE
STAM	0.468873	2.40058e-09	1.95417e-08	STAM	8.61968	FALSE
IGHJ5	2.84159	2.40959e-09	1.96049e-08	IGHJ5	8.61806	TRUE
SNORA80B	1.51207	2.41292e-09	1.96218e-08	SNORA80B	8.61746	TRUE
HRNR	3.49701	2.42227e-09	1.96876e-08	HRNR	8.61578	TRUE
ACTG2	-2.25642	2.4364e-09	1.97923e-08	ACTG2	8.61325	TRUE
AUTS2	-0.744441	2.48013e-09	2.01371e-08	AUTS2	8.60553	FALSE
GPLD1	-1.95837	2.48917e-09	2.02001e-08	GPLD1	8.60395	TRUE
TMEM164	-1.01045	2.57936e-09	2.09212e-08	TMEM164	8.58849	TRUE
CES4A	-1.2774	2.58847e-09	2.09843e-08	CES4A	8.58696	TRUE
ZNF253	-1.02794	2.59143e-09	2.09974e-08	ZNF253	8.58646	TRUE
ALDOA	0.676128	2.62496e-09	2.12581e-08	ALDOA	8.58088	FALSE
GALNT2	0.766108	2.65019e-09	2.14514e-08	GALNT2	8.57672	FALSE
ZNF385D	-2.03284	2.65609e-09	2.14881e-08	ZNF385D	8.57576	TRUE
NUAK1	-1.00425	2.665e-09	2.1549e-08	NUAK1	8.5743	TRUE
TMEM165	0.522109	2.6777e-09	2.16406e-08	TMEM165	8.57224	FALSE
FAM172A	-0.597435	2.82308e-09	2.28038e-08	FAM172A	8.54928	FALSE
DERA	0.538192	2.8527e-09	2.30313e-08	DERA	8.54474	FALSE
NOMO2	0.343911	2.86139e-09	2.30895e-08	NOMO2	8.54342	FALSE
EFTUD2	0.48149	2.87836e-09	2.32145e-08	EFTUD2	8.54085	FALSE
ELF3	1.77186	2.88455e-09	2.32526e-08	ELF3	8.53992	TRUE
DTD2	0.496932	2.91887e-09	2.35171e-08	DTD2	8.53479	FALSE
LSM7	0.56703	2.94216e-09	2.36926e-08	LSM7	8.53133	FALSE
TMPRSS5	-1.29952	2.9663e-09	2.38659e-08	TMPRSS5	8.52778	TRUE
ICA1	-1.27739	2.96672e-09	2.38659e-08	ICA1	8.52772	TRUE
CDC25C	1.20897	2.98546e-09	2.40044e-08	CDC25C	8.52499	TRUE
RNPC3	-0.708934	3.01198e-09	2.42053e-08	RNPC3	8.52115	FALSE
SERPINA12	-3.07415	3.0187e-09	2.42468e-08	SERPINA12	8.52018	TRUE
SPC24	1.23025	3.02857e-09	2.43137e-08	SPC24	8.51876	TRUE
LMNB2	1.04007	3.04796e-09	2.44569e-08	LMNB2	8.51599	TRUE
HSPB7	-2.34097	3.064e-09	2.4573e-08	HSPB7	8.51371	TRUE
FA2H	-2.47774	3.08791e-09	2.47521e-08	FA2H	8.51034	TRUE
FAN1	-0.466759	3.09183e-09	2.47709e-08	FAN1	8.50978	FALSE
OSTC	0.514127	3.11336e-09	2.49307e-08	OSTC	8.50677	FALSE
RGN	-1.83372	3.14973e-09	2.5209e-08	RGN	8.50173	TRUE
UBE2G1	0.536708	3.15239e-09	2.52175e-08	UBE2G1	8.50136	FALSE
TMED9	0.520515	3.15585e-09	2.52323e-08	TMED9	8.50088	FALSE
ZNF703	-1.13669	3.19705e-09	2.55487e-08	ZNF703	8.49525	TRUE
XIRP1	2.61987	3.20582e-09	2.55941e-08	XIRP1	8.49406	TRUE
MAP4K3	-0.489007	3.20598e-09	2.55941e-08	MAP4K3	8.49404	FALSE
CTBP2P8	-1.39038	3.22026e-09	2.5695e-08	CTBP2P8	8.49211	TRUE
NDC80	1.18944	3.27273e-09	2.61005e-08	NDC80	8.48509	TRUE
EFHD1	-1.47819	3.3186e-09	2.64528e-08	EFHD1	8.47904	TRUE
ARMCX2	-1.3084	3.37373e-09	2.68786e-08	ARMCX2	8.47189	TRUE
CYP2U1	-1.13998	3.38711e-09	2.69716e-08	CYP2U1	8.47017	TRUE
AK6	0.489886	3.39673e-09	2.70344e-08	AK6	8.46894	FALSE
ADGRG2	-2.30492	3.43393e-09	2.73167e-08	ADGRG2	8.46421	TRUE
RRAGC	0.601195	3.4401e-09	2.73519e-08	RRAGC	8.46343	FALSE
MT1X	-0.992989	3.45728e-09	2.74746e-08	MT1X	8.46127	FALSE
CCDC129	-3.01516	3.46612e-09	2.75309e-08	CCDC129	8.46016	TRUE
PHF3	-0.543769	3.50176e-09	2.78e-08	PHF3	8.45571	FALSE
ZNF782	-0.658842	3.50788e-09	2.78321e-08	ZNF782	8.45495	FALSE
KSR1	-0.63001	3.50935e-09	2.78321e-08	KSR1	8.45477	FALSE
MATN2	-1.23396	3.51174e-09	2.7837e-08	MATN2	8.45448	TRUE
VAV2	1.03025	3.51895e-09	2.78801e-08	VAV2	8.45359	TRUE
CRB2	-2.34905	3.5211e-09	2.7883e-08	CRB2	8.45332	TRUE
VDAC2	0.530943	3.5312e-09	2.7949e-08	VDAC2	8.45208	FALSE
RHOA	0.350411	3.53799e-09	2.79886e-08	RHOA	8.45124	FALSE
METAP1	0.516238	3.54065e-09	2.79956e-08	METAP1	8.45092	FALSE
SLC19A1	0.850359	3.56916e-09	2.82068e-08	SLC19A1	8.44743	FALSE
SSSCA1	0.59384	3.5918e-09	2.83714e-08	SSSCA1	8.44469	FALSE
C6orf25	-1.56541	3.59596e-09	2.839e-08	C6orf25	8.44418	TRUE
B3GNT2	0.662606	3.6061e-09	2.84558e-08	B3GNT2	8.44296	FALSE
SNX11	0.425544	3.60875e-09	2.84624e-08	SNX11	8.44264	FALSE
ZMAT5	0.987362	3.61656e-09	2.85097e-08	ZMAT5	8.4417	FALSE
TSGA10	-0.880306	3.6247e-09	2.85595e-08	TSGA10	8.44073	FALSE
C5orf66	1.42884	3.68652e-09	2.90321e-08	C5orf66	8.43338	TRUE
ZNF204P	-1.39193	3.70872e-09	2.91922e-08	ZNF204P	8.43078	TRUE
TTC3	-0.60392	3.72448e-09	2.93016e-08	TTC3	8.42893	FALSE
SMIM12	0.415042	3.73356e-09	2.93583e-08	SMIM12	8.42788	FALSE
RSAD2	2.03385	3.76174e-09	2.95651e-08	RSAD2	8.42461	TRUE
[truncated: 7,370 more rows]

## Sheet: matched_reactome-terms
	ID	Description	setSize	enrichmentScore	NES	pvalue	p.adjust	qvalue	rank	leading_edge	core_enrichment
R-HSA-909733	R-HSA-909733	Interferon alpha/beta signaling	40	0.72585	2.82438	1e-10	1e-10	4.48e-09	1269	tags=65%, list=14%, signal=56%	OASL/ISG15/IFI27/OAS2/RSAD2/IFI6/MX1/ISG20/BST2/IFIT3/OAS3/XAF1/STAT1/IFITM1/SOCS1/SOCS3/IFITM3/IRF7/IFI35/IFIT1/IRF1/OAS1/USP18/PSMB8/IFIT2/MX2
R-HSA-69620	R-HSA-69620	Cell Cycle Checkpoints	181	0.515134	2.62927	1e-10	1e-10	4.48e-09	3372	tags=76%, list=38%, signal=48%	CDKN2A/CDC20/SKA1/CCNB1/PLK1/CCNA1/BIRC5/ERCC6L/UBE2C/KIF2C/CDC45/BUB1/CCNB2/PKMYT1/CCNA2/MCM10/SFN/GTSE1/CDCA8/KIF18A/AURKB/CDC6/CLSPN/SPC24/CENPE/CDC25C/ORC1/KNL1/NDC80/MAD2L1/EXO1/UBE2S/BLM/BUB1B/CDC25A/NUF2/ORC6/ZWINT/CDK1/CCNE1/CENPA/PSMB9/CENPN/PSME2/YWHAQ/SGO1/CENPF/CHEK1/PSMB10/YWHAZ/CENPI/CENPK/MCM2/CENPO/PSMB8/ZWILCH/SPC25/SGO2/SKA2/RFC4/YWHAH/CCNE2/PSMD2/NUP37/MCM5/PSMB2/CENPL/BRIP1/CD…
R-HSA-69306	R-HSA-69306	DNA Replication	103	0.543024	2.53864	1e-10	1e-10	4.48e-09	3356	tags=81%, list=38%, signal=51%	CCNA1/UBE2C/CDC45/CCNA2/MCM10/CDC6/ORC1/UBE2S/GINS4/ORC6/CCNE1/PSMB9/PSME2/GINS1/PSMB10/FEN1/GINS2/MCM2/PSMB8/GINS3/POLE2/RFC4/CCNE2/PSMD2/POLE4/PCNA/MCM5/PSMB2/CDC7/DNA2/DBF4/MCM6/RFC5/PSMB5/CDT1/PSME1/MCM4/PSMA6/PSMA5/PSMA7/MCM7/PSME3/SKP2/PSMA4/UBE2D1/RPA3/POLE3/MCM3/PSMD9/PRIM2/PSMB7/PSMB6/PSMD1/PSMD11/PSMD14/UBC/KPNB1/POLD2/ANAPC11/PSMC1/UBE2E1/POLD1/PSMB4/PSMB1/PSMD10/RFC3/PSME4/POLD4/PSMD1…
R-HSA-69278	R-HSA-69278	Cell Cycle, Mitotic	333	0.457009	2.52956	1e-10	1e-10	4.48e-09	3372	tags=71%, list=38%, signal=46%	CDKN2A/TUBB3/MYBL2/CDC20/SKA1/AURKA/CCNB1/RRM2/TUBA1C/PLK1/KIF20A/FOXM1/CCNA1/BIRC5/ERCC6L/UBE2C/KIF2C/KIF23/PHLDA1/CDC45/PTTG1/BUB1/CCNB2/PKMYT1/NCAPH/NEK2/CCNA2/NCAPG/CDCA5/MCM10/GTSE1/CDCA8/TPX2/KIF18A/LYN/AURKB/CDC6/SPC24/CENPE/CDC25C/ORC1/KNL1/NDC80/CDC25B/MAD2L1/UBE2S/GINS4/BUB1B/TK1/CDC25A/NUF2/ORC6/ZWINT/TUBB6/CDK1/CCNE1/CENPA/PSMB9/CENPN/HMMR/PSME2/TOP2A/HDAC1/GINS1/SGO1/CENPF/PSMB10/CEN…
R-HSA-1640170	R-HSA-1640170	Cell Cycle	402	0.445397	2.50126	1e-10	1e-10	4.48e-09	3395	tags=69%, list=38%, signal=45%	CDKN2A/TUBB3/MYBL2/CDC20/PIF1/SKA1/AURKA/CCNB1/RRM2/TUBA1C/PLK1/KIF20A/FOXM1/CCNA1/BIRC5/ERCC6L/UBE2C/KIF2C/KIF23/PHLDA1/CDC45/PTTG1/BUB1/CCNB2/PKMYT1/NCAPH/NEK2/CCNA2/NCAPG/CDCA5/MCM10/SFN/GTSE1/HJURP/CDCA8/TPX2/KIF18A/LYN/AURKB/CDC6/CLSPN/SPC24/CENPE/CDC25C/ORC1/KNL1/NDC80/CDC25B/MAD2L1/EXO1/UBE2S/BLM/GINS4/BUB1B/CENPW/TK1/CDC25A/NUF2/OIP5/ORC6/ZWINT/TUBB6/CDK1/CCNE1/CENPA/PSMB9/CENPN/RAD51/HMM…
R-HSA-69481	R-HSA-69481	G2/M Checkpoints	92	0.550367	2.48101	1e-10	1e-10	4.48e-09	3283	tags=82%, list=37%, signal=52%	CCNB1/CDC45/CCNB2/PKMYT1/MCM10/SFN/GTSE1/CDC6/CLSPN/CDC25C/ORC1/EXO1/BLM/CDC25A/ORC6/CDK1/PSMB9/PSME2/YWHAQ/CHEK1/PSMB10/YWHAZ/MCM2/PSMB8/RFC4/YWHAH/PSMD2/MCM5/PSMB2/BRIP1/CDC7/YWHAG/DNA2/DBF4/MCM6/RFC5/PSMB5/PSME1/MCM4/PSMA6/PSMA5/PSMA7/MCM7/PSME3/PSMA4/HUS1/BRCA1/RPA3/UBE2N/MCM3/PSMD9/PSMB7/PSMB6/PSMD1/PSMD11/PSMD14/UBC/RNF8/UBE2V2/PSMC1/PSMB4/PSMB1/PSMD10/RFC3/PSME4/CHEK2/PSMD12/PSMD3/RFC2/PSM…
R-HSA-69239	R-HSA-69239	Synthesis of DNA	97	0.545059	2.47829	1e-10	1e-10	4.48e-09	3356	tags=81%, list=38%, signal=51%	CCNA1/UBE2C/CDC45/CCNA2/CDC6/ORC1/UBE2S/GINS4/ORC6/CCNE1/PSMB9/PSME2/GINS1/PSMB10/FEN1/GINS2/MCM2/PSMB8/GINS3/POLE2/RFC4/CCNE2/PSMD2/POLE4/PCNA/MCM5/PSMB2/DNA2/MCM6/RFC5/PSMB5/CDT1/PSME1/MCM4/PSMA6/PSMA5/PSMA7/MCM7/PSME3/SKP2/PSMA4/UBE2D1/RPA3/POLE3/MCM3/PSMD9/PRIM2/PSMB7/PSMB6/PSMD1/PSMD11/PSMD14/UBC/POLD2/ANAPC11/PSMC1/UBE2E1/POLD1/PSMB4/PSMB1/PSMD10/RFC3/PSME4/POLD4/PSMD12/POLA2/CUL1/PSMD3/RFC…
R-HSA-68882	R-HSA-68882	Mitotic Anaphase	165	0.480573	2.44661	1e-10	1e-10	4.48e-09	3372	tags=72%, list=38%, signal=45%	TUBB3/CDC20/SKA1/CCNB1/TUBA1C/PLK1/BIRC5/ERCC6L/UBE2C/KIF2C/PTTG1/BUB1/CCNB2/CDCA5/CDCA8/KIF18A/AURKB/SPC24/CENPE/KNL1/NDC80/MAD2L1/UBE2S/BUB1B/NUF2/ZWINT/TUBB6/CDK1/CENPA/PSMB9/CENPN/PSME2/SGO1/CENPF/PSMB10/CENPI/TUBA4A/TUBB2A/CENPK/CENPO/PSMB8/RAN/RCC1/ZWILCH/SPC25/SGO2/SKA2/LMNB1/PSMD2/NUP37/PSMB2/CENPL/TUBA1B/SPDL1/VRK2/ESPL1/PSMB5/PSME1/PSMA6/CENPM/PSMA5/PSMA7/PSME3/DYNLL1/CENPU/PSMA4/INCENP…
R-HSA-2555396	R-HSA-2555396	Mitotic Metaphase and Anaphase	166	0.481581	2.44206	1e-10	1e-10	4.48e-09	3372	tags=72%, list=38%, signal=45%	TUBB3/CDC20/SKA1/CCNB1/TUBA1C/PLK1/BIRC5/ERCC6L/UBE2C/KIF2C/PTTG1/BUB1/CCNB2/CDCA5/CDCA8/KIF18A/AURKB/SPC24/CENPE/KNL1/NDC80/MAD2L1/UBE2S/BUB1B/NUF2/ZWINT/TUBB6/CDK1/CENPA/PSMB9/CENPN/PSME2/SGO1/CENPF/PSMB10/CENPI/TUBA4A/TUBB2A/CENPK/CENPO/PSMB8/RAN/RCC1/ZWILCH/SPC25/SGO2/SKA2/LMNB1/PSMD2/NUP37/PSMB2/FBXO5/CENPL/TUBA1B/SPDL1/VRK2/ESPL1/PSMB5/PSME1/PSMA6/CENPM/PSMA5/PSMA7/PSME3/DYNLL1/CENPU/PSMA4/…
R-HSA-1280215	R-HSA-1280215	Cytokine Signaling in Immune system	413	0.418204	2.37042	1e-10	1e-10	4.48e-09	2107	tags=44%, list=24%, signal=35%	IL24/MMP1/IL36A/MMP3/CXCL8/S100A12/CXCL1/OASL/KPNA7/OSM/CSF3/GBP6/LCN2/MMP9/CSF2/IL1B/CXCL10/TNFRSF17/IL23A/ISG15/ANXA1/CD80/IL1A/IL11/IL20/IFI27/OAS2/GBP5/RSAD2/TNFRSF9/FCGR1A/TNFRSF12A/TNFSF9/IFI6/IFNG/ITGAX/FSCN1/FPR1/MX1/IL2RA/PTGS2/TNFRSF4/ISG20/BST2/IFIT3/IL36G/BIRC5/GBP1/HIF1A/IL7R/IL4R/IL12RB2/CSF3R/OAS3/ICAM1/CCL20/LYN/IL21R/CXCL2/KPNA2/IL18RAP/CLCF1/XAF1/STX1A/STAT1/IL1RN/IL32/IFITM1/MT…
R-HSA-2467813	R-HSA-2467813	Separation of Sister Chromatids	137	0.48012	2.366	1e-10	1e-10	4.48e-09	3372	tags=72%, list=38%, signal=46%	TUBB3/CDC20/SKA1/TUBA1C/PLK1/BIRC5/ERCC6L/UBE2C/KIF2C/PTTG1/BUB1/CDCA5/CDCA8/KIF18A/AURKB/SPC24/CENPE/KNL1/NDC80/MAD2L1/UBE2S/BUB1B/NUF2/ZWINT/TUBB6/CENPA/PSMB9/CENPN/PSME2/SGO1/CENPF/PSMB10/CENPI/TUBA4A/TUBB2A/CENPK/CENPO/PSMB8/ZWILCH/SPC25/SGO2/SKA2/PSMD2/NUP37/PSMB2/CENPL/TUBA1B/SPDL1/ESPL1/PSMB5/PSME1/PSMA6/CENPM/PSMA5/PSMA7/PSME3/DYNLL1/CENPU/PSMA4/INCENP/UBE2D1/CENPH/CENPQ/MAPRE1/PSMD9/RCC2…
R-HSA-68886	R-HSA-68886	M Phase	229	0.441683	2.33719	1e-10	1e-10	4.48e-09	3372	tags=68%, list=38%, signal=43%	TUBB3/CDC20/SKA1/CCNB1/TUBA1C/PLK1/KIF20A/BIRC5/ERCC6L/UBE2C/KIF2C/KIF23/PTTG1/BUB1/CCNB2/NCAPH/NEK2/NCAPG/CDCA5/CDCA8/KIF18A/AURKB/SPC24/CENPE/KNL1/NDC80/MAD2L1/UBE2S/BUB1B/NUF2/ZWINT/TUBB6/CDK1/CENPA/PSMB9/CENPN/PSME2/SGO1/CENPF/PSMB10/CENPI/TUBA4A/TUBB2A/CENPK/CENPO/PSMB8/RAN/RCC1/ZWILCH/SPC25/SGO2/PLK4/SKA2/LMNB1/PSMD2/NUP37/PSMB2/FBXO5/CENPL/TUBA1B/NCAPG2/YWHAG/SPDL1/VRK2/ESPL1/TUBG1/PSMB5/T…
R-HSA-8953854	R-HSA-8953854	Metabolism of RNA	369	0.412974	2.3053	1e-10	1e-10	4.48e-09	4118	tags=82%, list=46%, signal=46%	APOBEC3A/IGF2BP3/APOBEC3B/IGF2BP1/IGF2BP2/PPIL1/PSMB9/ZMAT5/PSME2/PSMB10/YWHAZ/PSMB8/RAN/DDX39A/HSPA8/SNRPG/EBNA1BP2/RPL26L1/DDX21/THOC3/NOP2/FTSJ1/NOP10/PSMD2/NIP7/ERI1/SNRPC/PRMT5/NOP56/NUP37/EXOSC4/SNRPF/PSMB2/SNRPD1/BYSL/DCAF13/DKC1/HSPB1/SNRPB/ALYREF/EIF4A3/RRP36/CSTF2/PSMB5/DUS2/SNRNP25/LSM7/NXT1/PSME1/RPP40/PSMA6/METTL1/PLRG1/ISG20L2/PSMA5/RRP9/WDR77/SF3B6/PSMA7/PNO1/UTP11/PSME3/RPL22L1/RI…
R-HSA-449147	R-HSA-449147	Signaling by Interleukins	274	0.406764	2.23095	1e-10	1e-10	4.48e-09	1763	tags=37%, list=20%, signal=31%	IL24/MMP1/IL36A/MMP3/CXCL8/S100A12/CXCL1/OSM/CSF3/LCN2/MMP9/CSF2/IL1B/CXCL10/IL23A/ANXA1/CD80/IL1A/IL11/IL20/IFNG/ITGAX/FSCN1/FPR1/IL2RA/PTGS2/IL36G/BIRC5/HIF1A/IL7R/IL4R/IL12RB2/CSF3R/ICAM1/CCL20/LYN/IL21R/CXCL2/IL18RAP/CLCF1/STX1A/STAT1/IL1RN/IL32/SOCS1/SOCS3/JAK3/IL12RB1/IL1RL1/PIK3CD/PTPN7/GSTO1/SHC1/PSMB9/SERPINB2/STAT4/PSME2/USP18/PSMB10/YWHAZ/IL36RN/IRAK1/IL6/CSF2RB/IKBIP/CCR1/IL9R/IRAK2/P…
R-HSA-6798695	R-HSA-6798695	Neutrophil degranulation	284	0.394767	2.14326	1e-10	1e-10	4.48e-09	1887	tags=40%, list=21%, signal=33%	S100A12/TCN1/S100A9/HRNR/CXCL1/S100A8/OLR1/S100P/S100A7/LCN2/MMP9/CEACAM6/FPR2/CD177/SLPI/FOLR3/FCAR/SERPINB1/ADGRE3/SERPINB3/SLC11A1/PLAUR/FABP5/PLAU/ITGAX/SERPINA1/PNP/MMP25/ADAM8/FPR1/ADGRG3/CSTB/GPR84/BST2/S100A11/RAB31/CXCR1/CHIT1/FCGR2A/PYGL/GSTP1/UNC13D/PKM/LPCAT1/SIGLEC14/CDA/TNFAIP6/SELL/COTL1/CTSC/RHOF/RAP2B/LILRB3/CAP1/HMOX2/C5AR1/PGAM1/PLAC8/HSPA6/LILRB2/SIRPB1/MGAM/GRN/TBC1D10C/CTSB/…
R-HSA-556833	R-HSA-556833	Metabolism of lipids	414	-0.426606	-1.87778	1e-10	1e-10	4.48e-09	2276	tags=35%, list=26%, signal=27%	PLB1/ALOX12/ACSL6/MSMO1/PIP5K1B/ACER2/PIK3C2B/AACS/BDH2/AGPAT1/GSTM4/ACADM/LPIN1/HADH/BMX/ACOT4/ACAT1/PLA2G6/SLC25A20/PLPP1/AGPAT3/DHCR24/HSD17B2/PCYT1B/HSD11B2/ELOVL6/ALOXE3/NR1D1/LIPH/SLC44A5/ABCC3/NR1H3/INPP5J/PPARA/ME1/ACAA2/HPGD/CUBN/DEGS1/PCCA/STAR/HACL1/PLA2G4F/SLC27A1/DHCR7/GDPD1/PLIN2/CYP2J2/FITM2/PIK3R1/ACSF2/CYP4F3/PEX11A/PRKD1/ABHD5/ARNT2/CYP2U1/ACP6/ELOVL5/DEGS2/PLPP3/POMC/TM7SF2/ABC…
R-HSA-913531	R-HSA-913531	Interferon Signaling	123	0.489701	2.3439	1.22e-10	1.22e-10	5.15e-09	2428	tags=54%, list=27%, signal=40%	OASL/KPNA7/GBP6/ISG15/IFI27/OAS2/GBP5/RSAD2/FCGR1A/IFI6/IFNG/MX1/ISG20/BST2/IFIT3/GBP1/OAS3/ICAM1/KPNA2/XAF1/STAT1/IFITM1/MT2A/GBP4/SOCS1/SOCS3/IFITM3/IRF7/IFI35/IFIT1/IRF1/OAS1/UBE2L6/IFI30/USP18/HERC5/PSMB8/IFIT2/MX2/TRIM22/PTAFR/TRIM6/EIF2AK2/NUP37/FLNA/IFNAR2/MID1/TRIM21/B2M/EIF4A3/DDX58/GBP3/IFNGR2/IFNGR1/FLNB/PML/IFIT5/TRIM14/RAE1/EIF4E/ABCE1/NUP50/NUP93/PTPN1/NUP205/SP100/UBE2N
R-HSA-2500257	R-HSA-2500257	Resolution of Sister Chromatid Cohesion	84	0.542085	2.40601	6.07e-10	6.07e-10	2.42e-08	1305	tags=44%, list=15%, signal=38%	TUBB3/CDC20/SKA1/CCNB1/TUBA1C/PLK1/BIRC5/ERCC6L/KIF2C/BUB1/CCNB2/CDCA5/CDCA8/KIF18A/AURKB/SPC24/CENPE/KNL1/NDC80/MAD2L1/BUB1B/NUF2/ZWINT/TUBB6/CDK1/CENPA/CENPN/SGO1/CENPF/CENPI/TUBA4A/TUBB2A/CENPK/CENPO/ZWILCH/SPC25/SGO2
R-HSA-453279	R-HSA-453279	Mitotic G1 phase and G1/S transition	117	0.481204	2.31045	1.39e-09	1.39e-09	5.25e-08	3242	tags=74%, list=36%, signal=47%	CDKN2A/MYBL2/CCNB1/RRM2/CCNA1/CDC45/CCNA2/MCM10/LYN/CDC6/ORC1/TK1/CDC25A/ORC6/CDK1/CCNE1/PSMB9/PSME2/TOP2A/HDAC1/PSMB10/SRC/MCM2/PSMB8/POLE2/E2F3/TYMS/CCNE2/PSMD2/CKS1B/POLE4/PCNA/MCM5/PSMB2/FBXO5/CDC7/DBF4/CDKN1A/MCM6/CDKN2B/PSMB5/CDT1/CCND2/E2F4/PSME1/MCM4/PSMA6/PSMA5/PSMA7/MCM7/PSME3/SKP2/PSMA4/RB1/RPA3/CDK7/POLE3/TFDP1/MCM3/PSMD9/CDK6/PRIM2/PSMB7/PSMB6/PSMD1/PSMD11/DHFR/PSMD14/UBC/E2F1/CDK4/P…
R-HSA-69242	R-HSA-69242	S Phase	125	0.469172	2.24401	1.63e-09	1.63e-09	5.85e-08	3392	tags=75%, list=38%, signal=47%	CCNA1/UBE2C/CDC45/CCNA2/CDCA5/CDC6/ORC1/CDC25B/UBE2S/GINS4/CDC25A/ORC6/CCNE1/PSMB9/PSME2/GINS1/PSMB10/FEN1/GINS2/MCM2/PSMB8/ESCO2/GINS3/POLE2/RFC4/CCNE2/PSMD2/CKS1B/POLE4/PCNA/MCM5/PSMB2/DNA2/CDKN1A/MCM6/RFC5/PSMB5/CDT1/E2F4/PSME1/MCM4/PSMA6/PSMA5/PSMA7/MCM7/PSME3/SKP2/PSMA4/RB1/UBE2D1/RPA3/CDK7/POLE3/TFDP1/MCM3/PSMD9/PRIM2/PSMB7/PSMB6/PSMD1/PSMD11/PSMD14/UBC/E2F1/CDK4/POLD2/ANAPC11/PSMC1/RAD21/U…
R-HSA-5663220	R-HSA-5663220	RHO GTPases Activate Formins	95	0.518738	2.35256	2.85e-09	2.85e-09	9.73e-08	1792	tags=51%, list=20%, signal=41%	TUBB3/CDC20/SKA1/TUBA1C/PLK1/BIRC5/ERCC6L/KIF2C/BUB1/CDCA8/KIF18A/AURKB/SPC24/CENPE/KNL1/NDC80/MAD2L1/BUB1B/NUF2/RHOD/ZWINT/FMNL2/TUBB6/CENPA/CENPN/PFN2/ACTB/SGO1/CENPF/CENPI/TUBA4A/SRC/TUBB2A/CENPK/DIAPH3/CENPO/ZWILCH/SPC25/ITGB1/SGO2/PFN1/SKA2/FMNL3/NUP37/CENPL/TUBA1B/SPDL1/ACTG1
R-HSA-1280218	R-HSA-1280218	Adaptive Immune System	416	0.309941	1.76609	3.99e-09	3.99e-09	1.3e-07	1914	tags=32%, list=21%, signal=27%	S100A9/S100A8/TREM1/SIGLEC12/TREM2/CD80/CD19/PRKCQ/CD79A/LILRA5/TUBB3/FCGR1A/FCGR3A/CD274/CD300LF/CTLA4/CDC20/SLAMF7/CD22/TUBA1C/KIF4A/CTSL/SIGLEC7/BLK/TREML2/KIF20A/ICOS/UBE2C/PDCD1/KIF2C/LILRB1/KIF23/ULBP3/CD300E/HERC6/ASB2/XDH/ICAM1/KLRC1/KIF18A/LYN/AP1S3/CARD11/LCP2/CENPE/MICB/UBE2S/IFITM1/SELL/PTPN22/SOCS1/SOCS3/CTSC/ENAH/LAG3/ULBP1/TUBB6/LILRB3/PIK3CD/KLRD1/TAP2/PSMB9/DTX3L/TAP1/PVR/UBA6/LI…
R-HSA-162906	R-HSA-162906	HIV Infection	144	0.436785	2.1869	5.96e-09	5.96e-09	1.86e-07	4121	tags=89%, list=46%, signal=49%	AP1S3/PSMB9/CXCR4/PSME2/PSMB10/FEN1/PSMB8/RAN/RCC1/VPS37B/CD247/APOBEC3G/RANBP1/CCR5/PSMD2/LCK/NUP37/PSMB2/AP2M1/AP2S1/TAF13/B2M/PPIA/NPM1/PSMB5/XRCC4/HMGA1/PSME1/PSMA6/PSMA5/PSMA7/PSME3/PSMA4/RAE1/NUP50/NUP93/POLR2H/FURIN/UBAP1/CDK7/NUP205/GTF2E2/POLR2L/NDC1/NEDD4L/PSMD9/NELFE/AP1S1/RAC1/PSMB7/PSMB6/PACS1/LIG4/GTF2H3/TAF2/SEC13/PSMD1/PSMD11/PSMD14/SSRP1/XRCC6/GTF2A2/UBC/KPNB1/PSMC1/CHMP5/NUP107/…
R-HSA-195258	R-HSA-195258	RHO GTPase Effectors	167	0.402299	2.04523	1.52e-08	1.52e-08	4.53e-07	1792	tags=44%, list=20%, signal=36%	S100A9/S100A8/TUBB3/CDC20/SKA1/TUBA1C/PLK1/BIRC5/KIF14/ERCC6L/KIF2C/BUB1/RAC2/SFN/CDCA8/KIF18A/AURKB/SPC24/CENPE/CDC25C/KNL1/NDC80/MAD2L1/BUB1B/NUF2/RHOD/ZWINT/FMNL2/TUBB6/ARPC1B/CENPA/CENPN/PFN2/NCF1/IQGAP3/ACTB/YWHAQ/SGO1/CENPF/PRC1/YWHAZ/CENPI/TUBA4A/LIMK1/SRC/TUBB2A/CENPK/DIAPH3/CENPO/ZWILCH/SPC25/ITGB1/CFL1/SGO2/MYH9/CYBA/PFN1/SKA2/YWHAH/TAX1BP3/FMNL3/RHOG/NCF2/NUP37/FLNA/ARPC3/CENPL/CALM1/T…
R-HSA-68877	R-HSA-68877	Mitotic Prometaphase	126	0.450924	2.16035	2.19e-08	2.19e-08	6.28e-07	2989	tags=62%, list=34%, signal=42%	TUBB3/CDC20/SKA1/CCNB1/TUBA1C/PLK1/BIRC5/ERCC6L/KIF2C/BUB1/CCNB2/NCAPH/NEK2/NCAPG/CDCA5/CDCA8/KIF18A/AURKB/SPC24/CENPE/KNL1/NDC80/MAD2L1/BUB1B/NUF2/ZWINT/TUBB6/CDK1/CENPA/CENPN/SGO1/CENPF/CENPI/TUBA4A/TUBB2A/CENPK/CENPO/ZWILCH/SPC25/SGO2/PLK4/SKA2/NUP37/CENPL/TUBA1B/YWHAG/SPDL1/TUBG1/TUBB/HAUS8/CENPM/DYNLL1/CENPU/SMC2/INCENP/SMC4/CENPH/CENPQ/NCAPD2/MAPRE1/RCC2/NEK7/NEDD1/SEC13/CEP72/MZT2A/HAUS2/D…
R-HSA-72203	R-HSA-72203	Processing of Capped Intron-Containing Pre-mRNA	128	0.439301	2.10319	3.81e-08	3.81e-08	1.05e-06	4157	tags=90%, list=47%, signal=49%	PPIL1/ZMAT5/DDX39A/HSPA8/SNRPG/THOC3/SNRPC/NUP37/SNRPF/SNRPD1/SNRPB/ALYREF/EIF4A3/CSTF2/SNRNP25/LSM7/NXT1/PLRG1/SF3B6/PRPF4/LSM4/MAGOH/RAE1/EIF4E/NUP50/SRSF9/NUP93/POLR2H/EFTUD2/SNRNP40/NUP205/POLR2L/NDC1/CPSF3/SEC13/BUD31/U2AF2/HNRNPC/SNRPB2/SNRPD3/PUF60/SRSF1/PHF5A/LSM2/DDX23/NUP107/PTBP1/CPSF2/NUP62/DNAJC8/CD2BP2/SNRPE/YBX1/SF3B4/POLR2G/PPIH/SLBP/HNRNPK/NUP155/LSM5/SNRPA/RNPS1/HNRNPF/CTNNBL1/R…
R-HSA-69206	R-HSA-69206	G1/S Transition	104	0.476219	2.23544	4.68e-08	4.68e-08	1.24e-06	3283	tags=75%, list=37%, signal=48%	CCNB1/RRM2/CCNA1/CDC45/CCNA2/MCM10/CDC6/ORC1/TK1/CDC25A/ORC6/CDK1/CCNE1/PSMB9/PSME2/HDAC1/PSMB10/MCM2/PSMB8/POLE2/TYMS/CCNE2/PSMD2/CKS1B/POLE4/PCNA/MCM5/PSMB2/FBXO5/CDC7/DBF4/CDKN1A/MCM6/PSMB5/CDT1/E2F4/PSME1/MCM4/PSMA6/PSMA5/PSMA7/MCM7/PSME3/SKP2/PSMA4/RB1/RPA3/CDK7/POLE3/TFDP1/MCM3/PSMD9/PRIM2/PSMB7/PSMB6/PSMD1/PSMD11/DHFR/PSMD14/UBC/E2F1/CDK4/PSMC1/PSMB4/PSMB1/PSMD10/RBL1/PSMD12/POLA2/CUL1/PSM…
R-HSA-397014	R-HSA-397014	Muscle contraction	103	-0.548814	-2.1249	6.53e-08	6.53e-08	1.67e-06	2020	tags=57%, list=23%, signal=45%	MYLK/VIM/TNNT2/KCNJ12/NPR1/KCNK5/ATP1B2/ALDH2/CACNA1H/NPR2/MYL9/MYH3/PDE5A/KCND2/SCN3A/ACTA2/SCN5A/CACNB1/RYR2/KCNJ11/CACNA1G/NEB/NOS1/KCNK15/SCN11A/ABCC9/KCNIP2/RYR3/TNNT3/SLC8A3/MYL3/FGF13/TRPC1/KCNK7/ACTC1/TNNC2/TMOD1/SCN9A/FXYD6/DMD/SORBS1/CACNB2/CORIN/CACNA2D2/LMOD1/ACTA1/ATP2B2/ACTG2/CAMK2B/PLN/TNNC1/CES1/CASQ2/KCNK2/DES/SCN7A/ATP1A2/MYH11/MYBPC1
R-HSA-69002	R-HSA-69002	DNA Replication Pre-Initiation	80	0.522107	2.29351	6.81e-08	6.81e-08	1.68e-06	3356	tags=78%, list=38%, signal=49%	UBE2C/CDC45/MCM10/CDC6/ORC1/UBE2S/ORC6/PSMB9/PSME2/PSMB10/MCM2/PSMB8/POLE2/PSMD2/POLE4/MCM5/PSMB2/CDC7/DBF4/MCM6/PSMB5/CDT1/PSME1/MCM4/PSMA6/PSMA5/PSMA7/MCM7/PSME3/PSMA4/UBE2D1/RPA3/POLE3/MCM3/PSMD9/PRIM2/PSMB7/PSMB6/PSMD1/PSMD11/PSMD14/UBC/KPNB1/ANAPC11/PSMC1/UBE2E1/PSMB4/PSMB1/PSMD10/PSMD12/POLA2/PSMD3/PSMC6/ANAPC15/PRIM1/PSMA3/PSMD4/PSMA1/PSMC4/CDC27/FZR1/PSMD13
R-HSA-453274	R-HSA-453274	Mitotic G2-G2/M phases	129	0.432938	2.07592	7.48e-08	7.48e-08	1.79e-06	3914	tags=84%, list=44%, signal=48%	TUBB3/MYBL2/AURKA/CCNB1/TUBA1C/PLK1/FOXM1/CCNA1/PHLDA1/CCNB2/PKMYT1/NEK2/CCNA2/GTSE1/TPX2/CDC25C/CDC25B/CDC25A/TUBB6/CDK1/PSMB9/HMMR/PSME2/CENPF/PSMB10/TUBA4A/TUBB2A/PSMB8/PLK4/BORA/E2F3/PSMD2/PSMB2/TUBA1B/YWHAG/CDKN1A/TUBG1/PSMB5/TUBB/HAUS8/PSME1/PSMA6/PSMA5/PSMA7/PSME3/DYNLL1/PSMA4/CDK7/MAPRE1/PSMD9/NEDD1/PSMB7/PSMB6/RAB8A/PSMD1/PSMD11/CEP72/MZT2A/PSMD14/UBC/HAUS2/E2F1/CSNK1E/PSMC1/MZT1/CEP152/…
R-HSA-69052	R-HSA-69052	Switching of origins to a post-replicative state	73	0.532205	2.29847	8.49e-08	8.49e-08	1.96e-06	3965	tags=93%, list=44%, signal=52%	CCNA1/UBE2C/CCNA2/CDC6/ORC1/UBE2S/ORC6/CCNE1/PSMB9/PSME2/PSMB10/MCM2/PSMB8/CCNE2/PSMD2/MCM5/PSMB2/MCM6/PSMB5/CDT1/PSME1/MCM4/PSMA6/PSMA5/PSMA7/MCM7/PSME3/SKP2/PSMA4/UBE2D1/MCM3/PSMD9/PSMB7/PSMB6/PSMD1/PSMD11/PSMD14/UBC/ANAPC11/PSMC1/UBE2E1/PSMB4/PSMB1/PSMD10/PSME4/PSMD12/CUL1/PSMD3/PSMC6/ANAPC15/PSMA3/PSMD4/PSMA1/PSMC4/CDC27/FZR1/PSMD13/RBX1/PSMC3/PSMD5/UBA52/ANAPC7/ANAPC1/PSMF1/PSMD7/PSMC2/CDC26…
R-HSA-211859	R-HSA-211859	Biological oxidations	104	-0.551287	-2.1328	8.88e-08	8.88e-08	1.99e-06	1572	tags=45%, list=18%, signal=38%	CYP2J2/CYP4F3/SLC26A2/GGT7/ACSS2/ARNT2/CYP2U1/GSTT2/GGT6/POMC/MGST1/GSTM3/HPGDS/CES3/FMO1/MAOB/UGT1A6/CYP39A1/CYP2C19/CYP4F2/AOC3/UGT1A10/ALDH1A1/CYP27A1/ACSM5/SULT1E1/CYP2W1/GSTM2/CYP1A1/CYP1B1/CYP4F12/MAT1A/GLYATL1/CES1/CYP19A1/AADAC/CYP2B6/GLYATL2/CYP3A5/GSTM5/CYP4B1/GSTA3/CYP3A4/UGT3A2/PTGIS/CYP4F8/ADH1B
R-HSA-69275	R-HSA-69275	G2/M Transition	127	0.430865	2.07587	1.13e-07	1.13e-07	2.46e-06	3914	tags=83%, list=44%, signal=47%	TUBB3/MYBL2/AURKA/CCNB1/TUBA1C/PLK1/FOXM1/CCNA1/PHLDA1/CCNB2/PKMYT1/NEK2/CCNA2/GTSE1/TPX2/CDC25C/CDC25B/CDC25A/TUBB6/CDK1/PSMB9/HMMR/PSME2/CENPF/PSMB10/TUBA4A/TUBB2A/PSMB8/PLK4/BORA/PSMD2/PSMB2/TUBA1B/YWHAG/CDKN1A/TUBG1/PSMB5/TUBB/HAUS8/PSME1/PSMA6/PSMA5/PSMA7/PSME3/DYNLL1/PSMA4/CDK7/MAPRE1/PSMD9/NEDD1/PSMB7/PSMB6/RAB8A/PSMD1/PSMD11/CEP72/MZT2A/PSMD14/UBC/HAUS2/CSNK1E/PSMC1/MZT1/CEP152/HAUS1/PSMB…
R-HSA-9648025	R-HSA-9648025	EML4 and NUDC in mitotic spindle formation	77	0.522732	2.28481	1.28e-07	1.28e-07	2.62e-06	1788	tags=49%, list=20%, signal=40%	TUBB3/CDC20/SKA1/TUBA1C/PLK1/BIRC5/ERCC6L/KIF2C/BUB1/CDCA8/KIF18A/AURKB/SPC24/CENPE/KNL1/NDC80/MAD2L1/BUB1B/NUF2/ZWINT/TUBB6/CENPA/CENPN/SGO1/CENPF/CENPI/TUBA4A/TUBB2A/CENPK/CENPO/ZWILCH/SPC25/SGO2/SKA2/NUP37/CENPL/TUBA1B/SPDL1
R-HSA-8978868	R-HSA-8978868	Fatty acid metabolism	117	-0.527964	-2.07088	1.28e-07	1.28e-07	2.62e-06	1707	tags=39%, list=19%, signal=32%	ACAA2/HPGD/PCCA/HACL1/CYP2J2/ACSF2/CYP4F3/CYP2U1/ELOVL5/HPGDS/EPHX2/ACSL1/ALDH3A2/FASN/ELOVL4/ACOT2/PRKAA2/ALOX15/CYP2C19/CYP4F2/THEM5/OLAH/FADS1/PTGDS/SLC27A2/ACACB/CRAT/ACOT1/ALOX15B/PECR/PON3/ACOX2/CYP1A1/CYP1B1/ACSM3/CYP4B1/FADS2/ACSBG1/ELOVL3/ACADL/PTGIS/HAO2/CYP4F8/AWAT1/ACSM6/THRSP
R-HSA-6783783	R-HSA-6783783	Interleukin-10 signaling	27	0.714968	2.49859	1.31e-07	1.31e-07	2.62e-06	674	tags=52%, list=8%, signal=48%	CXCL8/CXCL1/CSF3/CSF2/IL1B/CXCL10/CD80/IL1A/FPR1/PTGS2/ICAM1/CCL20/CXCL2/IL1RN
R-HSA-174143	R-HSA-174143	APC/C-mediated degradation of cell cycle proteins	73	0.526619	2.27435	1.66e-07	1.66e-07	3.13e-06	3356	tags=79%, list=38%, signal=50%	CDC20/AURKA/CCNB1/PLK1/CCNA1/UBE2C/PTTG1/NEK2/CCNA2/AURKB/MAD2L1/UBE2S/BUB1B/CDK1/PSMB9/PSME2/PSMB10/PSMB8/PSMD2/PSMB2/FBXO5/PSMB5/PSME1/PSMA6/PSMA5/PSMA7/PSME3/SKP2/PSMA4/RB1/UBE2D1/PSMD9/PSMB7/PSMB6/PSMD1/PSMD11/PSMD14/UBC/ANAPC11/PSMC1/BUB3/UBE2E1/PSMB4/PSMB1/PSMD10/PSME4/PSMD12/CUL1/PSMD3/PSMC6/ANAPC15/PSMA3/PSMD4/PSMA1/PSMC4/CDC27/FZR1/PSMD13
R-HSA-453276	R-HSA-453276	Regulation of mitotic cell cycle	73	0.526619	2.27435	1.66e-07	1.66e-07	3.13e-06	3356	tags=79%, list=38%, signal=50%	CDC20/AURKA/CCNB1/PLK1/CCNA1/UBE2C/PTTG1/NEK2/CCNA2/AURKB/MAD2L1/UBE2S/BUB1B/CDK1/PSMB9/PSME2/PSMB10/PSMB8/PSMD2/PSMB2/FBXO5/PSMB5/PSME1/PSMA6/PSMA5/PSMA7/PSME3/SKP2/PSMA4/RB1/UBE2D1/PSMD9/PSMB7/PSMB6/PSMD1/PSMD11/PSMD14/UBC/ANAPC11/PSMC1/BUB3/UBE2E1/PSMB4/PSMB1/PSMD10/PSME4/PSMD12/CUL1/PSMD3/PSMC6/ANAPC15/PSMA3/PSMD4/PSMA1/PSMC4/CDC27/FZR1/PSMD13
R-HSA-176408	R-HSA-176408	Regulation of APC/C activators between G1/S and early anaphase	66	0.53753	2.28331	2.04e-07	2.04e-07	3.75e-06	3965	tags=94%, list=44%, signal=53%	CDC20/CCNB1/PLK1/CCNA1/UBE2C/CCNA2/MAD2L1/UBE2S/BUB1B/CDK1/PSMB9/PSME2/PSMB10/PSMB8/PSMD2/PSMB2/FBXO5/PSMB5/PSME1/PSMA6/PSMA5/PSMA7/PSME3/PSMA4/UBE2D1/PSMD9/PSMB7/PSMB6/PSMD1/PSMD11/PSMD14/UBC/ANAPC11/PSMC1/BUB3/UBE2E1/PSMB4/PSMB1/PSMD10/PSME4/PSMD12/CUL1/PSMD3/PSMC6/ANAPC15/PSMA3/PSMD4/PSMA1/PSMC4/CDC27/FZR1/PSMD13/PSMC3/PSMD5/UBA52/ANAPC7/ANAPC1/PSMF1/PSMD7/PSMC2/CDC26/CDC23
R-HSA-162909	R-HSA-162909	Host Interactions of HIV factors	90	0.475838	2.11544	2.41e-07	2.41e-07	4.28e-06	4047	tags=91%, list=45%, signal=50%	AP1S3/PSMB9/PSME2/PSMB10/PSMB8/RAN/RCC1/CD247/APOBEC3G/RANBP1/PSMD2/LCK/NUP37/PSMB2/AP2M1/AP2S1/B2M/PPIA/NPM1/PSMB5/HMGA1/PSME1/PSMA6/PSMA5/PSMA7/PSME3/PSMA4/RAE1/NUP50/NUP93/NUP205/NDC1/PSMD9/AP1S1/RAC1/PSMB7/PSMB6/PACS1/SEC13/PSMD1/PSMD11/PSMD14/UBC/KPNB1/PSMC1/NUP107/PSMB4/NUP62/PSMB1/PAK2/PSMD10/PSME4/ARF1/PSMD12/PSMD3/NUP155/PSMC6/PSMA3/PSMD4/PSMA1/PSMC4/BANF1/PSMD13/NUP58/NUP98/NUP85/NUP188…
R-HSA-198933	R-HSA-198933	Immunoregulatory interactions between a Lymphoid and a non-Lymphoid cell	63	0.544413	2.2914	2.45e-07	2.45e-07	4.28e-06	1530	tags=65%, list=17%, signal=54%	TREM1/SIGLEC12/TREM2/CD19/LILRA5/FCGR1A/FCGR3A/CD300LF/SLAMF7/CD22/SIGLEC7/TREML2/LILRB1/ULBP3/CD300E/ICAM1/KLRC1/MICB/IFITM1/SELL/ULBP1/LILRB3/KLRD1/PVR/LILRA4/LILRB2/LILRB4/SIGLEC10/CD300A/CRTAM/ICAM5/PILRA/ITGB1/ITGA4/CD247/CD8A/CD1D/LILRA1/SIGLEC9/ITGAL/CD300C
R-HSA-176814	R-HSA-176814	Activation of APC/C and APC/C:Cdc20 mediated degradation of mitotic proteins	65	0.538627	2.26607	2.59e-07	2.59e-07	4.42e-06	3356	tags=78%, list=38%, signal=49%	CDC20/CCNB1/PLK1/CCNA1/UBE2C/PTTG1/NEK2/CCNA2/MAD2L1/UBE2S/BUB1B/CDK1/PSMB9/PSME2/PSMB10/PSMB8/PSMD2/PSMB2/PSMB5/PSME1/PSMA6/PSMA5/PSMA7/PSME3/PSMA4/UBE2D1/PSMD9/PSMB7/PSMB6/PSMD1/PSMD11/PSMD14/UBC/ANAPC11/PSMC1/BUB3/UBE2E1/PSMB4/PSMB1/PSMD10/PSME4/PSMD12/PSMD3/PSMC6/ANAPC15/PSMA3/PSMD4/PSMA1/PSMC4/CDC27/PSMD13
R-HSA-68949	R-HSA-68949	Orc1 removal from chromatin	57	0.551219	2.31551	2.97e-07	2.97e-07	4.84e-06	3546	tags=88%, list=40%, signal=53%	CCNA1/CCNA2/CDC6/ORC1/ORC6/PSMB9/PSME2/PSMB10/MCM2/PSMB8/PSMD2/MCM5/PSMB2/MCM6/PSMB5/CDT1/PSME1/MCM4/PSMA6/PSMA5/PSMA7/MCM7/PSME3/SKP2/PSMA4/MCM3/PSMD9/PSMB7/PSMB6/PSMD1/PSMD11/PSMD14/UBC/PSMC1/PSMB4/PSMB1/PSMD10/PSME4/PSMD12/CUL1/PSMD3/PSMC6/PSMA3/PSMD4/PSMA1/PSMC4/PSMD13/RBX1/PSMC3/PSMD5
R-HSA-68867	R-HSA-68867	Assembly of the pre-replicative complex	68	0.519124	2.19605	2.97e-07	2.97e-07	4.84e-06	4047	tags=93%, list=45%, signal=51%	UBE2C/CDC6/ORC1/UBE2S/ORC6/PSMB9/PSME2/PSMB10/MCM2/PSMB8/PSMD2/MCM5/PSMB2/MCM6/PSMB5/CDT1/PSME1/MCM4/PSMA6/PSMA5/PSMA7/MCM7/PSME3/PSMA4/UBE2D1/MCM3/PSMD9/PSMB7/PSMB6/PSMD1/PSMD11/PSMD14/UBC/KPNB1/ANAPC11/PSMC1/UBE2E1/PSMB4/PSMB1/PSMD10/PSMD12/PSMD3/PSMC6/ANAPC15/PSMA3/PSMD4/PSMA1/PSMC4/CDC27/FZR1/PSMD13/PSMC3/PSMD5/UBA52/ANAPC7/ANAPC1/PSMF1/PSMD7/PSMC2/CDC26/CDC23/KPNA1/PSMD6
R-HSA-141424	R-HSA-141424	Amplification of signal from the kinetochores	67	0.52946	2.236	3.15e-07	3.15e-07	4.91e-06	1418	tags=43%, list=16%, signal=37%	CDC20/SKA1/PLK1/BIRC5/ERCC6L/KIF2C/BUB1/CDCA8/KIF18A/AURKB/SPC24/CENPE/KNL1/NDC80/MAD2L1/BUB1B/NUF2/ZWINT/CENPA/CENPN/SGO1/CENPF/CENPI/CENPK/CENPO/ZWILCH/SPC25/SGO2/SKA2
R-HSA-141444	R-HSA-141444	Amplification of signal from unattached kinetochores via a MAD2 inhibitory signal	67	0.52946	2.236	3.15e-07	3.15e-07	4.91e-06	1418	tags=43%, list=16%, signal=37%	CDC20/SKA1/PLK1/BIRC5/ERCC6L/KIF2C/BUB1/CDCA8/KIF18A/AURKB/SPC24/CENPE/KNL1/NDC80/MAD2L1/BUB1B/NUF2/ZWINT/CENPA/CENPN/SGO1/CENPF/CENPI/CENPK/CENPO/ZWILCH/SPC25/SGO2/SKA2
R-HSA-69618	R-HSA-69618	Mitotic Spindle Checkpoint	80	0.502502	2.20739	3.66e-07	3.66e-07	5.58e-06	1418	tags=39%, list=16%, signal=33%	CDC20/SKA1/PLK1/BIRC5/ERCC6L/UBE2C/KIF2C/BUB1/CDCA8/KIF18A/AURKB/SPC24/CENPE/KNL1/NDC80/MAD2L1/UBE2S/BUB1B/NUF2/ZWINT/CENPA/CENPN/SGO1/CENPF/CENPI/CENPK/CENPO/ZWILCH/SPC25/SGO2/SKA2
R-HSA-202733	R-HSA-202733	Cell surface interactions at the vascular wall	73	0.516527	2.23076	3.76e-07	3.76e-07	5.61e-06	1595	tags=51%, list=18%, signal=42%	MMP1/OLR1/TREM1/CEACAM6/CEACAM5/CD177/SLC16A3/ITGAX/SLC16A1/SLC7A5/ITGA6/PROC/JCHAIN/SIRPG/LYN/SLC7A11/ITGA3/SELL/TNFRSF10B/SHC1/ITGA5/TNFRSF10D/SRC/TNFRSF10A/SLC3A2/TGFB1/FCER1G/ITGB1/ANGPT2/ITGA4/CD244/CD2/SLC7A8/CD47/ITGAL/LCK/FN1
R-HSA-176409	R-HSA-176409	APC/C:Cdc20 mediated degradation of mitotic proteins	64	0.537321	2.2616	4.5e-07	4.5e-07	6.59e-06	3965	tags=94%, list=44%, signal=52%	CDC20/CCNB1/CCNA1/UBE2C/PTTG1/NEK2/CCNA2/MAD2L1/UBE2S/BUB1B/CDK1/PSMB9/PSME2/PSMB10/PSMB8/PSMD2/PSMB2/PSMB5/PSME1/PSMA6/PSMA5/PSMA7/PSME3/PSMA4/UBE2D1/PSMD9/PSMB7/PSMB6/PSMD1/PSMD11/PSMD14/UBC/ANAPC11/PSMC1/BUB3/UBE2E1/PSMB4/PSMB1/PSMD10/PSME4/PSMD12/PSMD3/PSMC6/ANAPC15/PSMA3/PSMD4/PSMA1/PSMC4/CDC27/PSMD13/PSMC3/PSMD5/UBA52/ANAPC7/ANAPC1/PSMF1/PSMD7/PSMC2/CDC26/CDC23
R-HSA-69273	R-HSA-69273	Cyclin A/B1/B2 associated events during G2/M transition	20	0.750189	2.45951	4.77e-07	4.77e-07	6.84e-06	798	tags=55%, list=9%, signal=50%	CCNB1/PLK1/FOXM1/CCNA1/CCNB2/PKMYT1/CCNA2/CDC25C/CDC25B/CDC25A/CDK1
R-HSA-5357801	R-HSA-5357801	Programmed Cell Death	129	0.41163	1.97375	5.88e-07	5.88e-07	8.27e-06	3242	tags=69%, list=36%, signal=45%	IL1B/CDKN2A/GZMB/IL1A/PRKCQ/DSG3/CASP5/SFN/CLSPN/BAK1/TNFRSF10B/UNC5A/IRF1/PSMB9/MLKL/PSME2/YWHAQ/PSMB10/YWHAZ/TNFRSF10A/PSMB8/TNFSF10/CASP4/GSDMD/BCL2L11/LMNB1/DAPK3/AVEN/YWHAH/PSMD2/FLOT1/BAX/BID/PSMB2/CASP8/YWHAG/DSG2/TICAM1/C1QBP/PSMB5/CYCS/CDC37/PSME1/PSMA6/CASP3/CASP1/PSMA5/TJP2/PSMA7/BCL2L1/PSME3/DYNLL1/PSMA4/CD14/FLOT2/DNM1L/DBNL/TFDP1/PSMD9/STAT3/PSMB7/PSMB6/CASP7/PSMD1/PSMD11/PSMD14/TP5…
R-HSA-174184	R-HSA-174184	Cdc20:Phospho-APC/C mediated degradation of Cyclin A	61	0.534307	2.2505	8.53e-07	8.53e-07	1.18e-05	3965	tags=93%, list=44%, signal=52%	CDC20/CCNA1/UBE2C/CCNA2/MAD2L1/UBE2S/BUB1B/CDK1/PSMB9/PSME2/PSMB10/PSMB8/PSMD2/PSMB2/PSMB5/PSME1/PSMA6/PSMA5/PSMA7/PSME3/PSMA4/UBE2D1/PSMD9/PSMB7/PSMB6/PSMD1/PSMD11/PSMD14/UBC/ANAPC11/PSMC1/BUB3/UBE2E1/PSMB4/PSMB1/PSMD10/PSME4/PSMD12/PSMD3/PSMC6/ANAPC15/PSMA3/PSMD4/PSMA1/PSMC4/CDC27/PSMD13/PSMC3/PSMD5/UBA52/ANAPC7/ANAPC1/PSMF1/PSMD7/PSMC2/CDC26/CDC23
R-HSA-174154	R-HSA-174154	APC/C:Cdc20 mediated degradation of Securin	56	0.52942	2.21216	1.24e-06	1.24e-06	1.68e-05	3965	tags=93%, list=44%, signal=52%	CDC20/UBE2C/PTTG1/UBE2S/PSMB9/PSME2/PSMB10/PSMB8/PSMD2/PSMB2/PSMB5/PSME1/PSMA6/PSMA5/PSMA7/PSME3/PSMA4/UBE2D1/PSMD9/PSMB7/PSMB6/PSMD1/PSMD11/PSMD14/UBC/ANAPC11/PSMC1/UBE2E1/PSMB4/PSMB1/PSMD10/PSME4/PSMD12/PSMD3/PSMC6/ANAPC15/PSMA3/PSMD4/PSMA1/PSMC4/CDC27/PSMD13/PSMC3/PSMD5/UBA52/ANAPC7/ANAPC1/PSMF1/PSMD7/PSMC2/CDC26/CDC23
R-HSA-69017	R-HSA-69017	CDK-mediated phosphorylation and removal of Cdc6	60	0.532561	2.24672	1.9e-06	1.9e-06	2.52e-05	3965	tags=93%, list=44%, signal=52%	CCNA1/UBE2C/CCNA2/CDC6/UBE2S/CCNE1/PSMB9/PSME2/PSMB10/PSMB8/CCNE2/PSMD2/PSMB2/PSMB5/PSME1/PSMA6/PSMA5/PSMA7/PSME3/PSMA4/UBE2D1/PSMD9/PSMB7/PSMB6/PSMD1/PSMD11/PSMD14/UBC/ANAPC11/PSMC1/UBE2E1/PSMB4/PSMB1/PSMD10/PSME4/PSMD12/PSMD3/PSMC6/ANAPC15/PSMA3/PSMD4/PSMA1/PSMC4/CDC27/FZR1/PSMD13/PSMC3/PSMD5/UBA52/ANAPC7/ANAPC1/PSMF1/PSMD7/PSMC2/CDC26/CDC23
R-HSA-351202	R-HSA-351202	Metabolism of polyamines	47	0.560892	2.2641	1.99e-06	1.99e-06	2.59e-05	3546	tags=89%, list=40%, signal=54%	AGMAT/SAT1/ODC1/OAZ3/PSMB9/PSME2/PSMB10/PSMB8/PSMD2/SMS/PSMB2/PSMB5/PSME1/PSMA6/SRM/PSMA5/PSMA7/PSME3/PSMA4/AMD1/PSMD9/PSMB7/PSMB6/PSMD1/PSMD11/PSMD14/PSMC1/PSMB4/PSMB1/PSMD10/PSME4/PSMD12/PSMD3/PSMC6/PSMA3/PSMD4/PSMA1/PSMC4/PSMD13/OAZ1/PSMC3/PSMD5
R-HSA-179419	R-HSA-179419	APC:Cdc20 mediated degradation of cell cycle proteins prior to satisfation of the cell cycle checkpoint	62	0.535317	2.25497	2.21e-06	2.21e-06	2.83e-05	3965	tags=94%, list=44%, signal=52%	CDC20/CCNA1/UBE2C/NEK2/CCNA2/MAD2L1/UBE2S/BUB1B/CDK1/PSMB9/PSME2/PSMB10/PSMB8/PSMD2/PSMB2/PSMB5/PSME1/PSMA6/PSMA5/PSMA7/PSME3/PSMA4/UBE2D1/PSMD9/PSMB7/PSMB6/PSMD1/PSMD11/PSMD14/UBC/ANAPC11/PSMC1/BUB3/UBE2E1/PSMB4/PSMB1/PSMD10/PSME4/PSMD12/PSMD3/PSMC6/ANAPC15/PSMA3/PSMD4/PSMA1/PSMC4/CDC27/PSMD13/PSMC3/PSMD5/UBA52/ANAPC7/ANAPC1/PSMF1/PSMD7/PSMC2/CDC26/CDC23
R-HSA-174178	R-HSA-174178	APC/C:Cdh1 mediated degradation of Cdc20 and other APC/C:Cdh1 targeted proteins in late mitosis/early G1	62	0.534778	2.2527	2.28e-06	2.28e-06	2.86e-05	3965	tags=94%, list=44%, signal=52%	CDC20/AURKA/PLK1/UBE2C/PTTG1/AURKB/UBE2S/PSMB9/PSME2/PSMB10/PSMB8/PSMD2/PSMB2/PSMB5/PSME1/PSMA6/PSMA5/PSMA7/PSME3/SKP2/PSMA4/RB1/UBE2D1/PSMD9/PSMB7/PSMB6/PSMD1/PSMD11/PSMD14/UBC/ANAPC11/PSMC1/UBE2E1/PSMB4/PSMB1/PSMD10/PSME4/PSMD12/PSMD3/PSMC6/ANAPC15/PSMA3/PSMD4/PSMA1/PSMC4/CDC27/FZR1/PSMD13/PSMC3/PSMD5/UBA52/ANAPC7/ANAPC1/PSMF1/PSMD7/PSMC2/CDC26/CDC23
R-HSA-73886	R-HSA-73886	Chromosome Maintenance	65	0.508369	2.13877	2.45e-06	2.45e-06	3.03e-05	3256	tags=74%, list=37%, signal=47%	PIF1/CCNA1/CCNA2/HJURP/KNL1/BLM/CENPW/OIP5/CENPA/CENPN/CENPI/FEN1/RUVBL1/CENPK/CENPO/RFC4/NOP10/PCNA/WRAP53/CENPL/TINF2/DKC1/DNA2/NPM1/DSCC1/RFC5/CENPM/CENPU/POLR2H/CENPH/RPA3/CENPQ/POLR2L/CHTF18/PRIM2/NHP2/POLD2/RUVBL2/POLD1/RFC3/POLD4/POLA2/GAR1/POLR2G/RFC2/DAXX/PRIM1/MIS18A
R-HSA-112316	R-HSA-112316	Neuronal System	182	-0.445136	-1.84606	2.7e-06	2.7e-06	3.28e-05	1509	tags=34%, list=17%, signal=28%	SLC6A1/CHRNA3/CACNB1/SLC18A2/KCNJ11/DLGAP1/NLGN3/PPFIA2/CHRNB2/TSPAN7/ABCC9/APBA1/PRKAR2B/KCNA2/SLC1A6/KCNMB4/NRXN3/NCALD/PRKAA2/CACNA2D1/GLS2/KCNK7/TUBB4A/NBEA/GRIA1/KCNAB1/KCNH8/GRIK2/SLC17A7/CACNB2/CACNA2D2/GABRB2/KCNB1/ADCY5/SLC1A2/SLC6A4/NLGN1/GRIK3/CAMK2B/SLITRK2/GABRB3/NTRK3/GLRB/SLITRK4/SYN2/GABRA4/BCHE/RPS6KA6/KCNK2/CACNB4/DLG2/NRXN1/MAPT/GRIN2A/KCNA6/ADCY2/ADCY8/GRIA4/ERBB4/RIMS1/GRIA2
R-HSA-380108	R-HSA-380108	Chemokine receptors bind chemokines	31	0.649272	2.39092	2.95e-06	2.95e-06	3.53e-05	1229	tags=65%, list=14%, signal=56%	CXCL8/CXCL6/CXCL5/CXCL13/CXCL1/CXCL11/CXCL10/CXCR5/CXCL3/CXCL9/CXCR1/CCL20/CXCL2/CCRL2/CXCR6/CCR7/CXCR4/CXCR3/CCR1/CCR8
R-HSA-156711	R-HSA-156711	Polo-like kinase mediated events	11	0.829479	2.28274	4.4e-06	4.4e-06	5.17e-05	999	tags=82%, list=11%, signal=73%	MYBL2/CCNB1/PLK1/FOXM1/CCNB2/PKMYT1/CDC25C/CDC25A/CENPF
R-HSA-211945	R-HSA-211945	Phase I - Functionalization of compounds	54	-0.602527	-2.07826	4.81e-06	4.81e-06	5.57e-05	1572	tags=54%, list=18%, signal=45%	CYP2J2/CYP4F3/ACSS2/ARNT2/CYP2U1/POMC/CES3/FMO1/MAOB/CYP39A1/CYP2C19/CYP4F2/AOC3/ALDH1A1/CYP27A1/CYP2W1/CYP1A1/CYP1B1/CYP4F12/CES1/CYP19A1/AADAC/CYP2B6/CYP3A5/CYP4B1/CYP3A4/PTGIS/CYP4F8/ADH1B
R-HSA-382551	R-HSA-382551	Transport of small molecules	381	-0.37551	-1.6469	6e-06	6e-06	6.8e-05	1626	tags=31%, list=18%, signal=26%	ABCA2/SLC16A7/SLC25A29/ATP1B2/SLC44A5/GNG7/TSC22D3/ABCC3/SLC9A3/NR1H3/CUBN/SLC13A3/SLC27A1/GNB4/SLC12A7/AVPR2/SLC9A9/STEAP2/SLC6A1/SLC30A2/ANO9/SLC26A2/RYR2/RHBG/SLC18A2/ATP8A1/CLCN4/LPL/ABCA5/ACO1/SLC12A2/KCNJ11/AQP1/EMB/SLC15A1/ANO1/SLC2A14/ADD3/SLC22A17/SLC2A12/ATP13A4/AQP9/ABCC9/ATP6V0E2/RYR3/CES3/SLC4A5/SLC8A3/MCOLN3/PRKAR2B/MICU3/LIPC/SOAT1/ATP6V1C2/SLC1A6/APOB/ABCB5/SLC4A4/ABCA4/TTYH1/TRPC…
R-HSA-72163	R-HSA-72163	mRNA Splicing - Major Pathway	99	0.428062	1.96233	6.07e-06	6.07e-06	6.8e-05	4265	tags=92%, list=48%, signal=48%	PPIL1/HSPA8/SNRPG/SNRPC/SNRPF/SNRPD1/SNRPB/ALYREF/EIF4A3/CSTF2/LSM7/PLRG1/SF3B6/PRPF4/LSM4/MAGOH/SRSF9/POLR2H/EFTUD2/SNRNP40/POLR2L/CPSF3/BUD31/U2AF2/HNRNPC/SNRPB2/SNRPD3/PUF60/SRSF1/PHF5A/LSM2/DDX23/PTBP1/CPSF2/DNAJC8/CD2BP2/SNRPE/YBX1/SF3B4/POLR2G/PPIH/HNRNPK/LSM5/SNRPA/RNPS1/HNRNPF/CTNNBL1/RBM42/PCBP1/SNRPA1/HNRNPM/DHX9/CLP1/POLR2F/HNRNPA2B1/HNRNPL/POLR2J/SNU13/ISY1/SF3A3/RBM17/TFIP11/SNRPD2/N…
R-HSA-5693538	R-HSA-5693538	Homology Directed Repair	58	0.50998	2.13336	6.85e-06	6.85e-06	7.55e-05	3162	tags=72%, list=35%, signal=47%	CCNA1/CCNA2/CLSPN/EXO1/BLM/RAD51/POLQ/CHEK1/EME1/FEN1/XRCC2/RAD51AP1/TIMELESS/POLE2/RFC4/POLE4/PCNA/BRIP1/DNA2/BRCA2/RFC5/PPP4C/HUS1/SLX4/TIPIN/BRCA1/RPA3/XRCC3/POLE3/UBE2N/SIRT6/PARP1/UBC/POLD2/RNF8/UBE2V2/POLD1/PALB2/RFC3/POLD4/RFC2/GEN1
R-HSA-6785807	R-HSA-6785807	Interleukin-4 and Interleukin-13 signaling	64	0.500527	2.10674	7.07e-06	7.07e-06	7.68e-05	746	tags=33%, list=8%, signal=30%	MMP1/MMP3/CXCL8/OSM/LCN2/MMP9/IL1B/IL23A/ANXA1/IL1A/ITGAX/FSCN1/PTGS2/BIRC5/HIF1A/IL4R/ICAM1/STAT1/SOCS1/SOCS3/JAK3
R-HSA-194315	R-HSA-194315	Signaling by Rho GTPases	386	0.270979	1.51729	7.42e-06	7.42e-06	7.94e-05	2907	tags=52%, list=33%, signal=37%	S100A9/S100A8/TUBB3/BAIAP2L2/EPSTI1/CDC20/SKA1/TUBA1C/PLK1/RND1/BIRC5/KIF14/DEPDC1B/ERCC6L/KIF2C/BUB1/PLEKHG4B/RAC2/SFN/CDCA8/RHOH/ARHGEF16/KIF18A/AURKB/SPC24/CENPE/CDC25C/KNL1/NDC80/FAM169A/MAD2L1/IL32/BUB1B/NUF2/RHOD/RHOF/ECT2/TWF1/ZWINT/FMNL2/ANLN/TUBB6/PLEKHG2/ARPC1B/AMIGO2/CENPA/VAV2/CENPN/EPHA2/BASP1/RRAS2/HMOX2/PFN2/NCF1/IQGAP3/ACTB/YWHAQ/SGO1/CENPF/PRC1/GFOD1/TPM4/YWHAZ/CENPI/ARHGEF39/TUB…
R-HSA-174113	R-HSA-174113	SCF-beta-TrCP mediated degradation of Emi1	45	0.546857	2.18201	8.28e-06	8.28e-06	8.73e-05	3903	tags=96%, list=44%, signal=54%	CDC20/PSMB9/PSME2/PSMB10/PSMB8/PSMD2/PSMB2/FBXO5/PSMB5/PSME1/PSMA6/PSMA5/PSMA7/PSME3/PSMA4/PSMD9/PSMB7/PSMB6/PSMD1/PSMD11/PSMD14/UBC/PSMC1/PSMB4/PSMB1/PSMD10/PSME4/PSMD12/CUL1/PSMD3/PSMC6/PSMA3/PSMD4/PSMA1/PSMC4/FZR1/PSMD13/PSMC3/PSMD5/UBA52/PSMF1/PSMD7/PSMC2
R-HSA-5676590	R-HSA-5676590	NIK-->noncanonical NF-kB signaling	45	0.545322	2.17588	8.75e-06	8.75e-06	9.09e-05	3903	tags=96%, list=44%, signal=54%	PSMB9/PSME2/PSMB10/PSMB8/PSMD2/PSMB2/PSMB5/PSME1/PSMA6/PSMA5/PSMA7/PSME3/PSMA4/PSMD9/PSMB7/PSMB6/PSMD1/PSMD11/PSMD14/NFKB2/UBC/PSMC1/PSMB4/PSMB1/PSMD10/PSME4/PSMD12/CUL1/PSMD3/PSMC6/PSMA3/PSMD4/PSMA1/PSMC4/PSMD13/PSMC3/PSMD5/UBA52/UBE2M/PSMF1/FBXW11/PSMD7/PSMC2
R-HSA-174084	R-HSA-174084	Autodegradation of Cdh1 by Cdh1:APC/C	54	0.525632	2.15519	8.92e-06	8.92e-06	9.13e-05	3965	tags=93%, list=44%, signal=52%	UBE2C/UBE2S/PSMB9/PSME2/PSMB10/PSMB8/PSMD2/PSMB2/PSMB5/PSME1/PSMA6/PSMA5/PSMA7/PSME3/PSMA4/UBE2D1/PSMD9/PSMB7/PSMB6/PSMD1/PSMD11/PSMD14/UBC/ANAPC11/PSMC1/UBE2E1/PSMB4/PSMB1/PSMD10/PSMD12/PSMD3/PSMC6/ANAPC15/PSMA3/PSMD4/PSMA1/PSMC4/CDC27/FZR1/PSMD13/PSMC3/PSMD5/UBA52/ANAPC7/ANAPC1/PSMF1/PSMD7/PSMC2/CDC26/CDC23
R-HSA-112315	R-HSA-112315	Transmission across Chemical Synapses	124	-0.476837	-1.89043	1.05e-05	1.05e-05	0.000106249	1509	tags=35%, list=17%, signal=29%	SLC6A1/CHRNA3/CACNB1/SLC18A2/PPFIA2/CHRNB2/TSPAN7/APBA1/PRKAR2B/SLC1A6/NCALD/PRKAA2/CACNA2D1/GLS2/TUBB4A/NBEA/GRIA1/GRIK2/SLC17A7/CACNB2/CACNA2D2/GABRB2/ADCY5/SLC1A2/SLC6A4/GRIK3/CAMK2B/GABRB3/GLRB/SYN2/GABRA4/BCHE/RPS6KA6/CACNB4/DLG2/MAPT/GRIN2A/ADCY2/ADCY8/GRIA4/ERBB4/RIMS1/GRIA2
R-HSA-9716542	R-HSA-9716542	Signaling by Rho GTPases, Miro GTPases and RHOBTB3	397	0.267598	1.50043	1.21e-05	1.21e-05	0.000120825	2907	tags=51%, list=33%, signal=36%	S100A9/S100A8/HTR7/TUBB3/BAIAP2L2/EPSTI1/CDC20/SKA1/TUBA1C/PLK1/RND1/BIRC5/KIF14/DEPDC1B/ERCC6L/KIF2C/BUB1/PLEKHG4B/RAC2/SFN/CDCA8/RHOH/ARHGEF16/KIF18A/AURKB/SPC24/CENPE/CDC25C/KNL1/NDC80/FAM169A/MAD2L1/IL32/BUB1B/NUF2/RHOD/RHOF/ECT2/TWF1/ZWINT/FMNL2/ANLN/TUBB6/PLEKHG2/ARPC1B/CCNE1/AMIGO2/CENPA/VAV2/CENPN/EPHA2/BASP1/RRAS2/HMOX2/PFN2/NCF1/IQGAP3/ACTB/YWHAQ/SGO1/CENPF/PRC1/GFOD1/TPM4/YWHAZ/CENPI/A…
R-HSA-1169091	R-HSA-1169091	Activation of NF-kappaB in B cells	51	0.51658	2.09338	1.26e-05	1.26e-05	0.000123436	3903	tags=92%, list=44%, signal=52%	CARD11/PSMB9/PSME2/PSMB10/PSMB8/PSMD2/PSMB2/MALT1/PSMB5/PSME1/PSMA6/NFKBIE/PSMA5/PSMA7/PSME3/PSMA4/PSMD9/PSMB7/PSMB6/BCL10/PSMD1/PSMD11/PSMD14/UBC/NFKB1/PSMC1/PSMB4/RELA/PSMB1/PSMD10/PSME4/PSMD12/CUL1/PSMD3/PSMC6/PSMA3/PSMD4/PSMA1/PSMC4/PSMD13/PSMC3/PSMD5/UBA52/PSMF1/FBXW11/PSMD7/PSMC2
R-HSA-72172	R-HSA-72172	mRNA Splicing	102	0.41591	1.92282	1.38e-05	1.38e-05	0.000133924	4265	tags=91%, list=48%, signal=48%	PPIL1/ZMAT5/HSPA8/SNRPG/SNRPC/SNRPF/SNRPD1/SNRPB/ALYREF/EIF4A3/CSTF2/SNRNP25/LSM7/PLRG1/SF3B6/PRPF4/LSM4/MAGOH/SRSF9/POLR2H/EFTUD2/SNRNP40/POLR2L/CPSF3/BUD31/U2AF2/HNRNPC/SNRPB2/SNRPD3/PUF60/SRSF1/PHF5A/LSM2/DDX23/PTBP1/CPSF2/DNAJC8/CD2BP2/SNRPE/YBX1/SF3B4/POLR2G/PPIH/HNRNPK/LSM5/SNRPA/RNPS1/HNRNPF/CTNNBL1/RBM42/PCBP1/SNRPA1/HNRNPM/DHX9/CLP1/POLR2F/HNRNPA2B1/HNRNPL/POLR2J/SNU13/ISY1/SF3A3/RBM17/T…
R-HSA-8979227	R-HSA-8979227	Triglyceride metabolism	18	-0.758684	-2.11772	1.49e-05	1.49e-05	0.000141881	500	tags=44%, list=6%, signal=42%	DGAT2/FABP4/FABP9/PNPLA5/MOGAT2/PLIN1/MOGAT1/FABP7
R-HSA-6805567	R-HSA-6805567	Keratinization	84	0.430998	1.91296	1.52e-05	1.52e-05	0.000141881	764	tags=43%, list=9%, signal=40%	SPRR3/SPINK6/KRT24/KRT13/KRT6C/SPRR2F/PI3/SPRR2A/KLK12/LCE3A/KRT6A/KRT16/KRT6B/KRT37/DSC2/KRT17/SPRR1A/LCE3E/SPRR2D/LCE3C/SPRR2B/LCE3D/SPRR1B/DSG3/KLK13/KRT4/SPRR2G/KRT3/CSTA/TGM1/SPRR2E/RPTN/KRT14/KRT75/IVL/KRT18
R-HSA-6809371	R-HSA-6809371	Formation of the cornified envelope	84	0.430998	1.91296	1.52e-05	1.52e-05	0.000141881	764	tags=43%, list=9%, signal=40%	SPRR3/SPINK6/KRT24/KRT13/KRT6C/SPRR2F/PI3/SPRR2A/KLK12/LCE3A/KRT6A/KRT16/KRT6B/KRT37/DSC2/KRT17/SPRR1A/LCE3E/SPRR2D/LCE3C/SPRR2B/LCE3D/SPRR1B/DSG3/KLK13/KRT4/SPRR2G/KRT3/CSTA/TGM1/SPRR2E/RPTN/KRT14/KRT75/IVL/KRT18
R-HSA-5607764	R-HSA-5607764	CLEC7A (Dectin-1) signaling	69	0.4686	1.99489	1.61e-05	1.61e-05	0.000148388	3833	tags=84%, list=43%, signal=48%	IL1B/CLEC7A/CARD11/PSMB9/PSME2/PSMB10/SRC/PSMB8/PSMD2/PSMB2/MALT1/CALM1/CASP8/PSMB5/PSME1/PSMA6/PSMA5/PSMA7/PSME3/PSMA4/UBE2D1/UBE2N/PSMD9/PSMB7/PSMB6/BCL10/PSMD1/PSMD11/PSMD14/NFKB2/UBC/NFKB1/UBE2D2/PSMC1/PSMB4/RELA/PYCARD/PSMB1/PSMD10/PSME4/PSMD12/CUL1/PSMD3/PSMC6/PSMA3/PSMD4/PSMA1/PSMC4/SYK/PSMD13/PLCG2/PSMC3/PSMD5/UBA52/UBE2M/PSMF1/FBXW11/PSMD7
R-HSA-176187	R-HSA-176187	Activation of ATR in response to replication stress	24	0.675579	2.28304	2e-05	2e-05	0.000181279	2450	tags=88%, list=27%, signal=64%	CDC45/MCM10/CDC6/CLSPN/CDC25C/ORC1/CDC25A/ORC6/CHEK1/MCM2/RFC4/MCM5/CDC7/DBF4/MCM6/RFC5/MCM4/MCM7/HUS1/RPA3/MCM3
R-HSA-5607761	R-HSA-5607761	Dectin-1 mediated noncanonical NF-kB signaling	46	0.545749	2.19918	2.04e-05	2.04e-05	0.000182673	3903	tags=96%, list=44%, signal=54%	PSMB9/PSME2/PSMB10/PSMB8/PSMD2/PSMB2/PSMB5/PSME1/PSMA6/PSMA5/PSMA7/PSME3/PSMA4/PSMD9/PSMB7/PSMB6/PSMD1/PSMD11/PSMD14/NFKB2/UBC/PSMC1/PSMB4/RELA/PSMB1/PSMD10/PSME4/PSMD12/CUL1/PSMD3/PSMC6/PSMA3/PSMD4/PSMA1/PSMC4/PSMD13/PSMC3/PSMD5/UBA52/UBE2M/PSMF1/FBXW11/PSMD7/PSMC2
R-HSA-180534	R-HSA-180534	Vpu mediated degradation of CD4	41	0.543716	2.12214	2.14e-05	2.14e-05	0.000184331	3903	tags=95%, list=44%, signal=54%	PSMB9/PSME2/PSMB10/PSMB8/PSMD2/PSMB2/PSMB5/PSME1/PSMA6/PSMA5/PSMA7/PSME3/PSMA4/PSMD9/PSMB7/PSMB6/PSMD1/PSMD11/PSMD14/UBC/PSMC1/PSMB4/PSMB1/PSMD10/PSME4/PSMD12/PSMD3/PSMC6/PSMA3/PSMD4/PSMA1/PSMC4/PSMD13/PSMC3/PSMD5/UBA52/PSMF1/PSMD7/PSMC2
R-HSA-69601	R-HSA-69601	Ubiquitin Mediated Degradation of Phosphorylated Cdc25A	44	0.546289	2.17563	2.2e-05	2.2e-05	0.000184331	3903	tags=95%, list=44%, signal=54%	CDC25A/PSMB9/PSME2/CHEK1/PSMB10/PSMB8/PSMD2/PSMB2/PSMB5/PSME1/PSMA6/PSMA5/PSMA7/PSME3/PSMA4/PSMD9/PSMB7/PSMB6/PSMD1/PSMD11/PSMD14/UBC/PSMC1/PSMB4/PSMB1/PSMD10/PSME4/CHEK2/PSMD12/PSMD3/PSMC6/PSMA3/PSMD4/PSMA1/PSMC4/PSMD13/PSMC3/PSMD5/UBA52/PSMF1/PSMD7/PSMC2
R-HSA-69610	R-HSA-69610	p53-Independent DNA Damage Response	44	0.546289	2.17563	2.2e-05	2.2e-05	0.000184331	3903	tags=95%, list=44%, signal=54%	CDC25A/PSMB9/PSME2/CHEK1/PSMB10/PSMB8/PSMD2/PSMB2/PSMB5/PSME1/PSMA6/PSMA5/PSMA7/PSME3/PSMA4/PSMD9/PSMB7/PSMB6/PSMD1/PSMD11/PSMD14/UBC/PSMC1/PSMB4/PSMB1/PSMD10/PSME4/CHEK2/PSMD12/PSMD3/PSMC6/PSMA3/PSMD4/PSMA1/PSMC4/PSMD13/PSMC3/PSMD5/UBA52/PSMF1/PSMD7/PSMC2
R-HSA-69613	R-HSA-69613	p53-Independent G1/S DNA damage checkpoint	44	0.546289	2.17563	2.2e-05	2.2e-05	0.000184331	3903	tags=95%, list=44%, signal=54%	CDC25A/PSMB9/PSME2/CHEK1/PSMB10/PSMB8/PSMD2/PSMB2/PSMB5/PSME1/PSMA6/PSMA5/PSMA7/PSME3/PSMA4/PSMD9/PSMB7/PSMB6/PSMD1/PSMD11/PSMD14/UBC/PSMC1/PSMB4/PSMB1/PSMD10/PSME4/CHEK2/PSMD12/PSMD3/PSMC6/PSMA3/PSMD4/PSMA1/PSMC4/PSMD13/PSMC3/PSMD5/UBA52/PSMF1/PSMD7/PSMC2
R-HSA-202424	R-HSA-202424	Downstream TCR signaling	59	0.48813	2.05843	2.22e-05	2.22e-05	0.000184331	3903	tags=90%, list=44%, signal=51%	PRKCQ/CARD11/PSMB9/PSME2/PSMB10/PSMB8/CD247/PSMD2/LCK/PSMB2/MALT1/PSMB5/PSME1/PSMA6/PSMA5/PSMA7/PSME3/PSMA4/UBE2D1/UBE2N/PSMD9/PSMB7/PSMB6/BCL10/PSMD1/PSMD11/PSMD14/UBC/NFKB1/UBE2D2/PSMC1/PSMB4/RELA/PSMB1/PSMD10/RIPK2/PSME4/PSMD12/CUL1/PSMD3/PSMC6/PSMA3/PSMD4/PSMA1/PSMC4/PSMD13/PSMC3/PSMD5/UBA52/PSMF1/FBXW11/PSMD7/PSMC2
R-HSA-1169410	R-HSA-1169410	Antiviral mechanism by IFN-stimulated genes	55	0.499471	2.05474	2.26e-05	2.26e-05	0.000184331	3132	tags=69%, list=35%, signal=45%	OASL/KPNA7/ISG15/OAS2/MX1/OAS3/KPNA2/STAT1/IFIT1/OAS1/UBE2L6/USP18/HERC5/MX2/EIF2AK2/NUP37/FLNA/EIF4A3/DDX58/FLNB/RAE1/EIF4E/ABCE1/NUP50/NUP93/NUP205/UBE2N/NDC1/SEC13/UBC/KPNB1/EIF4G2/UBE2E1/NUP107/NUP62/EIF4G1/MAPK3/NUP155
R-HSA-5693567	R-HSA-5693567	HDR through Homologous Recombination (HRR) or Single Strand Annealing (SSA)	55	0.499253	2.05384	2.29e-05	2.29e-05	0.000184331	3162	tags=71%, list=35%, signal=46%	CCNA1/CCNA2/CLSPN/EXO1/BLM/RAD51/CHEK1/EME1/XRCC2/RAD51AP1/TIMELESS/POLE2/RFC4/POLE4/PCNA/BRIP1/DNA2/BRCA2/RFC5/PPP4C/HUS1/SLX4/TIPIN/BRCA1/RPA3/XRCC3/POLE3/UBE2N/SIRT6/UBC/POLD2/RNF8/UBE2V2/POLD1/PALB2/RFC3/POLD4/RFC2/GEN1
R-HSA-446652	R-HSA-446652	Interleukin-1 family signaling	97	0.403033	1.83252	2.29e-05	2.29e-05	0.000184331	3283	tags=65%, list=37%, signal=41%	IL36A/S100A12/IL1B/IL1A/IL36G/IL18RAP/IL1RN/IL1RL1/PTPN7/PSMB9/PSME2/USP18/PSMB10/IL36RN/IRAK1/IKBIP/IRAK2/PSMB8/GSDMD/IL1RAP/MYD88/PSMD2/TNIP2/PSMB2/CASP8/PSMB5/NLRC5/PSME1/PSMA6/CASP1/PSMA5/PSMA7/PSME3/N4BP1/PSMA4/MAP2K1/UBE2N/PSMD9/STAT3/PSMB7/PSMB6/PSMD1/PSMD11/PSMD14/NFKB2/UBC/NFKB1/APP/PSMC1/PSMB4/RELA/PSMB1/PSMD10/RIPK2/PSME4/PSMD12/CUL1/PSMD3/PSMC6/PSMA3/PSMD4/PSMA1/PSMC4
R-HSA-8868773	R-HSA-8868773	rRNA processing in the nucleus and cytosol	97	0.40252	1.83019	2.29e-05	2.29e-05	0.000184331	4815	tags=94%, list=54%, signal=44%	EBNA1BP2/RPL26L1/DDX21/NOP2/NOP10/NIP7/ERI1/NOP56/EXOSC4/BYSL/DCAF13/DKC1/RRP36/RPP40/ISG20L2/RRP9/PNO1/UTP11/RPL22L1/RIOK1/MPHOSPH6/EMG1/UTP4/PES1/RRP7A/UTP14A/TRMT112/WDR43/NOL6/RRP1/TSR3/DHX37/RIOK3/NOC4L/NHP2/CSNK1E/NOL11/NOP58/UTP6/WDR18/EXOSC2/NCL/GAR1/FCF1/TSR1/WDR36/PDCD11/XRN2/PWP2/DIMT1/WDR12/WDR46/WDR75/RPL17/SENP3/RPL36AL/HEATR1/NOB1/IMP3/SNU13/UBA52/TEX10/RPP38/UTP15/BMS1/NOP14/FTSJ3…
R-HSA-180585	R-HSA-180585	Vif-mediated degradation of APOBEC3G	43	0.544972	2.15863	2.88e-05	2.88e-05	0.000229517	3903	tags=95%, list=44%, signal=54%	PSMB9/PSME2/PSMB10/PSMB8/APOBEC3G/PSMD2/PSMB2/PSMB5/PSME1/PSMA6/PSMA5/PSMA7/PSME3/PSMA4/PSMD9/PSMB7/PSMB6/PSMD1/PSMD11/PSMD14/UBC/PSMC1/PSMB4/PSMB1/PSMD10/PSME4/PSMD12/PSMD3/PSMC6/PSMA3/PSMD4/PSMA1/PSMC4/PSMD13/RBX1/PSMC3/PSMD5/UBA52/PSMF1/PSMD7/PSMC2
R-HSA-8852276	R-HSA-8852276	The role of GTSE1 in G2/M progression after G2 checkpoint	60	0.489817	2.0664	3.15e-05	3.15e-05	0.000247859	3546	tags=85%, list=40%, signal=52%	TUBB3/CCNB1/TUBA1C/PLK1/CCNB2/GTSE1/TUBB6/CDK1/PSMB9/PSME2/PSMB10/TUBA4A/TUBB2A/PSMB8/PSMD2/PSMB2/TUBA1B/CDKN1A/PSMB5/PSME1/PSMA6/PSMA5/PSMA7/PSME3/PSMA4/MAPRE1/PSMD9/PSMB7/PSMB6/PSMD1/PSMD11/PSMD14/UBC/PSMC1/PSMB4/PSMB1/PSMD10/PSME4/PSMD12/TUBB4B/PSMD3/PSMC6/PSMA3/PSMD4/PSMA1/HSP90AB1/PSMC4/PSMD13/HSP90AA1/PSMC3/PSMD5
R-HSA-9020702	R-HSA-9020702	Interleukin-1 signaling	78	0.446881	1.95496	3.21e-05	3.21e-05	0.000250266	3546	tags=76%, list=40%, signal=46%	S100A12/IL1B/IL1A/IL1RN/PSMB9/PSME2/USP18/PSMB10/IRAK1/IKBIP/IRAK2/PSMB8/IL1RAP/MYD88/PSMD2/TNIP2/PSMB2/CASP8/PSMB5/NLRC5/PSME1/PSMA6/PSMA5/PSMA7/PSME3/N4BP1/PSMA4/MAP2K1/UBE2N/PSMD9/PSMB7/PSMB6/PSMD1/PSMD11/PSMD14/NFKB2/UBC/NFKB1/APP/PSMC1/PSMB4/RELA/PSMB1/PSMD10/RIPK2/PSME4/PSMD12/CUL1/PSMD3/PSMC6/PSMA3/PSMD4/PSMA1/PSMC4/PSMD13/NKIRAS2/RBX1/PSMC3/PSMD5
R-HSA-72766	R-HSA-72766	Translation	142	0.361095	1.80576	3.31e-05	3.31e-05	0.000255304	4832	tags=92%, list=54%, signal=43%	EIF4EBP1/MRPL13/SEC61G/RPL26L1/GADD45GIP1/MRPS10/EIF2S2/MRPL51/DARS2/MRPL17/RPN1/MRPL36/MRPL28/EIF2B2/MRPS12/AIMP2/MRPS23/RPL22L1/DDOST/MRPL47/EIF3B/MRPS7/MRPS15/MRPL52/PPA1/EIF4E/EIF2S1/SEC61A1/TRMT112/SEC61B/MRPL32/RPN2/MRPS24/FARSB/EIF3I/MRPL37/MRPL15/MRPL9/MRPL3/EIF5/EEF1E1/SRPRB/MRPL20/MRPS28/SRP72/TSFM/MRPS17/MRPS18C/MRPS5/EIF4G1/MTIF2/MRPS22/MRPL48/MRPL58/EIF4H/MRPL40/MRPL11/CHCHD1/MRPS34/…
R-HSA-8941858	R-HSA-8941858	Regulation of RUNX3 expression and activity	46	0.535819	2.15917	3.4e-05	3.4e-05	0.000258249	3903	tags=93%, list=44%, signal=53%	CDKN2A/PSMB9/PSME2/PSMB10/SRC/PSMB8/TGFB1/PSMD2/PSMB2/PSMB5/PSME1/PSMA6/PSMA5/PSMA7/PSME3/PSMA4/PSMD9/PSMB7/PSMB6/PSMD1/PSMD11/PSMD14/UBC/PSMC1/PSMB4/PSMB1/PSMD10/PSMD12/PSMD3/PSMC6/PSMA3/PSMD4/PSMA1/CBFB/PSMC4/PSMD13/PSMC3/PSMD5/UBA52/PSMF1/PSMD7/SMURF1/PSMC2
R-HSA-109581	R-HSA-109581	Apoptosis	115	0.388409	1.8598	3.42e-05	3.42e-05	0.000258249	3283	tags=70%, list=37%, signal=45%	CDKN2A/GZMB/PRKCQ/DSG3/SFN/CLSPN/BAK1/TNFRSF10B/UNC5A/PSMB9/PSME2/YWHAQ/PSMB10/YWHAZ/TNFRSF10A/PSMB8/TNFSF10/GSDMD/BCL2L11/LMNB1/DAPK3/AVEN/YWHAH/PSMD2/BAX/BID/PSMB2/CASP8/YWHAG/DSG2/TICAM1/C1QBP/PSMB5/CYCS/PSME1/PSMA6/CASP3/PSMA5/TJP2/PSMA7/BCL2L1/PSME3/DYNLL1/PSMA4/CD14/DNM1L/DBNL/TFDP1/PSMD9/STAT3/PSMB7/PSMB6/CASP7/PSMD1/PSMD11/PSMD14/TP53BP2/UBC/HMGB2/TRADD/KPNB1/E2F1/PSMC1/PSMB4/PSMB1/PAK2/P…
R-HSA-350562	R-HSA-350562	Regulation of ornithine decarboxylase (ODC)	42	0.549443	2.15969	3.55e-05	3.55e-05	0.000264821	3546	tags=88%, list=40%, signal=53%	ODC1/OAZ3/PSMB9/PSME2/PSMB10/PSMB8/PSMD2/PSMB2/PSMB5/PSME1/PSMA6/PSMA5/PSMA7/PSME3/PSMA4/PSMD9/PSMB7/PSMB6/PSMD1/PSMD11/PSMD14/PSMC1/PSMB4/PSMB1/PSMD10/PSME4/PSMD12/PSMD3/PSMC6/PSMA3/PSMD4/PSMA1/PSMC4/PSMD13/OAZ1/PSMC3/PSMD5
R-HSA-211897	R-HSA-211897	Cytochrome P450 - arranged by substrate type	30	-0.64803	-2.02257	3.68e-05	3.68e-05	0.000271967	1572	tags=67%, list=18%, signal=55%	CYP2J2/CYP4F3/ARNT2/CYP2U1/POMC/CYP39A1/CYP2C19/CYP4F2/CYP27A1/CYP2W1/CYP1A1/CYP1B1/CYP4F12/CYP19A1/CYP2B6/CYP3A5/CYP4B1/CYP3A4/PTGIS/CYP4F8
R-HSA-877300	R-HSA-877300	Interferon gamma signaling	53	0.511386	2.09395	3.81e-05	3.81e-05	0.000278943	1899	tags=51%, list=21%, signal=40%	OASL/GBP6/OAS2/GBP5/FCGR1A/IFNG/GBP1/OAS3/ICAM1/STAT1/MT2A/GBP4/SOCS1/SOCS3/IRF7/IRF1/OAS1/IFI30/TRIM22/PTAFR/TRIM6/MID1/TRIM21/B2M/GBP3/IFNGR2/IFNGR1
R-HSA-5218859	R-HSA-5218859	Regulated Necrosis	30	0.603278	2.22318	4.1e-05	4.1e-05	0.000295864	2036	tags=63%, list=23%, signal=49%	IL1B/GZMB/IL1A/CASP5/BAK1/TNFRSF10B/IRF1/MLKL/TNFRSF10A/TNFSF10/CASP4/GSDMD/FLOT1/BAX/CASP8/CYCS/CDC37/CASP3/CASP1
R-HSA-187577	R-HSA-187577	SCF(Skp2)-mediated degradation of p27/p21	51	0.496053	2.0102	4.13e-05	4.13e-05	0.000295864	3546	tags=84%, list=40%, signal=51%	CCNA1/CCNA2/CCNE1/PSMB9/PSME2/PSMB10/PSMB8/CCNE2/PSMD2/CKS1B/PSMB2/CDKN1A/PSMB5/PSME1/PSMA6/PSMA5/PSMA7/PSME3/SKP2/PSMA4/PSMD9/PSMB7/PSMB6/PSMD1/PSMD11/PSMD14/UBC/CDK4/PSMC1/PSMB4/PSMB1/PSMD10/PSMD12/CUL1/PSMD3/PSMC6/PSMA3/PSMD4/PSMA1/PSMC4/PSMD13/PSMC3/PSMD5
R-HSA-109582	R-HSA-109582	Hemostasis	313	0.283382	1.57645	4.5e-05	4.5e-05	0.000315593	1786	tags=35%, list=20%, signal=29%	MMP1/OLR1/TREM1/CEACAM6/CEACAM5/CD177/GNG4/SERPINE1/PRKCQ/PLAUR/TUBB3/SLC16A3/PLAU/P2RX5/TOR4A/ITGAX/SLC16A1/SERPINA1/SLC7A5/ITGA6/TUBA1C/KIF4A/KIF20A/PROC/JCHAIN/KIF2C/KIF23/SIRPG/RAC2/KIF18A/SRGN/LYN/SLC7A11/LCP2/PDPN/LGALS3BP/CENPE/ITGA3/KIF18B/GNA15/SELL/LRP8/F2RL3/TUBB6/TNFRSF10B/S100A10/VAV2/IRF1/SHC1/PLEK/CAP1/SERPINB2/KIFC1/KIF21B/ITGA5/F3/F12/HDAC1/ACTB/TNFRSF10D/VEGFC/KIF11/YWHAZ/GNGT2/…
R-HSA-5576891	R-HSA-5576891	Cardiac conduction	60	-0.551996	-1.93788	4.52e-05	4.52e-05	0.000315593	1917	tags=57%, list=22%, signal=45%	KCNJ12/NPR1/KCNK5/ATP1B2/NPR2/KCND2/SCN3A/SCN5A/CACNB1/RYR2/KCNJ11/NOS1/KCNK15/SCN11A/ABCC9/KCNIP2/RYR3/SLC8A3/FGF13/TRPC1/KCNK7/SCN9A/FXYD6/CACNB2/CORIN/CACNA2D2/ATP2B2/CAMK2B/PLN/CES1/CASQ2/KCNK2/SCN7A/ATP1A2
R-HSA-69190	R-HSA-69190	DNA strand elongation	26	0.631177	2.22504	4.58e-05	4.58e-05	0.000315593	3179	tags=96%, list=36%, signal=62%	CDC45/GINS4/GINS1/FEN1/GINS2/MCM2/GINS3/RFC4/PCNA/MCM5/DNA2/MCM6/RFC5/MCM4/MCM7/RPA3/MCM3/PRIM2/POLD2/POLD1/RFC3/POLD4/POLA2/RFC2/PRIM1
R-HSA-1592389	R-HSA-1592389	Activation of Matrix Metalloproteinases	15	0.73854	2.22579	4.69e-05	4.69e-05	0.000315593	338	tags=47%, list=4%, signal=45%	MMP10/MMP1/MMP3/MMP13/MMP9/MMP11/MMP25
R-HSA-450408	R-HSA-450408	AUF1 (hnRNP D0) binds and destabilizes mRNA	47	0.50477	2.03756	4.74e-05	4.74e-05	0.000315593	3903	tags=91%, list=44%, signal=52%	PSMB9/PSME2/PSMB10/PSMB8/HSPA8/PSMD2/PSMB2/HSPB1/PSMB5/PSME1/PSMA6/PSMA5/PSMA7/PSME3/PSMA4/PSMD9/PSMB7/PSMB6/PSMD1/PSMD11/PSMD14/UBC/PSMC1/PSMB4/PSMB1/PSMD10/EIF4G1/PSME4/PSMD12/PSMD3/PSMC6/PSMA3/PSMD4/PSMA1/PSMC4/PSMD13/PSMC3/PSMD5/UBA52/PABPC1/PSMF1/PSMD7/PSMC2
R-HSA-5362768	R-HSA-5362768	Hh mutants are degraded by ERAD	42	0.544212	2.13912	4.8e-05	4.8e-05	0.000315593	3903	tags=95%, list=44%, signal=54%	PSMB9/PSME2/PSMB10/PSMB8/PSMD2/PSMB2/PSMB5/PSME1/PSMA6/PSMA5/PSMA7/PSME3/PSMA4/PSMD9/PSMB7/PSMB6/PSMD1/PSMD11/PSMD14/UBC/VCP/PSMC1/PSMB4/PSMB1/PSMD10/PSME4/PSMD12/PSMD3/PSMC6/PSMA3/PSMD4/PSMA1/PSMC4/PSMD13/PSMC3/PSMD5/UBA52/PSMF1/PSMD7/PSMC2
R-HSA-211733	R-HSA-211733	Regulation of activated PAK-2p34 by proteasome mediated degradation	42	0.54419	2.13904	4.8e-05	4.8e-05	0.000315593	3903	tags=95%, list=44%, signal=54%	PSMB9/PSME2/PSMB10/PSMB8/PSMD2/PSMB2/PSMB5/PSME1/PSMA6/PSMA5/PSMA7/PSME3/PSMA4/PSMD9/PSMB7/PSMB6/PSMD1/PSMD11/PSMD14/UBC/PSMC1/PSMB4/PSMB1/PAK2/PSMD10/PSME4/PSMD12/PSMD3/PSMC6/PSMA3/PSMD4/PSMA1/PSMC4/PSMD13/PSMC3/PSMD5/UBA52/PSMF1/PSMD7/PSMC2
R-HSA-9762114	R-HSA-9762114	GSK3B and BTRC:CUL1-mediated-degradation of NFE2L2	42	0.544093	2.13866	4.8e-05	4.8e-05	0.000315593	3903	tags=95%, list=44%, signal=54%	PSMB9/PSME2/PSMB10/PSMB8/PSMD2/PSMB2/PSMB5/PSME1/PSMA6/PSMA5/PSMA7/PSME3/PSMA4/PSMD9/PSMB7/PSMB6/PSMD1/PSMD11/PSMD14/UBC/PSMC1/PSMB4/PSMB1/PSMD10/PSMD12/CUL1/PSMD3/PSMC6/PSMA3/PSMD4/PSMA1/PSMC4/PSMD13/RBX1/PSMC3/PSMD5/UBA52/PSMF1/PSMD7/PSMC2
R-HSA-5368287	R-HSA-5368287	Mitochondrial translation	66	0.461795	1.9616	4.8e-05	4.8e-05	0.000315593	4286	tags=92%, list=48%, signal=48%	MRPL13/GADD45GIP1/MRPS10/MRPL51/MRPL17/MRPL36/MRPL28/MRPS12/MRPS23/MRPL47/MRPS7/MRPS15/MRPL52/MRPL32/MRPS24/MRPL37/MRPL15/MRPL9/MRPL3/MRPL20/MRPS28/TSFM/MRPS17/MRPS18C/MRPS5/MTIF2/MRPS22/MRPL48/MRPL58/MRPL40/MRPL11/CHCHD1/MRPS34/MRPS6/ERAL1/MTFMT/MRPL18/MRPL14/AURKAIP1/MRPL22/MRPS18A/MRPS2/MRPS11/MRPL1/MRPL27/MRPL55/MRRF/TUFM/MRPL16/GFM1/MRPL21/MRPL42/MRPS35/MRPS16/MRPL19/MRPL44/MRPL10/MRPL57/MRP…
R-HSA-450531	R-HSA-450531	Regulation of mRNA stability by proteins that bind AU-rich elements	63	0.465747	1.9603	5.46e-05	5.46e-05	0.000355674	4062	tags=89%, list=46%, signal=49%	PSMB9/PSME2/PSMB10/YWHAZ/PSMB8/HSPA8/PSMD2/EXOSC4/PSMB2/HSPB1/PSMB5/PSME1/PSMA6/PSMA5/PSMA7/PSME3/PSMA4/MAPKAPK2/PSMD9/ANP32A/PSMB7/PSMB6/PSMD1/PSMD11/PSMD14/UBC/SET/PSMC1/PSMB4/PSMB1/PSMD10/EXOSC2/EIF4G1/PSME4/PSMD12/PSMD3/PSMC6/PSMA3/AKT1/PSMD4/PSMA1/PSMC4/PSMD13/PSMC3/PSMD5/KHSRP/UBA52/PABPC1/PSMF1/PSMD7/EXOSC9/PSMC2/ELAVL1/EXOSC8/PSMD6/TNPO1
R-HSA-2022090	R-HSA-2022090	Assembly of collagen fibrils and other multimeric structures	32	0.589844	2.17777	5.81e-05	5.81e-05	0.000375072	1182	tags=59%, list=13%, signal=52%	MMP3/MMP13/MMP9/LAMC2/COL10A1/ITGA6/LAMB3/CTSL/COL4A1/LOXL2/COL11A1/LAMA3/COL4A2/PXDN/BMP1/COL5A2/CTSB/COL12A1/ITGB4
R-HSA-69615	R-HSA-69615	G1/S DNA Damage Checkpoints	55	0.485514	1.99732	6.48e-05	6.48e-05	0.000414629	3356	tags=76%, list=38%, signal=48%	CDKN2A/CCNA1/CCNA2/CDC25A/CCNE1/PSMB9/PSME2/CHEK1/PSMB10/PSMB8/CCNE2/PSMD2/PSMB2/CDKN1A/PSMB5/PSME1/PSMA6/PSMA5/PSMA7/PSME3/PSMA4/PSMD9/PSMB7/PSMB6/PSMD1/PSMD11/PSMD14/UBC/PSMC1/PSMB4/PSMB1/PSMD10/PSME4/CHEK2/PSMD12/PSMD3/PSMC6/PSMA3/PSMD4/PSMA1/PSMC4/PSMD13
R-HSA-72312	R-HSA-72312	rRNA processing	102	0.393924	1.82118	6.59e-05	6.59e-05	0.000418281	4840	tags=93%, list=54%, signal=43%	EBNA1BP2/RPL26L1/DDX21/NOP2/NOP10/NIP7/ERI1/NOP56/EXOSC4/BYSL/DCAF13/DKC1/RRP36/RPP40/ISG20L2/RRP9/PNO1/UTP11/RPL22L1/RIOK1/MPHOSPH6/EMG1/UTP4/PES1/RRP7A/UTP14A/TRMT112/WDR43/NOL6/RRP1/TSR3/DHX37/RIOK3/NOC4L/NHP2/CSNK1E/NOL11/NOP58/UTP6/WDR18/EXOSC2/NCL/GAR1/FCF1/TSR1/WDR36/PDCD11/XRN2/MRM2/PWP2/DIMT1/WDR12/WDR46/WDR75/RPL17/SENP3/RPL36AL/HEATR1/NOB1/IMP3/TRMT10C/SNU13/UBA52/TEX10/RPP38/UTP15/BMS…
R-HSA-9705683	R-HSA-9705683	SARS-CoV-2-host interactions	93	0.406729	1.8337	6.67e-05	6.67e-05	0.000419511	4621	tags=90%, list=52%, signal=44%	ISG15/SFN/KPNA2/STAT1/IRF7/YWHAQ/YWHAZ/IFIH1/IRAK1/IRAK2/SNRPG/NLRP3/YWHAH/NUP37/SNRPF/IFNAR2/SNRPD1/YWHAG/TLR2/SNRPB/B2M/DDX58/CAV1/RAE1/NUP50/NUP93/NUP205/UBE2N/NDC1/SEC13/CNBP/STAT2/UBC/SNRPD3/NUP107/VPS18/NUP62/RIPK2/SNRPE/SEC23A/NUP155/YWHAE/AKT1/HSP90AB1/GEMIN6/NUP58/TRAF3/NUP98/HSP90AA1/NUP85/NUP188/SEC24A/GEMIN7/BECN1/DDX20/SMN1/SNRPD2/UBA52/NUP54/SEC24C/GEMIN2/NUP153/NUP160/TUFM/TYK2/LAR…
R-HSA-162587	R-HSA-162587	HIV Life Cycle	82	0.417342	1.83778	7.08e-05	7.08e-05	0.000438809	4121	tags=89%, list=46%, signal=48%	CXCR4/FEN1/RAN/RCC1/VPS37B/RANBP1/CCR5/NUP37/TAF13/PPIA/XRCC4/HMGA1/RAE1/NUP50/NUP93/POLR2H/FURIN/UBAP1/CDK7/NUP205/GTF2E2/POLR2L/NDC1/NEDD4L/NELFE/LIG4/GTF2H3/TAF2/SEC13/SSRP1/XRCC6/GTF2A2/UBC/CHMP5/NUP107/NUP62/TAF10/POLR2G/NUP155/BANF1/NUP58/NUP98/TAF12/MNAT1/TAF5/NUP85/POLR2F/NUP188/POLR2J/VPS4B/NMT1/UBA52/NUP54/TAF11/NCBP2/GTF2F1/GTF2E1/SUPT4H1/POLR2D/POLR2B/NUP153/NELFCD/NCBP1/NUP160/CDK9/X…
R-HSA-73894	R-HSA-73894	DNA Repair	150	0.347831	1.73416	7.1e-05	7.1e-05	0.000438809	4024	tags=74%, list=45%, signal=41%	ISG15/CCNA1/USP43/CCNA2/KPNA2/CLSPN/EXO1/BLM/UBE2T/RAD51/UBE2L6/POLQ/ACTB/CHEK1/EME1/FEN1/FANCI/DTL/XRCC2/RAD51AP1/RUVBL1/TIMELESS/POLE2/RFC4/FAAP24/POLE4/TDG/PCNA/BRIP1/FANCD2/TINF2/DNA2/FANCA/BRCA2/RFC5/MAD2L2/XRCC4/PPP4C/HUS1/ACTL6A/SLX4/TIPIN/BRCA1/DCLRE1B/PRKDC/POLR2H/RPA3/CDK7/XRCC3/POLE3/UBE2N/POLR2L/SIRT6/PARP1/LIG4/GTF2H3/SUMO3/XRCC6/UBC/INO80C/POLD2/RNF8/VCP/UBE2V2/TDP1/COPS6/ASCC1/MPG/…
R-HSA-8854050	R-HSA-8854050	FBXL7 down-regulates AURKA during mitotic entry and in early mitosis	45	0.512203	2.04373	7.2e-05	7.2e-05	0.000441313	3903	tags=93%, list=44%, signal=53%	AURKA/PSMB9/PSME2/PSMB10/PSMB8/PSMD2/PSMB2/PSMB5/PSME1/PSMA6/PSMA5/PSMA7/PSME3/PSMA4/PSMD9/PSMB7/PSMB6/PSMD1/PSMD11/PSMD14/UBC/PSMC1/PSMB4/PSMB1/PSMD10/PSME4/PSMD12/CUL1/PSMD3/PSMC6/PSMA3/PSMD4/PSMA1/PSMC4/PSMD13/RBX1/PSMC3/PSMD5/UBA52/PSMF1/PSMD7/PSMC2
R-HSA-1236974	R-HSA-1236974	ER-Phagosome pathway	63	0.458982	1.93183	8.07e-05	8.07e-05	0.000490496	3356	tags=78%, list=38%, signal=49%	S100A9/S100A8/TAP2/PSMB9/TAP1/PSME2/PSMB10/PSMB8/SEC61G/MYD88/PSMD2/CALR/PSMB2/TLR2/B2M/TAPBP/PDIA3/PSMB5/PSME1/PSMA6/PSMA5/PSMA7/PSME3/PSMA4/CD14/SEC61A1/SEC61B/PSMD9/PSMB7/PSMB6/PSMD1/PSMD11/PSMD14/UBC/PSMC1/PSMB4/PSMB1/PSMD10/PSME4/PSMD12/PSMD3/VAMP3/PSMC6/VAMP8/PSMA3/PSMD4/PSMA1/PSMC4/PSMD13
R-HSA-5693532	R-HSA-5693532	DNA Double-Strand Break Repair	73	0.432159	1.8664	8.88e-05	8.88e-05	0.000535094	3162	tags=67%, list=35%, signal=44%	CCNA1/CCNA2/KPNA2/CLSPN/EXO1/BLM/RAD51/POLQ/CHEK1/EME1/FEN1/XRCC2/RAD51AP1/TIMELESS/POLE2/RFC4/POLE4/PCNA/BRIP1/DNA2/BRCA2/RFC5/XRCC4/PPP4C/HUS1/SLX4/TIPIN/BRCA1/PRKDC/RPA3/XRCC3/POLE3/UBE2N/SIRT6/PARP1/LIG4/XRCC6/UBC/POLD2/RNF8/UBE2V2/TDP1/POLD1/PALB2/RFC3/CHEK2/POLD4/RFC2/GEN1
R-HSA-180786	R-HSA-180786	Extension of Telomeres	35	0.561059	2.11741	9.06e-05	9.06e-05	0.000541346	3179	tags=80%, list=36%, signal=52%	PIF1/CCNA1/CCNA2/BLM/FEN1/RUVBL1/RFC4/NOP10/PCNA/WRAP53/TINF2/DKC1/DNA2/DSCC1/RFC5/RPA3/CHTF18/PRIM2/NHP2/POLD2/RUVBL2/POLD1/RFC3/POLD4/POLA2/GAR1/RFC2/PRIM1
R-HSA-157579	R-HSA-157579	Telomere Maintenance	45	0.505657	2.01762	9.3e-05	9.3e-05	0.000551066	3179	tags=71%, list=36%, signal=46%	PIF1/CCNA1/CCNA2/BLM/FEN1/RUVBL1/RFC4/NOP10/PCNA/WRAP53/TINF2/DKC1/DNA2/DSCC1/RFC5/POLR2H/RPA3/POLR2L/CHTF18/PRIM2/NHP2/POLD2/RUVBL2/POLD1/RFC3/POLD4/POLA2/GAR1/POLR2G/RFC2/DAXX/PRIM1
R-HSA-2559583	R-HSA-2559583	Cellular Senescence	79	0.413083	1.81262	9.91e-05	9.91e-05	0.000581999	2918	tags=52%, list=33%, signal=35%	CXCL8/HMGA2/CDKN2A/IL1A/CCNA1/UBE2C/CCNA2/UBE2S/CCNE1/IL6/ID1/CBX2/MAP4K4/TXN/LMNB1/E2F3/CCNE2/TINF2/RPS6KA1/CDKN1A/CDKN2B/MAP3K5/HMGA1/JUN/RB1/ETS1/MAPKAPK2/PHC2/UBE2D1/TFDP1/CDK6/STAT3/ETS2/UBC/NFKB1/EZH2/E2F1/CDK4/ANAPC11/UBE2E1/RELA
R-HSA-72202	R-HSA-72202	Transport of Mature Transcript to Cytoplasm	38	0.541272	2.07473	0.000106164	0.000106164	0.000612565	4038	tags=97%, list=45%, signal=53%	DDX39A/THOC3/NUP37/ALYREF/EIF4A3/NXT1/MAGOH/RAE1/EIF4E/NUP50/SRSF9/NUP93/NUP205/NDC1/CPSF3/SEC13/U2AF2/SRSF1/NUP107/CPSF2/NUP62/SLBP/NUP155/RNPS1/NUP58/NUP98/NUP85/NUP188/NUP54/NCBP2/MAGOHB/NUP153/THOC5/SRSF2/NCBP1/NUP160/GLE1
R-HSA-5419276	R-HSA-5419276	Mitochondrial translation termination	60	0.467132	1.97069	0.000106817	0.000106817	0.000612565	4286	tags=93%, list=48%, signal=49%	MRPL13/GADD45GIP1/MRPS10/MRPL51/MRPL17/MRPL36/MRPL28/MRPS12/MRPS23/MRPL47/MRPS7/MRPS15/MRPL52/MRPL32/MRPS24/MRPL37/MRPL15/MRPL9/MRPL3/MRPL20/MRPS28/MRPS17/MRPS18C/MRPS5/MRPS22/MRPL48/MRPL58/MRPL40/MRPL11/CHCHD1/MRPS34/MRPS6/ERAL1/MRPL18/MRPL14/AURKAIP1/MRPL22/MRPS18A/MRPS2/MRPS11/MRPL1/MRPL27/MRPL55/MRRF/MRPL16/MRPL21/MRPL42/MRPS35/MRPS16/MRPL19/MRPL44/MRPL10/MRPL57/MRPL2/DAP3/MRPL35
R-HSA-5689603	R-HSA-5689603	UCH proteinases	60	0.466776	1.96919	0.000106817	0.000106817	0.000612565	3903	tags=88%, list=44%, signal=50%	PSMB9/PSME2/ACTB/PSMB10/RUVBL1/PSMB8/TGFB1/TGFBR1/PSMD2/PSMB2/PSMB5/PSME1/PSMA6/PSMA5/PSMA7/PSME3/PSMA4/ACTL6A/UCHL3/PSMD9/PSMB7/PSMB6/PSMD1/PSMD11/PSMD14/UBC/INO80C/NEDD8/ADRM1/PSMC1/PSMB4/PSMB1/PSMD10/PSME4/PSMD12/PSMD3/PSMC6/PSMA3/PSMD4/PSMA1/SMAD7/PSMC4/PSMD13/PSMC3/PSMD5/ACTR5/KDM1B/UBA52/MCRS1/PSMF1/PSMD7/TFPT/PSMC2
R-HSA-202403	R-HSA-202403	TCR signaling	69	0.439701	1.87186	0.000113676	0.000113676	0.000646726	3546	tags=83%, list=40%, signal=50%	PRKCQ/CARD11/LCP2/PTPN22/ENAH/PSMB9/PSME2/PSMB10/PSMB8/CD247/PSMD2/LCK/PSMB2/CD101/MALT1/VASP/PSMB5/PSME1/PSMA6/PSMA5/PSMA7/PSME3/PSMA4/PAK1/UBE2D1/UBE2N/PSMD9/PSMB7/PSMB6/BCL10/PSMD1/PSMD11/PSMD14/UBC/NFKB1/UBE2D2/PSMC1/PSMB4/RELA/PSMB1/PAK2/PSMD10/RIPK2/PSME4/PSMD12/CUL1/PSMD3/CSK/PSMC6/PSMA3/PSMD4/PSMA1/PSMC4/PSMD13/PLCG2/PSMC3/PSMD5
R-HSA-3700989	R-HSA-3700989	Transcriptional Regulation by TP53	201	0.303601	1.57708	0.000114666	0.000114666	0.000647223	2776	tags=43%, list=31%, signal=30%	CDKN2A/BCL2L14/AURKA/CCNB1/CCNA1/BIRC5/CDK5R1/E2F7/CCNA2/SFN/TPX2/AURKB/TP53I3/CDC25C/EXO1/BLM/NDRG1/CDK1/TNFRSF10B/CCNE1/DDIT4/TIGAR/HDAC1/TNFRSF10D/YWHAQ/SCO2/PRELID1/CHEK1/YWHAZ/FANCI/GPX2/TNFRSF10A/PLK2/TXN/RFC4/YWHAH/RABGGTA/CCNE2/PRDX1/PRDX5/NLRC4/PRMT5/BAX/BID/PCNA/TNFRSF10C/BRIP1/FANCD2/YWHAG/TAF13/DNA2/PIP4K2C/CDKN1A/RRAGC/NPM1/RFC5/CYCS/E2F4/PML/CASP1/JUN/SMYD2/ING2/CNOT11/HUS1/BRCA1/CA…
R-HSA-1168372	R-HSA-1168372	Downstream signaling events of B Cell Receptor (BCR)	63	0.451472	1.90022	0.000119752	0.000119752	0.00067065	3903	tags=84%, list=44%, signal=48%	CARD11/PSMB9/PSME2/PSMB10/PSMB8/PSMD2/PSMB2/MALT1/CALM1/PPIA/PSMB5/PSME1/PSMA6/NFKBIE/PSMA5/PSMA7/PSME3/PSMA4/NRAS/PSMD9/PSMB7/PSMB6/BCL10/PSMD1/PSMD11/PSMD14/UBC/HRAS/NFKB1/PSMC1/RASGRP3/PSMB4/RELA/PSMB1/PSMD10/FKBP1A/PSME4/PSMD12/CUL1/PSMD3/PSMC6/PSMA3/PSMD4/PSMA1/PSMC4/PSMD13/PSMC3/PSMD5/UBA52/PSMF1/FBXW11/PSMD7/PSMC2
R-HSA-5610785	R-HSA-5610785	GLI3 is processed to GLI3R by the proteasome	46	0.513887	2.07079	0.000123904	0.000123904	0.000688523	3903	tags=91%, list=44%, signal=52%	PSMB9/PSME2/PSMB10/PSMB8/PSMD2/PSMB2/PSMB5/PSME1/PSMA6/PSMA5/PSMA7/PSME3/PSMA4/CSNK1A1/PSMD9/PSMB7/PSMB6/PSMD1/PSMD11/PSMD14/UBC/PSMC1/PSMB4/PSMB1/PSMD10/PSME4/PSMD12/CUL1/PSMD3/PSMC6/PSMA3/PSMD4/PSMA1/PSMC4/PSMD13/RBX1/PSMC3/PSMD5/UBA52/PSMF1/PSMD7/PSMC2
R-HSA-9604323	R-HSA-9604323	Negative regulation of NOTCH4 signaling	46	0.512033	2.06332	0.000129579	0.000129579	0.000714519	3903	tags=93%, list=44%, signal=53%	TACC3/PSMB9/PSME2/PSMB10/YWHAZ/PSMB8/PSMD2/PSMB2/PSMB5/PSME1/PSMA6/PSMA5/PSMA7/PSME3/PSMA4/PSMD9/PSMB7/PSMB6/PSMD1/PSMD11/PSMD14/UBC/PSMC1/PSMB4/PSMB1/PSMD10/PSMD12/CUL1/PSMD3/PSMC6/PSMA3/AKT1/PSMD4/PSMA1/PSMC4/PSMD13/RBX1/PSMC3/PSMD5/UBA52/PSMF1/PSMD7/PSMC2
R-HSA-2871837	R-HSA-2871837	FCERI mediated NF-kB activation	58	0.460817	1.9277	0.000134305	0.000134305	0.000734925	3356	tags=78%, list=38%, signal=49%	PRKCQ/LYN/CARD11/PSMB9/PSME2/PSMB10/PSMB8/FCER1G/PSMD2/PSMB2/MALT1/PSMB5/PSME1/PSMA6/PSMA5/PSMA7/PSME3/PSMA4/UBE2D1/UBE2N/PSMD9/PSMB7/PSMB6/BCL10/PSMD1/PSMD11/PSMD14/UBC/NFKB1/UBE2D2/PSMC1/PSMB4/RELA/PSMB1/PSMD10/PSME4/PSMD12/CUL1/PSMD3/PSMC6/PSMA3/PSMD4/PSMA1/PSMC4/PSMD13
R-HSA-5668541	R-HSA-5668541	TNFR2 non-canonical NF-kB pathway	61	0.452038	1.90398	0.000137164	0.000137164	0.000742613	3363	tags=77%, list=38%, signal=48%	TNFRSF17/TNFRSF9/TNFRSF12A/TNFSF9/TNFRSF4/CD27/PSMB9/PSME2/PSMB10/PSMB8/TNFRSF8/PSMD2/TNFRSF1B/TNFSF4/PSMB2/LTBR/PSMB5/PSME1/PSMA6/PSMA5/PSMA7/PSME3/PSMA4/PSMD9/PSMB7/PSMB6/PSMD1/PSMD11/PSMD14/NFKB2/UBC/PSMC1/PSMB4/PSMB1/PSMD10/PSME4/PSMD12/CUL1/PSMD3/TNFRSF1A/PSMC6/PSMA3/PSMD4/PSMA1/PSMC4/PSMD13/TRAF3
R-HSA-6791226	R-HSA-6791226	Major pathway of rRNA processing in the nucleolus and cytosol	88	0.394284	1.76945	0.000137781	0.000137781	0.000742613	4815	tags=93%, list=54%, signal=43%	EBNA1BP2/RPL26L1/DDX21/NIP7/ERI1/NOP56/EXOSC4/BYSL/DCAF13/RRP36/RPP40/ISG20L2/RRP9/PNO1/UTP11/RPL22L1/RIOK1/MPHOSPH6/EMG1/UTP4/PES1/RRP7A/UTP14A/WDR43/NOL6/RRP1/DHX37/RIOK3/NOC4L/CSNK1E/NOL11/NOP58/UTP6/WDR18/EXOSC2/NCL/FCF1/TSR1/WDR36/PDCD11/XRN2/PWP2/WDR12/WDR46/WDR75/RPL17/SENP3/RPL36AL/HEATR1/NOB1/IMP3/SNU13/UBA52/TEX10/RPP38/UTP15/BMS1/NOP14/FTSJ3/NOL9/EXOSC9/RPL24/WDR3/EXOSC8/IMP4/EXOSC10/C…
R-HSA-438066	R-HSA-438066	Unblocking of NMDA receptors, glutamate binding and activation	10	-0.819002	-1.94576	0.000139155	0.000139155	0.000744418	675	tags=60%, list=8%, signal=56%	GRIA1/CAMK2B/DLG2/GRIN2A/GRIA4/GRIA2
R-HSA-447115	R-HSA-447115	Interleukin-12 family signaling	36	0.549223	2.08459	0.000153988	0.000153988	0.000805729	1859	tags=56%, list=21%, signal=44%	IL23A/IFNG/IL12RB2/STAT1/IL12RB1/GSTO1/SERPINB2/STAT4/PSME2/MSN/CFL1/LMNB1/EBI3/CNN2/SOD2/MIF/CAPZA1/IL27RA/RALA/PPIA
R-HSA-191859	R-HSA-191859	snRNP Assembly	36	0.549205	2.08452	0.000153988	0.000153988	0.000805729	3919	tags=97%, list=44%, signal=55%	SNRPG/PRMT5/NUP37/SNRPF/SNRPD1/SNRPB/WDR77/RAE1/NUP50/NUP93/NUP205/NDC1/SEC13/SNRPD3/NUP107/NUP62/SNRPE/CLNS1A/NUP155/GEMIN6/NUP58/NUP98/NUP85/NUP188/GEMIN7/DDX20/SMN1/SNRPD2/NUP54/NCBP2/TGS1/GEMIN2/NUP153/NCBP1/NUP160
R-HSA-194441	R-HSA-194441	Metabolism of non-coding RNA	36	0.549205	2.08452	0.000153988	0.000153988	0.000805729	3919	tags=97%, list=44%, signal=55%	SNRPG/PRMT5/NUP37/SNRPF/SNRPD1/SNRPB/WDR77/RAE1/NUP50/NUP93/NUP205/NDC1/SEC13/SNRPD3/NUP107/NUP62/SNRPE/CLNS1A/NUP155/GEMIN6/NUP58/NUP98/NUP85/NUP188/GEMIN7/DDX20/SMN1/SNRPD2/NUP54/NCBP2/TGS1/GEMIN2/NUP153/NCBP1/NUP160
R-HSA-9749641	R-HSA-9749641	Aspirin ADME	13	-0.764035	-1.94557	0.000156256	0.000156256	0.000811676	920	tags=69%, list=10%, signal=62%	UGT1A6/CYP2C19/ACSM5/GLYATL1/CES1/GLYATL2/BCHE/CYP3A4/UGT3A2
R-HSA-375276	R-HSA-375276	Peptide ligand-binding receptors	66	0.43954	1.86707	0.000159028	0.000159028	0.000820131	1601	tags=61%, list=18%, signal=50%	CXCL8/CXCL6/CXCL5/CXCL13/CXCL1/SST/CXCL11/FPR2/CXCL10/CXCR5/ANXA1/CXCL3/CXCL9/APLN/FPR1/NMB/CXCR1/CCL20/CXCL2/BDKRB1/CCRL2/CXCR6/F2RL3/CCR7/CXCR4/C5AR1/NPY4R/CXCR3/CCR1/EDN2/CCR8/ECE2/BDKRB2/NPFFR1/EDNRA/CCR5/OXTR/ACKR2/CXCL16/C3AR1
R-HSA-983712	R-HSA-983712	Ion channel transport	83	-0.488272	-1.82428	0.000167953	0.000167953	0.000859968	1501	tags=34%, list=17%, signal=28%	ANO9/RYR2/ATP8A1/CLCN4/ANO1/ATP13A4/ATP6V0E2/RYR3/MCOLN3/ATP6V1C2/TTYH1/TRPC1/ANO5/FXYD6/TRPM8/ATP2B2/SGK2/CAMK2B/PLN/TRPV6/CASQ2/TRPM1/ATP6V0A4/NALCN/ATP6V1B1/ATP1A2/ATP13A5/WNK2
R-HSA-983705	R-HSA-983705	Signaling by the B Cell Receptor (BCR)	81	0.407453	1.80284	0.000171808	0.000171808	0.000873467	3356	tags=70%, list=38%, signal=44%	CD19/CD79A/CD22/BLK/LYN/CARD11/PIK3CD/PSMB9/PSME2/PSMB10/PSMB8/PSMD2/PSMB2/MALT1/CALM1/PPIA/PSMB5/PSME1/PSMA6/NFKBIE/ORAI2/PSMA5/PSMA7/PSME3/PSMA4/NRAS/PSMD9/BLNK/PSMB7/PSMB6/BCL10/PSMD1/PSMD11/PSMD14/UBC/HRAS/NFKB1/GRB2/STIM1/PSMC1/RASGRP3/PSMB4/RELA/PSMB1/PSMD10/FKBP1A/PSME4/PSMD12/CUL1/PSMD3/PSMC6/PSMA3/PSMD4/PSMA1/PSMC4/SYK/PSMD13
R-HSA-1236975	R-HSA-1236975	Antigen processing-Cross presentation	71	0.429569	1.8492	0.000175259	0.000175259	0.000884739	3283	tags=75%, list=37%, signal=48%	S100A9/S100A8/FCGR1A/CTSL/TAP2/PSMB9/TAP1/PSME2/NCF1/PSMB10/PSMB8/CYBA/SEC61G/MYD88/PSMD2/NCF2/CALR/PSMB2/TLR2/B2M/TAPBP/PDIA3/PSMB5/PSME1/PSMA6/PSMA5/PSMA7/PSME3/PSMA4/CD14/SEC61A1/SEC61B/PSMD9/PSMB7/PSMB6/PSMD1/PSMD11/PSMD14/UBC/PSMC1/PSMB4/PSMB1/PSMD10/PSME4/PSMD12/PSMD3/VAMP3/PSMC6/VAMP8/PSMA3/PSMD4/PSMA1/PSMC4
R-HSA-5389840	R-HSA-5389840	Mitochondrial translation elongation	62	0.468683	1.97428	0.000179377	0.000179377	0.000899195	4286	tags=94%, list=48%, signal=49%	MRPL13/GADD45GIP1/MRPS10/MRPL51/MRPL17/MRPL36/MRPL28/MRPS12/MRPS23/MRPL47/MRPS7/MRPS15/MRPL52/MRPL32/MRPS24/MRPL37/MRPL15/MRPL9/MRPL3/MRPL20/MRPS28/TSFM/MRPS17/MRPS18C/MRPS5/MRPS22/MRPL48/MRPL58/MRPL40/MRPL11/CHCHD1/MRPS34/MRPS6/ERAL1/MRPL18/MRPL14/AURKAIP1/MRPL22/MRPS18A/MRPS2/MRPS11/MRPL1/MRPL27/MRPL55/TUFM/MRPL16/GFM1/MRPL21/MRPL42/MRPS35/MRPS16/MRPL19/MRPL44/MRPL10/MRPL57/MRPL2/DAP3/MRPL35
R-HSA-68962	R-HSA-68962	Activation of the pre-replicative complex	23	0.638001	2.15237	0.000191178	0.000191178	0.000951698	2557	tags=83%, list=29%, signal=59%	CDC45/MCM10/CDC6/ORC1/ORC6/MCM2/POLE2/POLE4/MCM5/CDC7/DBF4/MCM6/CDT1/MCM4/MCM7/RPA3/POLE3/MCM3/PRIM2
R-HSA-5685942	R-HSA-5685942	HDR through Homologous Recombination (HRR)	38	0.527935	2.0236	0.000198271	0.000198271	0.000980201	3162	tags=76%, list=35%, signal=49%	EXO1/BLM/RAD51/CHEK1/EME1/XRCC2/RAD51AP1/POLE2/RFC4/POLE4/PCNA/BRIP1/DNA2/BRCA2/RFC5/HUS1/SLX4/BRCA1/RPA3/XRCC3/POLE3/UBC/POLD2/POLD1/PALB2/RFC3/POLD4/RFC2/GEN1
R-HSA-1442490	R-HSA-1442490	Collagen degradation	34	0.564418	2.11094	0.000201775	0.000201775	0.000990692	1121	tags=44%, list=13%, signal=39%	MMP10/MMP1/MMP3/MMP13/MMP9/MMP11/COL10A1/CTSL/COL4A1/COL11A1/COL4A2/ADAM9/COL5A2/CTSB/COL12A1
R-HSA-4641258	R-HSA-4641258	Degradation of DVL	44	0.503375	2.00472	0.000205484	0.000205484	0.00100204	3903	tags=93%, list=44%, signal=53%	PSMB9/PSME2/PSMB10/PSMB8/PSMD2/PSMB2/PSMB5/PSME1/PSMA6/PSMA5/PSMA7/PSME3/PSMA4/PSMD9/PSMB7/PSMB6/PSMD1/PSMD11/PSMD14/UBC/PSMC1/PSMB4/PSMB1/PSMD10/PSME4/PSMD12/DVL1/PSMD3/PSMC6/PSMA3/PSMD4/PSMA1/PSMC4/PSMD13/RBX1/PSMC3/PSMD5/UBA52/PSMF1/PSMD7/PSMC2
R-HSA-5610780	R-HSA-5610780	Degradation of GLI1 by the proteasome	47	0.470514	1.89928	0.000210304	0.000210304	0.00101861	3903	tags=87%, list=44%, signal=49%	PSMB9/PSME2/PSMB10/PSMB8/PSMD2/PSMB2/PSMB5/PSME1/PSMA6/PSMA5/PSMA7/PSME3/PSMA4/PSMD9/PSMB7/PSMB6/PSMD1/PSMD11/PSMD14/UBC/PSMC1/PSMB4/PSMB1/PSMD10/PSME4/PSMD12/CUL1/PSMD3/PSMC6/PSMA3/PSMD4/PSMA1/PSMC4/PSMD13/RBX1/PSMC3/PSMD5/UBA52/PSMF1/PSMD7/PSMC2
R-HSA-5387390	R-HSA-5387390	Hh mutants abrogate ligand secretion	43	0.503875	1.99584	0.000222359	0.000222359	0.00106978	3903	tags=93%, list=44%, signal=53%	PSMB9/PSME2/PSMB10/PSMB8/PSMD2/PSMB2/PSMB5/PSME1/PSMA6/PSMA5/PSMA7/PSME3/PSMA4/PSMD9/PSMB7/PSMB6/PSMD1/PSMD11/PSMD14/UBC/VCP/PSMC1/PSMB4/PSMB1/PSMD10/PSME4/PSMD12/PSMD3/PSMC6/PSMA3/PSMD4/PSMA1/PSMC4/PSMD13/PSMC3/PSMD5/UBA52/PSMF1/PSMD7/PSMC2
R-HSA-169911	R-HSA-169911	Regulation of Apoptosis	44	0.499635	1.98982	0.000224687	0.000224687	0.00107377	3903	tags=91%, list=44%, signal=51%	PSMB9/PSME2/PSMB10/PSMB8/PSMD2/PSMB2/PSMB5/PSME1/PSMA6/PSMA5/PSMA7/PSME3/PSMA4/PSMD9/PSMB7/PSMB6/PSMD1/PSMD11/PSMD14/UBC/PSMC1/PSMB4/PSMB1/PAK2/PSMD10/PSME4/PSMD12/PSMD3/PSMC6/PSMA3/PSMD4/PSMA1/PSMC4/PSMD13/PSMC3/PSMD5/UBA52/PSMF1/PSMD7/PSMC2
R-HSA-72306	R-HSA-72306	tRNA processing	57	0.448124	1.88244	0.000269935	0.000269935	0.00128146	4115	tags=89%, list=46%, signal=48%	RAN/FTSJ1/NUP37/CSTF2/DUS2/RPP40/METTL1/NSUN2/POP1/TRMT6/RAE1/NUP50/XPOT/TRMT112/NUP93/PUS7/NUP205/NDC1/SEC13/WDR4/POP5/TRMT10A/NUP107/PUS1/TSEN15/NUP62/NUP155/TRMT61A/LAGE3/NUP58/NUP98/CLP1/NUP85/NUP188/TRMT10C/TRMT1/CTU2/NUP54/RPP38/POP4/DDX1/URM1/NUP153/NUP160/ELAC2/QTRT2/RTCB/POP7/TPRKB/ZBTB8OS/MTO1
R-HSA-69656	R-HSA-69656	Cyclin A:Cdk2-associated events at S phase entry	69	0.421647	1.795	0.000278536	0.000278536	0.00130934	3552	tags=78%, list=40%, signal=47%	CCNA1/CCNA2/CDC25B/CDC25A/CCNE1/PSMB9/PSME2/PSMB10/PSMB8/CCNE2/PSMD2/CKS1B/PSMB2/CDKN1A/PSMB5/E2F4/PSME1/PSMA6/PSMA5/PSMA7/PSME3/SKP2/PSMA4/RB1/CDK7/TFDP1/PSMD9/PSMB7/PSMB6/PSMD1/PSMD11/PSMD14/UBC/E2F1/CDK4/PSMC1/PSMB4/PSMB1/PSMD10/PSMD12/CUL1/PSMD3/PSMC6/PSMA3/AKT1/PSMD4/PSMA1/PSMC4/FZR1/PSMD13/MNAT1/PSMC3/PSMD5/LIN9
R-HSA-69563	R-HSA-69563	p53-Dependent G1 DNA Damage Response	53	0.47547	1.94688	0.000281287	0.000281287	0.00130934	3356	tags=75%, list=38%, signal=47%	CDKN2A/CCNA1/CCNA2/CCNE1/PSMB9/PSME2/PSMB10/PSMB8/CCNE2/PSMD2/PSMB2/CDKN1A/PSMB5/PSME1/PSMA6/PSMA5/PSMA7/PSME3/PSMA4/PSMD9/PSMB7/PSMB6/PSMD1/PSMD11/PSMD14/UBC/PSMC1/PSMB4/PSMB1/PSMD10/PSME4/CHEK2/PSMD12/PSMD3/PSMC6/PSMA3/PSMD4/PSMA1/PSMC4/PSMD13
R-HSA-69580	R-HSA-69580	p53-Dependent G1/S DNA damage checkpoint	53	0.47547	1.94688	0.000281287	0.000281287	0.00130934	3356	tags=75%, list=38%, signal=47%	CDKN2A/CCNA1/CCNA2/CCNE1/PSMB9/PSME2/PSMB10/PSMB8/CCNE2/PSMD2/PSMB2/CDKN1A/PSMB5/PSME1/PSMA6/PSMA5/PSMA7/PSME3/PSMA4/PSMD9/PSMB7/PSMB6/PSMD1/PSMD11/PSMD14/UBC/PSMC1/PSMB4/PSMB1/PSMD10/PSME4/CHEK2/PSMD12/PSMD3/PSMC6/PSMA3/PSMD4/PSMA1/PSMC4/PSMD13
R-HSA-5663205	R-HSA-5663205	Infectious disease	489	0.237185	1.36353	0.000302833	0.000302833	0.00140054	3143	tags=50%, list=35%, signal=34%	PTHLH/KPNA7/HTR7/IL1B/MEFV/GNG4/ISG15/IL1A/CD79A/ZBP1/TUBB3/FCGR1A/FCGR3A/GPR84/TUBA1C/CTSL/PDCD1/FCGR2A/SFN/LYN/AP1S3/KPNA2/HBEGF/WNT5A/ENO1/ADM/STX1A/STAT1/GPR39/PARP9/GPR15/JAK3/PARP14/TUBB6/IRF7/ARPC1B/MET/VAV2/PSMB9/CXCR4/PGK1/PSME2/HDAC1/ACTB/YWHAQ/PSMB10/YWHAZ/IFIH1/GNGT2/FEN1/GGT1/TUBA4A/SRC/IRAK1/ACE2/IL6/TUBB2A/IRAK2/PSMB8/RAN/RCC1/PLK2/SH3GL3/TGFB1/ADM2/VPS37B/HRH2/ITGB1/GSDMD/ITGA4/CD…
R-HSA-5368286	R-HSA-5368286	Mitochondrial translation initiation	62	0.458664	1.93208	0.000306107	0.000306107	0.00140661	4286	tags=92%, list=48%, signal=48%	MRPL13/GADD45GIP1/MRPS10/MRPL51/MRPL17/MRPL36/MRPL28/MRPS12/MRPS23/MRPL47/MRPS7/MRPS15/MRPL52/MRPL32/MRPS24/MRPL37/MRPL15/MRPL9/MRPL3/MRPL20/MRPS28/MRPS17/MRPS18C/MRPS5/MTIF2/MRPS22/MRPL48/MRPL58/MRPL40/MRPL11/CHCHD1/MRPS34/MRPS6/ERAL1/MTFMT/MRPL18/MRPL14/AURKAIP1/MRPL22/MRPS18A/MRPS2/MRPS11/MRPL1/MRPL27/MRPL55/MRPL16/MRPL21/MRPL42/MRPS35/MRPS16/MRPL19/MRPL44/MRPL10/MRPL57/MRPL2/DAP3/MRPL35
R-HSA-75815	R-HSA-75815	Ubiquitin-dependent degradation of Cyclin D	43	0.495059	1.96092	0.000322902	0.000322902	0.00147433	3903	tags=93%, list=44%, signal=53%	PSMB9/PSME2/PSMB10/PSMB8/PSMD2/PSMB2/PSMB5/PSME1/PSMA6/PSMA5/PSMA7/PSME3/PSMA4/PSMD9/PSMB7/PSMB6/PSMD1/PSMD11/PSMD14/UBC/CDK4/PSMC1/PSMB4/PSMB1/PSMD10/PSME4/PSMD12/PSMD3/PSMC6/PSMA3/PSMD4/PSMA1/PSMC4/PSMD13/PSMC3/PSMD5/UBA52/PSMF1/PSMD7/PSMC2
R-HSA-349425	R-HSA-349425	Autodegradation of the E3 ubiquitin ligase COP1	43	0.494639	1.95926	0.000330636	0.000330636	0.00150009	3903	tags=91%, list=44%, signal=51%	PSMB9/PSME2/PSMB10/PSMB8/PSMD2/PSMB2/PSMB5/PSME1/PSMA6/PSMA5/PSMA7/PSME3/PSMA4/PSMD9/PSMB7/PSMB6/PSMD1/PSMD11/PSMD14/UBC/PSMC1/PSMB4/PSMB1/PSMD10/PSME4/PSMD12/PSMD3/PSMC6/PSMA3/PSMD4/PSMA1/PSMC4/PSMD13/PSMC3/PSMD5/UBA52/PSMF1/PSMD7/PSMC2
R-HSA-5620971	R-HSA-5620971	Pyroptosis	14	0.709245	2.09593	0.000388212	0.000388212	0.00175023	2036	tags=86%, list=23%, signal=66%	IL1B/GZMB/IL1A/CASP5/BAK1/IRF1/CASP4/GSDMD/BAX/CYCS/CASP3/CASP1
R-HSA-210991	R-HSA-210991	Basigin interactions	17	0.655187	2.04696	0.000406741	0.000406741	0.00182231	1972	tags=76%, list=22%, signal=60%	MMP1/SLC16A3/SLC16A1/SLC7A5/ITGA6/SLC7A11/ITGA3/SLC3A2/ITGB1/SLC7A8/SLC7A7/PPIA/CAV1
R-HSA-5658442	R-HSA-5658442	Regulation of RAS by GAPs	50	0.45327	1.81237	0.000456333	0.000456333	0.00202296	3903	tags=88%, list=44%, signal=50%	PSMB9/PSME2/PSMB10/PSMB8/RASAL3/PSMD2/PSMB2/PSMB5/PSME1/PSMA6/DAB2IP/PSMA5/PSMA7/PSME3/PSMA4/NRAS/PSMD9/PSMB7/PSMB6/PSMD1/PSMD11/PSMD14/UBC/HRAS/PSMC1/PSMB4/PSMB1/PSMD10/PSME4/PSMD12/PSMD3/PSMC6/PSMA3/PSMD4/PSMA1/PSMC4/PSMD13/RBX1/PSMC3/PSMD5/UBA52/PSMF1/PSMD7/PSMC2
R-HSA-162599	R-HSA-162599	Late Phase of HIV Life Cycle	71	0.407978	1.75626	0.000457172	0.000457172	0.00202296	4121	tags=89%, list=46%, signal=48%	RAN/RCC1/VPS37B/RANBP1/NUP37/TAF13/PPIA/RAE1/NUP50/NUP93/POLR2H/FURIN/UBAP1/CDK7/NUP205/GTF2E2/POLR2L/NDC1/NEDD4L/NELFE/GTF2H3/TAF2/SEC13/SSRP1/GTF2A2/UBC/CHMP5/NUP107/NUP62/TAF10/POLR2G/NUP155/NUP58/NUP98/TAF12/MNAT1/TAF5/NUP85/POLR2F/NUP188/POLR2J/VPS4B/NMT1/UBA52/NUP54/TAF11/NCBP2/GTF2F1/GTF2E1/SUPT4H1/POLR2D/POLR2B/NUP153/NELFCD/NCBP1/NUP160/CDK9/GTF2H1/POLR2C/VTA1/SUPT5H/SUPT16H/TSG101
R-HSA-69205	R-HSA-69205	G1/S-Specific Transcription	22	0.598103	2.00437	0.000486831	0.000486831	0.00214099	1984	tags=64%, list=22%, signal=50%	RRM2/CCNA1/CDC45/CDC6/ORC1/TK1/CDK1/CCNE1/HDAC1/TYMS/PCNA/FBXO5/CDT1/E2F4
R-HSA-69202	R-HSA-69202	Cyclin E associated events during G1/S transition	67	0.413757	1.74737	0.000492782	0.000492782	0.00215395	3552	tags=78%, list=40%, signal=47%	CCNA1/CCNA2/CDC25A/CCNE1/PSMB9/PSME2/PSMB10/PSMB8/CCNE2/PSMD2/CKS1B/PSMB2/CDKN1A/PSMB5/E2F4/PSME1/PSMA6/PSMA5/PSMA7/PSME3/SKP2/PSMA4/RB1/CDK7/TFDP1/PSMD9/PSMB7/PSMB6/PSMD1/PSMD11/PSMD14/UBC/E2F1/CDK4/PSMC1/PSMB4/PSMB1/PSMD10/PSMD12/CUL1/PSMD3/PSMC6/PSMA3/AKT1/PSMD4/PSMA1/PSMC4/PSMD13/MNAT1/PSMC3/PSMD5/LIN9
R-HSA-1169408	R-HSA-1169408	ISG15 antiviral mechanism	49	0.466411	1.86735	0.000515442	0.000515442	0.00223226	3712	tags=82%, list=42%, signal=48%	KPNA7/ISG15/MX1/KPNA2/STAT1/IFIT1/UBE2L6/USP18/HERC5/MX2/EIF2AK2/NUP37/EIF4A3/DDX58/FLNB/RAE1/EIF4E/NUP50/NUP93/NUP205/UBE2N/NDC1/SEC13/UBC/KPNB1/EIF4G2/UBE2E1/NUP107/NUP62/EIF4G1/MAPK3/NUP155/NUP58/NUP98/NUP85/NUP188/EIF4E2/UBA52/NUP54/KPNA3
R-HSA-381340	R-HSA-381340	Transcriptional regulation of white adipocyte differentiation	58	-0.508038	-1.76834	0.000516927	0.000516927	0.00223226	1425	tags=26%, list=16%, signal=22%	LPL/CEBPA/EGR2/CD36/EBF1/SMARCD3/LEP/WNT10B/PPARG/SLC2A4/FABP4/PPARGC1A/PCK1/PLIN1/ADIPOQ
R-HSA-9645723	R-HSA-9645723	Diseases of programmed cell death	28	0.569704	2.03356	0.0005381	0.0005381	0.00230978	3179	tags=89%, list=36%, signal=58%	CDKN2A/CDK5R1/CDC25C/CDC25B/CDC25A/CAPN2/DNMT3B/CAPNS1/BCL2L11/LMNB1/PRDX1/SOD2/CASP8/C1QBP/CAPN1/JUN/DNMT1/PRIM2/TRADD/EZH2/APP/FADD/POLA2/YWHAE/PRIM1
R-HSA-6790901	R-HSA-6790901	rRNA modification in the nucleus and cytosol	45	0.461564	1.84168	0.00055383	0.00055383	0.00234994	3782	tags=82%, list=42%, signal=48%	NOP2/NOP10/NOP56/DCAF13/DKC1/RRP36/RRP9/PNO1/UTP11/EMG1/UTP4/RRP7A/UTP14A/TRMT112/WDR43/NOL6/TSR3/DHX37/NOC4L/NHP2/NOL11/NOP58/UTP6/GAR1/FCF1/WDR36/PDCD11/PWP2/DIMT1/WDR46/WDR75/HEATR1/IMP3/SNU13/UTP15/BMS1/NOP14
R-HSA-69541	R-HSA-69541	Stabilization of p53	46	0.482775	1.94542	0.000554012	0.000554012	0.00234994	3903	tags=89%, list=44%, signal=50%	CDKN2A/PSMB9/PSME2/PSMB10/PSMB8/PSMD2/PSMB2/PSMB5/PSME1/PSMA6/PSMA5/PSMA7/PSME3/PSMA4/PSMD9/PSMB7/PSMB6/PSMD1/PSMD11/PSMD14/UBC/PSMC1/PSMB4/PSMB1/PSMD10/PSME4/CHEK2/PSMD12/PSMD3/PSMC6/PSMA3/PSMD4/PSMA1/PSMC4/PSMD13/PSMC3/PSMD5/UBA52/PSMF1/PSMD7/PSMC2
R-HSA-176974	R-HSA-176974	Unwinding of DNA	11	0.725986	1.99792	0.000564196	0.000564196	0.00237906	2450	tags=100%, list=27%, signal=73%	CDC45/GINS4/GINS1/GINS2/MCM2/GINS3/MCM5/MCM6/MCM4/MCM7/MCM3
R-HSA-159236	R-HSA-159236	Transport of Mature mRNA derived from an Intron-Containing Transcript	34	0.54006	2.01983	0.000569245	0.000569245	0.00238631	4038	tags=97%, list=45%, signal=53%	DDX39A/THOC3/NUP37/ALYREF/EIF4A3/NXT1/MAGOH/RAE1/NUP50/SRSF9/NUP93/NUP205/NDC1/SEC13/U2AF2/SRSF1/NUP107/NUP62/NUP155/RNPS1/NUP58/NUP98/NUP85/NUP188/NUP54/NCBP2/MAGOHB/NUP153/THOC5/SRSF2/NCBP1/NUP160/GLE1
R-HSA-442755	R-HSA-442755	Activation of NMDA receptors and postsynaptic events	48	-0.533223	-1.8107	0.000613923	0.000613923	0.00255864	1133	tags=31%, list=13%, signal=27%	APBA1/PRKAR2B/PRKAA2/TUBB4A/NBEA/GRIA1/CAMK2B/RPS6KA6/DLG2/MAPT/GRIN2A/ADCY8/GRIA4/ERBB4/GRIA2
R-HSA-9705671	R-HSA-9705671	SARS-CoV-2 activates/modulates innate and adaptive immune responses	57	0.429031	1.80224	0.000625366	0.000625366	0.00259126	4179	tags=82%, list=47%, signal=44%	ISG15/KPNA2/STAT1/IRF7/IFIH1/IRAK1/IRAK2/NLRP3/NUP37/IFNAR2/TLR2/B2M/DDX58/RAE1/NUP50/NUP93/NUP205/UBE2N/NDC1/SEC13/CNBP/STAT2/UBC/NUP107/NUP62/RIPK2/SEC23A/NUP155/HSP90AB1/NUP58/TRAF3/NUP98/HSP90AA1/NUP85/NUP188/SEC24A/BECN1/UBA52/NUP54/SEC24C/NUP153/NUP160/TYK2/LARP1/TAB2/TBK1/G3BP1
R-HSA-9734009	R-HSA-9734009	Defective Intrinsic Pathway for Apoptosis	19	0.624535	2.02039	0.000634235	0.000634235	0.00261291	2094	tags=74%, list=23%, signal=56%	CDKN2A/CDK5R1/CDC25C/CDC25B/CDC25A/CAPN2/CAPNS1/BCL2L11/LMNB1/PRDX1/SOD2/C1QBP/CAPN1/JUN
R-HSA-5693607	R-HSA-5693607	Processing of DNA double-strand break ends	31	0.535629	1.97243	0.00064139	0.00064139	0.00262729	3102	tags=74%, list=35%, signal=49%	CCNA1/CCNA2/CLSPN/EXO1/BLM/CHEK1/TIMELESS/RFC4/BRIP1/DNA2/RFC5/PPP4C/HUS1/TIPIN/BRCA1/RPA3/UBE2N/SIRT6/UBC/RNF8/UBE2V2/RFC3/RFC2
R-HSA-390522	R-HSA-390522	Striated Muscle Contraction	18	-0.683188	-1.90699	0.000658956	0.000658956	0.00268391	2014	tags=78%, list=23%, signal=60%	VIM/TNNT2/MYH3/NEB/TNNT3/MYL3/ACTC1/TNNC2/TMOD1/DMD/ACTA1/TNNC1/DES/MYBPC1
R-HSA-163560	R-HSA-163560	Triglyceride catabolism	12	-0.759107	-1.88685	0.000671433	0.000671433	0.00271927	276	tags=42%, list=3%, signal=40%	FABP4/FABP9/PNPLA5/PLIN1/FABP7
R-HSA-69473	R-HSA-69473	G2/M DNA damage checkpoint	32	0.53246	1.9659	0.000709229	0.000709229	0.00285621	3168	tags=78%, list=36%, signal=51%	CCNB1/SFN/CDC25C/EXO1/BLM/CDK1/YWHAQ/CHEK1/YWHAZ/RFC4/YWHAH/BRIP1/YWHAG/DNA2/RFC5/HUS1/BRCA1/RPA3/UBE2N/RNF8/UBE2V2/RFC3/CHEK2/RFC2/YWHAE
R-HSA-2559582	R-HSA-2559582	Senescence-Associated Secretory Phenotype (SASP)	35	0.513674	1.93858	0.000757803	0.000757803	0.00303477	3352	tags=71%, list=38%, signal=45%	CXCL8/CDKN2A/IL1A/CCNA1/UBE2C/CCNA2/UBE2S/IL6/RPS6KA1/CDKN1A/CDKN2B/JUN/UBE2D1/CDK6/STAT3/UBC/NFKB1/CDK4/ANAPC11/UBE2E1/RELA/MAPK3/ANAPC15/CDC27/FZR1
R-HSA-983189	R-HSA-983189	Kinesins	35	0.512651	1.93472	0.000772517	0.000772517	0.00307651	1290	tags=49%, list=14%, signal=42%	TUBB3/TUBA1C/KIF4A/KIF20A/KIF2C/KIF23/KIF18A/CENPE/KIF18B/TUBB6/KIFC1/KIF21B/KIF11/TUBA4A/TUBB2A/RACGAP1/KIF26B
R-HSA-1474290	R-HSA-1474290	Collagen formation	55	0.431425	1.77481	0.000807589	0.000807589	0.00319842	1594	tags=51%, list=18%, signal=42%	MMP3/MMP13/MMP9/COL22A1/LAMC2/COL10A1/ITGA6/LAMB3/CTSL/COL4A1/LOXL2/COL11A1/ADAMTS14/LAMA3/COL4A2/PXDN/BMP1/COL5A2/CTSB/ADAMTS2/COL12A1/ITGB4/P3H2/P4HA3/PLOD1/SERPINH1/P4HA2/PPIB
R-HSA-8866652	R-HSA-8866652	Synthesis of active ubiquitin: roles of E1 and E2 enzymes	18	0.632238	2.01786	0.000826262	0.000826262	0.00325439	2889	tags=89%, list=32%, signal=60%	UBE2C/UBE2S/UBE2T/UBA6/UBE2Q2/UBE2G1/UBE2D1/UBE2L3/UBE2H/UBE2A/UCHL3/UBA1/UBC/UBE2D2/UBE2Z/UBE2E1
R-HSA-112314	R-HSA-112314	Neurotransmitter receptors and postsynaptic signal transmission	91	-0.446976	-1.71105	0.000847418	0.000847418	0.00331948	1313	tags=29%, list=15%, signal=25%	CHRNB2/TSPAN7/APBA1/PRKAR2B/NCALD/PRKAA2/TUBB4A/NBEA/GRIA1/GRIK2/GABRB2/ADCY5/GRIK3/CAMK2B/GABRB3/GLRB/GABRA4/RPS6KA6/DLG2/MAPT/GRIN2A/ADCY2/ADCY8/GRIA4/ERBB4/GRIA2
R-HSA-1234174	R-HSA-1234174	Cellular response to hypoxia	56	0.418148	1.74722	0.000877847	0.000877847	0.00341999	3653	tags=80%, list=41%, signal=48%	CA9/HIF1A/PSMB9/PSME2/PSMB10/PSMB8/VEGFA/PSMD2/HIGD1A/PSMB2/PSMB5/PSME1/PSMA6/PSMA5/PSMA7/PSME3/PSMA4/UBE2D1/PSMD9/PSMB7/PSMB6/PSMD1/PSMD11/PSMD14/UBC/UBE2D2/PSMC1/PSMB4/PSMB1/PSMD10/PSME4/PSMD12/PSMD3/EPAS1/PSMC6/PSMA3/PSMD4/PSMA1/PSMC4/PSMD13/RBX1/PSMC3/PSMD5/UBA52/UBE2D3
R-HSA-5358346	R-HSA-5358346	Hedgehog ligand biogenesis	47	0.439403	1.7737	0.000941385	0.000941385	0.0036332	3903	tags=91%, list=44%, signal=52%	PSMB9/DISP2/PSME2/PSMB10/PSMB8/PSMD2/PSMB2/PSMB5/PSME1/PSMA6/PSMA5/PSMA7/PSME3/ADAM17/PSMA4/PSMD9/PSMB7/PSMB6/PSMD1/PSMD11/PSMD14/UBC/VCP/PSMC1/P4HB/PSMB4/PSMB1/PSMD10/PSME4/PSMD12/PSMD3/PSMC6/PSMA3/PSMD4/PSMA1/PSMC4/PSMD13/PSMC3/PSMD5/UBA52/PSMF1/PSMD7/PSMC2
R-HSA-211981	R-HSA-211981	Xenobiotics	10	-0.780068	-1.85326	0.000942712	0.000942712	0.0036332	1572	tags=80%, list=18%, signal=66%	CYP2J2/ARNT2/CYP2C19/CYP2W1/CYP1A1/CYP2B6/CYP3A5/CYP3A4
R-HSA-1474228	R-HSA-1474228	Degradation of the extracellular matrix	72	0.397798	1.70834	0.000959028	0.000959028	0.00367632	1121	tags=36%, list=13%, signal=32%	MMP10/MMP1/MMP3/MMP13/SPP1/MMP9/LAMC2/MMP11/COL10A1/FBN2/MMP25/ADAM8/LAMB3/CTSL/COL4A1/COL11A1/ADAMTS4/LAMA3/COL4A2/CAPN2/CAPNS1/ADAM9/BMP1/COL5A2/CTSB/COL12A1
R-HSA-68875	R-HSA-68875	Mitotic Prophase	49	0.449849	1.80105	0.00101991	0.00101991	0.00388892	3925	tags=88%, list=44%, signal=49%	CCNB1/PLK1/CCNB2/CDK1/LMNB1/NUP37/NCAPG2/VRK2/BLZF1/RB1/SMC2/RAE1/NUP50/SMC4/NUP93/NUP205/NDC1/NEK7/SEC13/SET/VRK1/TMPO/NUP107/NUP62/RAB1A/MAPK3/NUP155/MASTL/ARPP19/BANF1/NUP58/NUP98/NUP85/NUP188/NUP54/PPP2CA/GORASP2/NUP153/PPP2R1A/PPP2CB/RAB1B/NUP160/RAB2A
R-HSA-2029482	R-HSA-2029482	Regulation of actin dynamics for phagocytic cup formation	38	0.493443	1.89139	0.00109079	0.00109079	0.00413717	3324	tags=76%, list=37%, signal=48%	FCGR1A/FCGR3A/FCGR2A/ARPC1B/VAV2/ACTB/LIMK1/CFL1/CD247/MYH9/ARPC3/ARPC1A/ARPC2/ACTG1/ACTR3/MYO9B/PAK1/ACTR2/RAC1/ARPC4/GRB2/MYO10/ARPC5/CDC42/MYO5A/MAPK3/HSP90AB1/SYK/WASL
R-HSA-8852135	R-HSA-8852135	Protein ubiquitination	35	0.504303	1.90322	0.00112566	0.00112566	0.00424694	4146	tags=97%, list=47%, signal=52%	UBE2C/UBE2S/UBE2T/UBA6/UBE2Q2/PCNA/UBE2G1/PRKDC/UBE2D1/UBE2L3/UBE2H/UBE2A/UCHL3/UBE2N/UBA1/PAF1/BCL10/UBC/UBE2D2/VCP/UBE2Z/UBE2V2/UBE2E1/RNF181/DERL1/PEX13/UBA52/UBE2D3/UBE2J2/PEX14/PEX10/UBE2K/RNF40/CTR9
R-HSA-9020591	R-HSA-9020591	Interleukin-12 signaling	29	0.533432	1.92837	0.00115907	0.00115907	0.0043501	3500	tags=90%, list=39%, signal=55%	IFNG/IL12RB2/IL12RB1/GSTO1/SERPINB2/STAT4/PSME2/MSN/CFL1/LMNB1/CNN2/SOD2/MIF/CAPZA1/RALA/PPIA/ANXA2/RAP1B/P4HB/CDC42/PAK2/ARF1/HNRNPF/TCP1/SNRPA1/HNRNPA2B1
R-HSA-168325	R-HSA-168325	Viral Messenger RNA Synthesis	26	0.54704	1.92843	0.00125145	0.00125145	0.00467234	4051	tags=100%, list=45%, signal=55%	NUP37/RAE1/NUP50/NUP93/POLR2H/NUP205/POLR2L/NDC1/SEC13/NUP107/NUP62/POLR2G/NUP155/NUP58/NUP98/NUP85/POLR2F/NUP188/POLR2J/NUP54/GTF2F1/POLR2D/POLR2B/NUP153/NUP160/POLR2C
R-HSA-9620244	R-HSA-9620244	Long-term potentiation	12	-0.737345	-1.83276	0.00133522	0.00133522	0.00495927	675	tags=50%, list=8%, signal=46%	GRIA1/CAMK2B/DLG2/GRIN2A/ERBB4/GRIA2
R-HSA-1234176	R-HSA-1234176	Oxygen-dependent proline hydroxylation of Hypoxia-inducible Factor Alpha	50	0.429913	1.71898	0.00135546	0.00135546	0.00500767	3903	tags=90%, list=44%, signal=51%	HIF1A/PSMB9/PSME2/PSMB10/PSMB8/PSMD2/PSMB2/PSMB5/PSME1/PSMA6/PSMA5/PSMA7/PSME3/PSMA4/UBE2D1/PSMD9/PSMB7/PSMB6/PSMD1/PSMD11/PSMD14/UBC/UBE2D2/PSMC1/PSMB4/PSMB1/PSMD10/PSME4/PSMD12/PSMD3/EPAS1/PSMC6/PSMA3/PSMD4/PSMA1/PSMC4/PSMD13/RBX1/PSMC3/PSMD5/UBA52/UBE2D3/PSMF1/PSMD7/PSMC2
R-HSA-4641257	R-HSA-4641257	Degradation of AXIN	45	0.43842	1.74933	0.00136222	0.00136222	0.00500767	3903	tags=87%, list=44%, signal=49%	PSMB9/PSME2/PSMB10/PSMB8/PSMD2/PSMB2/PSMB5/PSME1/PSMA6/PSMA5/PSMA7/PSME3/PSMA4/PSMD9/PSMB7/PSMB6/PSMD1/PSMD11/PSMD14/UBC/PSMC1/PSMB4/PSMB1/PSMD10/PSME4/PSMD12/PSMD3/PSMC6/PSMA3/PSMD4/PSMA1/PSMC4/PSMD13/PSMC3/PSMD5/UBA52/PSMF1/PSMD7/PSMC2
R-HSA-606279	R-HSA-606279	Deposition of new CENPA-containing nucleosomes at the centromere	21	0.606889	2.00023	0.00138675	0.00138675	0.00504608	2377	tags=76%, list=27%, signal=56%	HJURP/KNL1/CENPW/OIP5/CENPA/CENPN/CENPI/RUVBL1/CENPK/CENPO/CENPL/NPM1/CENPM/CENPU/CENPH/CENPQ
R-HSA-774815	R-HSA-774815	Nucleosome assembly	21	0.606889	2.00023	0.00138675	0.00138675	0.00504608	2377	tags=76%, list=27%, signal=56%	HJURP/KNL1/CENPW/OIP5/CENPA/CENPN/CENPI/RUVBL1/CENPK/CENPO/CENPL/NPM1/CENPM/CENPU/CENPH/CENPQ
R-HSA-5610783	R-HSA-5610783	Degradation of GLI2 by the proteasome	46	0.45862	1.84808	0.0014821	0.0014821	0.0053246	3903	tags=91%, list=44%, signal=52%	PSMB9/PSME2/PSMB10/PSMB8/PSMD2/PSMB2/PSMB5/PSME1/PSMA6/PSMA5/PSMA7/PSME3/PSMA4/CSNK1A1/PSMD9/PSMB7/PSMB6/PSMD1/PSMD11/PSMD14/UBC/PSMC1/PSMB4/PSMB1/PSMD10/PSME4/PSMD12/CUL1/PSMD3/PSMC6/PSMA3/PSMD4/PSMA1/PSMC4/PSMD13/RBX1/PSMC3/PSMD5/UBA52/PSMF1/PSMD7/PSMC2
R-HSA-159230	R-HSA-159230	Transport of the SLBP Dependant Mature mRNA	22	0.561642	1.88219	0.00148557	0.00148557	0.0053246	3919	tags=100%, list=44%, signal=56%	NUP37/ALYREF/RAE1/EIF4E/NUP50/NUP93/NUP205/NDC1/SEC13/NUP107/NUP62/SLBP/NUP155/NUP58/NUP98/NUP85/NUP188/NUP54/NCBP2/NUP153/NCBP1/NUP160
R-HSA-177243	R-HSA-177243	Interactions of Rev with host cellular proteins	22	0.561642	1.88219	0.00148557	0.00148557	0.0053246	3919	tags=100%, list=44%, signal=56%	RAN/RCC1/RANBP1/NUP37/NPM1/RAE1/NUP50/NUP93/NUP205/NDC1/SEC13/KPNB1/NUP107/NUP62/NUP155/NUP58/NUP98/NUP85/NUP188/NUP54/NUP153/NUP160
R-HSA-5578775	R-HSA-5578775	Ion homeostasis	26	-0.601343	-1.82847	0.00150016	0.00150016	0.00535013	1460	tags=50%, list=16%, signal=42%	RYR2/KCNJ11/NOS1/ABCC9/RYR3/SLC8A3/TRPC1/FXYD6/ATP2B2/CAMK2B/PLN/CASQ2/ATP1A2
R-HSA-5621481	R-HSA-5621481	C-type lectin receptors (CLRs)	85	0.359554	1.5981	0.00157329	0.00157329	0.00558318	3294	tags=68%, list=37%, signal=43%	MUC4/IL1B/CLEC7A/CLEC4E/LYN/MUC16/CARD11/PSMB9/PSME2/PSMB10/SRC/PSMB8/FCER1G/PSMD2/PSMB2/MALT1/CALM1/CASP8/PSMB5/PSME1/PSMA6/PSMA5/PSMA7/PSME3/PSMA4/PAK1/UBE2D1/UBE2N/NRAS/PSMD9/PSMB7/PSMB6/BCL10/PSMD1/PSMD11/PSMD14/NFKB2/UBC/HRAS/NFKB1/UBE2D2/PSMC1/PSMB4/RELA/PYCARD/PSMB1/PAK2/PSMD10/PSME4/PSMD12/CUL1/PSMD3/PSMC6/PSMA3/PSMD4/PSMA1/PSMC4/SYK
R-HSA-1538133	R-HSA-1538133	G0 and Early G1	21	0.599851	1.97704	0.00162705	0.00162705	0.00574551	1597	tags=52%, list=18%, signal=43%	MYBL2/CCNA1/CCNA2/CDC6/CDC25A/CDK1/CCNE1/TOP2A/HDAC1/CCNE2/PCNA
R-HSA-1236394	R-HSA-1236394	Signaling by ERBB4	37	-0.548942	-1.77601	0.00175304	0.00175304	0.00616005	611	tags=24%, list=7%, signal=23%	NRG2/PGR/APOE/GABRB2/EGF/GABRB3/CXCL12/BTC/ERBB4
R-HSA-4615885	R-HSA-4615885	SUMOylation of DNA replication proteins	30	0.515128	1.89833	0.00180674	0.00180674	0.00631778	3919	tags=90%, list=44%, signal=51%	AURKA/BIRC5/CDCA8/AURKB/TOP2A/NUP37/PCNA/INCENP/RAE1/NUP50/NUP93/NUP205/NDC1/SEC13/SUMO3/TOP1/NUP107/NUP62/NUP155/NUP58/NUP98/NUP85/NUP188/SUMO2/NUP54/NUP153/NUP160
R-HSA-2995410	R-HSA-2995410	Nuclear Envelope (NE) Reassembly	45	0.427938	1.70751	0.00183049	0.00183049	0.00636976	4062	tags=87%, list=46%, signal=47%	TUBB3/CCNB1/TUBA1C/CCNB2/TUBB6/CDK1/TUBA4A/TUBB2A/RAN/RCC1/LMNB1/NUP37/TUBA1B/VRK2/NUP93/ANKLE2/NUP205/LBR/NDC1/SEC13/KPNB1/VRK1/TMPO/NUP107/NUP62/TUBB4B/NUP155/BANF1/NUP58/NUP98/NUP85/NUP188/NUP54/PPP2CA/PPP2R2A/PPP2R1A/NUP160/CC2D1B/TNPO1
R-HSA-5678895	R-HSA-5678895	Defective CFTR causes cystic fibrosis	45	0.426897	1.70335	0.00192435	0.00192435	0.00666405	3903	tags=93%, list=44%, signal=53%	DERL3/PSMB9/PSME2/PSMB10/PSMB8/PSMD2/PSMB2/PSMB5/PSME1/PSMA6/PSMA5/PSMA7/PSME3/PSMA4/PSMD9/PSMB7/PSMB6/PSMD1/PSMD11/PSMD14/UBC/VCP/PSMC1/PSMB4/PSMB1/PSMD10/PSME4/PSMD12/PSMD3/PSMC6/PSMA3/PSMD4/PSMA1/DERL1/PSMC4/PSMD13/PSMC3/PSMD5/UBA52/PSMF1/PSMD7/PSMC2
R-HSA-2142753	R-HSA-2142753	Arachidonic acid metabolism	41	-0.533861	-1.7673	0.00219612	0.00219612	0.0075686	1699	tags=44%, list=19%, signal=36%	HPGD/CYP2J2/CYP4F3/CYP2U1/HPGDS/EPHX2/ALOX15/CYP2C19/CYP4F2/PTGDS/ALOX15B/PON3/CYP1A1/CYP1B1/CYP4B1/PTGIS/CYP4F8/AWAT1
R-HSA-75035	R-HSA-75035	Chk1/Chk2(Cds1) mediated inactivation of Cyclin B:Cdk1 complex	13	0.675404	1.95364	0.00225249	0.00225249	0.00772573	1764	tags=69%, list=20%, signal=56%	CCNB1/SFN/CDC25C/CDK1/YWHAQ/CHEK1/YWHAZ/YWHAH/YWHAG
R-HSA-6784531	R-HSA-6784531	tRNA processing in the nucleus	34	0.501757	1.87658	0.00232958	0.00232958	0.0079521	4107	tags=94%, list=46%, signal=51%	RAN/NUP37/CSTF2/RPP40/POP1/RAE1/NUP50/XPOT/NUP93/NUP205/NDC1/SEC13/POP5/NUP107/TSEN15/NUP62/NUP155/NUP58/NUP98/CLP1/NUP85/NUP188/NUP54/RPP38/POP4/DDX1/NUP153/NUP160/ELAC2/RTCB/POP7/ZBTB8OS
R-HSA-373076	R-HSA-373076	Class A/1 (Rhodopsin-like receptors)	116	0.315755	1.51386	0.00243195	0.00243195	0.00826219	1656	tags=49%, list=19%, signal=41%	CXCL8/CXCL6/CXCL5/CXCL13/CXCL1/SST/HTR7/CXCL11/FPR2/CXCL10/CXCR5/ANXA1/CXCL3/CXCL9/APLN/FPR1/NMB/P2RY6/GPR68/CXCR1/CCL20/CXCL2/BDKRB1/CCRL2/FFAR2/CXCR6/GPR39/F2RL3/GPR4/CCR7/P2RY2/CXCR4/GPR132/C5AR1/LPAR3/NPY4R/CNR2/CXCR3/CCR1/EDN2/CCR8/ECE2/HRH2/BDKRB2/S1PR4/NPFFR1/EDNRA/PTAFR/GPR65/CCR5/OXTR/ACKR2/CXCL16/C3AR1/HRH1/FPR3/HCAR3
R-HSA-3560782	R-HSA-3560782	Diseases associated with glycosaminoglycan metabolism	18	-0.653622	-1.82446	0.00249641	0.00249641	0.0084412	1976	tags=61%, list=22%, signal=48%	GPC2/SDC2/GPC4/SLC26A2/GPC6/DCN/OMD/GPC3/BCAN/PRELP/OGN
R-HSA-159234	R-HSA-159234	Transport of Mature mRNAs Derived from Intronless Transcripts	24	0.561769	1.89843	0.00267647	0.00267647	0.00898119	3919	tags=100%, list=44%, signal=56%	NUP37/ALYREF/RAE1/EIF4E/NUP50/NUP93/NUP205/NDC1/CPSF3/SEC13/NUP107/CPSF2/NUP62/SLBP/NUP155/NUP58/NUP98/NUP85/NUP188/NUP54/NCBP2/NUP153/NCBP1/NUP160
R-HSA-6811434	R-HSA-6811434	COPI-dependent Golgi-to-ER retrograde traffic	56	0.389426	1.6272	0.00268775	0.00268775	0.00898119	1290	tags=30%, list=14%, signal=26%	TUBB3/TUBA1C/KIF4A/KIF20A/KIF2C/KIF23/KIF18A/CENPE/KIF18B/TUBB6/KIFC1/KIF21B/KIF11/TUBA4A/TUBB2A/RACGAP1/KIF26B
R-HSA-216083	R-HSA-216083	Integrin cell surface interactions	40	0.469088	1.82529	0.0026937	0.0026937	0.00898119	1595	tags=55%, list=18%, signal=45%	SPP1/COL10A1/ITGB6/TNC/ITGAX/ITGA6/COL4A1/ICAM1/COL4A2/ITGA3/ITGA5/COL5A2/ITGA2B/ICAM5/ITGB1/ITGA4/ITGA1/CD47/ITGAL/ITGAE/AGRN/FN1
R-HSA-163685	R-HSA-163685	Integration of energy metabolism	58	-0.471761	-1.64207	0.0027217	0.0027217	0.0089895	1416	tags=50%, list=16%, signal=42%	VAMP2/GNG2/CYSLTR2/ITPR2/ADCY6/AGPAT1/GNB3/RAPGEF4/GNG7/GNB4/ADRA2C/KCNJ11/CD36/PRKAR2B/FASN/PRKAA2/CACNA1D/ADRA2A/ACACB/CACNB2/CACNA2D2/KCNB1/ADCY5/MLXIPL/PKLR/CHRM3/ADCY2/ADCY8/ADIPOQ
R-HSA-167152	R-HSA-167152	Formation of HIV elongation complex in the absence of HIV Tat	22	0.54027	1.81056	0.00275889	0.00275889	0.0089895	4109	tags=100%, list=46%, signal=54%	POLR2H/CDK7/POLR2L/NELFE/GTF2H3/SSRP1/POLR2G/MNAT1/POLR2F/POLR2J/NCBP2/GTF2F1/SUPT4H1/POLR2D/POLR2B/NELFCD/NCBP1/CDK9/GTF2H1/POLR2C/SUPT5H/SUPT16H
R-HSA-167169	R-HSA-167169	HIV Transcription Elongation	22	0.54027	1.81056	0.00275889	0.00275889	0.0089895	4109	tags=100%, list=46%, signal=54%	POLR2H/CDK7/POLR2L/NELFE/GTF2H3/SSRP1/POLR2G/MNAT1/POLR2F/POLR2J/NCBP2/GTF2F1/SUPT4H1/POLR2D/POLR2B/NELFCD/NCBP1/CDK9/GTF2H1/POLR2C/SUPT5H/SUPT16H
R-HSA-167200	R-HSA-167200	Formation of HIV-1 elongation complex containing HIV-1 Tat	22	0.54027	1.81056	0.00275889	0.00275889	0.0089895	4109	tags=100%, list=46%, signal=54%	POLR2H/CDK7/POLR2L/NELFE/GTF2H3/SSRP1/POLR2G/MNAT1/POLR2F/POLR2J/NCBP2/GTF2F1/SUPT4H1/POLR2D/POLR2B/NELFCD/NCBP1/CDK9/GTF2H1/POLR2C/SUPT5H/SUPT16H
R-HSA-167246	R-HSA-167246	Tat-mediated elongation of the HIV-1 transcript	22	0.54027	1.81056	0.00275889	0.00275889	0.0089895	4109	tags=100%, list=46%, signal=54%	POLR2H/CDK7/POLR2L/NELFE/GTF2H3/SSRP1/POLR2G/MNAT1/POLR2F/POLR2J/NCBP2/GTF2F1/SUPT4H1/POLR2D/POLR2B/NELFCD/NCBP1/CDK9/GTF2H1/POLR2C/SUPT5H/SUPT16H
R-HSA-72165	R-HSA-72165	mRNA Splicing - Minor Pathway	31	0.493532	1.81741	0.0028056	0.0028056	0.00910031	4051	tags=97%, list=45%, signal=53%	ZMAT5/SNRPG/SNRPF/SNRPD1/SNRPB/SNRNP25/SF3B6/POLR2H/EFTUD2/SNRNP40/POLR2L/SNRPD3/SRSF1/DDX23/SNRPE/YBX1/SF3B4/POLR2G/POLR2F/POLR2J/SNRPD2/NCBP2/GTF2F1/POLR2D/POLR2B/SF3B2/SF3B5/SRSF2/NCBP1/POLR2C
R-HSA-8862803	R-HSA-8862803	Deregulated CDK5 triggers multiple neurodegenerative pathways in Alzheimer's disease models	16	0.63341	1.95576	0.00286214	0.00286214	0.00920047	2094	tags=75%, list=23%, signal=57%	CDK5R1/CDC25C/CDC25B/CDC25A/CAPN2/CAPNS1/BCL2L11/LMNB1/PRDX1/SOD2/CAPN1/JUN
R-HSA-8863678	R-HSA-8863678	Neurodegenerative Diseases	16	0.63341	1.95576	0.00286214	0.00286214	0.00920047	2094	tags=75%, list=23%, signal=57%	CDK5R1/CDC25C/CDC25B/CDC25A/CAPN2/CAPNS1/BCL2L11/LMNB1/PRDX1/SOD2/CAPN1/JUN
R-HSA-9705462	R-HSA-9705462	Inactivation of CSF3 (G-CSF) signaling	16	0.632285	1.95229	0.00291666	0.00291666	0.00933386	732	tags=38%, list=8%, signal=34%	CSF3/CSF3R/LYN/STAT1/SOCS1/SOCS3
R-HSA-6803157	R-HSA-6803157	Antimicrobial peptides	21	0.583442	1.92296	0.00298582	0.00298582	0.00951271	291	tags=48%, list=3%, signal=46%	DEFB4A/DEFB4B/PI3/S100A7A/S100A9/S100A8/S100A7/LCN2/SLC11A1/GNLY
R-HSA-8950505	R-HSA-8950505	Gene and protein expression by JAK-STAT signaling after Interleukin-12 stimulation	24	0.558493	1.88736	0.00300178	0.00300178	0.00952125	3500	tags=96%, list=39%, signal=58%	IFNG/GSTO1/SERPINB2/STAT4/PSME2/MSN/CFL1/LMNB1/CNN2/SOD2/MIF/CAPZA1/RALA/PPIA/ANXA2/RAP1B/CDC42/PAK2/ARF1/HNRNPF/TCP1/SNRPA1/HNRNPA2B1
R-HSA-159231	R-HSA-159231	Transport of Mature mRNA Derived from an Intronless Transcript	23	0.561705	1.89498	0.00306141	0.00306141	0.0096298	3919	tags=100%, list=44%, signal=56%	NUP37/ALYREF/RAE1/EIF4E/NUP50/NUP93/NUP205/NDC1/CPSF3/SEC13/NUP107/CPSF2/NUP62/NUP155/NUP58/NUP98/NUP85/NUP188/NUP54/NCBP2/NUP153/NCBP1/NUP160
R-HSA-5576892	R-HSA-5576892	Phase 0 - rapid depolarisation	15	-0.67679	-1.78065	0.00306287	0.00306287	0.0096298	1567	tags=67%, list=18%, signal=55%	SCN3A/SCN5A/CACNB1/SCN11A/FGF13/SCN9A/CACNB2/CACNA2D2/CAMK2B/SCN7A
R-HSA-5578749	R-HSA-5578749	Transcriptional regulation by small RNAs	29	0.497707	1.79922	0.0031114	0.0031114	0.00973968	4051	tags=93%, list=45%, signal=51%	RAN/NUP37/RAE1/NUP50/NUP93/POLR2H/NUP205/POLR2L/NDC1/SEC13/NUP107/NUP62/POLR2G/NUP155/NUP58/NUP98/NUP85/POLR2F/NUP188/POLR2J/NUP54/POLR2D/POLR2B/NUP153/NUP160/AGO2/POLR2C
R-HSA-179409	R-HSA-179409	APC-Cdc20 mediated degradation of Nek2A	20	0.563892	1.84873	0.0032826	0.0032826	0.0102309	707	tags=30%, list=8%, signal=28%	CDC20/UBE2C/NEK2/MAD2L1/UBE2S/BUB1B
R-HSA-5693579	R-HSA-5693579	Homologous DNA Pairing and Strand Exchange	21	0.580889	1.91454	0.00344079	0.00344079	0.0106775	3102	tags=86%, list=35%, signal=56%	EXO1/BLM/RAD51/CHEK1/XRCC2/RAD51AP1/RFC4/BRIP1/DNA2/BRCA2/RFC5/HUS1/BRCA1/RPA3/XRCC3/PALB2/RFC3/RFC2
R-HSA-1474244	R-HSA-1474244	Extracellular matrix organization	167	0.280456	1.42579	0.00347294	0.00347294	0.0107308	1610	tags=39%, list=18%, signal=32%	MMP10/MMP1/MMP3/MMP13/SPP1/MMP9/CEACAM6/COL22A1/LAMC2/SERPINE1/MMP11/COL10A1/ITGB6/TNC/ITGAX/FBN2/MMP25/ADAM8/ADAM12/ITGA6/LAMB3/CTSL/COL4A1/LOXL2/COL11A1/ADAMTS14/ADAMTS4/LAMA3/ICAM1/COL4A2/ADAM19/LTBP1/ITGA3/MFAP2/PXDN/CAPN2/ITGA5/CAPNS1/ADAM9/BMP1/COL5A2/ITGA2B/CTSB/ADAMTS2/COL12A1/ACTN1/ITGB4/TGFB1/ICAM5/P3H2/ADAM10/ITGB1/ITGA4/P4HA3/ITGA1/CD47/PLOD1/ITGAL/ITGAE/AGRN/SERPINH1/P4HA2/PPIB/FN1/N…
R-HSA-9674555	R-HSA-9674555	Signaling by CSF3 (G-CSF)	21	0.579461	1.90983	0.00349766	0.00349766	0.010732	867	tags=33%, list=10%, signal=30%	CSF3/CSF3R/LYN/STAT1/SOCS1/SOCS3/SHC1
R-HSA-165054	R-HSA-165054	Rev-mediated nuclear export of HIV RNA	20	0.561516	1.84094	0.00350327	0.00350327	0.010732	3919	tags=100%, list=44%, signal=56%	RAN/RCC1/RANBP1/NUP37/RAE1/NUP50/NUP93/NUP205/NDC1/SEC13/NUP107/NUP62/NUP155/NUP58/NUP98/NUP85/NUP188/NUP54/NUP153/NUP160
R-HSA-9675136	R-HSA-9675136	Diseases of DNA Double-Strand Break Repair	19	0.572229	1.85118	0.00353503	0.00353503	0.0107375	3102	tags=84%, list=35%, signal=55%	EXO1/BLM/RAD51/XRCC2/RAD51AP1/RFC4/BRIP1/DNA2/BRCA2/RFC5/HUS1/BRCA1/RPA3/PALB2/RFC3/RFC2
R-HSA-9701190	R-HSA-9701190	Defective homologous recombination repair (HRR) due to BRCA2 loss of function	19	0.572229	1.85118	0.00353503	0.00353503	0.0107375	3102	tags=84%, list=35%, signal=55%	EXO1/BLM/RAD51/XRCC2/RAD51AP1/RFC4/BRIP1/DNA2/BRCA2/RFC5/HUS1/BRCA1/RPA3/PALB2/RFC3/RFC2
R-HSA-211976	R-HSA-211976	Endogenous sterols	12	-0.709026	-1.76237	0.00360546	0.00360546	0.0109053	1455	tags=58%, list=16%, signal=49%	ARNT2/POMC/CYP39A1/CYP27A1/CYP1B1/CYP19A1/PTGIS
R-HSA-5693616	R-HSA-5693616	Presynaptic phase of homologous DNA pairing and strand exchange	18	0.58864	1.87871	0.00366878	0.00366878	0.0110501	2372	tags=72%, list=27%, signal=53%	EXO1/BLM/RAD51/CHEK1/XRCC2/RFC4/BRIP1/DNA2/BRCA2/RFC5/HUS1/BRCA1/RPA3
R-HSA-5696398	R-HSA-5696398	Nucleotide Excision Repair	61	0.390086	1.64304	0.00377892	0.00377892	0.0113343	4894	tags=95%, list=55%, signal=43%	ACTB/RUVBL1/POLE2/RFC4/POLE4/PCNA/RFC5/ACTL6A/POLR2H/RPA3/CDK7/POLE3/UBE2N/POLR2L/PARP1/GTF2H3/SUMO3/UBC/INO80C/POLD2/UBE2V2/COPS6/POLD1/CETN2/RFC3/POLD4/POLR2G/RFC2/MNAT1/POLR2F/RBX1/POLR2J/ACTR5/ISY1/SUMO2/UBA52/HMGN1/COPS7A/MCRS1/COPS4/COPS3/POLR2D/POLR2B/COPS5/TFPT/GTF2H1/POLD3/POLR2C/UBE2I/SUMO1/PPIE/INO80D/POLE/ERCC5/POLK/PIAS1/ERCC1/XPA
R-HSA-451927	R-HSA-451927	Interleukin-2 family signaling	25	0.540591	1.87241	0.00413113	0.00413113	0.012339	1704	tags=52%, list=19%, signal=42%	CSF2/IL2RA/IL21R/STAT1/JAK3/PIK3CD/SHC1/STAT4/CSF2RB/IL9R/LCK/IL2RG/CSF2RA
R-HSA-73856	R-HSA-73856	RNA Polymerase II Transcription Termination	29	0.483233	1.7469	0.00419886	0.00419886	0.0124134	4201	tags=93%, list=47%, signal=49%	DDX39A/SNRPG/THOC3/SNRPF/SNRPB/ALYREF/EIF4A3/CSTF2/MAGOH/SRSF9/CPSF3/U2AF2/SNRPD3/SRSF1/CPSF2/SNRPE/SLBP/RNPS1/CLP1/NCBP2/MAGOHB/THOC5/SRSF2/NCBP1/LSM10/CSTF3/CSTF1
R-HSA-2454202	R-HSA-2454202	Fc epsilon receptor (FCERI) signaling	90	0.344836	1.53304	0.00422957	0.00422957	0.0124134	3294	tags=64%, list=37%, signal=41%	PRKCQ/LYN/CARD11/LCP2/VAV2/SHC1/PSMB9/PSME2/PSMB10/PSMB8/LAT2/FCER1G/PSMD2/PSMB2/MALT1/CALM1/PSMB5/PSME1/PSMA6/PSMA5/PSMA7/JUN/PSME3/PSMA4/PAK1/UBE2D1/UBE2N/NRAS/PSMD9/RAC1/PSMB7/PSMB6/BCL10/PSMD1/PSMD11/PSMD14/UBC/HRAS/NFKB1/GRB2/UBE2D2/PSMC1/PSMB4/RELA/PSMB1/PAK2/PSMD10/PSME4/MAPK3/PSMD12/CUL1/PSMD3/PSMC6/PSMA3/PSMD4/PSMA1/PSMC4/SYK
R-HSA-9664407	R-HSA-9664407	Parasite infection	36	0.467195	1.77325	0.00425466	0.00425466	0.0124134	3324	tags=75%, list=37%, signal=47%	FCGR3A/LYN/ARPC1B/VAV2/ACTB/SRC/CD247/MYH9/ARPC3/FGR/ARPC1A/ARPC2/ACTG1/ACTR3/MYO9B/YES1/ACTR2/RAC1/ARPC4/GRB2/MYO10/ARPC5/CDC42/MYO5A/MAPK3/SYK/WASL
R-HSA-9664417	R-HSA-9664417	Leishmania phagocytosis	36	0.467195	1.77325	0.00425466	0.00425466	0.0124134	3324	tags=75%, list=37%, signal=47%	FCGR3A/LYN/ARPC1B/VAV2/ACTB/SRC/CD247/MYH9/ARPC3/FGR/ARPC1A/ARPC2/ACTG1/ACTR3/MYO9B/YES1/ACTR2/RAC1/ARPC4/GRB2/MYO10/ARPC5/CDC42/MYO5A/MAPK3/SYK/WASL
R-HSA-9664422	R-HSA-9664422	FCGR3A-mediated phagocytosis	36	0.467195	1.77325	0.00425466	0.00425466	0.0124134	3324	tags=75%, list=37%, signal=47%	FCGR3A/LYN/ARPC1B/VAV2/ACTB/SRC/CD247/MYH9/ARPC3/FGR/ARPC1A/ARPC2/ACTG1/ACTR3/MYO9B/YES1/ACTR2/RAC1/ARPC4/GRB2/MYO10/ARPC5/CDC42/MYO5A/MAPK3/SYK/WASL
R-HSA-168273	R-HSA-168273	Influenza Viral RNA Transcription and Replication	52	0.391648	1.5955	0.00425993	0.00425993	0.0124134	5442	tags=100%, list=61%, signal=39%	RPL26L1/NUP37/RPL22L1/RAE1/NUP50/NUP93/POLR2H/NUP205/POLR2L/NDC1/PARP1/SEC13/NUP107/NUP62/POLR2G/NUP155/NUP58/NUP98/RPL17/HSP90AA1/RPL36AL/NUP85/POLR2F/NUP188/POLR2J/UBA52/NUP54/GTF2F1/POLR2D/POLR2B/NUP153/NUP160/RPL24/GRSF1/POLR2C/DNAJC3/RPL22/RPS3A/RPS11/RPL31/RPS25/RPS9/RPL32/RPS4X/RPL10A/RPS8/RPLP1/RPL13/RPL15/RPS6/RPL13A/RPL3
R-HSA-9755511	R-HSA-9755511	KEAP1-NFE2L2 pathway	66	0.368983	1.56736	0.00430211	0.00430211	0.0124855	3546	tags=79%, list=40%, signal=48%	CDKN2A/SLC7A11/PSMB9/PSME2/PSMB10/PSMB8/PRDX1/PSMD2/PSMB2/TRIM21/SRXN1/PSMB5/PSME1/PSMA6/PSMA5/PSMA7/PSME3/SKP2/PSMA4/PSMD9/PSMB7/PSMB6/PSMD1/PSMD11/PSMD14/SESN2/UBC/GSR/VCP/PSMC1/BACH1/NPLOC4/PSMB4/PSMB1/PSMD10/ATF4/PSME4/PSMD12/MUL1/CUL1/PSMD3/PSMC6/PSMA3/TXNRD1/AKT1/PSMD4/PSMA1/PSMC4/PSMD13/RBX1/PSMC3/PSMD5
R-HSA-9619665	R-HSA-9619665	EGR2 and SOX10-mediated initiation of Schwann cell myelination	11	-0.725839	-1.79037	0.00438575	0.00438575	0.012677	2172	tags=82%, list=24%, signal=62%	POU3F1/UTRN/PMP22/PRX/EGR2/ADGRV1/LAMA2/MPZ/SOX10
R-HSA-1236978	R-HSA-1236978	Cross-presentation of soluble exogenous antigens (endosomes)	42	0.43984	1.72887	0.00451452	0.00451452	0.0129968	3546	tags=83%, list=40%, signal=50%	FCGR1A/PSMB9/PSME2/PSMB10/PSMB8/PSMD2/PSMB2/PSMB5/PSME1/PSMA6/PSMA5/PSMA7/PSME3/PSMA4/PSMD9/PSMB7/PSMB6/PSMD1/PSMD11/PSMD14/PSMC1/PSMB4/PSMB1/PSMD10/PSME4/PSMD12/PSMD3/PSMC6/PSMA3/PSMD4/PSMA1/PSMC4/PSMD13/PSMC3/PSMD5
R-HSA-168276	R-HSA-168276	NS1 Mediated Effects on Host Pathways	26	0.507931	1.79057	0.00457674	0.00457674	0.0131232	4027	tags=96%, list=45%, signal=53%	KPNA7/ISG15/KPNA2/EIF2AK2/NUP37/RAE1/NUP50/NUP93/NUP205/NDC1/SEC13/KPNB1/NUP107/NUP62/NUP155/NUP58/NUP98/NUP85/NUP188/NUP54/KPNA3/NUP153/NUP160/KPNA4/KPNA1
R-HSA-8956321	R-HSA-8956321	Nucleotide salvage	14	0.625388	1.84813	0.0047144	0.0047144	0.0134641	1718	tags=64%, list=19%, signal=52%	UPP1/TYMP/PNP/CDA/TK1/ADA/PUDP/HPRT1/AMPD3
R-HSA-5656169	R-HSA-5656169	Termination of translesion DNA synthesis	22	0.518507	1.73763	0.0048057	0.0048057	0.0136703	3102	tags=73%, list=35%, signal=48%	ISG15/USP43/UBE2L6/POLE2/RFC4/POLE4/PCNA/RFC5/RPA3/POLE3/UBC/POLD2/POLD1/RFC3/POLD4/RFC2
R-HSA-195253	R-HSA-195253	Degradation of beta-catenin by the destruction complex	59	0.383138	1.61568	0.00504061	0.00504061	0.0142819	3903	tags=81%, list=44%, signal=46%	PSMB9/PSME2/HDAC1/PSMB10/PSMB8/PSMD2/PSMB2/CTBP2/PSMB5/PSME1/PSMA6/PSMA5/PSMA7/PSME3/PSMA4/CSNK1A1/PSMD9/PSMB7/PSMB6/PSMD1/PSMD11/PSMD14/UBC/PSMC1/PSMB4/PSMB1/PSMD10/PSME4/PSMD12/CUL1/PSMD3/PSMC6/PSMA3/PSMD4/PSMA1/PSMC4/PSMD13/RBX1/PPP2R5E/PSMC3/PSMD5/UBA52/PPP2CA/PSMF1/PSMD7/PPP2R1A/PPP2CB/PSMC2
R-HSA-9759194	R-HSA-9759194	Nuclear events mediated by NFE2L2	53	0.408353	1.67206	0.00518455	0.00518455	0.0146319	3546	tags=83%, list=40%, signal=50%	CDKN2A/SLC7A11/PSMB9/PSME2/PSMB10/PSMB8/PRDX1/PSMD2/PSMB2/SRXN1/PSMB5/PSME1/PSMA6/PSMA5/PSMA7/PSME3/PSMA4/PSMD9/PSMB7/PSMB6/PSMD1/PSMD11/PSMD14/UBC/GSR/PSMC1/BACH1/PSMB4/PSMB1/PSMD10/ATF4/PSMD12/CUL1/PSMD3/PSMC6/PSMA3/TXNRD1/PSMD4/PSMA1/PSMC4/PSMD13/RBX1/PSMC3/PSMD5
R-HSA-159227	R-HSA-159227	Transport of the SLBP independent Mature mRNA	21	0.561579	1.8509	0.00526067	0.00526067	0.0146734	3919	tags=100%, list=44%, signal=56%	NUP37/ALYREF/RAE1/EIF4E/NUP50/NUP93/NUP205/NDC1/SEC13/NUP107/NUP62/NUP155/NUP58/NUP98/NUP85/NUP188/NUP54/NCBP2/NUP153/NCBP1/NUP160
R-HSA-180746	R-HSA-180746	Nuclear import of Rev protein	21	0.561579	1.8509	0.00526067	0.00526067	0.0146734	3919	tags=100%, list=44%, signal=56%	RAN/RCC1/NUP37/NPM1/RAE1/NUP50/NUP93/NUP205/NDC1/SEC13/KPNB1/NUP107/NUP62/NUP155/NUP58/NUP98/NUP85/NUP188/NUP54/NUP153/NUP160
R-HSA-3301854	R-HSA-3301854	Nuclear Pore Complex (NPC) Disassembly	21	0.561579	1.8509	0.00526067	0.00526067	0.0146734	3919	tags=100%, list=44%, signal=56%	CCNB1/CCNB2/CDK1/NUP37/RAE1/NUP50/NUP93/NUP205/NDC1/NEK7/SEC13/NUP107/NUP62/NUP155/NUP58/NUP98/NUP85/NUP188/NUP54/NUP153/NUP160
R-HSA-2559586	R-HSA-2559586	DNA Damage/Telomere Stress Induced Senescence	19	0.559663	1.81053	0.00531642	0.00531642	0.0147438	2175	tags=53%, list=24%, signal=40%	HMGA2/CCNA1/CCNA2/CCNE1/LMNB1/CCNE2/TINF2/CDKN1A/HMGA1/RB1
R-HSA-5668599	R-HSA-5668599	RHO GTPases Activate NADPH Oxidases	10	0.682717	1.84469	0.00532702	0.00532702	0.0147438	1556	tags=60%, list=17%, signal=50%	S100A9/S100A8/RAC2/NCF1/CYBA/NCF2
R-HSA-383280	R-HSA-383280	Nuclear Receptor transcription pathway	25	-0.593503	-1.79162	0.00537865	0.00537865	0.0148294	2039	tags=56%, list=23%, signal=43%	THRA/NR1D1/NR1H3/NR4A1/PPARA/THRB/RXRG/RORC/PPARG/RORA/PGR/NR3C2/AR/ESRRG
R-HSA-6791312	R-HSA-6791312	TP53 Regulates Transcription of Cell Cycle Genes	37	0.446393	1.71281	0.00550365	0.00550365	0.0150726	2435	tags=54%, list=27%, signal=39%	AURKA/CCNB1/CCNA1/E2F7/CCNA2/SFN/CDC25C/CDK1/CCNE1/PLK2/CCNE2/BAX/PCNA/CDKN1A/NPM1/E2F4/CNOT11/CARM1/PRMT1/TFDP1
R-HSA-2029481	R-HSA-2029481	FCGR activation	10	0.679942	1.83719	0.00552995	0.00552995	0.0150726	1682	tags=70%, list=19%, signal=57%	FCGR1A/FCGR3A/FCGR2A/LYN/SRC/CD247/FGR
R-HSA-75205	R-HSA-75205	Dissolution of Fibrin Clot	10	0.679219	1.83524	0.00552995	0.00552995	0.0150726	2455	tags=90%, list=28%, signal=65%	SERPINE1/PLAUR/PLAU/S100A10/SERPINB2/PLAT/SERPINE2/ANXA2/SERPINB6
R-HSA-500792	R-HSA-500792	GPCR ligand binding	172	0.276832	1.41537	0.00573904	0.00573904	0.0155833	1656	tags=41%, list=19%, signal=34%	CXCL8/CXCL6/PTHLH/CXCL5/CXCL13/CXCL1/SST/HTR7/CXCL11/FPR2/CXCL10/CXCR5/GNG4/ADGRE3/ANXA1/CXCL3/CXCL9/APLN/ADGRE1/FPR1/NMB/P2RY6/GPR68/CXCR1/ADGRE2/CCL20/CXCL2/BDKRB1/CCRL2/WNT5A/FFAR2/ADM/CXCR6/GPR39/WNT7A/F2RL3/GPR4/CCR7/P2RY2/CXCR4/GPR132/C5AR1/LPAR3/NPY4R/GNGT2/CNR2/CXCR3/CCR1/EDN2/CCR8/ECE2/ADM2/HRH2/BDKRB2/FZD5/S1PR4/NPFFR1/EDNRA/PTAFR/GNB5/GPR65/CCR5/OXTR/ACKR2/CXCL16/C3AR1/UCN2/HRH1/FPR3/H…
R-HSA-69186	R-HSA-69186	Lagging Strand Synthesis	15	0.613411	1.84868	0.00577667	0.00577667	0.0156263	3179	tags=93%, list=36%, signal=60%	FEN1/RFC4/PCNA/DNA2/RFC5/RPA3/PRIM2/POLD2/POLD1/RFC3/POLD4/POLA2/RFC2/PRIM1
R-HSA-4570464	R-HSA-4570464	SUMOylation of RNA binding proteins	28	0.502802	1.79475	0.00585489	0.00585489	0.0157783	4190	tags=96%, list=47%, signal=51%	CBX2/NUP37/RAE1/PHC2/NUP50/NUP93/NUP205/NDC1/SEC13/HNRNPC/NUP107/NUP62/NOP58/HNRNPK/NUP155/NUP58/NUP98/NUP85/NUP188/RING1/SUMO2/RNF2/NUP54/NUP153/NUP160/UBE2I/SUMO1
R-HSA-156580	R-HSA-156580	Phase II - Conjugation of compounds	49	-0.482774	-1.64233	0.00606482	0.00606482	0.0162473	1494	tags=37%, list=17%, signal=31%	SLC26A2/GGT7/GSTT2/GGT6/MGST1/GSTM3/HPGDS/UGT1A6/UGT1A10/ACSM5/SULT1E1/GSTM2/MAT1A/GLYATL1/GLYATL2/GSTM5/GSTA3/UGT3A2
R-HSA-2132295	R-HSA-2132295	MHC class II antigen presentation	71	0.35609	1.53289	0.00607426	0.00607426	0.0162473	1754	tags=34%, list=20%, signal=27%	TUBB3/TUBA1C/KIF4A/CTSL/KIF20A/KIF2C/KIF23/KIF18A/AP1S3/CENPE/CTSC/LAG3/TUBB6/IFI30/KIF11/TUBA4A/CTSB/TUBB2A/RACGAP1/KIF15/AP2M1/AP2S1/TUBA1B/CAPZA1
R-HSA-8854691	R-HSA-8854691	Interleukin-20 family signaling	13	0.643114	1.86024	0.00622578	0.00622578	0.0165907	948	tags=38%, list=11%, signal=34%	IL24/IL20/STAT1/JAK3/STAT4
R-HSA-111933	R-HSA-111933	Calmodulin induced events	15	-0.653403	-1.71912	0.0063819	0.0063819	0.0168192	1135	tags=47%, list=13%, signal=41%	PDE1A/PRKAR2B/NBEA/ADCY5/CAMK2B/ADCY2/ADCY8
R-HSA-111996	R-HSA-111996	Ca-dependent events	15	-0.653403	-1.71912	0.0063819	0.0063819	0.0168192	1135	tags=47%, list=13%, signal=41%	PDE1A/PRKAR2B/NBEA/ADCY5/CAMK2B/ADCY2/ADCY8
R-HSA-111997	R-HSA-111997	CaM pathway	15	-0.653403	-1.71912	0.0063819	0.0063819	0.0168192	1135	tags=47%, list=13%, signal=41%	PDE1A/PRKAR2B/NBEA/ADCY5/CAMK2B/ADCY2/ADCY8
R-HSA-399719	R-HSA-399719	Trafficking of AMPA receptors	12	-0.692517	-1.72133	0.00678277	0.00678277	0.0177452	1255	tags=42%, list=14%, signal=36%	TSPAN7/GRIA1/CAMK2B/GRIA4/GRIA2
R-HSA-399721	R-HSA-399721	Glutamate binding, activation of AMPA receptors and synaptic plasticity	12	-0.692517	-1.72133	0.00678277	0.00678277	0.0177452	1255	tags=42%, list=14%, signal=36%	TSPAN7/GRIA1/CAMK2B/GRIA4/GRIA2
R-HSA-2046104	R-HSA-2046104	alpha-linolenic (omega3) and linoleic (omega6) acid metabolism	10	-0.712037	-1.69163	0.00706971	0.00706971	0.0183618	1285	tags=50%, list=14%, signal=43%	ELOVL5/ACSL1/FADS1/FADS2/ELOVL3
R-HSA-2046106	R-HSA-2046106	alpha-linolenic acid (ALA) metabolism	10	-0.712037	-1.69163	0.00706971	0.00706971	0.0183618	1285	tags=50%, list=14%, signal=43%	ELOVL5/ACSL1/FADS1/FADS2/ELOVL3
R-HSA-174417	R-HSA-174417	Telomere C-strand (Lagging Strand) Synthesis	23	0.532385	1.79606	0.00720783	0.00720783	0.018653	3395	tags=83%, list=38%, signal=51%	BLM/FEN1/RFC4/PCNA/TINF2/DNA2/DSCC1/RFC5/RPA3/CHTF18/PRIM2/POLD2/POLD1/RFC3/POLD4/POLA2/RFC2/PRIM1/CHTF8
R-HSA-168271	R-HSA-168271	Transport of Ribonucleoproteins into the Host Nucleus	19	0.549308	1.77703	0.00732874	0.00732874	0.0188977	4027	tags=100%, list=45%, signal=55%	NUP37/RAE1/NUP50/NUP93/NUP205/NDC1/SEC13/KPNB1/NUP107/NUP62/NUP155/NUP58/NUP98/NUP85/NUP188/NUP54/NUP153/NUP160/KPNA1
R-HSA-438064	R-HSA-438064	Post NMDA receptor activation events	43	-0.501045	-1.67083	0.00749605	0.00749605	0.0192598	1098	tags=28%, list=12%, signal=25%	PRKAR2B/PRKAA2/TUBB4A/GRIA1/CAMK2B/RPS6KA6/DLG2/MAPT/GRIN2A/ADCY8/ERBB4/GRIA2
R-HSA-8948751	R-HSA-8948751	Regulation of PTEN stability and activity	52	0.377252	1.53686	0.00763275	0.00763275	0.0194723	4047	tags=83%, list=45%, signal=45%	PSMB9/PSME2/PSMB10/PSMB8/PSMD2/PSMB2/PSMB5/PSME1/PSMA6/PSMA5/PSMA7/PSME3/PSMA4/PSMD9/PSMB7/PSMB6/PSMD1/PSMD11/PSMD14/UBC/PSMC1/PSMB4/PSMB1/PSMD10/PSME4/PSMD12/PSMD3/PSMC6/PSMA3/AKT1/PSMD4/PSMA1/PSMC4/PSMD13/PSMC3/PSMD5/UBA52/PSMF1/PSMD7/PSMC2/TRIM27/CSNK2A1/PSMD6
R-HSA-1251985	R-HSA-1251985	Nuclear signaling by ERBB4	20	-0.600182	-1.71181	0.00763306	0.00763306	0.0194723	611	tags=30%, list=7%, signal=28%	NRG2/PGR/APOE/CXCL12/BTC/ERBB4
R-HSA-4085377	R-HSA-4085377	SUMOylation of SUMOylation proteins	20	0.531039	1.74102	0.00770644	0.00770644	0.0194751	4190	tags=100%, list=47%, signal=53%	NUP37/RAE1/NUP50/NUP93/NUP205/NDC1/SEC13/NUP107/NUP62/NUP155/NUP58/NUP98/NUP85/NUP188/SUMO2/NUP54/NUP153/NUP160/UBE2I/SUMO1
R-HSA-9615933	R-HSA-9615933	Postmitotic nuclear pore complex (NPC) reformation	20	0.531039	1.74102	0.00770644	0.00770644	0.0194751	4190	tags=100%, list=47%, signal=53%	RAN/RCC1/NUP37/NUP93/NUP205/NDC1/SEC13/KPNB1/NUP107/NUP62/NUP155/NUP58/NUP98/NUP85/NUP188/NUP54/NUP160/TNPO1/UBE2I/SUMO1
R-HSA-6781827	R-HSA-6781827	Transcription-Coupled Nucleotide Excision Repair (TC-NER)	42	0.424943	1.67032	0.00771569	0.00771569	0.0194751	4894	tags=98%, list=55%, signal=44%	POLE2/RFC4/POLE4/PCNA/RFC5/POLR2H/RPA3/CDK7/POLE3/POLR2L/GTF2H3/UBC/POLD2/COPS6/POLD1/RFC3/POLD4/POLR2G/RFC2/MNAT1/POLR2F/RBX1/POLR2J/ISY1/UBA52/HMGN1/COPS7A/COPS4/COPS3/POLR2D/POLR2B/COPS5/GTF2H1/POLD3/POLR2C/PPIE/POLE/ERCC5/POLK/ERCC1/XPA
R-HSA-2672351	R-HSA-2672351	Stimuli-sensing channels	43	-0.500091	-1.66765	0.00781056	0.00781056	0.0196454	1501	tags=37%, list=17%, signal=31%	ANO9/RYR2/CLCN4/ANO1/RYR3/MCOLN3/TTYH1/TRPC1/ANO5/TRPM8/SGK2/TRPV6/CASQ2/TRPM1/NALCN/WNK2
R-HSA-168333	R-HSA-168333	NEP/NS2 Interacts with the Cellular Export Machinery	18	0.56139	1.79174	0.0079282	0.0079282	0.0198716	3919	tags=100%, list=44%, signal=56%	RAN/NUP37/RAE1/NUP50/NUP93/NUP205/NDC1/SEC13/NUP107/NUP62/NUP155/NUP58/NUP98/NUP85/NUP188/NUP54/NUP153/NUP160
R-HSA-109606	R-HSA-109606	Intrinsic Pathway for Apoptosis	39	0.437598	1.69559	0.00799913	0.00799913	0.0199795	2776	tags=62%, list=31%, signal=43%	CDKN2A/GZMB/SFN/BAK1/YWHAQ/YWHAZ/GSDMD/BCL2L11/AVEN/YWHAH/BAX/BID/CASP8/YWHAG/C1QBP/CYCS/CASP3/BCL2L1/DYNLL1/TFDP1/STAT3/CASP7/TP53BP2/E2F1
R-HSA-171319	R-HSA-171319	Telomere Extension By Telomerase	15	0.60275	1.81655	0.00804409	0.00804409	0.020022	1779	tags=53%, list=20%, signal=43%	PIF1/CCNA1/CCNA2/RUVBL1/NOP10/WRAP53/TINF2/DKC1
R-HSA-5651801	R-HSA-5651801	PCNA-Dependent Long Patch Base Excision Repair	16	0.592894	1.83066	0.00816309	0.00816309	0.0202479	3102	tags=88%, list=35%, signal=57%	FEN1/POLE2/RFC4/POLE4/PCNA/RFC5/RPA3/POLE3/POLD2/POLD1/POLB/RFC3/POLD4/RFC2
R-HSA-6782210	R-HSA-6782210	Gap-filling DNA repair synthesis and ligation in TC-NER	34	0.462564	1.73	0.00819633	0.00819633	0.0202603	4051	tags=88%, list=45%, signal=48%	POLE2/RFC4/POLE4/PCNA/RFC5/POLR2H/RPA3/CDK7/POLE3/POLR2L/GTF2H3/UBC/POLD2/POLD1/RFC3/POLD4/POLR2G/RFC2/MNAT1/POLR2F/RBX1/POLR2J/ISY1/UBA52/HMGN1/POLR2D/POLR2B/GTF2H1/POLD3/POLR2C
R-HSA-1834949	R-HSA-1834949	Cytosolic sensors of pathogen-associated DNA	35	0.450086	1.69861	0.00878093	0.00878093	0.0214507	3717	tags=74%, list=42%, signal=43%	AIM2/ZBP1/POLR3G/IRF7/NLRC3/IFI16/MYD88/TRIM21/TICAM1/LRRFIP1/PRKDC/POLR2H/POLR2L/POLR3K/NFKB2/XRCC6/UBC/NFKB1/RELA/DDX41/POLR3F/DHX9/POLR2F/NKIRAS2/UBA52/RIPK3
R-HSA-5693537	R-HSA-5693537	Resolution of D-Loop Structures	19	0.543766	1.7591	0.00889516	0.00889516	0.0214507	2406	tags=63%, list=27%, signal=46%	EXO1/BLM/RAD51/EME1/XRCC2/RAD51AP1/BRIP1/DNA2/BRCA2/SLX4/BRCA1/XRCC3
R-HSA-5693568	R-HSA-5693568	Resolution of D-loop Structures through Holliday Junction Intermediates	19	0.543766	1.7591	0.00889516	0.00889516	0.0214507	2406	tags=63%, list=27%, signal=46%	EXO1/BLM/RAD51/EME1/XRCC2/RAD51AP1/BRIP1/DNA2/BRCA2/SLX4/BRCA1/XRCC3
R-HSA-113418	R-HSA-113418	Formation of the Early Elongation Complex	19	0.543236	1.75739	0.00889516	0.00889516	0.0214507	4081	tags=100%, list=46%, signal=54%	POLR2H/CDK7/POLR2L/NELFE/GTF2H3/POLR2G/MNAT1/POLR2F/POLR2J/NCBP2/GTF2F1/SUPT4H1/POLR2D/POLR2B/NELFCD/NCBP1/GTF2H1/POLR2C/SUPT5H
R-HSA-167158	R-HSA-167158	Formation of the HIV-1 Early Elongation Complex	19	0.543236	1.75739	0.00889516	0.00889516	0.0214507	4081	tags=100%, list=46%, signal=54%	POLR2H/CDK7/POLR2L/NELFE/GTF2H3/POLR2G/MNAT1/POLR2F/POLR2J/NCBP2/GTF2F1/SUPT4H1/POLR2D/POLR2B/NELFCD/NCBP1/GTF2H1/POLR2C/SUPT5H
R-HSA-5696399	R-HSA-5696399	Global Genome Nucleotide Excision Repair (GG-NER)	49	0.399409	1.5991	0.0089328	0.0089328	0.0214507	4894	tags=96%, list=55%, signal=43%	ACTB/RUVBL1/POLE2/RFC4/POLE4/PCNA/RFC5/ACTL6A/RPA3/CDK7/POLE3/UBE2N/PARP1/GTF2H3/SUMO3/UBC/INO80C/POLD2/UBE2V2/COPS6/POLD1/CETN2/RFC3/POLD4/RFC2/MNAT1/RBX1/ACTR5/SUMO2/UBA52/COPS7A/MCRS1/COPS4/COPS3/COPS5/TFPT/GTF2H1/POLD3/UBE2I/SUMO1/INO80D/POLE/ERCC5/POLK/PIAS1/ERCC1/XPA
R-HSA-392154	R-HSA-392154	Nitric oxide stimulates guanylate cyclase	10	-0.703448	-1.67123	0.00893935	0.00893935	0.0214507	2232	tags=90%, list=25%, signal=68%	PDE1B/KCNMB1/PDE2A/PDE9A/PDE5A/PRKG2/NOS1/PDE1A/KCNMB4
R-HSA-73893	R-HSA-73893	DNA Damage Bypass	30	0.460022	1.69526	0.00898737	0.00898737	0.0214507	3102	tags=67%, list=35%, signal=44%	ISG15/USP43/UBE2L6/DTL/POLE2/RFC4/POLE4/PCNA/RFC5/MAD2L2/RPA3/POLE3/UBC/POLD2/VCP/NPLOC4/POLD1/RFC3/POLD4/RFC2
R-HSA-2029480	R-HSA-2029480	Fcgamma receptor (FCGR) dependent phagocytosis	51	0.388126	1.57283	0.00899238	0.00899238	0.0214507	3455	tags=71%, list=39%, signal=43%	FCGR1A/FCGR3A/FCGR2A/LYN/ARPC1B/VAV2/ACTB/LIMK1/SRC/CFL1/CD247/MYH9/ARPC3/FGR/ARPC1A/ARPC2/ACTG1/ACTR3/PLD2/MYO9B/PAK1/YES1/ACTR2/RAC1/ARPC4/GRB2/MYO10/ARPC5/CDC42/MYO5A/MAPK3/HSP90AB1/SYK/WASL/PLCG2/HSP90AA1
R-HSA-3108214	R-HSA-3108214	SUMOylation of DNA damage response and repair proteins	44	0.411012	1.63688	0.00900687	0.00900687	0.0214507	3655	tags=73%, list=41%, signal=43%	CDKN2A/BLM/CBX2/TDG/NUP37/XRCC4/PML/RAE1/BRCA1/PHC2/NUP50/NUP93/NUP205/SP100/NDC1/PARP1/SEC13/SUMO3/RAD21/NUP107/CETN2/NUP62/NSMCE2/NUP155/NUP58/NUP98/NUP85/NUP188/RING1/SUMO2/RNF2/NUP54
R-HSA-9709570	R-HSA-9709570	Impaired BRCA2 binding to RAD51	15	0.59723	1.79992	0.00901585	0.00901585	0.0214507	2372	tags=73%, list=27%, signal=54%	EXO1/BLM/RAD51/RFC4/BRIP1/DNA2/BRCA2/RFC5/HUS1/BRCA1/RPA3
R-HSA-110373	R-HSA-110373	Resolution of AP sites via the multiple-nucleotide patch replacement pathway	18	0.558201	1.78156	0.00903703	0.00903703	0.0214507	3102	tags=83%, list=35%, signal=54%	FEN1/POLE2/RFC4/POLE4/PCNA/RFC5/RPA3/POLE3/PARP1/POLD2/POLD1/POLB/RFC3/POLD4/RFC2
R-HSA-2980766	R-HSA-2980766	Nuclear Envelope Breakdown	30	0.458318	1.68898	0.00922864	0.00922864	0.0218326	3492	tags=80%, list=39%, signal=49%	CCNB1/PLK1/CCNB2/CDK1/LMNB1/NUP37/VRK2/RAE1/NUP50/NUP93/NUP205/NDC1/NEK7/SEC13/VRK1/TMPO/NUP107/NUP62/NUP155/BANF1/NUP58/NUP98/NUP85/NUP188
R-HSA-167172	R-HSA-167172	Transcription of the HIV genome	35	0.447766	1.68985	0.0092588	0.0092588	0.0218326	4109	tags=89%, list=46%, signal=48%	TAF13/POLR2H/CDK7/GTF2E2/POLR2L/NELFE/GTF2H3/TAF2/SSRP1/GTF2A2/TAF10/POLR2G/TAF12/MNAT1/TAF5/POLR2F/POLR2J/TAF11/NCBP2/GTF2F1/GTF2E1/SUPT4H1/POLR2D/POLR2B/NELFCD/NCBP1/CDK9/GTF2H1/POLR2C/SUPT5H/SUPT16H
R-HSA-170822	R-HSA-170822	Regulation of Glucokinase by Glucokinase Regulatory Protein	17	0.561327	1.75372	0.00942612	0.00942612	0.0220818	3919	tags=100%, list=44%, signal=56%	NUP37/RAE1/NUP50/NUP93/NUP205/NDC1/SEC13/NUP107/NUP62/NUP155/NUP58/NUP98/NUP85/NUP188/NUP54/NUP153/NUP160
R-HSA-5619107	R-HSA-5619107	Defective TPR may confer susceptibility towards thyroid papillary carcinoma (TPC)	17	0.561327	1.75372	0.00942612	0.00942612	0.0220818	3919	tags=100%, list=44%, signal=56%	NUP37/RAE1/NUP50/NUP93/NUP205/NDC1/SEC13/NUP107/NUP62/NUP155/NUP58/NUP98/NUP85/NUP188/NUP54/NUP153/NUP160
R-HSA-141405	R-HSA-141405	Inhibition of the proteolytic activity of APC/C required for the onset of anaphase by mitotic spindle checkpoint components	17	0.560383	1.75077	0.00953767	0.00953767	0.0221981	707	tags=29%, list=8%, signal=27%	CDC20/UBE2C/MAD2L1/UBE2S/BUB1B
R-HSA-141430	R-HSA-141430	Inactivation of APC/C via direct inhibition of the APC/C complex	17	0.560383	1.75077	0.00953767	0.00953767	0.0221981	707	tags=29%, list=8%, signal=27%	CDC20/UBE2C/MAD2L1/UBE2S/BUB1B
R-HSA-9748784	R-HSA-9748784	Drug ADME	42	-0.497456	-1.64666	0.0095961	0.0095961	0.0222618	920	tags=31%, list=10%, signal=28%	UGT1A6/CYP2C19/UGT1A10/ACSM5/SULT1E1/PON3/GLYATL1/CES1/GLYATL2/BCHE/PCK1/CYP3A4/UGT3A2
R-HSA-176412	R-HSA-176412	Phosphorylation of the APC/C	16	0.582902	1.79981	0.00969707	0.00969707	0.0224234	798	tags=31%, list=9%, signal=29%	CCNB1/PLK1/UBE2C/UBE2S/CDK1
R-HSA-71240	R-HSA-71240	Tryptophan catabolism	10	0.660351	1.78426	0.0100959	0.0100959	0.0232706	1187	tags=60%, list=13%, signal=52%	TDO2/KYNU/IDO1/SLC7A5/KMO/SLC3A2
R-HSA-2404192	R-HSA-2404192	Signaling by Type 1 Insulin-like Growth Factor 1 Receptor (IGF1R)	25	-0.572592	-1.7285	0.010165	0.010165	0.0233549	1544	tags=48%, list=17%, signal=40%	PIK3R1/KL/IRS2/FGFR2/FGFR1/FGF2/IGF1/FGF22/KLB/FGF10/FGF7/CILP
R-HSA-2514853	R-HSA-2514853	Condensation of Prometaphase Chromosomes	10	0.657592	1.7768	0.0105027	0.0105027	0.0240537	798	tags=50%, list=9%, signal=46%	CCNB1/CCNB2/NCAPH/NCAPG/CDK1
R-HSA-5633008	R-HSA-5633008	TP53 Regulates Transcription of Cell Death Genes	28	0.486543	1.73671	0.0105729	0.0105729	0.0241373	2278	tags=57%, list=26%, signal=43%	BCL2L14/BIRC5/TP53I3/NDRG1/TNFRSF10B/TNFRSF10D/PRELID1/TNFRSF10A/RABGGTA/NLRC4/BAX/BID/TNFRSF10C/CASP1/CASP10/PRELID3A
R-HSA-9013694	R-HSA-9013694	Signaling by NOTCH4	60	0.363424	1.53318	0.0107726	0.0107726	0.0245151	3903	tags=82%, list=44%, signal=46%	TACC3/PSMB9/PSME2/PSMB10/YWHAZ/PSMB8/ADAM10/PSMD2/PSMB2/PSMB5/PSME1/PSMA6/PSMA5/PSMA7/PSME3/PSMA4/DLL4/PSMD9/PSMB7/PSMB6/PSMD1/PSMD11/PSMD14/UBC/PSMC1/PSMB4/PSMB1/PSMD10/PSMD12/PSENEN/CUL1/PSMD3/PSMC6/JAG1/PSMA3/AKT1/PSMD4/PSMA1/PSMC4/PSMD13/RBX1/PSMC3/PSMD5/NCSTN/UBA52/SNW1/PSMF1/PSMD7/PSMC2
R-HSA-418594	R-HSA-418594	G alpha (i) signalling events	135	0.275641	1.35348	0.0110668	0.0110668	0.025105	1149	tags=27%, list=13%, signal=24%	CXCL8/CXCL6/CXCL5/CXCL13/CXCL1/SST/CXCL11/FPR2/CXCL10/CXCR5/GNG4/ANXA1/CXCL3/RGS4/CXCL9/APLN/FPR1/RGS20/CXCR1/CCL20/CXCL2/KPNA2/BDKRB1/CXCR6/RGS1/GNA15/CCR7/CXCR4/C5AR1/RGS17/LPAR3/NPY4R/GNGT2/SRC/CNR2/CXCR3/CCR1
R-HSA-6782135	R-HSA-6782135	Dual incision in TC-NER	37	0.421836	1.61859	0.0111839	0.0111839	0.0252904	4894	tags=97%, list=55%, signal=44%	POLE2/RFC4/POLE4/PCNA/RFC5/POLR2H/RPA3/CDK7/POLE3/POLR2L/GTF2H3/UBC/POLD2/POLD1/RFC3/POLD4/POLR2G/RFC2/MNAT1/POLR2F/RBX1/POLR2J/ISY1/UBA52/HMGN1/POLR2D/POLR2B/GTF2H1/POLD3/POLR2C/PPIE/POLE/ERCC5/POLK/ERCC1/XPA
R-HSA-168255	R-HSA-168255	Influenza Infection	70	0.342623	1.46984	0.01124	0.01124	0.0253373	4687	tags=86%, list=53%, signal=41%	KPNA7/ISG15/KPNA2/RAN/TGFB1/RPL26L1/CALR/EIF2AK2/NUP37/RPL22L1/RAE1/NUP50/NUP93/POLR2H/NUP205/POLR2L/NDC1/PARP1/SEC13/CLTA/KPNB1/NUP107/NUP62/POLR2G/NUP155/NUP58/NUP98/RPL17/HSP90AA1/RPL36AL/NUP85/POLR2F/NUP188/POLR2J/UBA52/NUP54/GTF2F1/CLTC/KPNA3/POLR2D/POLR2B/NUP153/NUP160/RPL24/KPNA4/GRSF1/KPNA1/POLR2C/CANX/DNAJC3/RPL22/RPS3A/RPS11/RPL31/RPS25/RPS9/RPL32/RPS4X/RPL10A/RPS8
R-HSA-5693554	R-HSA-5693554	Resolution of D-loop Structures through Synthesis-Dependent Strand Annealing (SDSA)	14	0.587495	1.73614	0.0114267	0.0114267	0.0256776	2406	tags=71%, list=27%, signal=52%	EXO1/BLM/RAD51/XRCC2/RAD51AP1/BRIP1/DNA2/BRCA2/BRCA1/XRCC3
R-HSA-2172127	R-HSA-2172127	DAP12 interactions	25	0.512446	1.77493	0.0118871	0.0118871	0.0266286	2741	tags=68%, list=31%, signal=47%	TREM1/TREM2/CD300E/LCP2/SIGLEC14/KLRD1/VAV2/SHC1/SIRPB1/LCK/CD300LB/B2M/CLEC5A/NRAS/RAC1/HRAS/GRB2
R-HSA-110313	R-HSA-110313	Translesion synthesis by Y family DNA polymerases bypasses lesions on DNA template	27	0.478707	1.67293	0.0121599	0.0121599	0.0271548	3102	tags=70%, list=35%, signal=46%	ISG15/USP43/UBE2L6/POLE2/RFC4/POLE4/PCNA/RFC5/MAD2L2/RPA3/POLE3/UBC/POLD2/VCP/NPLOC4/POLD1/RFC3/POLD4/RFC2
R-HSA-70171	R-HSA-70171	Glycolysis	36	0.434012	1.6473	0.0122425	0.0122425	0.0272545	3919	tags=94%, list=44%, signal=53%	PKM/ENO1/GAPDH/HK2/PGK1/PGAM1/BPGM/TPI1/HK3/PFKP/NUP37/ALDOA/PFKFB2/GNPDA1/RAE1/NUP50/NUP93/NUP205/NDC1/SEC13/NUP107/NUP62/NUP155/NUP58/NUP98/ADPGK/NUP85/NUP188/NUP54/PPP2CA/NUP153/PPP2R1A/PPP2CB/NUP160
R-HSA-4090294	R-HSA-4090294	SUMOylation of intracellular receptors	19	-0.582603	-1.65362	0.0123745	0.0123745	0.0274539	2039	tags=47%, list=23%, signal=37%	THRA/NR1H3/PPARA/THRB/PPARG/RORA/PGR/NR3C2/AR
R-HSA-674695	R-HSA-674695	RNA Polymerase II Pre-transcription Events	40	0.427107	1.66193	0.0124087	0.0124087	0.0274539	4146	tags=90%, list=47%, signal=48%	EAF2/TAF13/POLR2H/CDK7/GTF2E2/POLR2L/NELFE/PAF1/GTF2H3/TAF2/SSRP1/GTF2A2/EAF1/TAF10/POLR2G/TAF12/MNAT1/TAF5/POLR2F/POLR2J/TAF11/NCBP2/GTF2F1/GTF2E1/SUPT4H1/POLR2D/POLR2B/IWS1/NELFCD/NCBP1/CDK9/GTF2H1/POLR2C/SUPT5H/SUPT16H/CTR9
R-HSA-15869	R-HSA-15869	Metabolism of nucleotides	60	0.359867	1.51817	0.0124624	0.0124624	0.0274879	2816	tags=60%, list=32%, signal=41%	UPP1/TYMP/PNP/RRM2/XDH/ENTPD7/CDA/TK1/CTPS1/NUDT15/ENTPD3/NME1/TXN/ADA/PUDP/DTYMK/HPRT1/TYMS/IMPDH1/GART/NT5C2/AK1/AMPD3/PAICS/NT5C/ADSL/AK6/NUDT1/DCTD/DCTPP1/UMPS/AK2/ITPA/GSR/ENTPD6/PPAT
R-HSA-162658	R-HSA-162658	Golgi Cisternae Pericentriolar Stack Reorganization	10	0.650227	1.7569	0.012542	0.012542	0.0275787	798	tags=40%, list=9%, signal=36%	CCNB1/PLK1/CCNB2/CDK1
R-HSA-1489509	R-HSA-1489509	DAG and IP3 signaling	17	-0.615981	-1.69274	0.0126162	0.0126162	0.0276553	1135	tags=59%, list=13%, signal=51%	ITPR2/ADCY6/PDE1B/PDE1A/PRKAR2B/NBEA/ADCY5/CAMK2B/ADCY2/ADCY8
R-HSA-192105	R-HSA-192105	Synthesis of bile acids and bile salts	18	-0.601334	-1.67851	0.012654	0.012654	0.0276553	1206	tags=33%, list=14%, signal=29%	ABCB11/CYP39A1/CYP27A1/SLC27A2/ACOX2/PTGIS
R-HSA-112043	R-HSA-112043	PLC beta mediated events	20	-0.578818	-1.65087	0.0133259	0.0133259	0.0290351	1135	tags=40%, list=13%, signal=35%	PDE1A/PRKAR2B/NBEA/ADCY5/PLCB4/CAMK2B/ADCY2/ADCY8
R-HSA-174048	R-HSA-174048	APC/C:Cdc20 mediated degradation of Cyclin B	18	0.544943	1.73925	0.0134833	0.0134833	0.029289	798	tags=28%, list=9%, signal=25%	CDC20/CCNB1/UBE2C/UBE2S/CDK1
R-HSA-5669034	R-HSA-5669034	TNFs bind their physiological receptors	11	0.613185	1.68749	0.0136955	0.0136955	0.0296601	1609	tags=73%, list=18%, signal=60%	TNFRSF17/TNFRSF9/TNFSF9/TNFRSF4/CD27/TNFRSF8/TNFRSF1B/TNFSF4
R-HSA-111471	R-HSA-111471	Apoptotic factor-mediated response	13	0.601977	1.74125	0.0144381	0.0144381	0.0311742	2012	tags=62%, list=23%, signal=48%	CDKN2A/BAK1/GSDMD/AVEN/BAX/C1QBP/CYCS/CASP3
R-HSA-9701192	R-HSA-9701192	Defective HDR through Homologous Recombination (HRR) due to BRCA1 loss-of-function	13	0.59809	1.73001	0.0152937	0.0152937	0.0325316	2242	tags=69%, list=25%, signal=52%	EXO1/BLM/RAD51/XRCC2/RAD51AP1/BRIP1/DNA2/BRCA2/BRCA1
R-HSA-9701193	R-HSA-9701193	Defective HDR through Homologous Recombination (HRR) due to PALB2 loss of function	13	0.59809	1.73001	0.0152937	0.0152937	0.0325316	2242	tags=69%, list=25%, signal=52%	EXO1/BLM/RAD51/XRCC2/RAD51AP1/BRIP1/DNA2/BRCA2/BRCA1
R-HSA-9704331	R-HSA-9704331	Defective HDR through Homologous Recombination Repair (HRR) due to PALB2 loss of BRCA1 binding function	13	0.59809	1.73001	0.0152937	0.0152937	0.0325316	2242	tags=69%, list=25%, signal=52%	EXO1/BLM/RAD51/XRCC2/RAD51AP1/BRIP1/DNA2/BRCA2/BRCA1
R-HSA-9704646	R-HSA-9704646	Defective HDR through Homologous Recombination Repair (HRR) due to PALB2 loss of BRCA2/RAD51/RAD51C binding function	13	0.59809	1.73001	0.0152937	0.0152937	0.0325316	2242	tags=69%, list=25%, signal=52%	EXO1/BLM/RAD51/XRCC2/RAD51AP1/BRIP1/DNA2/BRCA2/BRCA1
R-HSA-9709603	R-HSA-9709603	Impaired BRCA2 binding to PALB2	13	0.59809	1.73001	0.0152937	0.0152937	0.0325316	2242	tags=69%, list=25%, signal=52%	EXO1/BLM/RAD51/XRCC2/RAD51AP1/BRIP1/DNA2/BRCA2/BRCA1
R-HSA-112382	R-HSA-112382	Formation of RNA Pol II elongation complex	28	0.470361	1.67895	0.0154876	0.0154876	0.0327497	4146	tags=96%, list=47%, signal=52%	EAF2/POLR2H/CDK7/POLR2L/NELFE/PAF1/GTF2H3/SSRP1/EAF1/POLR2G/MNAT1/POLR2F/POLR2J/NCBP2/GTF2F1/SUPT4H1/POLR2D/POLR2B/IWS1/NELFCD/NCBP1/CDK9/GTF2H1/POLR2C/SUPT5H/SUPT16H/CTR9
R-HSA-75955	R-HSA-75955	RNA Polymerase II Transcription Elongation	28	0.470361	1.67895	0.0154876	0.0154876	0.0327497	4146	tags=96%, list=47%, signal=52%	EAF2/POLR2H/CDK7/POLR2L/NELFE/PAF1/GTF2H3/SSRP1/EAF1/POLR2G/MNAT1/POLR2F/POLR2J/NCBP2/GTF2F1/SUPT4H1/POLR2D/POLR2B/IWS1/NELFCD/NCBP1/CDK9/GTF2H1/POLR2C/SUPT5H/SUPT16H/CTR9
R-HSA-193368	R-HSA-193368	Synthesis of bile acids and bile salts via 7alpha-hydroxycholesterol	13	-0.642073	-1.635	0.0158987	0.0158987	0.0335201	1206	tags=38%, list=14%, signal=33%	ABCB11/CYP27A1/SLC27A2/ACOX2/PTGIS
R-HSA-6804114	R-HSA-6804114	TP53 Regulates Transcription of Genes Involved in G2 Cell Cycle Arrest	17	0.533265	1.66605	0.0164791	0.0164791	0.034642	2435	tags=65%, list=27%, signal=47%	AURKA/CCNB1/SFN/CDC25C/CDK1/BAX/PCNA/E2F4/CARM1/PRMT1/TFDP1
R-HSA-110314	R-HSA-110314	Recognition of DNA damage by PCNA-containing replication complex	19	0.50682	1.63958	0.0172035	0.0172035	0.0360591	3645	tags=84%, list=41%, signal=50%	DTL/POLE2/RFC4/POLE4/PCNA/RFC5/RPA3/POLE3/UBC/POLD2/POLD1/RFC3/POLD4/RFC2/RBX1/UBA52
R-HSA-109704	R-HSA-109704	PI3K Cascade	18	-0.585001	-1.63292	0.018029	0.018029	0.0375798	1544	tags=56%, list=17%, signal=46%	PIK3R1/KL/IRS2/FGFR2/FGFR1/FGF2/FGF22/KLB/FGF10/FGF7
R-HSA-69166	R-HSA-69166	Removal of the Flap Intermediate	11	0.601026	1.65403	0.0180863	0.0180863	0.0375798	3179	tags=91%, list=36%, signal=59%	FEN1/PCNA/DNA2/RPA3/PRIM2/POLD2/POLD1/POLD4/POLA2/PRIM1
R-HSA-69183	R-HSA-69183	Processive synthesis on the lagging strand	11	0.601026	1.65403	0.0180863	0.0180863	0.0375798	3179	tags=91%, list=36%, signal=59%	FEN1/PCNA/DNA2/RPA3/PRIM2/POLD2/POLD1/POLD4/POLA2/PRIM1
R-HSA-112040	R-HSA-112040	G-protein mediated events	22	-0.557284	-1.62368	0.0182044	0.0182044	0.0377159	1135	tags=36%, list=13%, signal=32%	PDE1A/PRKAR2B/NBEA/ADCY5/PLCB4/CAMK2B/ADCY2/ADCY8
R-HSA-2995383	R-HSA-2995383	Initiation of Nuclear Envelope (NE) Reformation	14	0.567543	1.67718	0.0190443	0.0190443	0.0393423	3862	tags=100%, list=43%, signal=57%	CCNB1/CCNB2/CDK1/LMNB1/VRK2/ANKLE2/LBR/KPNB1/VRK1/TMPO/BANF1/PPP2CA/PPP2R2A/PPP2R1A
R-HSA-72086	R-HSA-72086	mRNA Capping	17	0.522653	1.6329	0.0193937	0.0193937	0.039949	4263	tags=100%, list=48%, signal=52%	POLR2H/CDK7/POLR2L/GTF2H3/POLR2G/MNAT1/POLR2F/POLR2J/NCBP2/GTF2F1/POLR2D/POLR2B/NCBP1/GTF2H1/POLR2C/SUPT5H/RNGTT
R-HSA-70895	R-HSA-70895	Branched-chain amino acid catabolism	14	-0.63321	-1.64858	0.0196076	0.0196076	0.0402738	3187	tags=93%, list=36%, signal=60%	AUH/HIBCH/HIBADH/DBT/ACAT1/IVD/MCCC1/ACAD8/BCKDHB/PPM1K/ACADSB/BCAT2/ALDH6A1
R-HSA-8847993	R-HSA-8847993	ERBB2 Activates PTK6 Signaling	10	-0.670414	-1.59275	0.0198459	0.0198459	0.0406467	611	tags=40%, list=7%, signal=37%	NRG2/EGF/BTC/ERBB4
R-HSA-5633007	R-HSA-5633007	Regulation of TP53 Activity	79	0.306506	1.34496	0.0199037	0.0199037	0.040649	3138	tags=51%, list=35%, signal=33%	CDKN2A/AURKA/CCNA1/CDK5R1/CCNA2/TPX2/AURKB/EXO1/BLM/CDK1/HDAC1/CHEK1/RFC4/PRMT5/BRIP1/TAF13/DNA2/PIP4K2C/RFC5/PML/SMYD2/ING2/HUS1/BRCA1/RPA3/SGK1/RNF34/TAF2/TP53BP2/SSRP1/UBC/RFFL/MAPKAP1/RFC3/CHEK2/TAF10/NOC2L/RFC2/PRDM1/DAXX
R-HSA-1483206	R-HSA-1483206	Glycerophospholipid biosynthesis	66	-0.420543	-1.51204	0.0199804	0.0199804	0.0406898	2900	tags=44%, list=33%, signal=30%	PCTP/GPAM/SLC44A3/GNPAT/CSNK2A2/PLA2G2F/DDHD1/PLA2G4C/OSBPL5/PLB1/AGPAT1/LPIN1/PLA2G6/AGPAT3/PCYT1B/LIPH/SLC44A5/PLA2G4F/ACP6/GPD1L/PLA2R1/PNPLA3/CHPT1/DGAT2/BCHE/GPD1/PLA2G2A/AWAT2/DGAT2L6
R-HSA-912526	R-HSA-912526	Interleukin receptor SHC signaling	15	0.550835	1.66009	0.0200739	0.0200739	0.0407068	1704	tags=53%, list=19%, signal=43%	CSF2/IL2RA/JAK3/PIK3CD/SHC1/CSF2RB/IL2RG/CSF2RA
R-HSA-72187	R-HSA-72187	mRNA 3'-end processing	22	0.468093	1.56868	0.0201023	0.0201023	0.0407068	4295	tags=95%, list=48%, signal=50%	DDX39A/THOC3/ALYREF/EIF4A3/CSTF2/MAGOH/SRSF9/CPSF3/U2AF2/SRSF1/CPSF2/RNPS1/CLP1/NCBP2/MAGOHB/THOC5/SRSF2/NCBP1/CSTF3/CSTF1/DHX38
R-HSA-2428928	R-HSA-2428928	IRS-related events triggered by IGF1R	23	-0.558922	-1.66077	0.0203911	0.0203911	0.0411751	1544	tags=48%, list=17%, signal=40%	PIK3R1/KL/IRS2/FGFR2/FGFR1/FGF2/IGF1/FGF22/KLB/FGF10/FGF7
R-HSA-1483257	R-HSA-1483257	Phospholipid metabolism	104	-0.375962	-1.45451	0.0206031	0.0206031	0.0414276	2562	tags=34%, list=29%, signal=24%	PLA2G2F/DDHD1/MTMR8/PLA2G4C/OSBPL5/PLB1/PIP5K1B/PIK3C2B/AGPAT1/LPIN1/BMX/PLA2G6/AGPAT3/PCYT1B/LIPH/SLC44A5/INPP5J/PLA2G4F/GDPD1/PIK3R1/ACP6/GPD1L/PLA2R1/PLEKHA6/PNPLA3/CHPT1/DGAT2/PNPLA7/MTMR7/PIK3C2G/BCHE/GPD1/PLA2G2A/AWAT2/DGAT2L6
R-HSA-75105	R-HSA-75105	Fatty acyl-CoA biosynthesis	21	-0.566364	-1.6337	0.0206317	0.0206317	0.0414276	1285	tags=38%, list=14%, signal=33%	ELOVL5/ACSL1/FASN/ELOVL4/OLAH/SLC27A2/ACSBG1/ELOVL3
R-HSA-5696397	R-HSA-5696397	Gap-filling DNA repair synthesis and ligation in GG-NER	17	0.519584	1.62331	0.0207389	0.0207389	0.0415267	3102	tags=76%, list=35%, signal=50%	POLE2/RFC4/POLE4/PCNA/RFC5/RPA3/POLE3/UBC/POLD2/POLD1/RFC3/POLD4/RFC2
R-HSA-8874081	R-HSA-8874081	MET activates PTK2 signaling	19	0.499699	1.61654	0.0208016	0.0208016	0.0415361	1981	tags=63%, list=22%, signal=49%	LAMC2/LAMB3/COL11A1/LAMA3/ITGA3/MET/COL5A2/SRC/ITGB1/FN1/LAMA1/COL5A1
R-HSA-174411	R-HSA-174411	Polymerase switching on the C-strand of the telomere	19	0.497316	1.60883	0.0210265	0.0210265	0.0418685	3395	tags=79%, list=38%, signal=49%	RFC4/PCNA/TINF2/DSCC1/RFC5/CHTF18/PRIM2/POLD2/POLD1/RFC3/POLD4/POLA2/RFC2/PRIM1/CHTF8
R-HSA-168643	R-HSA-168643	Nucleotide-binding domain, leucine rich repeat containing receptor (NLR) signaling pathways	34	0.424779	1.58868	0.0211106	0.0211106	0.0419195	2988	tags=65%, list=34%, signal=43%	AIM2/MEFV/MAPK12/IRAK1/PANX1/IRAK2/CASP4/TXN/PSTPIP1/NLRP3/NLRC4/CASP8/CASP1/BCL2L1/UBE2N/NFKB2/UBC/NFKB1/APP/RELA/PYCARD/RIPK2
R-HSA-69091	R-HSA-69091	Polymerase switching	12	0.60141	1.70481	0.0214024	0.0214024	0.0422384	3179	tags=92%, list=36%, signal=59%	RFC4/PCNA/RFC5/PRIM2/POLD2/POLD1/RFC3/POLD4/POLA2/RFC2/PRIM1
R-HSA-69109	R-HSA-69109	Leading Strand Synthesis	12	0.60141	1.70481	0.0214024	0.0214024	0.0422384	3179	tags=92%, list=36%, signal=59%	RFC4/PCNA/RFC5/PRIM2/POLD2/POLD1/RFC3/POLD4/POLA2/RFC2/PRIM1
R-HSA-6794362	R-HSA-6794362	Protein-protein interactions at synapses	44	-0.454956	-1.52463	0.0214479	0.0214479	0.0422384	1373	tags=32%, list=15%, signal=27%	DLGAP1/NLGN3/PPFIA2/APBA1/NRXN3/GRIA1/NLGN1/SLITRK2/NTRK3/SLITRK4/DLG2/NRXN1/GRIN2A/GRIA4
R-HSA-9615017	R-HSA-9615017	FOXO-mediated transcription of oxidative stress, metabolic and neuronal genes	18	-0.577487	-1.61194	0.0216124	0.0216124	0.0424457	1945	tags=44%, list=22%, signal=35%	FBXO32/CAT/POMC/TRIM63/PLXNA4/ABCA6/PPARGC1A/PCK1
R-HSA-6785631	R-HSA-6785631	ERBB2 Regulates Cell Motility	12	-0.633953	-1.57577	0.0220216	0.0220216	0.0431312	611	tags=33%, list=7%, signal=31%	NRG2/EGF/BTC/ERBB4
R-HSA-388396	R-HSA-388396	GPCR downstream signalling	260	0.234531	1.26973	0.022227	0.022227	0.0432497	1370	tags=28%, list=15%, signal=24%	MMP3/CXCL8/CXCL6/PTHLH/CXCL5/CXCL13/CXCL1/SST/HTR7/CXCL11/FPR2/CXCL10/CXCR5/GNG4/ANXA1/CXCL3/RGS4/CXCL9/PRKCQ/APLN/FPR1/RGS20/GPR84/NMB/P2RY6/GPR68/CXCR1/CCL20/ARHGEF16/CXCL2/KPNA2/HBEGF/BDKRB1/FFAR2/ADM/CXCR6/GPR39/RGS1/GNA15/GPR15/F2RL3/GPR4/CCR7/ECT2/PLEKHG2/P2RY2/VAV2/SHC1/CXCR4/GPR132/ITGA5/C5AR1/RGS17/LPAR3/NPY4R/GNGT2/ARHGEF39/SRC/CNR2/CXCR3/CCR1/EDN2/CCR8/ADM2/HRH2/ITGB1/BDKRB2/S1PR4/NPFF…
R-HSA-2299718	R-HSA-2299718	Condensation of Prophase Chromosomes	10	0.627448	1.69535	0.0223388	0.0223388	0.0432497	2770	tags=80%, list=31%, signal=55%	CCNB1/PLK1/CDK1/NCAPG2/RB1/SMC2/SMC4/SET
R-HSA-8878159	R-HSA-8878159	Transcriptional regulation by RUNX3	68	0.333153	1.40934	0.0223635	0.0223635	0.0432497	3356	tags=63%, list=38%, signal=40%	SPP1/CDKN2A/PSMB9/PSME2/PSMB10/SRC/PSMB8/TGFB1/ITGA4/BCL2L11/PSMD2/ITGAL/PSMB2/CDKN1A/TEAD4/PSMB5/PSME1/PSMA6/PSMA5/PSMA7/PSME3/PSMA4/PSMD9/PSMB7/PSMB6/PSMD1/PSMD11/PSMD14/UBC/PSMC1/PSMB4/PSMB1/PSMD10/PSMD12/PSMD3/PSMC6/JAG1/PSMA3/PSMD4/PSMA1/CBFB/PSMC4/PSMD13
R-HSA-168181	R-HSA-168181	Toll Like Receptor 7/8 (TLR7/8) Cascade	50	0.354779	1.41856	0.0223838	0.0223838	0.0432497	3084	tags=56%, list=35%, signal=37%	S100A12/IRF7/USP18/IRAK1/IKBIP/IRAK2/MYD88/DUSP6/TNIP2/RPS6KA1/CASP8/TICAM1/NLRC5/JUN/N4BP1/CD14/MAPKAPK2/MAP2K1/UBE2N/NFKB2/UBC/NFKB1/APP/RELA/DUSP7/RIPK2/MAPK3/CUL1
R-HSA-975155	R-HSA-975155	MyD88 dependent cascade initiated on endosome	50	0.354779	1.41856	0.0223838	0.0223838	0.0432497	3084	tags=56%, list=35%, signal=37%	S100A12/IRF7/USP18/IRAK1/IKBIP/IRAK2/MYD88/DUSP6/TNIP2/RPS6KA1/CASP8/TICAM1/NLRC5/JUN/N4BP1/CD14/MAPKAPK2/MAP2K1/UBE2N/NFKB2/UBC/NFKB1/APP/RELA/DUSP7/RIPK2/MAPK3/CUL1
R-HSA-166166	R-HSA-166166	MyD88-independent TLR4 cascade	55	0.346768	1.42654	0.022684	0.022684	0.0433441	3084	tags=55%, list=35%, signal=36%	S100A12/IRF7/USP18/IRAK1/IKBIP/IRAK2/DUSP6/TNIP2/RPS6KA1/CASP8/TICAM1/NLRC5/JUN/N4BP1/CD14/MAPKAPK2/UBE2D1/MAP2K1/UBE2N/NFKB2/UBC/NFKB1/UBE2D2/APP/RELA/DUSP7/RIPK2/FADD/MAPK3/CUL1
R-HSA-937061	R-HSA-937061	TRIF(TICAM1)-mediated TLR4 signaling	55	0.346768	1.42654	0.022684	0.022684	0.0433441	3084	tags=55%, list=35%, signal=36%	S100A12/IRF7/USP18/IRAK1/IKBIP/IRAK2/DUSP6/TNIP2/RPS6KA1/CASP8/TICAM1/NLRC5/JUN/N4BP1/CD14/MAPKAPK2/UBE2D1/MAP2K1/UBE2N/NFKB2/UBC/NFKB1/UBE2D2/APP/RELA/DUSP7/RIPK2/FADD/MAPK3/CUL1
R-HSA-167238	R-HSA-167238	Pausing and recovery of Tat-mediated HIV elongation	16	0.539906	1.66705	0.0227954	0.0227954	0.0433441	4109	tags=100%, list=46%, signal=54%	POLR2H/POLR2L/NELFE/SSRP1/POLR2G/POLR2F/POLR2J/GTF2F1/SUPT4H1/POLR2D/POLR2B/NELFCD/CDK9/POLR2C/SUPT5H/SUPT16H
R-HSA-167243	R-HSA-167243	Tat-mediated HIV elongation arrest and recovery	16	0.539906	1.66705	0.0227954	0.0227954	0.0433441	4109	tags=100%, list=46%, signal=54%	POLR2H/POLR2L/NELFE/SSRP1/POLR2G/POLR2F/POLR2J/GTF2F1/SUPT4H1/POLR2D/POLR2B/NELFCD/CDK9/POLR2C/SUPT5H/SUPT16H
R-HSA-167287	R-HSA-167287	HIV elongation arrest and recovery	16	0.539906	1.66705	0.0227954	0.0227954	0.0433441	4109	tags=100%, list=46%, signal=54%	POLR2H/POLR2L/NELFE/SSRP1/POLR2G/POLR2F/POLR2J/GTF2F1/SUPT4H1/POLR2D/POLR2B/NELFCD/CDK9/POLR2C/SUPT5H/SUPT16H
R-HSA-167290	R-HSA-167290	Pausing and recovery of HIV elongation	16	0.539906	1.66705	0.0227954	0.0227954	0.0433441	4109	tags=100%, list=46%, signal=54%	POLR2H/POLR2L/NELFE/SSRP1/POLR2G/POLR2F/POLR2J/GTF2F1/SUPT4H1/POLR2D/POLR2B/NELFCD/CDK9/POLR2C/SUPT5H/SUPT16H
R-HSA-190861	R-HSA-190861	Gap junction assembly	14	0.559057	1.6521	0.0229663	0.0229663	0.0435534	1123	tags=57%, list=13%, signal=50%	GJB2/GJB6/TUBB3/TUBA1C/TUBB6/GJC1/TUBA4A/TUBB2A
R-HSA-168138	R-HSA-168138	Toll Like Receptor 9 (TLR9) Cascade	52	0.339199	1.38184	0.0233446	0.0233446	0.0441541	3084	tags=54%, list=35%, signal=35%	S100A12/IRF7/USP18/IRAK1/IKBIP/IRAK2/MYD88/DUSP6/TNIP2/RPS6KA1/CASP8/TICAM1/NLRC5/JUN/N4BP1/CD14/MAPKAPK2/MAP2K1/UBE2N/NFKB2/UBC/NFKB1/APP/RELA/DUSP7/RIPK2/MAPK3/CUL1
R-HSA-3000157	R-HSA-3000157	Laminin interactions	18	0.520674	1.66179	0.0235163	0.0235163	0.0443618	1755	tags=67%, list=20%, signal=54%	LAMC2/ITGA6/LAMB3/COL4A1/LAMA3/COL4A2/ITGA3/ITGB4/ITGB1/ITGA1/NID1/LAMA1
R-HSA-425407	R-HSA-425407	SLC-mediated transmembrane transport	119	-0.363977	-1.43079	0.0236521	0.0236521	0.0445009	1868	tags=35%, list=21%, signal=28%	SLC16A7/SLC25A29/SLC44A5/SLC9A3/SLC13A3/SLC27A1/SLC12A7/SLC9A9/SLC6A1/SLC30A2/SLC26A2/RHBG/SLC18A2/SLC12A2/EMB/SLC15A1/SLC2A14/SLC2A12/SLC4A5/SLC8A3/SLC1A6/SLC4A4/SLC43A1/SLC7A2/SLC14A1/SLC47A1/SLC17A7/SLC2A4/SLC16A10/SLC1A2/SLC5A9/SLC9A2/SLC26A7/SLCO4C1/SLC24A5/SLC25A18/SLC30A10/CP/SLC27A6/SLC34A2/APOD/SLC13A2
R-HSA-512988	R-HSA-512988	Interleukin-3, Interleukin-5 and GM-CSF signaling	29	0.420259	1.51925	0.0242832	0.0242832	0.0455687	1704	tags=34%, list=19%, signal=28%	CSF2/IL2RA/LYN/JAK3/PIK3CD/SHC1/YWHAZ/CSF2RB/IL2RG/CSF2RA
R-HSA-3295583	R-HSA-3295583	TRP channels	12	-0.629922	-1.56575	0.0245895	0.0245895	0.046023	1121	tags=42%, list=13%, signal=36%	MCOLN3/TRPC1/TRPM8/TRPV6/TRPM1
R-HSA-180910	R-HSA-180910	Vpr-mediated nuclear import of PICs	21	0.490516	1.61668	0.0247039	0.0247039	0.0461166	4027	tags=95%, list=45%, signal=52%	NUP37/HMGA1/RAE1/NUP50/NUP93/NUP205/NDC1/SEC13/NUP107/NUP62/NUP155/BANF1/NUP58/NUP98/NUP85/NUP188/NUP54/NUP153/NUP160/KPNA1
R-HSA-9013418	R-HSA-9013418	RHOBTB2 GTPase cycle	12	0.586902	1.66368	0.0251425	0.0251425	0.0468135	1979	tags=67%, list=22%, signal=52%	TWF1/ACTN1/CCT2/ACTG1/CCT6A/CDC37/CCT7/TMOD3
R-HSA-983169	R-HSA-983169	Class I MHC mediated antigen processing & presentation	207	0.241827	1.26007	0.0254125	0.0254125	0.0471937	3965	tags=68%, list=44%, signal=39%	S100A9/S100A8/FCGR1A/CDC20/CTSL/UBE2C/HERC6/ASB2/UBE2S/SOCS1/SOCS3/TAP2/PSMB9/DTX3L/TAP1/UBA6/UBE2L6/PSME2/NCF1/PSMB10/RNF19B/UBE2Q2/HERC5/PSMB8/FBXO6/UBE2F/CYBA/SEC61G/MYD88/PSMD2/NCF2/CALR/KLHL5/PSMB2/TRIM21/TLR2/B2M/NPEPPS/TAPBP/PDIA3/KLHL2/PSMB5/LRR1/PSME1/PSMA6/PSMA5/PSMA7/UBE2G1/PSME3/RNF213/SKP2/HSPA5/PSMA4/TRAIP/CD14/KBTBD8/SEC61A1/UBE2D1/UBE2L3/UBE2H/UBE2A/SEC61B/UBE2N/TRIM69/UBA1/NEDD4L…
R-HSA-167242	R-HSA-167242	Abortive elongation of HIV-1 transcript in the absence of Tat	15	0.542992	1.63646	0.0255163	0.0255163	0.0472639	4081	tags=100%, list=46%, signal=54%	POLR2H/POLR2L/NELFE/POLR2G/POLR2F/POLR2J/NCBP2/GTF2F1/SUPT4H1/POLR2D/POLR2B/NELFCD/NCBP1/POLR2C/SUPT5H
R-HSA-912694	R-HSA-912694	Regulation of IFNA/IFNB signaling	10	0.618412	1.67094	0.0256178	0.0256178	0.0473297	2677	tags=70%, list=30%, signal=49%	STAT1/SOCS1/SOCS3/USP18/IFNAR2/PTPN1/STAT2
R-HSA-1963640	R-HSA-1963640	GRB2 events in ERBB2 signaling	14	-0.616992	-1.60636	0.0257413	0.0257413	0.0474355	611	tags=29%, list=7%, signal=27%	NRG2/EGF/BTC/ERBB4
R-HSA-169893	R-HSA-169893	Prolonged ERK activation events	10	0.617941	1.66967	0.0260277	0.0260277	0.0478404	350	tags=20%, list=4%, signal=19%	NTRK1/NGF
R-HSA-445989	R-HSA-445989	TAK1-dependent IKK and NF-kappa-B activation	23	0.476334	1.60697	0.027223	0.027223	0.0499095	2988	tags=65%, list=34%, signal=43%	S100A12/USP18/IRAK1/IKBIP/IRAK2/CASP8/NLRC5/N4BP1/UBE2N/NFKB2/UBC/NFKB1/APP/RELA/RIPK2
R-HSA-445095	R-HSA-445095	Interaction between L1 and Ankyrins	18	-0.559454	-1.56161	0.0276836	0.0276836	0.0506245	1937	tags=61%, list=22%, signal=48%	ANK3/SPTB/SPTBN2/SCN3A/L1CAM/SCN5A/SCN11A/SCN9A/SPTBN4/ANK2/SCN7A
R-HSA-166058	R-HSA-166058	MyD88:MAL(TIRAP) cascade initiated on plasma membrane	55	0.340001	1.3987	0.0286659	0.0286659	0.0518912	3084	tags=55%, list=35%, signal=36%	S100A12/S100A9/S100A8/SOCS1/USP18/IRAK1/IKBIP/IRAK2/MYD88/DUSP6/TNIP2/RPS6KA1/CASP8/TLR2/NLRC5/JUN/N4BP1/CD14/MAPKAPK2/MAP2K1/UBE2N/NFKB2/UBC/NFKB1/APP/RELA/DUSP7/RIPK2/MAPK3/CUL1
R-HSA-168179	R-HSA-168179	Toll Like Receptor TLR1:TLR2 Cascade	55	0.340001	1.3987	0.0286659	0.0286659	0.0518912	3084	tags=55%, list=35%, signal=36%	S100A12/S100A9/S100A8/SOCS1/USP18/IRAK1/IKBIP/IRAK2/MYD88/DUSP6/TNIP2/RPS6KA1/CASP8/TLR2/NLRC5/JUN/N4BP1/CD14/MAPKAPK2/MAP2K1/UBE2N/NFKB2/UBC/NFKB1/APP/RELA/DUSP7/RIPK2/MAPK3/CUL1
R-HSA-168188	R-HSA-168188	Toll Like Receptor TLR6:TLR2 Cascade	55	0.340001	1.3987	0.0286659	0.0286659	0.0518912	3084	tags=55%, list=35%, signal=36%	S100A12/S100A9/S100A8/SOCS1/USP18/IRAK1/IKBIP/IRAK2/MYD88/DUSP6/TNIP2/RPS6KA1/CASP8/TLR2/NLRC5/JUN/N4BP1/CD14/MAPKAPK2/MAP2K1/UBE2N/NFKB2/UBC/NFKB1/APP/RELA/DUSP7/RIPK2/MAPK3/CUL1
R-HSA-181438	R-HSA-181438	Toll Like Receptor 2 (TLR2) Cascade	55	0.340001	1.3987	0.0286659	0.0286659	0.0518912	3084	tags=55%, list=35%, signal=36%	S100A12/S100A9/S100A8/SOCS1/USP18/IRAK1/IKBIP/IRAK2/MYD88/DUSP6/TNIP2/RPS6KA1/CASP8/TLR2/NLRC5/JUN/N4BP1/CD14/MAPKAPK2/MAP2K1/UBE2N/NFKB2/UBC/NFKB1/APP/RELA/DUSP7/RIPK2/MAPK3/CUL1
R-HSA-1799339	R-HSA-1799339	SRP-dependent cotranslational protein targeting to membrane	38	0.39103	1.49884	0.0287708	0.0287708	0.05195	5442	tags=100%, list=61%, signal=39%	SEC61G/RPL26L1/RPN1/RPL22L1/DDOST/SEC61A1/SEC61B/RPN2/SRPRB/SRP72/SSR4/SSR3/RPL17/RPL36AL/UBA52/SRP54/RPL24/SSR1/SPCS2/SEC11A/SRP68/SRP19/RPL22/RPS3A/RPS11/RPL31/RPS25/RPS9/RPL32/RPS4X/RPL10A/RPS8/RPLP1/RPL13/RPL15/RPS6/RPL13A/RPL3
R-HSA-877312	R-HSA-877312	Regulation of IFNG signaling	12	0.57654	1.63431	0.0292982	0.0292982	0.0527693	2337	tags=58%, list=26%, signal=43%	IFNG/STAT1/SOCS1/SOCS3/IFNGR2/IFNGR1/PTPN1
R-HSA-190872	R-HSA-190872	Transport of connexons to the plasma membrane	10	0.611581	1.65248	0.0301265	0.0301265	0.0541251	1123	tags=60%, list=13%, signal=52%	GJB2/TUBB3/TUBA1C/TUBB6/TUBA4A/TUBB2A
R-HSA-1971475	R-HSA-1971475	A tetrasaccharide linker sequence is required for GAG synthesis	10	-0.655632	-1.55763	0.030447	0.030447	0.0545393	1976	tags=70%, list=22%, signal=55%	GPC2/SDC2/GPC4/GPC6/DCN/GPC3/BCAN
R-HSA-5663213	R-HSA-5663213	RHO GTPases Activate WASPs and WAVEs	19	0.484459	1.56724	0.0305091	0.0305091	0.0545393	3324	tags=79%, list=37%, signal=50%	ARPC1B/ACTB/ARPC3/ARPC1A/ARPC2/ACTG1/ACTR3/ACTR2/RAC1/ARPC4/GRB2/ARPC5/CDC42/MAPK3/WASL
R-HSA-5685938	R-HSA-5685938	HDR through Single Strand Annealing (SSA)	16	0.522998	1.61485	0.0307625	0.0307625	0.0548273	2372	tags=62%, list=27%, signal=46%	EXO1/BLM/RAD51/RFC4/BRIP1/DNA2/RFC5/HUS1/BRCA1/RPA3
R-HSA-112399	R-HSA-112399	IRS-mediated signalling	22	-0.537741	-1.56674	0.0308233	0.0308233	0.0548273	1544	tags=45%, list=17%, signal=38%	PIK3R1/KL/IRS2/FGFR2/FGFR1/FGF2/FGF22/KLB/FGF10/FGF7
R-HSA-6796648	R-HSA-6796648	TP53 Regulates Transcription of DNA Repair Genes	29	0.410698	1.48468	0.0311479	0.0311479	0.0552676	4219	tags=90%, list=47%, signal=47%	CHEK1/FANCI/FANCD2/JUN/BRCA1/POLR2H/CDK7/POLR2L/NELFE/GTF2H3/SSRP1/POLR2G/MNAT1/POLR2F/POLR2J/GTF2F1/SUPT4H1/POLR2D/POLR2B/NELFCD/CDK9/GTF2H1/POLR2C/SUPT5H/SUPT16H/CDK12
R-HSA-9013407	R-HSA-9013407	RHOH GTPase cycle	21	0.480344	1.58316	0.0320918	0.0320918	0.0566646	3117	tags=81%, list=35%, signal=53%	RHOH/SLC1A5/LCK/TUBA1B/CAV1/SLC4A7/PAK1/RAB7A/ARHGDIB/JUP/ARHGDIA/VCP/FAM91A1/PAK2/NSFL1C/CSK/VAMP3
R-HSA-8866654	R-HSA-8866654	E3 ubiquitin ligases ubiquitinate target proteins	24	0.474858	1.60472	0.0320933	0.0320933	0.0566646	4146	tags=96%, list=47%, signal=51%	PCNA/PRKDC/UBE2D1/UBE2L3/UBE2A/UBE2N/PAF1/BCL10/UBC/UBE2D2/VCP/UBE2V2/UBE2E1/RNF181/DERL1/PEX13/UBA52/UBE2D3/UBE2J2/PEX14/PEX10/RNF40/CTR9
R-HSA-4608870	R-HSA-4608870	Asymmetric localization of PCP proteins	52	0.329502	1.34233	0.0324419	0.0324419	0.0569993	3903	tags=83%, list=44%, signal=47%	WNT5A/PSMB9/PSME2/PSMB10/PSMB8/FZD5/PSMD2/PSMB2/FZD2/PSMB5/PSME1/PSMA6/PSMA5/PSMA7/PSME3/PSMA4/PSMD9/PSMB7/PSMB6/PSMD1/PSMD11/PSMD14/UBC/PSMC1/PSMB4/PSMB1/PSMD10/PSME4/PSMD12/PSMD3/PSMC6/PSMA3/PSMD4/PSMA1/PSMC4/PSMD13/PSMC3/PSMD5/UBA52/PSMF1/PSMD7/SMURF1/PSMC2
R-HSA-380320	R-HSA-380320	Recruitment of NuMA to mitotic centrosomes	52	0.329037	1.34044	0.0324419	0.0324419	0.0569993	3310	tags=62%, list=37%, signal=39%	TUBB3/TUBA1C/PLK1/NEK2/TUBB6/CDK1/TUBA4A/TUBB2A/PLK4/TUBA1B/YWHAG/TUBG1/TUBB/HAUS8/DYNLL1/MAPRE1/NEDD1/CEP72/MZT2A/HAUS2/CSNK1E/MZT1/CEP152/HAUS1/CETN2/ACTR1A/TUBB4B/YWHAE/CKAP5/CEP131/ODF2/NDE1
R-HSA-380994	R-HSA-380994	ATF4 activates genes in response to endoplasmic reticulum stress	11	0.564598	1.55378	0.032569	0.032569	0.0570828	12	tags=9%, list=0%, signal=9%	CXCL8
R-HSA-168928	R-HSA-168928	DDX58/IFIH1-mediated induction of interferon-alpha/beta	37	0.385488	1.47912	0.0328347	0.0328347	0.0573271	3745	tags=68%, list=42%, signal=39%	S100A12/ISG15/IRF7/UBE2L6/IFIH1/HERC5/CASP8/DDX58/NLRC5/CASP10/UBE2D1/NFKB2/UBC/NFKB1/UBE2D2/APP/RELA/FADD/HSP90AB1/TRAF3/HSP90AA1/NKIRAS2/UBA52/UBE2D3/ATG5
R-HSA-74752	R-HSA-74752	Signaling by Insulin receptor	41	-0.452808	-1.49898	0.0328684	0.0328684	0.0573271	1544	tags=34%, list=17%, signal=28%	PIK3R1/KL/IRS2/FGFR2/FGFR1/ATP6V0E2/ATP6V1C2/FGF2/FGF22/KLB/FGF10/FGF7/ATP6V0A4/ATP6V1B1
R-HSA-190828	R-HSA-190828	Gap junction trafficking	22	0.450709	1.51043	0.033477	0.033477	0.0582469	1792	tags=55%, list=20%, signal=44%	GJB2/GJB6/TUBB3/TUBA1C/TUBB6/ACTB/GJC1/TUBA4A/TUBB2A/AP2M1/TUBA1B/ACTG1
R-HSA-389513	R-HSA-389513	CTLA4 inhibitory signaling	17	0.493692	1.54242	0.0335716	0.0335716	0.05827	1711	tags=35%, list=19%, signal=29%	CD80/CTLA4/LYN/SRC/LCK/CD86
R-HSA-6803529	R-HSA-6803529	FGFR2 alternative splicing	14	0.546303	1.61441	0.0339023	0.0339023	0.0587019	4051	tags=100%, list=45%, signal=55%	POLR2H/POLR2L/PTBP1/POLR2G/HNRNPF/HNRNPM/POLR2F/POLR2J/NCBP2/GTF2F1/POLR2D/POLR2B/NCBP1/POLR2C
R-HSA-3371453	R-HSA-3371453	Regulation of HSF1-mediated heat shock response	46	0.359578	1.44898	0.0340018	0.0340018	0.0587323	3919	tags=76%, list=44%, signal=43%	HSPH1/HSPA6/HSPA8/NUP37/DNAJB1/HSPA4L/HSPA5/RAE1/MAPKAPK2/NUP50/NUP93/RPA3/NUP205/NDC1/BAG3/HSPA4/SEC13/HSPA13/DNAJC7/NUP107/NUP62/DNAJB6/MAPK3/HSF1/NUP155/YWHAE/DNAJC2/NUP58/NUP98/NUP85/NUP188/NUP54/RPS19BP1/NUP153/NUP160
R-HSA-157858	R-HSA-157858	Gap junction trafficking and regulation	23	0.46351	1.56371	0.034798	0.034798	0.0599631	1792	tags=57%, list=20%, signal=45%	GJB2/GJB6/TUBB3/TUBA1C/TUBB6/ACTB/GJC1/TUBA4A/SRC/TUBB2A/AP2M1/TUBA1B/ACTG1
R-HSA-168142	R-HSA-168142	Toll Like Receptor 10 (TLR10) Cascade	48	0.338299	1.34736	0.0354334	0.0354334	0.0606209	3084	tags=54%, list=35%, signal=36%	S100A12/USP18/IRAK1/IKBIP/IRAK2/MYD88/DUSP6/TLR10/TNIP2/RPS6KA1/CASP8/NLRC5/JUN/N4BP1/MAPKAPK2/MAP2K1/UBE2N/NFKB2/UBC/NFKB1/APP/RELA/DUSP7/RIPK2/MAPK3/CUL1
R-HSA-168176	R-HSA-168176	Toll Like Receptor 5 (TLR5) Cascade	48	0.338299	1.34736	0.0354334	0.0354334	0.0606209	3084	tags=54%, list=35%, signal=36%	S100A12/USP18/IRAK1/IKBIP/IRAK2/MYD88/DUSP6/TLR10/TNIP2/RPS6KA1/CASP8/NLRC5/JUN/N4BP1/MAPKAPK2/MAP2K1/UBE2N/NFKB2/UBC/NFKB1/APP/RELA/DUSP7/RIPK2/MAPK3/CUL1
R-HSA-975871	R-HSA-975871	MyD88 cascade initiated on plasma membrane	48	0.338299	1.34736	0.0354334	0.0354334	0.0606209	3084	tags=54%, list=35%, signal=36%	S100A12/USP18/IRAK1/IKBIP/IRAK2/MYD88/DUSP6/TLR10/TNIP2/RPS6KA1/CASP8/NLRC5/JUN/N4BP1/MAPKAPK2/MAP2K1/UBE2N/NFKB2/UBC/NFKB1/APP/RELA/DUSP7/RIPK2/MAPK3/CUL1
R-HSA-9013423	R-HSA-9013423	RAC3 GTPase cycle	51	0.349385	1.41584	0.0357875	0.0357875	0.0610384	3364	tags=73%, list=38%, signal=45%	DEPDC1B/IL32/AMIGO2/VAV2/EPHA2/NCF1/DIAPH3/RACGAP1/ITGB1/YKT6/CYBA/SLC1A5/NCF2/DSG2/ABL2/VRK2/MCAM/CAV1/CDC42EP1/ARHGAP21/BAIAP2L1/PAK1/RAB7A/LBR/ARHGDIB/PREX1/LMAN1/TMPO/CDC42/PAK2/ARAP3/VAMP3/JAG1/ESYT1/RAPGEF1/TRIO/BCR
R-HSA-110320	R-HSA-110320	Translesion Synthesis by POLH	11	0.557339	1.5338	0.035931	0.035931	0.0610384	3102	tags=82%, list=35%, signal=53%	RFC4/PCNA/RFC5/RPA3/UBC/VCP/NPLOC4/RFC3/RFC2
R-HSA-983695	R-HSA-983695	Antigen activates B Cell Receptor (BCR) leading to generation of second messengers	19	0.472866	1.52974	0.0359329	0.0359329	0.0610384	819	tags=32%, list=9%, signal=29%	CD19/CD79A/CD22/BLK/LYN/PIK3CD
R-HSA-936837	R-HSA-936837	Ion transport by P-type ATPases	26	-0.503532	-1.53106	0.0360231	0.0360231	0.0610469	2114	tags=42%, list=24%, signal=32%	ATP7A/ATP10A/ATP1B2/ATP8A1/ATP13A4/FXYD6/ATP2B2/CAMK2B/PLN/ATP1A2/ATP13A5
R-HSA-8956319	R-HSA-8956319	Nucleotide catabolism	19	0.4713	1.52467	0.0363849	0.0363849	0.0613699	1189	tags=37%, list=13%, signal=32%	UPP1/TYMP/PNP/XDH/ENTPD7/NUDT15/ENTPD3
R-HSA-114604	R-HSA-114604	GPVI-mediated activation cascade	19	0.470603	1.52241	0.0363849	0.0363849	0.0613699	1665	tags=47%, list=19%, signal=39%	RAC2/LYN/LCP2/PDPN/VAV2/FCER1G/RHOG/LCK/PIK3R5
R-HSA-9033241	R-HSA-9033241	Peroxisomal protein import	37	-0.45561	-1.47405	0.0367799	0.0367799	0.0618906	2175	tags=68%, list=24%, signal=51%	LONP2/HSD17B4/PEX1/PEX7/ECI2/HMGCL/MLYCD/ACOX1/ECH1/NUDT7/GNPAT/PHYH/PIPOX/ACOT4/IDE/CAT/HACL1/EPHX2/ACOT2/DDO/SLC27A2/CRAT/PECR/ACOX2/HAO2
R-HSA-389957	R-HSA-389957	Prefoldin mediated transfer of substrate to CCT/TriC	23	0.458509	1.54683	0.0371651	0.0371651	0.0623924	3091	tags=78%, list=35%, signal=51%	TUBB3/TUBA1C/TUBB6/ACTB/CCT5/TUBA4A/TUBB2A/PFDN2/CCT3/CCT2/CCT6A/CCT7/PFDN6/CCT8/VBP1/CCT4/PFDN4/TUBB4B
R-HSA-2565942	R-HSA-2565942	Regulation of PLK1 Activity at G2/M Transition	52	0.322145	1.31236	0.0372679	0.0372679	0.0624187	3310	tags=62%, list=37%, signal=39%	AURKA/CCNB1/PLK1/CCNB2/NEK2/CDK1/TUBA4A/PLK4/BORA/YWHAG/TUBG1/TUBB/HAUS8/DYNLL1/MAPRE1/NEDD1/RAB8A/CEP72/UBC/HAUS2/CSNK1E/CEP152/HAUS1/CETN2/ACTR1A/CUL1/TUBB4B/YWHAE/CKAP5/CEP131/ODF2/NDE1
R-HSA-5213460	R-HSA-5213460	RIPK1-mediated regulated necrosis	16	0.502468	1.55146	0.0378445	0.0378445	0.0629431	3717	tags=88%, list=42%, signal=51%	TNFRSF10B/MLKL/TNFRSF10A/TNFSF10/FLOT1/CASP8/CDC37/FLOT2/UBC/TRADD/FADD/HSP90AA1/UBA52/RIPK3
R-HSA-5675482	R-HSA-5675482	Regulation of necroptotic cell death	16	0.502468	1.55146	0.0378445	0.0378445	0.0629431	3717	tags=88%, list=42%, signal=51%	TNFRSF10B/MLKL/TNFRSF10A/TNFSF10/FLOT1/CASP8/CDC37/FLOT2/UBC/TRADD/FADD/HSP90AA1/UBA52/RIPK3
R-HSA-9687136	R-HSA-9687136	Aberrant regulation of mitotic exit in cancer due to RB1 defects	16	0.500093	1.54412	0.0378445	0.0378445	0.0629431	3965	tags=88%, list=44%, signal=49%	UBE2C/UBE2S/SKP2/RB1/UBE2D1/ANAPC11/UBE2E1/ANAPC15/CDC27/FZR1/ANAPC7/ANAPC1/CDC26/CDC23
R-HSA-2428924	R-HSA-2428924	IGF1R signaling cascade	24	-0.528462	-1.59258	0.0384556	0.0384556	0.0638115	1544	tags=46%, list=17%, signal=38%	PIK3R1/KL/IRS2/FGFR2/FGFR1/FGF2/IGF1/FGF22/KLB/FGF10/FGF7
R-HSA-8863795	R-HSA-8863795	Downregulation of ERBB2 signaling	17	-0.565115	-1.55296	0.0392695	0.0392695	0.0650116	611	tags=24%, list=7%, signal=22%	NRG2/EGF/BTC/ERBB4
R-HSA-3232142	R-HSA-3232142	SUMOylation of ubiquitinylation proteins	23	0.455749	1.53753	0.0395323	0.0395323	0.0652959	4190	tags=91%, list=47%, signal=49%	NUP37/PML/RAE1/NUP50/NUP93/NUP205/NDC1/SEC13/NUP107/NUP62/NUP155/NUP58/NUP98/NUP85/NUP188/NUP54/NUP153/NUP160/TRIM27/UBE2I/SUMO1
R-HSA-167160	R-HSA-167160	RNA Pol II CTD phosphorylation and interaction with CE during HIV infection	15	0.522536	1.57481	0.0399098	0.0399098	0.065617	4263	tags=100%, list=48%, signal=52%	POLR2H/CDK7/POLR2L/GTF2H3/POLR2G/MNAT1/POLR2F/POLR2J/GTF2F1/POLR2D/POLR2B/GTF2H1/POLR2C/SUPT5H/RNGTT
R-HSA-77075	R-HSA-77075	RNA Pol II CTD phosphorylation and interaction with CE	15	0.522536	1.57481	0.0399098	0.0399098	0.065617	4263	tags=100%, list=48%, signal=52%	POLR2H/CDK7/POLR2L/GTF2H3/POLR2G/MNAT1/POLR2F/POLR2J/GTF2F1/POLR2D/POLR2B/GTF2H1/POLR2C/SUPT5H/RNGTT
R-HSA-881907	R-HSA-881907	Gastrin-CREB signalling pathway via PKC and MAPK	12	0.560384	1.58851	0.040103	0.040103	0.0657838	631	tags=17%, list=7%, signal=16%	MMP3/HBEGF
R-HSA-4641263	R-HSA-4641263	Regulation of FZD by ubiquitination	17	-0.556973	-1.53058	0.0402985	0.0402985	0.0659536	1977	tags=53%, list=22%, signal=41%	LGR4/WNT3A/FZD4/LGR6/RSPO4/FZD8/RSPO3/RSPO1/LGR5
R-HSA-9024446	R-HSA-9024446	NR1H2 and NR1H3-mediated signaling	28	-0.481804	-1.48446	0.0404624	0.0404624	0.066071	599	tags=39%, list=7%, signal=37%	TNRC6C/AGO4/MYLIP/EEPD1/NR1H3/FASN/APOC1/APOE/PCK1/APOD/PLIN1
R-HSA-389958	R-HSA-389958	Cooperation of Prefoldin and TriC/CCT in actin and tubulin folding	24	0.465422	1.57284	0.0407801	0.0407801	0.0663466	3091	tags=79%, list=35%, signal=52%	TUBB3/TUBA1C/TUBB6/ACTB/CCT5/TUBA4A/TUBB2A/PFDN2/CCT3/CCT2/TUBA1B/CCT6A/CCT7/PFDN6/CCT8/VBP1/CCT4/PFDN4/TUBB4B
R-HSA-5423646	R-HSA-5423646	Aflatoxin activation and detoxification	10	-0.635778	-1.51046	0.0408163	0.0408163	0.0663466	1483	tags=50%, list=17%, signal=42%	GGT7/GGT6/MGST1/CYP3A5/CYP3A4
R-HSA-425397	R-HSA-425397	Transport of vitamins, nucleosides, and related molecules	18	-0.547405	-1.52798	0.0419162	0.0419162	0.0677473	240	tags=56%, list=3%, signal=54%	SLC35A1/SLC25A6/SLCO3A1/SLC25A4/SLCO2A1/SLC29A1/SLC27A1/SLCO4C1/SLC27A6/APOD
R-HSA-9679506	R-HSA-9679506	SARS-CoV Infections	181	0.234169	1.19521	0.0420309	0.0420309	0.0677473	3655	tags=59%, list=41%, signal=36%	ISG15/CD79A/ZBP1/CTSL/PDCD1/SFN/KPNA2/STAT1/PARP9/JAK3/PARP14/IRF7/HDAC1/YWHAQ/YWHAZ/IFIH1/IRAK1/ACE2/IRAK2/ITGB1/ITGA4/SNRPG/NLRP3/VEGFA/YWHAH/IMPDH1/AGRN/FXYD3/NUP37/SNRPF/IFNAR2/AP2M1/SNRPD1/AP2S1/YWHAG/TLR2/SNRPB/BRMS1/B2M/RPN1/DDX58/IFNGR2/IFNGR1/TUBB/CAV1/RB1/DDOST/RCOR1/RAE1/CSNK1A1/NUP50/ATP1A1/NUP93/FURIN/PRMT1/ATP1B3/NUP205/UBE2N/NDC1/RPN2/BLNK/SEC13/CNBP/STAT2/UBC/IL6R/GRB2/SNRPD3/KDM1…
R-HSA-375280	R-HSA-375280	Amine ligand-binding receptors	12	-0.611304	-1.51947	0.0420561	0.0420561	0.0677473	1521	tags=67%, list=17%, signal=55%	GPR143/ADRA2C/HTR2A/ADRA2A/ADRB1/CHRM3/ADRA1A/CHRM1
R-HSA-1963642	R-HSA-1963642	PI3K events in ERBB2 signaling	12	-0.6089	-1.51349	0.0420561	0.0420561	0.0677473	611	tags=42%, list=7%, signal=39%	PIK3R1/NRG2/EGF/BTC/ERBB4
R-HSA-5687128	R-HSA-5687128	MAPK6/MAPK4 signaling	66	0.304096	1.29173	0.0423477	0.0423477	0.0680641	3356	tags=68%, list=38%, signal=43%	IGF2BP1/CDK1/PSMB9/PSME2/MAPK6/PSMB10/PSMB8/ETV4/PSMD2/PSMB2/DNAJB1/HSPB1/PSMB5/PSME1/PSMA6/PSMA5/PSMA7/JUN/PSME3/PSMA4/PAK1/PSMD9/RAC1/PSMB7/PSMB6/PSMD1/PSMD11/PSMD14/UBC/PSMC1/CDC42EP2/PSMB4/PSMB1/CDC42/PAK2/PSMD10/PSME4/PSMD12/PSMD3/PSMC6/PSMA3/PSMD4/PSMA1/PSMC4/PSMD13
R-HSA-390471	R-HSA-390471	Association of TriC/CCT with target proteins during biosynthesis	28	0.424447	1.51506	0.0427105	0.0427105	0.0684936	3472	tags=75%, list=39%, signal=46%	SPHK1/CCNE1/CCT5/FBXO6/CCNE2/CCT3/NOP56/CCT2/WRAP53/CCT6A/CCT7/KIF13A/CCT8/STAT3/GBA/CCT4/SKIV2L/KIFC3/XRN2/TCP1/HDAC3
R-HSA-844456	R-HSA-844456	The NLRP3 inflammasome	14	0.527616	1.55919	0.0430886	0.0430886	0.0689458	2943	tags=79%, list=33%, signal=53%	MEFV/PANX1/TXN/PSTPIP1/NLRP3/CASP1/NFKB2/NFKB1/APP/RELA/PYCARD
R-HSA-389960	R-HSA-389960	Formation of tubulin folding intermediates by CCT/TriC	18	0.488166	1.55804	0.0432248	0.0432248	0.0690097	1977	tags=61%, list=22%, signal=48%	TUBB3/TUBA1C/TUBB6/CCT5/TUBA4A/TUBB2A/CCT3/CCT2/TUBA1B/CCT6A/CCT7
R-HSA-77289	R-HSA-77289	Mitochondrial Fatty Acid Beta-Oxidation	24	-0.511972	-1.54288	0.0433526	0.0433526	0.0690599	2676	tags=75%, list=30%, signal=53%	ACBD6/MCEE/MMAA/PCTP/ACAD11/ACADVL/MECR/ACADM/HADH/ACAA2/PCCA/ACSF2/ACOT2/THEM5/ACOT1/ACSM3/ACADL/ACSM6
R-HSA-983170	R-HSA-983170	Antigen Presentation: Folding, assembly and peptide loading of class I MHC	16	0.486886	1.50334	0.0435985	0.0435985	0.069173	4111	tags=94%, list=46%, signal=51%	TAP2/TAP1/CALR/B2M/TAPBP/PDIA3/HSPA5/SEC13/SEC23A/ERAP2/SEC24A/BECN1/SEC24C/SEC31A/CANX
R-HSA-5626467	R-HSA-5626467	RHO GTPases activate IQGAPs	19	0.462495	1.49618	0.0436166	0.0436166	0.069173	1792	tags=53%, list=20%, signal=42%	TUBB3/TUBA1C/TUBB6/IQGAP3/ACTB/TUBA4A/TUBB2A/CALM1/TUBA1B/ACTG1
R-HSA-6806834	R-HSA-6806834	Signaling by MET	49	0.349556	1.39951	0.0439867	0.0439867	0.0696059	2741	tags=53%, list=31%, signal=37%	LAMC2/LAMB3/COL11A1/LAMA3/ITGA3/MET/SHC1/COL5A2/SRC/SH3GL3/ITGB1/FN1/LAMA1/COL5A1/PTPN1/STAM/SPINT2/NRAS/HGS/RAC1/STAT3/RAP1B/UBC/ITGA2/HRAS/GRB2
R-HSA-168164	R-HSA-168164	Toll Like Receptor 3 (TLR3) Cascade	53	0.344986	1.41259	0.0442387	0.0442387	0.0696698	3084	tags=55%, list=35%, signal=36%	S100A12/IRF7/USP18/IRAK1/IKBIP/IRAK2/DUSP6/TNIP2/RPS6KA1/CASP8/TICAM1/NLRC5/JUN/N4BP1/MAPKAPK2/UBE2D1/MAP2K1/UBE2N/NFKB2/UBC/NFKB1/UBE2D2/APP/RELA/DUSP7/RIPK2/FADD/MAPK3/CUL1
R-HSA-194068	R-HSA-194068	Bile acid and bile salt metabolism	21	-0.52687	-1.51978	0.0442478	0.0442478	0.0696698	1206	tags=29%, list=14%, signal=25%	ABCB11/CYP39A1/CYP27A1/SLC27A2/ACOX2/PTGIS
R-HSA-611105	R-HSA-611105	Respiratory electron transport	43	0.348462	1.38025	0.0443186	0.0443186	0.0696698	4742	tags=93%, list=53%, signal=44%	SCO2/CYCS/TIMMDC1/NDUFB9/NDUFAF2/NDUFS6/TACO1/NDUFA12/UQCRQ/NDUFA8/NDUFS5/NDUFB3/UQCR10/COX6A1/SDHB/NDUFAF1/UQCRH/SCO1/SDHC/COX5A/NDUFB10/NDUFAB1/NDUFAF6/NDUFC1/NDUFB4/COX6C/CYC1/NDUFB2/COX7A2L/COX20/UQCR11/NDUFA9/COX16/NUBPL/NDUFAF5/COX11/UQCRC2/NDUFAF4/NDUFA10/SDHD
R-HSA-72613	R-HSA-72613	Eukaryotic Translation Initiation	41	0.357859	1.39673	0.0462097	0.0462097	0.071794	5445	tags=98%, list=61%, signal=38%	EIF4EBP1/RPL26L1/EIF2S2/EIF2B2/RPL22L1/EIF3B/EIF4E/EIF2S1/EIF3I/EIF5/EIF4G1/EIF4H/RPL17/RPL36AL/EIF2B1/UBA52/PABPC1/RPL24/EIF2S3/EIF3M/EIF3D/RPL22/RPS3A/RPS11/RPL31/RPS25/RPS9/RPL32/RPS4X/RPL10A/RPS8/EIF4B/EIF3F/RPLP1/RPL13/RPL15/RPS6/RPL13A/RPL3/EIF3L
R-HSA-72737	R-HSA-72737	Cap-dependent Translation Initiation	41	0.357859	1.39673	0.0462097	0.0462097	0.071794	5445	tags=98%, list=61%, signal=38%	EIF4EBP1/RPL26L1/EIF2S2/EIF2B2/RPL22L1/EIF3B/EIF4E/EIF2S1/EIF3I/EIF5/EIF4G1/EIF4H/RPL17/RPL36AL/EIF2B1/UBA52/PABPC1/RPL24/EIF2S3/EIF3M/EIF3D/RPL22/RPS3A/RPS11/RPL31/RPS25/RPS9/RPL32/RPS4X/RPL10A/RPS8/EIF4B/EIF3F/RPLP1/RPL13/RPL15/RPS6/RPL13A/RPL3/EIF3L
R-HSA-166658	R-HSA-166658	Complement cascade	18	-0.543889	-1.51816	0.0464072	0.0464072	0.071794	343	tags=39%, list=4%, signal=37%	CFH/C5/C3/CLU/CFD/C6/C7
R-HSA-167161	R-HSA-167161	HIV Transcription Initiation	25	0.443002	1.5344	0.0465712	0.0465712	0.071794	4051	tags=88%, list=45%, signal=48%	TAF13/POLR2H/CDK7/GTF2E2/POLR2L/GTF2H3/TAF2/GTF2A2/TAF10/POLR2G/TAF12/MNAT1/TAF5/POLR2F/POLR2J/TAF11/GTF2F1/GTF2E1/POLR2D/POLR2B/GTF2H1/POLR2C
R-HSA-167162	R-HSA-167162	RNA Polymerase II HIV Promoter Escape	25	0.443002	1.5344	0.0465712	0.0465712	0.071794	4051	tags=88%, list=45%, signal=48%	TAF13/POLR2H/CDK7/GTF2E2/POLR2L/GTF2H3/TAF2/GTF2A2/TAF10/POLR2G/TAF12/MNAT1/TAF5/POLR2F/POLR2J/TAF11/GTF2F1/GTF2E1/POLR2D/POLR2B/GTF2H1/POLR2C
R-HSA-73776	R-HSA-73776	RNA Polymerase II Promoter Escape	25	0.443002	1.5344	0.0465712	0.0465712	0.071794	4051	tags=88%, list=45%, signal=48%	TAF13/POLR2H/CDK7/GTF2E2/POLR2L/GTF2H3/TAF2/GTF2A2/TAF10/POLR2G/TAF12/MNAT1/TAF5/POLR2F/POLR2J/TAF11/GTF2F1/GTF2E1/POLR2D/POLR2B/GTF2H1/POLR2C
R-HSA-73779	R-HSA-73779	RNA Polymerase II Transcription Pre-Initiation And Promoter Opening	25	0.443002	1.5344	0.0465712	0.0465712	0.071794	4051	tags=88%, list=45%, signal=48%	TAF13/POLR2H/CDK7/GTF2E2/POLR2L/GTF2H3/TAF2/GTF2A2/TAF10/POLR2G/TAF12/MNAT1/TAF5/POLR2F/POLR2J/TAF11/GTF2F1/GTF2E1/POLR2D/POLR2B/GTF2H1/POLR2C
R-HSA-75953	R-HSA-75953	RNA Polymerase II Transcription Initiation	25	0.443002	1.5344	0.0465712	0.0465712	0.071794	4051	tags=88%, list=45%, signal=48%	TAF13/POLR2H/CDK7/GTF2E2/POLR2L/GTF2H3/TAF2/GTF2A2/TAF10/POLR2G/TAF12/MNAT1/TAF5/POLR2F/POLR2J/TAF11/GTF2F1/GTF2E1/POLR2D/POLR2B/GTF2H1/POLR2C
R-HSA-76042	R-HSA-76042	RNA Polymerase II Transcription Initiation And Promoter Clearance	25	0.443002	1.5344	0.0465712	0.0465712	0.071794	4051	tags=88%, list=45%, signal=48%	TAF13/POLR2H/CDK7/GTF2E2/POLR2L/GTF2H3/TAF2/GTF2A2/TAF10/POLR2G/TAF12/MNAT1/TAF5/POLR2F/POLR2J/TAF11/GTF2F1/GTF2E1/POLR2D/POLR2B/GTF2H1/POLR2C
R-HSA-168274	R-HSA-168274	Export of Viral Ribonucleoproteins from Nucleus	20	0.45342	1.48654	0.0472649	0.0472649	0.0727071	3919	tags=90%, list=44%, signal=51%	RAN/NUP37/RAE1/NUP50/NUP93/NUP205/NDC1/SEC13/NUP107/NUP62/NUP155/NUP58/NUP98/NUP85/NUP188/NUP54/NUP153/NUP160
R-HSA-9675135	R-HSA-9675135	Diseases of DNA repair	21	0.462666	1.52489	0.0477957	0.0477957	0.0733661	2372	tags=62%, list=27%, signal=46%	EXO1/BLM/RAD51/XRCC2/RAD51AP1/RFC4/BRIP1/DNA2/BRCA2/RFC5/HUS1/BRCA1/RPA3
R-HSA-1250196	R-HSA-1250196	SHC1 events in ERBB2 signaling	18	-0.542299	-1.51372	0.0479042	0.0479042	0.0733755	611	tags=22%, list=7%, signal=21%	NRG2/EGF/BTC/ERBB4
R-HSA-975138	R-HSA-975138	TRAF6 mediated induction of NFkB and MAP kinases upon TLR7/8 or 9 activation	49	0.34336	1.3747	0.0487277	0.0487277	0.0744777	3084	tags=55%, list=35%, signal=36%	S100A12/USP18/IRAK1/IKBIP/IRAK2/MYD88/DUSP6/TNIP2/RPS6KA1/CASP8/TICAM1/NLRC5/JUN/N4BP1/CD14/MAPKAPK2/MAP2K1/UBE2N/NFKB2/UBC/NFKB1/APP/RELA/DUSP7/RIPK2/MAPK3/CUL1
R-HSA-174414	R-HSA-174414	Processive synthesis on the C-strand of the telomere	12	0.55446	1.57172	0.049698	0.049698	0.0757992	3051	tags=75%, list=34%, signal=49%	BLM/FEN1/PCNA/TINF2/DNA2/RPA3/POLD2/POLD1/POLD4
R-HSA-9035034	R-HSA-9035034	RHOF GTPase cycle	33	0.385603	1.44056	0.0499519	0.0499519	0.0760246	2317	tags=55%, list=26%, signal=41%	BAIAP2L2/DEPDC1B/FAM169A/RHOF/BASP1/ACTB/ACTN1/DIAPH3/LMNB1/SOWAHC/MCAM/CAV1/MYO9B/SLC4A7/ARHGAP21/BAIAP2L1/DIAPH1/RAB7A
