# Supplementary material for: Driver gene combinations dictate cutaneous squamous cell carcinoma disease continuum progression
Source: Nat Commun. 2023 Aug 25;14:5211. doi: 10.1038/s41467-023-40822-9 (PMC10457401; doi:10.1038/s41467-023-40822-9)
Supplement: Supplementary file 7 — Supplementary Data File 4 [file 41467_2023_40822_MOESM7_ESM.xlsx]

## Sheet: class_assignment_top2000genes
sample	Class
WW00179a	Class1
WW00180a	Class1
WW00181a	Class1
WW00182a	Class2
WW00183a	Class1
WW00184a	Class1
WW00184b	Class2
WW00185a	Class1
WW00186a	Class1
WW00186b	Class2
WW00187a	Class1
WW00187b	Class2
WW00188a	Class1
WW00188b	Class2
WW00189a	Class2
WW00190a	Class1
WW00191a	Class1
WW00192a	Class1
WW00192b	Class2
WW00193a	Class1
WW00193b	Class2
WW00194a	Class2
WW00195a	Class1
WW00196a	Class1
WW00197a	Class1
WW00197b	Class2
WW00198a	Class1
WW00198b	Class2
WW00199a	Class1
WW00200a	Class2
WW00201a	Class1
WW00202a	Class1
WW00203a	Class1
WW00203b	Class2
WW00204a	Class1
WW00205a	Class2
WW00205b	Class2
WW00206a	Class2
WW00206b	Class2
WW00207a	Class2
WW00207b	Class2
WW00207c	Class2
WW00207d	Class2
WW00208a	Class1
WW00209a	Class1
WW00210a	Class1
WW00211a	Class1
WW00212a	Class1
WW00213a	Class1
WW00214a	Class1
WW00215a	Class2
WW00216a	Class2
WW00217a	Class1
WW00218a	Class1
WW00219a	Class2
WW00219b	Class2
WW00220a	Class1
WW00221a	Class2
WW00221b	Class2
WW00221c	Class1
WW00222a	Class1
WW00223a	Class1
WW00224a	Class2
WW00224b	Class1
WW00224c	Class1
WW00224d	Class1
WW00224e	Class1
WW00225a	Class1
WW00225b	Class2
WW00226a	Class1
WW00226b	Class2
WW00227a	Class1
WW00227b	Class2
WW00228a	Class2
WW00228b	Class2
WW00229a	Class1
WW00229b	Class2
WW00230a	Class1
WW00230b	Class2
WW00338	Class2
WW00339	Class2
WW00340	Class2
WW00341	Class2
WW00342	Class2
WW00343	Class2
WW00344	Class1
WW00345	Class2
WW00346	Class2
WW00347	Class2
WW00348	Class1
WW00349	Class1
WW00350	Class2
WW00351	Class1
WW00352	Class1
WW00353	Class2
WW00354	Class1
WW00355	Class1
WW00356	Class2
WW00357	Class2
WW00358	Class1
WW00366	Class2
WW00367	Class2
WW00368	Class1
WW00369	Class2
WW00370	Class1
WW00371	Class1
WW00372	Class2
WW00374	Class1
WW00375	Class1
WW00376	Class2

## Sheet: class1_v_class2_DGE
	baseMean	log2FoldChange	lfcSE	stat	pvalue	padj	symbol
ENSG00000116882	296.794	-6.19172	0.406609	-15.2277	2.31579e-52	2.02435e-48	HAO2
ENSG00000163735	433.942	6.0483	0.396677	15.2474	1.71332e-52	2.02435e-48	CXCL5
ENSG00000163568	638.27	3.41921	0.243795	14.0249	1.097e-44	6.39296e-41	AIM2
ENSG00000168477	5138.71	-3.4925	0.2497	-13.9868	1.87751e-44	6.56492e-41	TNXB
ENSG00000197766	2727.44	-3.35959	0.240161	-13.9889	1.82265e-44	6.56492e-41	CFD
ENSG00000103740	5638.73	-4.97631	0.359296	-13.8502	1.26874e-43	3.69689e-40	ACSBG1
ENSG00000169429	4277.61	4.91074	0.360229	13.6323	2.57398e-42	5.62512e-39	CXCL8
ENSG00000196666	74.2705	-4.70178	0.344655	-13.642	2.25389e-42	5.62512e-39	FAM180B
ENSG00000058085	33143.4	3.07318	0.22607	13.5939	4.35319e-42	8.45631e-39	LAMC2
ENSG00000062282	12526.1	-3.14037	0.231414	-13.5704	6.00288e-42	1.04948e-38	DGAT2
ENSG00000163815	390.711	-3.52591	0.260712	-13.5241	1.12684e-41	1.79096e-38	CLEC3B
ENSG00000105976	5731.23	1.84674	0.137117	13.4684	2.40071e-41	3.22858e-38	MET
ENSG00000134824	35730.4	-5.06135	0.375667	-13.473	2.25607e-41	3.22858e-38	FADS2
ENSG00000167676	4128.85	-4.78332	0.358753	-13.3332	1.4841e-40	1.85333e-37	PLIN4
ENSG00000153310	3101.99	1.0454	0.0786746	13.2876	2.73271e-40	3.18506e-37	FAM49B
ENSG00000171766	2465.25	-2.36176	0.178076	-13.2627	3.81171e-40	4.165e-37	GATM
ENSG00000064309	1854.09	-2.39354	0.181394	-13.1952	9.34575e-40	9.61128e-37	CDON
ENSG00000178150	140.378	2.83731	0.216619	13.0981	3.37397e-39	3.27706e-36	ZNF114
ENSG00000010319	894.899	-2.52582	0.193129	-13.0784	4.37559e-39	4.02623e-36	SEMA3G
ENSG00000160868	71.1216	-4.35444	0.334267	-13.0268	8.6109e-39	7.52721e-36	CYP3A4
ENSG00000011422	1932.34	2.47258	0.189975	13.0153	1.00144e-38	8.33723e-36	PLAUR
ENSG00000119915	4145.54	-5.31184	0.409095	-12.9844	1.50071e-38	1.19259e-35	ELOVL3
ENSG00000069667	14836.9	-2.20477	0.170025	-12.9673	1.87537e-38	1.42553e-35	RORA
ENSG00000099994	547.751	-2.85228	0.220175	-12.9546	2.21257e-38	1.61177e-35	SUSD2
ENSG00000253125	862.855	-4.03317	0.311627	-12.9423	2.5973e-38	1.81634e-35	RP11-459E5.1
ENSG00000122641	2787.18	2.61645	0.203241	12.8736	6.33593e-38	4.26042e-35	INHBA
ENSG00000150672	470.054	-2.81746	0.21892	-12.8698	6.65515e-38	4.30933e-35	DLG2
ENSG00000170633	1601.61	0.597319	0.0464531	12.8585	7.70227e-38	4.80924e-35	RNF34
ENSG00000164543	2479.34	1.57936	0.122979	12.8425	9.47749e-38	5.71362e-35	STK17A
ENSG00000167588	1880.09	-5.06709	0.396217	-12.7887	1.897e-37	1.10551e-34	GPD1
ENSG00000164430	734.311	1.79942	0.140925	12.7686	2.4541e-37	1.38403e-34	MB21D1
ENSG00000186526	1069.29	-5.6553	0.444284	-12.729	4.08051e-37	2.22936e-34	CYP4F8
ENSG00000268927	84.4078	-2.58336	0.203206	-12.7131	5.00409e-37	2.65111e-34	NA
ENSG00000237101	267.976	-3.24348	0.255201	-12.7095	5.23772e-37	2.69327e-34	RP11-365O16.6
ENSG00000187151	51.7035	-5.13875	0.404684	-12.6982	6.05153e-37	3.02283e-34	ANGPTL5
ENSG00000261609	14661.3	-2.05163	0.161696	-12.6882	6.87465e-37	3.3386e-34	GAN
ENSG00000134668	255.012	3.20888	0.253043	12.6812	7.52014e-37	3.55337e-34	SPOCD1
ENSG00000172183	1068.82	1.91383	0.150949	12.6787	7.76569e-37	3.57283e-34	ISG20
ENSG00000253745	117.957	-6.43838	0.508118	-12.671	8.55838e-37	3.83657e-34	RP11-350F16.1
ENSG00000167701	683.921	-4.05562	0.320463	-12.6555	1.04293e-36	4.55841e-34	GPT
ENSG00000108578	7409.13	-2.32959	0.184331	-12.6381	1.30186e-36	5.53745e-34	BLMH
ENSG00000163840	6069.1	1.36694	0.108175	12.6364	1.33028e-36	5.53745e-34	DTX3L
ENSG00000154359	2044.01	-1.89179	0.149924	-12.6183	1.6734e-36	6.67708e-34	LONRF1
ENSG00000177646	4109.5	-0.98726	0.0782422	-12.618	1.68044e-36	6.67708e-34	ACAD9
ENSG00000127863	4004.76	-2.37268	0.188882	-12.5617	3.4277e-36	1.3317e-33	TNFRSF19
ENSG00000168481	163.081	-3.26033	0.259914	-12.5439	4.29477e-36	1.63229e-33	LGI3
ENSG00000126218	203.019	-3.43862	0.274656	-12.5197	5.82385e-36	2.16635e-33	F10
ENSG00000157368	915.861	-2.74488	0.219274	-12.518	5.94979e-36	2.16709e-33	IL34
ENSG00000163145	115.443	-3.93473	0.314405	-12.5148	6.19304e-36	2.20965e-33	C1QTNF7
ENSG00000179388	1790.22	-2.16087	0.172791	-12.5056	6.95315e-36	2.43124e-33	EGR3
ENSG00000164951	2923.57	1.45333	0.116518	12.473	1.04824e-35	3.59342e-33	PDP1
ENSG00000184227	412.994	-3.72041	0.298321	-12.4712	1.07234e-35	3.60535e-33	ACOT1
ENSG00000064763	3633.28	-4.07787	0.327186	-12.4634	1.18169e-35	3.89803e-33	FAR2
ENSG00000069702	3192.97	-2.26532	0.182277	-12.4279	1.84365e-35	5.96885e-33	TGFBR3
ENSG00000087494	3053.24	3.66016	0.294546	12.4265	1.87775e-35	5.96885e-33	PTHLH
ENSG00000100342	4121.12	2.59239	0.210074	12.3403	5.49236e-35	1.7147e-32	APOL1
ENSG00000101417	1283.03	-1.8805	0.152908	-12.2983	9.25545e-35	2.83883e-32	PXMP4
ENSG00000167748	163.544	-3.12059	0.253848	-12.2931	9.86131e-35	2.9725e-32	KLK1
ENSG00000080031	127.954	2.69339	0.219543	12.2682	1.34224e-34	3.97735e-32	PTPRH
ENSG00000125538	1582.63	3.79106	0.310114	12.2247	2.2939e-34	6.68403e-32	IL1B
ENSG00000121691	4716.41	-1.21987	0.0999183	-12.2086	2.79531e-34	8.01154e-32	CAT
ENSG00000141526	1605.41	2.42285	0.199008	12.1746	4.24349e-34	1.1966e-31	SLC16A3
ENSG00000117594	756.924	-3.71882	0.308242	-12.0646	1.62437e-33	4.50776e-31	HSD11B1
ENSG00000130066	12099.8	1.63108	0.135266	12.0584	1.75257e-33	4.78753e-31	SAT1
ENSG00000117472	494.583	3.41681	0.283621	12.0471	2.00951e-33	5.40496e-31	TSPAN1
ENSG00000168306	424.896	-3.3273	0.27635	-12.0402	2.18455e-33	5.78674e-31	ACOX2
ENSG00000163507	590.146	1.45486	0.121063	12.0174	2.87787e-33	7.50953e-31	KIAA1524
ENSG00000146425	1888.66	0.805721	0.0672378	11.9832	4.35442e-33	1.11954e-30	DYNLT1
ENSG00000186912	103.442	-3.39039	0.283092	-11.9763	4.73191e-33	1.19896e-30	P2RY4
ENSG00000173391	145.488	3.63497	0.303583	11.9736	4.88828e-33	1.22088e-30	OLR1
ENSG00000169083	1127.71	-2.8162	0.235288	-11.9692	5.15478e-33	1.26931e-30	AR
ENSG00000186326	103.735	-3.3216	0.277682	-11.9619	5.62649e-33	1.36622e-30	RGS9BP
ENSG00000267123	26.4634	3.6603	0.307662	11.8971	1.22464e-32	2.93293e-30	CTD-2357A8.3
ENSG00000106123	5721.56	-2.26851	0.190786	-11.8904	1.3284e-32	3.13843e-30	EPHB6
ENSG00000123130	1486.36	1.07514	0.0904738	11.8835	1.44282e-32	3.36332e-30	ACOT9
ENSG00000152782	804.576	-1.82553	0.153679	-11.8789	1.52443e-32	3.50678e-30	PANK1
ENSG00000163739	1117.43	3.59038	0.302464	11.8704	1.68606e-32	3.82822e-30	CXCL1
ENSG00000197299	437.32	1.42223	0.119831	11.8686	1.72325e-32	3.86252e-30	BLM
ENSG00000138180	1084.01	1.86413	0.157258	11.854	2.05205e-32	4.54127e-30	CEP55
ENSG00000107485	1568.79	-2.04923	0.173193	-11.8321	2.66515e-32	5.82436e-30	GATA3
ENSG00000114790	719.982	-2.44124	0.206404	-11.8275	2.81344e-32	6.07251e-30	ARHGEF26
ENSG00000059378	3119.67	1.29452	0.109492	11.8229	2.97292e-32	6.27085e-30	PARP12
ENSG00000091409	44540.2	2.13483	0.180569	11.8228	2.97706e-32	6.27085e-30	ITGA6
ENSG00000131781	392.406	-2.1595	0.182715	-11.8189	3.11649e-32	6.48638e-30	FMO5
ENSG00000205861	89.2135	-1.9825	0.167755	-11.8178	3.15687e-32	6.49312e-30	C1QTNF9B-AS1
ENSG00000115425	757.997	-2.9428	0.249514	-11.7941	4.18588e-32	8.5095e-30	PECR
ENSG00000151365	3432.63	-5.88088	0.500784	-11.7433	7.64127e-32	1.53554e-29	THRSP
ENSG00000139289	5212.42	2.2047	0.188062	11.7233	9.68813e-32	1.92475e-29	PHLDA1
ENSG00000114346	2065.99	1.40332	0.119716	11.722	9.82677e-32	1.93035e-29	ECT2
ENSG00000181126	110.042	2.70609	0.231811	11.6737	1.73755e-31	3.37528e-29	HLA-V
ENSG00000147160	2852.1	-6.12264	0.524567	-11.6718	1.77643e-31	3.41289e-29	AWAT2
ENSG00000131686	1227.53	-4.16027	0.35696	-11.6547	2.17096e-31	4.12554e-29	CA6
ENSG00000174151	1528.04	-0.982246	0.0842856	-11.6538	2.19493e-31	4.12624e-29	CYB561D1
ENSG00000076555	1614.87	-2.28806	0.196939	-11.6181	3.33564e-31	6.20393e-29	ACACB
ENSG00000102034	2322.89	1.10159	0.0948731	11.6112	3.61301e-31	6.64907e-29	ELF4
ENSG00000012822	5917.12	-1.09545	0.0944741	-11.5952	4.35735e-31	7.93538e-29	CALCOCO1
ENSG00000130653	514.736	-2.22565	0.192591	-11.5564	6.85603e-31	1.23571e-28	PNPLA7
ENSG00000170271	2149.72	-2.71915	0.235317	-11.5552	6.94458e-31	1.2389e-28	FAXDC2
ENSG00000171503	1771.6	-1.08993	0.0945289	-11.5301	9.30275e-31	1.64283e-28	ETFDH
ENSG00000196878	24051.2	2.23282	0.193808	11.5208	1.03687e-30	1.81276e-28	LAMB3
ENSG00000148541	399.663	-1.68764	0.146538	-11.5167	1.08665e-30	1.88098e-28	FAM13C
ENSG00000175315	8860.79	-3.14506	0.273859	-11.4842	1.58337e-30	2.71393e-28	CST6
ENSG00000055332	5917.9	1.17618	0.10251	11.4738	1.78735e-30	3.00463e-28	EIF2AK2
ENSG00000240498	89.4402	2.27116	0.197936	11.4743	1.77706e-30	3.00463e-28	CDKN2B-AS1
ENSG00000013588	2034.71	2.64965	0.231084	11.4662	1.95066e-30	3.24794e-28	GPRC5A
ENSG00000143324	3550.28	1.23206	0.107562	11.4544	2.23608e-30	3.68806e-28	XPR1
ENSG00000137709	1384.6	-2.29202	0.200162	-11.4508	2.32859e-30	3.80475e-28	POU2F3
ENSG00000095321	7291.01	-3.49533	0.305275	-11.4498	2.35741e-30	3.81616e-28	CRAT
ENSG00000197296	1061.2	-1.44676	0.126374	-11.4482	2.40095e-30	3.85099e-28	FITM2
ENSG00000203857	662.601	-5.84238	0.51067	-11.4406	2.61971e-30	4.16367e-28	HSD3B1
ENSG00000116514	3428.55	0.953377	0.0834541	11.424	3.17389e-30	4.99902e-28	RNF19B
ENSG00000214491	6184.91	-5.02519	0.440066	-11.4192	3.35384e-30	5.23528e-28	SEC14L6
ENSG00000146410	123.034	1.46058	0.128204	11.3927	4.54788e-30	7.03633e-28	MTFR2
ENSG00000121671	2281.71	-1.19495	0.10501	-11.3794	5.29615e-30	8.12216e-28	CRY2
ENSG00000162723	33.6834	4.00943	0.352394	11.3777	5.40213e-30	8.21264e-28	SLAMF9
ENSG00000101049	837.829	-3.62888	0.319029	-11.3748	5.58407e-30	8.41606e-28	SGK2
ENSG00000242147	65.0286	3.54411	0.311692	11.3706	5.86059e-30	8.75732e-28	RP13-463N16.6
ENSG00000070770	8057.66	-1.04277	0.0918227	-11.3564	6.89461e-30	1.02151e-27	CSNK2A2
ENSG00000132915	208.981	-5.33302	0.469974	-11.3475	7.63245e-30	1.12133e-27	PDE6A
ENSG00000184347	4689.12	-2.53226	0.223377	-11.3363	8.6741e-30	1.26374e-27	SLIT3
ENSG00000149577	2091.52	-0.924959	0.0816232	-11.3321	9.10384e-30	1.31539e-27	SIDT2
ENSG00000235385	50.1995	4.42746	0.391127	11.3197	1.04771e-29	1.5014e-27	GS1-600G8.5
ENSG00000108924	1277.48	-2.20813	0.195301	-11.3063	1.22182e-29	1.73667e-27	HLF
ENSG00000255864	96.5327	-2.76027	0.244295	-11.2989	1.32858e-29	1.87319e-27	RP11-444D3.1
ENSG00000102172	2332.67	1.32076	0.116964	11.292	1.43716e-29	2.01006e-27	SMS
ENSG00000110347	2234.75	4.22544	0.374649	11.2784	1.67796e-29	2.32824e-27	NA
ENSG00000121989	1492.66	-1.22002	0.108248	-11.2706	1.83282e-29	2.52308e-27	ACVR2A
ENSG00000151790	360.857	3.74078	0.332152	11.2623	2.01531e-29	2.75263e-27	TDO2
ENSG00000123975	798.102	1.42288	0.12637	11.2596	2.07714e-29	2.81509e-27	CKS2
ENSG00000151651	1468.96	2.10235	0.186826	11.253	2.23961e-29	3.01192e-27	ADAM8
ENSG00000007237	7921.64	-1.75069	0.155726	-11.2421	2.53241e-29	3.3797e-27	GAS7
ENSG00000136457	47.1076	-3.64396	0.324186	-11.2404	2.58353e-29	3.4218e-27	CHAD
ENSG00000169248	1197.26	4.15952	0.370325	11.2321	2.83762e-29	3.73009e-27	CXCL11
ENSG00000183840	210.477	1.89806	0.169279	11.2126	3.53549e-29	4.61275e-27	GPR39
ENSG00000106366	5683.59	2.75665	0.246126	11.2002	4.06946e-29	5.2701e-27	SERPINE1
ENSG00000197930	7543.67	1.83048	0.163643	11.1858	4.7869e-29	6.15363e-27	ERO1A
ENSG00000171310	1540.33	1.41838	0.126841	11.1824	4.97456e-29	6.34819e-27	CHST11
ENSG00000069482	1487.98	-4.81924	0.431355	-11.1723	5.57016e-29	7.05675e-27	GAL
ENSG00000203685	176.896	-2.5253	0.226583	-11.1451	7.5647e-29	9.51465e-27	STUM
ENSG00000149485	8399.56	-3.35192	0.301712	-11.1097	1.12566e-28	1.4057e-26	FADS1
ENSG00000163053	514.913	-1.91722	0.172602	-11.1078	1.14991e-28	1.41577e-26	SLC16A14
ENSG00000169607	664.586	1.54253	0.138863	11.1083	1.1431e-28	1.41577e-26	CKAP2L
ENSG00000173124	274.498	-5.28942	0.476218	-11.1071	1.15818e-28	1.41597e-26	ACSM6
ENSG00000188313	2717.39	1.36572	0.12317	11.0881	1.43275e-28	1.7395e-26	PLSCR1
ENSG00000122861	7749.23	1.86282	0.168052	11.0848	1.48657e-28	1.79239e-26	PLAU
ENSG00000153292	396.592	3.52709	0.318285	11.0816	1.54168e-28	1.84611e-26	ADGRF1
ENSG00000150630	566.709	2.07279	0.187121	11.0773	1.61704e-28	1.92317e-26	VEGFC
ENSG00000138646	650.426	1.66674	0.150514	11.0737	1.68385e-28	1.9891e-26	HERC5
ENSG00000099812	428.879	3.2666	0.295207	11.0655	1.84488e-28	2.1647e-26	MISP
ENSG00000255120	32.434	-2.25974	0.204446	-11.053	2.11994e-28	2.47086e-26	OVOL1-AS1
ENSG00000135269	4452.02	1.00708	0.0911377	11.0501	2.18866e-28	2.53407e-26	TES
ENSG00000071539	744.505	1.74221	0.157677	11.0493	2.20991e-28	2.54184e-26	TRIP13
ENSG00000005187	565.601	-3.51464	0.318212	-11.045	2.31856e-28	2.6377e-26	ACSM3
ENSG00000143322	4349.6	1.01478	0.0918786	11.0448	2.32343e-28	2.6377e-26	ABL2
ENSG00000162877	3691.73	-5.59059	0.506564	-11.0363	2.55365e-28	2.88035e-26	PM20D1
ENSG00000080986	609.695	1.50198	0.136155	11.0314	2.69764e-28	3.02326e-26	NDC80
ENSG00000100321	1217.37	-1.62244	0.147108	-11.0289	2.77332e-28	3.08827e-26	SYNGR1
ENSG00000172987	47.6479	-3.4804	0.315647	-11.0262	2.8556e-28	3.15978e-26	HPSE2
ENSG00000166869	1183.7	-3.17558	0.288207	-11.0184	3.11639e-28	3.42666e-26	CHP2
ENSG00000111249	192.776	-3.97853	0.361159	-11.016	3.19932e-28	3.49586e-26	CUX2
ENSG00000147889	841.434	2.83435	0.257318	11.0149	3.2372e-28	3.51528e-26	CDKN2A
ENSG00000134569	2457.49	-1.75953	0.159806	-11.0104	3.40556e-28	3.67527e-26	LRP4
ENSG00000140105	14947.8	2.47593	0.224984	11.0049	3.61797e-28	3.88055e-26	WARS
ENSG00000101938	1207.63	-3.90265	0.355265	-10.9852	4.50341e-28	4.8008e-26	CHRDL1
ENSG00000053747	22768.9	2.04232	0.185975	10.9817	4.6814e-28	4.9603e-26	LAMA3
ENSG00000112029	543.149	1.17795	0.10733	10.975	5.03977e-28	5.30785e-26	FBXO5
ENSG00000163734	78.666	2.90459	0.264808	10.9687	5.40694e-28	5.66045e-26	CXCL3
ENSG00000116194	414.161	-3.65751	0.333571	-10.9647	5.64793e-28	5.87755e-26	ANGPTL1
ENSG00000102934	456.537	-2.19258	0.199991	-10.9634	5.72933e-28	5.92697e-26	PLLP
ENSG00000224652	87.9581	-2.28315	0.208859	-10.9315	8.14523e-28	8.37665e-26	LINC00885
ENSG00000152332	7570.38	0.953063	0.0872416	10.9244	8.8109e-28	9.00824e-26	UHMK1
ENSG00000119917	4912.1	2.35849	0.216177	10.91	1.03226e-27	1.04925e-25	IFIT3
ENSG00000140057	134.933	-2.03878	0.186927	-10.9068	1.06919e-27	1.07562e-25	AK7
ENSG00000174827	333.913	-4.52389	0.41478	-10.9067	1.07051e-27	1.07562e-25	PDZK1
ENSG00000008441	4644.22	-1.4493	0.132898	-10.9054	1.08645e-27	1.0854e-25	NFIX
ENSG00000145362	2168.85	-2.54578	0.233964	-10.8811	1.41872e-27	1.40929e-25	ANK2
ENSG00000134962	100.976	-2.76893	0.254619	-10.8748	1.51976e-27	1.50113e-25	KLB
ENSG00000133657	6343.89	1.20556	0.110914	10.8693	1.6137e-27	1.58496e-25	ATP13A3
ENSG00000151726	21730.3	-1.99439	0.18357	-10.8644	1.70272e-27	1.66305e-25	ACSL1
ENSG00000087586	875.961	1.72032	0.158452	10.8571	1.84559e-27	1.79258e-25	AURKA
ENSG00000066697	883.997	1.09145	0.100607	10.8486	2.02439e-27	1.95538e-25	MSANTD3
ENSG00000162040	473.684	-3.16187	0.291775	-10.8367	2.30664e-27	2.21577e-25	HS3ST6
ENSG00000180370	5003.65	0.620468	0.0573143	10.8257	2.60066e-27	2.48455e-25	PAK2
ENSG00000204516	291.445	1.58394	0.146326	10.8247	2.62897e-27	2.49795e-25	MICB
ENSG00000119698	275.568	2.57456	0.237879	10.823	2.67972e-27	2.53241e-25	PPP4R4
ENSG00000073792	1024.08	2.0806	0.192498	10.8084	3.14101e-27	2.95238e-25	IGF2BP2
ENSG00000152078	1006.86	-4.16049	0.385077	-10.8043	3.28481e-27	3.07104e-25	TMEM56
ENSG00000160293	1724.97	1.44619	0.134078	10.7862	4.00107e-27	3.7047e-25	VAV2
ENSG00000178597	11051.9	-3.47062	0.321768	-10.7861	4.00496e-27	3.7047e-25	PSAPL1
ENSG00000103089	989.432	-3.65856	0.339388	-10.7799	4.28521e-27	3.94307e-25	FA2H
ENSG00000095637	1917.16	-2.23697	0.207529	-10.7791	4.32199e-27	3.95609e-25	SORBS1
ENSG00000133818	1200.26	1.18612	0.110062	10.7768	4.42953e-27	4.03341e-25	RRAS2
ENSG00000128245	4828.73	0.826342	0.0767271	10.7699	4.77583e-27	4.32621e-25	YWHAH
ENSG00000168461	6514.86	1.39697	0.129791	10.7632	5.13416e-27	4.62683e-25	RAB31
ENSG00000164040	3142.67	-0.962747	0.0894951	-10.7575	5.46089e-27	4.89604e-25	PGRMC2
ENSG00000095539	387.999	-2.30585	0.21445	-10.7524	5.77503e-27	5.15127e-25	SEMA4G
ENSG00000033178	6501.03	1.27804	0.118966	10.7429	6.40153e-27	5.68112e-25	UBA6
ENSG00000175356	954.556	-2.0245	0.188478	-10.7414	6.50842e-27	5.73903e-25	SCUBE2
ENSG00000196396	4300.5	0.683255	0.0636118	10.741	6.53244e-27	5.73903e-25	PTPN1
ENSG00000164305	1463.93	0.800381	0.0745233	10.74	6.60342e-27	5.77238e-25	CASP3
ENSG00000186868	311.115	-2.76725	0.257905	-10.7297	7.38017e-27	6.41928e-25	MAPT
ENSG00000172201	1380.17	-2.09763	0.195508	-10.7291	7.43174e-27	6.43213e-25	ID4
ENSG00000162702	1187.68	0.932112	0.0869033	10.7259	7.69721e-27	6.62908e-25	ZNF281
ENSG00000185432	2797.82	-1.86346	0.173799	-10.722	8.02758e-27	6.87971e-25	METTL7A
ENSG00000170044	29.6125	3.16484	0.295304	10.7172	8.45149e-27	7.20768e-25	ZPLD1
ENSG00000108759	161.109	-4.41139	0.411843	-10.7113	9.00427e-27	7.64183e-25	KRT32
ENSG00000182372	2989.61	-1.10328	0.103147	-10.6962	1.06037e-26	8.95581e-25	CLN8
ENSG00000163918	716.266	1.10902	0.103797	10.6845	1.20284e-26	1.01102e-24	RFC4
ENSG00000137070	625.616	-1.7615	0.164909	-10.6816	1.24102e-26	1.03318e-24	IL11RA
ENSG00000205413	11918.1	2.42185	0.226727	10.6818	1.23842e-26	1.03318e-24	SAMD9
ENSG00000105852	347.966	-2.62266	0.245642	-10.6767	1.30806e-26	1.08138e-24	PON3
ENSG00000204267	2295.06	1.24203	0.116333	10.6765	1.31129e-26	1.08138e-24	TAP2
ENSG00000164434	878.651	-4.72044	0.442464	-10.6685	1.42844e-26	1.168e-24	FABP7
ENSG00000223784	90.7439	3.00086	0.281283	10.6685	1.42969e-26	1.168e-24	RP11-554I8.2
ENSG00000151276	2215.89	-1.03456	0.0969966	-10.666	1.46882e-26	1.19439e-24	MAGI1
ENSG00000198483	1589.55	-2.31716	0.217424	-10.6574	1.61092e-26	1.30388e-24	ANKRD35
ENSG00000235884	78.1074	2.93697	0.275642	10.655	1.65185e-26	1.33084e-24	LINC00941
ENSG00000214553	33.5171	-3.14818	0.29559	-10.6505	1.73395e-26	1.39058e-24	LRRC37A11P
ENSG00000118193	837.34	1.675	0.157441	10.6389	1.96448e-26	1.56827e-24	KIF14
ENSG00000072210	8767.58	-1.24533	0.117097	-10.6351	2.04718e-26	1.62686e-24	ALDH3A2
ENSG00000237548	37.1436	2.37937	0.223902	10.6268	2.23638e-26	1.76917e-24	TTLL11-IT1
ENSG00000170011	170.836	-2.32422	0.219096	-10.6083	2.72792e-26	2.1483e-24	MYRIP
ENSG00000217801	36.5182	2.20247	0.207705	10.6038	2.86025e-26	2.24241e-24	RP11-465B22.3
ENSG00000124875	121.905	4.19856	0.396079	10.6003	2.96957e-26	2.31772e-24	CXCL6
ENSG00000018280	621.079	2.44517	0.230719	10.598	3.04341e-26	2.3648e-24	SLC11A1
ENSG00000164400	52.6671	3.0786	0.290848	10.5849	3.50116e-26	2.70844e-24	CSF2
ENSG00000178776	1096.84	-2.88431	0.272631	-10.5795	3.70871e-26	2.85636e-24	C5orf46
ENSG00000232533	115.769	1.47486	0.139436	10.5774	3.79507e-26	2.91005e-24	AC093673.5
ENSG00000181467	5359.53	1.0722	0.101376	10.5764	3.8325e-26	2.92592e-24	RAP2B
ENSG00000095752	141.299	2.69883	0.255266	10.5726	3.99196e-26	3.03441e-24	IL11
ENSG00000146112	3621.53	0.879873	0.0832396	10.5704	4.08914e-26	3.09482e-24	PPP1R18
ENSG00000173193	11372.4	1.56402	0.148039	10.5649	4.33442e-26	3.26632e-24	PARP14
ENSG00000151498	1885.78	-1.41249	0.133806	-10.5562	4.75274e-26	3.56619e-24	ACAD8
ENSG00000106089	211.286	1.62592	0.154075	10.5528	4.92963e-26	3.6831e-24	STX1A
ENSG00000260846	280.907	-3.70558	0.351482	-10.5427	5.48823e-26	4.08301e-24	FRG2HP
ENSG00000142494	341.481	-1.7516	0.166198	-10.5393	5.69347e-26	4.21775e-24	SLC47A1
ENSG00000110203	160.036	3.96043	0.375842	10.5375	5.80285e-26	4.28064e-24	FOLR3
ENSG00000188984	5047.91	-5.40649	0.513242	-10.534	6.02288e-26	4.42429e-24	AADACL3
ENSG00000121621	510.027	1.53739	0.146006	10.5297	6.30656e-26	4.61329e-24	KIF18A
ENSG00000154839	367.516	1.53298	0.145661	10.5243	6.67512e-26	4.86255e-24	SKA1
ENSG00000113924	82.7484	-3.49576	0.332176	-10.5238	6.70942e-26	4.86725e-24	HGD
ENSG00000112242	957.687	0.857402	0.0815042	10.5197	7.00688e-26	5.06204e-24	E2F3
ENSG00000011198	4613.05	-1.78368	0.169584	-10.518	7.13932e-26	5.13649e-24	ABHD5
ENSG00000181234	98.9847	-3.59616	0.34206	-10.5132	7.50754e-26	5.37927e-24	TMEM132C
ENSG00000164081	2636.36	-0.996192	0.094854	-10.5024	8.42345e-26	6.0109e-24	TEX264
ENSG00000080503	6997.04	-0.843757	0.0803517	-10.5008	8.56529e-26	6.08728e-24	SMARCA2
ENSG00000119922	1830.33	2.24884	0.214469	10.4856	1.00585e-25	7.11951e-24	IFIT2
ENSG00000166347	3378.4	-2.22026	0.211753	-10.4852	1.01084e-25	7.12599e-24	CYB5A
ENSG00000013810	1255.17	1.17539	0.112167	10.4789	1.08022e-25	7.58452e-24	TACC3
ENSG00000171608	1482.23	1.1346	0.108282	10.4782	1.08792e-25	7.60801e-24	PIK3CD
ENSG00000257877	60.8581	-1.71389	0.163673	-10.4714	1.16906e-25	8.14288e-24	NA
ENSG00000164128	196.967	-3.22016	0.307736	-10.464	1.26348e-25	8.76565e-24	NPY1R
ENSG00000102384	362.393	1.51134	0.144445	10.4631	1.27615e-25	8.81854e-24	CENPI
ENSG00000100526	408.086	1.50813	0.144289	10.4522	1.43206e-25	9.85694e-24	CDKN3
ENSG00000169710	31709.8	-2.17393	0.208118	-10.4457	1.53398e-25	1.05171e-23	FASN
ENSG00000268100	97.7144	-5.00184	0.478922	-10.444	1.56169e-25	1.06653e-23	ZNF725P
ENSG00000089327	2368.48	1.13429	0.108702	10.4349	1.71734e-25	1.16826e-23	FXYD5
ENSG00000175063	1007.17	1.65119	0.158269	10.4328	1.75594e-25	1.18989e-23	UBE2C
ENSG00000068079	1192.69	1.62026	0.155758	10.4024	2.41643e-25	1.63114e-23	IFI35
ENSG00000134201	91.7731	-2.8659	0.275637	-10.3974	2.54881e-25	1.71388e-23	GSTM5
ENSG00000229647	102.369	2.5286	0.243431	10.3873	2.83217e-25	1.89712e-23	AC007879.7
ENSG00000179750	255.348	1.85556	0.178854	10.3747	3.23283e-25	2.15724e-23	APOBEC3B
ENSG00000164621	48.426	-1.87712	0.181117	-10.3641	3.61108e-25	2.40048e-23	SMAD5-AS1
ENSG00000109805	1073.63	1.50331	0.145081	10.3619	3.69464e-25	2.44672e-23	NCAPG
ENSG00000154330	368.899	-2.30178	0.222386	-10.3504	4.16782e-25	2.74131e-23	PGM5
ENSG00000165240	3446.06	-1.01633	0.0981933	-10.3503	4.17084e-25	2.74131e-23	ATP7A
ENSG00000004468	391.154	2.70608	0.261831	10.3352	4.88287e-25	3.19727e-23	CD38
ENSG00000172867	108914	-4.85225	0.46954	-10.334	4.94348e-25	3.22488e-23	KRT2
ENSG00000188783	874.052	-2.76755	0.268004	-10.3266	5.34429e-25	3.47339e-23	PRELP
ENSG00000016402	1444.81	-1.71846	0.166506	-10.3207	5.68156e-25	3.67891e-23	IL20RA
ENSG00000136141	2334.29	-0.72404	0.0702152	-10.3117	6.23687e-25	4.02359e-23	LRCH1
ENSG00000124104	2089.62	-1.26102	0.122328	-10.3086	6.44577e-25	4.14307e-23	SNX21
ENSG00000170262	45.1276	-4.49714	0.436435	-10.3043	6.74117e-25	4.31707e-23	MRAP
ENSG00000124159	50.0395	-3.46777	0.336602	-10.3023	6.88215e-25	4.39127e-23	MATN4
ENSG00000151090	1362.72	-1.34997	0.131162	-10.2923	7.6304e-25	4.85099e-23	THRB
ENSG00000143228	361.105	1.50994	0.147002	10.2716	9.4651e-25	5.99559e-23	NUF2
ENSG00000144136	2940.76	1.50295	0.146334	10.2707	9.55569e-25	6.03112e-23	SLC20A1
ENSG00000135094	131.498	2.515	0.244886	10.2701	9.61362e-25	6.04586e-23	SDS
ENSG00000128578	656.365	1.95087	0.189983	10.2686	9.75791e-25	6.1146e-23	STRIP2
ENSG00000215187	43.0993	-2.76729	0.269607	-10.2642	1.02201e-24	6.38137e-23	FAM166B
ENSG00000126787	1034.21	1.64781	0.160615	10.2594	1.07424e-24	6.68362e-23	DLGAP5
ENSG00000100129	12442.1	-0.680573	0.0664011	-10.2494	1.19067e-24	7.38171e-23	EIF3L
ENSG00000259417	49.5711	-3.11759	0.304271	-10.2461	1.23204e-24	7.6112e-23	LINC01314
ENSG00000122565	5014.59	0.862347	0.084185	10.2435	1.26607e-24	7.79388e-23	CBX3
ENSG00000166816	470.51	-2.79926	0.273426	-10.2377	1.34357e-24	8.242e-23	LDHD
ENSG00000119147	48.6847	-3.56019	0.348007	-10.2302	1.45186e-24	8.87512e-23	C2orf40
ENSG00000010539	506.378	0.593842	0.0580746	10.2255	1.52452e-24	9.28681e-23	ZNF200
ENSG00000166819	828.009	-4.49244	0.439662	-10.2179	1.64815e-24	1.00051e-22	PLIN1
ENSG00000136877	1741.63	1.01456	0.0993333	10.2137	1.72157e-24	1.04146e-22	FPGS
ENSG00000163884	124.953	-2.96873	0.290843	-10.2074	1.83816e-24	1.10816e-22	KLF15
ENSG00000013297	168.58	-2.05419	0.201259	-10.2067	1.8505e-24	1.11176e-22	CLDN11
ENSG00000137845	6804.19	0.882538	0.0865189	10.2005	1.97204e-24	1.18073e-22	ADAM10
ENSG00000185404	610.189	1.28604	0.126084	10.1999	1.9856e-24	1.18479e-22	SP140L
ENSG00000117266	594.481	1.48329	0.14544	10.1986	2.01153e-24	1.19618e-22	CDK18
ENSG00000117650	475.838	1.55783	0.152791	10.1958	2.07052e-24	1.22708e-22	NEK2
ENSG00000106258	394.969	-2.78383	0.27315	-10.1916	2.16263e-24	1.27734e-22	CYP3A5
ENSG00000168394	10399.7	1.52989	0.150232	10.1835	2.35012e-24	1.3834e-22	TAP1
ENSG00000155097	2920.79	0.789317	0.0776229	10.1686	2.7378e-24	1.60621e-22	ATP6V1C1
ENSG00000177363	235.143	-2.41313	0.237417	-10.1641	2.86818e-24	1.67707e-22	LRRN4CL
ENSG00000128849	1805.12	-2.12135	0.208927	-10.1535	3.19593e-24	1.86248e-22	CGNL1
ENSG00000120694	8339.04	1.41321	0.139215	10.1513	3.26992e-24	1.89927e-22	HSPH1
ENSG00000120334	498.39	0.892532	0.0879996	10.1425	3.57971e-24	2.07232e-22	CENPL
ENSG00000168062	323.973	2.98511	0.294552	10.1344	3.88776e-24	2.24323e-22	BATF2
ENSG00000111404	30.756	-3.36173	0.331829	-10.1309	4.02837e-24	2.31671e-22	RERGL
ENSG00000112394	1277.62	-2.11575	0.208854	-10.1303	4.05566e-24	2.32476e-22	SLC16A10
ENSG00000179859	1937.81	-1.79539	0.177561	-10.1114	4.91762e-24	2.80963e-22	AC025335.1
ENSG00000174442	1010.31	1.03623	0.102559	10.1038	5.31568e-24	3.02717e-22	ZWILCH
ENSG00000073756	2188.55	2.75558	0.272761	10.1026	5.38117e-24	3.05451e-22	PTGS2
ENSG00000139910	102.689	-2.85255	0.282392	-10.1014	5.44711e-24	3.08194e-22	NOVA1
ENSG00000154451	3460.36	3.05562	0.302521	10.1005	5.49429e-24	3.0986e-22	GBP5
ENSG00000150093	22451.8	1.27872	0.126615	10.0993	5.56518e-24	3.12849e-22	ITGB1
ENSG00000128340	698.541	1.66993	0.165367	10.0983	5.62046e-24	3.14944e-22	RAC2
ENSG00000057663	1619.81	0.702961	0.0697015	10.0853	6.4162e-24	3.58384e-22	ATG5
ENSG00000259283	78.3023	-5.42848	0.538278	-10.0849	6.44308e-24	3.5874e-22	RP11-26L20.3
ENSG00000169679	1087.9	1.42298	0.141111	10.0841	6.49315e-24	3.6038e-22	BUB1
ENSG00000129277	227.563	2.70419	0.268221	10.082	6.63929e-24	3.67325e-22	NA
ENSG00000100344	643.03	-2.04292	0.202752	-10.0759	7.05844e-24	3.89283e-22	PNPLA3
ENSG00000232573	308.901	-0.780696	0.0776556	-10.0533	8.8824e-24	4.88336e-22	RPL3P4
ENSG00000138615	1551.65	-3.72405	0.370497	-10.0515	9.04811e-24	4.95888e-22	CILP
ENSG00000240065	1645.73	1.63338	0.162552	10.0483	9.34503e-24	5.1056e-22	PSMB9
ENSG00000125347	4191.66	1.62446	0.161863	10.036	1.05878e-23	5.76655e-22	IRF1
ENSG00000131015	495.172	2.34157	0.23337	10.0337	1.08338e-23	5.8822e-22	ULBP2
ENSG00000091651	306.568	1.24984	0.124577	10.0327	1.09523e-23	5.91614e-22	ORC6
ENSG00000119457	604.431	-2.95683	0.294732	-10.0323	1.09978e-23	5.91614e-22	SLC46A2
ENSG00000182628	1272.78	1.05461	0.105122	10.0323	1.09962e-23	5.91614e-22	SKA2
ENSG00000090889	1012.7	1.57014	0.156571	10.0282	1.14538e-23	6.14253e-22	KIF4A
ENSG00000268751	141.81	-3.93917	0.39314	-10.0198	1.24773e-23	6.67098e-22	SCGB1B2P
ENSG00000144857	2418.44	-1.52787	0.152507	-10.0184	1.2656e-23	6.72538e-22	BOC
ENSG00000166452	648.022	1.00426	0.100239	10.0187	1.26198e-23	6.72538e-22	AKIP1
ENSG00000133392	5343.78	-3.14567	0.314066	-10.0159	1.29722e-23	6.87251e-22	MYH11
ENSG00000171049	211.118	3.30889	0.330403	10.0147	1.31354e-23	6.93795e-22	FPR2
ENSG00000123473	924.634	1.16908	0.116903	10.0004	1.5173e-23	7.99005e-22	STIL
ENSG00000130226	153.4	-3.25918	0.326087	-9.99483	1.60556e-23	8.42942e-22	DPP6
ENSG00000136514	468.121	1.81509	0.181615	9.99417	1.61635e-23	8.46067e-22	RTP4
ENSG00000054967	838.235	0.915498	0.0916123	9.99319	1.63248e-23	8.51961e-22	RELT
ENSG00000241749	24.1602	4.36826	0.437269	9.98988	1.68785e-23	8.78234e-22	RPSAP52
ENSG00000124731	541.884	3.05412	0.305763	9.98849	1.71171e-23	8.88005e-22	TREM1
ENSG00000149948	332.823	3.25536	0.325964	9.98687	1.73989e-23	8.99955e-22	HMGA2
ENSG00000158458	178.45	-1.90842	0.191126	-9.98514	1.77059e-23	9.13135e-22	NRG2
ENSG00000104064	1045.15	0.755337	0.0756556	9.98389	1.79296e-23	9.21953e-22	GABPB1
ENSG00000120889	2397.26	1.11371	0.111652	9.9748	1.96495e-23	1.00743e-21	TNFRSF10B
ENSG00000187608	2965.69	2.72557	0.273299	9.97287	2.00364e-23	1.02426e-21	ISG15
ENSG00000006075	315.606	2.96667	0.297499	9.97205	2.02024e-23	1.02973e-21	NA
ENSG00000162078	488.059	-2.5091	0.251798	-9.96475	2.17418e-23	1.10498e-21	ZG16B
ENSG00000107159	574.464	3.21074	0.322392	9.95912	2.301e-23	1.16604e-21	CA9
ENSG00000133318	5117.07	-0.661475	0.0664212	-9.95879	2.30854e-23	1.16648e-21	RTN3
ENSG00000134326	995.95	2.17687	0.218617	9.95747	2.33949e-23	1.17606e-21	CMPK2
ENSG00000163565	8705.11	0.886469	0.0890261	9.9574	2.34096e-23	1.17606e-21	IFI16
ENSG00000263823	122.437	-1.61385	0.162183	-9.95077	2.50235e-23	1.25354e-21	RP11-326K13.4
ENSG00000172331	1986.49	1.68357	0.169208	9.94972	2.52899e-23	1.26327e-21	BPGM
ENSG00000189058	2926.05	-3.00491	0.302036	-9.94884	2.55142e-23	1.27084e-21	APOD
ENSG00000176194	1631.12	-3.43732	0.345816	-9.93971	2.79628e-23	1.38885e-21	CIDEA
ENSG00000100341	728.614	-4.64507	0.467748	-9.9307	3.06099e-23	1.51602e-21	PNPLA5
ENSG00000140379	320.353	2.47674	0.249814	9.91436	3.60545e-23	1.78062e-21	BCL2A1
ENSG00000253692	63.6203	-5.17499	0.522217	-9.90967	3.77909e-23	1.86112e-21	IGHEP1
ENSG00000138496	5508.22	1.33258	0.134485	9.90876	3.81368e-23	1.87288e-21	PARP9
ENSG00000196932	44.0635	2.13896	0.215932	9.90572	3.9311e-23	1.92514e-21	TMEM26
ENSG00000147862	5536.83	-1.39228	0.140679	-9.89689	4.29407e-23	2.09702e-21	NFIB
ENSG00000272565	1279.85	-1.47928	0.149623	-9.88671	4.75398e-23	2.31515e-21	NA
ENSG00000143627	248.085	-3.63555	0.367755	-9.8858	4.79714e-23	2.32968e-21	PKLR
ENSG00000137807	1386.91	1.41901	0.143592	9.88221	4.97228e-23	2.40804e-21	KIF23
ENSG00000073150	95.6192	2.32938	0.23589	9.87489	5.34912e-23	2.58339e-21	PANX2
ENSG00000027869	263.583	1.97387	0.200027	9.86799	5.72994e-23	2.75968e-21	SH2D2A
ENSG00000162461	165.914	-2.1564	0.218645	-9.86257	6.04816e-23	2.90494e-21	SLC25A34
ENSG00000027001	1376.43	-0.920008	0.0933226	-9.85836	6.30681e-23	3.02087e-21	MIPEP
ENSG00000127507	749.406	1.37875	0.139887	9.85617	6.44619e-23	3.0792e-21	ADGRE2
ENSG00000254087	1895.31	1.35885	0.137933	9.85158	6.7476e-23	3.21439e-21	LYN
ENSG00000164109	673.558	1.33909	0.135943	9.85036	6.82961e-23	3.24462e-21	MAD2L1
ENSG00000166840	62.2864	-3.05231	0.310237	-9.83864	7.67422e-23	3.636e-21	GLYATL1
ENSG00000168490	312.572	-2.80515	0.285299	-9.83233	8.17036e-23	3.86061e-21	PHYHIP
ENSG00000170866	65.9485	3.1967	0.325149	9.83151	8.23774e-23	3.88195e-21	NA
ENSG00000160886	863.778	2.0661	0.210206	9.8289	8.45371e-23	3.97045e-21	LY6K
ENSG00000196116	1133.5	0.90986	0.0925718	9.82869	8.47096e-23	3.97045e-21	TDRD7
ENSG00000084676	4523.42	-0.61318	0.0624405	-9.82024	9.21249e-23	4.30647e-21	NCOA1
ENSG00000146535	2181.11	0.871371	0.0887385	9.81954	9.27631e-23	4.32474e-21	GNA12
ENSG00000111247	354.125	1.19646	0.121864	9.81797	9.42176e-23	4.38087e-21	RAD51AP1
ENSG00000182575	138.562	-2.07526	0.211413	-9.8161	9.59831e-23	4.45112e-21	NXPH3
ENSG00000108679	12191.8	1.76701	0.180043	9.81436	9.76533e-23	4.5166e-21	LGALS3BP
ENSG00000165124	3657.54	-2.64353	0.269367	-9.81388	9.81257e-23	4.52647e-21	SVEP1
ENSG00000134532	362.971	-2.40376	0.244957	-9.81297	9.90124e-23	4.55535e-21	SOX5
ENSG00000123684	3827.27	0.928043	0.0945857	9.81166	1.00301e-22	4.60251e-21	LPGAT1
ENSG00000153395	2584.11	1.38285	0.141016	9.80633	1.0574e-22	4.83941e-21	LPCAT1
ENSG00000250148	32.6704	-2.2424	0.228743	-9.80317	1.09107e-22	4.98047e-21	KRT8P31
ENSG00000186074	96.8086	2.14675	0.219063	9.79969	1.12932e-22	5.13173e-21	CD300LF
ENSG00000248503	76.9584	-0.947072	0.0966437	-9.79962	1.13008e-22	5.13173e-21	RP5-1000K24.2
ENSG00000068745	3269.86	-0.629934	0.0642978	-9.79713	1.15828e-22	5.24619e-21	IP6K2
ENSG00000169302	171.288	-2.58742	0.264234	-9.79214	1.2169e-22	5.49744e-21	STK32A
ENSG00000272021	46.583	-2.93662	0.299933	-9.7909	1.23195e-22	5.55109e-21	AC008592.8
ENSG00000269378	81.6459	1.34192	0.137262	9.77629	1.42331e-22	6.39686e-21	ITGB1P1
ENSG00000170312	1171.93	1.38408	0.141679	9.76912	1.52769e-22	6.84837e-21	CDK1
ENSG00000186204	553.338	-2.58983	0.265218	-9.7649	1.59275e-22	7.12174e-21	CYP4F12
ENSG00000222041	392.76	1.46752	0.150462	9.75339	1.78402e-22	7.93641e-21	LINC00152
ENSG00000234155	14.9692	2.62217	0.268842	9.75357	1.78091e-22	7.93641e-21	RP11-30P6.6
ENSG00000143549	14990.7	0.695168	0.071278	9.75291	1.79263e-22	7.95444e-21	TPM3
ENSG00000134955	3246.84	-1.50804	0.154657	-9.75087	1.82889e-22	8.0948e-21	SLC37A2
ENSG00000006118	1777.42	1.92462	0.197497	9.74506	1.93671e-22	8.55037e-21	TMEM132A
ENSG00000040275	585.609	0.973581	0.0999134	9.74425	1.95211e-22	8.59668e-21	SPDL1
ENSG00000137812	1456.67	1.46894	0.150826	9.73931	2.04944e-22	9.00261e-21	KNL1
ENSG00000158887	103.301	-1.9522	0.200457	-9.73878	2.06022e-22	9.02728e-21	MPZ
ENSG00000155380	8230.17	1.65894	0.170381	9.73663	2.1041e-22	9.1965e-21	SLC16A1
ENSG00000156587	3934.56	1.53701	0.157938	9.73173	2.20802e-22	9.62665e-21	UBE2L6
ENSG00000101189	844.906	0.838762	0.0862164	9.72857	2.27783e-22	9.90627e-21	MRGBP
ENSG00000205268	1693.96	0.98281	0.101038	9.72716	2.30942e-22	1.00188e-20	PDE7A
ENSG00000011426	3485.32	1.47168	0.151409	9.71992	2.47968e-22	1.07308e-20	ANLN
ENSG00000149090	476.881	-2.61653	0.269319	-9.71535	2.59345e-22	1.11908e-20	PAMR1
ENSG00000162909	12259.5	0.990058	0.101909	9.71515	2.59878e-22	1.11908e-20	CAPN2
ENSG00000156384	295.519	0.963165	0.0991463	9.71458	2.61329e-22	1.12256e-20	SFR1
ENSG00000205038	198.549	-2.711	0.279134	-9.71221	2.67486e-22	1.14619e-20	PKHD1L1
ENSG00000170537	280.692	1.50201	0.154701	9.70914	2.75651e-22	1.17829e-20	TMC7
ENSG00000185985	96.2615	-2.00002	0.206039	-9.70699	2.81541e-22	1.20053e-20	SLITRK2
ENSG00000119912	15016.7	-1.56359	0.161089	-9.70639	2.83196e-22	1.20465e-20	IDE
ENSG00000186049	258.095	-3.65402	0.377031	-9.69156	3.27479e-22	1.38964e-20	KRT73
ENSG00000131725	1547.82	0.727595	0.075097	9.68874	3.3666e-22	1.42514e-20	WDR44
ENSG00000135917	453.46	-2.64884	0.273556	-9.68299	3.56159e-22	1.50404e-20	SLC19A3
ENSG00000260186	55.1843	-2.30583	0.238138	-9.68273	3.5706e-22	1.50421e-20	RP11-481J2.2
ENSG00000198948	2825.55	-2.00935	0.207568	-9.68045	3.65105e-22	1.5344e-20	MFAP3L
ENSG00000151079	64.8819	-2.81093	0.290532	-9.67513	3.84598e-22	1.61245e-20	KCNA6
ENSG00000181143	732.935	3.12107	0.322609	9.67446	3.87144e-22	1.61924e-20	MUC16
ENSG00000073910	2421.87	-1.49466	0.154575	-9.66943	4.06639e-22	1.69672e-20	FRY
ENSG00000171819	113.356	-4.39538	0.454629	-9.66806	4.12124e-22	1.71552e-20	ANGPTL7
ENSG00000149506	56.5023	-4.43407	0.458951	-9.6613	4.40233e-22	1.82817e-20	ZP1
ENSG00000006327	2766.68	1.69857	0.175872	9.658	4.54659e-22	1.87956e-20	TNFRSF12A
ENSG00000165953	4442.45	-3.3509	0.346957	-9.65798	4.54759e-22	1.87956e-20	SERPINA12
ENSG00000167968	1500.94	-2.64794	0.274306	-9.65324	4.76267e-22	1.96381e-20	DNASE1L2
ENSG00000123560	485.305	-2.64803	0.274429	-9.64921	4.95355e-22	2.03772e-20	PLP1
ENSG00000229656	14.7151	2.6403	0.273775	9.64404	5.20968e-22	2.13805e-20	RP11-462L8.1
ENSG00000262484	99.2989	-3.23475	0.335692	-9.63604	5.63166e-22	2.30581e-20	CCER2
ENSG00000091986	8975.56	-2.32978	0.241842	-9.63345	5.77587e-22	2.35933e-20	CCDC80
ENSG00000117152	136.507	2.72243	0.283025	9.61907	6.64288e-22	2.70087e-20	RGS4
ENSG00000204264	3803.12	1.09289	0.113615	9.61922	6.63305e-22	2.70087e-20	PSMB8
ENSG00000115183	6149.69	-0.782099	0.0813276	-9.61665	6.80102e-22	2.75875e-20	TANC1
ENSG00000183049	3690.75	-1.12576	0.117089	-9.61461	6.93695e-22	2.80738e-20	CAMK1D
ENSG00000229847	178.628	-1.75325	0.182615	-9.60083	7.93041e-22	3.20202e-20	EMX2OS
ENSG00000106511	232.038	-2.20059	0.229249	-9.59913	8.06239e-22	3.24781e-20	MEOX2
ENSG00000172824	990.328	-1.62615	0.169612	-9.58749	9.02527e-22	3.62733e-20	CES4A
ENSG00000184702	2057.29	-1.6159	0.16856	-9.58646	9.11566e-22	3.65525e-20	SEPT5
ENSG00000112742	846.425	1.46588	0.152927	9.5855	9.20069e-22	3.68091e-20	TTK
ENSG00000109610	467.625	-2.06415	0.215362	-9.58457	9.2848e-22	3.70607e-20	SOD3
ENSG00000136518	2099.69	0.724619	0.0756678	9.57631	1.00572e-21	4.00526e-20	ACTL6A
ENSG00000176136	59.9981	-4.8323	0.504852	-9.57171	1.05147e-21	4.17793e-20	MC5R
ENSG00000145386	1256.01	1.43515	0.14996	9.57017	1.06726e-21	4.23106e-20	CCNA2
ENSG00000123609	1288.95	1.024	0.107094	9.56174	1.15793e-21	4.58011e-20	NMI
ENSG00000135046	48316.8	1.99565	0.208729	9.56097	1.1666e-21	4.60398e-20	ANXA1
ENSG00000105928	1124.59	1.84982	0.193497	9.55996	1.17798e-21	4.63844e-20	DFNA5
ENSG00000170484	438.639	-3.97507	0.415915	-9.55742	1.20731e-21	4.74323e-20	KRT74
ENSG00000174059	1485.7	-1.49876	0.156944	-9.54962	1.30175e-21	5.1028e-20	CD34
ENSG00000166451	783.175	1.02968	0.107852	9.54719	1.33263e-21	5.21215e-20	CENPN
ENSG00000089685	1316.68	1.42236	0.149023	9.54457	1.36677e-21	5.33375e-20	BIRC5
ENSG00000101003	673.632	1.13571	0.119022	9.54201	1.40094e-21	5.45491e-20	GINS1
ENSG00000146143	643.561	0.775908	0.0813933	9.53283	1.53054e-21	5.94631e-20	PRIM2
ENSG00000249379	34.7472	-4.71581	0.494956	-9.52774	1.60749e-21	6.23143e-20	RP1-27K12.4
ENSG00000118263	2847.85	1.0861	0.114292	9.5029	2.04131e-21	7.89564e-20	KLF7
ENSG00000186871	317.865	1.56694	0.165076	9.49223	2.26151e-21	8.72802e-20	ERCC6L
ENSG00000002834	7011.48	0.67398	0.0710635	9.4842	2.44246e-21	9.40562e-20	LASP1
ENSG00000143256	1114.46	0.785518	0.0828288	9.48364	2.45573e-21	9.43593e-20	PFDN2
ENSG00000141854	133.726	-1.32079	0.139287	-9.4825	2.48272e-21	9.51871e-20	MISP3
ENSG00000165891	492.527	1.48835	0.156998	9.48005	2.5415e-21	9.72276e-20	E2F7
ENSG00000223342	47.8396	-5.52371	0.583135	-9.47244	2.73374e-21	1.04354e-19	RP3-429O6.1
ENSG00000111206	1585.15	1.51028	0.159453	9.47165	2.75461e-21	1.04921e-19	FOXM1
ENSG00000167741	2668.67	-1.81416	0.191597	-9.46866	2.83462e-21	1.07734e-19	GGT6
ENSG00000142945	1255.13	1.44183	0.152341	9.46449	2.9501e-21	1.1188e-19	KIF2C
ENSG00000119673	466.807	-1.93694	0.204691	-9.46276	2.9993e-21	1.13499e-19	ACOT2
ENSG00000104147	173.652	1.35182	0.142873	9.46166	3.03086e-21	1.14446e-19	OIP5
ENSG00000233966	40.3498	1.56015	0.164901	9.4611	3.04726e-21	1.14817e-19	UBE2SP1
ENSG00000157600	4632.68	-1.30616	0.138066	-9.46041	3.06743e-21	1.15329e-19	TMEM164
ENSG00000072778	11290.1	-0.959694	0.101456	-9.45922	3.10259e-21	1.16401e-19	ACADVL
ENSG00000189182	3160.39	-3.43907	0.363633	-9.45753	3.15311e-21	1.18042e-19	KRT77
ENSG00000165480	393.775	1.29022	0.136448	9.45582	3.20512e-21	1.19733e-19	SKA3
ENSG00000136280	2468.89	0.812759	0.0859766	9.45326	3.28453e-21	1.22438e-19	CCM2
ENSG00000124116	62.9875	-2.91238	0.308174	-9.45043	3.37432e-21	1.25517e-19	WFDC3
ENSG00000064012	1532.21	0.769052	0.0813801	9.45012	3.38444e-21	1.25627e-19	CASP8
ENSG00000205978	1706.59	-1.58578	0.167818	-9.44937	3.40892e-21	1.26267e-19	NYNRIN
ENSG00000132554	66.1821	-2.73164	0.289093	-9.44901	3.42059e-21	1.26432e-19	RGS22
ENSG00000075239	1600.64	-0.848655	0.0898322	-9.44711	3.48306e-21	1.28469e-19	ACAT1
ENSG00000165269	50.46	-3.17853	0.336551	-9.44441	3.57404e-21	1.31547e-19	AQP7
ENSG00000179593	6896.05	-3.23586	0.342715	-9.44183	3.66329e-21	1.34549e-19	ALOX15B
ENSG00000165304	933.903	1.53976	0.163165	9.43685	3.84173e-21	1.40807e-19	MELK
ENSG00000241684	73.3289	-2.01079	0.213092	-9.43626	3.86316e-21	1.41296e-19	ADAMTS9-AS2
ENSG00000164611	1694.62	1.20708	0.127926	9.43577	3.88136e-21	1.41666e-19	PTTG1
ENSG00000112530	35.8178	-2.00055	0.212081	-9.43298	3.98585e-21	1.45176e-19	PACRG
ENSG00000121152	595.928	1.21777	0.129112	9.43183	4.02994e-21	1.46477e-19	NCAPH
ENSG00000139144	1458.62	-2.19686	0.233184	-9.42115	4.46189e-21	1.61841e-19	PIK3C2G
ENSG00000164465	1345.74	1.40213	0.148879	9.41792	4.60108e-21	1.66544e-19	DCBLD1
ENSG00000161654	511.436	0.491124	0.052157	9.41625	4.67469e-21	1.68859e-19	LSM12
ENSG00000182885	149.575	2.29328	0.243594	9.41435	4.76024e-21	1.71594e-19	ADGRG3
ENSG00000188559	4605.8	-0.932093	0.0990265	-9.41256	4.84204e-21	1.74184e-19	RALGAPA2
ENSG00000272761	1901.01	-2.58027	0.274192	-9.41045	4.94031e-21	1.77354e-19	NA
ENSG00000091490	2056.91	1.39577	0.148336	9.4095	4.9852e-21	1.78599e-19	SEL1L3
ENSG00000186417	773.65	-1.79492	0.190872	-9.40376	5.26485e-21	1.88232e-19	GLDN
ENSG00000133678	2152.89	-1.27494	0.135606	-9.40183	5.36238e-21	1.91328e-19	TMEM254
ENSG00000174808	291.888	-2.66174	0.283221	-9.3981	5.55596e-21	1.97831e-19	BTC
ENSG00000181885	652.066	2.43503	0.25922	9.39368	5.79385e-21	2.05882e-19	CLDN7
ENSG00000183172	774.521	-0.639363	0.0680851	-9.39064	5.9638e-21	2.11491e-19	SMDT1
ENSG00000203760	360.701	1.29909	0.138345	9.39025	5.98558e-21	2.11834e-19	CENPW
ENSG00000163249	1146.86	0.9173	0.097719	9.38712	6.16645e-21	2.17794e-19	CCNYL1
ENSG00000166851	807.29	1.48868	0.158594	9.38677	6.18696e-21	2.18078e-19	PLK1
ENSG00000050393	2730.1	-0.705149	0.0751741	-9.38022	6.58369e-21	2.30205e-19	MCUR1
ENSG00000054690	883.197	-1.65602	0.176543	-9.3803	6.57822e-21	2.30205e-19	PLEKHH1
ENSG00000139350	1508.38	0.761773	0.0812088	9.38042	6.57134e-21	2.30205e-19	NEDD1
ENSG00000236882	273.118	-2.60935	0.278164	-9.38062	6.55851e-21	2.30205e-19	LINC01554
ENSG00000164946	405.483	-2.21629	0.236295	-9.37935	6.63788e-21	2.31637e-19	FREM1
ENSG00000100316	66448.7	-0.722369	0.0770258	-9.37827	6.70628e-21	2.33558e-19	RPL3
ENSG00000259803	133.797	-3.5357	0.377026	-9.37787	6.73161e-21	2.33973e-19	SLC22A31
ENSG00000123131	1798.11	0.867009	0.0925563	9.36738	7.43583e-21	2.57938e-19	PRDX4
ENSG00000116690	222.836	-4.13163	0.441108	-9.36649	7.49832e-21	2.5959e-19	PRG4
ENSG00000148357	221.277	-2.32737	0.248548	-9.36384	7.68939e-21	2.65679e-19	HMCN2
ENSG00000170364	499.651	-0.723198	0.0772419	-9.36277	7.76698e-21	2.67831e-19	SETMAR
ENSG00000149968	3571.52	3.34648	0.357832	9.3521	8.59226e-21	2.95691e-19	MMP3
ENSG00000198270	361.044	-1.29609	0.138591	-9.3519	8.60874e-21	2.95691e-19	TMEM116
ENSG00000196776	7108.32	0.911205	0.0974587	9.34965	8.79372e-21	3.01452e-19	CD47
ENSG00000145088	140.803	1.42737	0.152688	9.34825	8.91127e-21	3.04884e-19	EAF2
ENSG00000010270	686.28	0.889487	0.0951702	9.34627	9.07906e-21	3.10018e-19	STARD3NL
ENSG00000122547	624.234	-1.09541	0.117248	-9.3427	9.39092e-21	3.20042e-19	EEPD1
ENSG00000189283	161.665	-1.27905	0.13692	-9.34158	9.4908e-21	3.22817e-19	FHIT
ENSG00000124226	2653.41	0.648112	0.0693869	9.34056	9.58256e-21	3.25305e-19	RNF114
ENSG00000004799	1186.39	-2.90499	0.311026	-9.34004	9.63017e-21	3.25656e-19	PDK4
ENSG00000141750	366.1	-3.06788	0.32846	-9.34018	9.61723e-21	3.25656e-19	STAC2
ENSG00000162493	2970.83	1.61784	0.173235	9.33894	9.72994e-21	3.28395e-19	PDPN
ENSG00000140280	262.122	0.9441	0.101106	9.33774	9.84124e-21	3.31511e-19	LYSMD2
ENSG00000077152	370.083	1.25761	0.134694	9.33678	9.9312e-21	3.33898e-19	UBE2T
ENSG00000169436	341.918	3.35309	0.359187	9.33522	1.0078e-20	3.38182e-19	COL22A1
ENSG00000161570	1350.4	2.28852	0.245165	9.33462	1.01358e-20	3.39471e-19	NA
ENSG00000120217	555.356	2.06636	0.221392	9.33349	1.02445e-20	3.41986e-19	CD274
ENSG00000254967	194.731	-3.44614	0.369226	-9.33343	1.025e-20	3.41986e-19	NA
ENSG00000005884	16607.2	1.51328	0.162145	9.33289	1.03022e-20	3.43072e-19	ITGA3
ENSG00000184210	1849.03	-5.18151	0.555279	-9.33137	1.04512e-20	3.47373e-19	DGAT2L6
ENSG00000173930	272.744	-3.33467	0.357544	-9.3266	1.09321e-20	3.62669e-19	SLCO4C1
ENSG00000109790	1633.72	0.951721	0.102069	9.32429	1.11734e-20	3.69971e-19	KLHL5
ENSG00000174326	57.05	-2.16869	0.232607	-9.32339	1.12685e-20	3.72414e-19	SLC16A11
ENSG00000100644	17993.7	1.15488	0.123909	9.32042	1.15884e-20	3.82263e-19	HIF1A
ENSG00000164530	1527.47	-4.00186	0.429772	-9.3116	1.25915e-20	4.14572e-19	PI16
ENSG00000168078	425.278	1.4014	0.15054	9.30918	1.28817e-20	4.2333e-19	PBK
ENSG00000092853	704.452	1.37193	0.147399	9.30757	1.30794e-20	4.2902e-19	CLSPN
ENSG00000133835	5853.02	-0.533811	0.057358	-9.30665	1.31933e-20	4.31944e-19	HSD17B4
ENSG00000117228	8886.49	2.13243	0.229152	9.30575	1.33048e-20	4.3478e-19	GBP1
ENSG00000123485	594.464	1.38179	0.148768	9.28818	1.56944e-20	5.11912e-19	HJURP
ENSG00000162704	6392.74	0.609701	0.0656483	9.28739	1.5812e-20	5.14789e-19	ARPC5
ENSG00000068489	726.955	1.38066	0.14874	9.28239	1.65714e-20	5.3851e-19	PRR11
ENSG00000088280	3031.35	-1.23145	0.132719	-9.27867	1.71603e-20	5.56611e-19	ASAP3
ENSG00000140678	1520.42	2.13909	0.230613	9.27568	1.76495e-20	5.7142e-19	ITGAX
ENSG00000130429	4068.01	1.10219	0.11891	9.26916	1.87612e-20	6.06288e-19	ARPC1B
ENSG00000165659	258.779	-2.06432	0.22283	-9.26409	1.96745e-20	6.3463e-19	NA
ENSG00000121310	1614.06	-1.05667	0.114067	-9.26361	1.97637e-20	6.36334e-19	ECHDC2
ENSG00000166797	830.498	0.640597	0.0692297	9.2532	2.17864e-20	7.00168e-19	FAM96A
ENSG00000165046	106.924	1.60536	0.173584	9.24832	2.2805e-20	7.31559e-19	LETM2
ENSG00000232977	32.5771	-1.74048	0.188384	-9.23901	2.48787e-20	7.96619e-19	LINC00327
ENSG00000260454	196.263	-2.51469	0.272193	-9.23863	2.49683e-20	7.98026e-19	RP11-367F23.2
ENSG00000055813	78.4212	-1.9238	0.208297	-9.23585	2.56234e-20	8.17472e-19	CCDC85A
ENSG00000104419	55487.2	1.54079	0.166839	9.23517	2.57871e-20	8.197e-19	NDRG1
ENSG00000124374	1110.95	-1.43246	0.155107	-9.23532	2.57518e-20	8.197e-19	PAIP2B
ENSG00000166710	89027.4	1.11437	0.120679	9.2342	2.60229e-20	8.25695e-19	B2M
ENSG00000046604	4960.27	1.62987	0.176546	9.23202	2.6558e-20	8.40348e-19	DSG2
ENSG00000115008	790.293	2.45292	0.265699	9.23193	2.65808e-20	8.40348e-19	IL1A
ENSG00000115415	20707.5	1.51706	0.164451	9.22502	2.83508e-20	8.94686e-19	STAT1
ENSG00000146670	766.094	1.34732	0.146064	9.22419	2.85701e-20	8.99983e-19	CDCA5
ENSG00000172782	453.715	-2.38673	0.258786	-9.22277	2.8952e-20	9.10374e-19	FADS6
ENSG00000072163	307.647	-1.43036	0.155112	-9.22142	2.93195e-20	9.20276e-19	LIMS2
ENSG00000231312	181.228	-0.779942	0.0845946	-9.21977	2.97743e-20	9.32876e-19	AC007246.3
ENSG00000104427	531.636	-1.33295	0.14468	-9.21309	3.16855e-20	9.90981e-19	ZC2HC1A
ENSG00000111863	1653.57	-2.04131	0.221612	-9.21116	3.22607e-20	1.00717e-18	ADTRP
ENSG00000188820	255.933	2.15801	0.234327	9.20942	3.27903e-20	1.02188e-18	FAM26F
ENSG00000179715	239.346	1.1954	0.12987	9.20456	3.43074e-20	1.06725e-18	PCED1B
ENSG00000152315	48.5542	1.53857	0.16716	9.20419	3.44244e-20	1.06899e-18	KCNK13
ENSG00000124256	243.511	2.29551	0.249505	9.20028	3.57025e-20	1.10671e-18	ZBP1
ENSG00000121594	184.483	2.23525	0.243239	9.18949	3.94708e-20	1.22136e-18	CD80
ENSG00000134690	674.096	1.29611	0.141053	9.18877	3.97347e-20	1.22735e-18	CDCA8
ENSG00000005448	374.938	1.28809	0.140206	9.18716	4.03355e-20	1.24371e-18	WDR54
ENSG00000115828	1366.48	-1.62257	0.176719	-9.18165	4.24537e-20	1.30672e-18	QPCT
ENSG00000159387	441.011	-2.89607	0.315617	-9.1759	4.47805e-20	1.37592e-18	IRX6
ENSG00000105552	1827.91	-1.92623	0.209943	-9.175	4.51581e-20	1.38509e-18	BCAT2
ENSG00000162892	358.224	3.88261	0.423218	9.17402	4.557e-20	1.39527e-18	IL24
ENSG00000051341	735.469	1.25439	0.136772	9.17142	4.66844e-20	1.42689e-18	POLQ
ENSG00000161800	2125.2	0.979712	0.106839	9.17	4.73019e-20	1.44324e-18	RACGAP1
ENSG00000031691	278.528	0.974568	0.106323	9.16613	4.90293e-20	1.49334e-18	CENPQ
ENSG00000111335	5499.08	1.95729	0.21355	9.16551	4.93153e-20	1.49944e-18	OAS2
ENSG00000204642	4301.26	1.49477	0.163167	9.16097	5.14321e-20	1.56109e-18	HLA-F
ENSG00000184144	35.1656	-2.53166	0.27653	-9.15512	5.42987e-20	1.64524e-18	CNTN2
ENSG00000175029	2328.56	0.750175	0.0819845	9.1502	5.68287e-20	1.71892e-18	CTBP2
ENSG00000158710	20225.9	0.796955	0.0871251	9.14724	5.84051e-20	1.76355e-18	TAGLN2
ENSG00000185015	458.477	-1.53702	0.168064	-9.14545	5.93825e-20	1.78997e-18	CA13
ENSG00000095970	335.234	2.39407	0.261891	9.14146	6.16158e-20	1.85409e-18	TREM2
ENSG00000128335	2834.54	1.3355	0.146163	9.13704	6.41878e-20	1.92817e-18	APOL2
ENSG00000066583	1039.76	-1.0616	0.116268	-9.13066	6.80802e-20	2.04159e-18	ISOC1
ENSG00000182902	82.5877	-3.39604	0.372073	-9.12737	7.01825e-20	2.10103e-18	SLC25A18
ENSG00000204420	77.7592	-1.83093	0.200676	-9.12381	7.25292e-20	2.16757e-18	C6orf25
ENSG00000096092	523.977	0.959659	0.105188	9.12328	7.28869e-20	2.17454e-18	TMEM14A
ENSG00000072571	580.546	1.55589	0.170547	9.1229	7.31403e-20	2.17838e-18	HMMR
ENSG00000132170	639.378	-2.37405	0.260315	-9.11991	7.51894e-20	2.23561e-18	PPARG
ENSG00000180875	76.6876	-2.93401	0.321956	-9.11308	8.00762e-20	2.37686e-18	GREM2
ENSG00000157827	3356.35	1.03356	0.113456	9.10982	8.25166e-20	2.44515e-18	FMNL2
ENSG00000139211	835.36	1.72143	0.189207	9.0981	9.19226e-20	2.71926e-18	AMIGO2
ENSG00000100024	174.924	-3.0568	0.336358	-9.08795	1.00928e-19	2.98061e-18	UPB1
ENSG00000130957	48.1121	-5.54743	0.610495	-9.08678	1.02013e-19	3.00757e-18	FBP2
ENSG00000187098	970.148	-1.40634	0.154775	-9.08633	1.02436e-19	3.01496e-18	MITF
ENSG00000176402	41.0495	-2.27533	0.250429	-9.08574	1.02994e-19	3.02629e-18	GJC3
ENSG00000176597	3848.96	1.17898	0.129791	9.08371	1.0494e-19	3.07831e-18	B3GNT5
ENSG00000198300	240.508	-1.91088	0.210438	-9.08051	1.08065e-19	3.16467e-18	PEG3
ENSG00000157150	215.594	-3.10386	0.342026	-9.07492	1.13764e-19	3.32597e-18	TIMP4
ENSG00000153094	1263.61	0.846569	0.0933051	9.07312	1.15655e-19	3.37563e-18	BCL2L11
ENSG00000161649	83.099	-2.77888	0.306458	-9.06774	1.21513e-19	3.54068e-18	CD300LG
ENSG00000197586	1665.61	0.801983	0.0884547	9.06659	1.22795e-19	3.57208e-18	ENTPD6
ENSG00000134057	2296.35	1.47421	0.162757	9.05772	1.33207e-19	3.86855e-18	CCNB1
ENSG00000133731	647.719	0.853057	0.0941855	9.0572	1.33843e-19	3.88057e-18	IMPA1
ENSG00000273038	155.538	1.49347	0.164906	9.05647	1.34739e-19	3.90006e-18	RP11-479G22.8
ENSG00000117862	2115.09	0.560644	0.061909	9.05593	1.35414e-19	3.91312e-18	TXNDC12
ENSG00000214708	29.2577	-2.04249	0.225692	-9.0499	1.43095e-19	4.12827e-18	AC090616.2
ENSG00000116117	1089.87	-1.30756	0.144509	-9.04826	1.45262e-19	4.18388e-18	PARD3B
ENSG00000172965	700.544	1.39388	0.154124	9.04391	1.51159e-19	4.34658e-18	MIR4435-2HG
ENSG00000255471	52.17	-2.2498	0.248823	-9.04177	1.54151e-19	4.42532e-18	RP11-736K20.5
ENSG00000230417	35.224	-2.8922	0.319887	-9.04133	1.5478e-19	4.43611e-18	LINC00856
ENSG00000102218	844.438	0.721725	0.0798268	9.04113	1.55061e-19	4.43689e-18	RP2
ENSG00000247595	70.398	-0.960554	0.10629	-9.03715	1.60816e-19	4.59404e-18	SPTY2D1-AS1
ENSG00000081760	3716	-1.0623	0.117585	-9.03437	1.64943e-19	4.70425e-18	AACS
ENSG00000198522	1324.63	0.592264	0.0656034	9.02794	1.74928e-19	4.98089e-18	GPN1
ENSG00000272476	42.7908	1.34641	0.149147	9.02742	1.75773e-19	4.99682e-18	RP1-191J18.66
ENSG00000024526	614.24	1.57264	0.174237	9.0259	1.78226e-19	5.05833e-18	DEPDC1
ENSG00000164197	347.818	-1.67765	0.185885	-9.02522	1.79342e-19	5.08174e-18	RNF180
ENSG00000213366	260.409	-1.7863	0.197954	-9.02383	1.81626e-19	5.12986e-18	GSTM2
ENSG00000213853	14335.9	-1.016	0.112591	-9.02383	1.81627e-19	5.12986e-18	EMP2
ENSG00000103429	1751.19	0.635253	0.0704148	9.02158	1.85392e-19	5.22775e-18	BFAR
ENSG00000198554	1182.31	0.964299	0.10691	9.01972	1.88578e-19	5.30903e-18	WDHD1
ENSG00000267577	27.4493	2.66913	0.295961	9.01851	1.90658e-19	5.35897e-18	CTD-2587H24.5
ENSG00000115267	2631.25	1.4278	0.158348	9.01687	1.93541e-19	5.43125e-18	IFIH1
ENSG00000166391	372.91	-4.40411	0.488568	-9.01433	1.98081e-19	5.54975e-18	MOGAT2
ENSG00000136986	2951.86	0.560968	0.0622324	9.01408	1.98532e-19	5.55348e-18	DERL1
ENSG00000165816	437.896	-1.5656	0.173717	-9.01231	2.01766e-19	5.63494e-18	VWA2
ENSG00000135116	82.9846	2.6684	0.296097	9.01191	2.02498e-19	5.64637e-18	HRK
ENSG00000171320	325.657	1.2443	0.138091	9.01073	2.04697e-19	5.6986e-18	ESCO2
ENSG00000240583	5860.07	-1.34981	0.149861	-9.00709	2.11601e-19	5.88142e-18	AQP1
ENSG00000141338	834.923	-2.78445	0.309359	-9.0007	2.24276e-19	6.22384e-18	ABCA8
ENSG00000145916	1625.9	-0.688539	0.0765243	-8.99765	2.30594e-19	6.38902e-18	RMND5B
ENSG00000128641	14000.9	1.34233	0.149273	8.99248	2.41717e-19	6.6866e-18	MYO1B
ENSG00000184661	756.516	1.39143	0.154868	8.98467	2.5951e-19	7.16748e-18	CDCA2
ENSG00000173821	26610	1.04986	0.116956	8.9765	2.79528e-19	7.70819e-18	RNF213
ENSG00000100522	1775	0.835469	0.0930824	8.97559	2.81844e-19	7.7598e-18	GNPNAT1
ENSG00000130940	5475.39	-1.22034	0.135971	-8.97502	2.83299e-19	7.7876e-18	CASZ1
ENSG00000105373	6430.41	-1.05806	0.117919	-8.97276	2.89169e-19	7.93648e-18	GLTSCR2
ENSG00000114854	43.8137	-2.49535	0.278164	-8.97082	2.94325e-19	8.06534e-18	TNNC1
ENSG00000180354	2210.26	-1.06039	0.118208	-8.97051	2.95155e-19	8.07542e-18	MTURN
ENSG00000125285	452.446	-2.16097	0.24094	-8.96888	2.99543e-19	8.18266e-18	SOX21
ENSG00000151623	342.811	-1.9701	0.219695	-8.96743	3.03504e-19	8.27795e-18	NR3C2
ENSG00000142046	931.917	-2.09522	0.233655	-8.96716	3.04259e-19	8.28561e-18	TMEM91
ENSG00000135093	673.539	-0.629152	0.0701644	-8.96683	3.0517e-19	8.2975e-18	USP30
ENSG00000078070	1743.35	-0.881037	0.0982622	-8.96619	3.06957e-19	8.33311e-18	MCCC1
ENSG00000133401	4472.9	-1.38394	0.154517	-8.95656	3.34964e-19	9.07935e-18	PDZD2
ENSG00000078295	338.915	-2.4622	0.274912	-8.95633	3.35673e-19	9.08448e-18	ADCY2
ENSG00000151023	62.8268	2.38255	0.266235	8.94905	3.5855e-19	9.68861e-18	ENKUR
ENSG00000133106	2029.63	1.88954	0.211167	8.94807	3.61748e-19	9.75993e-18	EPSTI1
ENSG00000148600	5570.23	-2.07676	0.232104	-8.94754	3.63486e-19	9.79173e-18	CDHR1
ENSG00000175873	151.616	-1.3084	0.146306	-8.94285	3.79272e-19	1.02013e-17	NA
ENSG00000137441	101.71	-3.34188	0.373759	-8.94126	3.84762e-19	1.0333e-17	FGFBP2
ENSG00000215458	756.323	-1.97282	0.220716	-8.93824	3.95402e-19	1.06025e-17	AATBC
ENSG00000155275	1020.42	-0.943408	0.10558	-8.93548	4.05406e-19	1.08541e-17	TRMT44
ENSG00000134508	742.18	-1.08046	0.120928	-8.9347	4.08272e-19	1.09141e-17	CABLES1
ENSG00000119335	15812.4	0.664426	0.0743712	8.93392	4.11177e-19	1.0951e-17	SET
ENSG00000163071	579.77	-1.19179	0.133399	-8.93406	4.10645e-19	1.0951e-17	SPATA18
ENSG00000176853	3941.32	0.62123	0.0695368	8.93382	4.11531e-19	1.0951e-17	FAM91A1
ENSG00000156802	2706.22	1.18479	0.132663	8.93084	4.22799e-19	1.12337e-17	ATAD2
ENSG00000157456	945.149	1.40789	0.157733	8.92581	4.42464e-19	1.17384e-17	CCNB2
ENSG00000176170	1596.26	1.45626	0.163173	8.92465	4.47118e-19	1.18439e-17	SPHK1
ENSG00000073008	1575.27	0.943365	0.105719	8.92335	4.52391e-19	1.19654e-17	PVR
ENSG00000244675	49.0009	4.2692	0.478467	8.92266	4.55224e-19	1.20222e-17	AC108676.1
ENSG00000155660	7512.14	0.820275	0.0919494	8.92094	4.62345e-19	1.21757e-17	PDIA4
ENSG00000174156	88.1853	-3.04428	0.341251	-8.92092	4.62428e-19	1.21757e-17	GSTA3
ENSG00000089159	4327.46	1.02545	0.114992	8.91754	4.76761e-19	1.25342e-17	PXN
ENSG00000120526	1138.52	0.918468	0.103008	8.91648	4.81346e-19	1.26357e-17	NUDCD1
ENSG00000143149	5132.14	-0.827609	0.0929159	-8.90708	5.23939e-19	1.37332e-17	ALDH9A1
ENSG00000178999	564.455	1.34267	0.15084	8.90124	5.5224e-19	1.44533e-17	AURKB
ENSG00000103855	3810.48	1.13586	0.127636	8.89923	5.62357e-19	1.46961e-17	CD276
ENSG00000131351	251.341	0.823206	0.0925343	8.89622	5.77794e-19	1.5077e-17	HAUS8
ENSG00000124243	94.3426	1.52258	0.171164	8.89543	5.81934e-19	1.51624e-17	BCAS4
ENSG00000196611	12623.7	3.36273	0.378039	8.89519	5.83168e-19	1.51719e-17	MMP1
ENSG00000143226	2315.28	1.80737	0.203248	8.89242	5.979e-19	1.5509e-17	FCGR2A
ENSG00000173207	1154.4	0.939142	0.105611	8.89246	5.97712e-19	1.5509e-17	CKS1B
ENSG00000007255	393.509	-1.10624	0.124442	-8.88965	6.13005e-19	1.58773e-17	TRAPPC6A
ENSG00000165501	475.958	0.735756	0.082799	8.88605	6.33207e-19	1.63763e-17	LRR1
ENSG00000167996	31793.5	1.29868	0.146242	8.88034	6.66557e-19	1.72133e-17	FTH1
ENSG00000076604	1840.21	1.03089	0.1161	8.87935	6.72518e-19	1.73416e-17	TRAF4
ENSG00000152253	127.884	1.19699	0.134843	8.87686	6.87741e-19	1.77081e-17	SPC25
ENSG00000186395	372461	-2.65324	0.29896	-8.87492	6.99826e-19	1.79927e-17	KRT10
ENSG00000168243	174.533	2.45673	0.277046	8.86759	7.47457e-19	1.91891e-17	GNG4
ENSG00000197122	2555.47	0.762965	0.0860916	8.86224	7.84207e-19	2.01031e-17	SRC
ENSG00000105329	2140.43	0.982771	0.110905	8.86137	7.90364e-19	2.02312e-17	TGFB1
ENSG00000143384	19014.4	0.679452	0.0766902	8.8597	8.02273e-19	2.04919e-17	MCL1
ENSG00000251432	167.168	-1.47171	0.166114	-8.85962	8.02892e-19	2.04919e-17	RP11-420A23.1
ENSG00000160746	1886.52	-0.857593	0.0969014	-8.85017	8.73868e-19	2.22709e-17	ANO10
ENSG00000177409	2417.57	1.84489	0.20852	8.84756	8.9457e-19	2.27653e-17	SAMD9L
ENSG00000136044	4647.88	-0.735608	0.0831498	-8.84678	9.00775e-19	2.28899e-17	APPL2
ENSG00000136875	2180.41	0.660887	0.074753	8.84095	9.49113e-19	2.40483e-17	PRPF4
ENSG00000185345	182.691	-1.53769	0.173925	-8.84109	9.47877e-19	2.40483e-17	PARK2
ENSG00000160710	20366.6	0.572169	0.0647316	8.8391	9.6496e-19	2.44145e-17	ADAR
ENSG00000163331	2045.22	-2.09114	0.236653	-8.83632	9.89267e-19	2.49933e-17	DAPL1
ENSG00000204525	33391.9	1.31131	0.148439	8.83397	1.01026e-18	2.5487e-17	HLA-C
ENSG00000168615	6504.84	1.00996	0.11441	8.82749	1.07054e-18	2.69688e-17	ADAM9
ENSG00000094804	869.885	1.32262	0.14992	8.82221	1.12223e-18	2.82016e-17	CDC6
ENSG00000154319	1539.81	-1.44559	0.163862	-8.822	1.12432e-18	2.82016e-17	FAM167A
ENSG00000197928	240.086	-1.45289	0.164688	-8.82208	1.12348e-18	2.82016e-17	ZNF677
ENSG00000171492	1750.78	0.992597	0.112553	8.81892	1.15568e-18	2.89467e-17	LRRC8D
ENSG00000203747	1532.33	2.16196	0.245346	8.81189	1.23057e-18	3.07783e-17	FCGR3A
ENSG00000122121	218.393	-2.46993	0.280303	-8.81163	1.23341e-18	3.08054e-17	XPNPEP2
ENSG00000140367	3038.75	1.03005	0.116924	8.8096	1.25597e-18	3.1324e-17	UBE2Q2
ENSG00000132692	163.423	-3.00667	0.341512	-8.804	1.32021e-18	3.28792e-17	BCAN
ENSG00000233818	24.8626	2.03621	0.231395	8.79973	1.37148e-18	3.41076e-17	AP000695.4
ENSG00000122729	2993.17	-1.50069	0.170658	-8.79357	1.44881e-18	3.59796e-17	ACO1
ENSG00000049540	2343.94	-2.39726	0.272623	-8.7933	1.45232e-18	3.60154e-17	ELN
ENSG00000130475	652.713	-1.48268	0.168662	-8.79088	1.48391e-18	3.67468e-17	FCHO1
ENSG00000149554	815.747	1.11354	0.126733	8.78655	1.54227e-18	3.81379e-17	CHEK1
ENSG00000156970	857.911	1.18299	0.13464	8.78631	1.54554e-18	3.81647e-17	BUB1B
ENSG00000235903	105.757	-2.65329	0.302029	-8.78489	1.56511e-18	3.85936e-17	CPB2-AS1
ENSG00000272620	60.1337	3.74106	0.425863	8.78466	1.56832e-18	3.86183e-17	AFAP1-AS1
ENSG00000150551	237.888	2.27934	0.259521	8.78288	1.59347e-18	3.91823e-17	LYPD1
ENSG00000149809	3214.87	-2.00281	0.228137	-8.77901	1.64918e-18	4.04663e-17	TM7SF2
ENSG00000243742	77.5024	2.1984	0.250418	8.77893	1.65032e-18	4.04663e-17	RPLP0P2
ENSG00000170293	130.239	-1.26431	0.144069	-8.77572	1.69808e-18	4.15791e-17	CMTM8
ENSG00000177150	935.872	0.889523	0.101372	8.77484	1.71141e-18	4.1847e-17	FAM210A
ENSG00000225492	355.06	2.15578	0.245778	8.77122	1.76736e-18	4.31548e-17	GBP1P1
ENSG00000186007	69.8019	2.66272	0.303681	8.76816	1.81616e-18	4.42843e-17	LEMD1
ENSG00000171848	2393.13	1.43683	0.163895	8.76679	1.83837e-18	4.47636e-17	RRM2
ENSG00000106799	5288.54	1.06328	0.121329	8.76357	1.89165e-18	4.59968e-17	TGFBR1
ENSG00000034063	1049.62	1.38704	0.158326	8.76066	1.94114e-18	4.71025e-17	NA
ENSG00000149150	360.553	-1.53367	0.175065	-8.76058	1.94251e-18	4.71025e-17	SLC43A1
ENSG00000136824	2566.58	0.828226	0.0945644	8.75832	1.98176e-18	4.79877e-17	SMC2
ENSG00000174371	487.003	1.24817	0.142553	8.75584	2.0259e-18	4.89887e-17	EXO1
ENSG00000114650	5062.29	-0.835619	0.0954478	-8.75473	2.04599e-18	4.94061e-17	SCAP
ENSG00000075188	845.983	0.777583	0.0888233	8.75428	2.05419e-18	4.95358e-17	NUP37
ENSG00000018625	191.565	-3.21994	0.367944	-8.75118	2.11128e-18	5.08423e-17	ATP1A2
ENSG00000073803	1324.32	0.703954	0.0804498	8.75023	2.12923e-18	5.1204e-17	MAP3K13
ENSG00000128383	886.747	2.86547	0.3275	8.74954	2.14217e-18	5.14445e-17	APOBEC3A
ENSG00000130751	74.5684	-1.84809	0.211245	-8.74857	2.16066e-18	5.18172e-17	NPAS1
ENSG00000152642	1020.68	-1.07658	0.123083	-8.74672	2.19647e-18	5.2604e-17	GPD1L
ENSG00000261061	154.257	0.977257	0.11176	8.74427	2.24465e-18	5.36844e-17	RP11-303E16.2
ENSG00000152818	13021.5	-0.875449	0.100132	-8.74297	2.27055e-18	5.42296e-17	UTRN
ENSG00000183798	353.192	-3.11203	0.356339	-8.73334	2.47269e-18	5.89768e-17	EMILIN3
ENSG00000003989	1337.75	-1.83092	0.209654	-8.73305	2.4789e-18	5.90443e-17	SLC7A2
ENSG00000116544	114.387	2.64144	0.302625	8.72841	2.58272e-18	6.14335e-17	DLGAP3
ENSG00000005059	1332.56	0.929467	0.106495	8.72782	2.5962e-18	6.16702e-17	MCUB
ENSG00000110446	821.716	1.40753	0.161425	8.7194	2.79676e-18	6.63443e-17	SLC15A3
ENSG00000143476	804.144	1.13407	0.130067	8.71908	2.80472e-18	6.64429e-17	DTL
ENSG00000143365	723.916	-1.92591	0.220927	-8.71739	2.84695e-18	6.72612e-17	RORC
ENSG00000168079	1296.89	-2.93493	0.336675	-8.7174	2.8467e-18	6.72612e-17	SCARA5
ENSG00000172296	3884.34	-1.30733	0.149984	-8.71644	2.87077e-18	6.77323e-17	SPTLC3
ENSG00000140350	2870.81	0.570731	0.0654851	8.71544	2.89643e-18	6.82456e-17	ANP32A
ENSG00000167004	16838.1	0.716791	0.0822606	8.71366	2.94221e-18	6.92311e-17	PDIA3
ENSG00000137757	47.9368	2.36324	0.271224	8.71325	2.9529e-18	6.93892e-17	CASP5
ENSG00000168487	2523.63	1.08892	0.125017	8.71016	3.03444e-18	7.12096e-17	BMP1
ENSG00000130775	1080.3	1.30567	0.149992	8.70494	3.17756e-18	7.44683e-17	THEMIS2
ENSG00000009765	42.2078	-3.16852	0.364076	-8.7029	3.23501e-18	7.5713e-17	IYD
ENSG00000231638	35.4409	2.54839	0.292886	8.70096	3.29084e-18	7.69167e-17	AC011738.4
ENSG00000035499	410.931	1.2814	0.147291	8.69982	3.32398e-18	7.75877e-17	DEPDC1B
ENSG00000143867	171.902	-2.3148	0.266171	-8.69669	3.41707e-18	7.96541e-17	OSR1
ENSG00000051180	321.677	1.19513	0.137433	8.69613	3.43398e-18	7.99418e-17	RAD51
ENSG00000100632	2713.6	0.542263	0.0623642	8.69511	3.46496e-18	8.05557e-17	ERH
ENSG00000248727	53.0715	-1.39622	0.160622	-8.69257	3.54332e-18	8.22681e-17	CTC-236F12.4
ENSG00000038274	2598.55	0.567492	0.065302	8.69028	3.61546e-18	8.38316e-17	MAT2B
ENSG00000167769	1381.26	-2.5363	0.292149	-8.68153	3.90466e-18	9.04174e-17	ACER1
ENSG00000185467	28.5758	2.35569	0.27151	8.67626	4.08987e-18	9.45811e-17	KPNA7
ENSG00000090339	3093.18	1.45642	0.167945	8.67204	4.24462e-18	9.80299e-17	ICAM1
ENSG00000108106	754.472	1.32438	0.152736	8.67102	4.28249e-18	9.87741e-17	UBE2S
ENSG00000198722	4227.26	-0.823388	0.0949626	-8.67066	4.29624e-18	9.89607e-17	UNC13B
ENSG00000255960	29.6568	-2.10261	0.242511	-8.67015	4.31544e-18	9.92722e-17	RP11-459D22.1
ENSG00000214456	430.516	-2.92062	0.337073	-8.66466	4.52848e-18	1.04036e-16	PLIN5
ENSG00000084444	681.475	-1.16608	0.134592	-8.66384	4.56132e-18	1.04653e-16	FAM234B
ENSG00000267727	50.1936	-1.49902	0.173039	-8.66288	4.59979e-18	1.05397e-16	CTD-2540B15.7
ENSG00000165899	54.9367	-2.43273	0.280979	-8.65806	4.79848e-18	1.09806e-16	OTOGL
ENSG00000159110	816.648	0.761818	0.0879972	8.6573	4.83074e-18	1.104e-16	IFNAR2
ENSG00000136193	4118.49	1.01194	0.116907	8.65594	4.88887e-18	1.11582e-16	SCRN1
ENSG00000154978	1374.2	0.937534	0.108332	8.65425	4.96151e-18	1.1301e-16	VOPP1
ENSG00000165704	592.296	1.03851	0.120001	8.65419	4.96434e-18	1.1301e-16	HPRT1
ENSG00000187773	51.8763	-2.42108	0.279769	-8.65385	4.97924e-18	1.13202e-16	FAM69C
ENSG00000130309	4982.83	0.80406	0.0929159	8.65363	4.98858e-18	1.13267e-16	COLGALT1
ENSG00000162882	141.11	-1.35962	0.157151	-8.65171	5.0732e-18	1.15038e-16	HAAO
ENSG00000245573	104.452	-1.37871	0.159365	-8.65127	5.0929e-18	1.15336e-16	BDNF-AS
ENSG00000153902	133.463	-1.59149	0.183969	-8.65087	5.11103e-18	1.15489e-16	LGI4
ENSG00000162676	88.9454	1.50497	0.173968	8.65082	5.11287e-18	1.15489e-16	GFI1
ENSG00000155158	5269.21	-1.11065	0.128416	-8.64886	5.20175e-18	1.17345e-16	TTC39B
ENSG00000143641	5012.98	0.895936	0.103596	8.64837	5.22401e-18	1.17695e-16	GALNT2
ENSG00000261026	177.568	-2.04343	0.236286	-8.64814	5.23446e-18	1.17779e-16	CTD-3247F14.2
ENSG00000181804	987.751	-1.05129	0.121677	-8.64	5.62137e-18	1.26322e-16	SLC9A9
ENSG00000168952	403.449	-2.10499	0.243648	-8.63946	5.64772e-18	1.26751e-16	STXBP6
ENSG00000103184	76.9306	-1.69356	0.196034	-8.63911	5.66522e-18	1.26981e-16	SEC14L5
ENSG00000175040	1995.19	1.78022	0.2061	8.63762	5.73939e-18	1.28479e-16	CHST2
ENSG00000144959	678.071	1.29549	0.150028	8.63503	5.87117e-18	1.3126e-16	NCEH1
ENSG00000165806	2274.47	0.82347	0.0954252	8.62948	6.16299e-18	1.37609e-16	CASP7
ENSG00000034510	39682.5	1.156	0.133964	8.62915	6.18093e-18	1.37833e-16	TMSB10
ENSG00000150656	38.9027	-3.14008	0.363931	-8.62823	6.23103e-18	1.38773e-16	CNDP1
ENSG00000130829	117.468	2.62402	0.304415	8.61989	6.70192e-18	1.48769e-16	DUSP9
ENSG00000137478	1739.22	0.587268	0.0681299	8.61983	6.70535e-18	1.48769e-16	FCHSD2
ENSG00000186479	28.9699	-2.5688	0.298009	-8.61985	6.70412e-18	1.48769e-16	RGS7BP
ENSG00000254826	43.4104	-2.1099	0.244802	-8.61883	6.76398e-18	1.49879e-16	CTD-2530H12.2
ENSG00000163431	728.607	-2.16751	0.251511	-8.61797	6.81488e-18	1.50816e-16	LMOD1
ENSG00000165152	982.19	-1.36218	0.158125	-8.61456	7.02105e-18	1.55179e-16	TMEM246
ENSG00000196584	316.881	1.15715	0.134327	8.61442	7.02979e-18	1.55179e-16	XRCC2
ENSG00000268416	180.282	-3.07982	0.357531	-8.61413	7.04751e-18	1.55374e-16	CTD-2626G11.2
ENSG00000159167	997.239	2.66785	0.309714	8.61392	7.06069e-18	1.55468e-16	STC1
ENSG00000221963	7707.72	1.39558	0.162038	8.61266	7.13847e-18	1.56983e-16	APOL6
ENSG00000152778	1531.46	1.01301	0.117763	8.60204	7.83099e-18	1.71997e-16	IFIT5
ENSG00000166482	2283.07	-2.45121	0.285016	-8.60025	7.95446e-18	1.74489e-16	MFAP4
ENSG00000083444	4121.73	0.98006	0.113968	8.59941	8.0129e-18	1.75551e-16	PLOD1
ENSG00000164056	1440.44	-1.01722	0.118402	-8.59123	8.60421e-18	1.8827e-16	SPRY1
ENSG00000224032	708.38	-0.698166	0.081294	-8.58816	8.83698e-18	1.93121e-16	EPB41L4A-AS1
ENSG00000226057	42.883	-3.44457	0.401301	-8.58351	9.20218e-18	2.00851e-16	PHF2P2
ENSG00000138207	89.1074	-3.86855	0.450718	-8.58309	9.23578e-18	2.01333e-16	RBP4
ENSG00000101057	1585.94	1.57343	0.183353	8.58144	9.36959e-18	2.03996e-16	MYBL2
ENSG00000260166	50.0556	-2.31797	0.270128	-8.58102	9.40317e-18	2.04472e-16	RP11-863P13.6
ENSG00000175066	1873.38	-1.2855	0.149977	-8.57132	1.02306e-17	2.22188e-16	GK5
ENSG00000172053	8265.48	-0.628013	0.0732731	-8.57085	1.02726e-17	2.22823e-16	QARS
ENSG00000226358	86.6656	-2.44033	0.284745	-8.57023	1.03274e-17	2.23736e-16	KRT8P38
ENSG00000133056	3811.11	-0.982652	0.1147	-8.56712	1.06107e-17	2.29588e-16	PIK3C2B
ENSG00000131944	180.88	0.829609	0.0968647	8.56461	1.08441e-17	2.34347e-16	FAAP24
ENSG00000120254	1327.45	1.01586	0.118644	8.56226	1.10681e-17	2.38893e-16	MTHFD1L
ENSG00000172239	2386.51	0.577184	0.0674142	8.56176	1.11162e-17	2.39635e-16	PAIP1
ENSG00000111058	321.095	-2.11986	0.247645	-8.56005	1.12814e-17	2.42897e-16	ACSS3
ENSG00000159214	160.115	1.17804	0.13764	8.55885	1.13998e-17	2.45146e-16	CCDC24
ENSG00000116478	4852.39	0.721342	0.0843181	8.55501	1.17862e-17	2.53143e-16	HDAC1
ENSG00000178761	2786.85	-0.602744	0.0704639	-8.55394	1.18958e-17	2.55184e-16	FAM219B
ENSG00000126247	6816.13	0.774759	0.0906332	8.54829	1.24922e-17	2.67648e-16	CAPNS1
ENSG00000131373	1124.69	-1.15293	0.134881	-8.54779	1.25471e-17	2.68015e-16	HACL1
ENSG00000131747	6082.71	1.23541	0.144527	8.54799	1.2525e-17	2.68015e-16	TOP2A
ENSG00000164933	1279.61	0.669886	0.0783702	8.54771	1.25553e-17	2.68015e-16	SLC25A32
ENSG00000088325	2333.11	1.22822	0.143711	8.54641	1.26971e-17	2.70712e-16	TPX2
ENSG00000089220	9325.42	-0.576544	0.0674854	-8.54325	1.30503e-17	2.77902e-16	PEBP1
ENSG00000115255	585.081	-1.92978	0.225947	-8.54086	1.33231e-17	2.83367e-16	REEP6
ENSG00000173926	1153.79	-1.51368	0.177237	-8.54044	1.33714e-17	2.84048e-16	MARCH3
ENSG00000122707	590.562	-1.53553	0.179881	-8.53636	1.38515e-17	2.93863e-16	RECK
ENSG00000162998	406.211	-1.97485	0.231349	-8.53623	1.3867e-17	2.93863e-16	FRZB
ENSG00000111291	68.2105	-3.47082	0.40665	-8.53514	1.39988e-17	2.9558e-16	GPRC5D
ENSG00000143799	5742.78	0.641499	0.0751597	8.53515	1.3997e-17	2.9558e-16	PARP1
ENSG00000163820	5800.46	-0.77187	0.0904329	-8.53528	1.3982e-17	2.9558e-16	FYCO1
ENSG00000148834	2626.32	1.02811	0.120464	8.53461	1.40631e-17	2.96581e-16	GSTO1
ENSG00000171302	2570.76	0.761343	0.0892125	8.53404	1.41321e-17	2.97676e-16	CANT1
ENSG00000230989	4089.47	0.660352	0.0773924	8.53251	1.43206e-17	3.01284e-16	HSBP1
ENSG00000121858	8827.42	1.06629	0.124984	8.53136	1.44635e-17	3.03924e-16	TNFSF10
ENSG00000120742	7153	0.759659	0.0890696	8.52882	1.47848e-17	3.10304e-16	SERP1
ENSG00000181381	2236.05	1.3867	0.162628	8.52682	1.50431e-17	3.15347e-16	DDX60L
ENSG00000180769	68.6208	-1.16939	0.137159	-8.52582	1.51726e-17	3.1768e-16	WDFY3-AS2
ENSG00000161888	443.58	1.20407	0.141248	8.52449	1.5349e-17	3.2099e-16	SPC24
ENSG00000170340	1601.75	0.805846	0.094538	8.52405	1.54074e-17	3.21824e-16	B3GNT2
ENSG00000165197	40.1194	-2.8496	0.334325	-8.52343	1.54893e-17	3.2314e-16	VEGFD
ENSG00000198513	469.417	-1.11553	0.13088	-8.5233	1.55073e-17	3.2314e-16	ATL1
ENSG00000111331	7368.57	1.46177	0.171513	8.52281	1.55733e-17	3.2411e-16	OAS3
ENSG00000173638	340.851	1.0324	0.121136	8.52268	1.5591e-17	3.2411e-16	SLC19A1
ENSG00000171517	1624.04	1.30812	0.153543	8.51956	1.6016e-17	3.32551e-16	LPAR3
ENSG00000113460	1455.48	0.678856	0.0796858	8.51916	1.60715e-17	3.33306e-16	BRIX1
ENSG00000134321	2251.66	2.53535	0.29762	8.51877	1.61258e-17	3.34038e-16	RSAD2
ENSG00000140464	4272.63	0.909052	0.106766	8.51442	1.67423e-17	3.46396e-16	PML
ENSG00000160471	58.0043	2.23046	0.261974	8.51407	1.67938e-17	3.47051e-16	COX6B2
ENSG00000006634	711.861	0.882724	0.103697	8.51256	1.70134e-17	3.51174e-16	DBF4
ENSG00000125089	1871.87	1.22371	0.14376	8.5122	1.70663e-17	3.51853e-16	SH3TC1
ENSG00000108576	79.4125	-2.36038	0.277313	-8.51161	1.71541e-17	3.53246e-16	SLC6A4
ENSG00000099260	4954.81	-0.973338	0.114367	-8.51064	1.72976e-17	3.55362e-16	PALMD
ENSG00000186207	651.584	-3.07997	0.361891	-8.51075	1.72808e-17	3.55362e-16	LCE5A
ENSG00000184900	3480.77	0.538834	0.0633149	8.51038	1.73368e-17	3.5575e-16	SUMO3
ENSG00000084674	311.676	-2.77544	0.326362	-8.5042	1.82858e-17	3.74783e-16	APOB
ENSG00000173338	704.076	-2.08623	0.245419	-8.5007	1.8845e-17	3.85794e-16	KCNK7
ENSG00000137965	2183.16	1.73886	0.20457	8.50009	1.89443e-17	3.87372e-16	IFI44
ENSG00000151892	1899.28	-2.23798	0.263297	-8.49983	1.89865e-17	3.87782e-16	GFRA1
ENSG00000223478	80.1095	1.14775	0.135072	8.49726	1.9412e-17	3.96008e-16	RP11-545E17.3
ENSG00000134363	1493.61	2.03011	0.239044	8.4926	2.0207e-17	4.11747e-16	FST
ENSG00000183527	1325.52	0.828865	0.0976237	8.49041	2.05913e-17	4.1909e-16	PSMG1
ENSG00000080546	1464.88	-0.80985	0.0954171	-8.48747	2.11178e-17	4.29306e-16	SESN1
ENSG00000147224	1351.21	0.787281	0.0927639	8.48693	2.12167e-17	4.30314e-16	PRPS1
ENSG00000237037	150.801	-0.867757	0.102245	-8.48706	2.11933e-17	4.30314e-16	NDUFA6-AS1
ENSG00000205531	5830.07	0.495871	0.0584301	8.48658	2.12815e-17	4.3113e-16	NAP1L4
ENSG00000171867	17758.4	1.01919	0.120135	8.4837	2.18136e-17	4.41397e-16	PRNP
ENSG00000128595	8258.96	0.940163	0.110837	8.48239	2.20623e-17	4.45913e-16	CALU
ENSG00000161850	116.221	-3.72552	0.439251	-8.48152	2.22263e-17	4.4871e-16	KRT82
ENSG00000118402	5916.21	-2.03295	0.239726	-8.4803	2.24623e-17	4.52952e-16	ELOVL4
ENSG00000131236	22241.1	0.833304	0.0982835	8.47858	2.27966e-17	4.59162e-16	CAP1
ENSG00000185046	137.366	-2.0501	0.241941	-8.47355	2.38023e-17	4.78868e-16	ANKS1B
ENSG00000135334	1109.62	0.57405	0.0677603	8.47177	2.4169e-17	4.85685e-16	AKIRIN2
ENSG00000131238	4551.8	0.598301	0.0706309	8.47081	2.43685e-17	4.89132e-16	PPT1
ENSG00000125870	1327.72	0.510131	0.0602318	8.46946	2.46544e-17	4.94303e-16	SNRPB2
ENSG00000115641	3111.82	1.01567	0.119924	8.46929	2.46892e-17	4.94434e-16	FHL2
ENSG00000113916	4438.4	-0.692865	0.0818163	-8.46854	2.48478e-17	4.97041e-16	BCL6
ENSG00000131203	986.583	3.09429	0.365749	8.46017	2.66998e-17	5.33478e-16	IDO1
ENSG00000121931	917.718	0.808181	0.0955959	8.45413	2.81175e-17	5.61162e-16	LRIF1
ENSG00000130939	4741.08	-0.517154	0.0611793	-8.45308	2.83725e-17	5.64962e-16	UBE4B
ENSG00000155011	255.392	-1.89749	0.224471	-8.45319	2.8346e-17	5.64962e-16	DKK2
ENSG00000160326	217.653	1.34417	0.159019	8.45289	2.84184e-17	5.65232e-16	SLC2A6
ENSG00000173898	15547.6	-1.4123	0.1671	-8.45185	2.86729e-17	5.69645e-16	SPTBN2
ENSG00000133083	889.542	-2.09914	0.248439	-8.44933	2.92972e-17	5.81389e-16	DCLK1
ENSG00000100221	3834.88	0.780318	0.0923632	8.44836	2.95414e-17	5.8557e-16	JOSD1
ENSG00000165495	145.645	-1.70264	0.201548	-8.44783	2.96777e-17	5.87604e-16	PKNOX2
ENSG00000099331	5193.2	0.626457	0.0741754	8.44562	3.02426e-17	5.98112e-16	MYO9B
ENSG00000204195	1254.06	-4.60554	0.545387	-8.44453	3.05262e-17	6.0304e-16	AWAT1
ENSG00000152463	123.897	-3.58252	0.424264	-8.44409	3.06431e-17	6.04665e-16	OLAH
ENSG00000131969	877.337	-2.71703	0.321849	-8.44194	3.12124e-17	6.15204e-16	ABHD12B
ENSG00000108829	6986.1	0.862855	0.102215	8.44161	3.12985e-17	6.16206e-16	LRRC59
ENSG00000100031	221.291	1.60027	0.189628	8.439	3.20077e-17	6.29461e-16	GGT1
ENSG00000261578	190.349	-1.75355	0.207795	-8.43883	3.20537e-17	6.29658e-16	RP11-21L23.2
ENSG00000198959	1648.55	2.09338	0.248133	8.43655	3.26856e-17	6.41349e-16	TGM2
ENSG00000235257	112.751	-1.24419	0.147518	-8.43421	3.33442e-17	6.53538e-16	ITGA9-AS1
ENSG00000234745	72724.3	1.31501	0.156019	8.42853	3.50026e-17	6.85274e-16	HLA-B
ENSG00000185043	2014.04	0.759921	0.0901744	8.42724	3.53911e-17	6.92105e-16	CIB1
ENSG00000165118	575.342	0.777372	0.0922592	8.42596	3.57813e-17	6.98954e-16	C9orf64
ENSG00000138606	290.139	-1.52531	0.181028	-8.42582	3.58218e-17	6.98964e-16	SHF
ENSG00000224307	74.4272	-2.12865	0.252745	-8.42211	3.69763e-17	7.20688e-16	RP11-344B5.2
ENSG00000167815	8123.13	-1.15584	0.137261	-8.42073	3.74155e-17	7.28435e-16	PRDX2
ENSG00000123243	1664.9	-1.93453	0.229763	-8.41967	3.77533e-17	7.33378e-16	ITIH5
ENSG00000178752	33.6264	1.88644	0.224049	8.41975	3.77282e-17	7.33378e-16	ERFE
ENSG00000136108	2865.24	0.92885	0.11034	8.41808	3.82711e-17	7.42612e-16	CKAP2
ENSG00000115339	1837.9	1.2092	0.143666	8.41674	3.87104e-17	7.50304e-16	GALNT3
ENSG00000138772	2494.42	1.75216	0.208232	8.41447	3.94662e-17	7.64106e-16	ANXA3
ENSG00000175390	7154.14	-0.550116	0.0654521	-8.40486	4.28386e-17	8.28482e-16	EIF3F
ENSG00000093009	503.333	1.25342	0.149155	8.40345	4.33567e-17	8.37575e-16	CDC45
ENSG00000228742	85.4082	2.89077	0.344041	8.40239	4.37485e-17	8.44211e-16	RP5-884M6.1
ENSG00000006007	4455.59	-0.600668	0.0714894	-8.40219	4.38217e-17	8.44692e-16	GDE1
ENSG00000136122	486.507	1.12551	0.134009	8.39879	4.51112e-17	8.6859e-16	BORA
ENSG00000123219	299.249	1.2438	0.148108	8.39794	4.54384e-17	8.73927e-16	CENPK
ENSG00000184811	81.5855	-4.36679	0.520017	-8.39739	4.56517e-17	8.77065e-16	TUSC5
ENSG00000130303	2531.7	2.27687	0.271207	8.39532	4.64613e-17	8.91638e-16	BST2
ENSG00000182481	4373.71	0.980858	0.11685	8.39419	4.6912e-17	8.99301e-16	KPNA2
ENSG00000070601	952.918	-2.17964	0.259704	-8.39279	4.74742e-17	9.09081e-16	FRMPD1
ENSG00000171631	251.681	1.68559	0.200931	8.38892	4.90609e-17	9.38437e-16	P2RY6
ENSG00000092445	2351.46	-1.14072	0.135984	-8.38863	4.91854e-17	9.39791e-16	TYRO3
ENSG00000105825	246.835	3.05073	0.363777	8.38627	5.0183e-17	9.57805e-16	TFPI2
ENSG00000078596	882.113	-1.63996	0.195562	-8.38589	5.03426e-17	9.59803e-16	ITM2A
ENSG00000138160	1785.43	1.05912	0.126323	8.3842	5.10707e-17	9.71566e-16	KIF11
ENSG00000163864	444.705	-1.57903	0.188333	-8.38427	5.10427e-17	9.71566e-16	NMNAT3
ENSG00000150471	2366.93	-2.29088	0.273298	-8.38234	5.18872e-17	9.86026e-16	ADGRL3
ENSG00000147065	29570.3	0.894794	0.106776	8.38008	5.28897e-17	1.00399e-15	MSN
ENSG00000172828	76.5245	-1.68861	0.201514	-8.37961	5.3102e-17	1.00692e-15	CES3
ENSG00000250266	42.2656	-4.41005	0.526473	-8.37659	5.44818e-17	1.03197e-15	LINC01612
ENSG00000163590	2083.73	-1.19408	0.142582	-8.37466	5.53813e-17	1.04787e-15	PPM1L
ENSG00000184979	418.604	1.49449	0.178466	8.37408	5.56561e-17	1.05193e-15	USP18
ENSG00000120915	1028.31	-1.32973	0.158827	-8.37218	5.65617e-17	1.06789e-15	EPHX2
ENSG00000125148	7798.44	1.64287	0.196256	8.37109	5.70858e-17	1.07663e-15	MT2A
ENSG00000089063	2168.31	0.677657	0.080989	8.36728	5.89654e-17	1.11066e-15	TMEM230
ENSG00000143498	207.11	0.882028	0.105415	8.36717	5.90177e-17	1.11066e-15	TAF1A
ENSG00000182389	787.443	-2.3716	0.283485	-8.3659	5.96593e-17	1.12153e-15	CACNB4
ENSG00000053254	7980.02	-0.798833	0.0954968	-8.36503	6.0099e-17	1.12858e-15	FOXN3
ENSG00000196684	212.341	1.88904	0.22596	8.36006	6.26845e-17	1.17587e-15	HSH2D
ENSG00000102195	54.1971	4.01917	0.480806	8.35925	6.3119e-17	1.18275e-15	GPR50
ENSG00000231925	12048.1	0.796792	0.0953462	8.35683	6.4427e-17	1.20597e-15	TAPBP
ENSG00000140451	174.081	1.38376	0.165602	8.35592	6.49243e-17	1.21398e-15	PIF1
ENSG00000136048	970.294	1.19836	0.143587	8.3459	7.06755e-17	1.32011e-15	DRAM1
ENSG00000164754	8220.1	0.642389	0.0769823	8.34464	7.14337e-17	1.33284e-15	RAD21
ENSG00000101986	581.382	1.19533	0.143294	8.34179	7.31729e-17	1.36384e-15	ABCD1
ENSG00000115163	253.773	1.22323	0.146657	8.34075	7.38218e-17	1.37447e-15	CENPA
ENSG00000238266	389.967	2.84195	0.340786	8.33938	7.46822e-17	1.38901e-15	LINC00707
ENSG00000163689	214.546	1.77115	0.212462	8.3363	7.66484e-17	1.42406e-15	C3orf67
ENSG00000182022	2023.09	0.714273	0.0857224	8.33239	7.92244e-17	1.47036e-15	CHST15
ENSG00000105011	643.242	1.26612	0.152048	8.32712	8.28334e-17	1.53571e-15	ASF1B
ENSG00000111452	330.365	-2.09709	0.251867	-8.32619	8.34871e-17	1.54619e-15	ADGRD1
ENSG00000186185	541.051	1.22748	0.147439	8.3253	8.41132e-17	1.55614e-15	KIF18B
ENSG00000165810	214.513	-2.14793	0.258211	-8.31848	8.91001e-17	1.64666e-15	BTNL9
ENSG00000170027	11921.5	0.622081	0.0747875	8.31799	8.9469e-17	1.65173e-15	YWHAG
ENSG00000067066	4447.69	0.801316	0.0963735	8.31469	9.19936e-17	1.69654e-15	SP100
ENSG00000171729	820.211	0.726452	0.0874013	8.31169	9.43507e-17	1.73818e-15	TMEM51
ENSG00000111012	383.429	1.85763	0.223681	8.30482	9.99671e-17	1.83778e-15	CYP27B1
ENSG00000126217	1417.82	-1.34002	0.161354	-8.30483	9.99637e-17	1.83778e-15	MCF2L
ENSG00000130528	35.249	-1.94666	0.23441	-8.30452	1.00221e-16	1.8405e-15	HRC
ENSG00000117834	63.0282	-2.24738	0.270643	-8.30384	1.00795e-16	1.84912e-15	SLC5A9
ENSG00000256139	30.7027	-1.34971	0.162571	-8.30228	1.02129e-16	1.87162e-15	RP11-968O1.5
ENSG00000108381	121.967	-2.12512	0.255984	-8.30175	1.02588e-16	1.87806e-15	ASPA
ENSG00000100399	114.773	-1.50713	0.181555	-8.30123	1.03037e-16	1.88431e-15	CHADL
ENSG00000148985	1638.47	-0.69564	0.0838438	-8.29686	1.06901e-16	1.95292e-15	PGAP2
ENSG00000267924	397.318	-3.33086	0.401478	-8.29648	1.07238e-16	1.95703e-15	RP11-255H23.4
ENSG00000135218	8351.8	-2.14593	0.258698	-8.29512	1.08472e-16	1.97749e-15	CD36
ENSG00000125571	1002.83	-2.83894	0.342277	-8.29427	1.09256e-16	1.98764e-15	IL37
ENSG00000135424	719.83	-1.64693	0.19856	-8.29437	1.09166e-16	1.98764e-15	ITGA7
ENSG00000166292	73.1737	-1.96897	0.237475	-8.29127	1.12042e-16	2.0362e-15	TMEM100
ENSG00000083123	694.684	-1.0704	0.12912	-8.29	1.13245e-16	2.05546e-15	BCKDHB
ENSG00000188730	113.121	-2.35856	0.284509	-8.28991	1.13337e-16	2.05546e-15	VWC2
ENSG00000009954	6156.17	0.572664	0.0690858	8.28918	1.14034e-16	2.06596e-15	BAZ1B
ENSG00000213971	314.374	-1.61632	0.194998	-8.28888	1.14319e-16	2.06898e-15	NA
ENSG00000011590	29.9159	2.39862	0.289398	8.28831	1.14872e-16	2.07684e-15	ZBTB32
ENSG00000135047	5812.11	1.24222	0.149894	8.28728	1.15871e-16	2.09199e-15	CTSL
ENSG00000175198	857.693	-0.829339	0.100075	-8.2872	1.15949e-16	2.09199e-15	PCCA
ENSG00000159202	5031.61	0.419838	0.0506637	8.28676	1.16371e-16	2.09744e-15	UBE2Z
ENSG00000186431	78.8907	3.01234	0.363526	8.28644	1.16689e-16	2.101e-15	FCAR
ENSG00000148180	27243.5	-1.03101	0.124432	-8.28569	1.17424e-16	2.11205e-15	GSN
ENSG00000111817	5000.52	0.749419	0.0904784	8.28285	1.20262e-16	2.16089e-15	DSE
ENSG00000187288	138.077	-4.20904	0.50838	-8.27932	1.23878e-16	2.22357e-15	CIDEC
ENSG00000120913	1523.9	-1.16686	0.140972	-8.27727	1.26035e-16	2.25997e-15	PDLIM2
ENSG00000170191	430.895	0.6363	0.0768843	8.27607	1.27304e-16	2.28039e-15	NANP
ENSG00000171587	91.7516	2.51847	0.304316	8.27584	1.27553e-16	2.28251e-15	DSCAM
ENSG00000205060	1113.22	0.526182	0.0635863	8.27508	1.28371e-16	2.29479e-15	SLC35B4
ENSG00000115523	405.555	2.38223	0.287916	8.27404	1.29496e-16	2.31254e-15	GNLY
ENSG00000132130	27.7473	5.05639	0.611412	8.27002	1.33937e-16	2.38941e-15	NA
ENSG00000123562	8240.24	0.622593	0.0752923	8.26902	1.35069e-16	2.40715e-15	MORF4L2
ENSG00000168539	45.0853	-3.11751	0.377047	-8.26823	1.35959e-16	2.42055e-15	CHRM1
ENSG00000101695	409.646	-1.02514	0.124	-8.26731	1.3701e-16	2.43676e-15	RNF125
ENSG00000237649	990.234	1.14505	0.138565	8.26363	1.41304e-16	2.51059e-15	KIFC1
ENSG00000072682	3325.7	1.16246	0.140799	8.25617	1.50419e-16	2.6692e-15	P4HA2
ENSG00000184828	3537.7	-1.62545	0.196879	-8.25608	1.50537e-16	2.6692e-15	ZBTB7C
ENSG00000140525	2117.61	0.970043	0.117522	8.25413	1.53011e-16	2.71033e-15	FANCI
ENSG00000104863	192.597	-0.723403	0.0876658	-8.25183	1.55988e-16	2.76025e-15	LIN7B
ENSG00000145247	1627.06	1.10137	0.133478	8.25131	1.56672e-16	2.76677e-15	OCIAD2
ENSG00000185008	422	-1.68995	0.204809	-8.25134	1.56622e-16	2.76677e-15	ROBO2
ENSG00000162385	905.703	0.576749	0.0699088	8.25002	1.58362e-16	2.79379e-15	MAGOH
ENSG00000131730	53.1253	-2.61706	0.317316	-8.24749	1.61751e-16	2.8507e-15	CKMT2
ENSG00000131471	546.917	-1.97075	0.239062	-8.24365	1.67029e-16	2.94076e-15	AOC3
ENSG00000260310	28.5943	-1.81886	0.220659	-8.24285	1.6816e-16	2.95769e-15	RP11-27M24.2
ENSG00000206503	50040.2	1.19691	0.145269	8.23922	1.73338e-16	3.0457e-15	HLA-A
ENSG00000197747	11043.2	1.02515	0.124458	8.2369	1.76735e-16	3.10227e-15	S100A10
ENSG00000006451	2990.69	0.675823	0.0820569	8.23603	1.78023e-16	3.11861e-15	RALA
ENSG00000254521	79.4674	2.90747	0.353017	8.23606	1.77968e-16	3.11861e-15	SIGLEC12
ENSG00000198901	2764.84	1.02219	0.124145	8.2338	1.81364e-16	3.17396e-15	PRC1
ENSG00000196177	949.806	-0.919604	0.111699	-8.23287	1.82788e-16	3.19568e-15	ACADSB
ENSG00000163803	964.673	-1.14662	0.139277	-8.23269	1.83057e-16	3.19718e-15	PLB1
ENSG00000108342	132.356	3.69866	0.449289	8.23224	1.83738e-16	3.20589e-15	CSF3
ENSG00000250588	93.8062	1.22864	0.149267	8.23114	1.85443e-16	3.23241e-15	NA
ENSG00000146072	4769.62	1.36561	0.165915	8.2308	1.8597e-16	3.23837e-15	TNFRSF21
ENSG00000113810	4068.7	0.943079	0.114597	8.22955	1.87917e-16	3.26901e-15	SMC4
ENSG00000160606	398.429	-1.44123	0.175144	-8.22878	1.89125e-16	3.28676e-15	TLCD1
ENSG00000108840	3192.72	-0.877746	0.106692	-8.22692	1.92091e-16	3.33498e-15	HDAC5
ENSG00000189159	4227.11	1.11179	0.135195	8.22361	1.97465e-16	3.42488e-15	HN1
ENSG00000150593	7805.75	-0.801344	0.0974559	-8.22263	1.99084e-16	3.44954e-15	PDCD4
ENSG00000166130	604.339	1.14234	0.138935	8.22212	1.99942e-16	3.46098e-15	IKBIP
ENSG00000137804	1809.91	1.06677	0.129821	8.21725	2.08222e-16	3.60074e-15	NUSAP1
ENSG00000068438	2322.22	0.665726	0.0810233	8.21648	2.09563e-16	3.62035e-15	FTSJ1
ENSG00000109906	740.552	-2.3681	0.28823	-8.21603	2.10358e-16	3.63049e-15	ZBTB16
ENSG00000154175	1308.12	-2.35461	0.286686	-8.21319	2.15388e-16	3.71364e-15	ABI3BP
ENSG00000117399	1745.91	1.47613	0.179759	8.2117	2.18077e-16	3.7563e-15	CDC20
ENSG00000163686	1201.21	-1.1012	0.134128	-8.21003	2.21134e-16	3.80519e-15	ABHD6
ENSG00000162980	6391.24	-1.01957	0.12419	-8.20976	2.21626e-16	3.80992e-15	ARL5A
ENSG00000131470	212.713	0.838596	0.102151	8.2094	2.22299e-16	3.81774e-15	PSMC3IP
ENSG00000160216	6568.58	-1.1785	0.143562	-8.20902	2.2301e-16	3.82619e-15	AGPAT3
ENSG00000100626	340.938	-2.49662	0.304146	-8.20863	2.23726e-16	3.83471e-15	GALNT16
ENSG00000143418	3314.8	0.750982	0.0914919	8.20818	2.24564e-16	3.8453e-15	CERS2
ENSG00000088930	5535.55	0.411685	0.0501622	8.20708	2.26625e-16	3.87679e-15	XRN2
ENSG00000182612	309.206	1.87159	0.228112	8.2047	2.31173e-16	3.95074e-15	TSPAN10
ENSG00000108018	80.6341	-2.14288	0.261197	-8.20411	2.3231e-16	3.96628e-15	SORCS1
ENSG00000196542	1641.47	-2.08313	0.253917	-8.20398	2.32554e-16	3.96657e-15	SPTSSB
ENSG00000003056	3666	0.404457	0.0493097	8.20238	2.35683e-16	4.01311e-15	M6PR
ENSG00000004700	2407.75	0.6388	0.0778801	8.20235	2.35741e-16	4.01311e-15	RECQL
ENSG00000070404	1446.8	1.46863	0.179104	8.19987	2.40642e-16	4.09255e-15	FSTL3
ENSG00000255145	44.3685	-1.11186	0.135615	-8.19864	2.43126e-16	4.13079e-15	STX17-AS1
ENSG00000213281	4760.91	0.727113	0.0887134	8.1962	2.481e-16	4.2112e-15	NRAS
ENSG00000166750	6578.11	1.07767	0.131488	8.19593	2.48657e-16	4.21656e-15	SLFN5
ENSG00000138092	795.706	0.773344	0.0943621	8.19549	2.49582e-16	4.22815e-15	CENPO
ENSG00000029153	5796.4	1.26521	0.154388	8.195	2.50585e-16	4.24102e-15	ARNTL2
ENSG00000206337	3237.63	1.17938	0.144075	8.18585	2.70383e-16	4.57166e-15	HCP5
ENSG00000139734	569.972	1.12424	0.137364	8.1844	2.73663e-16	4.62266e-15	DIAPH3
ENSG00000123146	1430.71	1.16791	0.142702	8.18427	2.73959e-16	4.62318e-15	ADGRE5
ENSG00000145220	961.58	0.935943	0.114364	8.18387	2.74863e-16	4.63397e-15	LYAR
ENSG00000085491	2310.72	0.743114	0.0908854	8.17639	2.92471e-16	4.92608e-15	SLC25A24
ENSG00000267475	117.227	-1.9016	0.232613	-8.17497	2.95947e-16	4.97982e-15	CTD-2538C1.2
ENSG00000002587	275.215	1.40504	0.171923	8.17252	3.02015e-16	5.07705e-15	HS3ST1
ENSG00000010322	3881.06	-0.731638	0.0895293	-8.17205	3.03194e-16	5.09198e-15	NISCH
ENSG00000196652	960.721	0.393387	0.0481414	8.17149	3.04602e-16	5.11071e-15	ZKSCAN5
ENSG00000198894	1859.75	-0.525501	0.0643274	-8.16917	3.10518e-16	5.20497e-15	CIPC
ENSG00000143816	252.469	1.64666	0.201575	8.16897	3.11032e-16	5.20859e-15	WNT9A
ENSG00000106686	201.701	-1.42822	0.174913	-8.16532	3.20583e-16	5.3634e-15	SPATA6L
ENSG00000187676	777.054	0.774318	0.0948412	8.16436	3.23135e-16	5.40093e-15	B3GLCT
ENSG00000174348	1429.78	-2.24231	0.274707	-8.16257	3.27981e-16	5.47668e-15	PODN
ENSG00000159899	774.398	-1.42294	0.174357	-8.16107	3.32063e-16	5.53955e-15	NPR2
ENSG00000203306	1106.46	-1.33603	0.163819	-8.15552	3.47693e-16	5.79477e-15	NA
ENSG00000107623	99.222	-2.60835	0.319948	-8.15243	3.56673e-16	5.93878e-15	NA
ENSG00000132429	75.3859	3.07058	0.376726	8.1507	3.61812e-16	6.01862e-15	POPDC3
ENSG00000196616	1105.19	-3.69661	0.453669	-8.14825	3.69238e-16	6.13629e-15	ADH1B
ENSG00000112195	71.8948	2.17149	0.266588	8.14548	3.77777e-16	6.26629e-15	TREML2
ENSG00000135451	441.496	1.24663	0.153045	8.14552	3.77658e-16	6.26629e-15	TROAP
ENSG00000143977	1336.37	0.665393	0.0817035	8.14399	3.82447e-16	6.33775e-15	SNRPG
ENSG00000185101	1541.17	-1.24267	0.15263	-8.14173	3.89659e-16	6.45115e-15	ANO9
ENSG00000224023	84.2816	-1.04183	0.128002	-8.13918	3.97955e-16	6.58226e-15	FLJ37035
ENSG00000138778	1521.59	1.25713	0.15448	8.13786	4.02326e-16	6.64827e-15	CENPE
ENSG00000119535	811.368	2.12197	0.260891	8.13358	4.16811e-16	6.88112e-15	CSF3R
ENSG00000030110	2472.01	0.955395	0.117479	8.13247	4.20616e-16	6.93739e-15	BAK1
ENSG00000269970	83.8601	-1.74739	0.21487	-8.13233	4.21106e-16	6.93892e-15	RP11-498E2.9
ENSG00000074855	1145.26	-1.09246	0.134364	-8.13062	4.27104e-16	7.03113e-15	ANO8
ENSG00000023318	3342.42	0.622411	0.0765769	8.12792	4.36717e-16	7.18262e-15	ERP44
ENSG00000129083	6663.8	0.567911	0.069881	8.12682	4.40697e-16	7.24127e-15	COPB1
ENSG00000021355	7824.27	1.73539	0.213608	8.12417	4.50434e-16	7.39432e-15	SERPINB1
ENSG00000063978	3259.47	0.344227	0.042384	8.12162	4.59992e-16	7.54413e-15	RNF4
ENSG00000188488	57.7698	-2.44287	0.300808	-8.12102	4.62269e-16	7.57437e-15	SERPINA5
ENSG00000106809	183.798	-3.26276	0.401843	-8.11949	4.68141e-16	7.66339e-15	OGN
ENSG00000124688	784.835	0.438421	0.053999	8.11905	4.69845e-16	7.6841e-15	MAD2L1BP
ENSG00000100911	4949.41	0.921985	0.113621	8.11456	4.87537e-16	7.96599e-15	PSME2
ENSG00000174804	1507.4	-1.33881	0.165001	-8.11398	4.899e-16	7.99713e-15	FZD4
ENSG00000079308	6541.55	-1.2305	0.151682	-8.11235	4.96514e-16	8.09754e-15	TNS1
ENSG00000145604	1565.74	0.827937	0.102062	8.11212	4.97444e-16	8.10003e-15	SKP2
ENSG00000148926	2874.11	1.47859	0.18227	8.11208	4.97594e-16	8.10003e-15	ADM
ENSG00000229715	203.259	-1.5822	0.195082	-8.11041	5.04482e-16	8.20451e-15	EEF1DP3
ENSG00000176788	1713.67	1.13592	0.140101	8.10786	5.15172e-16	8.37058e-15	BASP1
ENSG00000163535	469.559	1.10657	0.136499	8.10683	5.19586e-16	8.43446e-15	SGO2
ENSG00000239713	559.284	1.50956	0.186212	8.10671	5.20074e-16	8.43455e-15	APOBEC3G
ENSG00000065328	587.829	1.2288	0.151621	8.10442	5.29993e-16	8.5849e-15	MCM10
ENSG00000164989	396.211	-1.02461	0.126427	-8.10434	5.30326e-16	8.5849e-15	CCDC171
ENSG00000139618	1166.16	1.01856	0.125684	8.10413	5.31259e-16	8.59204e-15	BRCA2
ENSG00000150753	12015.2	0.874666	0.107971	8.10092	5.45433e-16	8.81313e-15	CCT5
ENSG00000142634	3175.15	0.913492	0.112802	8.09821	5.57746e-16	9.00376e-15	EFHD2
ENSG00000076382	1109.27	1.02606	0.126727	8.09658	5.65248e-16	9.11645e-15	SPAG5
ENSG00000139648	1528.14	-4.79384	0.592179	-8.09526	5.71418e-16	9.20746e-15	KRT71
ENSG00000075413	4763.79	0.615994	0.0761018	8.09434	5.75755e-16	9.26881e-15	MARK3
ENSG00000115598	449.548	-0.875524	0.108175	-8.09358	5.79341e-16	9.31795e-15	IL1RL2
ENSG00000179674	145.943	2.58197	0.319037	8.093	5.82139e-16	9.35435e-15	ARL14
ENSG00000168350	1995.85	-1.91054	0.236092	-8.09236	5.85186e-16	9.39469e-15	DEGS2
ENSG00000182544	2105.59	-0.727408	0.0898975	-8.09153	5.89194e-16	9.45035e-15	MFSD5
ENSG00000231259	204.882	-0.669098	0.0827408	-8.08668	6.13135e-16	9.82533e-15	AC125232.1
ENSG00000205208	380.154	0.718354	0.0888517	8.08486	6.22352e-16	9.9639e-15	C4orf46
ENSG00000147614	47.1776	2.53452	0.313495	8.08471	6.23137e-16	9.96734e-15	ATP6V0D2
ENSG00000198826	1380.05	1.01037	0.12502	8.08172	6.38601e-16	1.02054e-14	ARHGAP11A
ENSG00000137692	1232.76	0.705858	0.0873432	8.08144	6.40089e-16	1.02105e-14	DCUN1D5
ENSG00000249743	36.0268	-2.29935	0.284519	-8.08154	6.3956e-16	1.02105e-14	RP11-60A8.1
ENSG00000133800	782.004	-2.24634	0.278034	-8.07937	6.51006e-16	1.03713e-14	LYVE1
ENSG00000189410	605.017	2.59295	0.320938	8.07931	6.51355e-16	1.03713e-14	SH2D5
ENSG00000117308	1005.69	1.01911	0.126145	8.07886	6.5374e-16	1.03998e-14	GALE
ENSG00000158402	176.605	1.20951	0.149743	8.07729	6.62197e-16	1.05247e-14	CDC25C
ENSG00000119403	1307.14	0.753851	0.0933382	8.07656	6.66195e-16	1.05786e-14	PHF19
ENSG00000196407	1153.04	-2.30525	0.28553	-8.07358	6.82685e-16	1.08307e-14	THEM5
ENSG00000171853	2019.07	-0.464933	0.0575971	-8.07216	6.90652e-16	1.09471e-14	TRAPPC12
ENSG00000103042	880.506	0.632093	0.0783259	8.07003	7.02805e-16	1.11297e-14	SLC38A7
ENSG00000104725	1573.07	2.86394	0.354954	8.06848	7.11767e-16	1.12614e-14	NA
ENSG00000197081	14771.3	0.578769	0.0717476	8.06673	7.22031e-16	1.14134e-14	IGF2R
ENSG00000121236	123.052	1.42342	0.17652	8.06377	7.39796e-16	1.16823e-14	TRIM6
ENSG00000269837	285.901	-1.5017	0.18623	-8.06367	7.40378e-16	1.16823e-14	IPO5P1
ENSG00000137936	1442.19	1.45813	0.180867	8.06189	7.51217e-16	1.18427e-14	BCAR3
ENSG00000143507	970.573	1.14934	0.142641	8.05759	7.78118e-16	1.22557e-14	DUSP10
ENSG00000259459	34.6438	-2.89667	0.359532	-8.05678	7.83333e-16	1.23267e-14	RP11-321G12.1
ENSG00000168282	1558.78	0.58042	0.0720464	8.0562	7.8703e-16	1.23738e-14	MGAT2
ENSG00000050405	13739.5	0.854137	0.106031	8.05557	7.91108e-16	1.24267e-14	LIMA1
ENSG00000189129	328.762	-2.27685	0.282648	-8.05545	7.91897e-16	1.2428e-14	PLAC9
ENSG00000113552	1608.12	0.66634	0.0827333	8.05408	8.0082e-16	1.25567e-14	GNPDA1
ENSG00000135063	235.171	-1.89042	0.23477	-8.05222	8.1304e-16	1.27369e-14	FAM189A2
ENSG00000176678	84.1386	2.33823	0.290401	8.05172	8.16365e-16	1.27745e-14	FOXL1
ENSG00000198039	835.117	-1.32688	0.164796	-8.05164	8.16904e-16	1.27745e-14	ZNF273
ENSG00000135503	3255.43	-0.590496	0.0733725	-8.04792	8.42156e-16	1.31577e-14	ACVR1B
ENSG00000218227	70.5838	-0.813008	0.101028	-8.04739	8.45784e-16	1.32025e-14	RP11-889L3.1
ENSG00000170486	130.968	-3.06906	0.381405	-8.04673	8.50352e-16	1.3262e-14	KRT72
ENSG00000158201	578.728	0.886746	0.110215	8.0456	8.58233e-16	1.3373e-14	ABHD3
ENSG00000180425	191.349	-0.828154	0.102939	-8.04512	8.61622e-16	1.34138e-14	C11orf71
ENSG00000158773	2026.49	0.423495	0.0526778	8.03935	9.03137e-16	1.40476e-14	USF1
ENSG00000117593	1204.8	0.894951	0.11135	8.03729	9.18503e-16	1.42739e-14	DARS2
ENSG00000155366	3325.18	0.875177	0.108909	8.03583	9.29493e-16	1.44319e-14	RHOC
ENSG00000161203	12138	0.699	0.0869875	8.03564	9.30929e-16	1.44414e-14	AP2M1
ENSG00000101150	7550.77	0.596909	0.0742889	8.03497	9.36022e-16	1.45075e-14	TPD52L2
ENSG00000183856	1135.64	1.1282	0.140442	8.03322	9.49507e-16	1.47035e-14	IQGAP3
ENSG00000130988	34.7973	-1.70105	0.211758	-8.03302	9.51015e-16	1.47138e-14	RGN
ENSG00000198521	1006.37	-1.6951	0.211029	-8.03252	9.54888e-16	1.47607e-14	ZNF43
ENSG00000136982	212.595	1.05912	0.13187	8.03154	9.6253e-16	1.48656e-14	DSCC1
ENSG00000166670	1501.96	3.37282	0.42001	8.03034	9.72068e-16	1.49997e-14	MMP10
ENSG00000140474	3181.48	-0.872381	0.108641	-8.02992	9.75356e-16	1.50372e-14	ULK3
ENSG00000105929	442.178	-2.70712	0.33716	-8.02919	9.812e-16	1.51006e-14	ATP6V0A4
ENSG00000165490	422.923	1.04743	0.130452	8.02923	9.80877e-16	1.51006e-14	DDIAS
ENSG00000231298	55.6771	2.62907	0.32749	8.02795	9.91148e-16	1.52403e-14	LINC00704
ENSG00000197846	1204.12	1.06073	0.132155	8.02637	1.00401e-15	1.54245e-14	NA
ENSG00000124370	522.114	-0.589556	0.0734745	-8.02395	1.02395e-15	1.57033e-14	MCEE
ENSG00000145113	143.129	3.73817	0.465871	8.02404	1.02323e-15	1.57033e-14	MUC4
ENSG00000107562	4898.75	-2.00377	0.249749	-8.02315	1.03066e-15	1.57923e-14	CXCL12
ENSG00000230091	152.624	-1.12697	0.140498	-8.02128	1.04651e-15	1.60211e-14	TMEM254-AS1
ENSG00000224822	67.6711	-1.78602	0.222667	-8.02102	1.04867e-15	1.60402e-14	THRB-IT1
ENSG00000154263	371.653	-1.88001	0.234465	-8.01829	1.07227e-15	1.63868e-14	ABCA10
ENSG00000107263	5009.47	0.660212	0.0823575	8.01641	1.0888e-15	1.66248e-14	RAPGEF1
ENSG00000108799	1604.49	-0.634427	0.0791688	-8.01361	1.11394e-15	1.69939e-14	EZH1
ENSG00000167105	41.1766	1.75514	0.219036	8.01302	1.11929e-15	1.70606e-14	TMEM92
ENSG00000188706	3142.15	-0.685374	0.0855412	-8.01222	1.1266e-15	1.7157e-14	ZDHHC9
ENSG00000198792	2188.22	0.804358	0.100409	8.01081	1.13952e-15	1.73388e-14	TMEM184B
ENSG00000101224	3221.86	1.07764	0.134551	8.00916	1.15491e-15	1.75577e-14	CDC25B
ENSG00000087470	4151.78	0.595779	0.0744105	8.00666	1.17865e-15	1.78875e-14	DNM1L
ENSG00000132109	1145.52	0.950403	0.1187	8.00675	1.17775e-15	1.78875e-14	TRIM21
ENSG00000162757	869.753	1.20903	0.151007	8.00643	1.18091e-15	1.79062e-14	C1orf74
ENSG00000158008	63.8822	-2.76166	0.344945	-8.0061	1.18405e-15	1.79383e-14	EXTL1
ENSG00000101230	451.338	-1.51942	0.189885	-8.00179	1.22625e-15	1.85454e-14	ISM1
ENSG00000143162	7272.65	-1.0309	0.128834	-8.00182	1.22598e-15	1.85454e-14	CREG1
ENSG00000232453	49.753	1.65339	0.206646	8.00105	1.23362e-15	1.86408e-14	RP4-794H19.1
ENSG00000149451	610.218	-1.65783	0.207353	-7.99521	1.29353e-15	1.95292e-14	ADAM33
ENSG00000167851	372.406	1.37501	0.172012	7.99368	1.30973e-15	1.97568e-14	CD300A
ENSG00000120539	1124.64	0.620374	0.0776232	7.99212	1.32641e-15	1.9991e-14	MASTL
ENSG00000056586	5415.5	0.559136	0.0699795	7.98999	1.34944e-15	2.03207e-14	RC3H2
ENSG00000182851	96.6893	-2.04975	0.25656	-7.98938	1.35615e-15	2.0404e-14	NA
ENSG00000196782	1461.39	-0.891677	0.111625	-7.98811	1.37023e-15	2.05983e-14	MAML3
ENSG00000183762	6396.19	-0.759985	0.0951483	-7.98738	1.3784e-15	2.07032e-14	KREMEN1
ENSG00000186648	334.705	-1.64168	0.205542	-7.98706	1.38191e-15	2.07382e-14	CARMIL3
ENSG00000131018	7440.85	-1.32527	0.165932	-7.98681	1.3848e-15	2.07636e-14	SYNE1
ENSG00000230479	33.0516	1.79356	0.224569	7.98664	1.38664e-15	2.07735e-14	AP000695.6
ENSG00000115353	210.268	-1.85689	0.232528	-7.98568	1.39755e-15	2.0919e-14	TACR1
ENSG00000112936	553.015	-2.92916	0.366829	-7.98508	1.40431e-15	2.10022e-14	C7
ENSG00000237975	400.402	-1.98246	0.24834	-7.98285	1.42994e-15	2.13673e-14	FLG-AS1
ENSG00000104518	1581.39	0.931327	0.116714	7.97957	1.46845e-15	2.1924e-14	GSDMD
ENSG00000197601	2574.47	0.757788	0.0949951	7.97713	1.49775e-15	2.23423e-14	FAR1
ENSG00000026751	1360.45	1.53803	0.192894	7.97346	1.54294e-15	2.29793e-14	SLAMF7
ENSG00000066468	4532.73	-1.19226	0.149528	-7.97345	1.54308e-15	2.29793e-14	FGFR2
ENSG00000253210	26.9703	1.31262	0.164633	7.973	1.54865e-15	2.30426e-14	RP11-809O17.1
ENSG00000125851	365.344	-2.83475	0.35566	-7.97039	1.58169e-15	2.35142e-14	PCSK2
ENSG00000231648	30.1661	-2.23963	0.281019	-7.96967	1.59101e-15	2.36327e-14	RP11-372M18.2
ENSG00000076344	55.897	-1.53491	0.192643	-7.96767	1.6169e-15	2.39968e-14	RGS11
ENSG00000014257	2911.44	-1.57387	0.197534	-7.96757	1.61828e-15	2.39969e-14	ACPP
ENSG00000023608	523.432	0.811188	0.101816	7.96717	1.6235e-15	2.4054e-14	SNAPC1
ENSG00000196263	218.446	-1.53096	0.192173	-7.96662	1.63078e-15	2.41413e-14	ZNF471
ENSG00000178537	667.288	-1.05078	0.131912	-7.96582	1.6413e-15	2.42765e-14	SLC25A20
ENSG00000137628	5225.31	1.41754	0.178016	7.963	1.67919e-15	2.48159e-14	DDX60
ENSG00000120885	3716.66	-1.98886	0.249782	-7.96237	1.68772e-15	2.49209e-14	CLU
ENSG00000137462	979.436	1.29559	0.162769	7.95965	1.7252e-15	2.54529e-14	TLR2
ENSG00000129195	231.303	1.25022	0.157099	7.95821	1.74543e-15	2.57296e-14	FAM64A
ENSG00000111145	2945.99	0.780413	0.0980658	7.95805	1.74766e-15	2.57343e-14	ELK3
ENSG00000148343	1623.96	-0.825285	0.103705	-7.95798	1.74869e-15	2.57343e-14	MIGA2
ENSG00000176974	2014.14	-0.837133	0.105198	-7.9577	1.75266e-15	2.5771e-14	SHMT1
ENSG00000093217	286.988	-1.03516	0.130091	-7.95725	1.75909e-15	2.58438e-14	XYLB
ENSG00000169490	1182.18	0.566189	0.071184	7.95388	1.8076e-15	2.65342e-14	TM2D2
ENSG00000131019	129.829	1.52993	0.192354	7.95372	1.80993e-15	2.65461e-14	ULBP3
ENSG00000124635	2685.56	1.02163	0.128464	7.95266	1.82551e-15	2.67298e-14	HIST1H2BJ
ENSG00000156650	2240.23	-0.505733	0.0635923	-7.95274	1.82434e-15	2.67298e-14	KAT6B
ENSG00000116353	1079.76	-1.06072	0.133403	-7.95123	1.84675e-15	2.70182e-14	MECR
ENSG00000223863	137.114	-2.36334	0.297248	-7.95073	1.85415e-15	2.71038e-14	AC008074.4
ENSG00000172578	583.081	1.41327	0.177817	7.94792	1.89667e-15	2.77021e-14	KLHL6
ENSG00000111275	5281.38	-1.06225	0.133655	-7.9477	1.89999e-15	2.77275e-14	ALDH2
ENSG00000120063	4589.91	0.658509	0.0828619	7.94706	1.90988e-15	2.78486e-14	GNA13
ENSG00000157111	166.909	1.46701	0.184609	7.94659	1.9172e-15	2.7932e-14	TMEM171
ENSG00000154920	141.301	1.0849	0.136573	7.94372	1.96211e-15	2.85626e-14	EME1
ENSG00000017373	275.909	-1.54873	0.194976	-7.94317	1.97073e-15	2.86641e-14	NA
ENSG00000092621	3466.32	-1.53161	0.192843	-7.94228	1.98493e-15	2.88467e-14	PHGDH
ENSG00000143520	195649	-2.80009	0.352585	-7.9416	1.9959e-15	2.8982e-14	FLG2
ENSG00000122884	2129.12	1.11563	0.140493	7.94078	2.00918e-15	2.91507e-14	P4HA1
ENSG00000048828	9662.07	0.450105	0.0566884	7.94	2.02186e-15	2.93103e-14	FAM120A
ENSG00000168005	456.101	0.842782	0.106146	7.93985	2.02432e-15	2.93216e-14	C11orf84
ENSG00000123500	414.907	2.73681	0.344706	7.93956	2.02904e-15	2.93656e-14	COL10A1
ENSG00000117676	3569.23	0.780007	0.0982493	7.93906	2.03714e-15	2.94585e-14	RPS6KA1
ENSG00000231806	34.7588	2.63892	0.332432	7.93822	2.05098e-15	2.96341e-14	PCAT7
ENSG00000104327	16.6581	4.06774	0.512569	7.93599	2.08831e-15	3.01485e-14	CALB1
ENSG00000258947	98.2527	1.51853	0.191368	7.93511	2.10312e-15	3.03374e-14	TUBB3
ENSG00000151690	5154.32	-0.850759	0.107225	-7.93431	2.11675e-15	3.05087e-14	MFSD6
ENSG00000077721	2590.62	0.601863	0.0758874	7.931	2.1739e-15	3.13054e-14	UBE2A
ENSG00000164283	121.898	2.6089	0.328954	7.9309	2.1756e-15	3.13054e-14	ESM1
ENSG00000170439	80.0796	-3.27811	0.413391	-7.9298	2.19492e-15	3.15574e-14	METTL7B
ENSG00000111961	6720.5	-0.937825	0.118273	-7.92935	2.20288e-15	3.16459e-14	SASH1
ENSG00000080166	3744.02	-3.03336	0.382619	-7.92789	2.22896e-15	3.19941e-14	DCT
ENSG00000143631	455376	-2.69346	0.339774	-7.9272	2.24146e-15	3.21473e-14	FLG
ENSG00000229645	410.607	-1.2713	0.160442	-7.92374	2.30469e-15	3.3027e-14	NA
ENSG00000215386	270.888	-1.74104	0.219728	-7.9236	2.30738e-15	3.30384e-14	MIR99AHG
ENSG00000145649	317.986	2.17653	0.274694	7.92346	2.30984e-15	3.30465e-14	GZMA
ENSG00000110031	693.764	1.22546	0.154668	7.92318	2.31516e-15	3.30957e-14	LPXN
ENSG00000115756	1040.21	0.81863	0.103331	7.92244	2.32885e-15	3.32642e-14	HPCAL1
ENSG00000166473	96.7965	-2.12211	0.267868	-7.92221	2.33324e-15	3.32996e-14	PKD1L2
ENSG00000164796	47.2971	3.42621	0.432665	7.91887	2.3968e-15	3.41789e-14	CSMD3
ENSG00000268362	505.644	-1.82442	0.230421	-7.91778	2.41787e-15	3.44512e-14	CTD-2017D11.1
ENSG00000134247	14959.7	0.863141	0.109046	7.91541	2.46448e-15	3.50868e-14	PTGFRN
ENSG00000118495	1033.67	-1.19602	0.151147	-7.91295	2.51364e-15	3.57575e-14	PLAGL1
ENSG00000112096	22896	1.0978	0.138781	7.91028	2.56807e-15	3.65021e-14	SOD2
ENSG00000166770	115.262	-1.41086	0.17849	-7.90442	2.69175e-15	3.8229e-14	ZNF667-AS1
ENSG00000134575	1344.66	0.737263	0.0933174	7.9006	2.7757e-15	3.93892e-14	ACP2
ENSG00000105810	8034.29	0.96131	0.121709	7.89841	2.82486e-15	4.00474e-14	CDK6
ENSG00000166598	23624.4	0.675193	0.0854856	7.89833	2.82666e-15	4.00474e-14	HSP90B1
ENSG00000102144	26146.7	0.899335	0.113956	7.89192	2.97567e-15	4.21245e-14	PGK1
ENSG00000163344	2083.91	-0.992303	0.12579	-7.88856	3.05682e-15	4.32381e-14	PMVK
ENSG00000182600	96.6562	-1.59439	0.202127	-7.8881	3.06823e-15	4.33644e-14	C2orf82
ENSG00000141905	4045.6	-0.934823	0.11854	-7.88617	3.1159e-15	4.40026e-14	NFIC
ENSG00000166845	207.583	1.06209	0.134682	7.88588	3.12318e-15	4.40699e-14	C18orf54
ENSG00000142973	559.249	-2.53983	0.322173	-7.88343	3.1852e-15	4.49087e-14	CYP4B1
ENSG00000064313	2838.08	0.56526	0.0717337	7.87999	3.27412e-15	4.61252e-14	TAF2
ENSG00000070495	926.48	0.538904	0.0683932	7.87949	3.28718e-15	4.6272e-14	JMJD6
ENSG00000233680	103.502	-1.66208	0.211008	-7.87684	3.35765e-15	4.7226e-14	HNRNPA1P27
ENSG00000185947	1499.83	0.923686	0.117298	7.87467	3.41636e-15	4.80131e-14	ZNF267
ENSG00000127561	56.4123	2.12814	0.270259	7.87445	3.42252e-15	4.80609e-14	SYNGR3
ENSG00000116133	37839.2	-1.24343	0.157934	-7.8731	3.45959e-15	4.85426e-14	DHCR24
ENSG00000138346	467.697	0.867008	0.110149	7.87124	3.51136e-15	4.92294e-14	DNA2
ENSG00000116141	1004.17	0.900032	0.114407	7.86693	3.63453e-15	5.09154e-14	MARK1
ENSG00000149636	744.87	0.6744	0.0857659	7.86327	3.74245e-15	5.23853e-14	DSN1
ENSG00000134954	5074.67	0.663635	0.0844029	7.86271	3.75908e-15	5.25542e-14	ETS1
ENSG00000135678	2977.51	-1.20581	0.153359	-7.86266	3.76053e-15	5.25542e-14	CPM
ENSG00000163435	1273.08	1.88621	0.239953	7.86077	3.81773e-15	5.3311e-14	ELF3
ENSG00000186591	7103.08	0.54209	0.0689743	7.85931	3.86257e-15	5.38941e-14	UBE2H
ENSG00000004961	1177.61	0.539887	0.0687119	7.85725	3.92644e-15	5.47353e-14	HCCS
ENSG00000124212	1091.7	-2.65589	0.338025	-7.8571	3.9312e-15	5.47353e-14	PTGIS
ENSG00000127314	2921.42	0.696641	0.0886642	7.85707	3.93225e-15	5.47353e-14	RAP1B
ENSG00000245848	146.822	-1.53798	0.195747	-7.85697	3.93551e-15	5.4737e-14	CEBPA
ENSG00000167460	30520.3	0.783677	0.0997445	7.85684	3.93937e-15	5.47472e-14	TPM4
ENSG00000165935	48.2031	1.34526	0.171228	7.85655	3.94872e-15	5.48335e-14	SMCO2
ENSG00000182836	56.7259	-2.79103	0.355383	-7.85358	4.04323e-15	5.61014e-14	PLCXD3
ENSG00000158023	1183.32	1.18393	0.150757	7.85325	4.05406e-15	5.62071e-14	WDR66
ENSG00000065600	453.757	0.726568	0.0925238	7.85277	4.06947e-15	5.63761e-14	TMEM206
ENSG00000205220	755.378	1.13617	0.144689	7.85252	4.07753e-15	5.64429e-14	PSMB10
ENSG00000143870	9856.07	0.622537	0.0792938	7.85102	4.12664e-15	5.70776e-14	PDIA6
ENSG00000198848	312.401	-2.2483	0.286487	-7.84781	4.23354e-15	5.85099e-14	CES1
ENSG00000048544	2322.92	0.662201	0.0843935	7.84659	4.27492e-15	5.90351e-14	MRPS10
ENSG00000253106	129.523	-0.713402	0.0909354	-7.84515	4.32424e-15	5.96691e-14	RP11-158K1.3
ENSG00000168040	1215.01	0.533872	0.0680538	7.84484	4.33494e-15	5.97695e-14	FADD
ENSG00000170523	205.352	-4.76287	0.607147	-7.84467	4.34102e-15	5.98062e-14	KRT83
ENSG00000120332	133.107	-2.21947	0.282983	-7.8431	4.39548e-15	6.05088e-14	TNN
ENSG00000109685	4270.99	0.80211	0.102285	7.84192	4.43699e-15	6.10322e-14	WHSC1
ENSG00000215784	31.408	1.21764	0.155283	7.8414	4.45563e-15	6.12405e-14	FAM72D
ENSG00000198113	733.513	1.55302	0.198082	7.84032	4.49407e-15	6.17202e-14	TOR4A
ENSG00000167779	2922.63	2.34451	0.299136	7.83762	4.59177e-15	6.30125e-14	IGFBP6
ENSG00000246203	51.5269	1.0341	0.131946	7.83731	4.60304e-15	6.31176e-14	RP11-29H23.5
ENSG00000149269	2607.26	0.599855	0.0765732	7.83374	4.73549e-15	6.48829e-14	PAK1
ENSG00000013364	8243.53	0.745844	0.0952253	7.83241	4.78594e-15	6.55228e-14	MVP
ENSG00000120278	2181.29	-0.821302	0.104862	-7.83222	4.79348e-15	6.55747e-14	PLEKHG1
ENSG00000146918	1591.66	0.886152	0.113185	7.82921	4.90957e-15	6.71103e-14	NCAPG2
ENSG00000151502	2893.14	-0.480721	0.0614042	-7.8288	4.92556e-15	6.72762e-14	VPS26B
ENSG00000143479	413.1	1.11829	0.142865	7.82756	4.97446e-15	6.78911e-14	DYRK3
ENSG00000169814	747.501	-0.713643	0.0911908	-7.82582	5.04349e-15	6.87796e-14	BTD
ENSG00000117724	4975.73	1.07851	0.137895	7.82125	5.23026e-15	7.1271e-14	CENPF
ENSG00000225670	52.2397	-2.04173	0.261056	-7.82105	5.23863e-15	7.13294e-14	CADM3-AS1
ENSG00000137766	51.063	-2.51398	0.321547	-7.81839	5.35014e-15	7.2791e-14	UNC13C
ENSG00000172403	2752.29	-1.84511	0.236021	-7.81756	5.38557e-15	7.32161e-14	SYNPO2
ENSG00000186260	3706.07	-0.532947	0.0681771	-7.8171	5.40528e-15	7.34269e-14	MKL2
ENSG00000108272	517.494	-0.959876	0.12281	-7.81595	5.455e-15	7.40448e-14	NA
ENSG00000142731	665.641	0.987374	0.126343	7.81505	5.49428e-15	7.45202e-14	PLK4
ENSG00000251615	171.987	-1.40611	0.179929	-7.81478	5.50609e-15	7.46224e-14	RP11-774O3.3
ENSG00000135899	1697.91	0.90806	0.116253	7.8111	5.6692e-15	7.67142e-14	SP110
ENSG00000171793	2503.01	0.805946	0.103178	7.81119	5.66526e-15	7.67142e-14	CTPS1
ENSG00000053438	64.5968	-3.13668	0.401753	-7.80748	5.83408e-15	7.8876e-14	NNAT
ENSG00000170802	1649.07	0.861546	0.11035	7.8074	5.83799e-15	7.8876e-14	FOXN2
ENSG00000185640	12728	-3.47242	0.44478	-7.80705	5.85404e-15	7.90319e-14	KRT79
ENSG00000110675	1558.89	-2.36735	0.303245	-7.80672	5.86968e-15	7.91819e-14	ELMOD1
ENSG00000256663	93.769	1.29905	0.166497	7.80221	6.08335e-15	8.20009e-14	RP11-424C20.2
ENSG00000184007	5976.86	0.509628	0.0653553	7.79781	6.29927e-15	8.4846e-14	PTP4A2
ENSG00000237943	190.638	1.49649	0.191921	7.79745	6.31705e-15	8.502e-14	PRKCQ-AS1
ENSG00000012660	6148.84	-1.79167	0.22979	-7.79699	6.33994e-15	8.52624e-14	ELOVL5
ENSG00000132840	78.3729	-2.05446	0.263503	-7.79671	6.35407e-15	8.53868e-14	BHMT2
ENSG00000168496	1340.45	0.833995	0.106984	7.79554	6.41338e-15	8.61176e-14	FEN1
ENSG00000103187	2759.46	1.11607	0.143207	7.79342	6.52193e-15	8.7508e-14	COTL1
ENSG00000068366	4381.36	0.966758	0.124089	7.79087	6.65503e-15	8.92253e-14	ACSL4
ENSG00000177602	228.879	1.09734	0.140852	7.79073	6.66216e-15	8.92525e-14	GSG2
ENSG00000171446	834.038	-3.78455	0.485793	-7.79046	6.67674e-15	8.93793e-14	KRT27
ENSG00000006576	1550.35	0.665869	0.0855196	7.78615	6.90815e-15	9.24064e-14	PHTF2
ENSG00000106078	1303.89	-1.60644	0.206349	-7.78505	6.96861e-15	9.31439e-14	COBL
ENSG00000141052	92.9407	-2.26988	0.291594	-7.78439	7.00516e-15	9.35609e-14	MYOCD
ENSG00000126453	319.965	0.770781	0.0990195	7.78413	7.01925e-15	9.36775e-14	BCL2L12
ENSG00000257181	30.9498	-1.72706	0.221896	-7.7832	7.07143e-15	9.4302e-14	RP11-611O2.5
ENSG00000161638	5167.13	1.35285	0.173831	7.7826	7.10511e-15	9.46789e-14	ITGA5
ENSG00000196428	2857.48	0.719596	0.09247	7.78194	7.14226e-15	9.51014e-14	TSC22D2
ENSG00000174574	2341.47	0.505451	0.0649535	7.78175	7.15294e-15	9.51711e-14	AKIRIN1
ENSG00000143196	1364.77	-2.24102	0.287988	-7.78163	7.15966e-15	9.51881e-14	DPT
ENSG00000075420	6260.89	0.82441	0.105946	7.78144	7.17038e-15	9.52582e-14	FNDC3B
ENSG00000185697	198.038	1.03999	0.133671	7.78025	7.23787e-15	9.60818e-14	MYBL1
ENSG00000108352	5473.36	-1.20547	0.155031	-7.77565	7.50607e-15	9.95665e-14	RAPGEFL1
ENSG00000162599	4429.74	-0.758968	0.0976257	-7.77426	7.58873e-15	1.00587e-13	NFIA
ENSG00000117632	3751.79	1.16092	0.149347	7.77336	7.64337e-15	1.01234e-13	STMN1
ENSG00000131368	1577.36	-0.709336	0.0912696	-7.77188	7.7332e-15	1.02346e-13	MRPS25
ENSG00000129810	238.54	1.09713	0.141169	7.77176	7.74028e-15	1.02363e-13	SGO1
ENSG00000163082	3417.66	-1.36058	0.175071	-7.77155	7.75286e-15	1.02451e-13	SGPP2
ENSG00000257167	106.707	1.0983	0.141386	7.76811	7.96685e-15	1.052e-13	TMPO-AS1
ENSG00000135443	859.455	-4.38357	0.564406	-7.76671	8.05535e-15	1.06288e-13	KRT85
ENSG00000110318	257.568	-1.53052	0.197064	-7.76659	8.06249e-15	1.06302e-13	CEP126
ENSG00000132793	2098.87	-0.731578	0.0942186	-7.76469	8.18427e-15	1.07826e-13	LPIN3
ENSG00000168671	57.5932	-3.42728	0.441401	-7.76455	8.19388e-15	1.07872e-13	UGT3A2
ENSG00000124795	6205.84	0.874451	0.112624	7.76431	8.2094e-15	1.07995e-13	DEK
ENSG00000197956	18645.9	1.20434	0.155116	7.76411	8.22205e-15	1.0808e-13	S100A6
ENSG00000075218	435.411	1.27047	0.163637	7.76393	8.23367e-15	1.08151e-13	GTSE1
ENSG00000174021	1893.93	0.556825	0.0717448	7.76119	8.41393e-15	1.10436e-13	GNG5
ENSG00000256128	28.3285	2.37744	0.306446	7.75811	8.62055e-15	1.13063e-13	LINC00944
ENSG00000227051	1358.51	-1.54659	0.199366	-7.75753	8.65994e-15	1.13495e-13	C14orf132
ENSG00000187116	101.629	1.98154	0.255464	7.75664	8.72117e-15	1.14211e-13	LILRA5
ENSG00000267106	243.026	-0.616559	0.0794906	-7.75638	8.73898e-15	1.14359e-13	ZNF561-AS1
ENSG00000196660	47.8106	-2.96358	0.382126	-7.7555	8.79944e-15	1.15064e-13	SLC30A10
ENSG00000166349	132.991	1.56438	0.201777	7.75299	8.9751e-15	1.17273e-13	RAG1
ENSG00000064703	1146.22	0.500986	0.0646226	7.75249	9.01108e-15	1.17655e-13	DDX20
ENSG00000110719	1452.97	0.884963	0.114157	7.75213	9.03673e-15	1.17902e-13	TCIRG1
ENSG00000135423	170.012	-1.65427	0.213414	-7.75146	9.08432e-15	1.18435e-13	GLS2
ENSG00000115461	11952	-1.73844	0.224287	-7.75096	9.1201e-15	1.18813e-13	IGFBP5
ENSG00000166348	2009.98	-0.717777	0.0926198	-7.74972	9.20964e-15	1.1989e-13	USP54
ENSG00000143819	1391.85	-0.819708	0.105774	-7.7496	9.21811e-15	1.19911e-13	EPHX1
ENSG00000122783	1759.46	0.598344	0.0772433	7.74622	9.46695e-15	1.23056e-13	C7orf49
ENSG00000067225	66055	0.904031	0.116758	7.74277	9.72733e-15	1.26347e-13	PKM
ENSG00000185338	173.76	1.31665	0.170062	7.74216	9.77384e-15	1.26857e-13	SOCS1
ENSG00000166123	4231.11	-1.2028	0.155446	-7.73774	1.01198e-14	1.31249e-13	GPT2
ENSG00000236901	303.442	-0.945164	0.122165	-7.73679	1.01957e-14	1.32136e-13	MIR600HG
ENSG00000182230	79.8913	-2.64584	0.342011	-7.73615	1.02475e-14	1.32709e-13	FAM153B
ENSG00000196141	4133.68	0.588926	0.0761417	7.7346	1.03728e-14	1.34232e-13	SPATS2L
ENSG00000142512	313.33	1.52857	0.197637	7.73425	1.04015e-14	1.34505e-13	SIGLEC10
ENSG00000081985	1048.81	1.75189	0.226534	7.73344	1.04676e-14	1.35259e-13	IL12RB2
ENSG00000107798	3790.97	0.846017	0.109401	7.73315	1.04918e-14	1.35472e-13	LIPA
ENSG00000155307	675.951	1.5675	0.202804	7.72913	1.08286e-14	1.39716e-13	SAMSN1
ENSG00000128487	2610.44	0.969736	0.125473	7.72867	1.08672e-14	1.40112e-13	SPECC1
ENSG00000140265	1569.42	0.396656	0.0513322	7.72724	1.09907e-14	1.416e-13	ZSCAN29
ENSG00000187840	1603.75	1.18213	0.153064	7.72313	1.13511e-14	1.46135e-13	EIF4EBP1
ENSG00000159840	4814.35	0.85526	0.1108	7.71898	1.17268e-14	1.50861e-13	ZYX
ENSG00000257337	113.59	-1.02597	0.132934	-7.71791	1.18255e-14	1.52019e-13	RP11-983P16.4
ENSG00000057252	6745.1	-2.00259	0.259507	-7.7169	1.19192e-14	1.53111e-13	SOAT1
ENSG00000145244	476.317	-2.23779	0.290085	-7.71425	1.21693e-14	1.56208e-13	CORIN
ENSG00000090520	2599.05	0.529208	0.0686496	7.70883	1.26979e-14	1.62874e-13	DNAJB11
ENSG00000184148	2088.36	-2.97795	0.386434	-7.70625	1.29571e-14	1.66076e-13	SPRR4
ENSG00000150760	10193.8	-0.610209	0.0791973	-7.70492	1.30923e-14	1.67687e-13	DOCK1
ENSG00000121797	132.849	1.61437	0.209545	7.70417	1.31693e-14	1.68549e-13	CCRL2
ENSG00000132646	3678.49	0.812598	0.105485	7.70343	1.32459e-14	1.69406e-13	PCNA
ENSG00000066279	2722.48	1.20134	0.155958	7.70299	1.32919e-14	1.6987e-13	ASPM
ENSG00000178585	9853.39	-1.00741	0.130791	-7.70247	1.33461e-14	1.70438e-13	CTNNBIP1
ENSG00000112562	953.985	-1.85973	0.241518	-7.70018	1.35877e-14	1.73397e-13	SMOC2
ENSG00000070729	347.259	2.41374	0.313495	7.69943	1.3667e-14	1.74282e-13	CNGB1
ENSG00000123416	19955.8	0.724622	0.0941374	7.69749	1.38765e-14	1.76438e-13	TUBA1B
ENSG00000130813	1219.43	0.75834	0.0985149	7.69772	1.38515e-14	1.76438e-13	C19orf66
ENSG00000131069	3616.83	-1.36868	0.177806	-7.69757	1.38679e-14	1.76438e-13	ACSS2
ENSG00000143753	11069.3	-0.988753	0.12845	-7.6976	1.38642e-14	1.76438e-13	DEGS1
ENSG00000112308	8378.08	0.474263	0.0616166	7.69699	1.39304e-14	1.76996e-13	C6orf62
ENSG00000043462	1524.02	1.60509	0.208561	7.69604	1.40344e-14	1.78187e-13	LCP2
ENSG00000226145	2030.64	2.60277	0.338279	7.69416	1.42424e-14	1.80696e-13	KRT16P6
ENSG00000144649	148.2	-1.53556	0.199596	-7.69337	1.43312e-14	1.81691e-13	FAM198A
ENSG00000101842	70.2956	1.2612	0.164045	7.68812	1.49313e-14	1.89162e-13	VSIG1
ENSG00000198843	3409.73	0.642078	0.0835167	7.68803	1.49423e-14	1.89164e-13	SELT
ENSG00000162779	84.2541	-2.70224	0.351511	-7.68749	1.50048e-14	1.89818e-13	AXDND1
ENSG00000162654	2868.72	1.89466	0.246596	7.68328	1.55062e-14	1.96019e-13	GBP4
ENSG00000116161	2101.97	0.553789	0.072099	7.68095	1.57917e-14	1.99389e-13	CACYBP
ENSG00000184047	281.638	0.363913	0.0473789	7.68092	1.57955e-14	1.99389e-13	DIABLO
ENSG00000251230	79.2365	2.67042	0.347751	7.67912	1.60191e-14	2.02065e-13	MIR3945HG
ENSG00000124249	38.4826	-1.7664	0.230036	-7.6788	1.60586e-14	2.02418e-13	KCNK15
ENSG00000117009	66.6105	1.73538	0.226049	7.67699	1.6287e-14	2.05148e-13	KMO
ENSG00000117280	977.332	0.751908	0.0979675	7.67507	1.65325e-14	2.0809e-13	RAB29
ENSG00000187955	3827.39	-1.75892	0.229184	-7.67473	1.65767e-14	2.08497e-13	COL14A1
ENSG00000183291	3462.24	0.57983	0.0755583	7.67394	1.66792e-14	2.09635e-13	SEP15
ENSG00000136546	132.668	-2.5795	0.336166	-7.67331	1.67619e-14	2.10523e-13	SCN7A
ENSG00000267254	47.5087	-1.40683	0.183351	-7.67292	1.68123e-14	2.11005e-13	ZNF790-AS1
ENSG00000137642	6115	1.24169	0.161835	7.67254	1.68625e-14	2.11482e-13	SORL1
ENSG00000163882	1177.7	0.49191	0.0641177	7.67198	1.6936e-14	2.12252e-13	POLR2H
ENSG00000163902	12956.4	0.554405	0.0722673	7.67158	1.69888e-14	2.12761e-13	RPN1
ENSG00000066322	9205.28	-1.00556	0.131091	-7.67069	1.71075e-14	2.14094e-13	ELOVL1
ENSG00000154556	481.546	-1.55842	0.203183	-7.67003	1.71956e-14	2.15044e-13	SORBS2
ENSG00000166803	368.601	1.19095	0.155286	7.66939	1.72811e-14	2.15958e-13	KIAA0101
ENSG00000135437	47.9296	-1.34519	0.175472	-7.66615	1.77233e-14	2.21326e-13	RDH5
ENSG00000203999	47.5394	1.45254	0.189518	7.66438	1.79693e-14	2.24238e-13	LINC01270
ENSG00000026559	133.765	2.01616	0.263077	7.66374	1.80601e-14	2.25138e-13	KCNG1
ENSG00000167768	303627	-2.35316	0.307053	-7.66369	1.80672e-14	2.25138e-13	KRT1
ENSG00000162804	1535.23	-1.77468	0.231595	-7.66287	1.81819e-14	2.26406e-13	SNED1
ENSG00000060762	1144.19	-0.763274	0.0996257	-7.66142	1.83884e-14	2.28814e-13	MPC1
ENSG00000146457	4272.36	0.434551	0.0567229	7.66094	1.84582e-14	2.29519e-13	WTAP
ENSG00000180263	4170.56	0.616458	0.0805009	7.65779	1.89165e-14	2.35051e-13	FGD6
ENSG00000105185	1902.87	0.556969	0.072746	7.65635	1.91292e-14	2.37525e-13	PDCD5
ENSG00000206053	4890.05	0.627112	0.0819371	7.65357	1.95475e-14	2.42547e-13	HN1L
ENSG00000177627	75.0625	1.5368	0.200799	7.65342	1.95709e-14	2.42666e-13	C12orf54
ENSG00000108651	2007.03	0.449144	0.0586919	7.65258	1.96991e-14	2.44082e-13	UTP6
ENSG00000064205	1585.3	-2.67014	0.348997	-7.6509	1.99577e-14	2.47111e-13	WISP2
ENSG00000124253	81.7951	-3.53797	0.462569	-7.64852	2.03298e-14	2.5154e-13	PCK1
ENSG00000183486	2080.31	1.56195	0.20424	7.64765	2.04691e-14	2.53084e-13	MX2
ENSG00000100558	1992.14	1.22128	0.159812	7.64199	2.13897e-14	2.6428e-13	PLEK2
ENSG00000111665	367.795	0.995816	0.130333	7.64054	2.16321e-14	2.67086e-13	CDCA3
ENSG00000204897	1611.65	-4.26482	0.558217	-7.64009	2.17075e-14	2.67828e-13	KRT25
ENSG00000110944	60.6631	1.92652	0.25222	7.63824	2.20203e-14	2.71495e-13	IL23A
ENSG00000114547	39.3882	-2.64787	0.346713	-7.63705	2.22251e-14	2.73828e-13	ROPN1B
ENSG00000135932	8238.66	0.768017	0.100568	7.63681	2.22663e-14	2.74142e-13	CAB39
ENSG00000172167	416.715	0.967716	0.126723	7.63649	2.23231e-14	2.74647e-13	MTBP
ENSG00000235997	24.1474	-2.01279	0.263695	-7.63302	2.29315e-14	2.81935e-13	AC109642.1
ENSG00000050628	2106.34	-1.88068	0.246404	-7.63252	2.30208e-14	2.82804e-13	PTGER3
ENSG00000157152	154.897	-2.39415	0.313681	-7.63244	2.30346e-14	2.82804e-13	SYN2
ENSG00000125885	893.423	0.690603	0.0904892	7.63189	2.31345e-14	2.83832e-13	MCM8
ENSG00000101470	30.4719	-1.63124	0.213742	-7.63178	2.3153e-14	2.8386e-13	TNNC2
ENSG00000065911	2647.96	0.757015	0.0992105	7.63039	2.34051e-14	2.86749e-13	MTHFD2
ENSG00000169918	83.8973	-1.18298	0.155084	-7.628	2.3842e-14	2.91897e-13	OTUD7A
ENSG00000112984	1294.43	1.30443	0.17108	7.62465	2.44694e-14	2.99369e-13	KIF20A
ENSG00000161653	207.77	1.18648	0.15563	7.62368	2.46539e-14	3.01415e-13	NAGS
ENSG00000168092	5710.87	0.519125	0.0681063	7.62227	2.49251e-14	3.04518e-13	PAFAH1B2
ENSG00000128829	3313.37	0.52523	0.0689095	7.62202	2.49729e-14	3.04889e-13	EIF2AK4
ENSG00000125319	223.335	1.18407	0.155377	7.62063	2.52447e-14	3.07992e-13	C17orf53
ENSG00000144118	3664.42	0.622619	0.0817235	7.6186	2.56436e-14	3.1264e-13	RALB
ENSG00000113231	107.372	-1.4818	0.19452	-7.61773	2.58177e-14	3.14544e-13	PDE8B
ENSG00000122862	3000.04	1.69689	0.222759	7.61761	2.58421e-14	3.14622e-13	SRGN
ENSG00000141574	1383.57	1.58651	0.208305	7.61631	2.61039e-14	3.17588e-13	SECTM1
ENSG00000019549	3565.96	0.812952	0.106745	7.61584	2.61981e-14	3.18512e-13	SNAI2
ENSG00000116701	1991.15	1.2166	0.159755	7.61544	2.62785e-14	3.19268e-13	NCF2
ENSG00000132470	27283.7	1.16428	0.152945	7.61239	2.69079e-14	3.26688e-13	ITGB4
ENSG00000114503	2413.76	0.479992	0.0630641	7.61118	2.71614e-14	3.29537e-13	NCBP2
ENSG00000114354	4854.08	0.577051	0.0758296	7.60984	2.74437e-14	3.32653e-13	TFG
ENSG00000130589	4704.12	1.14139	0.14999	7.60978	2.74563e-14	3.32653e-13	HELZ2
ENSG00000100453	383.24	2.18682	0.287383	7.60945	2.75273e-14	3.33282e-13	GZMB
ENSG00000163827	141.62	-2.33739	0.307216	-7.60829	2.77744e-14	3.36042e-13	LRRC2
ENSG00000255282	33.3755	1.55168	0.203951	7.60811	2.7813e-14	3.36276e-13	WTAPP1
ENSG00000152527	767.918	-1.33074	0.174924	-7.6075	2.79446e-14	3.37484e-13	PLEKHH2
ENSG00000159322	2146.37	0.416964	0.0548098	7.60747	2.79515e-14	3.37484e-13	ADPGK
ENSG00000001036	1755.17	0.823819	0.108325	7.60504	2.84812e-14	3.43642e-13	FUCA2
ENSG00000178927	2055.21	0.583722	0.0768063	7.59992	2.96303e-14	3.5726e-13	C17orf62
ENSG00000063046	22827.5	-0.436945	0.0574948	-7.59972	2.96762e-14	3.57567e-13	EIF4B
ENSG00000087088	979.286	0.570296	0.0750484	7.59904	2.98338e-14	3.59218e-13	BAX
ENSG00000172458	49.6133	-1.90414	0.250623	-7.59761	3.01649e-14	3.62955e-13	IL17D
ENSG00000176293	155.628	-1.62079	0.213402	-7.59499	3.07826e-14	3.70132e-13	ZNF135
ENSG00000181458	23670.7	-1.45053	0.191052	-7.59233	3.14204e-14	3.77541e-13	TMEM45A
ENSG00000242259	727.71	-0.416346	0.0548451	-7.59131	3.16687e-14	3.80264e-13	C22orf39
ENSG00000213963	314.527	-1.27273	0.167691	-7.58973	3.2058e-14	3.84674e-13	AC074286.1
ENSG00000261572	118.623	-1.70222	0.22431	-7.58872	3.23087e-14	3.87417e-13	RP11-384L8.1
ENSG00000196230	30772.7	0.649146	0.0855615	7.58689	3.27665e-14	3.92636e-13	TUBB
ENSG00000030066	3261.27	0.462255	0.0609366	7.58584	3.3035e-14	3.95312e-13	NUP160
ENSG00000137767	2238.4	0.812127	0.107057	7.58591	3.3015e-14	3.95312e-13	SQRDL
ENSG00000167920	462.844	-0.969285	0.127791	-7.5849	3.3275e-14	3.97912e-13	TMEM99
ENSG00000063761	403.383	-1.00355	0.132342	-7.58305	3.37534e-14	4.03357e-13	ADCK1
ENSG00000161944	62.7992	-1.47719	0.194921	-7.57843	3.49758e-14	4.17679e-13	ASGR2
ENSG00000254966	77.9163	-1.71096	0.225804	-7.57719	3.53119e-14	4.21405e-13	RP11-1081L13.4
ENSG00000198853	1551.33	-0.819997	0.108244	-7.57548	3.57799e-14	4.26699e-13	RUSC2
ENSG00000125378	282.081	-1.24384	0.164218	-7.5743	3.61069e-14	4.30305e-13	BMP4
ENSG00000145014	313.389	0.943937	0.124664	7.57186	3.67905e-14	4.38153e-13	TMEM44
ENSG00000165689	1379.69	0.618861	0.0817352	7.57153	3.68846e-14	4.38975e-13	SDCCAG3
ENSG00000078369	12655.4	0.444302	0.0586833	7.57119	3.69822e-14	4.39836e-13	GNB1
ENSG00000170581	7721.87	0.802083	0.105976	7.56851	3.77518e-14	4.48685e-13	STAT2
ENSG00000173762	240.997	1.90054	0.251158	7.56709	3.81671e-14	4.53312e-13	CD7
ENSG00000174136	1741.58	-0.800085	0.105771	-7.56428	3.90009e-14	4.62901e-13	RGMB
ENSG00000139278	1714.31	1.33704	0.176803	7.56231	3.95982e-14	4.69672e-13	GLIPR1
ENSG00000138162	7963.2	-0.958327	0.126736	-7.56162	3.98067e-14	4.71824e-13	TACC2
ENSG00000134013	1890.82	1.46154	0.193303	7.56086	4.00399e-14	4.74267e-13	LOXL2
ENSG00000224397	123.386	1.64238	0.217355	7.55622	4.14936e-14	4.91153e-13	LINC01272
ENSG00000154582	1957.04	0.643019	0.0851368	7.55278	4.26069e-14	5.0399e-13	TCEB1
ENSG00000130762	883.061	1.29764	0.171847	7.55113	4.31488e-14	5.10054e-13	ARHGEF16
ENSG00000133488	247.187	-2.95292	0.391177	-7.5488	4.39287e-14	5.18922e-13	SEC14L4
ENSG00000198932	333.614	-1.1907	0.157784	-7.54639	4.47506e-14	5.28274e-13	GPRASP1
ENSG00000088387	10559.8	-0.635162	0.0841701	-7.54617	4.48247e-14	5.28793e-13	DOCK9
ENSG00000164393	198.777	-1.55347	0.205872	-7.54581	4.49476e-14	5.29884e-13	ADGRF2
ENSG00000131089	1133.05	-0.610937	0.0810159	-7.54096	4.66541e-14	5.49632e-13	ARHGEF9
ENSG00000131355	49.5866	2.34693	0.311322	7.53858	4.75132e-14	5.59376e-13	ADGRE3
ENSG00000162062	145.625	1.16701	0.154821	7.53782	4.77894e-14	5.62249e-13	C16orf59
ENSG00000155846	1537.55	-0.861605	0.114373	-7.5333	4.94736e-14	5.81673e-13	PPARGC1B
ENSG00000165591	702.75	-0.969795	0.128736	-7.53318	4.95189e-14	5.81813e-13	FAAH2
ENSG00000113396	126.247	-2.89362	0.384135	-7.53282	4.96546e-14	5.83016e-13	SLC27A6
ENSG00000145687	1286.17	-0.968911	0.128633	-7.53239	4.98189e-14	5.84553e-13	SSBP2
ENSG00000166377	1761.81	-0.502611	0.066729	-7.53213	4.99188e-14	5.85332e-13	ATP9B
ENSG00000182831	4022.03	0.52587	0.0698238	7.53139	5.02025e-14	5.88265e-13	C16orf72
ENSG00000103642	1061.23	0.605271	0.0803743	7.53065	5.04897e-14	5.91233e-13	LACTB
ENSG00000115363	267.93	1.53389	0.203728	7.52911	5.1087e-14	5.97827e-13	EVA1A
ENSG00000151789	294.216	-1.91464	0.254356	-7.5274	5.17614e-14	6.05314e-13	ZNF385D
ENSG00000143028	98.6301	-2.77872	0.369153	-7.52728	5.18072e-14	6.05445e-13	SYPL2
ENSG00000120942	1686.94	-1.38492	0.184023	-7.52581	5.23932e-14	6.11884e-13	UBIAD1
ENSG00000142089	12089.9	1.04196	0.138471	7.52475	5.2822e-14	6.1648e-13	IFITM3
ENSG00000168646	590.594	-1.21043	0.160887	-7.52348	5.33385e-14	6.22092e-13	AXIN2
ENSG00000105784	118.234	-1.27993	0.170145	-7.52259	5.3702e-14	6.25914e-13	RUNDC3B
ENSG00000113384	3300.46	0.469943	0.0624823	7.52122	5.42686e-14	6.32097e-13	GOLPH3
ENSG00000198818	913.281	0.452708	0.0602212	7.51742	5.58686e-14	6.503e-13	SFT2D1
ENSG00000261534	149.687	1.3225	0.175942	7.51669	5.61794e-14	6.53482e-13	RP11-244O19.1
ENSG00000118596	1577.79	-1.21801	0.162074	-7.51513	5.68536e-14	6.60885e-13	SLC16A7
ENSG00000039139	208.816	2.01582	0.268263	7.51434	5.71996e-14	6.64466e-13	DNAH5
ENSG00000180198	2156.1	0.747616	0.0995036	7.51345	5.75882e-14	6.68536e-13	RCC1
ENSG00000134308	16767.2	0.771323	0.102689	7.51124	5.85703e-14	6.79485e-13	YWHAQ
ENSG00000102901	2510.9	-0.7046	0.0938199	-7.51014	5.90663e-14	6.84786e-13	CENPT
ENSG00000083093	1530	0.466093	0.062063	7.51	5.91296e-14	6.85065e-13	PALB2
ENSG00000115762	5355.04	0.505881	0.0673856	7.50726	6.0378e-14	6.99066e-13	PLEKHB2
ENSG00000054392	368.749	-0.779029	0.103785	-7.50617	6.0883e-14	7.0398e-13	HHAT
ENSG00000090924	1079.8	0.848649	0.11306	7.5062	6.08668e-14	7.0398e-13	PLEKHG2
ENSG00000170370	131.587	-1.44389	0.192368	-7.50589	6.10116e-14	7.05e-13	EMX2
ENSG00000122952	1083.01	0.922476	0.122908	7.50544	6.12218e-14	7.06751e-13	ZWINT
ENSG00000269729	343.747	-2.09629	0.279304	-7.50539	6.1244e-14	7.06751e-13	AC006262.4
ENSG00000070159	4712.2	-0.834434	0.111183	-7.50504	6.14093e-14	7.08192e-13	PTPN3
ENSG00000106397	1673.33	0.951755	0.126822	7.50463	6.16037e-14	7.09966e-13	PLOD3
ENSG00000154102	565.392	1.26037	0.167952	7.50438	6.17179e-14	7.10813e-13	C16orf74
ENSG00000136492	701.168	0.931484	0.124132	7.50398	6.19073e-14	7.12525e-13	BRIP1
ENSG00000136827	1496.25	0.429112	0.057206	7.50117	6.32483e-14	7.2748e-13	TOR1A
ENSG00000172901	131.43	-2.3817	0.317572	-7.49972	6.39565e-14	7.35142e-13	LVRN
ENSG00000222724	38.9645	1.8209	0.242809	7.4993	6.41595e-14	7.36992e-13	RNU2-63P
ENSG00000137225	33.3686	-1.25832	0.167804	-7.49874	6.44366e-14	7.39688e-13	CAPN11
ENSG00000153066	1928.91	0.515327	0.0687274	7.49813	6.47357e-14	7.42634e-13	TXNDC11
ENSG00000118785	3675.37	2.98668	0.398332	7.49796	6.48188e-14	7.431e-13	SPP1
ENSG00000258791	76.6	2.2108	0.294879	7.4973	6.51467e-14	7.46369e-13	LINC00520
ENSG00000203813	2996.07	1.06357	0.141864	7.49714	6.52231e-14	7.46755e-13	NA
ENSG00000184220	1003.32	0.621913	0.0829608	7.49647	6.55586e-14	7.50106e-13	CMSS1
ENSG00000082212	1540.46	0.700657	0.0934755	7.49563	6.59822e-14	7.54458e-13	ME2
ENSG00000152154	23.451	-1.7632	0.235315	-7.49295	6.7343e-14	7.69515e-13	TMEM178A
ENSG00000152578	29.2207	-2.94703	0.393383	-7.49151	6.80868e-14	7.77506e-13	GRIA4
ENSG00000177182	102.154	-1.95578	0.261098	-7.49059	6.85638e-14	7.82442e-13	CLVS1
ENSG00000188001	2023.54	-1.30387	0.174103	-7.48908	6.93568e-14	7.90976e-13	TPRG1
ENSG00000139233	603.779	0.564818	0.0754249	7.48849	6.96717e-14	7.94049e-13	LLPH
ENSG00000114654	74.5361	-1.20099	0.160381	-7.48836	6.97398e-14	7.94306e-13	EFCC1
ENSG00000163486	2094.51	-0.727168	0.0971493	-7.48506	7.15141e-14	8.13985e-13	NA
ENSG00000130032	87.0669	-2.27435	0.303909	-7.48363	7.2295e-14	8.22338e-13	PRRG3
ENSG00000183091	1364.28	-1.78081	0.238077	-7.47997	7.43385e-14	8.45032e-13	NEB
ENSG00000176998	162.374	1.59233	0.212886	7.47973	7.44748e-14	8.45483e-13	HCG4
ENSG00000233836	742.977	-1.97778	0.264416	-7.4798	7.44357e-14	8.45483e-13	RP11-255H23.2
ENSG00000079102	441.072	-1.48874	0.199072	-7.47841	7.52269e-14	8.53466e-13	RUNX1T1
ENSG00000145107	100.803	2.06988	0.276844	7.47671	7.62066e-14	8.6402e-13	TM4SF19
ENSG00000179846	1044.39	-1.59209	0.212964	-7.47585	7.67056e-14	8.69114e-13	NKPD1
ENSG00000234678	44.05	1.75603	0.234944	7.47423	7.7659e-14	8.79348e-13	RP11-465N4.4
ENSG00000075624	176360	0.715847	0.0957857	7.47342	7.81368e-14	8.84185e-13	ACTB
ENSG00000106351	884.092	-0.93158	0.124668	-7.47247	7.87025e-14	8.9001e-13	AGFG2
ENSG00000084112	3282.58	0.478562	0.0640517	7.47149	7.92891e-14	8.96064e-13	SSH1
ENSG00000168685	2102.85	1.583	0.211946	7.46886	8.08936e-14	9.13607e-13	IL7R
ENSG00000142867	1708.91	0.506573	0.0678258	7.46873	8.09695e-14	9.13873e-13	BCL10
ENSG00000000460	428.422	0.720544	0.0964809	7.46825	8.12694e-14	9.16667e-13	C1orf112
ENSG00000070388	96.3923	-1.98826	0.266239	-7.46794	8.14596e-14	9.18219e-13	FGF22
ENSG00000163950	2162.85	0.488536	0.0654296	7.46659	8.23026e-14	9.27124e-13	SLBP
ENSG00000129596	78.234	-2.47761	0.331839	-7.4663	8.24795e-14	9.28518e-13	CDO1
ENSG00000145075	49.5649	-2.62461	0.351548	-7.46588	8.27454e-14	9.30912e-13	CCDC39
ENSG00000166589	51.992	2.81406	0.376936	7.4656	8.29197e-14	9.32274e-13	CDH16
ENSG00000107937	3260.39	0.563631	0.0755349	7.46185	8.53131e-14	9.58567e-13	GTPBP4
ENSG00000013374	3537.32	0.487452	0.0653289	7.46151	8.55383e-14	9.60479e-13	NUB1
ENSG00000197405	440.389	1.52054	0.203873	7.45828	8.7661e-14	9.83683e-13	C5AR1
ENSG00000070814	2894.06	0.770399	0.103329	7.45578	8.93398e-14	1.00188e-12	TCOF1
ENSG00000181333	9506.47	2.32304	0.311706	7.45265	9.14811e-14	1.02523e-12	HEPHL1
ENSG00000080839	1027.52	0.758003	0.101768	7.44832	9.45353e-14	1.05878e-12	RBL1
ENSG00000168004	29.3522	-2.70979	0.363884	-7.44687	9.55786e-14	1.06978e-12	HRASLS5
ENSG00000177885	3154.03	0.450172	0.0604751	7.44392	9.77401e-14	1.09328e-12	GRB2
ENSG00000130921	475.881	0.514026	0.0690891	7.44004	1.00654e-13	1.12515e-12	C12orf65
ENSG00000273015	389.645	-0.575102	0.0773054	-7.43935	1.01178e-13	1.13029e-12	RP11-352M15.2
ENSG00000134375	1796.54	0.522386	0.0702205	7.43922	1.01279e-13	1.13069e-12	TIMM17A
ENSG00000116852	519.718	1.14227	0.15357	7.43811	1.02134e-13	1.13951e-12	KIF21B
ENSG00000127324	73.607	-2.87243	0.38621	-7.43749	1.02616e-13	1.14416e-12	TSPAN8
ENSG00000178803	30.0051	-2.54057	0.341678	-7.43556	1.04122e-13	1.16021e-12	ADORA2A-AS1
ENSG00000154258	479.828	-1.9762	0.265896	-7.43225	1.06768e-13	1.18893e-12	ABCA9
ENSG00000116663	777.533	0.858884	0.115578	7.43123	1.07591e-13	1.19733e-12	FBXO6
ENSG00000042445	4673.73	-0.793883	0.106832	-7.43113	1.0767e-13	1.19746e-12	RETSAT
ENSG00000178966	526.705	0.852567	0.114754	7.42955	1.08972e-13	1.21116e-12	RMI1
ENSG00000080561	1384.33	-0.90678	0.122059	-7.42904	1.09392e-13	1.21497e-12	MID2
ENSG00000092010	5439.69	0.629509	0.0847371	7.42896	1.09454e-13	1.21497e-12	PSME1
ENSG00000170500	199.2	-1.97707	0.266216	-7.42654	1.11475e-13	1.23662e-12	LONRF2
ENSG00000242247	1890.74	0.63131	0.085024	7.42508	1.12708e-13	1.2495e-12	ARFGAP3
ENSG00000115507	236.355	-1.40686	0.189486	-7.42464	1.13089e-13	1.25293e-12	OTX1
ENSG00000155959	1456.03	0.738499	0.0994694	7.42438	1.13306e-13	1.25455e-12	VBP1
ENSG00000116039	263.72	-2.47214	0.33299	-7.42406	1.13587e-13	1.25686e-12	ATP6V1B1
ENSG00000166889	1980.14	0.497178	0.0669811	7.42265	1.14798e-13	1.26946e-12	PATL1
ENSG00000119866	1542.3	-0.959434	0.129274	-7.42171	1.15615e-13	1.27768e-12	BCL11A
ENSG00000159147	413.842	0.884255	0.119173	7.41996	1.17157e-13	1.29391e-12	DONSON
ENSG00000104946	1036.3	-0.571953	0.077097	-7.41861	1.18355e-13	1.30631e-12	TBC1D17
ENSG00000181790	283.28	-1.85212	0.249743	-7.41611	1.20615e-13	1.33041e-12	ADGRB1
ENSG00000137168	1426.94	0.695668	0.0938675	7.41117	1.2519e-13	1.38001e-12	PPIL1
ENSG00000168275	586.778	0.659541	0.0889963	7.41088	1.25467e-13	1.3822e-12	COA6
ENSG00000233532	28.6972	3.19236	0.430802	7.41027	1.26045e-13	1.38768e-12	LINC00460
ENSG00000238045	32.7901	1.09782	0.148151	7.41018	1.26125e-13	1.3877e-12	AC009133.12
ENSG00000269640	93.1476	1.3361	0.180374	7.4074	1.288e-13	1.41624e-12	NA
ENSG00000110218	2835	0.758192	0.102366	7.40671	1.29468e-13	1.42269e-12	PANX1
ENSG00000066739	4865.97	-0.558001	0.0753697	-7.40351	1.32628e-13	1.45649e-12	ATG2B
ENSG00000196338	37.3487	-1.15873	0.156568	-7.40081	1.35356e-13	1.48552e-12	NLGN3
ENSG00000211637	303.017	4.35633	0.588658	7.40044	1.3573e-13	1.48869e-12	IGLV4-69
ENSG00000058335	44.323	1.77984	0.240513	7.40021	1.35973e-13	1.49042e-12	RASGRF1
ENSG00000237440	514.858	-1.29102	0.174468	-7.39973	1.36457e-13	1.49479e-12	ZNF737
ENSG00000138294	109.658	-2.4268	0.327969	-7.39947	1.36731e-13	1.4963e-12	NA
ENSG00000197953	1508.16	-2.44597	0.330562	-7.39943	1.36767e-13	1.4963e-12	AADACL2
ENSG00000096996	221.228	1.59846	0.216037	7.399	1.37214e-13	1.50026e-12	IL12RB1
ENSG00000198478	1708.64	-1.4389	0.194524	-7.39704	1.39249e-13	1.52155e-12	SH3BGRL2
ENSG00000105464	168.309	1.82297	0.246573	7.39323	1.43303e-13	1.56488e-12	GRIN2D
ENSG00000197965	9322.73	0.567801	0.0768151	7.3918	1.44859e-13	1.58088e-12	MPZL1
ENSG00000163702	1892.1	-0.777431	0.105193	-7.39053	1.46242e-13	1.59498e-12	IL17RC
ENSG00000157617	3152.98	-0.921333	0.124697	-7.3886	1.48387e-13	1.61736e-12	C2CD2
ENSG00000049249	140.639	1.82217	0.246639	7.38798	1.49074e-13	1.62384e-12	TNFRSF9
ENSG00000185787	5767.21	0.426528	0.05776	7.38449	1.53035e-13	1.66595e-12	MORF4L1
ENSG00000066117	2395.94	0.455022	0.0616195	7.38439	1.53157e-13	1.66624e-12	SMARCD1
ENSG00000157168	1285.27	1.52299	0.206317	7.38177	1.56193e-13	1.69821e-12	NRG1
ENSG00000137675	71.2455	-1.8354	0.248747	-7.37856	1.6001e-13	1.73755e-12	MMP27
ENSG00000175600	216.229	1.39053	0.188455	7.37858	1.59992e-13	1.73755e-12	SUGCT
ENSG00000144891	87.4027	-2.34271	0.317509	-7.37843	1.60173e-13	1.73823e-12	AGTR1
ENSG00000177125	1532.65	-0.533721	0.0723365	-7.37831	1.60313e-13	1.73868e-12	ZBTB34
ENSG00000099958	388.082	2.47233	0.335087	7.37817	1.60476e-13	1.73937e-12	DERL3
ENSG00000124201	8023.18	0.656553	0.0890181	7.37551	1.63723e-13	1.77346e-12	ZNFX1
ENSG00000070778	2106.59	-0.888968	0.120532	-7.37534	1.63925e-13	1.77455e-12	PTPN21
ENSG00000130414	4059.97	-0.443134	0.0600983	-7.37348	1.66233e-13	1.79842e-12	NDUFA10
ENSG00000163704	166.36	-1.02508	0.139056	-7.37174	1.68417e-13	1.82093e-12	PRRT3
ENSG00000119616	1763.05	0.438901	0.0595512	7.37014	1.70445e-13	1.84171e-12	FCF1
ENSG00000163888	22.155	1.57514	0.213736	7.36956	1.71193e-13	1.84865e-12	CAMK2N2
ENSG00000163072	291.686	-1.23749	0.167967	-7.36748	1.73889e-13	1.8766e-12	NOSTRIN
ENSG00000128059	797.013	0.641047	0.0870197	7.36669	1.74914e-13	1.88651e-12	PPAT
ENSG00000183655	712.021	-0.673083	0.0913914	-7.36484	1.7736e-13	1.91171e-12	KLHL25
ENSG00000205542	30957.6	0.844334	0.114669	7.36326	1.79472e-13	1.93328e-12	TMSB4X
ENSG00000065833	4194.96	-1.46377	0.198816	-7.36245	1.80565e-13	1.94385e-12	ME1
ENSG00000051825	1043.05	0.59824	0.0812598	7.36207	1.81086e-13	1.94826e-12	MPHOSPH9
ENSG00000174611	307.783	-2.24097	0.304479	-7.35999	1.8392e-13	1.97754e-12	KY
ENSG00000144908	393.941	-3.07636	0.418009	-7.35955	1.84531e-13	1.98288e-12	ALDH1L1
ENSG00000169398	4429.42	0.592952	0.0805807	7.35849	1.86e-13	1.99745e-12	PTK2
ENSG00000169418	375.677	-1.1661	0.158517	-7.35634	1.89025e-13	2.02868e-12	NPR1
ENSG00000135074	1532.47	1.47817	0.201022	7.35328	1.93402e-13	2.07439e-12	ADAM19
ENSG00000138944	1051.96	1.84422	0.25082	7.35275	1.94164e-13	2.08e-12	KIAA1644
ENSG00000198010	37.4616	-1.85881	0.252803	-7.35281	1.94082e-13	2.08e-12	DLGAP2
ENSG00000196092	91.7266	1.99213	0.270943	7.35258	1.94415e-13	2.08142e-12	PAX5
ENSG00000263818	24.2673	-1.58399	0.215452	-7.35192	1.95384e-13	2.09051e-12	CTD-2206N4.4
ENSG00000106638	1417.13	0.536871	0.073028	7.35158	1.95883e-13	2.09329e-12	TBL2
ENSG00000162545	528.086	1.69841	0.231025	7.35164	1.95788e-13	2.09329e-12	CAMK2N1
ENSG00000126709	6580.6	1.88076	0.255863	7.35063	1.97269e-13	2.10665e-12	IFI6
ENSG00000172935	267.401	-1.28191	0.174397	-7.35056	1.97375e-13	2.10665e-12	MRGPRF
ENSG00000232022	36.1285	-1.86005	0.253081	-7.34962	1.98774e-13	2.1203e-12	FAAHP1
ENSG00000104635	3852.78	1.17746	0.1603	7.34539	2.05155e-13	2.18703e-12	SLC39A14
ENSG00000154721	542.592	-1.18213	0.160951	-7.34468	2.06255e-13	2.19741e-12	JAM2
ENSG00000168421	310.432	1.50608	0.205073	7.34411	2.07128e-13	2.20538e-12	RHOH
ENSG00000100095	60.2575	-2.48033	0.337735	-7.34399	2.07313e-13	2.206e-12	SEZ6L
ENSG00000074964	4178.55	-0.809473	0.110233	-7.34329	2.08408e-13	2.2136e-12	ARHGEF10L
ENSG00000112655	8658.74	0.943307	0.128456	7.34344	2.08169e-13	2.2136e-12	PTK7
ENSG00000133317	46.6389	-2.94692	0.401305	-7.34334	2.08328e-13	2.2136e-12	LGALS12
ENSG00000152465	1059.97	-0.570398	0.0776814	-7.34278	2.092e-13	2.22067e-12	NMT2
ENSG00000266088	44.809	1.56674	0.213427	7.34088	2.12201e-13	2.25116e-12	RP5-1028K7.2
ENSG00000223960	275.007	0.749141	0.10207	7.33949	2.14408e-13	2.2732e-12	AC009948.5
ENSG00000111057	2171.72	1.87532	0.255608	7.3367	2.18922e-13	2.31964e-12	KRT18
ENSG00000100985	3348	2.15929	0.294405	7.33441	2.227e-13	2.35825e-12	MMP9
ENSG00000116489	10830.6	0.591889	0.0807146	7.33311	2.24872e-13	2.3798e-12	CAPZA1
ENSG00000127564	577.002	1.27416	0.173757	7.33302	2.25017e-13	2.37989e-12	PKMYT1
ENSG00000132530	3422.8	1.43203	0.195291	7.33277	2.25439e-13	2.38292e-12	XAF1
ENSG00000061656	77.3755	1.77156	0.241617	7.3321	2.2657e-13	2.39343e-12	SPAG4
ENSG00000135617	675.17	-0.709967	0.0968542	-7.33026	2.29703e-13	2.42506e-12	PRADC1
ENSG00000090661	3519.69	-1.04459	0.142523	-7.32924	2.31464e-13	2.44071e-12	CERS4
ENSG00000124003	84.5717	-4.66557	0.636568	-7.32926	2.31434e-13	2.44071e-12	MOGAT1
ENSG00000115241	4128.66	0.536213	0.073172	7.32812	2.33401e-13	2.45964e-12	PPM1G
ENSG00000141505	58.9461	-1.21185	0.165374	-7.32792	2.33751e-13	2.46185e-12	ASGR1
ENSG00000169213	356.086	-2.04589	0.279226	-7.32701	2.35344e-13	2.47713e-12	RAB3B
ENSG00000135318	2243.55	1.66702	0.22752	7.32692	2.35503e-13	2.47731e-12	NT5E
ENSG00000266753	280.093	-0.575496	0.0785751	-7.32414	2.4043e-13	2.52762e-12	NA
ENSG00000165072	490.868	-1.93016	0.26356	-7.32343	2.41713e-13	2.53959e-12	MAMDC2
ENSG00000144366	386.117	-1.30087	0.177643	-7.32292	2.42636e-13	2.54775e-12	GULP1
ENSG00000081870	690.544	0.64114	0.087573	7.3212	2.45768e-13	2.57909e-12	HSPB11
ENSG00000127666	746.101	0.792321	0.108244	7.31974	2.48446e-13	2.60563e-12	TICAM1
ENSG00000067955	2226.21	0.500439	0.0684154	7.31471	2.57932e-13	2.70187e-12	CBFB
ENSG00000099797	4653.11	-0.678193	0.092716	-7.31474	2.57881e-13	2.70187e-12	TECR
ENSG00000158006	1285.12	-0.800925	0.109512	-7.31358	2.60121e-13	2.72213e-12	PAFAH2
ENSG00000168874	177.583	-1.47144	0.201194	-7.31355	2.60177e-13	2.72213e-12	ATOH8
ENSG00000181544	155.473	0.984957	0.134678	7.31345	2.60377e-13	2.7226e-12	FANCB
ENSG00000070087	1771.87	1.29688	0.177361	7.31212	2.62965e-13	2.74801e-12	PFN2
ENSG00000121413	534.973	-1.49329	0.204271	-7.31033	2.66489e-13	2.78317e-12	ZSCAN18
ENSG00000160188	35.4519	-1.43495	0.196308	-7.30966	2.67813e-13	2.79532e-12	RSPH1
ENSG00000162687	70.922	-1.76633	0.241648	-7.30952	2.68095e-13	2.7966e-12	KCNT2
ENSG00000086300	671.935	1.31873	0.180438	7.30848	2.70171e-13	2.81658e-12	SNX10
ENSG00000124942	292176	-0.570903	0.0781213	-7.30791	2.71339e-13	2.82706e-12	AHNAK
ENSG00000134291	2014.67	0.655604	0.0897321	7.30623	2.74737e-13	2.85906e-12	TMEM106C
ENSG00000167972	621.648	-1.36883	0.18735	-7.30626	2.7468e-13	2.85906e-12	ABCA3
ENSG00000035664	1096.76	-1.10579	0.151361	-7.30565	2.75936e-13	2.86984e-12	DAPK2
ENSG00000107771	4650.13	-0.549932	0.0752793	-7.30522	2.7681e-13	2.87721e-12	CCSER2
ENSG00000198535	54.8623	1.64005	0.224539	7.30407	2.79181e-13	2.90014e-12	C2CD4A
ENSG00000182010	266.131	1.29158	0.176853	7.30311	2.81191e-13	2.91927e-12	RTKN2
ENSG00000124935	254.36	-3.85693	0.528193	-7.30213	2.83241e-13	2.93881e-12	SCGB1D2
ENSG00000169594	7376.5	1.24397	0.170377	7.3013	2.8501e-13	2.95542e-12	BNC1
ENSG00000009694	175.435	-1.9863	0.272073	-7.30063	2.8643e-13	2.96837e-12	TENM1
ENSG00000151348	4466.42	0.697411	0.0955611	7.29806	2.91944e-13	3.02373e-12	EXT2
ENSG00000136731	6709.66	0.367796	0.0504115	7.29587	2.9674e-13	3.07159e-12	UGGT1
ENSG00000105974	12646.4	1.11931	0.153428	7.29538	2.97824e-13	3.08098e-12	CAV1
ENSG00000153044	421.709	0.848308	0.116319	7.29294	3.03254e-13	3.13482e-12	CENPH
ENSG00000204619	2025.59	0.408157	0.0559665	7.29288	3.03387e-13	3.13482e-12	PPP1R11
ENSG00000176485	389.076	-1.70436	0.233717	-7.29239	3.04497e-13	3.14443e-12	PLA2G16
ENSG00000105939	6389.37	0.546505	0.0749518	7.29141	3.06721e-13	3.16552e-12	ZC3HAV1
ENSG00000140694	2370.76	0.387975	0.0532432	7.28685	3.17277e-13	3.27254e-12	PARN
ENSG00000169245	3402.77	2.78925	0.382885	7.28482	3.22106e-13	3.32039e-12	CXCL10
ENSG00000154262	1067.59	-1.87242	0.257093	-7.28304	3.26373e-13	3.36239e-12	ABCA6
ENSG00000184163	150.056	-1.88748	0.259187	-7.2823	3.2818e-13	3.37902e-12	FAM132A
ENSG00000140263	2106.64	-1.09823	0.150867	-7.2795	3.35071e-13	3.44794e-12	SORD
ENSG00000116212	1309.43	0.717385	0.0985571	7.27887	3.36626e-13	3.4619e-12	LRRC42
ENSG00000089692	105.227	1.77416	0.243775	7.27787	3.39122e-13	3.48552e-12	LAG3
ENSG00000182983	1167.8	-1.58914	0.218373	-7.27719	3.40841e-13	3.50113e-12	ZNF662
ENSG00000175792	2215.81	0.691257	0.0950081	7.27576	3.44465e-13	3.53628e-12	RUVBL1
ENSG00000204175	2571.77	-1.51956	0.208854	-7.27567	3.44699e-13	3.5366e-12	GPRIN2
ENSG00000121211	119.806	1.12419	0.154559	7.27352	3.50234e-13	3.59128e-12	MND1
ENSG00000165995	98.5635	-1.62089	0.222865	-7.27295	3.51728e-13	3.60449e-12	CACNB2
ENSG00000185745	2769.06	1.69928	0.233711	7.27085	3.57221e-13	3.65863e-12	IFIT1
ENSG00000092470	841.683	0.839266	0.115494	7.26673	3.6829e-13	3.76979e-12	WDR76
ENSG00000111077	1556.2	-1.01303	0.139414	-7.26638	3.69255e-13	3.77747e-12	TNS2
ENSG00000102053	35.6644	-1.309	0.180155	-7.26595	3.70416e-13	3.7841e-12	ZC3H12B
ENSG00000151150	5570.49	-0.92332	0.127075	-7.26592	3.70503e-13	3.7841e-12	ANK3
ENSG00000168038	616.541	-1.01675	0.139934	-7.2659	3.70553e-13	3.7841e-12	ULK4
ENSG00000144824	4240.43	0.916418	0.126135	7.26536	3.72055e-13	3.79722e-12	PHLDB2
ENSG00000213494	33.2264	-2.22742	0.306621	-7.26441	3.74677e-13	3.82175e-12	NA
ENSG00000085514	289.749	1.30333	0.179451	7.26289	3.78905e-13	3.86262e-12	PILRA
ENSG00000135211	399.559	0.514225	0.0708085	7.26219	3.80886e-13	3.88055e-12	TMEM60
ENSG00000089723	2618.85	-1.45042	0.199728	-7.262	3.81418e-13	3.88371e-12	OTUB2
ENSG00000177426	2409.13	0.692308	0.0953651	7.25955	3.88376e-13	3.95226e-12	TGIF1
ENSG00000143155	1724.6	0.494787	0.0681582	7.25939	3.8885e-13	3.95478e-12	TIPRL
ENSG00000104889	823.803	0.915693	0.126148	7.25889	3.90268e-13	3.96689e-12	RNASEH2A
ENSG00000115616	145.43	-1.97885	0.272675	-7.25718	3.95252e-13	4.01522e-12	SLC9A2
ENSG00000223485	69.5727	1.65928	0.228711	7.25494	4.01845e-13	4.07982e-12	LINC01615
ENSG00000086062	4722.83	0.750779	0.103491	7.25457	4.0295e-13	4.08867e-12	B4GALT1
ENSG00000132837	80.7358	-1.19088	0.164161	-7.25431	4.03721e-13	4.09412e-12	DMGDH
ENSG00000002079	21.9947	1.72111	0.237354	7.25123	4.13004e-13	4.18582e-12	MYH16
ENSG00000111358	1852.01	0.497168	0.0685652	7.25103	4.13619e-13	4.18963e-12	GTF2H3
ENSG00000134240	224.122	-3.14539	0.433805	-7.2507	4.14632e-13	4.19746e-12	HMGCS2
ENSG00000145911	873.206	-0.94175	0.129887	-7.25054	4.15119e-13	4.19996e-12	N4BP3
ENSG00000091428	1334.95	-0.98421	0.135762	-7.24955	4.18161e-13	4.22828e-12	RAPGEF4
ENSG00000131149	3011.12	-0.586495	0.0809062	-7.24907	4.19638e-13	4.24077e-12	GSE1
ENSG00000114209	2122.24	0.569912	0.078672	7.24416	4.35138e-13	4.39233e-12	PDCD10
ENSG00000143889	1347.76	0.422708	0.0583515	7.24417	4.35087e-13	4.39233e-12	HNRNPLL
ENSG00000102796	335.201	-0.642069	0.0886345	-7.24401	4.35604e-13	4.3945e-12	DHRS12
ENSG00000134910	4585.46	0.477103	0.0658639	7.24377	4.36371e-13	4.39729e-12	STT3A
ENSG00000162881	34.7423	-1.39856	0.193071	-7.24377	4.36384e-13	4.39729e-12	OXER1
ENSG00000263745	25.7603	2.7474	0.37933	7.24279	4.39542e-13	4.42657e-12	RP11-161I6.2
ENSG00000028528	5194.36	-0.391145	0.0540106	-7.242	4.4213e-13	4.45006e-12	SNX1
ENSG00000154473	4339.09	0.497266	0.0686715	7.24123	4.44623e-13	4.47258e-12	BUB3
ENSG00000186115	459.021	-3.01569	0.416487	-7.24079	4.46086e-13	4.48471e-12	CYP4F2
ENSG00000135723	1244.83	0.713916	0.0986025	7.24034	4.47546e-13	4.49681e-12	FHOD1
ENSG00000023228	6908.08	-0.391515	0.0540849	-7.2389	4.52341e-13	4.54238e-12	NDUFS1
ENSG00000077684	1344.44	-0.870715	0.120296	-7.23812	4.54945e-13	4.5659e-12	JADE1
ENSG00000173376	105.447	-1.61793	0.223598	-7.23591	4.62422e-13	4.63829e-12	NDNF
ENSG00000048707	17313.1	-0.552807	0.0764045	-7.23528	4.64579e-13	4.65725e-12	VPS13D
ENSG00000108306	1023.34	-0.504685	0.069763	-7.23428	4.68012e-13	4.68897e-12	FBXL20
ENSG00000213876	41.586	-1.42158	0.19651	-7.23417	4.684e-13	4.69017e-12	RPL7AP64
ENSG00000167088	1578.49	0.59997	0.0829498	7.23293	4.72684e-13	4.73036e-12	SNRPD1
ENSG00000169499	2907.04	0.649391	0.0897887	7.23243	4.74421e-13	4.74503e-12	PLEKHA2
ENSG00000153147	5593.23	0.472854	0.0653817	7.23221	4.75183e-13	4.74721e-12	SMARCA5
ENSG00000198914	37.3006	-2.24033	0.309768	-7.23228	4.74962e-13	4.74721e-12	POU3F3
ENSG00000119231	3577.46	0.42704	0.059049	7.23196	4.76057e-13	4.75323e-12	SENP5
ENSG00000261488	198.111	-1.57396	0.217642	-7.23188	4.76369e-13	4.75363e-12	RP11-757F18.5
ENSG00000135929	867.29	-1.63278	0.2258	-7.23108	4.79169e-13	4.77884e-12	CYP27A1
ENSG00000139921	2730.82	0.523234	0.0723653	7.23046	4.81353e-13	4.79789e-12	TMX1
ENSG00000135052	1816.3	1.05479	0.145931	7.228	4.90161e-13	4.88289e-12	GOLM1
ENSG00000117407	127.878	1.99601	0.2762	7.22671	4.94848e-13	4.92678e-12	ARTN
ENSG00000105971	5153.95	0.85833	0.118807	7.22458	5.02647e-13	5.00158e-12	CAV2
ENSG00000107863	6266.68	0.651556	0.0901941	7.22393	5.05064e-13	5.02277e-12	ARHGAP21
ENSG00000197852	822.398	-0.636043	0.0880528	-7.22343	5.06935e-13	5.03851e-12	FAM212B
ENSG00000168393	885.184	0.722347	0.100007	7.22299	5.08583e-13	5.05202e-12	DTYMK
ENSG00000106399	578.668	0.70871	0.0981364	7.22169	5.1347e-13	5.09477e-12	RPA3
ENSG00000262001	76.2084	1.02571	0.142031	7.22175	5.13215e-13	5.09477e-12	DLGAP1-AS2
ENSG00000103710	313.059	-1.21422	0.168169	-7.22021	5.19091e-13	5.14763e-12	RASL12
ENSG00000167173	1801.33	0.519788	0.0719922	7.22005	5.19673e-13	5.15048e-12	C15orf39
ENSG00000184992	4065.01	-1.24598	0.172581	-7.21969	5.21057e-13	5.16127e-12	BRI3BP
ENSG00000166922	101.642	1.71294	0.237282	7.21902	5.23622e-13	5.18081e-12	SCG5
ENSG00000180530	7806.58	1.01208	0.140195	7.21908	5.23388e-13	5.18081e-12	NRIP1
ENSG00000167900	1305.88	1.19125	0.165021	7.21878	5.24544e-13	5.187e-12	TK1
ENSG00000225302	68.3771	-0.960328	0.133036	-7.21853	5.25508e-13	5.19359e-12	RP11-539I5.1
ENSG00000111231	541.778	0.549718	0.0761615	7.21779	5.28377e-13	5.21899e-12	GPN3
ENSG00000103313	352.316	1.77217	0.245532	7.21766	5.28912e-13	5.22132e-12	MEFV
ENSG00000180644	441.572	1.75827	0.243613	7.21746	5.29683e-13	5.22599e-12	PRF1
ENSG00000132846	217.888	-1.19189	0.165155	-7.21678	5.32334e-13	5.24918e-12	ZBED3
ENSG00000153767	789.608	0.421549	0.0584143	7.21654	5.33284e-13	5.25558e-12	GTF2E1
ENSG00000143390	2248.49	0.567308	0.0786151	7.21628	5.34289e-13	5.26252e-12	RFX5
ENSG00000135605	427.087	-0.885089	0.122667	-7.21538	5.37825e-13	5.29437e-12	TEC
ENSG00000157227	14759.2	0.972228	0.134752	7.21494	5.39583e-13	5.30869e-12	MMP14
ENSG00000159023	3782.82	-0.599123	0.0830555	-7.21353	5.45211e-13	5.36103e-12	EPB41
ENSG00000168301	235.035	-0.496168	0.0687838	-7.21344	5.45546e-13	5.36131e-12	KCTD6
ENSG00000168309	447.999	-1.78386	0.247303	-7.21327	5.46222e-13	5.36494e-12	FAM107A
ENSG00000135127	1751.13	-1.06421	0.147563	-7.21189	5.51813e-13	5.41681e-12	BICDL1
ENSG00000146476	778.745	0.632643	0.0877239	7.21175	5.52377e-13	5.4193e-12	ARMT1
ENSG00000079335	484.61	-0.943726	0.130879	-7.21068	5.56745e-13	5.4591e-12	CDC14A
ENSG00000197153	1131.43	1.16737	0.161912	7.20993	5.59804e-13	5.48601e-12	HIST1H3J
ENSG00000258479	108.294	-1.11418	0.154559	-7.20879	5.64509e-13	5.52902e-12	LINC00640
ENSG00000160199	876.987	0.412865	0.0572976	7.20562	5.77793e-13	5.65596e-12	PKNOX1
ENSG00000147576	130.282	-1.44241	0.200204	-7.20471	5.81691e-13	5.69093e-12	ADHFE1
ENSG00000091128	2052.39	-2.35154	0.32641	-7.20427	5.83567e-13	5.7061e-12	LAMB4
ENSG00000189057	798.213	1.11943	0.155415	7.20288	5.89538e-13	5.76126e-12	FAM111B
ENSG00000221866	1021.85	-1.54384	0.214391	-7.20107	5.9744e-13	5.83522e-12	PLXNA4
ENSG00000176438	829.236	-1.04073	0.144536	-7.20045	6.0012e-13	5.85813e-12	SYNE3
ENSG00000242258	30.2193	1.80997	0.251399	7.19958	6.03971e-13	5.89243e-12	LINC00996
ENSG00000104435	567.476	-2.65499	0.368873	-7.19759	6.12874e-13	5.97594e-12	STMN2
ENSG00000168497	589.528	-1.39938	0.194472	-7.19582	6.20879e-13	6.05063e-12	SDPR
ENSG00000204740	29.8697	-1.9048	0.264755	-7.1946	6.26431e-13	6.10133e-12	MALRD1
ENSG00000166272	5660.51	-0.532694	0.0740429	-7.19439	6.27388e-13	6.10725e-12	WBP1L
ENSG00000100523	1606.48	-0.862287	0.119912	-7.19097	6.43326e-13	6.25892e-12	DDHD1
ENSG00000132122	336.911	-1.15514	0.160676	-7.18927	6.51406e-13	6.334e-12	SPATA6
ENSG00000113569	4077.99	0.569666	0.079256	7.18767	6.59053e-13	6.4048e-12	NUP155
ENSG00000196331	1587.09	1.02386	0.142454	7.18733	6.60691e-13	6.41715e-12	NA
ENSG00000111602	1368.61	0.763819	0.106275	7.18717	6.61497e-13	6.4214e-12	TIMELESS
ENSG00000184831	313.341	0.602024	0.0837713	7.18652	6.64639e-13	6.44832e-12	APOO
ENSG00000203782	21005.3	-2.63217	0.366293	-7.18598	6.67292e-13	6.47048e-12	LOR
ENSG00000256673	53.0141	-1.20662	0.167934	-7.18506	6.71754e-13	6.51013e-12	RP11-599J14.2
ENSG00000119547	51.0484	2.25152	0.313407	7.18402	6.769e-13	6.55636e-12	ONECUT2
ENSG00000175305	528.075	1.11029	0.15456	7.18355	6.79244e-13	6.57542e-12	CCNE2
ENSG00000131981	7859.07	-0.722108	0.100528	-7.18314	6.81273e-13	6.59142e-12	LGALS3
ENSG00000134250	21607.1	-0.609908	0.0849362	-7.18078	6.93147e-13	6.70259e-12	NOTCH2
ENSG00000113282	6263.85	-0.42253	0.0588444	-7.18047	6.94705e-13	6.71395e-12	CLINT1
ENSG00000034693	1546.94	-0.692411	0.0964545	-7.17862	7.04167e-13	6.80163e-12	PEX3
ENSG00000137959	2422.72	1.88175	0.262283	7.1745	7.25739e-13	7.00613e-12	IFI44L
ENSG00000143570	4864.79	0.584598	0.0814913	7.17375	7.29718e-13	7.04065e-12	SLC39A1
ENSG00000099985	360.474	2.56007	0.357155	7.16795	7.61317e-13	7.34148e-12	OSM
ENSG00000167912	29.5683	1.45764	0.203389	7.16674	7.68044e-13	7.40227e-12	RP11-25K19.1
ENSG00000118873	3555.32	0.384694	0.0537028	7.16339	7.8706e-13	7.58136e-12	RAB3GAP2
ENSG00000070018	2602.22	-0.581832	0.0812389	-7.16199	7.95145e-13	7.65081e-12	LRP6
ENSG00000166407	87.1574	-1.82286	0.254517	-7.16201	7.95029e-13	7.65081e-12	LMO1
ENSG00000104055	1780.59	-1.66643	0.23269	-7.16158	7.9752e-13	7.66944e-12	TGM5
ENSG00000011258	1342.37	-0.628512	0.0877896	-7.15929	8.10958e-13	7.79438e-12	MBTD1
ENSG00000111581	2157.53	0.554758	0.0775008	7.15808	8.18126e-13	7.85895e-12	NUP107
ENSG00000124641	982.304	0.519189	0.0725436	7.15692	8.25091e-13	7.92151e-12	MED20
ENSG00000120802	4035.6	0.69631	0.0972943	7.15675	8.26139e-13	7.92721e-12	TMPO
ENSG00000141258	2253.64	-0.56558	0.079045	-7.15516	8.35751e-13	8.01505e-12	SGSM2
ENSG00000165092	1248.82	-1.50384	0.210203	-7.15421	8.41562e-13	8.06635e-12	ALDH1A1
ENSG00000142541	67985.1	-0.615488	0.0860727	-7.15079	8.6278e-13	8.26519e-12	RPL13A
ENSG00000256268	19.3348	2.20945	0.308996	7.1504	8.65259e-13	8.2844e-12	RP11-221N13.3
ENSG00000121864	1097.74	0.655153	0.0916408	7.14914	8.7321e-13	8.35595e-12	ZNF639
ENSG00000110514	2862.48	-0.395998	0.0553986	-7.14817	8.79415e-13	8.41073e-12	MADD
ENSG00000114529	1164.8	-1.11822	0.156459	-7.14704	8.86681e-13	8.47558e-12	C3orf52
ENSG00000183801	355.01	-1.37451	0.192335	-7.14642	8.90677e-13	8.50913e-12	OLFML1
ENSG00000153404	304.785	1.73259	0.242461	7.14585	8.94379e-13	8.53983e-12	PLEKHG4B
ENSG00000162836	637.965	-1.27917	0.179021	-7.14534	8.97707e-13	8.56693e-12	ACP6
ENSG00000155304	1202.25	0.69173	0.0968217	7.14437	9.04101e-13	8.62324e-12	HSPA13
ENSG00000172172	1412.48	0.657379	0.0920249	7.14349	9.09899e-13	8.67381e-12	MRPL13
ENSG00000140157	2305.8	0.513348	0.0718794	7.14179	9.21218e-13	8.77693e-12	NIPA2
ENSG00000136160	959.198	-1.20268	0.16851	-7.13714	9.52898e-13	9.07381e-12	EDNRB
ENSG00000134470	713.826	0.733021	0.102708	7.13694	9.54324e-13	9.08244e-12	IL15RA
ENSG00000205352	1091.91	0.451919	0.0633352	7.13535	9.65429e-13	9.18313e-12	PRR13
ENSG00000152952	1510.18	1.35189	0.189503	7.13389	9.75744e-13	9.2762e-12	PLOD2
ENSG00000196369	584.108	-0.647115	0.0907142	-7.13356	9.78059e-13	9.29316e-12	SRGAP2B
ENSG00000008196	223.346	-2.20962	0.309763	-7.13327	9.80115e-13	9.30764e-12	TFAP2B
ENSG00000088808	1881.72	-0.616794	0.0864684	-7.13317	9.80839e-13	9.30945e-12	PPP1R13B
ENSG00000156876	397.065	0.800981	0.112312	7.13176	9.90959e-13	9.4004e-12	SASS6
ENSG00000126067	4891.35	0.50902	0.0713787	7.13126	9.94545e-13	9.4293e-12	PSMB2
ENSG00000198947	1626.47	-1.28906	0.180779	-7.13058	9.9944e-13	9.47057e-12	DMD
ENSG00000232593	208.264	-0.825654	0.115794	-7.13038	1.00094e-12	9.47962e-12	KANTR
ENSG00000138593	4262.7	-0.642313	0.0900921	-7.12951	1.00728e-12	9.53452e-12	SECISBP2L
ENSG00000206579	57.6302	-2.00444	0.281217	-7.12774	1.02034e-12	9.65292e-12	XKR4
ENSG00000144674	14957.1	-0.689597	0.0967751	-7.12576	1.03505e-12	9.78683e-12	GOLGA4
ENSG00000162407	3830.32	-1.04473	0.146652	-7.12388	1.0493e-12	9.91617e-12	PLPP3
ENSG00000213024	2449.49	0.439971	0.0617901	7.12041	1.07609e-12	1.01638e-11	NUP62
ENSG00000138035	1784.32	0.516239	0.0725065	7.11991	1.08e-12	1.01953e-11	PNPT1
ENSG00000110697	1999.44	0.898035	0.126134	7.11967	1.08188e-12	1.02075e-11	PITPNM1
ENSG00000083720	3396.97	-0.641326	0.0900885	-7.11885	1.08834e-12	1.02629e-11	OXCT1
ENSG00000141391	60.1999	0.857989	0.120532	7.11836	1.0922e-12	1.02938e-11	PRELID3A
ENSG00000226237	82.4151	-1.22335	0.171876	-7.11763	1.09797e-12	1.03426e-11	GAS1RR
ENSG00000116670	892.641	0.808099	0.113563	7.11588	1.11199e-12	1.0469e-11	MAD2L2
ENSG00000155792	588.625	-1.13125	0.159015	-7.11414	1.12617e-12	1.05967e-11	DEPTOR
ENSG00000124562	2003.82	0.571511	0.0803701	7.11099	1.15211e-12	1.08351e-11	SNRPC
ENSG00000143882	2812.19	-1.83097	0.257515	-7.11015	1.15917e-12	1.08956e-11	ATP6V1C2
ENSG00000173641	121.262	-2.3138	0.325436	-7.10982	1.16191e-12	1.09154e-11	HSPB7
ENSG00000148356	1507.63	-0.593133	0.0834535	-7.10735	1.18292e-12	1.11069e-11	LRSAM1
ENSG00000115252	155.034	-1.41463	0.199053	-7.10681	1.18756e-12	1.11444e-11	PDE1A
ENSG00000260852	101.084	0.907725	0.127746	7.10569	1.19723e-12	1.12292e-11	FBXL19-AS1
ENSG00000130489	1558.97	0.781836	0.11005	7.10438	1.20864e-12	1.13301e-11	SCO2
ENSG00000029993	1733.34	0.901997	0.12697	7.104	1.21199e-12	1.13554e-11	HMGB3
ENSG00000102547	688.872	-1.13604	0.159934	-7.10319	1.21912e-12	1.14161e-11	CAB39L
ENSG00000235162	1526.19	1.27531	0.179783	7.09364	1.3063e-12	1.2226e-11	C12orf75
ENSG00000168781	994.208	-0.476278	0.0671572	-7.09199	1.32194e-12	1.23657e-11	PPIP5K1
ENSG00000077063	203.261	-1.29892	0.18317	-7.09135	1.32809e-12	1.24166e-11	CTTNBP2
ENSG00000167315	2231.34	-1.45996	0.205951	-7.08888	1.35205e-12	1.26338e-11	ACAA2
ENSG00000138231	832.817	0.424776	0.0599286	7.08803	1.36036e-12	1.27047e-11	DBR1
ENSG00000107864	564.763	-0.77107	0.108828	-7.08525	1.38797e-12	1.29556e-11	CPEB3
ENSG00000169738	1491.01	-0.797082	0.112502	-7.08506	1.38981e-12	1.29658e-11	DCXR
ENSG00000175354	2073.12	0.492913	0.0695953	7.08256	1.41512e-12	1.3195e-11	PTPN2
ENSG00000083454	21.2557	1.73185	0.244561	7.08145	1.4265e-12	1.3294e-11	P2RX5
ENSG00000160691	8387.6	0.861399	0.121649	7.08105	1.43065e-12	1.33256e-11	SHC1
ENSG00000080824	28864.5	0.573348	0.0809706	7.08093	1.43186e-12	1.33297e-11	HSP90AA1
ENSG00000155368	9985.88	-0.820203	0.115876	-7.07831	1.45928e-12	1.35778e-11	DBI
ENSG00000155897	55.3601	-3.85944	0.545369	-7.07674	1.47582e-12	1.37243e-11	ADCY8
ENSG00000166523	76.5168	1.8017	0.254606	7.07643	1.47917e-12	1.37482e-11	CLEC4E
ENSG00000214655	4649.79	-0.45588	0.0644321	-7.07536	1.49063e-12	1.38474e-11	ZSWIM8
ENSG00000112559	2418.39	1.30237	0.184101	7.07424	1.50274e-12	1.39524e-11	MDFI
ENSG00000122035	178.49	-0.900383	0.127296	-7.07314	1.51462e-12	1.40552e-11	RASL11A
ENSG00000095261	2516.74	0.445851	0.0630377	7.07275	1.51888e-12	1.40873e-11	PSMD5
ENSG00000134873	221.464	-3.00031	0.424336	-7.0706	1.54264e-12	1.43001e-11	CLDN10
ENSG00000132432	1194.24	0.837211	0.118434	7.06902	1.56035e-12	1.44566e-11	SEC61G
ENSG00000185158	556.147	-0.510442	0.072214	-7.06845	1.5667e-12	1.45077e-11	LRRC37B
ENSG00000226015	33.7029	-0.926435	0.131122	-7.06543	1.60115e-12	1.48189e-11	CCT8P1
ENSG00000095380	1474.78	0.569307	0.080588	7.06442	1.61289e-12	1.49196e-11	NANS
ENSG00000105808	41.3214	-1.19643	0.169397	-7.06288	1.63089e-12	1.50782e-11	RASA4
ENSG00000169136	715.63	0.760778	0.107722	7.06242	1.63625e-12	1.51197e-11	ATF5
ENSG00000134222	265.55	0.937229	0.132722	7.0616	1.6459e-12	1.52009e-11	PSRC1
ENSG00000214274	117.838	-1.14757	0.162642	-7.05582	1.7159e-12	1.5839e-11	ANG
ENSG00000113594	1974.22	-1.46911	0.208254	-7.05443	1.73313e-12	1.59887e-11	LIFR
ENSG00000159450	3390.99	-2.72936	0.386904	-7.05436	1.73395e-12	1.59887e-11	TCHH
ENSG00000221852	111.962	-3.73531	0.529632	-7.05265	1.75544e-12	1.61783e-11	KRTAP1-5
ENSG00000179933	2346.66	0.554292	0.0786166	7.05057	1.78189e-12	1.64135e-11	C14orf119
ENSG00000224592	75.3618	-1.39105	0.197305	-7.05022	1.7863e-12	1.64454e-11	RP5-884C9.2
ENSG00000112294	1199.47	-1.18193	0.167684	-7.04855	1.80787e-12	1.66353e-11	ALDH5A1
ENSG00000167077	176.593	1.83975	0.261054	7.0474	1.82288e-12	1.67646e-11	MEI1
ENSG00000115919	1262.72	1.74689	0.247947	7.0454	1.84925e-12	1.69982e-11	KYNU
ENSG00000160862	13890	-1.9872	0.282098	-7.04437	1.86303e-12	1.71158e-11	AZGP1
ENSG00000074800	70998.2	0.810679	0.115088	7.04398	1.8682e-12	1.71543e-11	ENO1
ENSG00000196923	2027.08	1.0374	0.147277	7.04389	1.86943e-12	1.71566e-11	PDLIM7
ENSG00000112110	1849.26	0.427537	0.0607083	7.04249	1.88834e-12	1.7321e-11	MRPL18
ENSG00000169410	1557.45	0.410185	0.0582533	7.04141	1.90303e-12	1.74375e-11	PTPN9
ENSG00000243649	278.235	1.42623	0.202549	7.04144	1.90261e-12	1.74375e-11	CFB
ENSG00000206195	112.911	2.30849	0.327918	7.03984	1.92461e-12	1.7626e-11	DUXAP8
ENSG00000254682	201.377	-1.76265	0.25044	-7.0382	1.94743e-12	1.78256e-11	RP11-660L16.2
ENSG00000124813	664.69	0.9889	0.140507	7.0381	1.94877e-12	1.78285e-11	RUNX2
ENSG00000133398	826.841	0.623046	0.0885355	7.03724	1.96081e-12	1.79293e-11	MED10
ENSG00000049323	10213.5	1.15048	0.163544	7.03466	1.99749e-12	1.82551e-11	LTBP1
ENSG00000169032	2582.06	0.611993	0.0870159	7.03312	2.01969e-12	1.84484e-11	MAP2K1
ENSG00000107317	1748.69	-2.0814	0.296052	-7.03051	2.05775e-12	1.87862e-11	PTGDS
ENSG00000186998	240.783	-1.47197	0.209399	-7.0295	2.07279e-12	1.89137e-11	EMID1
ENSG00000204020	726.23	-1.9482	0.277345	-7.02448	2.14862e-12	1.95953e-11	LIPN
ENSG00000223749	39.8315	1.45813	0.207614	7.02325	2.16761e-12	1.97583e-11	MIR503HG
ENSG00000163191	19104	0.913675	0.130117	7.02194	2.18812e-12	1.99348e-11	S100A11
ENSG00000099901	2583	0.621994	0.0886013	7.02015	2.21625e-12	2.01806e-11	RANBP1
ENSG00000117525	5390.6	1.60368	0.228483	7.01882	2.23747e-12	2.03632e-11	F3
ENSG00000131771	388.027	-3.0148	0.429638	-7.01707	2.26574e-12	2.06097e-11	PPP1R1B
ENSG00000228903	385.636	-1.23432	0.176001	-7.01315	2.33018e-12	2.11849e-11	RASA4CP
ENSG00000125149	1969.67	-0.600933	0.0857231	-7.01016	2.38038e-12	2.163e-11	C16orf70
ENSG00000147573	116.37	-3.14296	0.448993	-7.00002	2.55921e-12	2.32429e-11	TRIM55
ENSG00000211651	778.67	3.44463	0.492111	6.99969	2.56521e-12	2.32853e-11	IGLV1-44
ENSG00000186818	568.358	1.65645	0.236672	6.99891	2.5797e-12	2.34047e-11	LILRB4
ENSG00000136111	3931.85	-0.658045	0.0940289	-6.99833	2.5904e-12	2.34897e-11	TBC1D4
ENSG00000112877	436.419	0.832766	0.119048	6.99523	2.64824e-12	2.40017e-11	CEP72
ENSG00000185480	326.807	0.80518	0.115145	6.99277	2.69509e-12	2.44136e-11	PARPBP
ENSG00000073111	2942.17	0.946786	0.13541	6.99198	2.71033e-12	2.4539e-11	MCM2
ENSG00000138696	328.559	1.59582	0.228321	6.98937	2.76132e-12	2.49877e-11	BMPR1B
ENSG00000171155	659.347	0.648012	0.0927329	6.98794	2.7895e-12	2.52296e-11	C1GALT1C1
ENSG00000062038	22188.4	1.39414	0.199532	6.98705	2.8073e-12	2.53774e-11	CDH3
ENSG00000169180	5798.48	0.454913	0.0651109	6.98675	2.81334e-12	2.54122e-11	XPO6
ENSG00000258733	35.5584	1.30918	0.187381	6.98671	2.81405e-12	2.54122e-11	CTD-2341M24.1
ENSG00000179046	20.3114	3.32362	0.475845	6.98467	2.85516e-12	2.57702e-11	TRIML2
ENSG00000136522	1492.2	0.503837	0.0721421	6.98395	2.87003e-12	2.5891e-11	MRPL47
ENSG00000167037	113.296	-1.6682	0.238885	-6.98328	2.8837e-12	2.60009e-11	SGSM1
ENSG00000154914	497.372	0.973402	0.139396	6.983	2.8894e-12	2.60389e-11	USP43
ENSG00000113368	1759.17	0.841897	0.120581	6.98201	2.90992e-12	2.62102e-11	LMNB1
ENSG00000000419	1537.6	0.454051	0.0650331	6.98185	2.91327e-12	2.62269e-11	DPM1
ENSG00000138755	4768.63	2.51487	0.360274	6.98043	2.94271e-12	2.64783e-11	CXCL9
ENSG00000103657	8694.55	-0.416199	0.0596316	-6.97949	2.96245e-12	2.66423e-11	HERC1
ENSG00000166682	57.2665	-1.24708	0.178694	-6.97887	2.97567e-12	2.67473e-11	TMPRSS5
ENSG00000166881	1215.34	0.789106	0.113098	6.97718	3.01162e-12	2.70566e-11	NEMP1
ENSG00000028116	1434.28	0.545333	0.0781636	6.97681	3.01953e-12	2.71138e-11	VRK2
ENSG00000249096	44.9271	1.92196	0.275512	6.97597	3.03761e-12	2.72621e-11	RP11-290F5.1
ENSG00000162543	122.093	-1.42407	0.204152	-6.97556	3.04655e-12	2.73283e-11	UBXN10
ENSG00000170542	1508.2	1.19792	0.171746	6.97495	3.05987e-12	2.74337e-11	SERPINB9
ENSG00000127423	234.321	1.12065	0.160713	6.97297	3.10309e-12	2.78069e-11	AUNIP
ENSG00000171241	628.926	0.851334	0.122116	6.97152	3.13528e-12	2.8081e-11	SHCBP1
ENSG00000168404	830.119	0.88152	0.126495	6.96881	3.19638e-12	2.86136e-11	MLKL
ENSG00000157224	1424.4	0.734803	0.105448	6.96841	3.20533e-12	2.8679e-11	CLDN12
ENSG00000130713	1315.32	0.527592	0.0757161	6.96802	3.21427e-12	2.87443e-11	EXOSC2
ENSG00000147459	2922.08	0.855227	0.122762	6.96653	3.24853e-12	2.90358e-11	DOCK5
ENSG00000067113	1277.78	-0.825447	0.118491	-6.9663	3.25382e-12	2.90683e-11	PLPP1
ENSG00000149970	64.0909	-1.85666	0.266565	-6.96513	3.28109e-12	2.92819e-11	CNKSR2
ENSG00000259370	29.2719	-2.49624	0.35839	-6.96515	3.28046e-12	2.92819e-11	RP11-1069G10.1
ENSG00000100580	1512.19	0.412658	0.0592544	6.96417	3.3035e-12	2.94668e-11	TMED8
ENSG00000109674	291.298	0.973851	0.139844	6.96383	3.31145e-12	2.95228e-11	NEIL3
ENSG00000260549	84.5667	1.75233	0.251637	6.96371	3.31417e-12	2.95319e-11	MT1L
ENSG00000101460	1015.49	-1.20435	0.173	-6.96156	3.36535e-12	2.99727e-11	MAP1LC3A
ENSG00000131153	495.361	1.0067	0.144617	6.96119	3.37406e-12	3.0035e-11	GINS2
ENSG00000253276	585.221	0.976103	0.140223	6.96109	3.37657e-12	3.00421e-11	CCDC71L
ENSG00000117751	2282.04	0.337074	0.0484269	6.96048	3.39113e-12	3.01562e-11	PPP1R8
ENSG00000227496	32.1826	1.74394	0.250562	6.96014	3.39939e-12	3.02143e-11	RP11-145A3.1
ENSG00000175267	43.167	-1.70656	0.245208	-6.95964	3.41151e-12	3.03066e-11	VWA3A
ENSG00000160460	68.7741	-1.56738	0.225251	-6.9584	3.44164e-12	3.05587e-11	SPTBN4
ENSG00000211940	1220.4	4.01019	0.576397	6.95734	3.46768e-12	3.07743e-11	NA
ENSG00000038210	1848.48	0.631407	0.0907585	6.957	3.47598e-12	3.08324e-11	PI4K2B
ENSG00000085999	260.399	1.12139	0.161203	6.9564	3.49069e-12	3.09471e-11	RAD54L
ENSG00000113387	6641.5	0.689376	0.0991171	6.95517	3.52145e-12	3.1204e-11	SUB1
ENSG00000079841	104.01	-2.81553	0.404818	-6.95504	3.52463e-12	3.12164e-11	RIMS1
ENSG00000111801	1401.4	1.02611	0.147537	6.95494	3.52709e-12	3.12224e-11	BTN3A3
ENSG00000128394	130.068	0.900025	0.129446	6.9529	3.57852e-12	3.16616e-11	APOBEC3F
ENSG00000183549	64.4484	-1.89786	0.273083	-6.94975	3.6593e-12	3.23599e-11	ACSM5
ENSG00000166446	1066.1	0.740484	0.106552	6.94954	3.66474e-12	3.23916e-11	CDYL2
ENSG00000104823	2018.27	-0.744384	0.107152	-6.94696	3.73251e-12	3.29438e-11	ECH1
ENSG00000136243	834.502	0.396473	0.0570714	6.94696	3.73235e-12	3.29438e-11	NUPL2
ENSG00000183876	632.123	1.51626	0.218264	6.94694	3.73286e-12	3.29438e-11	ARSI
ENSG00000112619	43.2526	-1.51517	0.218139	-6.94586	3.76157e-12	3.31804e-11	PRPH2
ENSG00000198046	109.555	-1.41933	0.204383	-6.94445	3.79929e-12	3.34962e-11	ZNF667
ENSG00000135801	1491.34	0.375189	0.0540405	6.94273	3.84599e-12	3.38909e-11	TAF5L
ENSG00000197894	4310.15	0.610489	0.0879409	6.94204	3.86489e-12	3.40402e-11	ADH5
ENSG00000176273	280.399	-0.816213	0.117596	-6.94083	3.89791e-12	3.43138e-11	SLC35G1
ENSG00000126107	2256.19	-0.423739	0.0610524	-6.94059	3.90469e-12	3.43562e-11	HECTD3
ENSG00000169504	8304.75	0.821565	0.118402	6.93876	3.95549e-12	3.47856e-11	CLIC4
ENSG00000137259	864.155	1.03828	0.149652	6.93798	3.97742e-12	3.49609e-11	NA
ENSG00000198768	175.065	2.06509	0.297653	6.93789	3.98e-12	3.4966e-11	APCDD1L
ENSG00000008394	3274.66	-2.11243	0.304483	-6.93776	3.98356e-12	3.49797e-11	MGST1
ENSG00000125648	1428.11	-0.900623	0.129861	-6.9353	4.05359e-12	3.55768e-11	SLC25A23
ENSG00000091732	530.914	0.45429	0.0655062	6.93507	4.06025e-12	3.56173e-11	ZC3HC1
ENSG00000137221	829.925	0.57014	0.0822383	6.93278	4.12637e-12	3.61792e-11	TJAP1
ENSG00000139263	4215.38	-0.527545	0.0760987	-6.93238	4.1382e-12	3.62647e-11	LRIG3
ENSG00000079332	5448.94	0.452709	0.0653161	6.93104	4.17745e-12	3.65904e-11	SAR1A
ENSG00000175334	1198.19	0.534675	0.0771464	6.93065	4.18924e-12	3.66753e-11	BANF1
ENSG00000251616	120.19	-2.63296	0.379919	-6.93034	4.19829e-12	3.67361e-11	RP11-485M7.3
ENSG00000186480	5271.14	-1.63042	0.235295	-6.92924	4.23105e-12	3.70043e-11	INSIG1
[truncated: 15,484 more rows]

## Sheet: top20_class1_Up_Go
name	nAnno	nOverlap	zscore	pvalue	adjp	namespace	distance	members
keratinization	48	20	9.46	1.5e-12	4.6e-10	Process	4	HRNR,ABCA12,CASP14,TCHH,KRT2,LCE2B,LOR,SPRR4,LCE4A,LCE5A,LCE1A,LCE1B,LCE1C,LCE1D,LCE1E,LCE1F,LCE2A,LCE2C,LCE2D,LCE6A
oxidation-reduction process	578	87	7.79	1.8e-12	4.6e-10	Process	4	CYP4F2,CYP4F12,CDO1,GPX3,SOD3,PRDX2,ALOX15,PTGIS,PTGS1,RDH5,RDH12,CYP1B1,STAB2,DHCR7,ACADL,CYP1A1,NOS1,HSD17B2,GPD1L,DCT,ME1,SORD,ALDH3A2,ME3,ADHFE1,CREG1,PHGDH,HGD,HAAO,DIO3,IYD,ALDH3B2,ALOX15B,CYP3A4,ACAD8,MSMO1,MECR,FA2H,FAXDC2,PECR,FADS6,ACADM,ALOX12B,ALOXE3,DEGS2,CYP4F3,HPGD,CYP4F8,CYP19A1,HSD3B1,DHCR24,TM7SF2,CYP27A1,ALDH1L1,MGST1,AOX1,CYB5A,CYP2B6,CYP2C19,CYP2J2,CYP4B1,MAOB,CYP2W1,CYP4F22,…
triglyceride biosynthetic process	46	18	8.59	6e-11	1.1e-08	Process	9	LPL,FASN,ACSL1,AGPAT1,GPD1L,MOGAT2,DGAT2,MOGAT1,GPD1,ELOVL4,OLAH,AGPAT3,PNPLA3,ELOVL5,ELOVL1,ELOVL6,ELOVL7,ELOVL3
xenobiotic metabolic process	157	33	6.96	2.1e-09	3.2e-07	Process	4	CYP4F2,CYP4F12,MAT1A,PTGIS,PTGS1,CYP1B1,RORA,CYP1A1,ALDH2,ADH1B,ALDH1A1,ACSS2,RORC,CYP3A4,CYP4F3,CYP4F8,CYP19A1,CYP27A1,GSTA3,GSTM2,GSTM3,GSTM5,MGST1,CYP2B6,CYP2C19,CYP2J2,CYP3A5,CYP4B1,EPHX2,MAOB,UGT1A6,CYP2W1,CYP4F22
cellular lipid metabolic process	145	31	6.86	3.8e-09	4.9e-07	Process	4	CD36,FASN,ACADL,CYP1A1,ACSL1,SLC27A2,AGPAT1,HMGCS1,GPD1L,ME1,DGAT2,GPD1,ACACB,ELOVL4,OLAH,ACADM,AGPAT3,HMGCS2,ACOX2,CRAT,PEX11A,FADS1,PLIN2,ELOVL5,ELOVL1,ELOVL6,ELOVL7,ELOVL3,SLC25A20,HACL1,FAR2
brown fat cell differentiation	31	11	6.25	5e-07	3.8e-05	Process	7	CEBPA,PPARG,ADRB1,PPARGC1A,ADIPOQ,EBF2,FABP4,LRG1,SLC2A4,PEX11A,MRAP
establishment of skin barrier	17	8	6.5	5.4e-07	3.8e-05	Process	8	KRT1,HRNR,ALOX12B,ALOXE3,ABCA12,ALOX12,FLG,FLG2
transmembrane transport	641	77	5.14	8.1e-07	5.2e-05	Process	4	SLC27A6,BCL2,ATP7A,ATP6V1B1,ATP6V0A4,ABCA4,SGK2,AZGP1,PIP,SLC6A4,SLC34A2,TF,GLRB,ATP1A2,CASQ2,SLC8A3,ADCY2,ADCY5,ADCY8,AQP1,AVPR2,SLC2A4,AQP7,SLC7A2,CFTR,ABCA3,CLCN4,GABRA4,TRPM1,SLC12A2,SLC15A1,SLC13A2,ABCA8,SLC1A2,SLC9A2,SLC43A1,SLC17A7,SLC26A7,SLC16A10,SLC22A31,SLC24A5,SLC9A9,ATP13A4,ATP13A5,ATP12A,ABCC9,SCNN1B,SLC5A9,TRPV6,SLC37A2,TTYH1,ANO8,ANO9,CP,SLC30A2,AQP5,SLC14A1,SV2B,SLC47A1,ABCA10,AB…
hair follicle morphogenesis	31	10	5.54	4.1e-06	0.00017	Process	4	FGFR2,FGF10,BCL2,ATP7A,IGFBP5,FGF7,SOSTDC1,KRT25,KRT27,KRT71
melanocyte differentiation	21	8	5.61	5.1e-06	2e-04	Process	7	EDNRB,MITF,KIT,BCL2,SOX10,EDN3,OCA2,TYRP1
melanin biosynthetic process	13	6	5.56	9.2e-06	0.00028	Process	6	DCT,OCA2,TYR,SLC45A2,TYRP1,PMEL
epidermis development	83	17	4.85	1.3e-05	0.00036	Process	6	DCT,FGF7,ALDH3A2,POU2F3,TGM5,ACER1,CASP14,CALML5,KRT9,KRT83,CST6,KRT2,KRT31,KRT32,KRT85,LCE2B,C1orf68
regulation of pH	19	7	5.12	2e-05	5e-04	Process	9	EDNRB,ATP6V1B1,ATP6V0A4,PDK4,SLC9A2,SLC9A9,ATP12A

## Sheet: top20_Class2_Up_Go
name	nAnno	nOverlap	zscore	pvalue	adjp	namespace	distance	members
immune response	338	94	17.2	3.80E-39	2.90E-36	Process	3	FASLG,CCR5,C5AR1,LAX1,IL7R,CXCL8,TLR2,IL15,TNFSF13B,IFI6,CSF2,IGHA1,IGHA2,JCHAIN,HLA-A,HLA-B,CNR2,APLN,CD86,TLR10,AIM2,RAG1,CCR1,HLA-DRB1,IL2RA,FCGR1A,HLA-C,HLA-H,PPBP,TNFSF4,CXCL13,CXCL1,CXCL2,CXCL3,CXCL9,CXCL6,CXCL11,CXCL5,IGKV3-20,CCL8,ADAMDEC1,FTH1,IGKV1-5,IGHV3-23,IGHV2-70,IGLV7-43,IGKV3D-20,IGKV4-1,GZMH,GZMA,IL1A,SERPINB9,GPR65,TNFSF10,TNFSF9,IL24,CXCR5,ADGRE5,CCR8,DEFB4A,CXCL10,CCL20,IL32,…
inflammatory response	334	69	11.5	6.90E-21	1.80E-18	Process	5	SLC11A1,BMP2,CCR5,IL1B,C5AR1,CXCR4,ADAM8,PDPN,BMPR1B,PTGS2,CXCR3,CXCL8,PRKCQ,SPHK1,SPP1,TLR2,TLR8,IL15,PIK3CD,ELF3,LYZ,IL23A,BDKRB1,CNR2,TLR10,AIM2,CCR1,CXCR1,IL2RA,CYBB,NCF1,PPBP,CXCL13,S100A12,CXCL1,CXCL2,CXCL3,CXCL9,CXCL6,CXCL11,CXCL5,TNIP3,CHST2,NMI,CCL8,OLR1,MMP25,CYP4F11,IL1A,IL24,ANXA1,ADGRE5,FPR2,ITGAL,C3AR1,CXCL10,CCL20,CCRL2,CXCR6,ITGB6,CD180,MEFV,TNFAIP6,TNFRSF4,IL18RAP,THEMIS2,IL36A,A…
cytokine-mediated signaling pathway	264	57	10.8	1.60E-18	3.20E-16	Process	7	IFNG,HERC5,PSMB8,IFI27,STAT1,IL1B,IL31RA,PTPRN,IFITM1,RSAD2,EDN2,ICAM1,IFI6,B2M,HLA-A,HLA-B,IL12RB1,SOCS1,F3,CCR1,HLA-DRB1,FCGR1A,HLA-C,HLA-F,HLA-G,OAS2,OAS3,UBE2L6,ISG15,ISG20,IRF1,IL2RB,STAT4,KPNA7,MT2A,IL1A,MX1,XAF1,CSF3R,MX2,IL36A,CSF3,TRIM22,IFITM3,BST2,IL13RA2,IL12RB2,CLCF1,GBP1,OASL,IFIT3,IFIT2,IFIT1,USP18,IFI35,IFI30,IL22RA2
type I interferon signaling pathway	69	28	12.2	4.50E-18	6.90E-16	Process	8	PSMB8,IFI27,STAT1,IFITM1,RSAD2,IFI6,HLA-A,HLA-B,SOCS1,HLA-C,HLA-F,HLA-G,OAS2,OAS3,ISG15,ISG20,IRF1,MX1,XAF1,MX2,IFITM3,BST2,OASL,IFIT3,IFIT2,IFIT1,USP18,IFI35
mitotic cell cycle	418	62	7.79	6.90E-12	4.80E-10	Process	5	MAD2L1,NEK2,PLK1,NDC80,KIF18A,KIF18B,CCNA2,CDC6,CDC25C,PKMYT1,CCNE2,CCNB1,CDK1,CDKN2A,PSMB8,PSMB9,PSMB10,RRM2,CDC45,ORC6,FBXO5,MCM10,CDCA5,BIRC5,CDC25B,CENPF,FOXM1,MYBL2,AURKA,CCNB2,BORA,AURKB,CENPA,BUB1,BUB1B,CDC20,CENPE,CENPI,RFC4,TOP2A,XRCC2,PTTG1,KIF23,GINS1,KIF20A,KIF2C,UBE2C,NCAPH,GINS2,ERCC6L,ZWILCH,CDCA8,CENPN,SPC25,CENPK,NCAPG,NUF2,SPC24,ESCO2,SKA1,SKA2,CENPW
chemotaxis	118	29	8.59	6.60E-12	4.80E-10	Process	4	TYMP,CCR5,C5AR1,FPR1,CXCR3,CXCL8,CXCL17,PLAU,FOSL1,PLAUR,CCR1,CXCR1,CXCL1,CXCL2,CXCL9,CXCL6,CXCL11,CXCL5,CCL8,CXCR5,FPR2,FPR3,C3AR1,CCR8,DEFB4A,CXCL10,CCL20,CCRL2,CXCR6
cell adhesion	427	62	7.6	1.70E-11	1.10E-09	Process	3	ADAM9,PXN,HAPLN1,COL8A1,FAP,FN1,CXCR3,ITGA5,TGFBI,ICAM1,SPOCK1,WISP1,TNC,SPP1,LOXL2,CDH3,CLEC4A,CD300A,CCR1,HAS3,LPXN,MUC16,ADAM12,FEZ1,LGALS3BP,ICAM5,ITGB4,DSG2,ADGRE5,FPR2,ITGAL,CCR8,CSF3R,IL32,ITGB6,TNFAIP6,THEMIS2,ADGRE2,CD96,EGFL6,CD22,CDH8,CDH16,DSC2,DSCAM,ADGRE1,EPHA8,ITGAX,LAMA3,LAMB3,LAMC2,SELL,TROAP,MSLN,SIGLEC7,SIRPG,AJAP1,SLAMF7,SIGLEC10,SIGLEC12,AMTN,SIGLEC14
mitotic nuclear division	236	42	7.76	3.70E-11	2.20E-09	Process	6	NEK2,PLK1,NDC80,CCNA2,CDC6,CDC25C,PKMYT1,CDK1,CDCA5,BIRC5,CDC25B,CENPF,AURKA,CCNB2,BORA,HMGA2,BUB1,BUB1B,CDC20,PTTG1,KIF2C,ERCC6L,ZWILCH,CENPN,SPC25,NUF2,SPC24,SKA1,SKA2,CENPW,ANLN,KLHL13,ASPM,OIP5,TUBB3,PBK,TPX2,KIF11,CDCA2,SKA3,FAM64A,MISP
extracellular matrix organization	312	47	6.88	1.20E-09	4.50E-08	Process	5	ITGB1,BMP2,ADAM9,ERO1A,ADAM8,BMP1,COL10A1,HAPLN1,MMP9,ADAMTS4,COL11A1,AGRN,COL8A1,FN1,ITGA5,SERPINE1,TGFBI,ICAM1,TNC,SPP1,NPNT,PLOD2,ITGA3,ELF3,FOXF2,MMP13,ITGA4,CTSL,MMP1,MMP3,MMP10,MMP11,ADAMTS14,ITGB4,ITGAL,ITGB6,EGFL6,ITGAX,LAMA3,LAMB3,LAMC2,ITGA6,LTBP1,P3H2,FBN2,MFAP2,COL22A1
innate immune response	770	87	6.44	1.90E-09	7.10E-08	Process	4	HERC5,CDK1,PSMB8,PSMB9,PSMB10,NRG1,IL1B,EIF2AK2,VAV2,PRKCQ,TLR2,FGFR4,TLR8,PIK3CD,LYN,CARD11,B2M,IGHG3,JCHAIN,HLA-B,IL23A,FCER1G,CLEC4E,CLEC4A,CLEC4C,CD86,CTSL,TLR10,AIM2,TREM1,APOBEC3G,MB21D1,IGHM,CYBB,FCGR1A,HLA-C,NCF2,NCF1,S100A12,IGKV3-20,UBE2L6,ISG15,CD3G,ABL2,CFB,CFI,LCN2,APOL1,IGLC2,IGLC3,IGKV1-5,IGHV3-23,IGHV2-70,IGLV7-43,IGLC7,IGKV3D-20,IGKV4-1,MX1,DEFB4A,CD180,MEFV,IL36A,FCGR3A,LCP2,C1Q…
interferon-gamma-mediated signaling pathway	77	20	7.45	2.40E-09	8.50E-08	Process	8	IFNG,STAT1,ICAM1,B2M,HLA-A,HLA-B,SOCS1,HLA-DRB1,FCGR1A,HLA-C,HLA-F,HLA-G,OAS2,OAS3,IRF1,MT2A,TRIM22,GBP1,OASL,IFI30
positive regulation of leukocyte chemotaxis	19	9	7.64	3.00E-08	8.90E-07	Process	8	EDN2,PPBP,CXCL1,CXCL2,CXCL3,CXCL9,CXCL6,CXCL11,CXCL5
cellular response to lipopolysaccharide	88	20	6.68	3.20E-08	9.20E-07	Process	6	IFNG,GFI1,ANKRD1,CCR5,ADAM9,CXCL8,SERPINE1,ICAM1,CSF2,CD86,LILRB1,TNFSF4,TNIP3,CMPK2,IL24,CXCL10,CCL20,CD180,CSF3,LILRB2
mitotic sister chromatid segregation	21	9	7.16	1.00E-07	2.80E-06	Process	6	KIFC1,MAD2L1,NEK2,PLK1,NDC80,SPAG5,NUSAP1,KIF18A,KIF18B
T cell activation	44	13	6.63	1.30E-07	3.60E-06	Process	7	FOXP3,SLA2,PIK3CD,CD86,CD3G,CD2,CD7,CD8A,CD8B,CD276,CD80,HSH2D,TREML2
endodermal cell differentiation	27	10	6.84	1.70E-07	4.30E-06	Process	6	INHBA,HMGA2,MMP9,COL11A1,COL8A1,FN1,ITGA5,ITGA4,LAMA3,LAMB3
antigen processing and presentation of peptide antigen via MHC class I	105	21	6.11	1.80E-07	4.60E-06	Process	5	PSMB8,PSMB9,PSMB10,B2M,HLA-A,HLA-B,CYBB,FCGR1A,HLA-C,HLA-F,HLA-G,HLA-H,NCF2,TAP1,TAP2,ERAP2,ULBP3,ULBP2,ULBP1,RAET1L,NCF1
