# Supplementary material for: Driver gene combinations dictate cutaneous squamous cell carcinoma disease continuum progression
Source: Nat Commun. 2023 Aug 25;14:5211. doi: 10.1038/s41467-023-40822-9 (PMC10457401; doi:10.1038/s41467-023-40822-9)
Supplement: Supplementary file 8 — Supplementary Data File 5 [file 41467_2023_40822_MOESM8_ESM.xlsx]

## Sheet: Early_Differentiation
GeneID
ACTG2
ADAM12
ALPK2
ANPEP
ASAM
BAG2
BGN
BMP6
C10orf116
C3orf70
CCL2
CCL7
CCNA1
CD248
CDH11
CH25H
CHN1
CLDN11
CLGN
CLU
CNIH3
CNRIP1
COL1A2
COL6A2
COL6A3
COLEC12
CORO2B
CSF3
CTHRC1
CTSK
CXCL1
CXCL12
CXCL2
CXCL3
CXCL5
CYB5R2
CYP1B1
DDR2
DIRAS3
DSEL
DSG4
EBF1
ELN
ELTD1
EMILIN1
EMILIN2
ENG
ENPP2
EPS8
ERAP2
FAM196B
FAM65C
FAP
FBLN5
FBN1
FGF13
FGF2
FIBIN
FOXF2
FOXL2
GABRP
GAL
GAP43
GAS1
GEM
GLIPR1
GLIPR2
GLIS3
GLT8D2
GNG11
GPX7
GREM1
GREM2
HS3ST3A1
HS3ST3B1
ID2
ID3
IGFBP3
IL13RA2
IL8
IRAK3
KRT19
LAMA4
LOC100128178
LOC255480
LOXL1
LPXN
MAB21L1
MAP1A
MAP1B
MMP1
MMP12
MMP2
MMP3
MOXD1
MRGPRF
MXRA8
MYL9
NES
NID2
NNMT
NPTX2
OLFML1
OLFML2B
OLFML3
PAMR1
PAPPA
PCDH18
PCOLCE
PDGFRA
PDGFRB
PDGFRL
PDZRN3
PENK
PID1
PLA2G16
POPDC3
POSTN
PPAP2B
PRR16
PRRX1
PRRX2
PTGFR
PTGIS
PTN
PTX3
PVRL3
RCN3
RHCG
S100A4
SALL1
SCUBE3
SELM
SHOX2
SIM1
SLC22A4
SLC2A10
SLCO2A1
SLIT2
SOBP
SPOCK1
SPP1
SRGN
SRPX2
SYT11
TFPI
THY1
TMEM119
TMEM158
TMEM47
TMSB15A
TNFAIP6
TOX2
TWIST1
TWIST2
UCHL1
ZEB1
ZEB2
ZNF521

## Sheet: Late_Differentiation
GeneID
A2M
AADAC
AADACL2
ABCA12
ABCG1
ABHD12B
ABLIM1
ACER1
ACP5
ACSBG1
ADAMTSL4
ADAP2
ADSSL1
AKR1B10
ALDH2
ALDH3B2
ALDH5A1
ALOX12B
ALOXE3
AMDHD1
ANKRD22
ANKRD29
ANKRD35
ANXA9
AQP9
ARG1
ARL5A
ARRDC3
ARRDC4
ARSF
ASAP3
ASPRV1
ATP10B
ATP12A
ATP13A4
ATP2C2
ATP6V1C2
AVPI1
AZGP1
BBOX1
BCO2
BLNK
BNIPL
BPIL2
BSPRY
C10orf99
C15orf48
C1orf161
C1orf46
C2orf55
C4orf19
C4orf3
C5orf46
C6orf142
C9orf169
CA2
CA9
CALB2
CALML3
CALML5
CAMK1D
CAPNS2
CARD18
CASP14
CCDC64B
CD36
CD55
CDHR1
CDKN2B
CDSN
CEACAM5
CEBPA
CFD
CITED2
CKB
CLDN1
CLEC2B
CLEC7A
CNFN
CPM
CRABP2
CRCT1
CREG1
CRISP3
CRNN
CSRP2
CST6
CXADR
CXCR2
CYB5A
CYP2C18
CYP3A5
CYP4B1
CYP4F22
DAPL1
DBP
DEFB1
DEGS2
DGAT2
DHRS9
DLK1
DLX3
DLX5
DMKN
DSC1
DSG1
DUOX1
DUOXA1
EEF1A2
EFNA3
EGLN3
EGR3
ELF5
ELMOD1
ELOVL4
ELOVL7
EML6
ENDOU
EPHA4
EPHB6
EPHX2
EPHX3
EPPK1
EPS8L1
ERP27
EVPL
FAM102A
FAM3D
FAM46B
FAM84A
FETUB
FGF11
FLG
FLG2
FLJ41603
FMO2
FOS
FRY
GAS7
GATM
GBP2
GBP6
GDA
GDPD3
GGCT
GGT6
GGTA1
GJB6
GNAL
GPR137B
GPR157
GPR37
GPR68
GPT2
GPX3
GRAMD1C
GRHL1
GRHL3
GSTA4
H19
HAL
hCG_1817306
HCP5
HDHD3
HIBCH
HIST1H2AC
HIST1H2BC
HIST1H2BD
HIST2H2BE
HLF
HMOX1
HOPX
HPGD
HS3ST6
HSD17B2
HSPB8
HSPC159
IDH2
IGFL2
IL1F10
IL1F5
IL1F7
IL20RA
IL22RA1
IL33
IMPA2
INA
IRX3
ITGAM
KCND3
KCNK7
KCTD4
KIAA0513
KIAA1370
KLF4
KLHDC8B
KLK12
KLK13
KLK6
KLK7
KRT1
KRT10
KRT2
KRT23
KRT77
KRT78
KRT80
KRT9
LASS3
LASS4
LCE1B
LCE1E
LCE2B
LCE3D
LNX1
LOC100049716
LOC100129122
LOC100130476
LOC100288152
LOC100288860
LOC154761
LOC283404
LOC284837
LOC643008
LOC645638
LOC653602
LOR
LPHN2
LRRC8B
LTB4R
LY6G6C
LYNX1
LYPD5
MAF
MAFB
MAL
MAL2
MAML3
MAP2
MAP3K8
METRNL
MFAP3L
MPP7
MPZL3
MUC15
MUCL1
MXD1
MXI1
NANOS1
NDRG2
NDRG4
NDUFA4L2
NEAT1
NEBL
NFATC2
NFE2
NMU
NOD2
NUPR1
OVOL1
PAIP2B
PAPLN
PCP4L1
PCSK6
PDCD4
PDZK1IP1
PFKFB2
PGBD5
PGLYRP4
PIK3C2B
PIM1
PITX1
PLA2G3
PLBD1
PLEKHG1
PLXDC2
PNPLA1
POF1B
POU2F3
POU3F1
PROS1
PRRG4
PRSS27
PSAPL1
PSORS1C2
PTGER3
RAB25
RAET1E
RAPGEFL1
RARRES1
RARRES2
RASAL1
RASGRP1
RASSF5
RBP7
RDH12
RGS14
RHOV
RNASE7
RNF39
RORA
RPTN
RRAGD
RUNDC3A
S100A12
S100A7
S100A7A
S100P
SBSN
SCEL
SCNN1A
SCNN1B
SDCBP2
SDR9C7
SEMA4D
SEPP1
SERPINA12
SERPINB13
SERPINB3
SERPINB4
SGPP2
SH3BGRL2
SLC15A1
SLC16A10
SLC39A2
SLC40A1
SLC44A5
SLC46A2
SLC6A14
SLURP1
SMPD3
SMPDL3A
SOX2
SPINK5
SPINK7
SPNS2
SPRR2G
SPRR3
SPRR4
SPTLC3
SRD5A3
STEAP4
STX19
SULT2B1
SUSD4
SYTL5
TCEA3
TCHH
TGM1
TGM5
TLCD2
TLR5
TM7SF2
TMEM176B
TMEM45A
TMEM79
TMEM86A
TMEM91
TMPRSS11D
TMPRSS11E
TMPRSS13
TMPRSS4
TNFAIP2
TNFRSF11A
TNFSF10
TNNT2
TPRG1
TREX2
TTC39A
UPK1A
USP2
VLDLR
VSIG10L
WFDC12
WFDC5
XKRX
YOD1
YPEL2
ZBTB7C
ZNF107
ZNF117
ZNF323
ZNF662
ZNF750
ZNF846
ZNF91

## Sheet: Progenitor_signature
Gene_ID
AASS
ABCG2
ACAT2
ACP6
ACSL4
ADAMTS1
ADAMTS6
ADARB1
ADORA2B
ADRB2
AJAP1
AKAP12
ALCAM
AMIGO2
ANKRD32
ANKRD36B
ANLN
ANO1
ANO4
AP1S3
AP2B1
APOBEC3B
AREG
AREGB
ARHGAP11A
ARHGAP18
ARHGAP19
ARHGAP29
ARL4C
ARTN
ASF1B
ASNS
ASPM
ATAD2
AURKA
AURKB
B4GALT6
BAMBI
BAX
BCAR3
BCAT1
BCAT2
BCCIP
BCHE
BCL2L12
BEX1
BIRC5
BLM
BOLA3
BRCA2
BRIP1
BSG
BUB1
BUB1B
C10orf47
C10orf78
C11orf82
C12orf24
C12orf48
C13orf34
C13orf37
C14orf106
C14orf145
C15orf23
C16orf74
C17orf97
C18orf54
C19orf21
C1orf112
C1orf135
C21orf63
C21orf7
C4orf46
C5orf32
C5orf34
C6orf168
C6orf173
C7orf10
C7orf54
CASC5
CAV1
CCDC18
CCNA2
CCNB1
CCNB2
CCNO
CD86
CDC20
CDC25A
CDC25C
CDC45L
CDC6
CDC7
CDCA2
CDCA3
CDCA5
CDCA7L
CDCA8
CDH4
CDK1
CDK2
CDK2AP2
CDK6
CDKN2A
CDKN3
CDR2
CDT1
CELF2
CENPA
CENPE
CENPF
CENPH
CENPI
CENPJ
CENPK
CENPL
CENPM
CENPN
CENPV
CEP120
CEP152
CEP290
CEP55
CHEK1
CHML
CHPT1
CHRNB1
CHURC1
CKAP2L
CKS1B
CMTM7
COL11A1
COL12A1
COL22A1
COL4A2
COL9A2
CORO1A
COTL1
CRIM1
CRIP1
CTGF
CTH
CTNNAL1
CYP2S1
CYR61
CYTH3
DBF4
DCBLD2
DCT
DDX39
DEPDC1
DEPDC1B
DEPDC7
DFNA5
DHTKD1
DHX33
DIAPH3
DKFZp686O24166
DKK1
DKK3
DLEU2
DLGAP5
DLK2
DNAJC6
DOCK5
DTL
DUS3L
DUS4L
DUSP4
DUSP5
E2F7
EAF2
EBNA1BP2
ECHDC3
EDN1
EDNRB
EMB
EP400
EPCAM
ERCC6L
ESCO2
ETS1
EXO1
F3
FAM101B
FAM167A
FAM169A
FAM173A
FAM27E3
FAM54A
FAM64A
FAM83D
FANCG
FANCI
FANCM
FAR2
FBN2
FBXO16
FBXO5
FEN1
FGD6
FHL1
FHOD3
FJX1
FKBP5
FLVCR1
FN1
FOLR3
FOSL1
FOXM1
FRMD5
FST
FSTL3
G0S2
GAD1
GALNT14
GAS2L3
GAS6
GCLC
GEN1
GINS1
GJC1
GLUL
GMPR
GOLIM4
GOLM1
GOLSYN
GPSM2
GPX1
GRAMD3
GSG2
GTF2H2
GTSE1
HAUS4
HDAC9
HERC5
HERPUD1
HES6
HIBADH
HJURP
HLA-DQB1
HMGA1
HMGA2
HMGB3
HMGB3L1
HMGCS1
HMMR
HOXB7
HOXC6
HPCAL1
HS3ST2
HSF2BP
HSP90B1
HSPA5
HSPD1
HYI
IFI44L
IFIT3
IFNK
IFRD2
IGFBP7
IL1A
INHBA
INPP4B
INSIG1
IPO4
IPW
IQGAP3
IRX1
ISG15
ITGB3BP
ITM2A
JPH1
JUB
KCNS3
KCTD14
KDM6A
KHDRBS3
KIAA0040
KIAA0101
KIAA0114
KIAA1524
KIF11
KIF14
KIF15
KIF18A
KIF20A
KIF22
KIF23
KIF2C
KIF4A
KIT
KRT18
KRT24
KRT34
KRT7
KRT75
KRT8
L1CAM
L1TD1
LAMA3
LAMB3
LAMC2
LAPTM4B
LEF1
LFNG
LIPE
LOC100130938
LOC100190986
LOC100272216
LOC100288693
LOC26172
LOC388796
LOC400043
LOC439949
LOC440995
LOC644246
LOC728449
LPCAT2
LPIN1
LQK1
LRP8
LY6K
LYAR
LYPD6
MACC1
MAD2L1
MARCH4
MASTL
MCM10
MCM5
MCM7
MCM8
MCOLN3
MECOM
MELK
MEST
METRN
MFAP5
MFI2
MGC16121
MIA
MICB
MITF
MKI67
MLANA
MND1
MNS1
MOBKL2B
MPHOSPH9
MSLN
MT1E
MTHFD2
MTP18
MVD
MX2
MYBL1
MYBL2
MYEF2
MYH11
NAA15
NACAD
NAGS
NARS2
NBEAL1
NBPF10
NCAPG
NCAPG2
NCAPH
NCEH1
NDC80
NEDD4L
NEDD9
NEIL3
NEK1
NEK2
NETO2
NEURL1B
NEXN
NF2
NOG
NOS1
NOV
NPHP1
NPM3
NQO1
NRG1
NT5DC3
NT5E
NUAK1
NUDCD1
NUDT1
NUDT11
NUF2
NUSAP1
OAS3
OAT
OCA2
ODC1
OIP5
ORC1L
ORC3L
ORC6L
PALM2-AKAP2
PARVB
PAX3
PBK
PCSK1N
PCYT2
PDAP1
PDCD2L
PDE1C
PDGFA
PDIA3
PDIA4
PDP1
PEG10
PHACTR1
PHACTR3
PHF19
PHLDB2
PIF1
PKIB
PKMYT1
PKP2
PLD5
PLEC
PLK1
PLK4
PLLP
PLP1
PLSCR1
PNPT1
POLQ
PON3
POU2F2
PPM1K
PPP1R14A
PPP1R15A
PPP2R3B
PPTC7
PRC1
PRIM1
PRKAG2
PRPS1
PRPS2
PRR15
PRR5L
PRSS21
PSAT1
PTCH1
PTGER4
PTHLH
PTPRK
PUS1
PYGB
RAB5C
RAD51
RAD51AP1
RAD51C
RAD54B
RAGE
RAP1GAP2
RCBTB1
RFC3
RFC4
RFC5
RGNEF
RNASEH2A
RTN4R
RTTN
RUNX3
RUVBL1
S100B
SAAL1
SAE1
SAMHD1
SCARB1
SCHIP1
SDF2L1
SEL1L3
SEMA3C
SFRP1
SGOL2
SH2D5
SHCBP1
SILV
SKA1
SKA2
SKA3
SKP2
SLC16A2
SLC20A1
SLC22A5
SLC25A33
SLC29A1
SLC35F3
SLC38A5
SLC3A2
SLC43A3
SLC4A5
SLC7A11
SLC7A5
SLC7A8
SLC8A1
SMC2
SMC4
SMS
SMURF2
SNAP23
SNCA
SNORA21
SNRNP25
SNX10
SNX8
SOAT1
SPATA5
SPC24
SPC25
SRM
SSR3
SSRP1
ST3GAL5
ST6GAL1
ST6GALNAC5
STIL
STK16
STK4
STMN3
SUV39H1
TACC3
TAF1A
TAF4B
TAF5
TCF19
TDRKH
TFAP2B
TFB1M
TFCP2L1
TGFB2
TGFBR2
THBS1
THEM4
TIPIN
TK1
TMEM139
TMEM200A
TMEM48
TMEM97
TMSB15B
TNS4
TOP2A
TPST1
TPX2
TRIB3
TRIM59
TRIP13
TROAP
TSC22D3
TSPAN1
TSPAN4
TTK
TUBGCP3
TXNRD1
TYMS
TYR
TYRP1
UAP1
UBE2C
UBE2S
UBE2T
UPP1
USP1
USP18
UTP20
VOPP1
VRK1
WDR51A
WDR54
WDR66
WDR67
WNT7A
ZBED2
ZDHHC2
ZFP42
ZFP57
ZFP82
ZNF165
ZNF22
ZNF280B
ZNF300
ZNF365
ZWILCH

## Sheet: Early_Late_Prog_Sig_scores
Clinical Designation	samples	Signature	Score
Normal	WW00184b	Early.X1	0.105858
Normal	WW00186b	Early.X1	0.0918691
Normal	WW00187b	Early.X1	0.195481
Normal	WW00188b	Early.X1	0.15163
Normal	WW00189a	Early.X1	0.0306319
Normal	WW00192b	Early.X1	0.0534131
Normal	WW00193b	Early.X1	0.0381377
Normal	WW00197b	Early.X1	0.0433043
Normal	WW00198b	Early.X1	-0.0763964
Normal	WW00203b	Early.X1	0.169143
Normal	WW00205b	Early.X1	-0.0616945
Normal	WW00206b	Early.X1	-0.0512664
Normal	WW00207b	Early.X1	0.0524425
Normal	WW00207d	Early.X1	-0.0147568
Normal	WW00216a	Early.X1	0.0877556
Normal	WW00219b	Early.X1	-0.0332635
Normal	WW00221a	Early.X1	0.0115573
Normal	WW00224a	Early.X1	0.104876
Normal	WW00225b	Early.X1	0.0876114
Normal	WW00226b	Early.X1	0.0889394
Normal	WW00227b	Early.X1	0.347325
Normal	WW00228b	Early.X1	0.0611841
Normal	WW00229b	Early.X1	0.166587
Normal	WW00230b	Early.X1	0.224579
Normal	WW00367	Early.X1	0.213316
Normal	WW00369	Early.X1	0.174582
Normal	WW00184b	Late.X1	0.577722
Normal	WW00186b	Late.X1	0.618775
Normal	WW00187b	Late.X1	0.663823
Normal	WW00188b	Late.X1	0.582399
Normal	WW00189a	Late.X1	0.573778
Normal	WW00192b	Late.X1	0.586619
Normal	WW00193b	Late.X1	0.59128
Normal	WW00197b	Late.X1	0.6422
Normal	WW00198b	Late.X1	0.633083
Normal	WW00203b	Late.X1	0.590245
Normal	WW00205b	Late.X1	0.652257
Normal	WW00206b	Late.X1	0.686804
Normal	WW00207b	Late.X1	0.54445
Normal	WW00207d	Late.X1	0.566874
Normal	WW00216a	Late.X1	0.599842
Normal	WW00219b	Late.X1	0.658574
Normal	WW00221a	Late.X1	0.526682
Normal	WW00224a	Late.X1	0.635986
Normal	WW00225b	Late.X1	0.623675
Normal	WW00226b	Late.X1	0.546346
Normal	WW00227b	Late.X1	0.353902
Normal	WW00228b	Late.X1	0.469581
Normal	WW00229b	Late.X1	0.407795
Normal	WW00230b	Late.X1	0.541029
Normal	WW00367	Late.X1	0.600106
Normal	WW00369	Late.X1	0.588787
Normal	WW00184b	Progenitor.X1	0.131014
Normal	WW00186b	Progenitor.X1	0.103278
Normal	WW00187b	Progenitor.X1	0.0626509
Normal	WW00188b	Progenitor.X1	0.104656
Normal	WW00189a	Progenitor.X1	0.0661268
Normal	WW00192b	Progenitor.X1	0.0873668
Normal	WW00193b	Progenitor.X1	0.0804932
Normal	WW00197b	Progenitor.X1	0.0772353
Normal	WW00198b	Progenitor.X1	0.0877524
Normal	WW00203b	Progenitor.X1	0.110776
Normal	WW00205b	Progenitor.X1	0.0862026
Normal	WW00206b	Progenitor.X1	0.0908373
Normal	WW00207b	Progenitor.X1	0.0472548
Normal	WW00207d	Progenitor.X1	0.0550211
Normal	WW00216a	Progenitor.X1	0.085182
Normal	WW00219b	Progenitor.X1	0.104932
Normal	WW00221a	Progenitor.X1	0.127882
Normal	WW00224a	Progenitor.X1	0.0741522
Normal	WW00225b	Progenitor.X1	0.115877
Normal	WW00226b	Progenitor.X1	0.102252
Normal	WW00227b	Progenitor.X1	0.0560428
Normal	WW00228b	Progenitor.X1	0.0918064
Normal	WW00229b	Progenitor.X1	0.0815023
Normal	WW00230b	Progenitor.X1	0.0963751
Normal	WW00367	Progenitor.X1	0.0477672
Normal	WW00369	Progenitor.X1	0.0800603
AK	WW00338	Early.X1	-0.113001
AK	WW00339	Early.X1	0.154871
AK	WW00340	Early.X1	0.18807
AK	WW00341	Early.X1	-0.00769475
AK	WW00342	Early.X1	0.0756755
AK	WW00343	Early.X1	0.032074
AK	WW00344	Early.X1	0.072043
AK	WW00345	Early.X1	-0.186251
AK	WW00346	Early.X1	-0.107724
AK	WW00347	Early.X1	-0.00113631
AK	WW00372	Early.X1	-0.0068044
AK	WW00374	Early.X1	0.250948
AK	WW00375	Early.X1	-0.0639052
AK	WW00376	Early.X1	-0.267422
AK	WW00338	Late.X1	0.682004
AK	WW00339	Late.X1	0.64582
AK	WW00340	Late.X1	0.57575
AK	WW00341	Late.X1	0.662084
AK	WW00342	Late.X1	0.607897
AK	WW00343	Late.X1	0.610297
AK	WW00344	Late.X1	0.41936
AK	WW00345	Late.X1	0.633597
AK	WW00346	Late.X1	0.659895
AK	WW00347	Late.X1	0.663349
AK	WW00372	Late.X1	0.70088
AK	WW00374	Late.X1	0.513276
AK	WW00375	Late.X1	0.583363
AK	WW00376	Late.X1	0.660744
AK	WW00338	Progenitor.X1	0.0607171
AK	WW00339	Progenitor.X1	0.0967533
AK	WW00340	Progenitor.X1	0.0655963
AK	WW00341	Progenitor.X1	0.143449
AK	WW00342	Progenitor.X1	0.134769
AK	WW00343	Progenitor.X1	0.174801
AK	WW00344	Progenitor.X1	0.21359
AK	WW00345	Progenitor.X1	0.163641
AK	WW00346	Progenitor.X1	0.144127
AK	WW00347	Progenitor.X1	0.113161
AK	WW00372	Progenitor.X1	0.0800755
AK	WW00374	Progenitor.X1	0.139496
AK	WW00375	Progenitor.X1	0.103787
AK	WW00376	Progenitor.X1	0.110193
Primary	WW00179a	Early.X1	0.00476022
Primary	WW00180a	Early.X1	0.220683
Primary	WW00181a	Early.X1	-0.0260907
Primary	WW00182a	Early.X1	0.106115
Primary	WW00183a	Early.X1	-0.0062795
Primary	WW00184a	Early.X1	0.0106685
Primary	WW00185a	Early.X1	-0.0449339
Primary	WW00186a	Early.X1	-0.0729392
Primary	WW00187a	Early.X1	0.267902
Primary	WW00188a	Early.X1	-0.16752
Primary	WW00190a	Early.X1	-0.251319
Primary	WW00191a	Early.X1	-0.0542257
Primary	WW00192a	Early.X1	-0.00304846
Primary	WW00193a	Early.X1	0.0851445
Primary	WW00194a	Early.X1	-0.0330389
Primary	WW00195a	Early.X1	0.103347
Primary	WW00196a	Early.X1	0.0665856
Primary	WW00197a	Early.X1	0.159088
Primary	WW00198a	Early.X1	-0.0835278
Primary	WW00199a	Early.X1	-0.0227543
Primary	WW00200a	Early.X1	0.055876
Primary	WW00201a	Early.X1	-0.0404478
Primary	WW00202a	Early.X1	-0.049492
Primary	WW00203a	Early.X1	-0.0555099
Primary	WW00204a	Early.X1	-0.118456
Primary	WW00205a	Early.X1	0.217407
Primary	WW00206a	Early.X1	0.0684906
Primary	WW00207a	Early.X1	0.194341
Primary	WW00207c	Early.X1	-0.0540098
Primary	WW00208a	Early.X1	0.454175
Primary	WW00209a	Early.X1	0.00767053
Primary	WW00210a	Early.X1	-0.0335198
Primary	WW00211a	Early.X1	0.0390747
Primary	WW00212a	Early.X1	-0.0773902
Primary	WW00213a	Early.X1	-0.170036
Primary	WW00214a	Early.X1	0.224581
Primary	WW00215a	Early.X1	-0.180558
Primary	WW00217a	Early.X1	0.0470906
Primary	WW00218a	Early.X1	0.0100922
Primary	WW00219a	Early.X1	-0.151083
Primary	WW00220a	Early.X1	-0.0931685
Primary	WW00221b	Early.X1	-0.0211909
Primary	WW00222a	Early.X1	0.190361
Primary	WW00223a	Early.X1	0.211208
Primary	WW00224b	Early.X1	-0.127689
Primary	WW00225a	Early.X1	-0.0578967
Primary	WW00226a	Early.X1	-0.063606
Primary	WW00227a	Early.X1	-0.0100945
Primary	WW00228a	Early.X1	-0.0514341
Primary	WW00229a	Early.X1	-0.0707121
Primary	WW00230a	Early.X1	0.115239
Primary	WW00348	Early.X1	-0.057713
Primary	WW00349	Early.X1	-0.0522808
Primary	WW00350	Early.X1	0.158012
Primary	WW00351	Early.X1	-0.0659796
Primary	WW00352	Early.X1	-0.0399256
Primary	WW00353	Early.X1	0.124277
Primary	WW00354	Early.X1	0.038656
Primary	WW00355	Early.X1	-0.0182005
Primary	WW00356	Early.X1	0.0598342
Primary	WW00357	Early.X1	0.119117
Primary	WW00358	Early.X1	-0.186139
Primary	WW00366	Early.X1	0.349982
Primary	WW00368	Early.X1	0.139647
Primary	WW00370	Early.X1	0.00902332
Primary	WW00371	Early.X1	0.0694456
Primary	WW00179a	Late.X1	0.257806
Primary	WW00180a	Late.X1	0.322155
Primary	WW00181a	Late.X1	0.461594
Primary	WW00182a	Late.X1	0.589896
Primary	WW00183a	Late.X1	0.283035
Primary	WW00184a	Late.X1	0.307827
Primary	WW00185a	Late.X1	0.596711
Primary	WW00186a	Late.X1	0.411054
Primary	WW00187a	Late.X1	0.541604
Primary	WW00188a	Late.X1	0.382585
Primary	WW00190a	Late.X1	0.491921
Primary	WW00191a	Late.X1	0.308072
Primary	WW00192a	Late.X1	0.452963
Primary	WW00193a	Late.X1	0.491648
Primary	WW00194a	Late.X1	0.732578
Primary	WW00195a	Late.X1	0.610851
Primary	WW00196a	Late.X1	0.327111
Primary	WW00197a	Late.X1	0.185434
Primary	WW00198a	Late.X1	0.581647
Primary	WW00199a	Late.X1	0.389246
Primary	WW00200a	Late.X1	0.689675
Primary	WW00201a	Late.X1	0.351586
Primary	WW00202a	Late.X1	0.566066
Primary	WW00203a	Late.X1	0.154603
Primary	WW00204a	Late.X1	0.257469
Primary	WW00205a	Late.X1	0.581152
Primary	WW00206a	Late.X1	0.65616
Primary	WW00207a	Late.X1	0.662939
Primary	WW00207c	Late.X1	0.676906
Primary	WW00208a	Late.X1	-0.0538899
Primary	WW00209a	Late.X1	0.561356
Primary	WW00210a	Late.X1	0.503899
Primary	WW00211a	Late.X1	-0.00940261
Primary	WW00212a	Late.X1	0.0119304
Primary	WW00213a	Late.X1	0.552863
Primary	WW00214a	Late.X1	0.343583
Primary	WW00215a	Late.X1	0.730522
Primary	WW00217a	Late.X1	0.576486
Primary	WW00218a	Late.X1	0.50927
Primary	WW00219a	Late.X1	0.714083
Primary	WW00220a	Late.X1	0.41499
Primary	WW00221b	Late.X1	0.531495
Primary	WW00222a	Late.X1	0.110243
Primary	WW00223a	Late.X1	0.306971
Primary	WW00224b	Late.X1	0.394798
Primary	WW00225a	Late.X1	0.694124
Primary	WW00226a	Late.X1	0.544808
Primary	WW00227a	Late.X1	0.703111
Primary	WW00228a	Late.X1	0.576655
Primary	WW00229a	Late.X1	0.452263
Primary	WW00230a	Late.X1	0.537687
Primary	WW00348	Late.X1	0.436256
Primary	WW00349	Late.X1	0.275408
Primary	WW00350	Late.X1	0.680135
Primary	WW00351	Late.X1	0.309377
Primary	WW00352	Late.X1	0.47658
Primary	WW00353	Late.X1	0.606268
Primary	WW00354	Late.X1	0.649305
Primary	WW00355	Late.X1	0.0749564
Primary	WW00356	Late.X1	0.675692
Primary	WW00357	Late.X1	0.563401
Primary	WW00358	Late.X1	0.612927
Primary	WW00366	Late.X1	0.582639
Primary	WW00368	Late.X1	0.104524
Primary	WW00370	Late.X1	0.337254
Primary	WW00371	Late.X1	0.564187
Primary	WW00179a	Progenitor.X1	0.143482
Primary	WW00180a	Progenitor.X1	0.217737
Primary	WW00181a	Progenitor.X1	0.128047
Primary	WW00182a	Progenitor.X1	0.0963218
Primary	WW00183a	Progenitor.X1	0.246121
Primary	WW00184a	Progenitor.X1	0.206149
Primary	WW00185a	Progenitor.X1	0.15948
Primary	WW00186a	Progenitor.X1	0.209944
Primary	WW00187a	Progenitor.X1	0.116098
Primary	WW00188a	Progenitor.X1	0.236754
Primary	WW00190a	Progenitor.X1	0.217891
Primary	WW00191a	Progenitor.X1	0.17341
Primary	WW00192a	Progenitor.X1	0.170682
Primary	WW00193a	Progenitor.X1	0.192269
Primary	WW00194a	Progenitor.X1	0.087736
Primary	WW00195a	Progenitor.X1	0.101156
Primary	WW00196a	Progenitor.X1	0.206665
Primary	WW00197a	Progenitor.X1	0.258032
Primary	WW00198a	Progenitor.X1	0.093583
Primary	WW00199a	Progenitor.X1	0.128516
Primary	WW00200a	Progenitor.X1	0.103214
Primary	WW00201a	Progenitor.X1	0.19235
Primary	WW00202a	Progenitor.X1	0.17515
Primary	WW00203a	Progenitor.X1	0.315795
Primary	WW00204a	Progenitor.X1	0.164567
Primary	WW00205a	Progenitor.X1	0.111278
Primary	WW00206a	Progenitor.X1	0.0932747
Primary	WW00207a	Progenitor.X1	0.0616935
Primary	WW00207c	Progenitor.X1	0.0784508
Primary	WW00208a	Progenitor.X1	0.202258
Primary	WW00209a	Progenitor.X1	0.257313
Primary	WW00210a	Progenitor.X1	0.240544
Primary	WW00211a	Progenitor.X1	0.350425
Primary	WW00212a	Progenitor.X1	0.33473
Primary	WW00213a	Progenitor.X1	0.196741
Primary	WW00214a	Progenitor.X1	0.175468
Primary	WW00215a	Progenitor.X1	0.120407
Primary	WW00217a	Progenitor.X1	0.146874
Primary	WW00218a	Progenitor.X1	0.188172
Primary	WW00219a	Progenitor.X1	0.11363
Primary	WW00220a	Progenitor.X1	0.18399
Primary	WW00221b	Progenitor.X1	0.137441
Primary	WW00222a	Progenitor.X1	0.227387
Primary	WW00223a	Progenitor.X1	0.183121
Primary	WW00224b	Progenitor.X1	0.299749
Primary	WW00225a	Progenitor.X1	0.129175
Primary	WW00226a	Progenitor.X1	0.230086
Primary	WW00227a	Progenitor.X1	0.0866658
Primary	WW00228a	Progenitor.X1	0.0842039
Primary	WW00229a	Progenitor.X1	0.16744
Primary	WW00230a	Progenitor.X1	0.193471
Primary	WW00348	Progenitor.X1	0.229634
Primary	WW00349	Progenitor.X1	0.356154
Primary	WW00350	Progenitor.X1	0.104268
Primary	WW00351	Progenitor.X1	0.269816
Primary	WW00352	Progenitor.X1	0.188409
Primary	WW00353	Progenitor.X1	0.12683
Primary	WW00354	Progenitor.X1	0.181622
Primary	WW00355	Progenitor.X1	0.193074
Primary	WW00356	Progenitor.X1	0.0591357
Primary	WW00357	Progenitor.X1	0.16026
Primary	WW00358	Progenitor.X1	0.219888
Primary	WW00366	Progenitor.X1	0.0813342
Primary	WW00368	Progenitor.X1	0.308886
Primary	WW00370	Progenitor.X1	0.176935
Primary	WW00371	Progenitor.X1	0.15002
MET	WW00221c	Early.X1	0.112033
MET	WW00224c	Early.X1	-0.0191544
MET	WW00224d	Early.X1	0.063988
MET	WW00224e	Early.X1	0.0530912
MET	WW00221c	Late.X1	-0.0181733
MET	WW00224c	Late.X1	0.459606
MET	WW00224d	Late.X1	0.150964
MET	WW00224e	Late.X1	0.522038
MET	WW00221c	Progenitor.X1	0.291378
MET	WW00224c	Progenitor.X1	0.194621
MET	WW00224d	Progenitor.X1	0.235254
MET	WW00224e	Progenitor.X1	0.146376

## Sheet: DvP_Signature
Gene_symbol	Coefficient
SLC46A2	11.044
GAS7	11.0106
RORA	10.8742
EPHB6	10.7498
HS3ST6	10.6352
SERPINA12	10.5826
ACER1	10.5744
FLG2	10.291
MFAP3L	10.2358
ABHD12B	10.1894
ANKRD35	10.1799
KRT10	10.0689
FLG	9.9599
PSAPL1	9.94635
C5orf46	9.91817
POU2F3	9.87003
DGAT2	9.86415
AADACL2	9.86386
ELMOD1	9.80559
LOR	9.75109
EGR3	9.70468
TM7SF2	9.59596
ZNF662	9.55177
GATM	9.53681
KRT2	9.52638
HLF	9.51422
KRT1	9.51285
ASAP3	9.46345
AZGP1	9.45625
ZBTB7C	9.36182
LY6G6C	9.35575
SPTLC3	9.3422
CAMK1D	9.32895
PTGER3	9.28845
ATP6V1C2	9.27143
TGM5	9.2653
FRY	9.26264
PLP1	9.18031
AADAC	9.12869
GGT6	9.10918
ACSBG1	9.08105
LCE1B	9.04868
KCNK7	8.95988
PIK3C2B	8.94745
ARSF	8.94533
CST6	8.92458
DAPL1	8.92086
CYP3A5	8.89226
DEGS2	8.86001
TPRG1	8.84224
SH3BGRL2	8.8121
ELOVL4	8.79239
CD36	8.78421
IL20RA	8.76707
FETUB	8.72951
DCT	8.72402
TMEM45A	8.71152
PNPLA1	8.59997
HAL	8.57582
XKRX	8.57335
PLEKHG1	8.57239
RDH12	8.56589
ALDH2	8.43632
ARL5A	8.29913
ATP13A4	8.27541
LCE2B	8.27383
EPHX2	8.26791
ARG1	8.23337
ANXA9	8.21473
SLC15A1	8.20696
CYP4F22	8.19905
SLC16A10	8.16937
SGPP2	8.14943
MUC15	8.14938
ASPRV1	8.1463
DSC1	8.1278
MAML3	8.10857
MLANA	8.08695
KRT77	8.08659
CYB5A	8.08642
CPM	8.05258
CALML5	8.04973
CYP4B1	8.02435
ALOXE3	8.0153
CFD	8.01302
TFAP2B	7.99498
HPGD	7.97608
CREG1	7.97446
GPT2	7.93976
TYR	7.93243
TYRP1	7.92799
ELOVL7	7.88047
SMPD3	7.84288
PLLP	7.82557
FAM167A	7.81211
PSORS1C2	7.79948
DMKN	7.7551
PDCD4	7.75217
GSTA4	7.72068
PAIP2B	7.71504
EDNRB	7.63082
MYH11	7.6228
RAPGEFL1	7.59961
EFNA3	7.57882
NEBL	7.56912
ITM2A	7.52198
RASAL1	7.51834
KIAA0513	7.51143
MITF	7.50787
CASP14	7.50755
HOPX	7.48012
SLURP1	7.41696
SCNN1B	7.35546
ALDH5A1	7.35233
PON3	7.32185
HIBCH	7.30987
EPHX3	7.28145
GRAMD3	7.26922
POF1B	7.15432
BNIPL	7.14519
ENDOU	7.05199
PLXDC2	7.02207
ARHGAP29	6.96606
KIT	6.94259
ALDH3B2	6.94127
IL22RA1	6.92902
OCA2	6.88159
NFE2	6.86114
CDHR1	6.84225
ZNF750	6.83977
KCTD4	6.83975
TMEM86A	6.80686
GRAMD1C	6.80434
CEBPA	6.78195
LNX1	6.76228
NFATC2	6.72541
ABCA12	6.71706
ATP10B	6.69868
BCHE	6.60519
MXI1	6.60054
USP2	6.59174
EPS8L1	6.58755
LCE1E	6.57171
SLC39A2	6.55459
WFDC5	6.5525
KLF4	6.54759
SPINK5	6.53796
KRT23	6.45833
ECHDC3	6.41277
SCNN1A	6.4098
ATP2C2	6.40681
DSG1	6.38197
TCEA3	6.36124
MAP2	6.35432
ALOX12B	6.34527
GPX3	6.2998
NMU	6.29289
ABLIM1	6.24547
CARD18	6.21791
ADARB1	6.20708
SEPP1	6.17551
SPNS2	6.17133
EPHA4	6.14505
CITED2	6.13759
KRT78	6.11725
TNFRSF11A	6.10548
SCEL	6.09262
VSIG10L	6.0759
DLX5	6.06818
SMPDL3A	6.05943
CRISP3	6.00693
NOV	6.00023
MUCL1	5.9596
MPP7	5.95498
RBP7	5.94969
SBSN	5.92733
ACP6	5.85441
BBOX1	5.81892
KCND3	5.81133
IRX3	5.79135
MPZL3	5.7835
GRHL3	5.77012
TMPRSS13	5.74025
GDPD3	5.68446
EMB	5.64192
YOD1	5.6309
PAX3	5.60309
GRHL1	5.59168
DBP	5.58384
SULT2B1	5.57668
SUSD4	5.56121
PCP4L1	5.55476
UPK1A	5.52392
HMOX1	5.48137
FAR2	5.47888
MVD	5.46594
CAPNS2	5.46315
KRT80	5.44668
NUAK1	5.41916
GMPR	5.41177
SPRR4	5.39846
KLK7	5.38809
FAM84A	5.37786
PROS1	5.34081
POU3F1	5.31894
GGCT	5.30126
GPR157	5.22385
TMEM91	5.22199
EVPL	5.22158
PTCH1	5.19384
DUOX1	5.18142
YPEL2	5.16879
BSPRY	5.15362
CDSN	5.106
CYP2C18	5.08317
NDRG4	5.0467
TREX2	5.01315
CLDN1	4.98133
PHACTR3	4.96213
NDRG2	4.95269
OAT	4.90576
SDR9C7	4.89647
DLX3	4.89508
FAM102A	4.89278
PLA2G3	4.85248
CALML3	4.84043
MAP3K8	4.76569
LRRC8B	4.73355
TCHH	4.72159
GPR37	4.71105
STX19	4.7051
ELF5	4.68349
IGFL2	4.67403
HMGCS1	4.66417
KLHDC8B	4.62509
TNNT2	4.59343
ZNF91	4.58684
PCSK6	4.57032
ZNF846	4.55798
RAET1E	4.54524
FHL1	4.51901
TLCD2	4.51417
RHOV	4.51281
SLC4A5	4.49419
IMPA2	4.49252
TTC39A	4.49036
FMO2	4.48488
SEMA4D	4.47705
METRNL	4.44414
ANKRD22	4.40395
PLBD1	4.38541
BCAT2	4.34567
GAS6	4.31921
NOD2	4.30182
NOS1	4.2902
RASGRP1	4.28628
SNCA	4.25865
LIPE	4.24963
RNF39	4.24293
MAF	4.23896
CHPT1	4.23338
NUPR1	4.21332
AASS	4.20353
PSAT1	4.1655
PPP1R14A	4.16406
IL1F10	4.10311
RAB25	4.08163
WFDC12	4.03568
ADAP2	4.00856
MSLN	-4.04083
NRG1	-4.05213
ZNF165	-4.06815
TCF19	-4.13722
GEN1	-4.1425
HSPD1	-4.16361
F3	-4.2213
SUV39H1	-4.22738
DUS4L	-4.2333
ITGB3BP	-4.25512
TYMS	-4.28453
SSRP1	-4.30476
HIST1H2BC	-4.34379
SNRNP25	-4.34894
SLC35F3	-4.3574
DEPDC7	-4.40682
IFI44L	-4.43147
TDRKH	-4.45031
RAD51C	-4.46691
AJAP1	-4.48159
BSG	-4.48589
SSR3	-4.52342
HIST1H2BD	-4.53728
NT5E	-4.55258
DCBLD2	-4.56783
PDAP1	-4.75428
AREG	-4.76159
USP1	-4.77789
CD86	-4.82521
CHML	-4.85983
MXD1	-4.86562
HSF2BP	-4.87483
SLC7A5	-4.90133
ARTN	-4.91182
CENPJ	-4.92169
ODC1	-4.93683
RAD54B	-4.94817
SDF2L1	-4.95147
PRPS2	-4.95687
CDR2	-4.99598
TAF5	-4.99956
SAAL1	-5.00166
SNAP23	-5.01065
DOCK5	-5.0525
FST	-5.07952
MX2	-5.09139
FBN2	-5.09879
ETS1	-5.10723
AP2B1	-5.12314
SLC3A2	-5.1596
KIAA0040	-5.1664
COL22A1	-5.25416
PITX1	-5.27304
TRIM59	-5.27374
FOSL1	-5.28499
FAM169A	-5.28793
HCP5	-5.29563
VRK1	-5.30733
NAGS	-5.30804
PTPRK	-5.31467
GOLM1	-5.32523
CAV1	-5.33597
MCM5	-5.34898
BCCIP	-5.36198
EBNA1BP2	-5.43795
NETO2	-5.48027
IL1A	-5.50058
HSPA5	-5.5198
UPP1	-5.60599
COTL1	-5.61608
CA9	-5.61701
HOXB7	-5.6303
MTHFD2	-5.63906
NEDD4L	-5.65257
TNFSF10	-5.72682
CDK2AP2	-5.82958
CDK2	-5.83286
PRIM1	-5.84348
KIF15	-5.88576
UAP1	-5.92221
CDC7	-5.92479
PHLDB2	-5.93508
NEIL3	-5.93525
RFC3	-5.94603
C16orf74	-5.9505
ACSL4	-5.96156
BAX	-5.97889
CDK6	-5.98863
OAS3	-6.02741
KRT18	-6.07857
FOLR3	-6.10576
CEP152	-6.10819
HMGB3	-6.11184
SNX10	-6.13566
MND1	-6.16208
MKI67	-6.16354
SEL1L3	-6.17713
BOLA3	-6.18893
USP18	-6.21994
RFC5	-6.23275
TIPIN	-6.25672
MCM7	-6.29588
PNPT1	-6.29741
HPCAL1	-6.30378
CDC25A	-6.30453
BCAR3	-6.33232
BRIP1	-6.33742
RNASEH2A	-6.36066
FSTL3	-6.36481
MPHOSPH9	-6.3774
WDR66	-6.41184
BRCA2	-6.41489
VOPP1	-6.42362
CENPH	-6.48272
TK1	-6.50658
AMIGO2	-6.52617
C1orf112	-6.57646
NCEH1	-6.60338
BCL2L12	-6.60578
PKMYT1	-6.64252
SH2D5	-6.64993
MYBL1	-6.65533
MASTL	-6.6931
C4orf46	-6.83782
SHCBP1	-6.84254
TSPAN1	-6.84355
FGD6	-6.84903
PHF19	-6.84972
RUVBL1	-6.85824
SKP2	-6.87101
KIAA0101	-6.87836
NCAPG2	-6.91479
PLK4	-6.93233
C18orf54	-6.94402
CENPF	-6.94522
PIF1	-6.96677
HSP90B1	-6.96812
IFIT3	-6.99721
LAMA3	-7.08138
ASF1B	-7.08869
PDIA3	-7.09085
KIF20A	-7.09202
FANCI	-7.10099
CDCA3	-7.14915
DIAPH3	-7.16692
IQGAP3	-7.17061
GSG2	-7.20237
PRPS1	-7.21764
EAF2	-7.2374
MCM8	-7.25486
DFNA5	-7.26063
PRC1	-7.28893
LYAR	-7.28965
CENPK	-7.29104
GTSE1	-7.30268
FEN1	-7.30787
ASPM	-7.31543
CDC25C	-7.3175
SMC4	-7.32122
FAM64A	-7.33791
ARHGAP11A	-7.35561
WDR54	-7.37652
KIF11	-7.38969
MICB	-7.39461
ISG15	-7.43843
CDKN2A	-7.45506
TROAP	-7.47198
CENPE	-7.48017
SPC24	-7.49426
HMGA2	-7.4961
UBE2S	-7.51894
PDIA4	-7.51933
NUSAP1	-7.52341
CHEK1	-7.52574
RAD51	-7.52707
MCM10	-7.62291
DEPDC1B	-7.6616
NUDCD1	-7.66679
SLC20A1	-7.6733
PLSCR1	-7.67792
CENPA	-7.70227
CDCA2	-7.71639
LY6K	-7.73153
HERC5	-7.73407
MELK	-7.75135
DBF4	-7.75161
DTL	-7.76258
TAF1A	-7.76402
CDC20	-7.76431
AURKB	-7.78454
TPX2	-7.78478
HMMR	-7.79655
ESCO2	-7.79667
MYBL2	-7.82196
ATAD2	-7.85932
PBK	-7.88282
BUB1B	-7.91691
CCNB2	-7.91962
POLQ	-7.92714
EXO1	-7.9415
SMC2	-7.94984
TOP2A	-7.98267
CCNB1	-7.99301
ERCC6L	-8.02937
SKA3	-8.03121
LAMB3	-8.04292
DEPDC1	-8.06144
CDCA8	-8.18296
E2F7	-8.1832
NCAPH	-8.18771
GINS1	-8.22999
FOXM1	-8.2447
CDC6	-8.27118
APOBEC3B	-8.281
HJURP	-8.29909
SPC25	-8.30146
CDCA5	-8.30488
ANLN	-8.32631
TTK	-8.32783
SKA2	-8.39818
CCNA2	-8.40636
BIRC5	-8.43973
CKS1B	-8.44881
PLK1	-8.46352
TACC3	-8.50733
KIF2C	-8.50789
OIP5	-8.5245
CDK1	-8.53544
ZWILCH	-8.56014
MAD2L1	-8.57369
CENPN	-8.58465
KIF23	-8.59174
UBE2T	-8.6337
RAD51AP1	-8.63752
CENPI	-8.71907
STIL	-8.73729
INHBA	-8.81587
CENPL	-8.81791
KIF18A	-8.82806
KIF4A	-8.90321
NEK2	-8.93366
TRIP13	-8.95982
DLGAP5	-8.96785
BUB1	-8.97404
PTHLH	-8.9929
NCAPG	-8.99662
NUF2	-8.9992
PDP1	-9.00252
UBE2C	-9.01371
RFC4	-9.08858
CDKN3	-9.09717
KIF14	-9.11553
SKA1	-9.12147
LAMC2	-9.17927
CKAP2L	-9.19028
BLM	-9.27212
AURKA	-9.27663
KIAA1524	-9.40432
CEP55	-9.42233
NDC80	-9.45189
FBXO5	-9.46108
SMS	-9.60714

## Sheet: DvP_Score
SEQ_ID	DvP_Score
WW00179a	-0.182174
WW00180a	-0.117098
WW00181a	0.410919
WW00182a	0.927607
WW00183a	-0.450347
WW00184a	-0.29572
WW00184b	0.867486
WW00185a	0.471534
WW00186a	-0.121094
WW00186b	1.0231
WW00187a	0.684601
WW00187b	1.2977
WW00188a	-0.246391
WW00188b	1.13345
WW00189a	1.21571
WW00190a	0.0444168
WW00191a	0.00511921
WW00192a	0.315197
WW00192b	1.18673
WW00193a	0.245657
WW00193b	1.25452
WW00194a	1.10252
WW00195a	0.761875
WW00196a	-0.0325709
WW00197a	-0.55356
WW00197b	1.20848
WW00198a	0.562932
WW00198b	1.15591
WW00199a	0.143817
WW00200a	0.996815
WW00201a	-0.153363
WW00202a	0.468117
WW00203a	-0.940757
WW00203b	1.19298
WW00204a	-0.161134
WW00205a	0.984261
WW00205b	1.25997
WW00206a	0.846772
WW00206b	1.30256
WW00207a	1.12374
WW00207b	1.26248
WW00207c	0.974142
WW00207d	1.25249
WW00208a	-0.592939
WW00209a	0.248021
WW00210a	0.242697
WW00211a	-0.939818
WW00212a	-1.00665
WW00213a	0.357162
WW00214a	0.0446498
WW00215a	0.985151
WW00216a	1.13161
WW00217a	0.625446
WW00218a	0.317598
WW00219a	1.05687
WW00219b	1.25931
WW00220a	0.121039
WW00221a	0.860111
WW00221b	0.76197
WW00221c	-0.815912
WW00222a	-0.544752
WW00223a	-0.00178439
WW00224a	1.18871
WW00224b	-0.351628
WW00224c	0.193284
WW00224d	-0.439072
WW00224e	0.567505
WW00225a	0.851359
WW00225b	0.915165
WW00226a	0.269459
WW00226b	0.979439
WW00227a	0.82329
WW00227b	0.845046
WW00228a	0.896592
WW00228b	0.867498
WW00229a	0.180752
WW00229b	0.770503
WW00230a	0.290424
WW00230b	1.01997
WW00338	1.2737
WW00339	1.21437
WW00340	1.14989
WW00341	1.02616
WW00342	0.995285
WW00343	0.745941
WW00344	0.0399059
WW00345	0.877555
WW00346	0.873956
WW00347	1.05506
WW00348	-0.145573
WW00349	-0.647309
WW00350	0.928552
WW00351	-0.394015
WW00352	0.268676
WW00353	0.824134
WW00354	0.616837
WW00355	-0.474106
WW00356	1.10384
WW00357	0.667196
WW00358	0.350472
WW00366	1.17651
WW00367	1.32578
WW00368	-0.880016
WW00369	1.23901
WW00370	-0.149817
WW00371	0.450265
WW00372	1.13869
WW00374	0.46415
WW00375	0.788489
WW00376	1.12365
