# Supplementary material for: Driver gene combinations dictate cutaneous squamous cell carcinoma disease continuum progression
Source: Nat Commun. 2023 Aug 25;14:5211. doi: 10.1038/s41467-023-40822-9 (PMC10457401; doi:10.1038/s41467-023-40822-9)
Supplement: Supplementary file 9 — Supplementary Data File 6 [file 41467_2023_40822_MOESM9_ESM.xlsx]

## Sheet: Cibersortx_Results
Mixture	Tumor_KC_Diff	Tumor_KC_Basal	Tumor_KC_Cyc	TSK	Normal_KC_Basal	Normal_KC_Diff	Normal_KC_Cyc	P-value	Correlation	RMSE
WW00179a	0.203652	0.1108	0	0.518681	0.120674	0	0.0461926	0	0.456855	0.889338
WW00180a	0.101536	0.364299	0	0.491423	0	0.0391556	0.00358749	0	0.423616	0.906357
WW00181a	0.334824	0.272967	0	0.239187	0.00951015	0.143513	0	0	0.631637	0.77627
WW00182a	0.108953	0.220669	0.0762135	0.0185326	0	0.575631	0	0	0.740359	0.862124
WW00183a	0.35044	0.00402648	0	0.58623	0.059304	0	0	0	0.539456	0.841675
WW00184a	0.299653	0.447588	0	0.159257	0	0.0646888	0.0288132	0	0.535681	0.844802
WW00184b	0	0.354283	0.0927748	0.078175	0.018705	0.456062	0	0	0.180978	1.27521
WW00185a	0.77007	0	0	0.179868	0.0500622	0	0	0	0.629686	0.808997
WW00186a	0.366798	0.0705056	0	0.462793	0	0.0999034	0	0	0.576146	0.819525
WW00186b	0	0.236144	0.142178	0.0041447	0	0.617533	0	0	0.912091	0.565486
WW00187a	0.513139	0.161989	0	0.171193	0	0.0883987	0.0652803	0	0.540118	0.874929
WW00187b	0	0.20566	0.167645	0.036281	0	0.590415	0	0	0.768357	0.802521
WW00188a	0.326824	0.248453	0	0.353675	0.0687798	0.00226834	0	0	0.58101	0.817355
WW00188b	0	0.185133	0.119446	0.0938732	0.0698621	0.531686	0	0	0.857893	0.586522
WW00189a	0	0.143417	0.175502	0.0258383	0	0.655243	0	0	0.883541	0.679518
WW00190a	0.719271	0	0	0.231996	0.0109056	0	0.0378273	0	0.591438	0.840661
WW00191a	0.247623	0.188857	0	0.161937	0	0.183144	0.21844	0	0.561236	0.864965
WW00192a	0.113131	0.362834	0	0.122545	0	0.40149	0	0	0.832949	0.564955
WW00192b	0	0.100986	0.214172	0.0154569	0	0.669386	0	0	0.872444	0.725764
WW00193a	0.255424	0.179357	0	0.330387	0	0.207293	0.0275381	0	0.55314	0.850644
WW00193b	0	0.130172	0.214734	0.0183399	0	0.636755	0	0	0.900714	0.62353
WW00194a	0.21943	0.190533	0	0.041175	0	0.548862	0	0	0.894592	0.596819
WW00195a	0.385465	0.22202	0	0.0631549	0	0.32936	0	0	0.789624	0.654287
WW00196a	0	0.325439	0.302065	0.0658883	0	0.306608	0	0	0.635003	0.782157
WW00197a	0.0511626	0.190227	0.0646267	0.664944	0.0158122	0.0132274	0	0	0.491757	0.879277
WW00197b	0	0.243514	0.105543	0.00663618	0	0.644307	0	0	0.929698	0.555834
WW00198a	0.539801	0.281396	0	0.056285	0.00480144	0.117716	0	0	0.747912	0.666713
WW00198b	0	0.261521	0.174186	0.0341984	0	0.530094	0	0	0.894387	0.511413
WW00199a	0.48921	0	0	0.453273	0.057517	0	0	0	0.610046	0.792104
WW00200a	0.169755	0.223558	0	0.0662617	0	0.540425	0	0	0.889839	0.575389
WW00201a	0.197344	0.460225	0	0	0	0	0.342431	0.3	0.0120154	1.15038
WW00202a	0.384253	0.174042	0	0.0954304	0	0.346274	0	0	0.865696	0.531128
WW00203a	0.0141464	0.282795	0.154906	0.436959	0	0	0.111195	0	0.472636	0.887894
WW00203b	0	0.112971	0.267118	0.0175954	0.0205342	0.581781	0	0	0.879711	0.606382
WW00204a	0.410677	0.204846	0	0.176878	0	0	0.207599	0	0.564832	0.829773
WW00205a	0	0.224072	0.128606	0.0722552	0	0.575067	0	0	0.839014	0.662086
WW00205b	0	0.214432	0.0768215	0.0531814	0	0.655565	0	0	0.906913	0.61878
WW00206a	0.522259	0.110122	0	0.0640308	0.00799556	0.295593	0	0	0.671336	0.839764
WW00206b	0	0.12132	0.240324	0.00696811	0	0.631389	0	0	0.920639	0.575074
WW00207a	0.12569	0.247119	0	0.0825401	0	0.544651	0	0	0.751054	0.808802
WW00207b	0	0.131867	0.188104	0.0248504	0	0.655178	0	0	0.879168	0.689685
WW00207c	0.127643	0.16171	0.0831315	0.0445841	0	0.582931	0	0	0.806237	0.774201
WW00207d	0	0.110308	0.195063	0.0114826	0	0.683146	0	0	0.904749	0.677914
WW00208a	0	0.225781	0	0.605413	0.0938825	0.0296078	0.0453163	0	0.182439	0.998197
WW00209a	0.431159	0.0776971	0.167708	0.167148	0.0479275	0.108361	0	0	0.654031	0.761371
WW00210a	0.313172	0.0979782	0.160472	0.15603	0	0.272348	0	0	0.69662	0.744148
WW00211a	0	0.145967	0	0.764478	0	0	0.0895548	0	0.375654	0.926475
WW00212a	0	0.0734484	0.327274	0.48833	0	0	0.110947	0	0.40281	0.914776
WW00213a	0.518812	0.0796779	0.125265	0.040728	0.0367793	0.198737	0	0	0.735072	0.708019
WW00214a	0.534468	0.0370936	0	0.417678	0.0107604	0	0	0	0.502809	0.878758
WW00215a	0.410756	0	0.0615254	0.131985	0.0196315	0.376102	0	0	0.737663	0.77879
WW00216a	0	0.093744	0.193803	0.0226989	0	0.689755	0	0	0.863362	0.768909
WW00217a	0.171916	0.140839	0.0389071	0.139441	0	0.508896	0	0	0.795074	0.721877
WW00218a	0.27531	0.15886	0	0.330361	0	0.106485	0.128984	0	0.525625	0.85923
WW00219a	0.202185	0.0730216	0.112327	0.0426997	0	0.569767	0	0	0.794895	0.812837
WW00219b	0	0.132119	0.164176	0.0322733	0	0.671432	0	0	0.8984	0.669846
WW00220a	0.131594	0.510862	0	0.276819	0	0	0.0807249	0.18	0.0281566	1.06496
WW00221a	0	0.286411	0.120129	0.0630933	0	0.530367	0	0	0.853221	0.591661
WW00221b	0	0.318402	0.149298	0.0302563	0	0.502044	0	0	0.872563	0.533411
WW00221c	0	0	0	0.714902	0.0901115	0	0.194987	0	0.210165	0.993008
WW00222a	0.0525739	0.500334	0	0.435469	0	0.0116229	0	0	0.261803	0.968799
WW00223a	0.203909	0.370778	0	0.292878	0.0935378	0.0388969	0	0	0.233185	0.997554
WW00224a	0	0.184631	0.183718	0.0243694	0	0.607282	0	0	0.883295	0.619084
WW00224b	0.530328	0.0823928	0.0411829	0.196546	0.14955	0	0	0	0.540468	0.850496
WW00224c	0.269068	0.289039	0	0.274355	0.035106	0.132432	0	0	0.591981	0.805852
WW00224d	0	0.102512	0.404034	0.493454	0	0	0	0.85	-0.0190203	1.07327
WW00224e	0.143264	0.355916	0	0.1975	0	0.30332	0	0	0.655242	0.767408
WW00225a	0.465199	0.112573	0	0.149368	0	0.263941	0.00891938	0	0.746559	0.702343
WW00225b	0	0.295317	0.065572	0.0388971	0	0.600214	0	0	0.849147	0.666423
WW00226a	0.507975	0.231888	0	0.146207	0	0.0304264	0.0835035	0	0.68175	0.731895
WW00226b	0	0.417994	0.0512618	0.0149232	0	0.515821	0	0	0.869839	0.543841
WW00227a	0.815925	0	0	0.106843	0.042701	0.0345314	0	0	0.694742	0.758357
WW00227b	0	0.340066	0.0647378	0.127114	0	0.468082	0	0	0.529884	0.972456
WW00228a	0	0.174813	0.075684	0.0521277	0	0.697376	0	0	0.762173	0.935791
WW00228b	0	0.0996534	0	0.233194	0.16144	0.505712	0	0.52	-0.00105408	1.47209
WW00229a	0.505334	0	0	0.38124	0.0369436	0.0369527	0.0395288	0	0.647402	0.763065
WW00229b	0	0.347606	0.0500041	0.0745048	0.0650804	0.462804	0	0	0.651383	0.836961
WW00230a	0.453717	0.0676915	0	0.377904	0	0.0594161	0.0412718	0	0.59794	0.805253
WW00230b	0	0.259379	0.0125112	0.103867	0.0731799	0.551063	0	0	0.742014	0.790513
WW00338	0	0.241012	0.161577	0	0.0321862	0.565225	0	0	0.926263	0.472295
WW00339	0	0.191979	0.15425	0.027461	0	0.626309	0	0	0.886248	0.633469
WW00340	0	0.375693	0.0654505	0.0492003	0	0.509656	0	0	0.599381	0.937141
WW00341	0.321401	0.217412	0	0.106208	0	0.342756	0.0122234	0	0.813904	0.60954
WW00342	0	0.245599	0.112314	0.0622648	0	0.579823	0	0	0.880141	0.585781
WW00343	0.432992	0.227198	0	0.0846893	0	0.25512	0	0	0.775025	0.65041
WW00344	0.267232	0.266005	0	0.361697	0.0177987	0.0872667	0	0	0.642015	0.771968
WW00345	0	0.0975417	0.210939	0.0358083	0	0.655711	0	0	0.785931	0.858439
WW00346	0.465977	0.0900421	0	0.141611	0	0.30237	0	0	0.79087	0.656962
WW00347	0	0.29552	0.110645	0.0234082	0	0.570427	0	0	0.906094	0.519728
WW00348	0.51088	0	0	0.440917	0.048203	0	0	0	0.595009	0.804737
WW00349	0.161211	0.0750455	0.026209	0.680199	0.0013299	0.0560064	0	0	0.534428	0.848231
WW00350	0.255687	0.169668	0	0.132795	0	0.441851	0	0	0.739812	0.770734
WW00351	0.360086	0.0114949	0	0.583134	0.0277749	0	0.0175097	0	0.538473	0.842179
WW00352	0.263986	0.301099	0	0.191374	0	0.147459	0.0960823	0	0.594855	0.808667
WW00353	0	0.189974	0.100388	0.127774	0	0.581864	0	0	0.556552	1.06389
WW00354	0.442739	0.190078	0	0.122702	0	0.230183	0.0142978	0	0.771352	0.650053
WW00355	0	0.619875	0	0.164418	0	0	0.215707	0.15	0.0346659	1.05668
WW00356	0.262101	0.165868	0.0269499	0.0559367	0	0.489145	0	0	0.810019	0.712117
WW00357	0.239419	0.175454	0.0698163	0.0806819	0	0.434628	0	0	0.66677	0.865187
WW00358	0.602967	0	0	0.356171	0.0408622	0	0	0	0.547947	0.852953
WW00366	0	0.39444	0	0.11829	0	0.487271	0	0	0.659753	0.838819
WW00367	0	0.192727	0.205296	0.0220131	0	0.579964	0	0	0.794595	0.752943
WW00368	0	0	0.268259	0.590887	0.0397272	0	0.101127	0	0.216788	0.989303
WW00369	0	0.145839	0.253968	0.014662	0.0537456	0.531786	0	0	0.836411	0.638777
WW00370	0.21083	0.283064	0.0164445	0.251287	0.211922	0.0264526	0	0	0.598073	0.812401
WW00371	0.369017	0.274955	0	0.127354	0	0.226818	0.00185606	0	0.681799	0.747027
WW00372	0.371429	0.178275	0	0.101661	0	0.348636	0	0	0.835166	0.585971
WW00374	0.40829	0.115964	0	0.305458	0	0.0841681	0.0861202	0	0.552612	0.845594
WW00375	0.184452	0.264377	0	0.0815557	0	0.463867	0.00574856	0	0.806443	0.666293
WW00376	0	0.0944551	0.233741	0.0229021	0	0.648902	0	0	0.857057	0.729379

## Sheet: CIBERSORTx_ordered_by_DvP
TSK	Normal_KC_Diff	Tumor_KC_Diff	description	order
0.0220131	0.579964	0	WW00367	1
0.00696811	0.631389	0	WW00206b	2
0.036281	0.590415	0	WW00187b	3
0	0.565225	0	WW00338	4
0.0248504	0.655178	0	WW00207b	5
0.0531814	0.655565	0	WW00205b	6
0.0322733	0.671432	0	WW00219b	7
0.0183399	0.636755	0	WW00193b	8
0.0114826	0.683146	0	WW00207d	9
0.014662	0.531786	0	WW00369	10
0.0258383	0.655243	0	WW00189a	11
0.027461	0.626309	0	WW00339	12
0.00663618	0.644307	0	WW00197b	13
0.0175954	0.581781	0	WW00203b	14
0.0243694	0.607282	0	WW00224a	15
0.0154569	0.669386	0	WW00192b	16
0.11829	0.487271	0	WW00366	17
0.0341984	0.530094	0	WW00198b	18
0.0492003	0.509656	0	WW00340	19
0.101661	0.348636	0.371429	WW00372	20
0.0938732	0.531686	0	WW00188b	21
0.0226989	0.689755	0	WW00216a	22
0.0825401	0.544651	0.12569	WW00207a	23
0.0229021	0.648902	0	WW00376	24
0.0559367	0.489145	0.262101	WW00356	25
0.041175	0.548862	0.21943	WW00194a	26
0.0426997	0.569767	0.202185	WW00219a	27
0.0234082	0.570427	0	WW00347	28
0.106208	0.342756	0.321401	WW00341	29
0.0041447	0.617533	0	WW00186b	30
0.103867	0.551063	0	WW00230b	31
0.0662617	0.540425	0.169755	WW00200a	32
0.0622648	0.579823	0	WW00342	33
0.131985	0.376102	0.410756	WW00215a	34
0.0722552	0.575067	0	WW00205a	35
0.0149232	0.515821	0	WW00226b	36
0.0445841	0.582931	0.127643	WW00207c	37
0.132795	0.441851	0.255687	WW00350	38
0.0185326	0.575631	0.108953	WW00182a	39
0.0388971	0.600214	0	WW00225b	40
0.0521277	0.697376	0	WW00228a	41
0.0358083	0.655711	0	WW00345	42
0.141611	0.30237	0.465977	WW00346	43
0.233194	0.505712	0	WW00228b	44
0.078175	0.456062	0	WW00184b	45
0.0630933	0.530367	0	WW00221a	46
0.149368	0.263941	0.465199	WW00225a	47
0.0640308	0.295593	0.522259	WW00206a	48
0.127114	0.468082	0	WW00227b	49
0.127774	0.581864	0	WW00353	50
0.106843	0.0345314	0.815925	WW00227a	51
0.0815557	0.463867	0.184452	WW00375	52
0.0745048	0.462804	0	WW00229b	53
0.0302563	0.502044	0	WW00221b	54
0.0631549	0.32936	0.385465	WW00195a	55
0.0846893	0.25512	0.432992	WW00343	56
0.171193	0.0883987	0.513139	WW00187a	57
0.0806819	0.434628	0.239419	WW00357	58
0.139441	0.508896	0.171916	WW00217a	59
0.122702	0.230183	0.442739	WW00354	60
0.1975	0.30332	0.143264	WW00224e	61
0.056285	0.117716	0.539801	WW00198a	62
0.179868	0	0.77007	WW00185a	63
0.0954304	0.346274	0.384253	WW00202a	64
0.305458	0.0841681	0.40829	WW00374	65
0.127354	0.226818	0.369017	WW00371	66
0.239187	0.143513	0.334824	WW00181a	67
0.040728	0.198737	0.518812	WW00213a	68
0.356171	0	0.602967	WW00358	69
0.330361	0.106485	0.27531	WW00218a	70
0.122545	0.40149	0.113131	WW00192a	71
0.377904	0.0594161	0.453717	WW00230a	72
0.146207	0.0304264	0.507975	WW00226a	73
0.191374	0.147459	0.263986	WW00352	74
0.167148	0.108361	0.431159	WW00209a	75
0.330387	0.207293	0.255424	WW00193a	76
0.15603	0.272348	0.313172	WW00210a	77
0.274355	0.132432	0.269068	WW00224c	78
0.38124	0.0369527	0.505334	WW00229a	79
0.453273	0	0.48921	WW00199a	80
0.276819	0	0.131594	WW00220a	81
0.417678	0	0.534468	WW00214a	82
0.231996	0	0.719271	WW00190a	83
0.361697	0.0872667	0.267232	WW00344	84
0.161937	0.183144	0.247623	WW00191a	85
0.292878	0.0388969	0.203909	WW00223a	86
0.0658883	0.306608	0	WW00196a	87
0.491423	0.0391556	0.101536	WW00180a	88
0.462793	0.0999034	0.366798	WW00186a	89
0.440917	0	0.51088	WW00348	90
0.251287	0.0264526	0.21083	WW00370	91
0	0	0.197344	WW00201a	92
0.176878	0	0.410677	WW00204a	93
0.518681	0	0.203652	WW00179a	94
0.353675	0.00226834	0.326824	WW00188a	95
0.159257	0.0646888	0.299653	WW00184a	96
0.196546	0	0.530328	WW00224b	97
0.583134	0	0.360086	WW00351	98
0.493454	0	0	WW00224d	99
0.58623	0	0.35044	WW00183a	100
0.164418	0	0	WW00355	101
0.435469	0.0116229	0.0525739	WW00222a	102
0.664944	0.0132274	0.0511626	WW00197a	103
0.605413	0.0296078	0	WW00208a	104
0.680199	0.0560064	0.161211	WW00349	105
0.714902	0	0	WW00221c	106
0.590887	0	0	WW00368	107
0.764478	0	0	WW00211a	108
0.436959	0	0.0141464	WW00203a	109
0.48833	0	0	WW00212a	110
