# Supplementary material for: Driver gene combinations dictate cutaneous squamous cell carcinoma disease continuum progression
Source: Nat Commun. 2023 Aug 25;14:5211. doi: 10.1038/s41467-023-40822-9 (PMC10457401; doi:10.1038/s41467-023-40822-9)
Supplement: Supplementary file 10 — Supplementary Data File 7 [file 41467_2023_40822_MOESM10_ESM.xlsx]

## Sheet: Cluster_1_genes
Gene_symbol
MMP10
UPP1
EIF4EBP1
SH2D5
TLDC1
IL24
HMGA2
STRIP2
ULBP2
PTHLH
S100A11
MYO1B
CDH3
FBLIM1
RP11-554I8.2
S100A2
SPOCD1
RP13-463N16.6
LINC00707
ENO1
ARTN
LAMC2
CYP27B1
MMP1
LRRC59
GSTP1
ANXA1
HTR7
MDFI
SERPINB1
PKM
APOBEC3A
PLAU
MB21D1
MTHFD1L
SLC16A1
HN1
MISP
DFNA5
TMSB10
CAP1
HIF1A
CNGB1
TNFRSF21
LINC00704
RAB31
FAM83A
FHOD1
LINC01559
TNFRSF12A
STK17A
BNC1
AKIP1
GAPDH
XPR1
SERPINE1
FOLR3
TM4SF19
RP11-517C16.2
AC007879.7
ENTPD7
RP1-191J18.66
LINC01322
INHBA
TUBB3
GSTO1
CREG2
YWHAQ
LPCAT1
RP4-794H19.1
ITGA6
FSCN1
MIR31HG
IL11
BAK1
TXNDC17
SAMD9
ULBP3
SPINK6
PVR
KRT16P6
LINC00941
CAPN2
ERO1A
WDR66
IL4R
TMC7
TOR4A
FPGS
GPRC5A
VAV2
CDH16
ARL14
AJAP1
OCIAD2
RAP2B
ADGRF1
HOMER3
NRIP1
ELF4
USP43
DCBLD1
CCT5
ANXA3
CSF2
TNFSF9
PITPNM1
PRKCQ
PTK7
TMEM132A
ARNTL2
IL1A
LAMB3
IGF2BP2
GPRIN1
NAGS
BAIAP2L2
PGK1
ARPC1B
HLA-V
TNFRSF10B
GS1-600G8.5
RP5-884M6.1
KLF7
MMP3
EHBP1L1
STX1A
PRKCQ-AS1
HS3ST1
CTD-2357A8.3
RP11-30P6.6
LDHA
LYPD1
MET
PITX1
ITGA3
KPNA7
DLGAP3
AC093673.5
PYGL
SPHK1
SQRDL
SERINC2
ZNF114
SHC1
GALE
RRAS2
VSIG1
CTA-384D8.35
SH3TC1
FXYD5
SLC2A9
STON2
B3GNT5
UBE2Q2
TRAF4
RP11-545E17.3
BFSP1
ITGB6
LAMA3
TPBG
AC108142.1
CYP24A1
S100A10
TMEM14A
MSANTD3
PHLDA1
HSPH1
KRT16P5
NETO2
NDRG1
RPSAP52
SLC7A5
TNC
RP11-132A1.4
AC108676.1
PTGFRN
FHL2
SLC2A1
SLAMF9
BMP1
RP11-462L8.1
SPRY4
TYMP
RP11-465B22.3
KIAA1644
LINC00346
PROC
PDP1
LRRC8D
CDK18
PRNP
DSCAM
CPA6
LPAR3
ISG15
C3orf67
PPP4R4
CHST2
SNORA80B
PGF
CCNJL
ACOT7
BPGM
WDR54
SLC3A2
AP000695.6
LAMP5
C12orf54
SPECC1
C1QTNF6
TSPAN1
LGALS3BP
LETM2
C16orf74
CLDN7
AC011738.4
PTPRH
TMEM171
MARK1
LTBP1
SUGCT
CD276
RP11-540A21.2
UBA6
ZMAT5
CHPF
GPR39
PLEK2
RP11-479G22.8
FERMT1
C1orf74
FOSL1
RP11-527N22.2
ARHGEF16
LINC00520
ZPLD1
HAS3
VEGFC
C12orf75
HELZ2
GPR68
ODC1
IGFBP6
SCRN1
PTGS2
OAS2
LY6K
MTFP1
ITGB4
AP000695.4
AMIGO2
LBX2
DPF1
GALNT3
ACTRT3
RP11-221N13.3
Z83851.4
SMS
ITGB1P1
PDPN
MT2A
FBXL19-AS1
RP11-145A3.1
MRGPRX3
RP11-218E20.3
TENM2
OAS3
HCG4
GALNT14
C10orf55
IGFBP2
IFNE
TH
FAM169A
CSMD3
THSD1
S100A6
FSTL3
IFITM3
HS3ST3A1
FST
ITGB1
ADAMTSL5
CDCP1
SLC6A15
TTLL11-IT1
VTRNA1-3
RP11-29H23.5
OGFRP1
TSPAN10
BASP1
ADM
CYP27C1
CTA-989H11.1
IFI27
CTD-2587H24.5
GGT1
AP003068.23
AC046143.3
KB-1732A1.1
CLCF1
XDH
LINC01468
BDKRB1
AGRN
ZNF503-AS2
ZFPM2-AS1
IRF7
DEPDC7
HACD1
SLC35F3
STARD4
NRG1
PROSER2
SIGLEC12
RRAD
OSGIN1
TRIML2
SOX15
RBP1
TRIM6
MN1
TMEM105
MARVELD3
MSLN
ASB2
PAX9
SYT7
ERVMER34-1
LDHAP4
RP1-272L16.1
NPNT
C2CD4A
AKNAD1
MT1L
SDK2
F3
SMCO2
DNAAF3
SLC6A8
C6orf141
PHLDA2
LINC00519
AC012363.4
SORCS2
RP11-400N13.3
DLX1
ZNF365
SORL1
CXCR1
WNT9A
TMEM158
WNT7A
IFIT1
RP3-522D1.1
ARSI
LINC00319
PSPC1P1
EML2-AS1
IGFN1
FEZ1
SLC7A8
CYP4F11
P3H2
AREG
PCDHGC5
RP11-879F14.2
FKBP9P1
HOXD10
FBXO39
HAP1
TUBAL3
CYP2S1
DLX2
AC005336.4
CORO6
IL1RL1
ELAVL2
NPY4R
CFAP57
HOXD11
CTC-529P8.1
LINC00958
RP11-603B24.1
PAEP
GDNF
PLAC1
MYO3B
UCN2
RAP1GAP
TNFSF10
PMAIP1
CAV1
ADAMTSL4
SLITRK6
TNNT1

## Sheet: Cluster_2_genes
Gene_symbol
CARHSP1
SPRR3
S100A12
DEFB4A
IL36A
DSC2
SPRR2F
KRT24
AKR1B15
HEPHL1
CLDN17
PNP
TMPRSS11A
TUBA1C
PPP4R1
TMPRSS11D
DSG3
SPRR2C
RHCG
GALNT6
GJB2
SNORD39
GPR78
CTD-2555C10.3
TUBB6
SOST
KRT16P2
GJB6
SLPI
MXD1
KRT6A
KRT17
CDK5R1
DHRS7
TWF1
KLK12
RP11-783K16.5
CTC-490G23.2
PI3
RPS6KA4
CD24P4
S100P
NOCT
KRT37
LINC01269
GNA15
SPRR2A
HMOX2
ENAH
KRT13
SCNN1D
DEFB4B
S100A9
CSTB
S100A8
NOP14-AS1
SST
LCE3A
KRT16P3
JHDM1D-AS1
NGF
FLJ42969
LINC01605
TP53I3
LRRC4
PCSK9
VGLL1
GBP6
HKDC1
B3GNT3
RGS20
AP1S3
PPARD
BRINP1
ST8SIA2
UNC13D
AKR1B10
CLCA3P
RAET1G
OASL
RN7SL471P
C7orf57
KRT16P4
AFAP1L2
CXCL17
TCN1
CLCA2
MALL
CNTNAP2
STEAP1B
KCNK10
FABP5P7
PRSS27
PGBD5
TIGAR
ETHE1
S100A7A
SPRR2D
SPRR1B
CEACAM6
RHOD
ZAN
SLC38A5
SEC14L2
CSRP2
SLC16A9
CEACAM5
HK2
SFN
PPIF
CYB561D2
KRT17P2
ST6GALNAC1
FABP5
LGALS9C
TGFA
KRT16
LCE3E
LCN2
SPRR1A
POLR3G
NLGN4X
LGALS9B
EPGN
KRT6B
KRT17P3
ACOT11
CARD6
RAET1L
SERPINB4
LCE3D
MYOM3
C11orf87
FGFBP1
SERPINB3
B3GNT8
LIPE-AS1
TNPO1P3
OAZ3
SLC13A5
KRT6C
ZBED2
MYO1H
ANKRD31
KRT14
RP11-363E6.3
S100A7
LRRC20
MPZL2
CNFN
C6orf223
HIST1H1A
LIPG
CSTA
FCRLB
CD177
KLK6
HES2
SERPINB11
VSNL1
FLRT3
KRT42P
AC133785.1
ZNF878
IL1RN
FUT2
WNT5A
CALB2
TNPO1P2
C10orf99
SPRR2B
PAQR5
SLC6A11
TMPRSS4
SLC7A11
AC004951.5
TGM1
KLK13
RP11-44F14.2
UCA1
ENTPD3
RP11-18H21.1
IGFL1
FUT3
KLK10
RP11-160E2.6
CHAC1
PLCD4
CDH26
LINC01206
RP11-44F14.8
NELL2
ZNF812P
AC096579.15
CA2
ABCG4
ADH7
SERPINB13
DMRTA1
CDA
KLK14
KRT75
PRSS22
ARG2
IL36G
AKR1B10P1
SERPINB2
DSG1-AS1
ADAM23
PDZK1IP1
LCE3C
RP11-407B7.1
SYNPO2L
RP11-430H10.2
SOX2
HRNR
CYP4Z2P
RP11-109J4.1
MYRF
MFSD2B
RP11-557H15.3
KCNH1
SPINK7
EFR3B
C4orf19
HTR3A
MAL
RNF222
SPRR2E
TEPP
PRR9
IVL
RPTN
FAM96AP2
RP4-529N6.2
WFDC12
NWD2
SPRR2G
S100A16
RELL2
RN7SL4P
PROB1
RNF223
SMOX
FCHSD1
RP11-276H7.2
FAM43A
ADAP2
GBAP1
SRXN1
FOXE1
PIP5KL1
RHCE
RPS11P6
SCD
HYAL4
C12orf56
RP11-10C24.1

## Sheet: Cluster_3_genes
Gene_symbol
PHYHIP
LONRF1
ZNF273
ACVR2A
TMEM116
MATN4
LRP4
GATA3
CDON
CRY2
FAM234B
CNTN2
RP11-444D3.1
SUSD2
BTC
ALDH3A2
SOX5
DLG2
C1QTNF7
ITGA9-AS1
PNPLA7
GSTM2
KRT77
SLITRK2
TGFBR3
ACADSB
GATM
MITF
SESN1
CABLES1
TNFRSF19
PGRMC2
PAMR1
TMEM99
CHAD
IL11RA
SMAD5-AS1
EEF2K
ZC2HC1A
ZDHHC11B
C3orf52
AGFG2
PAIP2B
PLLP
AK7
ARHGEF26
UGT3A2
RGMB
NFIX
FMO5
SLC16A14
C1QTNF9B-AS1
BOC
ID4
CNTNAP3
NDUFA6-AS1
PDZD2
GAS1RR
TMPRSS6
RAB3B
ADCY2
RP11-513M16.8
PTPN21
SLC1A2
HLF
BDNF-AS
LINC00327
HSF4
ABHD6
GREM2
RNF180
PACRG
RP11-694I15.7
LINC01091
RNF125
SORCS1
DPP6
TTC3P1
PKHD1L1
NFIC
MAPT
MACROD2
SGSM1
PHF2P2
RP11-539I5.1
FLJ37035
CA13
TRAPPC6A
TNXB
FHIT
SNX18P3
SLC47A1
LRRC37A11P
PARD3B
ANKRD33B
CHRM1
TMEM9B-AS1
EPHX2
RSPH1
AR
KCNJ13
PLP1
NPAS1
CNTNAP3B
PKD1L2
SCIN
CYP2W1
MAFTRR
GFRA1
CYP3A5
ACADL
NRG2
CCDC85A
LAMB4
CLEC12B
NEO1
NYNRIN
C10orf90
KY
C14orf132
SEC14L5
CDHR1
LINC01315
SLC16A11
PRKG2
DCST2
ZNF626
SLC43A1
ZNF790-AS1
ANKFN1
MST1P2
LMO1
SSBP2
DLGAP2
KRT8P38
CDNF
OXER1
RP11-1055B8.4
SLC16A10
SNTB1
CLEC2A
SOX10
PCDH11X
OTUD7A
EFHC2
PLAGL1
RASA4
GSTA3
TFAP2B
RORC
FAM153B
MFSD7
RP5-884C9.2
WIF1
CYP4B1
GRIN2A
BCL11A
SPATA18
ATL1
VWA2
MEGF11
LYPD6B
GJB4
ASGR2
ZDHHC11
ELL3
PPP1R36
LGI3
DNAJC27-AS1
SLC5A9
LINC00640
ZSCAN18
EDA
CRIP1
PPM1L
ZNF677
TPPP
TPPP3
FAM69C
TRPV6
MYH15
CCER2
KLF8
MST1
HMCN2
SKIDA1
MCF2L
KRT73
ZNF471
NMNAT3
STAR
AF064858.11
OVCH2
MYH14
RUNDC3B
MT1X
NOV
CYP39A1
PALMD
TCEA3
RP3-342P20.2
CDH22
CSRNP3
MEGF6
GLS2
WNT10B
CLDN16
DNAH9
KRT72
OCA2
CYP2J2
RP11-599J14.2
L3MBTL4
COBL
AC072062.1
SCUBE2
AXIN2
HOGA1
ADAMTSL3
PDZD7
KIT
ASGR1
PHYHD1
MAST1
WDR63
NLGN1
RP4-737E23.2
KIAA1456
TMEM266
EMB
AC016735.2
WFIKKN1
TFF3
FAM201A
ESPN
NYAP1
EPHB1
PRLR
ST8SIA6
ZNF844
PRODH
NEB
ANKRD2
ROBO2
CTD-2269F5.1
JPH4
MST1L
ZNF132
IGSF10
NAP1L2
VWC2
CRYM
MAT1A
APBA1
C15orf59
PNMAL2
GIPC2
RPS6KA6
SP5
ZNF793
ALOX15
TMEM255A
SOX6
WNT2B
RND2
TUBB4A
BMP4
GSTM3
RP11-496I9.1
RP11-1260E13.4
CYP2C19
PKIA
LGR6
XCR1
SLC52A1
ZFP28
LINC01314
SGCG
SYBU
CLDN1
GSTT2
CCDC3
VIT
CHL1
NRTN
LDOC1
TMEM132B
IGSF9B
TPTEP1
PAX3
CACNA1D
EFCAB1
CYP1A1
HBA2
BCHE
RP11-368L12.1
DAW1
PHACTR3
LUZP2
GPR63
ZNF492
NOS1
GRIK2
DACT2
HBA1
COL21A1
MLC1
KRT15
CNNM1
CYP4F26P
MYOM2
ERICH5
SULT1E1
RP11-347H15.1
SYT8
PKHD1
HBB
TNNC1
FREM2
TBX5-AS1
KIAA2022
IKZF2
CNGA1
MTCO1P12
WSCD2
DBP
MIR27B
HSD11B2
CIART
RP11-1212A22.1
C2CD4D
PLEKHG6
POMC
SYT13
LINC00992

## Sheet: Cluster_4_genes
Gene_symbol
ABCA10
RABL2A
RFESD
MTERF2
TMEM198B
CCDC171
KANTR
RP11-757F18.5
ZC3H6
RP11-258C19.7
ZNF540
NKAPP1
RP11-27M24.2
SLC25A27
SPATA6
KLF3-AS1
ZNF577
RP11-1020A11.2
KANSL1L
CFAP70
DZIP1L
FAM185BP
TAPT1-AS1
RFX3
C1orf132
XXbac-BPGBPG55C20.2
RP11-701H24.5
LINC01473
RP11-53O19.1
ZNF493
RP11-295P9.3
RP11-611O2.5
CATSPERG
ANKRD18A
AMY2B
ATP1A1-AS1
CTD-2530H12.2
RP11-459D22.1
ZCWPW2
ABCA5
GUSBP4
RP11-420A23.1
EFCAB6
RP11-333E1.1
LINC01290
CTBP2P8
SCARNA9
KLHDC1
FAM227A
CTD-2292M16.8
CCDC146
LINC01359
RP11-77P6.2
PRR4
ZNF66
RP11-379F4.4
C5
CTD-2516F10.2
AMT
RP11-305L7.7
ZNF300P1
CATSPER2
KIAA1683
MIR99AHG
CCDC30
ANKDD1B
HSPD1P11
ZMAT1
FAM221A
GNG12-AS1
KB-1460A1.5
EEF1A1P30
CTB-36H16.2
C21orf62-AS1
TMEM232
TTLL3
RP11-80I15.4
MANEA-AS1
TTC23L
NEIL1
DMGDH
LINC01422
FAM19A2
THRB-IT1
AC003090.1
SH3BP5-AS1
LINC01125
PPP1R32
RP11-213G2.3
HYPK
UBAP1L
RALGPS1
MAGI1-IT1
AC006946.16
LINC00894
RP11-304F15.7
RP11-795F19.1
ZNF788
RP11-612B6.2
N4BP2L1
MIR23B
AC002117.1
WBP2NL
RP11-395I6.3
LINC01515
ANKRD20A5P
RP11-568K15.1
RP11-804H8.6
SPEF2
SLC4A5
DANT2
GNRH1
FAM66D
RP11-8L18.2
CAP2P1
RP11-23J9.5
GS1-115G20.1
ARMCX4
CTD-2619J13.17
GS1-115G20.2
CTD-2368P22.1
TPH1
TEX41
VDAC1P8
CTD-2026K11.6
RIC3
RP4-802A10.1
LINC00342
CTC-448F2.6
C3orf35
AC007038.7
RP11-2J18.1
LINC00173
ZNF665
FPGT-TNNI3K
ZNF204P
ARF1P2
RP11-475O6.1
RP1-193H18.2
RP11-304F15.3
C10orf113
MIR421
ZNF439
SYT17
SCN11A
RP11-74C1.2
TAS2R4
TAS2R3
RP11-439E19.10
RP11-162G10.1
DNAH6
SLC26A5
CDRT4
RP11-981G7.1
CCSER1
TDRD6
DNAH7
NIPSNAP3B
RP11-747H7.3
RP11-82L18.2
MAATS1
MROH7
RP11-1299A16.3
RP11-61L19.1
LRRC37A4P
NSUN7
ZNF418
CYP51A1P3
JAKMIP3
HYDIN
CTB-131B5.5
CCDC180
ZNF682
AF131215.4
LINC01341
ZNF90
ZNF571-AS1
USP6
ZNF257
AC093375.1
FSIP2
IGIP
WDR78
RP11-1114A5.4
KLHL31
DNAH11
CFAP43
ZNF429
MKRN5P
MCOLN3
MYO3A
RP11-513I15.6
ZMIZ1-AS1

## Sheet: Cluster_5_genes
Gene_symbol
CTPS1
PTTG1
CDKN2A
AUNIP
AURKA
BIRC5
NCAPH
PLK1
KIF4A
CEP55
SKA1
MYBL2
DLGAP5
CDC20
BUB1
KPNA2
CCNB1
TRIP13
KIF2C
MELK
FOXM1
UBE2C
TACC3
PRR11
CDKN3
KIF23
CDCA8
CDCA5
KIAA0101
RRM2
CDC45
E2F7
PIF1
CDC25B
KIF14
CKAP2L
FEN1
KIF20A
CCNA2
NCAPG
AURKB
CENPN
CKS2
DEPDC1B
ERCC6L
TPX2
NEK2
MTFR2
NDC80
CENPW
STIL
ECT2
CDC6
ORC6
POC1A
MAD2L1
ZWINT
BLM
UBE2T
MCM10
SPC24
GSG2
ASF1B
HJURP
RP11-424C20.2
CLSPN
EXO1
CCNB2
ORC1
UBE2S
RP11-303E16.2
UBE2SP1
CDKN2B-AS1
HIST1H2BJ
CDCA2
BUB1B
KIF18A
TROAP
LMNB2
TICRR
SKA3
APOBEC3B
HIST1H3J
GINS4
GINS1
PKMYT1
GTSE1
CDC25C
CDK1
FAM64A
PRC1
KIF18B
RAD51
SNRPGP2
HIST1H2BL
CENPA
KNL1
CDCA3
HIST1H2AI
OIP5
TK1
KIFC1
CHEK1
NUF2
SPAG5
PBK
FANCI
RNASEH2A
CDC25A
RAD51AP1
LRP8
PSRC1
IQGAP3
KIAA1524
CENPE
TMPO-AS1
C16orf59
HMGB3
TTK
DIAPH3
CENPI
DTL
FBXO5
ANLN
MCM2
CA9
MKI67
GINS2
POLQ
RP11-500C11.3
CENPF
HIST1H2AG
KIF11
RNU5F-1
TOP2A
SGO1
RAD54L
XRCC2
ARHGEF39
HMMR
CCNE1
NUSAP1
EME1
STMN1
DEPDC1
TYMS
DDIAS
CHRNA5
ESCO2
SPC25
HIST1H1B
HIST1H3D
MND1
C17orf53
ASPM
CCNE2
PRR19
SNORA71C
CENPK
ATP2A1-AS1
GAPDHP1
TERT
HPRT1
SGO2
C18orf54

## Sheet: Cluster_6_genes
Gene_symbol
CXCL8
ENKUR
AIM2
CXCL6
TDO2
PLAUR
COL22A1
SLC16A3
PIK3CD
MIR3945HG
RELT
CXCL1
SAT1
KYNU
IL1B
SH2D2A
CXCL5
IL23A
ISG20
CTSL
TREM1
OLR1
RP11-297P16.4
MEFV
LINC00152
AGMAT
SDS
CTA-384D8.31
ALDH1A3
CHST11
MMP9
TMEM26
BCL2A1
ADAM8
FMNL2
RAC2
SLC11A1
MIR4435-2HG
SLC20A1
NTRK1
ADGRE2
FPR2
OSM
SPP1
SLC4A8
TREM2
NRP2
SEL1L3
LYN
RP11-465N4.4
FBN2
PI15
GPR84
ITGAX
TNIP3
SERPINB9
MMP25
RNU2-63P
CLEC7A
CXCL3
ADGRG3
EAF2
LILRA5
PITPNC1
RASGRF1
RNVU1-6
VNN3
ELF3
LINC01272
ICAM1
RND1
RP11-47I22.2
MUC4
ADGRE3
CD22
RP11-809O17.1
CCRL2
FCAR
CD300E
FCGR2A
FFAR2
KCNK13
LINC01270
WTAPP1
PCDH17
DDX60L
TGM2
TMEM163
TREML2
CSF3R
RTKN2
IGKV1-27
LCP2
GLIPR1
CASP5
FPR1
ARL11
LPXN
PLEK
LUCAT1
IFI30
TNFAIP6
SNX10
AMZ1
SIGLEC14
ITGA2B
SAMSN1
GCNT3
FAM157A
UNC5A
ALOX5AP
SRGN
CLEC4E
CCL20
NAMPTP1
FTH1P8
C5AR1
RP11-519G16.3
SERPINA1
IL20
MGAM
ADGRE1
FCGR3B
TNFRSF10C
LY96
NR4A3
HCAR3
LBP
ATP13A3
GALNT7
ZNF415P1
NABP1
SLC2A3
AC017002.2
CXCL2
GPR160
EGFL6
PPBP
IL6

## Sheet: Cluster_7_genes
Gene_symbol
KRTAP1-5
KRTAP4-1
KRT86
NR4A2
KRTAP3-1
KRTAP1-3
KRTAP4-9
KRT33A
KRTAP9-3
EGR1
NR4A1
GPRC5D
FOSB
ARC
KRT38
TCHH
KRT33B
KRT31
ATF3
DUSP2
FOS
KRTAP11-1
KRT83
CYR61
DUSP1
KRT74
KRT81
RASD1
MT4
KRT27
KRTAP16-1
KRT25
KRT34
KRT28
KRT71
FABP9
RP11-632C17__A.1
MYPN
DSG4

## Sheet: Cluster_8_genes
Gene_symbol
GAN
IL34
CHP2
POU2F3
RORA
EGR3
ECHDC2
PIK3C2G
CALCOCO1
DCT
FRG2HP
AC008074.4
SYNGR1
CYP4F12
RP11-365O16.6
CAT
BICDL1
MISP3
DEGS1
C6orf25
KLB
CES4A
PXMP4
CST6
PSAPL1
BCAN
SLC19A3
FGFR2
AC025335.1
PCSK2
CACNB4
FAM167A
FRY
OVOL1-AS1
AC006262.4
STXBP6
LINC01554
SERPINA12
RPL7AP64
THRB
HS3ST6
BLMH
KRT8P31
CASZ1
EEF1DP3
EPHB6
C5orf46
ANO9
SEMA4G
METTL7A
KLF4
IL20RA
RAPGEFL1
SLC9A9
IL37
LIPK
LCE5A
SOX21
ANKRD35
ADGRF2
RP11-494M8.4
RP11-60A8.1
MFAP3L
BTBD16
SLITRK4
TPRG1
KCNK7
CA14
CTD-3247F14.2
SLC46A2
AADAC
KRT2
DNASE1L2
TRPM1
GAS7
CPM
FADS6
AC074286.1
SLC6A4
CTD-2540B15.7
CYP4F3
ELOVL4
SPATA6L
SPTBN2
SLC24A5
GPRIN2
MLANA
FGF22
TYRP1
CEBPA
RSPO1
EXPH5
ELMOD1
NEBL
SLC16A7
RP11-326K13.4
PKNOX2
ME1
PHGDH
QPCT
SEPT5
GJC3
CARMIL3
FBXL16
ABHD12B
KRT10
TINCR
YBX1P6
CES5A
SOX21-AS1
EFHB
RP11-367F23.2
GDF7
FCHO1
RP11-498E2.9
SH3BGRL2
AC093609.1
GGT6
LIPN
CGN
TMEM246
TYR
SLC45A2
FLG2
UGT1A6
TRIM10
GPLD1
ACER1
MUC15
C1orf68
HNRNPA1P27
RP11-1081L13.4
THEM5
ARHGAP40
AADACL2
FAAHP1
RP11-863P13.6
WNT16
SLC6A1
CALN1
ACPP
HOPX
DAPL1
POF1B
IGFL4
ARSF
FAM182A
TJP3
ATP6V1C2
PMEL
RP11-485M7.3
CLVS1
RHBG
UPK1A
MIR203A
VWA3A
RP11-256L6.3
LOR
MUCL1
LIPM
RP11-521D12.5
FRMPD1
SLC15A1
PSORS1C2
SPTSSB
RP11-386B13.4
DEGS2
CD36
PTGER3
LCE1B
KRT1
FLG
LCE1C
AZGP1
LCE4A
LCE2B
NLRP10
TRIM15
SERPINB12
PRSS3
CRNN
AP000322.53
RP11-116G8.5
AC007969.5
IFITM10
GDPD3
GRIP2
TREX2
ACP7
NDRG4
TEX264
AC007292.3
ELOVL1
FLG-AS1
OTUB2
TM7SF2
KRT18P59
NPR2
ZBTB7C
MARCH3
SGPP2
ENDOU
PSG7
RP11-384L8.1
TMEM125
TGM5
NKPD1
IGFL3
GLB1L2
ALDH3B2
XKRX
LCE6A

## Sheet: Cluster_9_genes
Gene_symbol
NFIB
ACACB
RP11-983P16.4
NPY1R
MTURN
ANGPTL5
GPRASP1
KCNIP2
NR3C2
KCNA6
HPSE2
PTCH1
SCN7A
CAB39L
STK32A
STUM
LIFR
CGNL1
DNALI1
WFDC3
OSR1
DMD
MYOM1
C2orf40
SLC12A2
GPD1L
MPZ
RP11-968O1.5
RERGL
ADHFE1
FAM189A2
PRELP
GHR
MAMDC2
CBX7
RGS7BP
JADE1
NXPH3
APOD
ANKS1B
ANG
BTNL9
CDC14A
RP11-545I5.3
SEMA3D
ACSS3
ATP13A5
ITM2A
SCGB1B2P
CNKSR2
SLC9A2
SOX9-AS1
SLC26A2
PLCB4
FAM66C
HRASLS5
C7
TSPAN8
SLC27A6
PARK2
TMEM132C
FAM180B
ZNF331
ADAM22
GPRASP2
DDAH1
GRIA4
AQP7
RP11-161M6.2
RNF112
HAAO
PPARGC1A
ZBTB16
PGM5
AC007743.1
ZDHHC15
XKR4
ATOH8
MYH11
IL17D
CFD
NLGN3
TMEM8B
SLC14A1
GULP1
FGFBP2
DRC3
FAM13A
IRS2
DIO3OS
LIFR-AS1
LONRF2
COL28A1
PLCXD3
AC005152.3
NTRK3
NRXN1
EDN3
SEMA3G
ADAMTS8
ESRRG
CADM2
ZNF135
DCHS2
SLC7A2
CCT8P1
CAPN11
ZBED3
ZFP2
SORBS2
ATP6V1B1
FAHD2CP
PAK3
MFSD4A
TMPRSS5
NBEA
GLRB
RIMS1
GREB1L
CHPT1
CCDC129
KIAA1324
FN3K
FRZB
POU3F3
SOX8
SLC26A7
LRIG1
ROPN1B
CDH19
CACNA2D2
GRIA2
PPP1R1B
CLDN10
EPHA7
GLDN
ANGPTL1
MYRIP
LRP1B
CRACR2B
SCARA3
SLC17A7
NALCN
C2orf82
PRCD
C2orf88
ZNF727
GPR12
MARC1
FAM134B
NRXN3
ZNF667
PLA2G16
AMIGO1
PTPRT
GS1-358P8.4
RP11-760H22.2
SPDEF
STAC2
FOXI1
ZNF704
LDB3
GCNT2
PYROXD2
ZNF667-AS1
LURAP1
RGL3
PLIN1
NAALADL2
PMP2
SALL2
TMEM178A
SLC35F1
ANGPTL7
SARM1
ERBB4
COCH
FAM107A
PRRT2
NDNF
GKAP1
ABCA3
FAM150B
PELI2
ZNF415
TLE2
MLXIPL
GLI2
NCALD
FOLR1
LONRF3
ADRA1A
SNORA47
TMEM220
PIFO
RNF150
SERPINA5
SYDE2
EXTL1
ST6GAL2
LRRN1
PLCE1
PDZRN3
CADM3-AS1
CLSTN2
PIP
FZD7
CLDN8
TMEM213
SLC25A21
CTSF
PCDH19
ICA1
MAP6
SV2B
SELENBP1
NTRK2
FXYD6
ADCY8
SERHL2
DEPTOR
OXGR1
SLC13A2
CHDH
PCP4
MARC2
WNK2
TRABD2B
CYP1B1-AS1
TNN
RGS11
MGP
MPPED2
GRIK3
TUB
SPHKAP
ADCY5
RERG
SVIP
KCNH8
TG
KCNMB4
ARHGEF38
CA8
WSCD1
ADGRB3
RP11-310K10.1
SLC22A17
CFTR
ATP2B2
PLEKHB1
UBXN10
DCD
CLU
PPP1R9A
NAT8L
GFRA3
TACR1
ZNF610
EMID1
PHKG1
HRC
C1orf115
TTYH1
DTNA
SYNM
WBSCR17
KCNA2
ATP8A1
SMIM10L2A
SPTBN4
FAM196B
RGS6
RAB9B
DYNC1I1
CAPN6
PTCH2
CRTAC1
LGR5
FAM19A5
SCGB1D2
PCDHGA2
SCUBE3
BEX5
PALM
MAPK4
BEND5
HIF3A
TMOD1
ENPP5
DNER
ABCC6
ADORA1
CPAMD8
CKMT2
SCGB2A2
UNC13C
CYP1B1
SGCA
SLC2A4
DIO3
CDH12
SUSD5
MAB21L1
PTN
PDE8B
SAMD5
MPV17L
FAM184A
THSD7B
B3GALT5
SEMA3E
CTNND2
SOSTDC1
PCDHB5
SBSPON
PROM1
ARFGEF3
CA3
YBX2
CAMK2B
AARD
EGF
CLDN3
RIMS4
GRB14
ATP1A2
TMPRSS2
WDR17
WHAMMP2
RBM24
KCNK5
SSUH2
SRL
EDAR
RHPN2
ADRA2C

## Sheet: Cluster_10_genes
Gene_symbol
KLHDC7B
APOL1
COTL1
PARP12
SLC2A6
WARS
DTX3L
MICB
SLAMF7
CXCR5
PSMB8
PLSCR1
PAX5
BATF2
CD80
CD38
FAM26F
TAP1
IFIT3
GNLY
GBP5
TAP2
IFI35
APOL2
ZBTB32
SP140L
EPSTI1
CD274
PARP9
CD300LF
PCED1B
CTSC
IL12RB2
TNFRSF9
IRF1
TNFRSF4
P2RY6
CMPK2
PSMB10
HLA-C
PSMB9
STAT1
CD7
PARP14
IFI44
HSH2D
UBE2L6
ZBP1
IL4I1
IL2RA
GZMB
FCMR
IFI6
HERC5
XIRP1
FCGR3A
SOCS1
ADAM19
RTP4
USP18
BST2
HLA-A
P2RX5
HLA-F
CXCL13
GBP1
IDO1
RP5-1028K7.2
IFIT2
IL7R
GBP1P1
HLA-B
GFI1
PTPN7
MX1
KIF21B
IL12RB1
CTLA4
HERC6
RHOF
FZD2
PRF1
IFIH1
CXCL11
SIGLEC10
CEACAM4
KLHL6
TIGIT
GNGT2
GZMA
CYBA
RSAD2
LINC00996
FOXP3
SASH3
APOBEC3G
MUC16
CARD11
IFITM1
IL32
BCL2L14
APOL6
CD244
IL21R
CXCL10
SLAMF8
MIR155HG
CXCR6
SLC15A3
CD27
MYO1G
CD300A
HCG4P5
CXCL9
HNRNPA1P21
KMO
JAK3
NKG7
LAG3
EOMES
LYZ
ZNF683
P2RY8
TNFRSF8
SIRPG
GPR132
KLRC1
ICOS
SLA2
S1PR4
IFNG
TMIGD3
THEMIS2
XXbac-BPG248L24.12
CD8A
NCF1
CXCR3
GPR15
GZMH
TBC1D10C
TNFSF4
RHOH
MS4A1
PDCD1
PTPN22
SPOCK2
CD53
CCR7
FCGR1A
GBP4
SPIB
CCR8
CD247
SECTM1
LILRB4
IL9R
JAKMIP1
MX2
FASLG
FCER1G
CCR5
NLRC3
CRTAM
LILRB1
KLRD1
CFB
RP4-647J21.1
CD2
IFI44L
LILRA4
CNR2
PACSIN1
IL18RAP
CXCR2P1
KCTD14
TLR10
RP11-326C3.2
CST7
LCK
SAMD9L
SIGLEC7
PLAC8
RP11-291B21.2
RARRES3
FCRL3
SELL
ECEL1
CD3D
TAGAP
IKZF3
CTSW
ADAMDEC1
AC092580.4
CLEC4C
TRGC2
TMEM156
TCL1A
GZMK
RUFY4
XCL1
GPR34
TNFSF18
PILRA
DDX58
RGS1
DDX60
HLA-L
MYO7A
CD180
HLA-H
CCL8
SLCO5A1
MSR1
SCIMP
PARP15

[truncated: 7 more sheets: Cluster_11_genes, Cluster_12_genes, Cluster_13_genes, Cluster_14_genes, Cluster_15_genes, GSEA_reactome, GSEA_kegg]
