# Supplementary material for: Driver gene combinations dictate cutaneous squamous cell carcinoma disease continuum progression
Source: Nat Commun. 2023 Aug 25;14:5211. doi: 10.1038/s41467-023-40822-9 (PMC10457401; doi:10.1038/s41467-023-40822-9)
Supplement: Supplementary file 11 — Supplementary Data File 8 [file 41467_2023_40822_MOESM11_ESM.xlsx]

## Sheet: DE_Q1-2_vs_Q3-4
	baseMean	log2FoldChange	lfcSE	stat	pvalue	padj
TSPAN6	1004.1	-0.24604	0.12407	-1.98307	0.0473593	0.0707956
DPM1	1536.25	0.422148	0.0652423	6.47047	9.76977e-11	7.28144e-10
SCYL3	1138.56	-0.335922	0.0617899	-5.43652	5.43312e-08	2.53594e-07
C1orf112	428.377	0.729043	0.0953437	7.64647	2.06573e-14	2.91597e-13
FGR	475.333	0.854949	0.17765	4.81254	1.49024e-06	5.44238e-06
CFH	5237.61	-0.489425	0.200224	-2.44439	0.0145097	0.0244202
FUCA2	1750.33	0.837791	0.104908	7.98593	1.39468e-15	2.44007e-14
GCLC	2712.36	0.0673513	0.0932506	0.722261	0.470134	0.535859
NFYA	1514.87	0.388651	0.068505	5.67333	1.40052e-08	7.20955e-08
STPG1	489.568	0.521553	0.092955	5.61081	2.0138e-08	1.01439e-07
NIPAL3	2394.87	0.137355	0.0999239	1.3746	0.169257	0.220753
LAS1L	2031.57	0.0599702	0.0800148	0.749489	0.453562	0.519306
ENPP4	279.212	-0.583523	0.22201	-2.62837	0.00857955	0.0151931
SEMA3F	4601.77	-0.275008	0.117576	-2.33899	0.0193358	0.0316938
CFTR	159.235	-1.24189	0.361796	-3.43257	0.000597887	0.00134077
ANKIB1	3797.38	0.205521	0.056981	3.60683	0.00030996	0.00073076
CYP51A1	728.262	-0.288625	0.145018	-1.99026	0.0465618	0.0697493
KRIT1	1933.84	0.119656	0.0797927	1.49958	0.133723	0.179183
RAD52	304.457	-0.0518698	0.0973829	-0.532637	0.594285	0.65278
MYH16	21.998	1.65802	0.2403	6.8998	5.20759e-12	4.83263e-11
BAD	1127.29	0.0803119	0.108412	0.7408	0.458815	0.524403
LAP3	6325.13	0.859665	0.1299	6.61788	3.6439e-11	2.91939e-10
CD99	6305.06	0.0769833	0.100937	0.762689	0.445649	0.511607
HS3ST1	274.247	1.26366	0.178036	7.09779	1.26765e-12	1.32244e-11
AOC1	195.94	0.183483	0.216188	0.84872	0.396037	0.462303
WNT16	750.238	-1.67985	0.311884	-5.38614	7.19865e-08	3.28391e-07
HECW1	93.0876	0.558642	0.200776	2.78242	0.00539557	0.00996706
MAD1L1	1392.58	0.135842	0.0654168	2.07656	0.0378421	0.0580263
LASP1	6998.02	0.643128	0.0708069	9.08285	1.05773e-19	3.90093e-18
SNX11	1085.44	0.242931	0.0654223	3.71328	0.000204592	0.000499199
TMEM176A	562.398	0.34664	0.204052	1.69878	0.0893603	0.124717
M6PR	3662.25	0.410659	0.046199	8.88892	6.17042e-19	1.935e-17
KLHL13	249.814	1.15116	0.174027	6.61486	3.71915e-11	2.97362e-10
CYP26B1	1795.24	0.11057	0.156248	0.707656	0.479159	0.544526
ICA1	485.968	-0.842956	0.162284	-5.19433	2.05461e-07	8.70316e-07
DBNDD1	344.329	-0.185787	0.182049	-1.02053	0.307476	0.371854
ALS2	1869.21	-0.17125	0.0500185	-3.42373	0.000617684	0.00138228
CASP10	1398.83	0.652573	0.128625	5.07346	3.90657e-07	1.57739e-06
CFLAR	9765.72	-0.102329	0.0835346	-1.22499	0.220581	0.27876
TFPI	1053.93	-0.579287	0.203255	-2.85005	0.0043712	0.00822565
NDUFAF7	511.941	0.000655247	0.068042	0.00963003	0.992316	0.994152
RBM5	3937.96	-0.407656	0.0778206	-5.23841	1.61964e-07	6.96481e-07
MTMR7	26.7661	-1.35875	0.348334	-3.9007	9.59142e-05	0.000248788
SLC7A2	1343.35	-1.7075	0.2177	-7.84335	4.38689e-15	6.90605e-14
ARF5	4088.51	-0.100676	0.0668967	-1.50495	0.132336	0.177416
SARM1	431.326	-0.695737	0.146949	-4.73454	2.19554e-06	7.76544e-06
POLDIP2	4625.84	0.131739	0.0708788	1.85865	0.0630766	0.0915978
PLXND1	4480.75	-0.0822487	0.130424	-0.630623	0.528287	0.590868
AK2	6072.92	0.326798	0.0662669	4.93154	8.15819e-07	3.12237e-06
CD38	391.388	2.57267	0.268026	9.59857	8.10597e-22	4.25929e-20
FKBP4	5819.45	0.245707	0.0980011	2.50719	0.0121696	0.020848
KDM1A	4617.57	0.421111	0.0679193	6.20016	5.64044e-10	3.67858e-09
RBM6	2928.5	-0.357949	0.0824529	-4.34126	1.4167e-05	4.30517e-05
CAMKK1	888.4	-0.512085	0.126419	-4.05068	5.10685e-05	0.000140374
RECQL	2404.21	0.641977	0.0755271	8.49995	1.89675e-17	4.69288e-16
VPS50	1539.06	0.0742948	0.0802936	0.925289	0.354816	0.421035
HSPB6	58.8109	-1.83897	0.363185	-5.06345	4.11739e-07	1.65655e-06
ARHGAP33	160.113	-0.189617	0.163773	-1.1578	0.246945	0.307575
NDUFAB1	1674.37	0.254399	0.0645116	3.94347	8.03123e-05	0.00021178
PDK4	1198.03	-2.82589	0.316517	-8.92807	4.33509e-19	1.38812e-17
ABCB5	49.188	-1.78356	0.38871	-4.5884	4.46649e-06	1.48483e-05
SLC25A13	1938.07	0.0970728	0.0796695	1.21844	0.223055	0.281366
ST7	848.577	0.0983405	0.053514	1.83766	0.0661126	0.0955034
CDC27	3877.59	0.493911	0.0771725	6.40009	1.55283e-10	1.114e-09
HCCS	1175.97	0.514923	0.0681951	7.55073	4.3284e-14	5.69067e-13
DVL2	1634.07	-0.102636	0.0722332	-1.4209	0.155345	0.204407
PRSS22	907.415	0.644318	0.255539	2.52141	0.0116887	0.020092
UPF1	5560.63	0.0324807	0.0688795	0.471558	0.637242	0.693284
SKAP2	1214.02	0.422239	0.100978	4.18152	2.89572e-05	8.33998e-05
SLC25A5	13944.5	-0.0373863	0.09412	-0.39722	0.691205	0.742217
MCUB	1329.84	0.843307	0.110402	7.6385	2.1977e-14	3.08286e-13
HOXA11	44.0361	-0.00655862	0.314765	-0.0208366	0.983376	0.98702
POLR2J	884.912	0.113334	0.0693126	1.63511	0.102025	0.140483
DHX33	1293.57	0.294319	0.0714991	4.1164	3.84832e-05	0.000108237
MEOX1	356.439	-0.91371	0.187936	-4.86181	1.16318e-06	4.33257e-06
THSD7A	414.425	-0.543327	0.164578	-3.30135	0.000962222	0.00206585
LIG3	1891.28	-0.235795	0.0545768	-4.32042	1.55733e-05	4.69171e-05
RPAP3	1073.46	0.333438	0.0724185	4.60432	4.13815e-06	1.38683e-05
ACSM3	568.915	-2.77936	0.352179	-7.89188	2.97674e-15	4.89712e-14
AC004381.6	190.165	0.272475	0.117797	2.31309	0.0207175	0.0337439
CIAPIN1	2336.32	0.142545	0.0698086	2.04195	0.0411569	0.0625293
SPPL2B	1136.2	-0.246842	0.0923214	-2.67373	0.00750135	0.0134483
FAM214B	1633.07	0.168407	0.10917	1.54261	0.122926	0.165961
COPZ2	1102.74	0.436445	0.151034	2.88972	0.00385584	0.0073287
PRKAR2B	339.133	-0.701177	0.175712	-3.99049	6.59373e-05	0.000177114
MSL3	1350.2	0.164969	0.0535466	3.08086	0.00206407	0.00415698
CREBBP	6082.23	-0.175188	0.0700413	-2.50121	0.0123769	0.021157
TSPOAP1	387.794	-0.0763358	0.176142	-0.433377	0.664741	0.718672
GCFC2	802.521	0.00817547	0.0918664	0.088993	0.929087	0.942952
WDR54	373.381	1.34182	0.133469	10.0534	8.87407e-24	6.83434e-22
CROT	1751.1	-0.192674	0.118224	-1.62974	0.103157	0.14198
ABCB4	124.217	-0.62682	0.14543	-4.31012	1.63169e-05	4.89342e-05
KMT2E	4865.19	-0.3783	0.0893125	-4.23569	2.27852e-05	6.67497e-05
RHBDD2	1977.12	0.192233	0.0824252	2.33221	0.0196897	0.0322334
SOX8	57.5804	-1.50424	0.242998	-6.19033	6.00372e-10	3.8977e-09
IBTK	3103.29	0.205008	0.0693897	2.95445	0.00313228	0.00608368
ZNF195	773.434	0.147502	0.0739991	1.9933	0.0462291	0.0693237
MYCBP2	23044.1	-0.790591	0.113559	-6.96197	3.35551e-12	3.23228e-11
FBXL3	3219.43	-0.0186996	0.11675	-0.160167	0.872749	0.897249
ITGAL	806.39	1.00981	0.223949	4.50912	6.50963e-06	2.10611e-05
PDK2	1126.89	0.112125	0.105352	1.06428	0.287202	0.350247
ITGA3	16529.6	1.47455	0.161958	9.1045	8.66649e-20	3.27306e-18
ZFX	3043.76	0.147945	0.0723795	2.04402	0.0409516	0.0622535
LAMP2	12083.9	0.407209	0.0901578	4.51662	6.28345e-06	2.04008e-05
ITGA2B	45.503	0.868786	0.182407	4.76291	1.90822e-06	6.84008e-06
GDE1	4457.23	-0.572407	0.0733387	-7.80498	5.95093e-15	9.1393e-14
C19orf60	791.705	-0.102311	0.11088	-0.922724	0.356151	0.422289
CRLF1	758.004	-0.389051	0.241465	-1.61121	0.107135	0.146888
OSBPL7	195.519	0.528576	0.134982	3.91589	9.00717e-05	0.000234913
TMEM98	639.41	-0.573825	0.13965	-4.10901	3.97354e-05	0.000111499
YBX2	40.3719	-0.368683	0.310274	-1.18825	0.234735	0.294445
KRT33A	69.2587	-1.97197	0.424263	-4.64797	3.35213e-06	1.14316e-05
MAP3K14	1153.05	-0.154181	0.111477	-1.38307	0.166644	0.217707
TMEM132A	1768.12	1.81567	0.201628	9.00503	2.15597e-19	7.34761e-18
AP2B1	6913.16	0.676892	0.0961862	7.0373	1.95998e-12	1.97773e-11
ZNF263	1692.5	0.00418787	0.0480635	0.087132	0.930567	0.944148
CX3CL1	983.818	0.182296	0.234118	0.778649	0.436187	0.502341
SPATA20	1444.73	0.116113	0.119406	0.972428	0.330838	0.395992
CACNA1G	208.248	-1.20847	0.199636	-6.05337	1.4185e-09	8.6953e-09
TNFRSF12A	2751.83	1.68423	0.17388	9.68615	3.4529e-22	1.97267e-20
DLX6	41.5868	-0.788724	0.245754	-3.2094	0.00133011	0.00278223
MAP3K9	3935.91	-0.515727	0.168899	-3.05347	0.00226213	0.00451421
RALA	2984.97	0.620507	0.0834744	7.4335	1.05765e-13	1.31984e-12
BAIAP2L1	1875.43	0.543383	0.0945818	5.74511	9.18586e-09	4.85865e-08
KDM7A	4509.45	0.197638	0.103779	1.9044	0.0568577	0.0833683
ETV1	279.389	0.191421	0.178493	1.07243	0.283528	0.346358
AGK	1122.86	0.370081	0.0584351	6.3332	2.40129e-10	1.6745e-09
ALDH3B1	336.962	-0.000890871	0.137298	-0.00648859	0.994823	0.995964
TTC22	2913.56	-0.371198	0.147999	-2.50812	0.0121376	0.0208022
PHTF2	1549.47	0.659363	0.0848419	7.77167	7.74598e-15	1.16234e-13
FARP2	4093.15	-0.514388	0.0717979	-7.16438	7.81372e-13	8.48972e-12
GGCT	3877.22	-0.744458	0.148538	-5.0119	5.38952e-07	2.12858e-06
DBF4	711.276	0.886154	0.102292	8.66299	4.59557e-18	1.24484e-16
TBXA2R	42.9142	0.433728	0.211689	2.04889	0.0404729	0.0615854
IFRD1	2475.25	-0.0731196	0.11756	-0.621976	0.533958	0.596488
COX10	819.133	0.162337	0.0573123	2.8325	0.0046186	0.00864461
GTF2IRD1	1721.4	0.0529896	0.0882121	0.600707	0.548035	0.609959
PAF1	2095.57	0.117222	0.0663236	1.76742	0.077158	0.10953
VPS41	3334.05	-0.01147	0.0551852	-0.207846	0.835349	0.865711
ARHGAP44	142.929	-0.128254	0.190079	-0.674743	0.499839	0.564313
ELAC2	3625.24	0.0668071	0.0642859	1.03922	0.298703	0.362416
SCIN	179.186	-1.15313	0.217741	-5.29586	1.18456e-07	5.21306e-07
ARSD	1922.58	0.155165	0.0998157	1.55451	0.120062	0.16243
PNPLA4	696.102	-0.170319	0.0845574	-2.01424	0.0439842	0.0663819
ADIPOR2	5660.85	-0.175841	0.083812	-2.09804	0.0359019	0.0553591
PRSS21	117.972	1.45293	0.334989	4.33725	1.44276e-05	4.37591e-05
MARK4	1665.25	-0.39227	0.0735937	-5.33022	9.80951e-08	4.36964e-07
PROM1	233.535	-0.233491	0.360137	-0.648338	0.516766	0.580088
CCDC124	1344.36	0.0323438	0.0882691	0.366423	0.71405	0.761453
CEACAM21	46.7965	0.825521	0.206215	4.0032	6.24908e-05	0.000168867
PAFAH1B1	11225.5	-0.0594587	0.067707	-0.878175	0.379849	0.445691
NOS2	29.0807	0.714826	0.243793	2.93211	0.00336672	0.00649173
DNAH9	71.0719	-0.800674	0.186503	-4.2931	1.76197e-05	5.25082e-05
KIAA0100	16193.2	-0.149193	0.0499684	-2.98574	0.0028289	0.00554659
SLC13A2	64.2698	-2.62891	0.614572	-4.27762	1.88902e-05	5.60712e-05
GAS7	7948.34	-1.74478	0.157624	-11.0692	1.76892e-28	3.60928e-26
TRAPPC6A	394.479	-1.01528	0.131806	-7.7028	1.33119e-14	1.93114e-13
MATK	191.238	0.813787	0.207083	3.92976	8.5029e-05	0.000222983
CEACAM7	66.2975	-0.532842	0.358825	-1.48497	0.137553	0.183532
CD79B	127.814	0.404868	0.211991	1.90983	0.0561545	0.0824295
ST7L	760.579	-0.0661778	0.0785253	-0.842758	0.399364	0.465564
TKTL1	38.7384	-0.462129	0.313097	-1.47599	0.139945	0.186392
PAX6	94.486	1.06778	0.42511	2.51178	0.0120123	0.0206032
RPUSD1	1009.47	0.437051	0.106837	4.09083	4.2984e-05	0.00011978
RHBDF1	1360.14	-0.164151	0.0796733	-2.0603	0.03937	0.0601227
LUC7L	1090.52	-0.185322	0.0729098	-2.5418	0.0110284	0.0190592
CACNA2D2	104.256	-1.20988	0.244313	-4.95219	7.33844e-07	2.83278e-06
BAIAP3	118.623	-0.502988	0.172576	-2.91459	0.00356154	0.00683633
TSR3	1565.3	0.256719	0.0875104	2.93358	0.00335073	0.00646349
PIGQ	1184.11	0.0652065	0.108169	0.60282	0.546628	0.608609
CRAMP1	769.39	-0.161178	0.0618939	-2.6041	0.00921153	0.0161991
TEAD3	2169	-0.270582	0.0919345	-2.9432	0.00324838	0.00628358
SELE	786.275	-0.143025	0.277729	-0.514982	0.606566	0.663817
DNAJC11	2754.95	0.17034	0.0635198	2.68168	0.00732538	0.0131674
FMO3	173.074	-0.514288	0.256529	-2.0048	0.0449847	0.0676384
MYLIP	1700.05	-0.184939	0.1566	-1.18096	0.237617	0.297551
E2F2	857.765	0.220103	0.165191	1.33242	0.182722	0.236314
PSMB1	5756.39	0.407202	0.0589996	6.90178	5.13542e-12	4.77129e-11
JARID2	4554.41	-0.075768	0.0788425	-0.961005	0.33655	0.401941
CDKL5	514.93	0.385545	0.0863077	4.46709	7.92895e-06	2.52476e-05
CDK11A	77.1402	-0.0322429	0.100901	-0.319549	0.74931	0.792862
NADK	2681.06	-0.0361563	0.0659097	-0.548573	0.583299	0.642381
TFAP2B	224.536	-2.17076	0.312653	-6.94303	3.83766e-12	3.64311e-11
DLEC1	37.3376	-0.607931	0.185611	-3.27529	0.00105552	0.00224828
CYTH3	2373.02	-0.260305	0.0834806	-3.11816	0.00181987	0.00370314
ADAM22	131.756	-1.20853	0.225028	-5.37057	7.84878e-08	3.55776e-07
SYPL1	4497.5	0.305335	0.10032	3.0436	0.00233765	0.00465545
CYB561	2738.73	-0.136438	0.0920919	-1.48154	0.138463	0.184605
SPAG9	10284.7	0.152966	0.0743903	2.05626	0.0397576	0.0606379
CELSR3	537.388	1.02121	0.184359	5.53924	3.03784e-08	1.48084e-07
AASS	859.311	-0.497956	0.125872	-3.95606	7.61976e-05	0.000201913
PLEKHG6	642.37	-0.562874	0.190147	-2.9602	0.0030744	0.00598092
SS18L2	446.463	-0.0907102	0.0766929	-1.18277	0.2369	0.296781
MPND	506.329	-0.312861	0.0878045	-3.56315	0.000366429	0.000852758
MGST1	3290.75	-1.8149	0.315906	-5.74508	9.18785e-09	4.85865e-08
CRY1	842.53	-0.168946	0.102454	-1.64899	0.0991495	0.136872
NFIX	4663.22	-1.41776	0.137454	-10.3144	6.06316e-25	5.77323e-23
ST3GAL1	2083.5	0.649919	0.135831	4.78477	1.71181e-06	6.18259e-06
MMP25	240.32	1.04436	0.219826	4.75084	2.02569e-06	7.22907e-06
IL32	727.298	1.41751	0.220148	6.4389	1.20343e-10	8.80218e-10
PKD1	4891.84	-0.582001	0.132493	-4.39269	1.11957e-05	3.47208e-05
MAPK8IP2	419.59	-0.360153	0.256549	-1.40384	0.160366	0.210398
MED24	2595.22	0.179613	0.0672977	2.66893	0.00760936	0.0136287
RHOBTB2	809.905	0.420992	0.125994	3.34136	0.000833692	0.00181114
HEATR5B	3151.69	-0.366647	0.0561127	-6.53412	6.39832e-11	4.91182e-10
SEC62	3728.78	0.103213	0.0918491	1.12372	0.26113	0.322685
RPS20	25110.3	-0.0874043	0.0731517	-1.19484	0.232151	0.291646
CSDE1	37228.5	-0.0657141	0.0603663	-1.08859	0.276335	0.339048
UBE3C	7911.25	0.253133	0.0640348	3.95305	7.71597e-05	0.000204221
REV3L	4391.76	-0.449093	0.102109	-4.39818	1.09164e-05	3.39082e-05
TENM1	176.941	-1.96741	0.274902	-7.15679	8.25881e-13	8.93624e-12
IYD	42.4492	-2.65955	0.386697	-6.87762	6.08622e-12	5.58205e-11
FAM76A	986.099	-0.0890701	0.0653682	-1.36259	0.173012	0.225239
TRAF3IP3	384.654	0.829369	0.216023	3.83926	0.000123407	0.000313882
POMT2	730.37	0.222963	0.0728147	3.06206	0.00219822	0.00440401
VTA1	2644.31	0.238482	0.0679014	3.51218	0.000444446	0.00101893
MLXIPL	47.8969	-1.88255	0.358533	-5.25071	1.51517e-07	6.54026e-07
BAZ1B	6149.77	0.583763	0.0663302	8.80086	1.35769e-18	4.04756e-17
RANBP9	4254.96	-0.38738	0.0822632	-4.70904	2.48891e-06	8.71092e-06
ETV7	602.892	0.386675	0.195694	1.97591	0.0481645	0.071924
SPRTN	1100.97	-0.0860642	0.075752	-1.13613	0.255902	0.317399
METTL13	1437.84	0.343776	0.0546372	6.29198	3.13443e-10	2.13552e-09
DYRK4	481.245	-0.0797088	0.0773268	-1.0308	0.302633	0.366665
ZNF207	8556.55	0.0836313	0.0612004	1.36652	0.171777	0.223761
UQCRC1	8260.27	-0.0390387	0.0906366	-0.430717	0.666675	0.720317
STARD3NL	685.405	0.870958	0.0950289	9.16519	4.94614e-20	1.94272e-18
CD9	11489.2	0.0820154	0.0922761	0.888805	0.374108	0.44004
NCAPD2	4167.82	0.657522	0.0894284	7.35249	1.94541e-13	2.31198e-12
IFFO1	352.732	-0.0495479	0.13284	-0.37299	0.709156	0.757516
GIPR	110.964	-0.1583	0.146739	-1.07878	0.280685	0.343472
PHF7	276.043	-0.201904	0.0911271	-2.21563	0.0267169	0.0423605
SEMA3G	898.4	-2.03578	0.228433	-8.91195	5.01438e-19	1.59799e-17
NISCH	3890.23	-0.73902	0.0904551	-8.17002	3.08336e-16	6.07812e-15
STAB1	5643.78	-0.052005	0.166731	-0.311909	0.755109	0.797595
FUZ	244.432	-0.566404	0.127731	-4.43436	9.23457e-06	2.90867e-05
IDS	2582.5	0.181185	0.0989942	1.83026	0.0672111	0.096912
PRSS3	1864.06	-0.59516	0.322683	-1.84441	0.0651231	0.0941779
ZNF200	506.089	0.564171	0.0592098	9.52833	1.59827e-21	7.87161e-20
CD4	1894.12	0.424702	0.17779	2.38879	0.016904	0.0280295
LRRC23	175.156	0.0196799	0.0935908	0.210276	0.833453	0.864201
BTK	364.963	0.226882	0.156326	1.45134	0.146685	0.194331
HFE	406.336	0.23299	0.0949153	2.45472	0.0140996	0.0238141
SCMH1	1127.06	0.230951	0.0792565	2.91398	0.00356856	0.00684813
FYN	1941.23	-0.1411	0.138859	-1.01614	0.309564	0.374005
HIVEP2	6831.23	0.195371	0.0764224	2.55647	0.0105741	0.0183428
FMO1	325.087	-0.26297	0.29792	-0.882687	0.377406	0.443222
TCEB3	4879.62	0.076876	0.0559919	1.37298	0.169757	0.221351
LYPLA2	2369.41	0.329325	0.0842	3.91122	9.18308e-05	0.000239183
CLCN6	740.214	-0.122293	0.0802883	-1.52317	0.127717	0.17178
MRC2	6075.61	-0.376157	0.145092	-2.59254	0.00952696	0.0166884
TSPAN9	3345.45	0.0956746	0.0953368	1.00354	0.315599	0.380243
BTBD7	3383.08	-0.0121092	0.0546974	-0.221385	0.824793	0.857259
APBA3	523.191	0.113697	0.0888796	1.27923	0.200816	0.256777
MKS1	586.356	-0.0370175	0.0630635	-0.586988	0.557212	0.618333
ABHD5	4626.05	-1.63317	0.181108	-9.01765	1.92165e-19	6.62084e-18
ANOS1	952.906	0.273606	0.172135	1.58948	0.111951	0.152758
AKAP8L	1913.37	-0.0872209	0.0653233	-1.33522	0.181805	0.235302
MBTD1	1347.75	-0.649735	0.0892922	-7.27651	3.42575e-13	3.91718e-12
UTP18	1730.72	0.137996	0.0626193	2.20372	0.027544	0.0435532
RNF216	2865.43	-0.0462944	0.0491967	-0.941005	0.346702	0.412811
TTC19	1920.95	-0.298283	0.0698434	-4.27073	1.94831e-05	5.77438e-05
PTBP1	9192.21	0.209088	0.0750751	2.78505	0.00535201	0.00989473
DPF1	111.628	1.1431	0.25469	4.48819	7.18324e-06	2.30695e-05
SYT7	814.76	1.38549	0.212032	6.53436	6.38842e-11	4.90937e-10
LARS2	1344.79	0.133003	0.063789	2.08504	0.0370653	0.0569403
PIK3C2A	5142.73	-0.0303186	0.08062	-0.376068	0.706866	0.755481
PLAUR	1924.13	2.39191	0.193389	12.3684	3.87639e-35	4.06013e-32
ANLN	3473.82	1.50664	0.146403	10.291	7.73321e-25	7.10506e-23
WIZ	1952.04	0.0833618	0.0987001	0.844597	0.398336	0.464543
RABGAP1	4669.66	-0.0428394	0.0637222	-0.672284	0.501403	0.565793
DCN	30805.9	-1.18133	0.233436	-5.0606	4.17936e-07	1.6789e-06
QPCTL	261.035	0.332734	0.108	3.08086	0.00206401	0.00415698
PPP5C	2035.52	0.079858	0.0640232	1.24733	0.212277	0.26967
CEP68	1791.11	-0.561515	0.0951521	-5.90124	3.6078e-09	2.05593e-08
MAP4K3	2054.13	-0.321597	0.081993	-3.92225	8.77257e-05	0.000229137
ZBTB32	29.8488	2.39596	0.288507	8.30469	1.00083e-16	2.15097e-15
TYROBP	984.255	0.759562	0.187531	4.05034	5.11443e-05	0.000140526
TMEM159	2383.18	-0.195195	0.113136	-1.72531	0.0844713	0.118599
GABRA3	75.2192	0.949958	0.276141	3.44012	0.000581449	0.00130633
BRCA1	1265.5	0.746842	0.108029	6.91336	4.73321e-12	4.41851e-11
ERCC1	3334.16	-0.365962	0.084762	-4.31753	1.57788e-05	4.74723e-05
CD22	94.2026	1.4555	0.246428	5.9064	3.49667e-09	1.99986e-08
SEMA3B	313.198	0.316625	0.23846	1.32779	0.184247	0.238032
MBTPS2	607.507	0.237352	0.084008	2.82535	0.00472285	0.00882723
PRICKLE3	672.107	0.18292	0.0949413	1.92666	0.0540214	0.0797099
LTF	3124.92	-0.334652	0.438793	-0.762665	0.445663	0.511607
EXTL3	4627.51	0.304075	0.0864443	3.51758	0.000435494	0.00100015
ELOVL5	6173.12	-1.5246	0.242919	-6.27616	3.47043e-10	2.3522e-09
ALOX5	809.121	0.528642	0.158052	3.34473	0.000823629	0.0017912
KDM5D	1934.74	-0.19247	0.408226	-0.471478	0.6373	0.693292
CALCOCO1	5938.1	-1.1638	0.089846	-12.9533	2.2502e-38	5.89216e-35
UBR7	1667.35	0.177306	0.070378	2.51934	0.0117576	0.0202061
MAP4K5	3469.87	-0.199751	0.081679	-2.44557	0.0144625	0.0243499
EHD3	1114.03	0.180957	0.152884	1.18362	0.236564	0.296407
PSMC4	4519.72	0.0125076	0.0715117	0.174903	0.861156	0.887051
MAN2B2	2811.6	0.107845	0.0841325	1.28185	0.199895	0.25585
CLDN11	169.47	-1.94441	0.210429	-9.2402	2.46032e-20	1.02531e-18
SLC25A39	5469.89	0.161765	0.0917846	1.76245	0.0779938	0.110552
MVP	8222.92	0.680156	0.0968704	7.0213	2.19814e-12	2.19131e-11
NUB1	3535.42	0.479021	0.0645337	7.42279	1.14674e-13	1.42086e-12
PGM3	2039.27	0.526694	0.0876873	6.0065	1.89569e-09	1.1372e-08
RWDD2A	202.656	0.121971	0.0891962	1.36744	0.171486	0.223401
CLK1	3485.39	-0.311623	0.118273	-2.63478	0.00841925	0.0149387
POLR3B	1370.72	-0.306324	0.0696035	-4.40098	1.07761e-05	3.34988e-05
ANGEL1	853.677	0.25867	0.065032	3.97758	6.96213e-05	0.000186055
RNF14	1914.82	0.099159	0.0709143	1.39829	0.162025	0.212346
DNASE1L1	1271.24	0.543588	0.0942838	5.76544	8.14438e-09	4.34192e-08
DDX11	821.974	0.409116	0.111477	3.66995	0.000242601	0.00058387
HEBP1	528.81	-0.220343	0.0701596	-3.14059	0.00168608	0.00345462
GPRC5A	2026.13	2.42673	0.242281	10.0162	1.29421e-23	9.72888e-22
MAMLD1	181.618	-0.0942553	0.136147	-0.692306	0.488745	0.553658
CD6	319.98	0.70872	0.223998	3.16395	0.00155641	0.00321113
TACC3	1252.57	1.20919	0.10704	11.2966	1.36417e-29	3.57207e-27
UFL1	2646.37	0.0416647	0.0732966	0.568441	0.569736	0.630006
POLA2	883.53	0.555232	0.0779524	7.12271	1.05825e-12	1.11885e-11
ZC3H3	874.17	0.233829	0.0837113	2.79328	0.00521766	0.00966454
CAPN1	12348.7	0.335493	0.103956	3.22727	0.00124976	0.00262639
ACPP	2919.67	-1.64567	0.194036	-8.48126	2.22761e-17	5.39261e-16
MDH1	4779.75	-0.125781	0.0686335	-1.83264	0.0668557	0.0964527
SLC30A9	3362.33	0.0585578	0.0587712	0.996369	0.319071	0.383779
MTMR11	577.718	-0.546054	0.115898	-4.71152	2.45875e-06	8.6111e-06
COX15	1422.67	-0.00504555	0.0759117	-0.066466	0.947007	0.957823
CCDC88C	2816.68	0.304378	0.113507	2.68157	0.00732766	0.0131692
YAF2	626.891	-0.143424	0.0889242	-1.61288	0.106771	0.146415
ZMYND11	3818.04	-0.128887	0.0570267	-2.26011	0.0238143	0.0382094
WAS	316.209	0.717326	0.164978	4.34801	1.37381e-05	4.18375e-05
DPEP1	37.9929	-0.768105	0.330874	-2.32144	0.0202631	0.0330756
BID	962.525	0.684472	0.113232	6.04488	1.49522e-09	9.12639e-09
MATR3	12034	0.131806	0.0536775	2.45552	0.0140679	0.0237683
XYLT2	1635.99	0.316568	0.103675	3.05348	0.00226205	0.00451421
NUDCD3	4581.52	0.0158331	0.0495714	0.319399	0.749424	0.792929
ISL1	25.0235	-0.393622	0.426942	-0.921955	0.356552	0.422585
CHDH	218.431	-1.16065	0.235213	-4.93445	8.03785e-07	3.07781e-06
IL20RA	1449.97	-1.65236	0.172692	-9.56826	1.08722e-21	5.52793e-20
CLCA4	901.409	-0.404649	0.275628	-1.4681	0.142078	0.188912
GLT8D1	1114.92	0.225332	0.077622	2.90295	0.00369671	0.00705785
ATP2C1	6745.33	0.202437	0.0831831	2.43364	0.014948	0.0251147
IGF1	1145.43	-1.30145	0.288522	-4.51076	6.45953e-06	2.09206e-05
SLC38A5	1999.9	1.08912	0.242344	4.4941	6.98644e-06	2.2488e-05
RALBP1	8160.06	-0.150613	0.0917502	-1.64156	0.100681	0.138816
RUFY3	2203.71	-0.654427	0.0901637	-7.25822	3.92232e-13	4.44935e-12
CNTN1	3203.15	-0.520856	0.246429	-2.11362	0.0345482	0.0534712
SLC11A1	623.187	2.30086	0.239029	9.62587	6.21756e-22	3.35684e-20
WWTR1	4039.61	-0.166803	0.0917276	-1.81847	0.0689931	0.0991085
AGPS	2911.45	0.562038	0.0879939	6.38723	1.68913e-10	1.20408e-09
CXorf56	1197.77	0.256687	0.0649788	3.95032	7.80462e-05	0.000206463
ATP1A2	192.35	-2.97805	0.378421	-7.86967	3.55581e-15	5.75931e-14
TTC27	1092.62	0.127582	0.063896	1.99672	0.0458557	0.0688164
ZNF582	65.3827	-0.951459	0.159998	-5.94669	2.73615e-09	1.59037e-08
VSIG2	39.9332	0.104216	0.244902	0.42554	0.670443	0.72389
PHLDB1	2995.95	-0.106786	0.133318	-0.800986	0.42314	0.489756
MARCO	250.918	-0.74986	0.258099	-2.90532	0.00366881	0.00701139
CYP24A1	425.239	1.53107	0.266945	5.73553	9.72054e-09	5.12138e-08
PRDM11	547.246	0.458529	0.118145	3.88108	0.000103994	0.000268108
SYT13	31.9394	-0.561188	0.324541	-1.72917	0.0837779	0.117712
SNAI2	3557.15	0.802233	0.105121	7.63152	2.32007e-14	3.2343e-13
CD74	53040.3	0.865397	0.196503	4.40399	1.06279e-05	3.30972e-05
HGF	269.315	0.219171	0.24796	0.883896	0.376752	0.44262
ZRANB1	3795.56	-0.510845	0.0747352	-6.8354	8.17737e-12	7.3836e-11
NCDN	1125.63	0.177619	0.0944713	1.88014	0.0600891	0.0877297
ADGRA2	1957.4	-0.88566	0.173594	-5.10192	3.3623e-07	1.37458e-06
ZFP64	1333.3	0.206219	0.0735734	2.80291	0.00506442	0.00941208
MNAT1	693.521	0.512091	0.0780097	6.56445	5.22236e-11	4.07796e-10
SAMD4A	1721.72	-0.429754	0.136992	-3.13707	0.00170644	0.00349405
RUNX3	1168.05	0.630076	0.166587	3.78226	0.000155411	0.000388306
MRE11A	1028.06	0.0350639	0.079659	0.440175	0.65981	0.714029
PLEKHB1	69.3061	-0.854015	0.288782	-2.9573	0.0031035	0.0060338
SERPINB1	7787.91	1.39462	0.227614	6.12712	8.94822e-10	5.68252e-09
SPAST	1401.13	0.108579	0.0694823	1.56269	0.118126	0.160197
NRXN3	75.9173	-0.940953	0.215324	-4.36994	1.24278e-05	3.81653e-05
OSBPL5	1847.68	-0.513692	0.0910097	-5.64437	1.65789e-08	8.46232e-08
AQR	4188.36	0.0744924	0.0567253	1.31321	0.189111	0.243455
CPS1	419.494	-0.903774	0.230305	-3.92425	8.7002e-05	0.000227436
FHL1	2305.29	-1.75482	0.272072	-6.44985	1.11963e-10	8.23909e-10
RTFDC1	3241.57	0.176298	0.0484505	3.63873	0.000273982	0.000652499
NLRP2	817.094	0.145284	0.397644	0.365362	0.714842	0.76219
SLC45A4	1081.34	-0.734693	0.14478	-5.07454	3.8843e-07	1.57001e-06
RNF10	5730.01	-0.11816	0.0631473	-1.87118	0.0613204	0.0893613
ZNF839	629.653	-0.314167	0.0648742	-4.84271	1.28078e-06	4.72798e-06
ZDHHC6	1234.71	0.33869	0.0650826	5.20399	1.95052e-07	8.29128e-07
GRAMD1B	256.465	0.932896	0.164939	5.656	1.54939e-08	7.93947e-08
RNH1	11833.2	-0.271759	0.117347	-2.31586	0.020566	0.0335284
NDUFS1	6914.83	-0.368589	0.0561335	-6.56629	5.15831e-11	4.03195e-10
RB1CC1	5745.92	0.0812354	0.098653	0.823446	0.410254	0.476915
ERP44	3337.73	0.570682	0.0780695	7.30993	2.67287e-13	3.10143e-12
ALAS1	3473.29	-0.439584	0.13346	-3.29376	0.000988567	0.00211797
BIRC3	1774.19	0.555973	0.201725	2.7561	0.00584952	0.0107262
AKAP11	3898.29	-0.0854739	0.0788228	-1.08438	0.278197	0.340958
GLRX2	303.576	0.0852176	0.0799808	1.06548	0.28666	0.349641
SNAPC1	523.191	0.769823	0.103669	7.4258	1.12099e-13	1.39114e-12
DERA	1864.29	0.556015	0.0856607	6.49091	8.53222e-11	6.43542e-10
STRAP	4367.15	0.321721	0.0660846	4.86833	1.12546e-06	4.20702e-06
ABCC2	210.089	0.225804	0.210753	1.07142	0.283982	0.346805
DEF6	1619.25	0.1391	0.072332	1.92308	0.0544703	0.0802873
PLEKHO1	1296.63	0.577218	0.155982	3.70054	0.000215138	0.000522902
GCLM	1036.8	0.272855	0.15394	1.77247	0.0763161	0.108458
UBR2	4858.37	0.216443	0.0672694	3.21755	0.00129291	0.00270948
EHD2	2699.56	0.316843	0.124346	2.54808	0.0108317	0.0187523
DEPDC1	612.978	1.60312	0.170677	9.39268	5.8491e-21	2.69487e-19
CCDC28A	483.307	0.197729	0.0668684	2.95698	0.00310667	0.00603846
RRAGD	874.786	-0.362855	0.176278	-2.05842	0.0395499	0.0603388
HSF2	682.597	0.100444	0.103705	0.968558	0.332766	0.397876
PHF20	2673.06	0.157055	0.0504928	3.11045	0.00186801	0.00379372
HSD17B6	79.0782	1.04979	0.200475	5.2365	1.63646e-07	7.03432e-07
NR1H3	544.921	-0.585204	0.177068	-3.30497	0.000949878	0.00204152
TYMP	11267.7	0.937577	0.197725	4.74183	2.11796e-06	7.52494e-06
NCAPH2	1946.17	0.220003	0.100345	2.19246	0.0283462	0.0446732
TOMM34	1112.99	0.486385	0.0864126	5.62864	1.81636e-08	9.21735e-08
SEC63	3595.44	0.223078	0.0705221	3.16323	0.00156028	0.00321828
KPNA6	7136.29	0.0573465	0.0472805	1.2129	0.225168	0.283667
VIM	30660.8	-0.205583	0.185371	-1.10904	0.267415	0.329544
FAS	1271	0.263265	0.111296	2.36545	0.018008	0.0297033
RNASET2	816.367	-0.0547835	0.10515	-0.521004	0.602364	0.660092
CD44	48347.9	0.02129	0.0826981	0.257442	0.796837	0.833052
KCNG1	176.937	2.51924	0.289578	8.6997	3.32762e-18	9.25314e-17
AGPAT4	683.996	0.566126	0.134727	4.20203	2.64526e-05	7.66785e-05
SLAMF7	1358.55	1.36732	0.200581	6.81677	9.31083e-12	8.3115e-11
BTN3A1	1891.35	0.869212	0.149397	5.81814	5.9505e-09	3.25177e-08
MIPEP	1379.6	-0.91002	0.0955635	-9.52267	1.68793e-21	8.28719e-20
PRKCH	2947.86	-0.232583	0.0859037	-2.70748	0.00677952	0.0122668
IFNGR1	8001.55	0.521768	0.0929306	5.6146	1.97015e-08	9.94317e-08
B4GALT7	837.638	0.238122	0.0818999	2.90748	0.00364355	0.0069682
SH2D2A	263.099	1.84957	0.206465	8.9583	3.29728e-19	1.08603e-17
VRK2	1432.82	0.509451	0.0786998	6.47334	9.5857e-11	7.17448e-10
TNFRSF1B	2095.59	0.878956	0.160899	5.46277	4.68762e-08	2.20831e-07
VEZT	3777.89	0.219991	0.0574862	3.82685	0.000129792	0.000328791
POU2F2	258.103	0.918355	0.181581	5.05754	4.24699e-07	1.70265e-06
BRD9	1697.25	0.292984	0.0769067	3.80961	0.000139189	0.000350448
SNX1	5202.24	-0.402059	0.0546415	-7.35812	1.86516e-13	2.22672e-12
TBPL1	569.708	0.409266	0.0722897	5.66147	1.50081e-08	7.70562e-08
ARNTL2	5774.01	1.11713	0.160569	6.9573	3.46861e-12	3.32897e-11
BCLAF1	9358.04	-0.0657164	0.0743155	-0.884289	0.37654	0.442437
SLC39A9	5811.37	0.192901	0.0575565	3.3515	0.000803745	0.00175384
ANK1	214.931	0.747228	0.24856	3.00623	0.00264512	0.00520901
TFB1M	392.016	0.000408621	0.081737	0.00499922	0.996011	0.996836
RABEP1	3063.94	0.0792879	0.0595942	1.33046	0.183365	0.237048
HMGB3	1729.08	0.893911	0.125482	7.12381	1.04984e-12	1.1122e-11
NUP160	3260.29	0.459353	0.0599882	7.65739	1.89743e-14	2.69779e-13
BAK1	2464.8	0.964596	0.114399	8.43187	3.40198e-17	7.98776e-16
IKZF2	1764.37	-0.447529	0.154773	-2.89152	0.00383385	0.00729201
GRN	24095.3	0.576477	0.122269	4.71483	2.41908e-06	8.48162e-06
FAM13B	2013.54	0.132305	0.0815682	1.62201	0.1048	0.143964
ARHGAP31	2698.19	-0.480652	0.122381	-3.92751	8.58291e-05	0.000224856
CENPQ	278.155	0.991592	0.103559	9.5751	1.01755e-21	5.20742e-20
SARS	7578.99	-0.237457	0.062979	-3.77042	0.000162976	0.000404952
RANBP3	2500.41	0.0823873	0.0572678	1.43863	0.150255	0.198591
ARID4A	1575.29	-0.310084	0.0945989	-3.27788	0.00104591	0.00222841
TSSC1	1125.97	0.286989	0.0614143	4.673	2.96828e-06	1.02336e-05
PNPLA6	2252.87	0.139932	0.0887467	1.57675	0.114852	0.156261
IFT88	488.824	-0.100817	0.092024	-1.09555	0.273277	0.335715
ALG1	1095.52	0.332664	0.064886	5.1269	2.94555e-07	1.21755e-06
ZCCHC8	1233.71	0.0893199	0.0579449	1.54146	0.123204	0.166308
ABCF2	3895.79	0.22127	0.07075	3.12749	0.00176307	0.00359969
CHPF2	2767.7	0.526035	0.0875254	6.01008	1.8543e-09	1.11449e-08
FUT8	1038.95	0.476846	0.112718	4.23046	2.33219e-05	6.81947e-05
UBA6	6486.6	1.19084	0.123928	9.6091	7.31851e-22	3.8845e-20
GAB2	1985.6	-0.682474	0.116427	-5.86183	4.57806e-09	2.55056e-08
ATP6V0A1	3463.14	-0.571606	0.0783574	-7.29485	2.98998e-13	3.45409e-12
PIAS1	2143.87	-0.23887	0.0655999	-3.64131	0.000271252	0.000646585
SLC4A7	2235.11	0.241595	0.134888	1.79107	0.0732814	0.104599
APBA2	415.792	0.805264	0.15442	5.21477	1.84042e-07	7.85516e-07
MAP2K3	2705.49	-0.236656	0.103259	-2.29188	0.0219128	0.035481
EFCAB1	78.6545	-0.516537	0.234754	-2.20033	0.0277832	0.0438828
TMSB10	39537.7	1.13118	0.133005	8.50482	1.81875e-17	4.507e-16
ASTE1	401.979	0.112866	0.072322	1.56061	0.118617	0.160807
RNF19A	5412.42	-0.214402	0.091327	-2.34762	0.0188936	0.0310304
PEX3	1549.47	-0.674503	0.0983379	-6.85903	6.93277e-12	6.31791e-11
GABARAPL2	2470.59	-0.484134	0.0839977	-5.76366	8.23089e-09	4.38655e-08
SH3YL1	2045.88	-0.468714	0.103404	-4.53285	5.81918e-06	1.89876e-05
FAM136A	1632.11	0.33919	0.0748625	4.53084	5.8749e-06	1.91614e-05
VCL	10809.6	0.170075	0.0847372	2.00709	0.04474	0.0673093
DEPDC1B	409.848	1.3013	0.144082	9.03166	1.69087e-19	5.8643e-18
DAPK2	1100.92	-1.05131	0.155766	-6.74929	1.48572e-11	1.27762e-10
NSMAF	2457.32	0.125404	0.0725484	1.72856	0.0838887	0.117834
ADSS	2398.39	0.422658	0.0720976	5.86231	4.56474e-09	2.54675e-08
TIMP2	8235.78	-0.591871	0.156547	-3.78078	0.000156337	0.000390113
RFC1	4140.96	0.0666851	0.0735786	0.906311	0.364771	0.430961
TBC1D23	3565.09	0.2117	0.105214	2.01208	0.0442111	0.0666411
CUL3	5532.52	-0.506345	0.0721865	-7.0144	2.30936e-12	2.2891e-11
MYOM2	157.045	-1.30456	0.279648	-4.66502	3.08582e-06	1.06016e-05
CYP46A1	40.1846	-0.0899756	0.221119	-0.406911	0.684073	0.735725
ZZZ3	3267.96	0.201191	0.0751031	2.67886	0.00738731	0.0132627
USP2	1841.94	-1.07092	0.226772	-4.72247	2.33002e-06	8.19408e-06
TUBG2	501.218	-0.2537	0.10286	-2.46645	0.013646	0.0231126
RPL26L1	696.714	0.556837	0.0914935	6.08608	1.1571e-09	7.18543e-09
FLT4	547.911	-0.0110715	0.144654	-0.0765377	0.938991	0.951405
NSUN2	5227.49	0.415649	0.0848903	4.8963	9.76562e-07	3.68816e-06
FBXO42	2807	-0.424982	0.0636421	-6.67768	2.42748e-11	2.01151e-10
MFAP3	2761.56	0.155049	0.0646733	2.39742	0.0165109	0.0274529
MRI1	1337.87	-0.161834	0.0984992	-1.643	0.100384	0.138434
METTL1	413.964	0.329615	0.0773772	4.25984	2.0457e-05	6.04136e-05
HOXC8	84.6353	-0.326234	0.211214	-1.54457	0.122451	0.165398
AGA	1305.18	-0.31458	0.113426	-2.77343	0.0055469	0.0102214
PI4K2B	1846.35	0.567958	0.0928599	6.11629	9.57813e-10	6.05805e-09
BOD1L1	7390.72	0.0314957	0.0634268	0.496567	0.619494	0.67602
MAT2B	2595.71	0.56214	0.0636695	8.82904	1.05574e-18	3.1959e-17
TLL1	664.55	0.711641	0.234636	3.03296	0.0024217	0.00481186
EDC4	2233.83	-0.0584586	0.0642586	-0.90974	0.36296	0.429176
TRIO	8830.06	0.534938	0.083185	6.4307	1.27017e-10	9.23017e-10
VCAN	12561.6	-0.0697149	0.211386	-0.3298	0.741551	0.785975
CLEC16A	2453.74	-0.332849	0.0574622	-5.79249	6.93501e-09	3.74034e-08
MSR1	1208.59	1.03166	0.24077	4.28486	1.82852e-05	5.43677e-05
CDH1	24871.8	-0.0943347	0.136108	-0.693089	0.488254	0.553221
SKIV2L2	3785.23	0.218204	0.0753839	2.89456	0.00379686	0.00722798
DNAH5	207.563	2.04613	0.264978	7.72187	1.14633e-14	1.67534e-13
ZFYVE16	2669	0.143631	0.0994413	1.44438	0.148633	0.19661
FAM65A	1011.63	0.218673	0.103415	2.11451	0.0344717	0.0533686
C6	24.8452	-1.97904	0.473838	-4.17661	2.95882e-05	8.49679e-05
RAI14	2831.97	0.128109	0.145774	0.878817	0.3795	0.445382
PNKP	870.503	0.136651	0.0730628	1.87032	0.06144	0.0895107
PHLPP2	641.926	0.0263057	0.0831702	0.316287	0.751784	0.794891
SPDL1	584.986	0.975318	0.0983662	9.91517	3.57641e-23	2.43242e-21
STAU2	1575.71	-0.225753	0.078715	-2.86798	0.00413096	0.00780628
PQLC2	704.026	-0.100143	0.0945371	-1.0593	0.289465	0.352678
CTNS	1027.14	-0.0835211	0.102718	-0.813111	0.416155	0.482952
RTN4R	222.064	0.010204	0.176468	0.0578234	0.953889	0.96327
PHF23	1657.45	0.308474	0.0748009	4.12394	3.72444e-05	0.00010511
INPP4A	1712.46	0.319772	0.0742784	4.30505	1.66948e-05	4.99793e-05
RAB27B	4493.07	-0.454798	0.124747	-3.64577	0.000266592	0.00063625
PSMA4	4998.49	0.533524	0.080296	6.64446	3.04328e-11	2.47096e-10
MYO16	40.7989	0.515073	0.283628	1.81602	0.0693677	0.0995739
LSG1	3254.03	0.0956722	0.0538845	1.7755	0.0758149	0.107853
PARP3	857.432	0.614878	0.113882	5.39926	6.69152e-08	3.0704e-07
TNC	45648	1.37743	0.211203	6.52183	6.94531e-11	5.30213e-10
THAP3	447.941	0.130204	0.0585474	2.22391	0.0261545	0.041561
FAM65C	668.493	-0.579369	0.173491	-3.33947	0.00083937	0.00182171
TDP1	1130.88	0.344681	0.0599403	5.75041	8.90273e-09	4.72377e-08
AIFM2	401.952	-0.030458	0.145369	-0.209521	0.834041	0.864583
SPATA7	327.879	-0.125615	0.101549	-1.23699	0.21609	0.273944
MED17	1251.87	0.255119	0.0675002	3.77953	0.000157122	0.000391708
RETSAT	4677.8	-0.705997	0.112104	-6.2977	3.02093e-10	2.06535e-09
CAPG	7179.94	0.402774	0.1005	4.00769	6.13163e-05	0.000165836
AP2S1	4181.6	-0.119606	0.108488	-1.10248	0.270255	0.33247
TG	270.207	-1.07376	0.245407	-4.37542	1.21198e-05	3.72994e-05
ADAM28	440.711	0.5834	0.198333	2.94151	0.00326612	0.00631402
BARX2	1350.04	-0.586389	0.170982	-3.42953	0.000604631	0.00135512
DCUN1D1	2666.24	0.291596	0.102036	2.85776	0.00426637	0.0080409
JADE2	2541.95	0.764766	0.14117	5.41733	6.0494e-08	2.80278e-07
ZIC2	49.8603	0.696703	0.315351	2.2093	0.0271541	0.0429799
LCP2	1532.41	1.51755	0.213818	7.09738	1.27142e-12	1.3255e-11
TRIT1	1058.04	0.199289	0.0740262	2.69214	0.00709941	0.0127955
ADRB1	38.6865	-0.897594	0.295583	-3.03669	0.00239195	0.00475756
CUL7	1765.17	0.12884	0.0919274	1.40155	0.161051	0.211208
CTNNA1	22765.2	0.050058	0.0555122	0.901749	0.36719	0.433168
PHKA2	1376.23	-0.295923	0.093168	-3.17623	0.00149204	0.00309009
CNTLN	608.423	0.119459	0.118975	1.00406	0.315349	0.38
EPHA3	243.942	-0.269572	0.245425	-1.09839	0.272035	0.334372
HSPA5	14057.8	0.470429	0.0809359	5.81236	6.15967e-09	3.35906e-08
DSG2	4938.84	1.66105	0.171895	9.66316	4.32305e-22	2.42628e-20
GEMIN8	495.967	-0.18082	0.0697885	-2.59097	0.00957071	0.0167519
OFD1	1563.51	0.0747395	0.0725084	1.03077	0.302648	0.366665
GPM6B	822.351	0.0988712	0.144967	0.682024	0.495224	0.560028
PREX2	954.204	-0.968	0.155373	-6.23019	4.65878e-10	3.08705e-09
WDR37	1872.89	0.0267894	0.0687431	0.389704	0.696756	0.747057
YTHDC2	2630.43	-0.131896	0.085056	-1.55069	0.120976	0.163525
CTPS2	618.562	-0.091097	0.0933246	-0.97613	0.329	0.394183
ATP6V1H	2481.88	0.0966318	0.06565	1.47192	0.141041	0.187677
POLR2B	6253.88	0.293199	0.0591822	4.95418	7.26372e-07	2.80739e-06
FAM214A	2865.71	-0.368718	0.118598	-3.10898	0.00187734	0.0038112
ARAP2	8524.7	-0.264035	0.123181	-2.14347	0.0320757	0.0499595
TPR	12528.8	0.0131013	0.0522744	0.250626	0.802104	0.837388
CP	654.447	-1.76198	0.307552	-5.72905	1.00995e-08	5.2997e-08
KIAA0556	1839.3	-0.364906	0.0533868	-6.83513	8.19279e-12	7.39328e-11
DTNBP1	416.009	0.128149	0.0713684	1.7956	0.0725587	0.10369
XK	126.936	-0.0274172	0.209266	-0.131016	0.895763	0.916238
ANO2	147.712	-0.592281	0.162933	-3.63512	0.00027785	0.000660708
C12orf4	1157.68	0.304281	0.0805426	3.77789	0.000158166	0.00039406
SCML1	424.633	0.163967	0.130846	1.25314	0.210156	0.267262
WWC3	2864.36	-0.14414	0.082209	-1.75333	0.079545	0.112507
ARHGAP6	180.328	-1.14267	0.193729	-5.89831	3.6725e-09	2.08449e-08
FAM184B	39.5449	-1.15684	0.284674	-4.06373	4.82941e-05	0.000133184
MAP4	21009.3	-0.0684216	0.0911257	-0.750849	0.452744	0.518558
GOPC	2376.76	0.165341	0.073865	2.23842	0.0251939	0.040189
ROS1	761.969	-1.45566	0.474242	-3.06943	0.00214465	0.00430437
USP28	1351.14	0.513601	0.0833123	6.16477	7.0584e-10	4.55045e-09
HDAC9	650.945	0.676405	0.171925	3.93431	8.3436e-05	0.000219318
TSPAN17	2062.77	0.411942	0.0932604	4.41711	1.00029e-05	3.1287e-05
NOP16	1402.65	0.111636	0.0984771	1.13362	0.256952	0.318547
CC2D2A	555.354	-0.42135	0.140095	-3.0076	0.00263322	0.00518882
RRM2B	1686.38	0.407837	0.103704	3.93269	8.3999e-05	0.000220466
ZNF800	2300.66	-0.385665	0.0862382	-4.4721	7.74568e-06	2.47393e-05
TNFRSF17	41.9014	2.33161	0.429493	5.42875	5.67509e-08	2.64338e-07
SNX29	4070.26	-0.322188	0.0757288	-4.2545	2.09512e-05	6.17569e-05
LMO3	63.4359	-1.9018	0.407967	-4.66164	3.13701e-06	1.07587e-05
MRPS10	2318.22	0.597578	0.0861642	6.93534	4.05249e-12	3.82854e-11
RSF1	3319.46	-0.0110071	0.0733484	-0.150066	0.880713	0.904076
VPS13D	17362.3	-0.605231	0.0750421	-8.06522	7.3106e-16	1.34022e-14
CELF2	1779.58	-0.442633	0.164706	-2.68741	0.00720093	0.0129622
FAM120A	9651.8	0.430084	0.0558405	7.70202	1.33937e-14	1.93943e-13
R3HDM1	1264.08	0.231315	0.0783856	2.95099	0.00316756	0.00614465
COL9A2	300.571	0.0257548	0.193644	0.133001	0.894193	0.915043
KITLG	2209.05	0.277752	0.13382	2.07556	0.0379348	0.0581627
ERCC8	550.377	-0.000261604	0.0717283	-0.00364715	0.99709	0.997725
ADAMTS6	215.467	0.64823	0.216122	2.99936	0.00270544	0.00532246
H6PD	7605.97	-0.598601	0.103227	-5.79888	6.67606e-09	3.61432e-08
VAMP3	6107.9	0.258437	0.0626501	4.12508	3.70608e-05	0.000104667
PER3	3270.21	-0.461355	0.132136	-3.49151	0.0004803	0.00109473
TNFRSF9	140.529	1.8105	0.246512	7.34447	2.06577e-13	2.44946e-12
EPN3	3100.02	-0.646533	0.214472	-3.01453	0.00257375	0.00508121
LTBP1	10164.7	1.16418	0.160126	7.27036	3.58525e-13	4.08173e-12
RCN1	2562.46	0.623303	0.113039	5.51403	3.50702e-08	1.69223e-07
ELN	2353.15	-2.21012	0.282319	-7.82846	4.93888e-15	7.7132e-14
RFC2	1562.26	0.306509	0.0810492	3.78177	0.00015572	0.000388895
ARID1B	6262.34	-0.436027	0.0655462	-6.65221	2.88722e-11	2.35154e-10
CLPTM1L	4162.72	0.61047	0.0909022	6.71568	1.87186e-11	1.58112e-10
NEDD4L	1636.68	0.80407	0.12747	6.30792	2.82813e-10	1.94114e-09
FOXP3	212.64	1.04652	0.197174	5.3076	1.11077e-07	4.90755e-07
PPP1R3F	190.801	-0.0442591	0.131764	-0.335897	0.736948	0.781888
HEXB	4015.23	0.414505	0.0818158	5.06631	4.05591e-07	1.63224e-06
PTCD2	389.548	0.0885406	0.0664147	1.33315	0.182483	0.236064
KIAA2022	158.145	-0.67168	0.343462	-1.95562	0.0505104	0.0750419
JKAMP	1542.36	0.408857	0.0773225	5.28768	1.23876e-07	5.43334e-07
DKK3	3892.9	0.455184	0.170656	2.66727	0.00764707	0.01369
ARHGEF5	1108.85	-0.229253	0.108168	-2.11942	0.0340551	0.0527913
NFE2L3	1778.69	-0.933165	0.14215	-6.56464	5.21589e-11	4.07493e-10
MCUR1	2734.37	-0.7396	0.073228	-10.1	5.52604e-24	4.40708e-22
LIMA1	13706.6	0.81348	0.106435	7.64294	2.12314e-14	2.98628e-13
LETMD1	1269.68	-0.354513	0.0864021	-4.10306	4.0773e-05	0.000114125
SLC4A8	173.038	0.77486	0.165759	4.67462	2.945e-06	1.01623e-05
LAMC3	606.94	-0.937295	0.181922	-5.15219	2.57465e-07	1.07609e-06
PTGER3	2114.7	-1.97984	0.24217	-8.17542	2.94828e-16	5.83381e-15
TNIP3	126.082	1.25857	0.289861	4.34196	1.41216e-05	4.29305e-05
MAPK9	1650.58	0.311898	0.0727557	4.28692	1.81169e-05	5.3908e-05
COL23A1	226.457	-0.415388	0.163416	-2.54191	0.0110248	0.0190551
BCAR1	2213.52	0.817197	0.124752	6.55055	5.73249e-11	4.45636e-10
FAM160A2	1305.16	-0.25385	0.0588804	-4.31128	1.62309e-05	4.8702e-05
HERPUD1	4100.76	0.0632338	0.0892636	0.708394	0.478701	0.544162
HOMER3	1353.78	0.853049	0.137353	6.21061	5.27792e-10	3.4565e-09
RAD51	320.714	1.24772	0.131547	9.48504	2.42281e-21	1.16406e-19
POLQ	735.099	1.2507	0.136123	9.18801	4.00171e-20	1.59167e-18
PIK3CB	2311.05	-0.27089	0.10508	-2.57795	0.0099388	0.0173501
CYBA	1992.55	0.959132	0.169236	5.66743	1.44958e-08	7.44744e-08
THOC3	603.81	0.216185	0.108015	2.00143	0.0453461	0.0681166
HEBP2	5132.46	-0.0746729	0.0821117	-0.909405	0.363136	0.429352
MPHOSPH9	1043.55	0.598138	0.0811084	7.37455	1.64899e-13	1.99287e-12
PLEKHA5	2517.24	-0.0950236	0.0842061	-1.12846	0.259124	0.32071
PRSS8	5182.71	-0.487066	0.165721	-2.93907	0.00329196	0.00636084
SIKE1	2694.85	0.0648286	0.0753639	0.860208	0.389675	0.455824
RRP12	2530.63	0.139431	0.0957261	1.45656	0.145238	0.192657
FNIP2	2987.02	-0.101058	0.10907	-0.926549	0.354161	0.420354
MSMO1	9312.98	-1.10878	0.215199	-5.15236	2.57233e-07	1.07541e-06
TTC17	3837.72	0.0462785	0.0699649	0.661454	0.508321	0.572285
ALX4	87.0712	-1.34711	0.35758	-3.76729	0.000165032	0.000409413
FSTL4	406.585	-0.585883	0.223226	-2.62462	0.00867462	0.0153528
FOXN3	8007.24	-0.816324	0.0963616	-8.47147	2.42313e-17	5.82108e-16
METTL24	39.2841	-1.02305	0.214204	-4.77607	1.78751e-06	6.43086e-06
AKR7A2	1763.04	-0.211205	0.0821755	-2.57016	0.010165	0.0176917
MRTO4	2169.02	0.535722	0.0847337	6.32243	2.57486e-10	1.78132e-09
NNAT	64.9497	-2.80332	0.41599	-6.73892	1.59573e-11	1.3655e-10
USE1	485.504	-0.137227	0.0711984	-1.92739	0.0539314	0.079605
MCF2L2	115.312	0.440286	0.172445	2.5532	0.0106739	0.0184995
NRIP2	26.1279	-1.64736	0.26918	-6.11992	9.36226e-10	5.92868e-09
LAMA3	22670.8	1.99078	0.186977	10.6472	1.79739e-26	2.31465e-24
AP5M1	1985.15	-0.0421265	0.0814847	-0.516987	0.605165	0.662745
ANAPC4	1239.95	0.121117	0.07995	1.51491	0.129794	0.174305
KCNQ1	227.233	0.334248	0.139025	2.40423	0.0162066	0.0269926
TRAPPC3	2984.85	0.267652	0.0664615	4.02718	5.64502e-05	0.000154001
THRAP3	9705.76	0.0804295	0.0519518	1.54816	0.121585	0.164305
PHPT1	1540.01	0.138718	0.101851	1.36196	0.17321	0.22546
ENTPD2	115.531	-0.766403	0.237231	-3.23063	0.00123519	0.00259822
LY75	345.813	0.0132978	0.171225	0.0776628	0.938096	0.950736
ARID4B	2763.57	0.12804	0.0700454	1.82796	0.0675559	0.0973288
OPN3	793.736	0.629341	0.0995758	6.32022	2.61192e-10	1.80377e-09
SDCCAG8	1513.2	0.201219	0.0709813	2.83482	0.00458513	0.00858707
PTPRN	26.8183	2.13188	0.407696	5.2291	1.70336e-07	7.30787e-07
HHAT	369.801	-0.768469	0.106129	-7.24086	4.45842e-13	5.01046e-12
KIF1B	8952.67	-0.351886	0.0681746	-5.16154	2.44923e-07	1.0286e-06
FOXC1	1158.29	-0.734808	0.199688	-3.67978	0.000233438	0.000563545
TBC1D22A	1684.64	-0.115352	0.0535063	-2.15586	0.0310948	0.048581
SYNE2	33768.2	-0.00928459	0.113413	-0.0818652	0.934754	0.947846
PLEKHH1	888.231	-1.55485	0.185053	-8.40222	4.38129e-17	1.00196e-15
ATP9A	4714.76	-0.0543234	0.124747	-0.435469	0.663222	0.717228
CHRDL2	46.8872	-0.803303	0.345062	-2.328	0.0199123	0.0325707
FAM168A	2417.41	-0.01515	0.0729847	-0.207577	0.835559	0.865871
RELT	837.901	0.865442	0.094705	9.1383	6.34446e-20	2.44308e-18
GALC	1166.78	0.0818072	0.09402	0.870104	0.384243	0.450276
NOP58	2885.43	0.39238	0.0718868	5.4583	4.80718e-08	2.26057e-07
SZRD1	5979.76	0.288651	0.056032	5.15154	2.58351e-07	1.07951e-06
KCNH2	37.3259	-0.0321244	0.233945	-0.137316	0.890781	0.912562
CUL1	4605.32	0.211288	0.0609374	3.4673	0.000525725	0.00119015
FAM114A2	1153.15	-0.0508966	0.0673724	-0.755452	0.449978	0.515916
CYFIP2	1211.11	0.0757086	0.195342	0.38757	0.698334	0.747787
TAB2	4396.07	0.318257	0.0683535	4.65605	3.22338e-06	1.10308e-05
GINM1	2034.21	0.0984976	0.0767201	1.28386	0.199192	0.255012
EIF2AK2	5909.14	1.08804	0.108465	10.0312	1.11145e-23	8.39521e-22
USP36	2252.54	-0.126319	0.0744265	-1.69723	0.0896528	0.125048
KMT2C	12362.4	-0.470893	0.0740641	-6.35792	2.04508e-10	1.43438e-09
MCOLN3	248.705	-0.172723	0.206353	-0.837029	0.402576	0.468822
CCDC85A	78.7962	-1.80661	0.21723	-8.31658	9.05364e-17	1.96466e-15
PUM2	7198.83	-0.191234	0.0577822	-3.30957	0.000934408	0.00201158
MRPL43	1681.25	-0.186482	0.0734763	-2.538	0.0111489	0.0192395
HPF1	615.072	0.0477213	0.0915714	0.521138	0.602271	0.660075
ZFR	5483.49	0.287666	0.054136	5.31376	1.07389e-07	4.76069e-07
ZNF280C	441.655	0.29456	0.086359	3.41087	0.000647549	0.00144307
TRAF1	974.924	0.686752	0.150276	4.56993	4.87883e-06	1.61066e-05
RC3H2	5411.68	0.518438	0.0712951	7.27173	3.54922e-13	4.04657e-12
IL17RB	66.6811	-1.29232	0.294468	-4.38866	1.14049e-05	3.52792e-05
TRAF3IP2	3428.31	0.227183	0.0819883	2.77092	0.00558981	0.0102927
GYG2	145.19	-0.727279	0.215313	-3.37778	0.000730741	0.00160884
DCBLD2	2067.54	0.817422	0.12593	6.49109	8.52188e-11	6.4307e-10
SERPINB3	24420.5	-0.115862	0.317821	-0.36455	0.715447	0.76271
SOAT1	6769.22	-1.69986	0.27303	-6.2259	4.78797e-10	3.16199e-09
PKP2	1014.61	0.817939	0.194832	4.19818	2.6907e-05	7.79668e-05
GDI2	12891.5	0.170701	0.0518563	3.29182	0.000995418	0.00213124
PRDM1	4585.28	-0.214907	0.129938	-1.65392	0.0981438	0.135638
ATG5	1617.93	0.681928	0.0695529	9.80444	1.07742e-22	6.71722e-21
TMCC3	2597.33	0.232787	0.104488	2.22789	0.0258876	0.0411869
PITHD1	3153.59	-0.320026	0.0818759	-3.90867	9.2806e-05	0.000241363
MTA3	2129.68	-0.399808	0.056131	-7.12277	1.05782e-12	1.11885e-11
USP13	672.581	-0.270897	0.13958	-1.9408	0.0522827	0.0773459
ATP11B	9893.94	-0.0554511	0.107558	-0.515543	0.606173	0.663573
LAMC2	32893.4	2.99883	0.227391	13.188	1.02872e-39	5.38739e-36
CDK14	865.07	0.725492	0.187505	3.86918	0.000109202	0.000280475
SEC61A1	13802.5	0.400677	0.0696977	5.74879	8.98843e-09	4.76441e-08
PPP1R12A	4720.01	0.0814492	0.0674467	1.20761	0.227198	0.285973
RASGRF1	44.2161	1.82987	0.237422	7.70726	1.28552e-14	1.87008e-13
CAMK2B	74.9356	-0.797247	0.343717	-2.31949	0.0203685	0.033234
CROCC	1028.21	-0.0372862	0.124666	-0.299088	0.764873	0.806071
POLR3E	2214.81	-0.131252	0.0610875	-2.14859	0.0316669	0.0493913
ATP2B4	16570.3	-0.334798	0.0923895	-3.62376	0.000290349	0.000688243
ZC3H11A	10338.6	0.0476124	0.0534835	0.890226	0.373344	0.439405
RIOK2	1116.12	0.178605	0.0738096	2.4198	0.0155289	0.0259908
YIPF1	1447.7	0.31052	0.0675825	4.59467	4.33429e-06	1.44639e-05
NDC1	1970.06	0.672825	0.0967156	6.95673	3.48251e-12	3.33824e-11
DGKG	132.219	-0.356627	0.181614	-1.96366	0.0495701	0.0738055
FLYWCH1	1597.56	0.159417	0.08986	1.77406	0.0760527	0.108123
UNKL	702.888	-0.37894	0.0870245	-4.3544	1.33433e-05	4.07614e-05
TBXAS1	428.878	0.769785	0.150187	5.1255	2.96752e-07	1.22562e-06
PARP12	3111.12	1.16434	0.118259	9.84572	7.15275e-23	4.54967e-21
ALDH18A1	3364.39	0.0533888	0.0684552	0.779908	0.435445	0.501523
TARBP1	2009.94	-0.0260666	0.0908331	-0.286972	0.774134	0.813485
GATB	1602.68	-0.380026	0.104102	-3.65053	0.000261698	0.000625806
MXD1	5785.98	0.888612	0.16553	5.36829	7.9486e-08	3.59848e-07
CDK17	2209.39	0.203382	0.0698026	2.91367	0.00357203	0.00685227
DNAJC25	379.415	0.257599	0.0909803	2.83137	0.00463491	0.0086741
SLC2A3	2025.2	1.21326	0.223936	5.41789	6.0305e-08	2.79649e-07
PSD	93.4531	0.00556183	0.136788	0.0406601	0.967567	0.974014
CTDP1	1829.75	-0.183819	0.0843013	-2.18049	0.0292208	0.0459088
YBX3	12981.5	-0.343901	0.0777052	-4.42571	9.61264e-06	3.01446e-05
STYK1	279.383	0.347685	0.149353	2.32795	0.019915	0.0325718
WNK1	26290.6	-0.389586	0.0791887	-4.91972	8.66663e-07	3.30409e-06
CCAR1	4120.31	0.166223	0.0677179	2.45464	0.0141027	0.0238168
OGFR	1987.81	0.501572	0.0905468	5.53936	3.03571e-08	1.48026e-07
GNA15	5346.32	0.487633	0.142822	3.41427	0.000639536	0.00142663
PIGV	782.024	-0.150122	0.0780427	-1.92359	0.0544055	0.0802182
PTPRU	1710.68	0.550794	0.176288	3.12441	0.00178164	0.00363194
SNRNP40	2466.44	0.454741	0.0646947	7.02903	2.07975e-12	2.08652e-11
RIMBP2	224.562	-0.0318352	0.176937	-0.179924	0.857212	0.884141
COL11A1	1470.14	1.24608	0.309657	4.02406	5.72042e-05	0.00015576
QSER1	4907.93	-0.0339142	0.0787276	-0.430778	0.66663	0.720317
MPC1	1146.52	-0.714539	0.103723	-6.88888	5.62325e-12	5.18468e-11
ACAA1	2592.96	-0.478479	0.116238	-4.11635	3.84914e-05	0.00010824
BCAT1	1088.18	1.09943	0.22093	4.97637	6.47871e-07	2.52636e-06
HDAC7	3354.44	-0.0715903	0.0653022	-1.09629	0.272951	0.335341
LZTS1	781.577	-0.764747	0.156611	-4.88311	1.04426e-06	3.93061e-06
PRDM6	50.5402	-0.595801	0.207851	-2.86648	0.0041506	0.00784151
SPAG4	77.2954	1.72897	0.243211	7.10895	1.16932e-12	1.22802e-11
NCKAP1	15038.2	0.156655	0.0826564	1.89525	0.0580591	0.084995
MRPS35	1892.09	0.22782	0.0630546	3.61306	0.000302605	0.000715225
GUCY1B3	419.412	0.361957	0.151091	2.39562	0.0165923	0.0275708
SFSWAP	2383.38	-0.181763	0.0623925	-2.91321	0.00357731	0.00685926
TNK2	2498.69	-0.143065	0.0987856	-1.44824	0.14755	0.195378
MON2	4096.63	-0.301201	0.0730346	-4.12408	3.72214e-05	0.000105064
CDH3	22084.8	1.16661	0.207468	5.62307	1.87598e-08	9.50451e-08
ARSF	308.366	-2.27941	0.311603	-7.31512	2.57159e-13	2.99943e-12
GPBP1	3722.88	0.21143	0.0762174	2.77403	0.00553659	0.0102036
DGAT2	12574.4	-2.56123	0.269256	-9.51226	1.86557e-21	9.10246e-20
ZNF112	247.582	-0.289757	0.113824	-2.54565	0.0109074	0.018875
CS	7404.37	-0.436492	0.0761359	-5.73307	9.86287e-09	5.18766e-08
LTK	34.8094	-0.0143038	0.224957	-0.0635847	0.949301	0.959593
MRPS24	25.267	0.412504	0.131656	3.13318	0.00172921	0.003537
ELMO2	1916.09	-0.152641	0.0458646	-3.32807	0.000874494	0.00189219
WAPL	5828.31	-0.161664	0.0546853	-2.95627	0.00311389	0.0060495
VMP1	7464.79	0.691313	0.119133	5.80286	6.51942e-09	3.53805e-08
APPBP2	2297.21	0.0543485	0.0757679	0.717302	0.473188	0.538831
POLD1	1091.09	0.524744	0.108929	4.8173	1.4551e-06	5.32149e-06
EIF4B	22846.8	-0.433223	0.0581229	-7.45358	9.08407e-14	1.14267e-12
SLC6A16	49.5574	-0.267656	0.171903	-1.55702	0.119466	0.161734
GLTSCR1	282.644	-0.2515	0.122413	-2.05453	0.0399246	0.0608573
SPHK2	287.26	0.277664	0.0967876	2.8688	0.00412035	0.00778718
RPL18	25690.7	-0.453609	0.0792877	-5.72105	1.05869e-08	5.54249e-08
CA11	316.923	-0.714499	0.15209	-4.69786	2.62907e-06	9.15252e-06
ISOC2	1399.39	-0.127751	0.111273	-1.14809	0.250932	0.311867
U2AF2	5245.45	0.271041	0.0678855	3.99263	6.53446e-05	0.000175733
EPN1	3785.8	0.0818572	0.112244	0.729282	0.465829	0.53153
MED29	1792.97	0.0936226	0.0559912	1.67209	0.0945059	0.131153
AHRR	386.19	-0.556766	0.171352	-3.24926	0.00115706	0.00244599
ZNF275	675.776	0.536335	0.109689	4.88961	1.01034e-06	3.8075e-06
MTMR1	3033.59	-0.143513	0.0800519	-1.79275	0.0730133	0.104264
GPC1	8111.37	-0.0677319	0.140045	-0.483644	0.628639	0.685015
ADCK1	404.266	-0.937971	0.137103	-6.84137	7.84391e-12	7.10702e-11
HAGH	937.724	-0.114021	0.0790729	-1.44197	0.149311	0.19741
RNF4	3257.6	0.330789	0.041265	8.01621	1.09056e-15	1.9404e-14
CASP8	1531.74	0.726833	0.0837563	8.67795	4.02977e-18	1.10299e-16
LIMCH1	3133.34	-0.67485	0.187992	-3.58978	0.000330963	0.000777128
ASUN	1513.95	0.508378	0.0896856	5.66844	1.44101e-08	7.40588e-08
TM7SF3	2679.85	-0.0174027	0.0878151	-0.198174	0.842909	0.872164
DLX3	1086.39	-0.818459	0.186387	-4.39118	1.12738e-05	3.49286e-05
SPA17	219.076	0.410346	0.0918534	4.4674	7.91762e-06	2.52167e-05
TSPAN32	56.4221	0.274996	0.21907	1.25528	0.209376	0.266443
WISP2	1592.55	-2.53251	0.35984	-7.03787	1.95197e-12	1.97218e-11
ST3GAL6	627.957	-0.420543	0.131903	-3.18828	0.00143122	0.0029759
ATP2C2	1873.23	-0.914476	0.175088	-5.22294	1.76106e-07	7.54307e-07
NGFR	817.942	0.226799	0.251433	0.902025	0.367044	0.43306
CDON	1867.35	-2.34085	0.18871	-12.4045	2.47048e-35	2.98567e-32
TAF2	2837.01	0.553758	0.0714451	7.75081	9.13059e-15	1.35587e-13
HIPK2	6734.28	-0.0323262	0.111833	-0.289057	0.772538	0.812134
TNPO3	3604.28	0.261578	0.0508675	5.14234	2.71332e-07	1.12805e-06
RFXANK	1253.75	0.145934	0.0655346	2.22683	0.0259587	0.0412707
TMEM161A	708.472	0.0481888	0.0901789	0.534369	0.593086	0.65161
LPAR2	561.865	-0.036714	0.0898763	-0.408495	0.682911	0.734726
CTSA	7324.57	-0.236204	0.094243	-2.50632	0.0121994	0.0208921
SUGP2	2578.54	0.0906628	0.0656	1.38206	0.166955	0.218077
SLC12A2	4705.27	-1.18885	0.186789	-6.36465	1.95731e-10	1.37836e-09
SNX24	802.715	-0.0465055	0.104681	-0.44426	0.656854	0.711419
EYA2	328.791	-0.249025	0.215098	-1.15773	0.246975	0.307588
CNN2	9077.11	0.372869	0.109184	3.41506	0.00063768	0.00142269
ABCA7	1162.34	-0.241628	0.105128	-2.29842	0.0215378	0.0349458
SNCAIP	419.9	-0.487406	0.224671	-2.16942	0.0300508	0.0471139
DDX20	1145.88	0.48436	0.0647139	7.48464	7.17418e-14	9.17116e-13
BTBD1	3181.67	0.386585	0.071223	5.42781	5.70496e-08	2.65572e-07
FAR2	3658.02	-3.11582	0.377294	-8.25833	1.47727e-16	3.07409e-15
BCAS1	98.8579	-0.270314	0.246833	-1.09513	0.27346	0.335913
CHI3L2	2285.93	-0.707055	0.284723	-2.48331	0.0130169	0.0221449
SBNO2	6341.69	0.389178	0.120737	3.22335	0.00126701	0.00266053
PMS1	665.235	-0.0232189	0.107537	-0.215915	0.829054	0.86089
HMG20B	2709.18	0.0255838	0.10352	0.247138	0.804801	0.839869
CALCRL	1665.62	0.172263	0.154796	1.11284	0.265778	0.327706
TAF11	1242.01	0.244867	0.0535748	4.57056	4.86424e-06	1.60686e-05
ANKS1A	3505.69	-0.178178	0.0681633	-2.61399	0.00894911	0.0157866
AP3D1	7209.33	0.262991	0.0807104	3.25845	0.00112021	0.00237384
ZNF76	1034.38	0.143277	0.0640127	2.23826	0.0252044	0.0402016
SLC9A3R2	747.201	-0.122028	0.137776	-0.885702	0.375778	0.441707
NTHL1	305.39	0.14263	0.0981753	1.45281	0.146277	0.193829
UHRF1BP1	2020.08	0.0818868	0.0940257	0.870898	0.38381	0.449835
GNAI3	8387.37	0.0381116	0.0838697	0.454415	0.64953	0.704701
IPO5	7617.77	0.305144	0.076605	3.98334	6.7953e-05	0.000182
OAT	4299.87	-0.33665	0.0795256	-4.23323	2.30355e-05	6.74453e-05
WDR3	2669.33	0.267391	0.0752964	3.55118	0.000383506	0.000889075
PKN2	3541.37	0.24474	0.0961578	2.54519	0.0109219	0.018898
WDR18	1109.1	0.12953	0.114125	1.13499	0.256381	0.317942
TRAM2	2253.16	0.530966	0.112	4.74078	2.12901e-06	7.55909e-06
NTN1	803.978	-0.0170513	0.193474	-0.0881321	0.929772	0.943463
MCM10	586.019	1.33645	0.142327	9.39001	5.99973e-21	2.74816e-19
DGKA	3865.35	0.182443	0.0961022	1.89842	0.0576407	0.0844061
ERBB3	7710.71	-0.87393	0.125105	-6.98557	2.83704e-12	2.77193e-11
ANKRD44	1011.09	0.188047	0.151049	1.24494	0.213154	0.270659
KARS	7215.93	0.421899	0.0660891	6.38379	1.72755e-10	1.22701e-09
ADAT1	1255.51	0.131994	0.0487397	2.70814	0.00676607	0.0122481
PDIA5	750.047	0.38608	0.0936453	4.12279	3.74315e-05	0.000105562
TBC1D22B	1102.27	-0.171545	0.0608078	-2.8211	0.00478587	0.00893427
NDUFB4	3294.33	0.10367	0.0741458	1.39819	0.162055	0.212365
SPEN	7861.52	-0.145256	0.0748497	-1.94064	0.0523017	0.0773595
MYLK	5628.75	-0.476731	0.200588	-2.37668	0.0174695	0.0288939
ZC3H15	3402.85	0.0185844	0.0626399	0.296687	0.766706	0.807354
MAP2K4	2836.11	-0.0203924	0.0799781	-0.254975	0.798743	0.834767
TMEM206	452.86	0.659879	0.0946619	6.97091	3.14907e-12	3.0465e-11
SLK	13584.2	0.223958	0.089055	2.51483	0.011909	0.0204461
CYB5R4	1434.62	0.513398	0.0912031	5.62917	1.81074e-08	9.1918e-08
COL17A1	117156	0.684228	0.227545	3.007	0.00263836	0.005197
GSTO2	1046.99	-0.620806	0.142682	-4.35099	1.35527e-05	4.13369e-05
SEC61A2	200.883	-0.0712376	0.101379	-0.702689	0.48225	0.547444
PRKCQ	492.26	1.2515	0.203044	6.1637	7.10631e-10	4.57758e-09
TLE2	390.365	-1.01638	0.20229	-5.02435	5.05131e-07	2.00356e-06
ASB1	1227.53	0.0268912	0.0775939	0.346563	0.728919	0.77452
FAM107B	2116.75	-0.116444	0.123719	-0.941198	0.346603	0.412766
ME1	4206.5	-1.44985	0.200109	-7.24531	4.31436e-13	4.86597e-12
TBC1D1	1998.69	0.76801	0.116558	6.58908	4.42571e-11	3.49409e-10
CDK13	4080.14	0.0595994	0.041454	1.43772	0.150513	0.198898
MTHFD2	2642.87	0.734493	0.0986229	7.44749	9.51361e-14	1.19479e-12
SLC9A7	804.68	0.496353	0.151256	3.28153	0.00103245	0.00220271
FOXJ2	1591.79	-0.185889	0.0689899	-2.69444	0.00705061	0.0127193
YBX1	19964.9	0.332109	0.0682149	4.86857	1.12408e-06	4.20285e-06
PDE4A	394.464	0.276149	0.122367	2.25673	0.024025	0.038516
PPP2R5A	2796.56	-0.0546744	0.0796449	-0.686477	0.492412	0.557209
ELAVL1	2568.1	0.310529	0.0535823	5.79537	6.81701e-09	3.68175e-08
TIE1	779.797	-0.284979	0.136588	-2.08642	0.036941	0.0567664
DIP2B	10385.4	-0.0193054	0.0809824	-0.23839	0.811578	0.84593
SMARCD1	2394.17	0.426349	0.0618194	6.89669	5.32293e-12	4.93384e-11
KDM4A	3484.12	-0.011115	0.0552448	-0.201196	0.840545	0.870292
NFYC	2052.33	-0.109193	0.0419548	-2.60264	0.00925082	0.0162663
SLC9A3	33.9516	-0.320613	0.292285	-1.09692	0.272676	0.335055
NGEF	873.489	-0.572806	0.209837	-2.72976	0.00633808	0.0115519
ASPM	2720.38	1.23466	0.152928	8.0735	6.83139e-16	1.2612e-14
CD84	1166.45	0.65963	0.189025	3.48965	0.000483661	0.00110207
ELOVL1	9208.23	-0.848895	0.139623	-6.07992	1.20243e-09	7.46106e-09
SPI1	739.273	0.562465	0.162598	3.45924	0.000541698	0.00122367
ZNRD1	721.066	0.208944	0.0685227	3.04926	0.00229402	0.00457146
MPPED2	48.2126	-0.697152	0.286317	-2.4349	0.0148961	0.0250436
ZBTB11	2423.88	0.199716	0.0628736	3.17647	0.00149078	0.00308829
ATXN3	1919.4	-0.432195	0.0623743	-6.92905	4.23674e-12	3.98823e-11
GOLGA5	3324.51	0.151392	0.0541287	2.79689	0.00515971	0.00956396
FGFR2	4546.17	-1.18895	0.150757	-7.8865	3.10777e-15	5.09668e-14
LRRC40	869.058	0.51222	0.0969164	5.28518	1.25582e-07	5.50202e-07
ISOC1	1042.29	-0.97864	0.123276	-7.93863	2.04419e-15	3.46081e-14
EML1	2293.12	-0.106501	0.166651	-0.639067	0.522779	0.585875
TRMT11	485.018	0.113648	0.0928689	1.22375	0.221047	0.279214
THUMPD1	2604.97	0.114402	0.0552071	2.07223	0.0382437	0.0585897
MSANTD3	880.611	1.05589	0.100249	10.5327	6.10809e-26	6.90389e-24
KIF26A	412.934	-0.305362	0.22627	-1.34955	0.177162	0.229975
ATG2B	4880.1	-0.593308	0.0752641	-7.88302	3.19561e-15	5.22982e-14
ARFGEF1	7226.95	0.00606812	0.0736329	0.0824104	0.93432	0.947528
ZFAT	901.684	0.240449	0.0536692	4.48021	7.45712e-06	2.39002e-05
MTFR1	1374.69	0.528952	0.0991431	5.33524	9.54184e-08	4.26128e-07
STAG3	47.8054	0.947659	0.188871	5.01748	5.23527e-07	2.07103e-06
FECH	1185.31	-0.00472263	0.0612965	-0.0770456	0.938587	0.951119
MYO9A	4950.38	-0.270292	0.0611245	-4.42199	9.77954e-06	3.06557e-05
DDX3Y	2818.96	0.517505	0.403236	1.28338	0.199359	0.255205
PFKP	5080.55	0.557594	0.115344	4.83419	1.33686e-06	4.91883e-06
IDI1	3608.08	-0.16996	0.150129	-1.13209	0.257596	0.31907
SP100	4447.4	0.736447	0.100027	7.36246	1.8055e-13	2.16371e-12
KLF6	10748.8	0.270325	0.0925552	2.92069	0.00349261	0.00671303
PLPP1	1279.84	-0.775632	0.121863	-6.36479	1.95562e-10	1.37779e-09
NEO1	3970.4	-0.761516	0.122081	-6.23781	4.43733e-10	2.95277e-09
TRAM1	6690.7	0.470784	0.0995505	4.7291	2.25523e-06	7.95507e-06
PHKA1	938.918	0.245127	0.0945287	2.59315	0.00951008	0.0166625
TNFRSF1A	6280.47	0.208105	0.0646127	3.22081	0.00127827	0.00268202
CACNB1	273.709	-0.953873	0.186809	-5.10614	3.288e-07	1.34806e-06
EVI5	2381.93	-0.245435	0.0752098	-3.26334	0.00110107	0.00233749
STOML1	617.894	0.431902	0.0968305	4.4604	8.18082e-06	2.59812e-05
PKM	65825.5	0.84665	0.117543	7.20291	5.8942e-13	6.53519e-12
DHX29	3330.89	0.112752	0.0811754	1.389	0.164833	0.215575
DNTTIP2	3581.34	0.214024	0.0736628	2.90546	0.00366719	0.00700915
METTL22	571.24	0.084087	0.0669822	1.25536	0.209347	0.266427
TP53BP1	2734.61	0.0203795	0.0717753	0.283935	0.77646	0.815384
TRO	162.346	-0.407694	0.178541	-2.28348	0.0224021	0.0362061
RRP15	1265.18	0.238382	0.0675726	3.52779	0.000419044	0.000965338
RHOA	18288.9	0.00909698	0.0709285	0.128256	0.897947	0.918227
DHX8	4468.19	0.0658427	0.0473244	1.39131	0.164133	0.214819
PMS2P4	118.548	-0.23686	0.0816045	-2.90254	0.00370153	0.00706618
PRKCZ	1092.46	0.00891838	0.103628	0.0860616	0.931417	0.944828
ZFY	1053.53	0.225876	0.412167	0.548019	0.583679	0.642744
IARS2	6111.16	0.111277	0.0614385	1.81119	0.0701114	0.100531
SYT1	95.5613	1.52439	0.296371	5.14352	2.69644e-07	1.12192e-06
NAV3	1556.58	0.00961886	0.200107	0.0480686	0.961662	0.969759
IDH3G	1687.04	0.0304111	0.0593335	0.512546	0.608269	0.66531
ROGDI	537.801	0.472282	0.104155	4.53442	5.77608e-06	1.88626e-05
PDZD4	214.278	-0.427405	0.233199	-1.83279	0.0668341	0.0964304
ROCK1	4343.01	0.231608	0.0628867	3.68294	0.000230561	0.000557541
CBFB	2223.97	0.493832	0.067008	7.36975	1.70945e-13	2.05644e-12
PDK3	865.275	-0.384091	0.119581	-3.21197	0.00131827	0.00275821
HYAL2	1634.7	-0.139549	0.099986	-1.39569	0.162809	0.213247
HDAC4	2536.71	-0.323787	0.0812478	-3.98518	6.74277e-05	0.000180752
RASSF1	1140.39	-0.0620421	0.0772642	-0.802986	0.421983	0.488705
FGFR3	10500.2	-0.58444	0.195494	-2.98956	0.00279377	0.00548318
IFI35	1189.71	1.55961	0.158298	9.85238	6.69409e-23	4.29269e-21
HEATR6	1090.25	0.0531623	0.0519133	1.02406	0.305808	0.370008
COASY	2516.62	0.00673158	0.0742106	0.0907092	0.927724	0.941876
PLEKHH3	1600.66	-0.319806	0.104552	-3.05881	0.00222215	0.00444515
MEF2A	5169	-0.172433	0.0944896	-1.82489	0.0680171	0.0978946
OTUD5	2394.97	-0.0220011	0.0566067	-0.388665	0.697524	0.747479
TFE3	2899.81	0.222148	0.0720631	3.08269	0.0020514	0.00413412
TBC1D25	759.605	0.0797399	0.0695508	1.1465	0.251589	0.312517
ACSL4	4370.78	0.966488	0.122071	7.91744	2.42447e-15	4.05654e-14
INPP5A	1225.93	-0.374078	0.083568	-4.47633	7.59359e-06	2.4288e-05
GPKOW	1103.45	0.0840288	0.0570213	1.47364	0.140579	0.18714
GRIPAP1	2032.65	-0.0987931	0.0601189	-1.64329	0.100322	0.138381
FTSJ1	2316.81	0.645661	0.079621	8.10917	5.09668e-16	9.70593e-15
PRR11	724.721	1.47547	0.139401	10.5844	3.52033e-26	4.12746e-24
REEP1	470.265	1.43094	0.282646	5.06264	4.13489e-07	1.66283e-06
ATP11A	2648.75	0.0207214	0.0680662	0.30443	0.7608	0.802587
POLR1A	4715.79	0.0972601	0.0627024	1.55114	0.120869	0.163394
LAPTM4A	7390.84	0.0744579	0.0674202	1.10439	0.269425	0.331787
TTC7A	2875.19	0.00719288	0.0683353	0.105259	0.916171	0.932674
IP6K2	3275.33	-0.644346	0.0643537	-10.0126	1.3422e-23	9.94683e-22
SRBD1	975.643	0.111554	0.0640259	1.74233	0.0814509	0.114893
KIF2A	2199.29	0.26545	0.0673485	3.94143	8.09961e-05	0.000213297
RASGRP2	185.585	0.00802062	0.165642	0.0484215	0.96138	0.969588
PSME4	6243.08	0.315688	0.0749184	4.21376	2.51152e-05	7.31119e-05
IFT80	438.409	0.0590057	0.104736	0.563374	0.57318	0.633413
SIRT2	2586.03	-0.310749	0.0780526	-3.98127	6.85473e-05	0.000183497
ERLEC1	2228.59	0.113679	0.0700827	1.62206	0.10479	0.143964
PPP2R5B	1062.73	0.168158	0.096448	1.74351	0.0812452	0.114623
PYGM	67.0074	-1.28866	0.240235	-5.36416	8.13276e-08	3.67589e-07
PITX1	2206.71	1.11334	0.23548	4.72798	2.26767e-06	7.99358e-06
MAST4	9706.41	-0.209495	0.0929696	-2.25337	0.0242357	0.0388182
ADGRF5	1321.54	-0.280936	0.14132	-1.98794	0.0468178	0.0700491
SDK2	1814.4	0.764225	0.199229	3.8359	0.000125104	0.000317837
NUP133	3133.31	0.113696	0.0510056	2.22908	0.0258085	0.0410735
NUCKS1	14385	0.220905	0.0840181	2.62926	0.0085572	0.0151604
VPS35	7464.53	0.298438	0.0666881	4.47513	7.63665e-06	2.44059e-05
DNAJA2	4928.77	0.0337344	0.0558199	0.604344	0.545615	0.607653
BCL3	834.259	0.236733	0.11711	2.02146	0.0432322	0.0653412
KCNAB2	996.622	0.214161	0.128398	1.66795	0.0953253	0.13215
ABCC9	1523.81	-1.06166	0.213649	-4.9692	6.72283e-07	2.61312e-06
GAL	1492.25	-2.34373	0.509983	-4.59571	4.3128e-06	1.44014e-05
CLEC2D	313.516	0.35158	0.162981	2.15719	0.030991	0.0484284
FUNDC1	502.782	0.120731	0.0706764	1.70823	0.0875937	0.122469
MAOB	592.972	-1.07285	0.221164	-4.85093	1.22883e-06	4.5555e-06
RORA	14924.6	-2.2296	0.170403	-13.0843	4.0491e-39	1.59039e-35
TGFBR3	3212.97	-2.1529	0.193464	-11.1282	9.15123e-29	2.05393e-26
KIAA1107	160.133	-0.0995641	0.170019	-0.585606	0.558141	0.619101
HES2	2934.66	0.501555	0.187393	2.67648	0.00743998	0.0133466
ATP1B3	12350.1	0.304677	0.117637	2.58997	0.00959831	0.0167984
NEDD4	3193.27	0.280611	0.0971571	2.88822	0.00387433	0.00735762
PIGB	457.138	0.151678	0.0823706	1.84141	0.0655612	0.094794
MAPK6	12260.7	0.491886	0.138365	3.55499	0.000377996	0.000877208
GNB5	1231.36	0.637809	0.104366	6.11128	9.8833e-10	6.226e-09
RAB27A	1246.94	0.0557395	0.0853395	0.653151	0.513659	0.577343
CECR5	1157.11	0.0964553	0.0753587	1.27995	0.200563	0.256516
UFD1L	2728.65	0.217897	0.0712052	3.06012	0.00221246	0.00442971
LRP6	2608.53	-0.581799	0.0829084	-7.01737	2.26085e-12	2.24812e-11
GUCY2C	110.448	-1.12731	0.439688	-2.5639	0.0103504	0.0179944
PHRF1	4000.33	-0.0528759	0.0731429	-0.722913	0.469734	0.53548
IKBKAP	2852.48	0.484911	0.0714998	6.78199	1.18529e-11	1.03745e-10
NUCB2	1618.53	0.244861	0.105653	2.3176	0.020471	0.0333839
PFN2	1765.8	1.287	0.175929	7.31547	2.56491e-13	2.99386e-12
PTPN3	4724.56	-0.894105	0.108494	-8.24107	1.70679e-16	3.50988e-15
SPTB	98.7958	-0.879629	0.219799	-4.00198	6.28158e-05	0.000169577
DAPP1	1814.92	0.217281	0.148456	1.46361	0.1433	0.190344
FGF10	63.22	-1.25293	0.367498	-3.40935	0.000651173	0.00145073
SLC44A1	9598.35	0.14433	0.0927078	1.55682	0.119513	0.161784
TMEM260	862.402	0.0380083	0.0826292	0.459986	0.645526	0.701145
SMG6	2350.91	-0.205078	0.0627845	-3.26639	0.00108929	0.00231487
EXOC5	4016.6	0.261821	0.0915131	2.86102	0.00422278	0.00796735
CLTCL1	615.402	0.0133373	0.103636	0.128693	0.897601	0.917993
FGF22	96.7671	-2.19805	0.256338	-8.5748	9.92555e-18	2.54804e-16
FSTL3	1439.48	1.40355	0.180271	7.78579	6.92798e-15	1.0476e-13
DGCR2	7725.32	-0.233133	0.0906754	-2.57107	0.0101385	0.0176514
RNF126	1973.57	0.029009	0.12287	0.236096	0.813358	0.847353
MNT	1088.51	-0.139901	0.0884759	-1.58123	0.113825	0.154993
ZXDC	1734.4	-0.173458	0.0638993	-2.71456	0.00663646	0.0120399
JMJD6	925.345	0.529749	0.0669808	7.90896	2.59544e-15	4.32112e-14
POLB	1074.55	0.0692058	0.121442	0.569869	0.568767	0.629111
ST6GALNAC1	372.382	0.634988	0.278688	2.27849	0.0226971	0.0366139
WIPI1	1892.36	0.117511	0.117929	0.996459	0.319027	0.383756
FRMPD1	956.204	-2.25713	0.25641	-8.80284	1.33396e-18	3.98439e-17
GBA2	3235.65	-0.840842	0.120108	-7.00072	2.54655e-12	2.50368e-11
NDST1	11001.8	-0.374041	0.0810182	-4.61675	3.89797e-06	1.31135e-05
ASNS	785.622	0.200712	0.113851	1.76293	0.0779121	0.110446
AP3M2	973.999	0.342656	0.0906487	3.78004	0.000156804	0.000391039
CNGB1	346.011	1.96918	0.328728	5.99029	2.09461e-09	1.24512e-08
ST6GALNAC2	2481.48	0.133324	0.139195	0.957826	0.338151	0.403607
PABPC1	44966.1	-0.000674222	0.0792976	-0.00850242	0.993216	0.994799
TESK2	679.749	-0.436355	0.110677	-3.94259	8.06065e-05	0.000212342
CFAP20	990.466	0.232798	0.0538118	4.32615	1.51739e-05	4.58367e-05
CSNK2A2	8079.16	-1.04255	0.0935878	-11.1398	8.03314e-29	1.85601e-26
PTPN21	2111.99	-0.935383	0.118698	-7.88039	3.26355e-15	5.33545e-14
EIF2B3	1230.75	0.108187	0.0687524	1.57358	0.115586	0.157091
CAMK2A	63.4126	0.453611	0.306863	1.47822	0.13935	0.185662
TCOF1	2889.55	0.772753	0.101453	7.61686	2.5992e-14	3.58526e-13
CDC42	15835.9	0.328269	0.0649624	5.05321	4.34447e-07	1.73856e-06
OSBPL3	2716.82	0.411027	0.0768066	5.35145	8.72533e-08	3.9219e-07
EPHA8	42.7953	2.08523	0.347438	6.00173	1.9523e-09	1.16939e-08
RAD18	802.604	0.376904	0.0947391	3.97833	6.94003e-05	0.00018556
ATP2B1	4645.49	0.100849	0.113443	0.888982	0.374013	0.439964
NCK2	3180.21	0.109485	0.0932159	1.17453	0.240182	0.300222
MAP4K4	8999.81	0.535234	0.0907434	5.89832	3.67216e-09	2.08449e-08
MGAT4A	1147.52	0.236002	0.14202	1.66175	0.0965632	0.13363
RPL31	22848.4	-0.407997	0.0807268	-5.05404	4.32553e-07	1.73142e-06
WDR1	18018.7	0.521199	0.0883529	5.89906	3.65583e-09	2.07816e-08
SNX13	3953.64	-0.237667	0.0910507	-2.61027	0.00904707	0.0159449
ARHGAP10	1670.67	-0.448008	0.0772805	-5.79716	6.74466e-09	3.64645e-08
RPS6KA2	1908.73	-0.274246	0.113847	-2.40889	0.0160009	0.0266784
ING3	514.857	0.0434127	0.0723464	0.600067	0.548462	0.610217
VASH1	1020.29	0.346687	0.136665	2.53676	0.0111883	0.0192994
LMCD1	773.433	-0.719667	0.177593	-4.05233	5.07108e-05	0.000139457
WBSCR22	1824.86	0.258876	0.0653233	3.963	7.40148e-05	0.000196726
SEL1L	7056.48	0.179019	0.0740864	2.41636	0.0156767	0.026213
TRIP13	741.464	1.79663	0.150396	11.946	6.81645e-33	3.56978e-30
ATP6AP1	4830.98	0.0346181	0.0788657	0.43895	0.660698	0.714891
TCF3	2795.77	0.467512	0.111218	4.20358	2.62726e-05	7.61846e-05
TRIB2	1625.45	0.38581	0.118943	3.24365	0.00118009	0.00249131
DAZAP1	4138.23	0.180605	0.0719978	2.50848	0.0121251	0.020783
MBD3	2257.58	0.0833321	0.113843	0.731994	0.464172	0.529909
HLTF	1447.16	0.77295	0.128178	6.03031	1.6365e-09	9.93853e-09
FAM50A	1503.94	0.316773	0.0919766	3.44406	0.000573054	0.00128894
FAM3A	1451.17	0.0233793	0.0882789	0.264834	0.791137	0.82814
CPSF1	2657.44	0.0334364	0.0856945	0.390181	0.696402	0.746889
MYO3B	390.858	1.41143	0.318793	4.42743	9.53622e-06	2.99407e-05
CYBRD1	7090.28	-0.939103	0.211363	-4.44308	8.86817e-06	2.7997e-05
CDH19	143.233	-1.82822	0.282986	-6.46047	1.04378e-10	7.73164e-10
PDCD2	2076.32	0.164899	0.0530723	3.10706	0.00188959	0.0038336
SLC6A15	775.076	1.65758	0.258877	6.40297	1.52381e-10	1.09468e-09
RDH11	4165.56	-0.570773	0.138004	-4.13591	3.53553e-05	0.000100174
PRKACA	1526.69	-0.129225	0.0741851	-1.74193	0.0815211	0.114955
ADGRL1	1378.31	-0.366259	0.130527	-2.806	0.00501615	0.0093331
ACTN1	15892	0.618415	0.128702	4.80503	1.5473e-06	5.62982e-06
ZFYVE26	3866.06	0.0323609	0.0542991	0.595975	0.551192	0.612778
RPS6KA6	159.406	-1.41304	0.281063	-5.02748	4.96977e-07	1.97371e-06
EPN2	3459.8	-0.524548	0.0836248	-6.27263	3.54999e-10	2.40198e-09
PTPN18	1240.72	0.100651	0.0976852	1.03036	0.302842	0.366814
LIMS2	309.089	-1.42125	0.157756	-9.00919	2.07585e-19	7.12091e-18
SPEG	439.83	0.404873	0.193442	2.09299	0.0363503	0.0559626
LNX1	1272.39	-1.19493	0.181211	-6.59415	4.27697e-11	3.38858e-10
ALDH3A2	8795.28	-1.25842	0.117609	-10.7001	1.01712e-26	1.36581e-24
TFRC	8492.9	0.783112	0.154332	5.07419	3.89144e-07	1.57249e-06
SREBF1	5843.37	-0.304535	0.123279	-2.47028	0.0135006	0.022891
AFF4	10753.7	0.0440472	0.0587031	0.750339	0.453051	0.518796
UBE2D1	698.617	0.47358	0.117146	4.04265	5.28505e-05	0.000144935
MPP5	1956.85	0.11203	0.0806001	1.38995	0.164544	0.21525
RHOBTB1	663.906	-0.201165	0.129078	-1.55848	0.119119	0.161362
SMC1A	6368.22	0.239059	0.0672299	3.55585	0.000376763	0.000874863
HSD17B10	3395.72	-0.126929	0.0719179	-1.76492	0.077578	0.110052
MARK2	3527.53	-0.0359165	0.0741392	-0.484447	0.628069	0.684441
HMMR	579.551	1.6023	0.165972	9.65405	4.72529e-22	2.62329e-20
CHFR	1871.29	-0.09941	0.0800274	-1.2422	0.214163	0.271808
TRHDE	125.743	-0.590558	0.338518	-1.74454	0.0810653	0.114434
P4HA2	3310.79	1.15197	0.138557	8.31408	9.24658e-17	1.99825e-15
FCGR2B	432.349	0.0800782	0.19525	0.410131	0.681709	0.733685
NFATC3	2439.48	-0.172769	0.0479282	-3.60474	0.000312468	0.000736341
TRNT1	668.08	-0.0896944	0.0979669	-0.915558	0.359899	0.425877
ACADVL	11307.7	-0.879502	0.108112	-8.13513	4.11506e-16	7.95223e-15
STK10	3555.77	-0.194761	0.0921947	-2.1125	0.0346438	0.0536087
FBXW11	3694.9	-0.0443295	0.0630444	-0.703147	0.481964	0.547227
ACAP1	537.634	0.60277	0.166419	3.622	0.000292335	0.000692741
CRMP1	118.608	0.331219	0.292511	1.13233	0.257496	0.318997
EVC	2251.88	-0.0140918	0.0999973	-0.140922	0.887932	0.910356
DERL2	1459.39	0.208666	0.0504865	4.1331	3.57898e-05	0.000101332
SIDT1	196.639	0.609239	0.205608	2.9631	0.00304555	0.00593067
NDE1	2749.06	0.540181	0.0938549	5.7555	8.63881e-09	4.59615e-08
MRVI1	702.589	-0.909347	0.151722	-5.9935	2.05375e-09	1.22314e-08
TMEM38A	147.635	0.0598256	0.219592	0.27244	0.785284	0.823165
AP1M1	1704.21	0.201355	0.0840612	2.39533	0.0166052	0.0275893
PVR	1570.55	0.865118	0.108578	7.96771	1.61635e-15	2.78754e-14
XRCC1	939.886	-0.0717458	0.0695547	-1.0315	0.302306	0.366448
SCARB1	1683.46	-0.354425	0.134833	-2.62861	0.00857342	0.015184
CYP2W1	39.8989	-2.42685	0.365611	-6.63778	3.18436e-11	2.57619e-10
MCM2	2934.46	1.01988	0.129026	7.90452	2.68975e-15	4.45297e-14
MOV10L1	45.5236	1.12278	0.251793	4.45915	8.2286e-06	2.61118e-05
PANX2	95.4748	2.19561	0.24231	9.06116	1.29069e-19	4.6323e-18
SELO	856.516	-0.00632825	0.0845129	-0.0748791	0.940311	0.952435
TP63	23995.4	0.301688	0.133562	2.2588	0.0238961	0.038334
ALPK1	1732.12	-0.0716151	0.0996796	-0.718453	0.472478	0.538257
LLGL2	2885.8	-0.423899	0.146019	-2.90304	0.00369565	0.00705668
PDE8A	1819.78	0.22603	0.0704383	3.20891	0.0013324	0.00278592
CLCN4	234.45	-1.14415	0.206545	-5.53947	3.0338e-08	1.47979e-07
NLE1	837.557	-0.063866	0.0733872	-0.87026	0.384158	0.450209
SDHA	5084.77	0.493633	0.10774	4.5817	4.61202e-06	1.529e-05
SMARCE1	2259.34	-0.0310965	0.072583	-0.428427	0.668341	0.721868
GSDMB	287.919	-0.049243	0.163168	-0.301792	0.76281	0.804384
KDM5A	7444.36	-0.135804	0.0504147	-2.69373	0.0070657	0.0127392
ADAM11	76.4545	-1.00169	0.184915	-5.417	6.06088e-08	2.80644e-07
PPP2R3A	4589.44	-0.380925	0.124543	-3.05858	0.00222389	0.00444636
FERMT2	1247.84	-0.303588	0.195049	-1.55647	0.119596	0.161869
ABCB11	84.1983	0.0733892	0.313192	0.234326	0.814732	0.848485
DHRS9	1301.15	0.324982	0.297641	1.09186	0.274895	0.337518
PTGS2	2191.78	2.66538	0.276359	9.64466	5.17839e-22	2.85465e-20
IGF2BP2	1019.83	2.01977	0.194239	10.3984	2.52084e-25	2.58856e-23
MAP3K13	1322.96	0.64703	0.0829839	7.79705	6.33708e-15	9.64747e-14
ST6GAL1	1762.85	0.328653	0.185179	1.77478	0.0759341	0.107983
TBX21	47.0213	1.103	0.25339	4.35298	1.34302e-05	4.10111e-05
FRY	2434.33	-1.52861	0.154156	-9.91604	3.54559e-23	2.42195e-21
PICALM	11386.7	0.27548	0.0691103	3.98609	6.71703e-05	0.00018018
NSF	1805.89	-0.146332	0.0642476	-2.27763	0.0227488	0.0366796
GLI2	278.354	-1.03092	0.199545	-5.16637	2.38683e-07	1.00347e-06
CLASP1	5573.46	-0.268687	0.0452588	-5.93667	2.90861e-09	1.68314e-08
MRPS34	1910.65	0.254732	0.0806375	3.15897	0.00158327	0.00326184
NOTCH3	13921.2	-0.602504	0.139343	-4.3239	1.53295e-05	4.62536e-05
CLNS1A	3146.46	0.369761	0.0619499	5.9687	2.3915e-09	1.4046e-08
PPP2R2C	5984.21	0.285987	0.189304	1.51073	0.130858	0.175583
TEAD2	848.986	0.763046	0.151742	5.02857	4.94146e-07	1.96346e-06
EED	769.813	0.298895	0.0781121	3.82649	0.000129986	0.000329229
TSG101	2203.06	0.0991901	0.0553585	1.79178	0.0731683	0.104476
NCBP3	1754.66	-0.100072	0.0524353	-1.90849	0.0563276	0.0826605
ATP2A3	1297.46	0.196593	0.194022	1.01325	0.310939	0.375436
CA12	11978.4	-0.0228559	0.131895	-0.173289	0.862425	0.887855
MGLL	3909.72	-0.576098	0.129052	-4.46409	8.0409e-06	2.5573e-05
NTN4	885.979	-0.208877	0.180395	-1.15788	0.246912	0.307558
BCS1L	786.843	0.00274894	0.0738324	0.0372321	0.9703	0.976265
NUAK1	2271.78	-0.74517	0.15056	-4.94932	7.44714e-07	2.87122e-06
DPP8	2982.94	-0.0208108	0.0673154	-0.309154	0.757205	0.799385
SLC24A1	583.753	-0.220164	0.07557	-2.91338	0.00357536	0.00685721
ZNF532	4817.56	0.44355	0.085531	5.18584	2.1504e-07	9.08931e-07
SCARF1	551.973	0.428478	0.136092	3.14845	0.00164138	0.00337095
LMAN1	6745.36	0.365304	0.090379	4.04192	5.30161e-05	0.000145313
HACD3	3118.51	0.546882	0.0953456	5.73579	9.70617e-09	5.11552e-08
IPCEF1	238.086	0.319498	0.173133	1.84539	0.0649803	0.0939973
ZZEF1	6390.81	-0.30146	0.0514097	-5.86387	4.52189e-09	2.52644e-08
ENO1	70775.8	0.808457	0.112621	7.17855	7.04537e-13	7.69748e-12
MYDGF	1676.1	0.488578	0.0894181	5.46398	4.65589e-08	2.19402e-07
ANO8	1147.88	-1.19811	0.127654	-9.38566	6.25253e-21	2.84735e-19
TUBE1	445.703	-0.496017	0.108352	-4.57782	4.69849e-06	1.55603e-05
ARHGEF10L	4185.72	-0.896036	0.105116	-8.52424	1.53814e-17	3.84804e-16
TXK	125.74	-0.244654	0.164678	-1.48565	0.137371	0.18334
WSCD2	142.475	-0.449624	0.360186	-1.24831	0.211917	0.269241
ACTR6	722.256	0.3509	0.112507	3.11891	0.00181521	0.00369413
TIPIN	306.279	0.62739	0.085324	7.35303	1.93767e-13	2.30453e-12
SRI	1753.9	0.536761	0.0789096	6.80222	1.03017e-11	9.12345e-11
EIF4G3	5197.21	0.0284565	0.0615647	0.462221	0.643923	0.699583
NUP37	844.384	0.78093	0.0863339	9.04546	1.49039e-19	5.21504e-18
SEMA3A	345.561	-0.0609594	0.262639	-0.232103	0.816458	0.850114
GTSE1	434.576	1.34008	0.158005	8.48128	2.22734e-17	5.39261e-16
SEMA3C	7982.99	0.0590976	0.132553	0.445841	0.655712	0.710559
TTC38	914.828	-0.620991	0.143769	-4.31936	1.56483e-05	4.71158e-05
ACAT1	1603.65	-0.787241	0.0956106	-8.23382	1.8133e-16	3.69975e-15
GRAMD4	3173.45	-0.367261	0.0865844	-4.24165	2.21882e-05	6.51101e-05
CELSR1	8545.68	0.250917	0.123815	2.02655	0.0427081	0.0646485
ZNF638	6852.12	-0.0913196	0.0830762	-1.09923	0.271669	0.333975
SLC25A40	661.366	0.250364	0.104399	2.39815	0.0164783	0.0274129
TIMM21	636.359	0.0857492	0.0651684	1.31581	0.188238	0.242451
ADD2	108.904	0.42323	0.269832	1.56849	0.116766	0.158489
RASAL2	3543.68	-0.14778	0.0784005	-1.88493	0.0594387	0.0868448
VPS9D1	739.957	0.324699	0.0947819	3.42575	0.0006131	0.00137292
ZNF37A	1499.81	0.0823966	0.0864805	0.952776	0.340703	0.406438
MARK3	4758.24	0.553199	0.0785008	7.04704	1.82758e-12	1.85725e-11
SLC25A3	14655.8	0.0296086	0.0656672	0.450888	0.65207	0.707066
FNDC3B	6257.34	0.808686	0.105951	7.63263	2.3002e-14	3.21231e-13
FOSL2	17610.3	-0.110155	0.0752705	-1.46346	0.143342	0.190383
CACNG4	36.1434	1.46269	0.351865	4.15698	3.22487e-05	9.19541e-05
FRYL	7228	0.310409	0.078898	3.93431	8.34351e-05	0.000219318
TMEM131	5009.4	-0.243324	0.0698492	-3.48356	0.000494795	0.00112549
FSCN1	11406.6	1.01606	0.16789	6.0519	1.43148e-09	8.7612e-09
ACTB	175841	0.67941	0.0951729	7.13869	9.42274e-13	1.00777e-11
MOCOS	1430.62	0.557388	0.156649	3.5582	0.000373406	0.00086758
PLD1	3869.26	-0.631574	0.102057	-6.18845	6.07575e-10	3.94284e-09
ATP12A	4509.16	-0.856568	0.349996	-2.44736	0.0143905	0.0242404
WDR62	533.356	0.254129	0.121867	2.0853	0.0370419	0.0569104
DLG1	5292.19	-0.0846827	0.0829224	-1.02123	0.307146	0.371484
RAB7A	9530.23	0.257057	0.0828459	3.10283	0.00191677	0.00388388
BCAP29	2475.77	-0.0471815	0.121504	-0.388313	0.697784	0.747606
SEC31B	273.449	-0.590211	0.158916	-3.71399	0.000204016	0.000497872
SART3	3032.73	0.0706157	0.042319	1.66865	0.0951866	0.131986
ARHGAP15	356.451	0.51858	0.199127	2.60427	0.00920692	0.0161928
EXOSC7	1205.59	-0.331298	0.0765446	-4.32816	1.50357e-05	4.54632e-05
KIFAP3	2008.8	0.169974	0.076604	2.21887	0.0264957	0.0420522
MKRN2	1793.47	-0.125764	0.0621438	-2.02375	0.0429954	0.065027
MCM6	2152.44	0.654965	0.101513	6.45201	1.10377e-10	8.13547e-10
REXO2	2072.34	0.0481988	0.089744	0.53707	0.591219	0.649965
RBM7	805.229	0.288971	0.0892413	3.23808	0.00120335	0.00253566
RBMS2	1053.83	0.171667	0.107057	1.60351	0.108822	0.149032
BAZ2A	6553.88	-0.0224202	0.0665102	-0.337094	0.736046	0.780984
PTPN23	1716.72	-0.347359	0.0935008	-3.71504	0.000203174	0.000495971
MLH1	1505.67	-0.0268872	0.0619099	-0.434295	0.664074	0.7181
UNG	2196.57	-0.199486	0.0983908	-2.02748	0.0426129	0.0645355
FMO4	204.611	0.0307347	0.11788	0.260729	0.794302	0.830844
KLHL20	1206.39	-0.132123	0.0455408	-2.9012	0.00371738	0.00709091
RGS11	56.1673	-1.47362	0.198091	-7.43912	1.01361e-13	1.26992e-12
SLC46A1	495.873	0.832039	0.173124	4.80602	1.53966e-06	5.60853e-06
PLXNA2	3643.25	-0.102039	0.108361	-0.941659	0.346367	0.412568
SPAG5	1107.52	1.09388	0.120491	9.07852	1.10064e-19	4.0308e-18
ANKRD13A	5590.87	-0.10261	0.095077	-1.07923	0.280486	0.343283
TPD52	2561.02	-0.199641	0.137204	-1.45507	0.14565	0.193139
ACACB	1627.22	-2.05024	0.215705	-9.50484	2.0035e-21	9.7452e-20
TRAF4	1834.5	1.02197	0.114141	8.9536	3.44062e-19	1.12616e-17
PAG1	2472.95	0.208207	0.104468	1.99303	0.0462587	0.0693615
GPATCH1	591.549	-0.136277	0.0579214	-2.35279	0.0186331	0.0306282
ICAM3	642.006	0.572185	0.157785	3.62635	0.000287451	0.000681888
NT5C2	3833.15	0.23759	0.0953031	2.493	0.0126671	0.0216223
MCAM	5790.77	-0.139266	0.155002	-0.898478	0.368931	0.434927
GPC4	358.187	0.0840806	0.235785	0.356599	0.721392	0.767899
MBNL3	2768.06	-0.27434	0.12412	-2.21027	0.0270864	0.0428856
CAMSAP3	1580.83	-0.942197	0.164673	-5.72164	1.055e-08	5.52506e-08
RAP1GAP	418.537	0.727726	0.186733	3.89716	9.73284e-05	0.000252165
XAB2	1728.46	-0.0962673	0.0740999	-1.29916	0.19389	0.248996
ARHGEF1	3382.75	0.377139	0.0769303	4.90235	9.46981e-07	3.58197e-06
STXBP2	876.566	0.286269	0.0757022	3.78151	0.00015588	0.000389228
MAP2K7	1251.13	-0.116518	0.0842159	-1.38357	0.166491	0.217525
DGKD	907.887	0.271111	0.0864327	3.13666	0.00170881	0.00349846
CTTNBP2	204.423	-1.27413	0.186466	-6.83307	8.31171e-12	7.49628e-11
RARB	98.0873	0.551162	0.221777	2.48521	0.0129474	0.0220435
TOP2B	8153.37	-0.3512	0.0746296	-4.70591	2.52731e-06	8.83349e-06
TM9SF3	9612.08	-0.0403924	0.0936283	-0.431413	0.666168	0.720017
NFKB2	1645.82	0.501706	0.0973553	5.15335	2.55875e-07	1.07087e-06
UBE2T	369.006	1.35466	0.124757	10.8583	1.82025e-27	2.80371e-25
PPP1R12B	3027.19	-0.53027	0.121425	-4.36707	1.25925e-05	3.86181e-05
DNAJC10	3745.71	0.37393	0.0761283	4.91184	9.02256e-07	3.42565e-06
GTF3C1	9229.76	-0.463805	0.0639706	-7.25028	4.15921e-13	4.70449e-12
IL4R	7197.52	0.628483	0.132877	4.72983	2.24713e-06	7.93005e-06
USP33	3311.92	0.156807	0.0802284	1.9545	0.050642	0.0752233
PAK3	140.762	-1.07114	0.295134	-3.62933	0.000284154	0.000674373
CAPN6	63.5909	-1.48065	0.32086	-4.61462	3.93814e-06	1.32347e-05
SNRPA	1628.68	0.199798	0.0742339	2.69146	0.00711401	0.0128204
EXOSC5	656.772	0.165666	0.0921649	1.79749	0.0722572	0.103325
DYNC1I2	4907.67	0.0768791	0.0650286	1.18224	0.237112	0.297
APBB1IP	398.071	0.374477	0.189161	1.97967	0.0477405	0.0713518
LRCH4	907.891	-0.0627724	0.0810191	-0.774785	0.438467	0.504612
FAM76B	691.432	0.079168	0.101158	0.782614	0.433854	0.49991
SIRT6	506.309	0.192174	0.0887313	2.1658	0.0303265	0.0475084
TYR	610.659	-1.89343	0.365083	-5.18631	2.14498e-07	9.06884e-07
POLD3	1257.9	0.360565	0.0573259	6.28974	3.17994e-10	2.16465e-09
CAPZB	7305.5	0.23892	0.0639417	3.73653	0.000186575	0.000458513
GPR137B	1247.05	-0.234411	0.0901071	-2.60147	0.00928242	0.0163146
NAALAD2	48.7081	-1.60736	0.301143	-5.33753	9.42227e-08	4.21387e-07
JADE1	1348.96	-0.823602	0.124597	-6.61011	3.84038e-11	3.0612e-10
SLC25A43	1917.71	0.116249	0.0932049	1.24724	0.21231	0.269675
UBE2A	2586.51	0.562798	0.0762954	7.37657	1.62424e-13	1.9675e-12
FGFR1	2139.79	-0.781743	0.189116	-4.13366	3.5703e-05	0.000101108
FBLN1	7520.69	-1.09501	0.214347	-5.10858	3.24593e-07	1.33186e-06
ITGA8	449.792	-0.767134	0.190534	-4.02624	5.66763e-05	0.000154483
CST7	331.115	1.034	0.240641	4.29686	1.73233e-05	5.17329e-05
MAP2	2932.93	-1.02708	0.21204	-4.84379	1.27388e-06	4.70695e-06
PIAS2	1133.48	-0.175536	0.0775893	-2.26238	0.023674	0.0380115
AMPH	72.3963	0.235763	0.229801	1.02595	0.304917	0.369015
ARAF	1974.68	0.106837	0.060543	1.76466	0.0776217	0.110104
MCCC1	1747.59	-0.8194	0.104059	-7.87441	3.42361e-15	5.57393e-14
LAMP3	1277.71	0.980432	0.178801	5.48337	4.17292e-08	1.98488e-07
FAP	1064.66	1.08276	0.226213	4.78648	1.6973e-06	6.13301e-06
NEBL	4504.49	-1.26939	0.159269	-7.97013	1.5851e-15	2.74268e-14
ACER3	2020.79	0.572773	0.104306	5.49127	3.99054e-08	1.90563e-07
UBE2K	4058.07	0.210366	0.0843804	2.49306	0.0126646	0.0216206
PIK3C3	2353.3	-0.263111	0.0710254	-3.70446	0.000211842	0.000515369
N4BP2	2260.48	0.107032	0.0811365	1.31916	0.187115	0.241142
TIGAR	734.615	0.470149	0.152677	3.07936	0.00207445	0.00417681
TULP3	1132.92	-0.179973	0.0757204	-2.37681	0.0174632	0.0288896
SYNJ2	1961.3	0.482483	0.0936061	5.15439	2.54454e-07	1.06521e-06
ADCY2	341.447	-2.39334	0.280242	-8.54025	1.3393e-17	3.37209e-16
PPP2R5C	6682.62	0.190554	0.0554824	3.43449	0.000593673	0.00133208
PMS2P1	280.792	0.0314915	0.0552854	0.569616	0.568938	0.629256
GNB1	12639.9	0.425014	0.057576	7.38178	1.56184e-13	1.89776e-12
HOXA9	195.652	-0.55169	0.274359	-2.01083	0.0443433	0.0668341
EDN1	857.383	0.291124	0.170527	1.70721	0.0877838	0.122704
MLLT10	2169.26	-0.292347	0.0718007	-4.07164	4.6683e-05	0.000129126
ZCWPW1	190.249	-0.059853	0.154635	-0.387061	0.698711	0.748038
ADCYAP1R1	169.444	-0.941961	0.250017	-3.76759	0.000164832	0.000409112
P2RY10	118.047	0.851773	0.229402	3.71301	0.000204811	0.000499656
ITM2A	885.377	-1.48991	0.204906	-7.2712	3.563e-13	4.05934e-12
NRDC	8312.31	-0.234349	0.0550059	-4.26044	2.04029e-05	6.02764e-05
VDAC3	3254.41	0.226773	0.0674882	3.36019	0.0007789	0.00170415
PCM1	8040.39	-0.151683	0.0800733	-1.8943	0.0581847	0.0851472
TNRC6C	1136.74	-0.420516	0.0957921	-4.38989	1.13409e-05	3.51157e-05
CBFA2T2	1643.05	-0.297255	0.0821844	-3.61692	0.000298125	0.000705398
BRINP1	144.911	0.993051	0.355887	2.79036	0.00526497	0.00974872
ITCH	5432.88	0.164842	0.0618467	2.66534	0.00769111	0.0137641
TP53INP2	1325.43	-0.59058	0.145874	-4.04855	5.15359e-05	0.000141528
SDF4	4227.91	0.236306	0.0780146	3.02899	0.00245369	0.00486589
TP73	1048.41	-0.0224982	0.158225	-0.142191	0.886929	0.909625
TOLLIP	4742.94	-0.395911	0.098995	-3.99931	6.35283e-05	0.000171258
UBE2D4	630.383	-0.386744	0.0714455	-5.41313	6.19335e-08	2.86103e-07
RUNX1T1	444.239	-1.4395	0.203766	-7.06444	1.61262e-12	1.65377e-11
THOC1	1151.91	0.00874631	0.0929018	0.0941457	0.924993	0.940011
FKBP7	226.924	0.0660719	0.167087	0.395435	0.692522	0.743387
OSBPL6	1133.44	-0.765972	0.115112	-6.65413	2.84978e-11	2.32345e-10
SLC1A3	1538.13	0.523624	0.153944	3.40139	0.000670442	0.00148923
XRCC5	16762.8	0.177273	0.0518953	3.41598	0.000635531	0.0014183
LXN	367.636	-0.223403	0.104164	-2.14473	0.0319747	0.0498191
SP140	232.82	0.989712	0.215289	4.59714	4.28334e-06	1.43121e-05
MKNK1	1870.28	0.263054	0.0688875	3.8186	0.000134212	0.000339113
TNS1	6572.06	-1.1855	0.156167	-7.59124	3.16854e-14	4.29145e-13
REXO1	1316.35	0.0669732	0.0959096	0.698295	0.484993	0.5502
SAR1A	5441.79	0.437446	0.0639886	6.83631	8.12586e-12	7.34554e-11
CDC14A	486.711	-0.889868	0.135948	-6.54563	5.92433e-11	4.59186e-10
RAPGEF3	889.536	0.594242	0.140516	4.229	2.34736e-05	6.86e-05
CEACAM1	487.363	0.563455	0.272251	2.06962	0.0384881	0.0589133
SENP1	1393.93	0.333188	0.0502685	6.62816	3.39902e-11	2.73576e-10
DUSP13	35.8437	-1.31757	0.282785	-4.65928	3.17314e-06	1.08684e-05
CIC	3746.5	0.0287563	0.101918	0.282151	0.777827	0.816493
LIPE	304.641	-1.22334	0.203954	-5.99812	1.99617e-09	1.19156e-08
FDFT1	7195.6	-0.682506	0.133596	-5.10871	3.24361e-07	1.33125e-06
PAFAH1B3	543.004	0.613829	0.10913	5.62474	1.85782e-08	9.41861e-08
OPHN1	960.671	-0.621724	0.104344	-5.95839	2.54739e-09	1.48615e-08
KIF22	2191.99	0.301005	0.0782666	3.84589	0.000120115	0.000306004
CARMIL1	2630.58	0.234571	0.0670781	3.49699	0.000470548	0.00107469
PGM1	3159.85	-0.224006	0.106689	-2.09961	0.0357632	0.0551616
DDX1	5881.47	0.0746901	0.062882	1.18778	0.23492	0.29461
DNM2	8586.23	-0.234684	0.0725198	-3.23614	0.00121159	0.00255062
EPB41L2	2035.67	-0.448551	0.153467	-2.92279	0.00346911	0.00667523
RIMS1	104.628	-2.63534	0.412298	-6.39182	1.63925e-10	1.17171e-09
MOXD1	1697.29	-0.471344	0.16473	-2.86131	0.0042189	0.00796099
STX7	3208.5	-0.0350966	0.0914613	-0.383732	0.701177	0.750218
RABL2B	283.708	-0.142052	0.0756673	-1.87733	0.0604731	0.088233
KEAP1	3403.95	0.0477852	0.0776708	0.615227	0.538405	0.600687
DDX43	105.763	0.505732	0.316648	1.59714	0.110234	0.150716
PTPRH	127.283	2.48413	0.230808	10.7628	5.16024e-27	7.50671e-25
DCT	3766.86	-3.07754	0.382144	-8.05333	8.0569e-16	1.46677e-14
SLC35C2	1837.67	0.0716603	0.0520173	1.37762	0.168319	0.21964
CRYBG3	2825.94	-0.460843	0.0804005	-5.73184	9.93462e-09	5.22191e-08
RFX3	475.26	-0.656916	0.131051	-5.01269	5.36741e-07	2.12198e-06
RIF1	6771.36	0.236328	0.0903616	2.61535	0.00891352	0.0157349
RAB21	3718.13	0.129524	0.0776331	1.66841	0.0952348	0.132036
SLC4A4	35.7016	-0.588088	0.237594	-2.47518	0.0133169	0.0226137
SMARCA2	7015.25	-0.81104	0.0850907	-9.53147	1.55068e-21	7.70686e-20
SESN1	1468.84	-0.77005	0.0998094	-7.71521	1.20785e-14	1.76034e-13
MID2	1386.62	-0.969102	0.118621	-8.16977	3.08991e-16	6.0834e-15
COL5A3	3608.49	0.22044	0.151551	1.45456	0.14579	0.193308
SRCAP	5531.34	-0.0899915	0.0872417	-1.03152	0.302298	0.366448
PUM3	2341.3	0.090706	0.0968306	0.936749	0.348888	0.415224
CHRNA3	95.7338	-1.46406	0.275533	-5.31357	1.07499e-07	4.76421e-07
CNOT4	1254.38	-0.102155	0.06709	-1.52266	0.127843	0.171935
PSEN1	4493.05	0.133275	0.0522278	2.5518	0.0107168	0.0185656
CPOX	821.998	0.519367	0.0796836	6.51787	7.13127e-11	5.4309e-10
CLDND1	2103.99	0.191803	0.0926055	2.07119	0.0383411	0.0587054
MOK	356.592	-0.134764	0.117308	-1.1488	0.250637	0.311581
HSP90AA1	28828.3	0.555167	0.0802746	6.91584	4.65101e-12	4.35471e-11
RBL1	1027.25	0.778535	0.0996843	7.81001	5.71841e-15	8.80804e-14
DLGAP4	3444.37	-0.460695	0.0881139	-5.2284	1.7098e-07	7.33351e-07
IGSF9B	306.305	-0.900896	0.19946	-4.51669	6.28148e-06	2.03986e-05
CROCCP3	181.198	-0.539806	0.132354	-4.07852	4.53239e-05	0.000125699
NDC80	608.113	1.56224	0.128617	12.1464	5.99588e-34	4.48578e-31
AP4E1	2224.43	0.0995122	0.0861511	1.15509	0.248054	0.308744
RSBN1	1538.54	-0.0845179	0.0766733	-1.10231	0.270326	0.332532
MAGI3	1208.38	0.36141	0.0970254	3.7249	0.000195393	0.000478985
CXCL2	192.212	1.48054	0.247758	5.97575	2.29035e-09	1.35277e-08
COL4A4	437.035	0.00382401	0.299778	0.0127562	0.989822	0.992096
TCF7	503.396	0.0258064	0.130064	0.198413	0.842722	0.872028
OSTM1	1841.13	0.593955	0.104077	5.70685	1.15084e-08	5.99297e-08
IMPG2	58.5234	0.111657	0.152614	0.731633	0.464393	0.530123
PCNP	3664.63	0.228148	0.077443	2.94602	0.00321893	0.00623353
EXD2	997.133	0.137777	0.0648685	2.12395	0.0336745	0.0522477
ARG2	627.538	-0.172827	0.228801	-0.755361	0.450033	0.515942
MEF2C	1321.69	-0.333824	0.173843	-1.92026	0.0548252	0.0807195
PTPRC	4258.63	0.956146	0.196175	4.87395	1.09391e-06	4.10079e-06
PKP1	105252	-0.491903	0.159315	-3.08761	0.00201772	0.00407356
UBA5	1539.33	0.0249106	0.0800992	0.310997	0.755803	0.798119
STK17B	3914.08	0.583841	0.112183	5.20438	1.94649e-07	8.27641e-07
CDC14B	1221.26	-0.0768756	0.104583	-0.73507	0.462297	0.528076
ZNF510	993.8	-0.153017	0.0947479	-1.61499	0.106314	0.145864
ZNF506	1008.38	-0.275105	0.117788	-2.3356	0.0195121	0.0319627
JMJD4	1054.44	0.0378598	0.0858507	0.440997	0.659216	0.713582
DUSP12	632.963	0.353525	0.0644855	5.48224	4.19985e-08	1.99649e-07
AACS	3722.25	-0.993779	0.123072	-8.07481	6.75809e-16	1.24913e-14
KIAA0141	1749.41	-0.302377	0.0612149	-4.93959	7.82863e-07	3.00796e-06
CADPS2	620.809	0.00779334	0.171553	0.045428	0.963766	0.971059
PCDHB4	71.8651	-1.10691	0.202302	-5.47157	4.46073e-08	2.11084e-07
PCDHGA2	64.088	-0.984207	0.202285	-4.86544	1.14201e-06	4.25978e-06
HSPB11	690.566	0.639945	0.0871348	7.34431	2.06826e-13	2.45056e-12
PHLPP1	2077.05	-0.472604	0.0921966	-5.12605	2.95889e-07	1.22238e-06
ATP8B1	2832.25	0.0136718	0.0981421	0.139306	0.889209	0.91113
IL12RB2	1045.55	1.67633	0.228604	7.33291	2.25214e-13	2.65641e-12
SMARCD3	519.437	-0.898156	0.181892	-4.93786	7.89846e-07	3.03183e-06
WDR70	1591.47	0.0655638	0.0546585	1.19952	0.230327	0.289493
FYB	1598.42	0.835469	0.196669	4.24811	2.15586e-05	6.34164e-05
STRADB	348.851	0.415262	0.113362	3.66314	0.000249146	0.000598248
BZW1	10465.7	0.53479	0.10771	4.96509	6.86691e-07	2.66451e-06
PGR	109.284	-1.44155	0.223258	-6.45686	1.06896e-10	7.90329e-10
C1QTNF3	153.774	-0.944604	0.228207	-4.13923	3.4847e-05	9.88055e-05
ME2	1538.23	0.697227	0.0919396	7.58353	3.36275e-14	4.53107e-13
C5orf22	1201.02	0.474824	0.0774805	6.1283	8.88235e-10	5.64525e-09
CCNT2	2463.07	0.0212851	0.0784437	0.271342	0.786128	0.823885
FAM135A	3816.18	-0.376695	0.126891	-2.96864	0.00299117	0.00583707
EPB41L3	2233.73	0.025447	0.161663	0.157408	0.874923	0.899131
COBLL1	4192.07	-0.177265	0.106965	-1.65722	0.0974752	0.134797
DLG3	2049.68	-0.346579	0.0909714	-3.80975	0.000139106	0.000350335
KCNK2	162.631	-1.44937	0.275888	-5.25345	1.49279e-07	6.45093e-07
SERTAD4	1162.76	-0.886541	0.149427	-5.93294	2.97552e-09	1.71869e-08
TRAF5	592.812	0.286354	0.135479	2.11364	0.0345463	0.0534712
MRPL22	731.031	0.249957	0.0641942	3.89376	9.87035e-05	0.000255517
GEMIN5	1798.37	0.112239	0.0752159	1.49223	0.13564	0.181364
NFE2L1	17461.8	0.61358	0.103986	5.90059	3.62211e-09	2.06334e-08
SEMA5B	128.609	-0.570878	0.274696	-2.07822	0.0376894	0.057809
GSK3B	5130.02	0.106958	0.0598415	1.78735	0.0738812	0.105375
ITGB5	8831.81	-0.0650819	0.114938	-0.566235	0.571234	0.631543
ERC1	6187.34	-0.013456	0.0754409	-0.178365	0.858437	0.885025
XPO1	8592.91	0.449451	0.0928193	4.84222	1.28396e-06	4.73862e-06
RNF13	3349.59	0.233237	0.0765626	3.04636	0.00231633	0.00461415
PALB2	1529.73	0.43721	0.0630095	6.9388	3.95438e-12	3.7426e-11
DOPEY1	3351.74	-0.592639	0.0901997	-6.5703	5.0214e-11	3.93668e-10
LYRM2	1435.29	0.283862	0.0581433	4.88211	1.04954e-06	3.94956e-06
BCKDHB	696.991	-0.961707	0.137356	-7.00155	2.53152e-12	2.49203e-11
KAT6A	6781.24	-0.402805	0.0637222	-6.32127	2.59425e-10	1.79236e-09
ZCCHC6	7713.17	-0.143792	0.0959556	-1.49853	0.133996	0.179518
ULK2	1448.95	0.0627021	0.106049	0.591256	0.554349	0.615634
GRHL2	4292.46	-0.235807	0.121923	-1.93407	0.0531044	0.0784802
TNPO1	7592.17	0.401817	0.0761528	5.27647	1.317e-07	5.74918e-07
PLOD1	4108.52	0.970903	0.111908	8.67591	4.10243e-18	1.12093e-16
P2RX5	21.2463	1.61761	0.24977	6.47638	9.39487e-11	7.03541e-10
ITGAE	561.129	0.672567	0.110006	6.11393	9.72074e-10	6.14083e-09
DIS3	3687.37	0.392107	0.116316	3.37106	0.000748805	0.00164515
PIBF1	1113.65	0.129726	0.128778	1.00736	0.313762	0.378233
TDRD3	1116.35	-0.192871	0.0748158	-2.57795	0.00993898	0.0173501
NUFIP1	461.93	0.13518	0.0680754	1.98574	0.0470626	0.0703855
PDS5B	2276.4	-0.0300402	0.0868121	-0.346037	0.729315	0.774888
OXCT1	3402.35	-0.647334	0.0905026	-7.15266	8.51121e-13	9.18404e-12
RRAGB	506.92	-0.175078	0.100308	-1.7454	0.0809145	0.11429
CYLD	5021.33	0.273272	0.0737912	3.70332	0.000212795	0.000517447
SLC27A5	127.759	-0.309606	0.155684	-1.98868	0.0467362	0.0699773
ZNF324	736.169	-0.207647	0.071501	-2.90411	0.00368298	0.00703419
ZNF671	170.585	-0.0538637	0.146559	-0.367522	0.71323	0.760833
ZNF416	581.976	-0.07537	0.100668	-0.748701	0.454038	0.519737
ZNF586	649.299	-0.102254	0.0935082	-1.09353	0.274159	0.336719
ZNF446	505.546	-0.211927	0.0857296	-2.47203	0.0134347	0.0227915
ZNF264	1743.74	-0.209626	0.0704616	-2.97504	0.00292952	0.00572744
RPS5	25030.4	-0.392168	0.0898468	-4.36486	1.27206e-05	3.8973e-05
FAT1	38868.8	0.652845	0.142377	4.58534	4.5325e-06	1.50518e-05
YTHDC1	3539.01	-0.0108872	0.0580124	-0.187671	0.851135	0.879286
CHMP2B	2388.42	-0.0112177	0.112583	-0.0996399	0.92063	0.936175
SMAP2	2858.15	-0.180229	0.100075	-1.80094	0.0717121	0.102619
PPIE	1396.16	0.282796	0.0484019	5.84266	5.13735e-09	2.83601e-08
ZMPSTE24	3167.84	0.543727	0.0912148	5.96096	2.50766e-09	1.46624e-08
STARD7	6966.76	0.143085	0.0490018	2.92	0.00350026	0.00672692
NOA1	1518.68	-0.264001	0.060345	-4.37487	1.21507e-05	3.73874e-05
REST	4448.27	0.0528702	0.0601893	0.8784	0.379727	0.445581
HAL	11837.5	-2.10764	0.313954	-6.71322	1.90372e-11	1.60544e-10
SSH1	3281.02	0.437081	0.0654217	6.68097	2.37363e-11	1.97e-10
GSTP1	31949.5	0.685936	0.129532	5.29548	1.18701e-07	5.22239e-07
APLP2	18447.3	0.298341	0.0850941	3.50601	0.000454878	0.00104132
FAM234B	684.376	-1.10625	0.140491	-7.87419	3.42951e-15	5.57678e-14
WBP11	2766.92	0.117651	0.0507794	2.31691	0.0205089	0.0334422
EIF3I	7827.17	0.211156	0.0769063	2.74563	0.00603947	0.01105
NKAIN1	65.7047	-1.00075	0.20383	-4.90976	9.11902e-07	3.45893e-06
COL16A1	7226.94	-0.100817	0.128145	-0.786743	0.431432	0.497448
TXLNA	7967.37	0.0831496	0.0653534	1.27231	0.203264	0.259527
APOB	312.182	-2.74078	0.328435	-8.34498	7.12285e-17	1.57616e-15
NCOA1	4533.86	-0.627217	0.0633287	-9.90416	3.99301e-23	2.65823e-21
AGBL5	1129.95	0.032149	0.105597	0.304451	0.760784	0.802587
EFR3B	563.967	-0.54933	0.261034	-2.10443	0.0353407	0.0545849
KIF3C	525.924	0.661794	0.115718	5.71905	1.07124e-08	5.60262e-08
RAB10	14060.6	0.165134	0.104781	1.57599	0.115027	0.156467
HADHA	10951.9	-0.2306	0.0557448	-4.13672	3.52308e-05	9.98397e-05
MAPRE3	587.323	-0.597445	0.123393	-4.8418	1.28666e-06	4.74746e-06
CAD	3707.09	0.231917	0.0833082	2.78384	0.00537192	0.00992687
CD59	18853.6	0.246006	0.104317	2.35825	0.0183613	0.0302226
CD82	5315.02	0.32852	0.118686	2.76797	0.00564066	0.0103686
BCORL1	418.501	-0.302005	0.130749	-2.30981	0.0208985	0.0340104
ATRX	6359.67	0.0261362	0.0905987	0.288483	0.772977	0.812541
AK6	2438.69	0.411235	0.0731082	5.62502	1.85481e-08	9.40639e-08
FCN1	181.172	0.012053	0.223568	0.0539121	0.957005	0.96623
MYNN	1359.95	0.146233	0.0786017	1.86043	0.0628248	0.0912744
MECOM	676.062	0.145735	0.149945	0.971924	0.331088	0.396201
SCAMP1	2773.93	0.0411854	0.106808	0.385603	0.699791	0.748938
PREP	2450.36	-0.240639	0.0600292	-4.00869	6.1057e-05	0.000165248
HACE1	845.516	0.0097701	0.0787013	0.124142	0.901203	0.920718
SEH1L	2012.12	0.281186	0.0748688	3.75572	0.000172846	0.000427314
WDR47	2474.06	-0.150709	0.103343	-1.45833	0.144748	0.192121
WDFY1	3538.13	0.182124	0.0812456	2.24165	0.0249841	0.0399151
OVGP1	111.159	-0.954091	0.181953	-5.2436	1.57474e-07	6.78201e-07
SLC25A24	2306.63	0.688067	0.0925403	7.43532	1.04313e-13	1.30379e-12
MAP3K4	3361.36	0.133582	0.0810404	1.64834	0.0992829	0.13702
PILRA	289.474	1.19915	0.18396	6.51852	7.10056e-11	5.41013e-10
IGSF9	1116.48	0.246127	0.158321	1.55461	0.120039	0.162413
ABCB1	240.106	-0.739995	0.153203	-4.83016	1.36425e-06	5.00787e-06
ZNF213	519.461	-0.209798	0.0836108	-2.50922	0.0120997	0.0207418
AKR1B1	1384.88	0.848219	0.151629	5.59403	2.21853e-08	1.10933e-07
CPNE3	7166.14	0.344071	0.0821104	4.19034	2.78531e-05	8.04413e-05
RRN3	1795.15	0.247198	0.0503176	4.91277	8.98e-07	3.41196e-06
CTTN	14747	0.0711253	0.0789541	0.900843	0.367672	0.433605
WNT11	392.187	-0.45274	0.273704	-1.65413	0.0981021	0.135593
MTIF2	1907.64	0.305554	0.063183	4.83601	1.32472e-06	4.88215e-06
DDHD2	1882.93	0.0490889	0.0752742	0.652134	0.514315	0.577915
TTC39A	1553.82	-0.670348	0.216601	-3.09485	0.00196914	0.00398059
EPS15	5627.53	-0.212436	0.0572521	-3.71055	0.000206812	0.000504304
ORC1	564.028	0.99792	0.140579	7.09862	1.26011e-12	1.31545e-11
MGST2	1362.97	-0.525714	0.0901113	-5.83406	5.40958e-09	2.97271e-08
CHERP	1137.42	0.069416	0.0828286	0.838068	0.401993	0.468212
ATG16L1	1814.82	-0.0957739	0.0605767	-1.58103	0.11387	0.155041
USP40	2082.16	0.0104903	0.0799676	0.131181	0.895632	0.916218
POMGNT1	2306.49	0.415582	0.0841831	4.93664	7.94785e-07	3.04855e-06
RAD54L	260.362	1.19933	0.156342	7.67118	1.70419e-14	2.42742e-13
MAST2	1629.12	0.358083	0.0828566	4.32172	1.54818e-05	4.66683e-05
DNAJA1	5906.69	0.312661	0.106415	2.93813	0.00330197	0.0063794
B4GALT1	4717	0.689895	0.105598	6.53322	6.43685e-11	4.93555e-10
CHMP5	3136.56	0.236653	0.0818855	2.89004	0.00385188	0.00732295
NFX1	3611.09	-0.412078	0.0641306	-6.42561	1.31343e-10	9.52689e-10
DIMT1	821.639	0.268207	0.0809405	3.31363	0.000920935	0.00198584
IPO11	1587.28	0.231879	0.0751479	3.08564	0.00203116	0.00409805
FOLH1	176.242	0.234731	0.216881	1.0823	0.279118	0.341874
EIF2AK1	3946.45	0.157437	0.0493667	3.18914	0.00142696	0.00296782
EPDR1	213.83	-0.289609	0.212907	-1.36026	0.173747	0.226065
SNX10	671.12	1.23774	0.183573	6.74249	1.55699e-11	1.3338e-10
SEPHS1	1868.57	0.0971488	0.0553105	1.75643	0.0790158	0.111849
MRPL28	1630.94	0.391345	0.0791718	4.94298	7.69372e-07	2.95902e-06
ITPKC	4055.49	0.0860374	0.10928	0.787311	0.4311	0.497159
CEACAM6	2370.86	1.12433	0.338707	3.31949	0.000901815	0.00194808
FAT2	31646.3	0.0614892	0.120631	0.50973	0.610241	0.667281
RBM22	2036.26	0.22549	0.0485158	4.64775	3.35574e-06	1.14389e-05
TMED2	10903.6	0.355332	0.0605518	5.86823	4.40463e-09	2.46706e-08
ERO1B	250.862	0.0104465	0.137258	0.0761083	0.939333	0.951629
ZFAND6	3049.26	-0.141236	0.0894977	-1.5781	0.114543	0.155889
HSD17B2	481.902	-0.901332	0.32319	-2.78886	0.00528938	0.00979161
TXLNG	1213.94	0.148703	0.088667	1.6771	0.0935233	0.129927
PPEF1	35.7564	0.843539	0.181321	4.65219	3.28427e-06	1.12148e-05
LAT2	420.334	0.895166	0.136789	6.54413	5.98447e-11	4.63163e-10
HUWE1	27549.8	-0.0917136	0.0562594	-1.63019	0.103061	0.14186
ZW10	1536.54	-0.0893641	0.0656528	-1.36116	0.173463	0.225719
ALG9	351.71	-0.152816	0.0673879	-2.2677	0.0233474	0.037537
NOX4	253.334	0.672514	0.186821	3.59979	0.000318476	0.000749824
ACOX3	1722.49	-0.566522	0.091204	-6.2116	5.24488e-10	3.43629e-09
MTMR2	2161.5	0.216955	0.0824497	2.63136	0.0085044	0.015077
PPP1R15A	4458.18	0.119007	0.127577	0.932824	0.350911	0.417063
HSD17B14	79.6628	-0.228944	0.15299	-1.49646	0.134533	0.180106
TRIP6	3330.89	0.195123	0.0951619	2.05043	0.0403222	0.0613977
ACHE	52.5268	0.992221	0.294147	3.37321	0.00074296	0.00163322
FTL	43392.8	0.773121	0.152934	5.05526	4.29794e-07	1.7217e-06
SRRT	3063.17	0.22453	0.0550793	4.07649	4.57209e-05	0.00012671
BAX	977.604	0.567742	0.0727961	7.79907	6.23655e-15	9.5221e-14
NLK	826.724	0.192749	0.0598937	3.21818	0.00129008	0.00270462
PIGS	2391.59	0.0175593	0.0614874	0.285576	0.775203	0.814445
ADAMTS2	3141.84	0.626048	0.19539	3.2041	0.00135487	0.0028295
TMPRSS11E	926.353	-0.623372	0.324351	-1.92191	0.0546173	0.0804512
ATXN7L3	4456.5	0.0803905	0.0837811	0.959531	0.337291	0.402674
PGS1	1272.23	0.228349	0.0802958	2.84385	0.00445722	0.00836947
PSMC5	4378.4	-0.0632979	0.0672311	-0.941498	0.34645	0.412635
UIMC1	1235.12	0.0838677	0.0627501	1.33653	0.181375	0.234808
MMP2	16373.3	-0.567509	0.235367	-2.41116	0.0159017	0.0265468
LPCAT2	1990.62	0.0561655	0.101411	0.553843	0.579687	0.639165
GNAO1	195.541	0.247876	0.159862	1.55057	0.121005	0.163551
OGFOD1	1918.56	0.285128	0.0601626	4.73928	2.14475e-06	7.60635e-06
SH3BP2	5780.92	-0.457606	0.101477	-4.50947	6.49912e-06	2.10358e-05
NOP14	3509.07	0.12461	0.0638762	1.95081	0.0510798	0.0757947
ADD1	8965.69	-0.0113879	0.0469886	-0.242354	0.808506	0.843007
L2HGDH	513.586	-0.416631	0.0769004	-5.4178	6.03368e-08	2.79714e-07
TXNDC16	557.291	-0.274336	0.121453	-2.25878	0.0238968	0.038334
C14orf166	4187.2	0.192021	0.0535795	3.58384	0.000338574	0.000793219
NID2	1385.45	0.338384	0.175848	1.92429	0.054318	0.0801154
GMCL1	898.89	0.0504002	0.0835813	0.603008	0.546503	0.608556
SF3B2	8150.92	0.205335	0.0540448	3.79935	0.000145075	0.000364042
KLHL42	1849.09	0.160992	0.0571807	2.81549	0.00487022	0.00907771
GNAS	20353	0.233331	0.0700325	3.33176	0.000862991	0.00186884
DNM1L	4146.82	0.556602	0.0752055	7.40108	1.35082e-13	1.65544e-12
PTHLH	3026.66	3.46656	0.301243	11.5075	1.20903e-30	3.87656e-28
PHACTR3	37.7906	-1.0763	0.22555	-4.77188	1.82512e-06	6.56017e-06
ERGIC2	2449.88	0.233212	0.0870907	2.67781	0.00741048	0.0132982
TFAP2C	3822.77	-0.579769	0.103019	-5.62777	1.82557e-08	9.26106e-08
AURKA	872.75	1.77953	0.151037	11.7821	4.82971e-32	1.76464e-29
CASS4	183.023	0.678187	0.182166	3.72291	0.000196939	0.000482323
PIR	587.465	-0.687332	0.150457	-4.56829	4.91718e-06	1.62264e-05
AAMDC	294.046	-0.427258	0.0988576	-4.32196	1.54651e-05	4.66267e-05
RFX2	863.103	-0.31547	0.1451	-2.17416	0.0296932	0.0465951
METTL2A	724.786	0.172077	0.0554	3.10609	0.00189581	0.00384274
SULT2B1	4774.02	-0.957138	0.230643	-4.14986	3.32681e-05	9.4619e-05
ALG6	622.963	-0.0307898	0.116304	-0.264736	0.791213	0.828164
CNOT3	1241.26	-0.0215362	0.0655941	-0.328324	0.742666	0.786892
PTPN4	1799.93	-0.0975091	0.0821815	-1.18651	0.235421	0.295141
DDX18	4178.03	0.333824	0.0570104	5.8555	4.75587e-09	2.64367e-08
KHSRP	4769.63	0.206394	0.0907727	2.27374	0.0229813	0.0370052
GNA11	2878.47	0.0096492	0.109747	0.0879223	0.929938	0.943572
ASAP3	3039.79	-1.26033	0.131733	-9.5673	1.09734e-21	5.56139e-20
EDEM2	1055.5	0.372843	0.0576421	6.46825	9.91436e-11	7.37871e-10
DNMT3B	782.258	0.175091	0.163586	1.07033	0.28447	0.347292
REM1	43.9365	-1.13267	0.217055	-5.21834	1.8053e-07	7.71155e-07
TPX2	2328.05	1.28434	0.138037	9.30431	1.34862e-20	5.86928e-19
FER1L4	201.042	0.704359	0.284374	2.47688	0.0132538	0.0225138
PDRG1	546.293	0.36442	0.0657067	5.54617	2.92001e-08	1.42739e-07
EPB41L1	1225.74	0.027162	0.122639	0.221479	0.824719	0.857239
SLC15A1	3999.28	-1.7816	0.274407	-6.49257	8.43827e-11	6.37986e-10
DOCK9	10574.5	-0.700513	0.0801903	-8.73563	2.42303e-18	6.89642e-17
ANKRD10	2125.56	0.249155	0.0987247	2.52373	0.0116117	0.0199728
TGDS	429.422	0.29063	0.0916859	3.16984	0.0015252	0.00315213
DOCK3	370.913	-1.37798	0.190851	-7.22021	5.19089e-13	5.80456e-12
C3orf18	151.983	-0.241868	0.161858	-1.49432	0.135092	0.180757
COQ9	1791.16	-0.141581	0.0744081	-1.90277	0.0570708	0.0836495
TMEM40	3575.73	-0.444835	0.19669	-2.26161	0.0237218	0.0380843
KIF9	251.349	-0.574019	0.0942597	-6.08976	1.13077e-09	7.04421e-09
ARHGAP28	728.385	-0.389944	0.176518	-2.20909	0.0271686	0.0429941
CRLS1	953.959	0.47327	0.0922787	5.1287	2.91751e-07	1.20719e-06
PPP1R13B	1884.86	-0.688848	0.0824879	-8.3509	6.7747e-17	1.50761e-15
ATRN	5269.76	0.0239036	0.0563792	0.423979	0.671581	0.72482
SMOX	1765.31	-0.729623	0.174793	-4.17421	2.99025e-05	8.57923e-05
SIGLEC1	1029.18	0.255525	0.197911	1.29111	0.196666	0.252271
FKBP1A	5994.49	0.333169	0.0671748	4.95973	7.05897e-07	2.73363e-06
NSFL1C	4215.73	0.0417274	0.0642329	0.649627	0.515933	0.579443
SLC4A11	485.2	-0.562741	0.14396	-3.90902	9.2673e-05	0.000241097
C20orf194	1500.8	-0.178206	0.0640803	-2.78098	0.00541943	0.0100076
ZNF343	589.355	-0.145692	0.0662932	-2.1977	0.0279705	0.044152
EBF4	206.107	0.462341	0.196442	2.35357	0.018594	0.0305703
CPXM1	1403.93	-0.647309	0.278443	-2.32475	0.0200855	0.0328164
MAVS	2767.58	-0.0711316	0.0662119	-1.0743	0.282687	0.345492
LZTS3	316.351	0.139849	0.155794	0.897652	0.369371	0.43525
XRN2	5531.01	0.397289	0.0490491	8.09982	5.50396e-16	1.03933e-14
KIZ	1084.31	0.22126	0.104441	2.11853	0.0341306	0.0528979
DYNLL1	13820.1	-0.246965	0.114349	-2.15975	0.030792	0.0481606
TESC	104.486	-0.666829	0.222954	-2.99088	0.00278172	0.00546295
SNX5	3274.63	0.232658	0.0564509	4.12143	3.76529e-05	0.000106072
RPL6	28100.6	-0.255964	0.0759821	-3.36874	0.000755129	0.00165812
SIRPG	81.955	1.38043	0.262178	5.26523	1.40011e-07	6.08161e-07
MAPKAPK5	1551.59	0.092034	0.0465588	1.97672	0.0480729	0.0718077
P2RX7	611.567	-0.446419	0.132748	-3.3629	0.000771278	0.00168956
ESF1	1289.48	0.0109702	0.0807236	0.135898	0.891902	0.913532
RBBP9	1935.89	-0.203292	0.0751333	-2.70574	0.00681515	0.0123285
ANAPC5	6510.13	0.0349164	0.0494998	0.705386	0.48057	0.545932
SLC23A2	2470.44	-0.0463237	0.0694803	-0.666717	0.504953	0.569105
SLC8B1	1923.89	0.129718	0.07152	1.81373	0.0697199	0.100016
TMEM230	2164.42	0.650456	0.0806305	8.06712	7.19752e-16	1.32258e-14
DZANK1	154.234	-0.0511071	0.102842	-0.496948	0.619226	0.675836
KDM2B	2369.31	-0.252057	0.0646428	-3.89922	9.65019e-05	0.000250147
TASP1	669.93	0.0365858	0.0566357	0.645985	0.518289	0.58159
OAS1	3624.3	0.824093	0.199722	4.12621	3.68795e-05	0.000104174
GCN1	9336.53	0.085397	0.0574218	1.48719	0.136966	0.182889
RPLP0	79117.9	-0.317183	0.0856965	-3.70123	0.000214554	0.000521563
PXN	4317.8	0.997549	0.11493	8.67965	3.96976e-18	1.08846e-16
SIRT4	36.1456	-0.183735	0.135971	-1.35128	0.176607	0.229311
KIF16B	2424.02	-0.0819609	0.0868686	-0.943504	0.345423	0.4116
TRMT6	1307.1	0.367921	0.0854787	4.30424	1.6756e-05	5.01434e-05
PEBP1	9327.65	-0.525655	0.0707896	-7.42559	1.12276e-13	1.39224e-12
TBX5	44.4015	-1.21801	0.459059	-2.65328	0.00797127	0.0142185
BRAP	1663.62	-0.052414	0.0416008	-1.25993	0.207695	0.264433
ERP29	3533.92	-0.19697	0.0695027	-2.83399	0.00459713	0.00860749
NOS1	1057.42	-1.04158	0.265227	-3.92715	8.596e-05	0.000225124
FUS	3641.54	0.153899	0.0972439	1.58261	0.11351	0.15463
IGBP1	2213.66	-0.240706	0.0576427	-4.17583	2.96907e-05	8.52469e-05
FXYD5	2361.55	1.08838	0.109838	9.90896	3.80593e-23	2.56631e-21
ZNF302	760.428	-0.205517	0.129804	-1.58328	0.113358	0.15445
GRAMD1A	987.679	0.590329	0.107959	5.46807	4.5496e-08	2.14849e-07
FXYD3	9471.76	0.462665	0.158485	2.91929	0.00350825	0.0067398
HEPH	841.329	-0.274854	0.18073	-1.5208	0.12831	0.172445
CDIP1	909.295	-0.326454	0.12257	-2.6634	0.00773555	0.0138357
CMTM1	60.6551	0.451901	0.114432	3.94908	7.84519e-05	0.000207466
GANAB	10830.1	0.493409	0.0710097	6.94847	3.6926e-12	3.50762e-11
GMIP	957.888	0.305492	0.0881504	3.46557	0.000529103	0.00119763
RBM41	989.503	0.157822	0.0836614	1.88644	0.0592357	0.0865642
BIRC5	1312.52	1.49965	0.14079	10.6517	1.71255e-26	2.22363e-24
LAG3	105.17	1.57876	0.251943	6.26635	3.69613e-10	2.48907e-09
MLF2	4205.32	0.0834596	0.06903	1.20903	0.22665	0.285328
OTUB2	2622.94	-1.52386	0.195994	-7.77502	7.54384e-15	1.13309e-13
DDX24	6172.95	0.0526642	0.0493397	1.06738	0.2858	0.348727
ZBTB25	848.064	0.0430866	0.0732963	0.587842	0.556639	0.61774
NECAP1	1296.61	0.290449	0.0590735	4.91674	8.79994e-07	3.34841e-06
ARHGAP4	817.267	0.455257	0.159707	2.85057	0.00436407	0.00821518
DHX32	3507.24	-0.0459044	0.0915984	-0.501148	0.616267	0.67298
RCOR1	4090.95	0.288984	0.0912811	3.16587	0.0015462	0.003193
GPATCH2L	3411.11	-0.087034	0.0624602	-1.39343	0.163489	0.214048
LTBP4	2521.93	-0.528834	0.138722	-3.8122	0.000137738	0.00034724
BLVRB	2258.81	-0.322094	0.0978181	-3.29278	0.000992021	0.00212454
SLC9A1	1550.15	0.388541	0.107948	3.59934	0.000319031	0.000750793
SPTLC1	3769.22	0.220532	0.0639638	3.44776	0.000565261	0.00127287
PAPOLA	7390.12	0.242927	0.0689501	3.52322	0.000426334	0.000980119
CCNK	1149.39	0.0107226	0.0931872	0.115065	0.908394	0.926378
PCBP4	765.291	-0.0197181	0.102189	-0.192956	0.846993	0.875468
RGS1	1133.09	1.50054	0.263873	5.68662	1.29582e-08	6.70354e-08
YPEL3	1356.11	-0.511475	0.0878753	-5.82046	5.86869e-09	3.21041e-08
MRPS33	905.554	0.0586532	0.0814305	0.720285	0.471349	0.537088
NDUFB2	2333.56	0.000254584	0.0784655	0.00324454	0.997411	0.997983
NUDC	2895.11	0.39891	0.0610463	6.53455	6.3799e-11	4.90624e-10
MAEA	3824.72	0.222498	0.0759271	2.93041	0.00338512	0.0065248
ICAM1	3084.84	1.38684	0.170386	8.13938	3.97302e-16	7.6872e-15
STRN4	3509.14	0.0427768	0.0795482	0.537746	0.590752	0.649497
IRAK3	1148.31	-0.123667	0.152021	-0.813485	0.41594	0.482774
LYZ	7824.41	1.5606	0.244809	6.37478	1.83229e-10	1.29718e-09
MUL1	1656.86	0.263606	0.067803	3.88782	0.000101149	0.000261331
TFAP4	565.522	0.23024	0.0836303	2.75307	0.00590389	0.0108183
PDCD7	905.515	0.0893495	0.0610617	1.46327	0.143395	0.190437
SPG21	2616.35	0.224996	0.0462121	4.86878	1.1229e-06	4.19945e-06
FETUB	234.544	-1.85125	0.311064	-5.95134	2.65962e-09	1.54818e-08
DNAJB11	2595.98	0.514874	0.0676097	7.61538	2.62911e-14	3.62333e-13
P3H2	2102.95	1.29509	0.19334	6.69849	2.10577e-11	1.76165e-10
CHRD	233.024	-0.741528	0.18888	-3.92592	8.64001e-05	0.00022605
RAB11FIP3	1314.51	-0.0985195	0.0876779	-1.12365	0.26116	0.322696
GNPTG	1932.27	-0.227295	0.0617234	-3.68247	0.000230984	0.000558134
ZNF268	1129.97	0.213845	0.105787	2.02147	0.0432314	0.0653412
GOLGA3	8848.51	-0.00925736	0.0576128	-0.160682	0.872344	0.89695
PABPC4	4867.96	0.371824	0.0717671	5.18098	2.20721e-07	9.30938e-07
CD209	755.847	0.334177	0.230183	1.45179	0.146559	0.19418
CERS4	3522.57	-0.965066	0.146971	-6.56636	5.15591e-11	4.03195e-10
MCOLN1	685.59	-0.077413	0.0794681	-0.974139	0.329988	0.395125
USP48	2556.49	0.0826524	0.075314	1.09744	0.27245	0.33483
EFNB1	6081.15	0.541907	0.113958	4.75533	1.98122e-06	7.08559e-06
PDPR	2552.63	-0.23069	0.0911924	-2.52971	0.0114158	0.0196702
AARS	4370.48	0.49249	0.0852315	5.77826	7.54763e-09	4.04575e-08
GLG1	8778.9	0.160982	0.0654017	2.46144	0.0138381	0.0234101
KIF4A	1009.62	1.64817	0.148269	11.1161	1.04732e-28	2.28535e-26
TNRC6A	4001.43	-0.188172	0.0679498	-2.76928	0.00561811	0.0103356
PLEKHG2	1079.31	0.756058	0.117616	6.42821	1.29114e-10	9.37387e-10
NAT14	164.202	0.783986	0.140995	5.5604	2.6916e-08	1.3274e-07
PITPNM2	668.089	0.239467	0.0934354	2.56291	0.0103799	0.0180437
EXOC1	3094.47	-0.0293659	0.0670201	-0.438166	0.661266	0.715358
RBM27	3372.3	0.0392449	0.0552224	0.71067	0.477289	0.542911
OSBPL8	7403.58	0.0189897	0.0884686	0.21465	0.83004	0.861516
DTX2	1131.78	0.244941	0.0953836	2.56795	0.0102301	0.017795
NLRC4	83.2997	0.851488	0.198688	4.28555	1.82285e-05	5.42197e-05
PUS7	1654.16	0.408179	0.0849929	4.8025	1.56694e-06	5.68852e-06
LAMB4	2064.21	-2.33546	0.32772	-7.12637	1.03052e-12	1.09469e-11
NRCAM	445.866	0.493757	0.187273	2.63656	0.00837522	0.0148749
LAMB1	12206.2	0.547414	0.120615	4.53853	5.66473e-06	1.85221e-05
SLC26A4	70.8749	-0.0920508	0.291799	-0.315459	0.752413	0.7952
DLD	3671.58	-0.0422683	0.0833336	-0.507218	0.612002	0.668881
WDR7	1819.47	-0.243312	0.0622871	-3.9063	9.37209e-05	0.000243581
TXNL1	2367.75	-0.0489632	0.079658	-0.614668	0.538774	0.601002
ABCC6	27.6801	-0.608835	0.319525	-1.90544	0.0567229	0.0831939
CMTM6	6390.1	-0.245644	0.104274	-2.35575	0.0184855	0.0304047
ITGA6	44308.9	2.03057	0.185285	10.9592	6.00476e-28	1.07205e-25
RAPGEF4	1339.76	-1.04215	0.133734	-7.79271	6.55847e-15	9.95557e-14
AC013461.1	5544.62	0.619228	0.105653	5.86093	4.60271e-09	2.56339e-08
FH	3144.9	0.0245353	0.0781774	0.313842	0.753641	0.796265
SEL1L3	2053.9	1.3642	0.1491	9.14953	5.7184e-20	2.22381e-18
TF	890.027	-1.57104	0.40733	-3.85693	0.000114818	0.000293462
CDV3	11008.7	0.239203	0.0749945	3.18961	0.00142463	0.00296376
MYO15A	27.3348	-0.359734	0.198157	-1.81539	0.0694634	0.0996839
ALKBH5	4465.75	0.349151	0.0742396	4.70303	2.56332e-06	8.94742e-06
NLRP1	2868.74	-0.359845	0.0981735	-3.6654	0.000246957	0.000593535
PITPNM3	2109.79	-0.466747	0.149904	-3.11364	0.00184792	0.00375633
SPAG7	1645.1	-0.0511287	0.0584033	-0.875442	0.381334	0.447266
ORC6	305.945	1.30778	0.117861	11.0959	1.31326e-28	2.71482e-26
ZFHX4	656.972	0.0722355	0.234046	0.308637	0.757597	0.799638
ZC3HC1	530.4	0.486368	0.0615637	7.90024	2.78359e-15	4.59864e-14
ESR1	452.573	-0.509692	0.19621	-2.59769	0.00938525	0.016475
RGS17	70.5554	1.70489	0.28944	5.89029	3.85513e-09	2.17949e-08
ANGPT2	621.896	0.773431	0.200078	3.86564	0.000110798	0.000284204
TMEM101	1083.23	-0.014722	0.0606562	-0.242712	0.808228	0.84283
CD200	316.694	-0.752011	0.176471	-4.26138	2.03168e-05	6.00447e-05
CCDC80	9021.08	-2.16601	0.252068	-8.59294	8.47702e-18	2.20866e-16
CMA1	154.864	-1.68475	0.33968	-4.95981	7.05616e-07	2.73322e-06
PSME1	5432.2	0.617063	0.0836796	7.37412	1.65437e-13	1.99784e-12
PPP2R3C	643.17	0.448697	0.0781505	5.74145	9.38702e-09	4.96063e-08
HAUS4	513.122	-0.108897	0.0739287	-1.473	0.140752	0.187339
JPH4	29.174	-1.03811	0.202193	-5.13423	2.83298e-07	1.17314e-06
SLC7A8	4138.2	0.925374	0.229457	4.03289	5.50958e-05	0.000150619
OSGEP	856.944	-0.0038099	0.0725118	-0.0525418	0.958097	0.96696
SLC22A17	260.28	-0.705043	0.18413	-3.82906	0.000128635	0.000326122
RNF31	1105.23	0.0962333	0.0690397	1.39388	0.163353	0.213887
SCFD1	3061.23	0.193599	0.0676521	2.86168	0.00421403	0.00795274
G2E3	898.671	0.357751	0.11464	3.12064	0.00180456	0.00367389
HECTD1	21292.5	-0.410534	0.078722	-5.21498	1.83833e-07	7.84838e-07
HNRNPC	14853.9	0.358465	0.0543721	6.59281	4.3159e-11	3.41254e-10
SUPT16H	7829.87	0.294859	0.05895	5.00185	5.67831e-07	2.23645e-06
TOX4	4578.17	-0.197527	0.0577778	-3.41873	0.000629146	0.00140485
GEMIN2	338.581	0.411092	0.0644784	6.37565	1.82183e-10	1.29106e-09
TGM1	13591.7	-0.10896	0.267056	-0.408006	0.683269	0.735011
TINF2	3299.04	0.328142	0.076484	4.29034	1.78403e-05	5.31152e-05
TBL1Y	60.4157	-2.10773	0.448895	-4.69539	2.66105e-06	9.25563e-06
SEMA6A	940.866	-0.658224	0.164449	-4.00259	6.26519e-05	0.000169215
TRPM7	5149.91	0.103736	0.0920598	1.12683	0.259813	0.321411
TYRO3	2354.76	-1.20188	0.132095	-9.09861	9.14918e-20	3.40623e-18
WDR76	840.336	0.889042	0.110765	8.02637	1.00402e-15	1.80482e-14
CAPN3	108.039	-0.717042	0.161737	-4.43338	9.27692e-06	2.91967e-05
SNAP23	2210.96	0.364176	0.0584163	6.23416	4.54215e-10	3.01486e-09
TBX15	482.654	-0.94892	0.199724	-4.75115	2.02264e-06	7.22329e-06
PHGDH	3477.68	-1.47938	0.196547	-7.52687	5.19697e-14	6.75908e-13
COL9A3	184.289	-0.39354	0.191799	-2.05184	0.0401853	0.061219
EZR	22978.9	0.22793	0.0919143	2.47981	0.0131454	0.0223441
MYL6	25142.2	0.205838	0.0810729	2.53892	0.0111194	0.0192038
AGO1	4674.9	-0.310119	0.0741909	-4.18002	2.91488e-05	8.39057e-05
CLSPN	703.191	1.43306	0.141286	10.143	3.56039e-24	2.86858e-22
RFFL	1295.25	0.196097	0.0677025	2.89646	0.00377401	0.00718956
UNC13D	1348.25	0.748991	0.157411	4.75818	1.95348e-06	6.99432e-06
MFSD11	1264.46	0.116729	0.0749061	1.55834	0.119153	0.161381
DPYSL2	6419.31	-0.413239	0.117685	-3.5114	0.000445755	0.00102178
TGFB2	494.695	0.545036	0.162392	3.3563	0.000789931	0.00172537
GPATCH2	1343.64	0.0660618	0.0613554	1.07671	0.281611	0.344418
NUP50	5303.68	0.451743	0.0707283	6.38702	1.69149e-10	1.20467e-09
CDC45	501.784	1.33105	0.141745	9.39047	5.97321e-21	2.74401e-19
COMT	4148.24	0.0573997	0.0960621	0.597527	0.550155	0.611885
CECR1	1146.57	0.657943	0.194498	3.38278	0.000717559	0.00158314
VNN3	176.833	0.956594	0.325004	2.94333	0.00324706	0.00628209
ECHDC1	2767.16	-0.491429	0.143658	-3.42082	0.000624323	0.00139547
LRRFIP2	3311.53	-0.153249	0.0837976	-1.8288	0.0674295	0.0971742
SEC22C	1593.26	0.136883	0.0601574	2.27542	0.0228807	0.0368658
XYLB	288.208	-0.92993	0.138442	-6.71713	1.85337e-11	1.56719e-10
HDAC6	1959.22	-0.00168295	0.0611538	-0.02752	0.978045	0.982359
GABRP	513.428	-0.450755	0.408485	-1.10348	0.269819	0.33209
KRT31	859.699	-1.45598	0.39164	-3.71766	0.000201075	0.000491457
CDC6	867.052	1.4026	0.14195	9.88096	5.03507e-23	3.29608e-21
UPRT	373.196	0.0901329	0.0830517	1.08526	0.277806	0.340585
CDC23	1883.6	0.26775	0.0566401	4.72723	2.27608e-06	8.02141e-06
AAAS	1229.86	0.0510278	0.0579461	0.880608	0.37853	0.444343
CBX5	9520.95	0.0306876	0.0822212	0.373233	0.708975	0.757375
FMO2	1967.72	-0.84286	0.323204	-2.60782	0.00911197	0.0160455
SUCO	3984.45	0.0270847	0.0902286	0.300178	0.764041	0.805465
MSH2	1546.96	0.317998	0.0916838	3.46842	0.000523529	0.00118587
MAP3K1	6828.89	-0.511044	0.0812463	-6.29006	3.17347e-10	2.16118e-09
DHPS	1263.62	-0.0706832	0.057739	-1.22418	0.220883	0.279074
HOOK2	1456.56	-0.489074	0.0842333	-5.80619	6.39109e-09	3.47201e-08
ARCN1	6492.11	0.310319	0.0533066	5.8214	5.83576e-09	3.19351e-08
EPB41L4B	1760.16	0.315966	0.16146	1.95693	0.0503554	0.0748612
TMEM38B	374.637	0.432759	0.119996	3.60644	0.000310428	0.000731753
PSMD5	2514.35	0.410055	0.0633557	6.47226	9.65475e-11	7.20828e-10
PTGS1	6626.94	-1.2269	0.170093	-7.21311	5.46874e-13	6.0979e-12
NUP188	4625.22	0.24742	0.0739659	3.34506	0.000822651	0.00178938
CRAT	7315.15	-2.54377	0.354009	-7.18562	6.69034e-13	7.36078e-12
SH2D3C	489.935	0.322542	0.114781	2.81007	0.00495301	0.00922327
NANS	1471.67	0.536866	0.0799648	6.71377	1.89656e-11	1.60026e-10
TBC1D2	2936.52	0.495815	0.12498	3.96715	7.27368e-05	0.000193657
WHRN	319.025	0.564601	0.137287	4.11256	3.91298e-05	0.000109937
CWF19L1	1331.96	0.24381	0.0714746	3.41115	0.000646905	0.00144225
SEMA4G	390.181	-2.30342	0.216642	-10.6324	2.10711e-26	2.64838e-24
BTAF1	4958.93	-0.317844	0.0882468	-3.60176	0.000316067	0.000744487
IKZF5	771.54	-0.29018	0.0833814	-3.48015	0.000501127	0.00113923
BLNK	1073.83	-0.164994	0.156667	-1.05315	0.292274	0.355576
TLL2	70.0279	0.759248	0.268317	2.82967	0.00465961	0.00871617
TDRD1	44.1287	-0.378841	0.368882	-1.027	0.304422	0.368501
SORBS1	1932.86	-2.1991	0.212664	-10.3408	4.60835e-25	4.52511e-23
CRTAC1	158.157	-1.12501	0.255129	-4.40956	1.03581e-05	3.23337e-05
BAMBI	304.216	1.38654	0.245022	5.65885	1.5239e-08	7.81398e-08
IL11	140.313	2.60178	0.258145	10.0787	6.86105e-24	5.3897e-22
MYO3A	54.422	0.0972276	0.447125	0.217451	0.827857	0.859988
WAC	6363.71	0.0710725	0.0544951	1.3042	0.192166	0.247023
CREM	634.057	0.652034	0.110636	5.89349	3.78131e-09	2.14161e-08
NUBP2	1459.14	-0.0150827	0.0972922	-0.155025	0.876802	0.900626
TPSD1	127.328	-0.319946	0.410927	-0.778594	0.436219	0.502341
HIVEP1	4087.92	0.192965	0.0712133	2.70967	0.00673496	0.0121989
TREM2	333.253	2.33013	0.262895	8.86335	7.76472e-19	2.38265e-17
CRISP3	152.638	-1.28756	0.32654	-3.94303	8.04572e-05	0.000212127
FKBP5	5184.19	-0.149192	0.161573	-0.923374	0.355812	0.421995
SRPK1	6551.49	-0.58385	0.0910058	-6.41552	1.40341e-10	1.01468e-09
BRPF3	1471.39	-0.0335241	0.0778892	-0.430407	0.6669	0.72051
MRPS18A	1501.59	0.141346	0.0651323	2.17014	0.029996	0.0470373
TMEM14A	522.771	0.980658	0.101316	9.67918	3.69675e-22	2.09674e-20
EFHC1	559.553	-0.471439	0.112591	-4.18719	2.8243e-05	8.14625e-05
HSP90AB1	41102	0.446478	0.0753197	5.92777	3.07076e-09	1.76915e-08
CDC5L	3277.66	0.294381	0.0504598	5.83397	5.41238e-09	2.97321e-08
ITPR3	13803	0.348582	0.105672	3.29871	0.000971295	0.00208385
ZNF184	755.757	-0.0892725	0.0772012	-1.15636	0.247533	0.30821
DSP	410123	-0.590219	0.139014	-4.24576	2.17858e-05	6.40009e-05
SIRT1	1164.31	-0.232499	0.0782782	-2.97016	0.00297642	0.00581118
HNRNPH3	1814.21	0.226923	0.103436	2.19384	0.028247	0.0445348
IFT74	661.672	-0.12305	0.106132	-1.15941	0.246291	0.306906
JAK2	2014.8	-0.0678191	0.13013	-0.521165	0.602252	0.660075
IL12RB1	221.028	1.55828	0.21728	7.17179	7.40244e-13	8.07077e-12
ABL1	4512.61	0.111247	0.0774874	1.43568	0.151092	0.199564
ACOT7	1920.33	0.621169	0.126543	4.90877	9.16482e-07	3.47295e-06
SH3GLB1	6764.61	-0.137045	0.0663883	-2.0643	0.0389897	0.0595882
CDC7	575.229	0.828236	0.130302	6.35628	2.06695e-10	1.44844e-09
SYDE2	246.183	-0.524202	0.201936	-2.59588	0.0094348	0.0165509
PCSK5	1460.14	-0.175097	0.173194	-1.01099	0.312021	0.37647
SCD	12826.1	-0.194	0.217423	-0.892269	0.372249	0.438246
TMED1	626.321	0.456237	0.0862366	5.29052	1.21967e-07	5.35559e-07
ABLIM1	25561.1	-0.703173	0.127877	-5.49883	3.8231e-08	1.83124e-07
ERMP1	3057.88	-0.540264	0.121986	-4.42889	9.47176e-06	2.97562e-05
RAB18	5725.54	0.155615	0.101639	1.53106	0.125755	0.169358
NRP1	6528.91	0.373048	0.12735	2.92931	0.00339715	0.00654638
HSD17B7P2	105.946	-0.53643	0.126741	-4.2325	2.31105e-05	6.7627e-05
PRTFDC1	154.89	0.717137	0.159352	4.50032	6.78508e-06	2.18892e-05
PALMD	4971.56	-0.9443	0.118062	-7.99836	1.26087e-15	2.22578e-14
TSPAN15	663.384	0.778901	0.144611	5.38618	7.19716e-08	3.28391e-07
H2AFY2	951.229	0.253065	0.0984841	2.5696	0.0101815	0.0177164
FAM21A	555.347	-0.0630176	0.0798659	-0.789042	0.430087	0.496262
MAST3	1185.42	-0.620514	0.103696	-5.98399	2.17741e-09	1.29043e-08
MZF1	624.582	-0.359043	0.0837593	-4.2866	1.81425e-05	5.39741e-05
OCEL1	191.135	0.0153208	0.0970682	0.157835	0.874587	0.898844
MYO9B	5191.23	0.578609	0.0764971	7.5638	3.9147e-14	5.19459e-13
KCNK6	2451.5	-0.0209041	0.147936	-0.141305	0.887629	0.91017
CATSPERG	97.95	-0.824344	0.167838	-4.91153	9.03668e-07	3.43018e-06
PSMD8	7343.46	-0.0146641	0.0742403	-0.197522	0.843419	0.87252
FBXL19	1684.17	0.0880235	0.113905	0.772779	0.439653	0.505737
STX1B	115.881	-0.646676	0.148396	-4.35776	1.31401e-05	4.01875e-05
HSD3B7	1312.3	0.355543	0.113738	3.12598	0.00177216	0.00361542
SETD1A	1154.46	-0.0347282	0.0937658	-0.370372	0.711105	0.758876
BCL7C	1598.03	0.0330596	0.0880169	0.375605	0.707211	0.755798
CIRBP	6446.79	-0.627267	0.0890859	-7.04115	1.90666e-12	1.92888e-11
ATP5D	1680.27	-0.375898	0.103695	-3.62503	0.000288927	0.000685286
CBARP	181.815	-0.797227	0.161466	-4.93742	7.91632e-07	3.03794e-06
PRKY	1133.49	-0.496774	0.404035	-1.22953	0.218872	0.27689
HNRNPM	6524.03	0.225174	0.0532465	4.22889	2.34845e-05	6.86192e-05
NDUFB7	2627.96	-0.0874538	0.0952451	-0.918197	0.358516	0.424592
TECR	4654.76	-0.68277	0.0922114	-7.4044	1.31742e-13	1.61703e-12
TIMM13	2247.13	0.00736834	0.0979566	0.0752205	0.940039	0.952222
CDC34	2136.54	-0.568461	0.108908	-5.21964	1.79274e-07	7.66207e-07
MTAP	1709.21	0.510559	0.138441	3.68792	0.000226094	0.000547665
MISP	424.893	3.22295	0.294165	10.9563	6.20101e-28	1.09465e-25
CEP170B	6972.09	0.00180713	0.124973	0.0144601	0.988463	0.990941
POLR2E	3498.37	-0.0699117	0.0866738	-0.806607	0.419893	0.486787
POLRMT	1635.2	-0.283426	0.0883854	-3.20671	0.00134264	0.00280657
HCN2	74.2554	-0.0471277	0.19296	-0.244235	0.807048	0.841655
IZUMO4	115.809	-0.237684	0.148495	-1.60062	0.109461	0.149804
RASSF7	1248.53	-0.0822403	0.111167	-0.739791	0.459427	0.525026
GADD45B	1532.71	0.165775	0.148312	1.11775	0.263674	0.325291
PALM	624.259	-0.972295	0.254419	-3.82163	0.000132574	0.000335137
MKNK2	9845.06	-0.231072	0.118158	-1.95562	0.0505103	0.0750419
ARVCF	527.695	0.0250427	0.134289	0.186484	0.852065	0.880131
TRMT2A	1307.99	0.0201108	0.0675338	0.297789	0.765865	0.807009
RANBP1	2577.85	0.656491	0.0840196	7.81354	5.56027e-15	8.59817e-14
ZDHHC8	1024.04	-0.116443	0.100357	-1.16028	0.245933	0.306509
KLHL22	756.84	0.186987	0.0684853	2.73032	0.00632736	0.0115351
MED15	2804.04	0.397709	0.0755374	5.26507	1.40137e-07	6.08537e-07
SNAP29	2395.01	-0.248328	0.0732223	-3.39142	0.000695302	0.00153771
CRKL	7387.95	0.299802	0.0715678	4.18907	2.80105e-05	8.08512e-05
LZTR1	2064.43	0.120424	0.0701409	1.71689	0.0859997	0.120541
MMP11	1368.75	1.36543	0.320403	4.2616	2.02966e-05	5.99963e-05
CECR2	349.12	-1.19158	0.282613	-4.2163	2.48346e-05	7.2362e-05
SMARCB1	1836.42	0.230879	0.0621587	3.71435	0.000203725	0.000497238
P2RX6	34.5757	0.134867	0.212175	0.635639	0.525012	0.587958
DERL3	388.218	2.2928	0.340784	6.72801	1.72005e-11	1.46549e-10
SLC7A4	79.0967	-1.5174	0.302151	-5.02198	5.11427e-07	2.02641e-06
BCL2L13	4092.56	0.15969	0.0702486	2.27321	0.0230134	0.0370493
DDTL	34.0062	0.210144	0.407824	0.515281	0.606357	0.663635
DDT	782.31	0.0924474	0.0929259	0.994851	0.319809	0.384549
GSTT2	58.0372	-1.49653	0.326672	-4.58113	4.62466e-06	1.53287e-05
OSM	360.963	2.3208	0.364523	6.36669	1.93151e-10	1.36203e-09
CABIN1	3206.78	-0.143434	0.0619867	-2.31395	0.0206707	0.033678
TBC1D10A	1172.9	-0.353551	0.0720485	-4.90713	9.24183e-07	3.50044e-06
SUSD2	551.314	-2.75719	0.229505	-12.0136	3.01325e-33	1.75338e-30
SF3A1	4503.1	-0.0531644	0.0546397	-0.972998	0.330554	0.395773
GGT5	796.199	0.498832	0.167644	2.97554	0.00292475	0.00571955
RNF215	334.628	0.461465	0.0996321	4.63169	3.62694e-06	1.22735e-05
SEC14L2	1216.2	0.290049	0.182436	1.58987	0.111864	0.152667
SPECC1L	1081.55	0.224118	0.0571018	3.92488	8.67729e-05	0.000226875
PPIL2	1949.51	0.0328646	0.0535116	0.614158	0.539111	0.601304
UPB1	175.912	-2.20386	0.369487	-5.96466	2.4514e-09	1.43763e-08
YPEL1	151.819	0.156159	0.184063	0.848398	0.396216	0.462443
SNRPD3	3630.63	0.257966	0.059751	4.31735	1.57911e-05	4.75002e-05
PES1	3653.54	0.328479	0.0782983	4.19522	2.72606e-05	7.88894e-05
MAPK1	10315.4	-0.0811415	0.0576794	-1.40677	0.159496	0.209327
GGT1	220.421	1.5917	0.188229	8.45617	2.76302e-17	6.56729e-16
PRODH	847.374	-1.13419	0.239351	-4.73859	2.15216e-06	7.62918e-06
PPM1F	2973.17	0.00985664	0.0806349	0.122238	0.902711	0.921779
SLC35E4	571.402	-0.464567	0.131579	-3.5307	0.000414462	0.000955622
TOP3B	931.862	0.0113372	0.0563287	0.201268	0.840489	0.870292
CYTH4	1351.21	0.767603	0.18314	4.19135	2.77301e-05	8.01154e-05
DGCR14	1057.49	-0.0786071	0.0564698	-1.39202	0.163917	0.214572
CRYBB2P1	479.853	-0.124217	0.0764646	-1.62451	0.104267	0.14337
MFNG	420.33	0.202053	0.138929	1.45436	0.145848	0.193368
CARD10	2045.13	0.793313	0.156422	5.07162	3.94441e-07	1.59103e-06
LRP5L	208.352	-0.282127	0.103468	-2.72671	0.006397	0.0116512
SLC25A1	2493.87	-0.306967	0.119982	-2.55844	0.0105142	0.0182468
GRK3	1668.84	0.259457	0.120474	2.15363	0.0312689	0.0488092
PLA2G3	1431.02	-0.680799	0.307053	-2.2172	0.0266091	0.0422108
LGALS2	81.7855	0.154275	0.283025	0.545095	0.585688	0.644786
GGA1	1979.02	-0.340563	0.0667502	-5.10205	3.36003e-07	1.37437e-06
HIRA	398.255	0.0608273	0.0530285	1.14707	0.251353	0.312273
SH3BP1	2221.05	0.191001	0.104649	1.82517	0.0679757	0.0978529
SEZ6L	60.6009	-1.83397	0.362257	-5.06263	4.13513e-07	1.66283e-06
LGALS1	7660.09	1.0138	0.184778	5.48655	4.09857e-08	1.9507e-07
HPS4	2850.22	-0.206484	0.0676737	-3.05117	0.00227953	0.0045472
PIK3IP1	2478.18	-0.0801371	0.125266	-0.639737	0.522344	0.585596
SRRD	1298.22	0.0676318	0.0609295	1.11	0.266998	0.329082
PATZ1	688.678	0.208464	0.106145	1.96395	0.0495355	0.073762
TRIOBP	710.61	-0.194123	0.0804839	-2.41195	0.0158675	0.0264981
TFIP11	2554.9	0.102275	0.0572865	1.78533	0.0742075	0.105777
GCAT	390.603	-0.142495	0.114876	-1.24043	0.214818	0.27253
ANKRD54	856.905	0.0107031	0.0698672	0.153193	0.878246	0.902015
EIF3L	12454.8	-0.65183	0.0694802	-9.38153	6.50252e-21	2.94412e-19
SNU13	3846.01	0.115483	0.0644002	1.79321	0.0729388	0.104176
MICALL1	10484.4	0.00778879	0.122569	0.0635463	0.949331	0.959593
POLR2F	1122.11	0.127629	0.0620104	2.05819	0.0395715	0.0603658
SOX10	230.896	-1.76962	0.307653	-5.75198	8.8206e-09	4.68336e-08
CCDC134	366.501	0.340837	0.0788722	4.32138	1.55056e-05	4.67221e-05
DEPDC5	939.635	-0.0657181	0.0551223	-1.19222	0.233174	0.292791
PICK1	1039.54	-0.198829	0.0790498	-2.51523	0.0118953	0.0204248
TTC28	1275.57	-0.71665	0.142783	-5.01917	5.1896e-07	2.05427e-06
CENPM	245.238	0.320063	0.128603	2.48878	0.0128184	0.021852
[truncated: 13,712 more rows]

## Sheet: DE_Q1-2_vs_Q3-4_Go_terms
	ONTOLOGY	ID	Description	setSize	enrichmentScore	NES	pvalue	p.adjust	qvalue	rank	leading_edge	core_enrichment
GO:0006629	BP	GO:0006629	lipid metabolic process	762	-0.438016	-2.27868	0.000108026	0.000108026	0.00733081	2087	tags=37%, list=21%, signal=32%	ECH1/ABHD8/GSTM4/PLA2G3/PAFAH2/FDFT1/TECR/PLA2G6/SULT1E1/FDPS/HTR2A/EGR1/PRKAR2B/HADH/RETSAT/ASXL3/PLPPR4/ABCD3/C1QTNF2/PLA2G4E/PGAP2/MVK/LIPC/CUBN/ACSF2/SCAP/SLC44A3/TEK/CYP2R1/TNFAIP8L3/PLA2G2F/AGPAT1/PIK3R1/INPP5J/CYP39A1/OSBPL6/DPEP1/ZBTB20/PLPP1/EPHX1/ACAT1/APPL2/STAR/AGT/HSD11B2/LPIN3/LEPR/ABCA5/CHPT1/GBA2/ELOVL1/GDPD1/CNR1/HMGCR/PLCXD1/ST8SIA6/DDHD1/PCCA/DBI/PLBD1/PMVK/GLTP/ECHDC3/MIR27B/A…
GO:0006811	BP	GO:0006811	ion transport	716	-0.293864	-1.52347	0.000109158	0.000109158	0.00733081	2023	tags=32%, list=20%, signal=27%	HTR2A/CLIC3/SLC52A1/SLC22A17/SLC31A1/ABCD3/MPC1/CAPN3/SNCG/LGALS3/SLC25A21/MFSD5/MCUR1/ABCB1/SLC18A2/SYT17/BSPRY/SLC44A3/NIPAL2/PLA2G2F/PRRT1/TRPM6/NOL3/SLC25A25/SLC19A2/ITPR2/CACNA2D1/PER1/SLC35G1/HOMER2/AGT/AMIGO1/CBARP/CAMK2B/CATSPER2/NIPAL1/SYT8/TMEM63C/RYR2/EGF/KCNH8/CNR1/SLC4A5/ATP12A/SLC25A20/GLTP/CLIC6/RAMP2/UTRN/PTPN3/SLC25A23/ANO10/SLC6A9/KCNJ11/KCNA2/SCNN1A/ATP2C2/CRACR2B/CNNM4/CACNA1H…
GO:0055085	BP	GO:0055085	transmembrane transport	700	-0.322937	-1.6714	0.00010989	0.00010989	0.00733081	1893	tags=30%, list=19%, signal=26%	MCUR1/ABCB1/SLC18A2/SLC44A3/NIPAL2/PRRT1/TRPM6/NOL3/SLC25A25/PIK3R1/SLC19A2/ITPR2/CACNA2D1/APPL2/SLC35G1/AGT/AMIGO1/CBARP/CATSPER2/NIPAL1/TMEM63C/TRAM1L1/RYR2/ABCA5/SORT1/KCNH8/SLC4A5/ATP12A/SLC25A20/CLIC6/UTRN/PTPN3/SLC25A23/ANO10/SLC6A9/KCNJ11/KCNA2/SCNN1A/ATP2C2/CNNM4/CACNA1H/SLC16A6/C3/SLC8A3/GRID1/CYBRD1/CYB561D1/ATP1B2/SLC5A10/CACNB1/NLGN1/EMB/COX7A1/SLC26A9/BCL2/ANK3/SLC5A1/XCR1/SPNS2/CHRN…
GO:0042175	CC	GO:0042175	nuclear outer membrane-endoplasmic reticulum membrane network	658	-0.320628	-1.6543	0.000110509	0.000110509	0.00733081	1841	tags=24%, list=18%, signal=21%	HMOX1/AGPAT1/PIK3R1/FMN1/ITPR2/CYP39A1/OSBPL6/ENTPD2/HHAT/EPHX1/SLC35G1/CAMK2B/HSD11B2/SVIP/TRAM1L1/RYR2/LPIN3/CHPT1/GBA2/SORT1/FMO2/ELOVL1/GDPD1/CHODL/HMGCR/SRL/ZDHHC11/HSD17B2/KCNA2/SCARA3/CYP1B1/NDRG4/TEX264/CLSTN3/STS/SLC8A3/PLPP3/RNF125/CYP2C18/SYNE3/CERS4/SDR16C5/AGPAT3/BCL2/SFTPD/ELOVL6/DEGS1/GDPD3/UGT1A7/SYNE4/JPH4/GRAMD1C/UBIAD1/EDA/TMEM97/NAT8L/ATG9B/MSMO1/RYR3/ATL1/UGT1A10/CLN8/GUCY2C/…
GO:0060429	BP	GO:0060429	epithelium development	652	-0.308825	-1.59249	0.000110632	0.000110632	0.00733081	1969	tags=30%, list=20%, signal=25%	AGR2/SMO/DACT2/GRHL1/KLF2/WNT2B/LGALS3/MAGI2/FOXC1/SOX17/CHRD/LGR5/TIAM1/FMN1/ARHGAP24/KRT15/ROR1/PTCH1/ALDOC/PIFO/ACAT1/DLX6/PTK6/AGT/EVPL/FREM2/ACTA2/RYR2/TMEM231/IRX3/DLX3/CLDN1/EGF/KRT80/ZNF703/FOXN1/DZIP1L/SLC4A5/DLX5/CDSN/ACADVL/GRHL3/CPS1/SIDT2/MEOX1/ATP2C2/PDE2A/C3/NDRG4/HSF4/CAMSAP3/PDZD7/EXPH5/SFRP2/SULT2B1/FZD7/POU3F1/RSPO3/BCL2/SCEL/LDB2/PPL/CTNNBIP1/SYNE4/GLI2/PRLR/SPRY1/ATP7A/FGF2/E…
GO:0098827	CC	GO:0098827	endoplasmic reticulum subcompartment	650	-0.318283	-1.64095	0.000110668	0.000110668	0.00733081	1841	tags=24%, list=18%, signal=21%	HMOX1/AGPAT1/FMN1/ITPR2/CYP39A1/OSBPL6/ENTPD2/HHAT/EPHX1/SLC35G1/CAMK2B/HSD11B2/SVIP/TRAM1L1/RYR2/LPIN3/CHPT1/GBA2/SORT1/FMO2/ELOVL1/GDPD1/CHODL/HMGCR/SRL/ZDHHC11/HSD17B2/KCNA2/SCARA3/CYP1B1/NDRG4/TEX264/CLSTN3/STS/SLC8A3/PLPP3/RNF125/CYP2C18/CERS4/SDR16C5/AGPAT3/BCL2/SFTPD/ELOVL6/DEGS1/GDPD3/UGT1A7/JPH4/GRAMD1C/UBIAD1/EDA/TMEM97/NAT8L/ATG9B/MSMO1/RYR3/ATL1/UGT1A10/CLN8/GUCY2C/CASQ2/CYP2J2/CLCN4/…
GO:0005789	CC	GO:0005789	endoplasmic reticulum membrane	648	-0.318882	-1.64393	0.000110693	0.000110693	0.00733081	1841	tags=24%, list=18%, signal=21%	HMOX1/AGPAT1/FMN1/ITPR2/CYP39A1/OSBPL6/ENTPD2/HHAT/EPHX1/SLC35G1/CAMK2B/HSD11B2/SVIP/TRAM1L1/RYR2/LPIN3/CHPT1/GBA2/SORT1/FMO2/ELOVL1/GDPD1/CHODL/HMGCR/SRL/ZDHHC11/HSD17B2/KCNA2/SCARA3/CYP1B1/NDRG4/TEX264/CLSTN3/STS/SLC8A3/PLPP3/RNF125/CYP2C18/CERS4/SDR16C5/AGPAT3/BCL2/SFTPD/ELOVL6/DEGS1/GDPD3/UGT1A7/JPH4/GRAMD1C/UBIAD1/EDA/TMEM97/NAT8L/ATG9B/MSMO1/RYR3/ATL1/UGT1A10/CLN8/GUCY2C/CASQ2/CYP2J2/CLCN4/…
GO:0045202	CC	GO:0045202	synapse	644	-0.291314	-1.50111	0.000110705	0.000110705	0.00733081	2182	tags=31%, list=22%, signal=26%	STX1B/PPFIBP2/NSG1/SLC29A4/FCHSD1/CADPS/KCND3/RTN3/CPEB4/PPM1H/VAMP2/CAPN5/CRYAB/EPHA4/EFNA5/SLC6A17/PCDHB13/LAMB2/SARM1/HTR2A/PRKAR2B/PLPPR4/MAP1B/RPL3/SNCG/CADM1/PMP22/EFNB3/MAGI2/ADD3/RAB40C/SLC18A2/AKAP12/PRRT1/PPP1R9A/TIAM1/LZTS1/ITGA8/LIN7B/DNM1/ROR1/PTCH1/HIP1R/BDNF/HOMER2/TANC1/CBARP/CAMK2B/SYT8/EPS8/EPHB1/CPEB3/ICA1/CNR1/RAB3C/ZC4H2/EEF2K/UNC13B/UTRN/ADRB1/IGSF9B/SLC6A9/KCNA2/DTNA/PDE2A/…
GO:0043005	CC	GO:0043005	neuron projection	642	-0.28853	-1.48665	0.000110705	0.000110705	0.00733081	2198	tags=31%, list=22%, signal=26%	APBB1/SCN3A/STX1B/NSG1/NCAM2/RUFY3/USH1G/KCND3/SEMA6A/CPEB4/VAMP2/SYBU/CRYAB/EPHA4/ADCY4/PCDHB13/ROBO1/SARM1/HTR2A/PRKAR2B/MAP1B/PARD3/SMO/SNCG/KNDC1/CADM1/CCDC120/FOS/MAGI2/SLC18A2/CD200/PPP1R9A/KLC3/NEO1/INPP5J/DNER/LZTS1/ITGA8/ARHGEF15/ROR1/PTCH1/HIP1R/BDNF/HOMER2/MYCBP2/TANC1/AMIGO1/CBARP/CAMK2B/SYT8/LYNX1/EPS8/IRX3/EPHB1/CPEB3/KIF13B/CNR1/NFASC/EEF2K/UNC13B/CDC14A/TPH1/IGSF9B/N4BP3/KCNA2/CAC…
GO:0044255	BP	GO:0044255	cellular lipid metabolic process	566	-0.45984	-2.35218	0.000112082	0.000112082	0.00733081	2097	tags=38%, list=21%, signal=32%	PGAP1/ECH1/ABHD8/GSTM4/PLA2G3/FDFT1/TECR/PLA2G6/FDPS/HTR2A/PRKAR2B/HADH/RETSAT/PLPPR4/ABCD3/PLA2G4E/PGAP2/MVK/LIPC/ACSF2/SCAP/SLC44A3/TNFAIP8L3/PLA2G2F/AGPAT1/PIK3R1/INPP5J/PLPP1/EPHX1/ACAT1/APPL2/STAR/AGT/LPIN3/CHPT1/GBA2/ELOVL1/GDPD1/CNR1/HMGCR/ST8SIA6/PCCA/DBI/PLBD1/PMVK/GLTP/ECHDC3/MIR27B/ACADVL/MECR/HPGDS/RDH13/CPS1/PLCE1/ACADSB/C3/CYP1B1/LPL/MVD/HMGCS1/PLPP3/CYP2C18/CERS4/ACAD9/SDR16C5/LIPH…
GO:0006082	BP	GO:0006082	organic acid metabolic process	544	-0.422586	-2.1547	0.000113071	0.000113071	0.00733081	1809	tags=33%, list=18%, signal=29%	CYP39A1/OSBPL6/DPEP1/ZBTB20/HOGA1/ACCS/ALDOC/EPHX1/SHMT1/ACAT1/APPL2/STAR/LPIN3/HIBCH/MCCC1/CRYM/HDC/GBA2/FMO2/ELOVL1/CNR1/PCCA/DBI/ECHDC3/ACADVL/CARNS1/MECR/TPH1/HPGDS/CPS1/ACADSB/ALDH6A1/ME3/C3/CYP1B1/XYLB/LPL/AMT/CYP2C18/SULT2B1/BCKDHB/ASPG/ACAD9/LIPH/AACS/FAAH2/PLA2G4B/DDAH1/ELOVL6/DEGS1/UGT1A7/ABHD6/ETFDH/HACL1/NOS1/ACADM/ATP7A/ECHDC2/NAT8L/MSMO1/UGT1A10/PRODH/CYP2J2/GPT2/ALDH5A1/ACSS2/PLA2G…
GO:0043436	BP	GO:0043436	oxoacid metabolic process	536	-0.424881	-2.16457	0.000113404	0.000113404	0.00733081	1809	tags=34%, list=18%, signal=29%	CYP39A1/OSBPL6/DPEP1/ZBTB20/HOGA1/ACCS/ALDOC/EPHX1/SHMT1/ACAT1/APPL2/STAR/LPIN3/HIBCH/MCCC1/CRYM/HDC/GBA2/ELOVL1/CNR1/PCCA/DBI/ECHDC3/ACADVL/CARNS1/MECR/TPH1/HPGDS/CPS1/ACADSB/ALDH6A1/ME3/C3/CYP1B1/XYLB/LPL/AMT/CYP2C18/SULT2B1/BCKDHB/ASPG/ACAD9/LIPH/AACS/FAAH2/PLA2G4B/DDAH1/ELOVL6/DEGS1/UGT1A7/ABHD6/ETFDH/HACL1/NOS1/ACADM/ATP7A/ECHDC2/NAT8L/MSMO1/UGT1A10/PRODH/CYP2J2/GPT2/ALDH5A1/ACSS2/PLA2G4D/KI…
GO:0005215	MF	GO:0005215	transporter activity	537	-0.346575	-1.76554	0.000113507	0.000113507	0.00733081	2034	tags=33%, list=20%, signal=28%	SLC11A2/PCTP/CLIC3/SLC52A1/SLC22A17/SLC31A1/ABCD3/MPC1/SLC25A21/MFSD5/SLC45A4/ABCB1/SLC18A2/SLC44A3/NIPAL2/TNFAIP8L3/TRPM6/SLC25A25/SLC19A2/ITPR2/OSBPL6/CACNA2D1/STAR/CATSPER2/NIPAL1/TMEM63C/RYR2/PLSCR4/ABCA5/KCNH8/CNR1/SLC4A5/ATP12A/SLC25A20/GLTP/CLIC6/SLC25A23/ANO10/SLC6A9/KCNJ11/SIDT2/KCNA2/SCNN1A/ATP2C2/CNNM4/CACNA1H/SLC16A6/SLC8A3/GRID1/CYBRD1/CYB561D1/SLC5A10/CACNB1/PGRMC2/COX7A1/SLC26A9/BC…
GO:0019752	BP	GO:0019752	carboxylic acid metabolic process	525	-0.429605	-2.18557	0.000113727	0.000113727	0.00733081	1809	tags=34%, list=18%, signal=30%	CYP39A1/OSBPL6/DPEP1/ZBTB20/HOGA1/ACCS/ALDOC/EPHX1/SHMT1/ACAT1/APPL2/STAR/LPIN3/HIBCH/MCCC1/CRYM/HDC/GBA2/ELOVL1/CNR1/PCCA/DBI/ECHDC3/ACADVL/CARNS1/MECR/TPH1/HPGDS/CPS1/ACADSB/ALDH6A1/ME3/C3/CYP1B1/XYLB/LPL/AMT/CYP2C18/BCKDHB/ASPG/ACAD9/LIPH/AACS/FAAH2/PLA2G4B/DDAH1/ELOVL6/DEGS1/UGT1A7/ABHD6/ETFDH/HACL1/NOS1/ACADM/ATP7A/ECHDC2/NAT8L/MSMO1/UGT1A10/PRODH/CYP2J2/GPT2/ALDH5A1/ACSS2/PLA2G4D/KIT/SLC23A…
GO:0034220	BP	GO:0034220	ion transmembrane transport	520	-0.311551	-1.5839	0.000113947	0.000113947	0.00733081	1893	tags=31%, list=19%, signal=27%	MCUR1/ABCB1/NIPAL2/PRRT1/TRPM6/NOL3/SLC25A25/SLC19A2/ITPR2/CACNA2D1/SLC35G1/AGT/AMIGO1/CBARP/CATSPER2/NIPAL1/TMEM63C/RYR2/KCNH8/SLC4A5/ATP12A/SLC25A20/CLIC6/UTRN/PTPN3/SLC25A23/ANO10/SLC6A9/KCNJ11/KCNA2/SCNN1A/ATP2C2/CNNM4/CACNA1H/SLC8A3/GRID1/ATP1B2/SLC5A10/CACNB1/NLGN1/EMB/COX7A1/SLC26A9/ANK3/SLC5A1/XCR1/CHRNE/CACNA1D/GPD1L/JPH4/NOS1/MICU3/SLC13A4/SLC9A9/GRIK2/ATP7A/KCNK5/SLC39A2/ABCC9/FGF2/SCN…
GO:0022857	MF	GO:0022857	transmembrane transporter activity	480	-0.357824	-1.80737	0.00011554	0.00011554	0.00733081	2034	tags=34%, list=20%, signal=29%	SLC11A2/CLIC3/SLC52A1/SLC22A17/SLC31A1/ABCD3/MPC1/SLC25A21/MFSD5/SLC45A4/ABCB1/SLC18A2/SLC44A3/NIPAL2/TRPM6/SLC25A25/SLC19A2/ITPR2/CACNA2D1/CATSPER2/NIPAL1/TMEM63C/RYR2/ABCA5/KCNH8/CNR1/SLC4A5/ATP12A/SLC25A20/CLIC6/SLC25A23/ANO10/SLC6A9/KCNJ11/SIDT2/KCNA2/SCNN1A/ATP2C2/CNNM4/CACNA1H/SLC16A6/SLC8A3/GRID1/CYBRD1/CYB561D1/SLC5A10/CACNB1/PGRMC2/COX7A1/SLC26A9/BCL2/SLC5A1/SPNS2/CHRNE/CACNA1D/SV2B/SLC1…
GO:0050877	BP	GO:0050877	nervous system process	458	-0.335631	-1.69077	0.000116185	0.000116185	0.00733081	1755	tags=31%, list=17%, signal=27%	KLK8/BDNF/HOMER2/MYCBP2/TANC1/AGT/DNAH9/EPHB1/CPEB3/TAS2R3/CRYM/PDE1B/TAS2R4/CNR1/HMGCR/GPR143/NFASC/UNC13B/CDC14A/KCNJ11/KCNA2/CNNM4/CACNA1H/NDRG4/AOC2/SLC8A3/LAMC3/HSF4/NRXN3/PDZD7/IRX5/PRCD/NLGN1/PRRT2/LRIG1/TPPP/ANK3/MYH3/NR4A1/ADORA1/MPP2/TUB/CHRNE/CACNA1D/CHL1/JPH4/GRIK2/SCN9A/SERPINF1/ADGRB3/MAP1A/RP1L1/JAM2/NLGN3/CLN8/EDNRB/ESPN/CLDN5/PAX3/SCN11A/HTR3A/CHRNA9/KIT/DMD/GLRB/CACNA1G/FZD4/REL…
GO:0098655	BP	GO:0098655	cation transmembrane transport	421	-0.319117	-1.59706	0.00011733	0.00011733	0.00733081	1868	tags=32%, list=19%, signal=27%	NIPAL2/PRRT1/TRPM6/NOL3/SLC25A25/SLC19A2/ITPR2/CACNA2D1/SLC35G1/AGT/AMIGO1/CBARP/CATSPER2/NIPAL1/TMEM63C/RYR2/KCNH8/SLC4A5/ATP12A/SLC25A20/UTRN/PTPN3/SLC25A23/ANO10/SLC6A9/KCNJ11/KCNA2/SCNN1A/ATP2C2/CNNM4/CACNA1H/SLC8A3/ATP1B2/SLC5A10/CACNB1/NLGN1/COX7A1/ANK3/SLC5A1/XCR1/CHRNE/CACNA1D/GPD1L/JPH4/NOS1/MICU3/SLC9A9/ATP7A/KCNK5/SLC39A2/ABCC9/FGF2/SCN9A/CCL19/RYR3/NLGN3/KCNJ12/EDNRB/REM1/CASQ2/CLCN4/…
GO:0016491	MF	GO:0016491	oxidoreductase activity	416	-0.388146	-1.94101	0.000117592	0.000117592	0.00733081	1635	tags=29%, list=16%, signal=25%	ALDH9A1/CRYM/MSRB3/FMO2/HMGCR/GMPR/ACADVL/MECR/TPH1/HBA1/HSD17B2/RDH13/ACADSB/ALDH6A1/ME3/CYP1B1/ALDH3A1/AOC2/CYBRD1/CYB561D1/CYP2C18/BCKDHB/ACAD9/SDR16C5/COX7A1/BBOX1/PRDX2/SORD/DEGS1/HBA2/ETFDH/NOS1/ACADM/MAOB/ALDH2/MSMO1/PRODH/CYP2J2/DHCR24/ALDH5A1/CHDH/GLRX/CAT/ALDH3B2/DMGDH/CYP4F3/PTGS1/PHYHD1/ALOX12B/DHCR7/LOXL4/ALDH3A2/ACAD8/HAAO/GPX3/SELENBP1/HEATR4/RDH5/ADHFE1/CYP27A1/ME1/PHGDH/ALDH1A1/C…
GO:0098660	BP	GO:0098660	inorganic ion transmembrane transport	388	-0.322272	-1.60364	0.000118287	0.000118287	0.00733081	1868	tags=32%, list=19%, signal=27%	NIPAL2/TRPM6/NOL3/SLC25A25/ITPR2/CACNA2D1/SLC35G1/AMIGO1/CBARP/CATSPER2/NIPAL1/RYR2/KCNH8/SLC4A5/ATP12A/UTRN/PTPN3/SLC25A23/SLC6A9/KCNJ11/KCNA2/SCNN1A/ATP2C2/CNNM4/CACNA1H/SLC8A3/ATP1B2/SLC5A10/CACNB1/COX7A1/SLC26A9/ANK3/SLC5A1/XCR1/CACNA1D/GPD1L/JPH4/NOS1/MICU3/SLC13A4/SLC9A9/ATP7A/KCNK5/SLC39A2/ABCC9/FGF2/SCN9A/CCL19/RYR3/KCNJ12/EDNRB/REM1/CASQ2/CLCN4/SCN11A/GLRX/HTR3A/CHRNA9/SLC12A2/FXYD6/DMD/…
GO:0008610	BP	GO:0008610	lipid biosynthetic process	384	-0.429784	-2.13628	0.000118511	0.000118511	0.00733081	2097	tags=39%, list=21%, signal=32%	PRKD1/PBX1/CWH43/CERS3/PLD1/ACER2/IP6K2/PPARA/SMPD1/SMPD2/PGAP1/ABHD8/GSTM4/PLA2G3/FDFT1/TECR/PLA2G6/FDPS/HTR2A/EGR1/ASXL3/ABCD3/PGAP2/MVK/LIPC/SCAP/SLC44A3/CYP2R1/AGPAT1/PIK3R1/INPP5J/CYP39A1/OSBPL6/ZBTB20/PLPP1/ACAT1/STAR/LPIN3/CHPT1/ELOVL1/HMGCR/ST8SIA6/PMVK/ACADVL/MECR/HPGDS/HSD17B2/PLCE1/CACNA1H/C3/LPL/MVD/HMGCS1/PLPP3/CERS4/LIPH/AGPAT3/ELOVL6/DEGS1/SPNS2/ABHD6/PRLR/ACP6/PIK3C2B/FGF2/BMX/MSM…
GO:0030855	BP	GO:0030855	epithelial cell differentiation	384	-0.376582	-1.87183	0.000118511	0.000118511	0.00733081	1772	tags=32%, list=18%, signal=27%	PTCH1/ALDOC/DLX6/PTK6/EVPL/ACTA2/TMEM231/DLX3/CLDN1/KRT80/ZNF703/FOXN1/SLC4A5/DLX5/CDSN/ACADVL/CPS1/SIDT2/PDE2A/HSF4/CAMSAP3/PDZD7/EXPH5/SULT2B1/FZD7/POU3F1/SCEL/PPL/SYNE4/PRLR/SPRY1/FGF2/TGM3/KLF4/HYDIN/DSG4/KRT23/EDNRB/CLDN5/ABCA12/TMOD1/BMP4/FGFR2/KRT33B/SPINK5/FGF10/TJP3/GATA6/KRT86/NFIB/KRT3/KRT78/GSTM3/ATOH8/THRB/PGR/KRT83/ROS1/KRT31/ERBB4/WNT10B/CD34/SOX8/CASP14/POF1B/WNT16/KRT38/SPDEF/GDF…
GO:0005198	MF	GO:0005198	structural molecule activity	382	-0.376045	-1.86814	0.000118666	0.000118666	0.00733081	1343	tags=24%, list=13%, signal=21%	MFAP5/LAMA2/ANK3/FBLN2/PPL/MYL3/MAP2/TGM3/SNTB1/FBLN1/MAP1A/MGP/KRT23/TUBB4A/CLDN5/FBLN5/CMTM8/ANKRD2/DCN/DMD/COL25A1/KRT33B/CHI3L1/KRT86/NEBL/CHADL/MYOM2/KRT3/KRT78/APOE/MYOM1/SPTBN4/SORBS2/KRT83/KRT31/COL28A1/MMRN1/SPTBN2/CLDN8/COL14A1/PNPLA1/KRT38/MPZ/COMP/NEB/HSPB6/KRT27/CLDN11/KRT33A/DPT/KRT9/PODN/PLLP/PGM5/ELN/KRT35/ABI3BP/MFAP4/LAMB4/KRT74/HMCN2/ANK2/KRT28/EMILIN3/KRT1/DES/KRT79/PRELP/PLP1…
GO:0015075	MF	GO:0015075	ion transmembrane transporter activity	373	-0.335628	-1.66379	0.000118878	0.000118878	0.00733081	2034	tags=34%, list=20%, signal=28%	SLC11A2/CLIC3/SLC52A1/SLC31A1/MPC1/SLC25A21/MFSD5/SLC45A4/SLC18A2/SLC44A3/NIPAL2/TRPM6/SLC25A25/SLC19A2/ITPR2/CACNA2D1/CATSPER2/NIPAL1/TMEM63C/RYR2/KCNH8/CNR1/SLC4A5/ATP12A/SLC25A20/CLIC6/SLC25A23/ANO10/SLC6A9/KCNJ11/KCNA2/SCNN1A/ATP2C2/CNNM4/CACNA1H/SLC8A3/GRID1/SLC5A10/CACNB1/COX7A1/SLC26A9/SLC5A1/CHRNE/CACNA1D/SLC13A4/SLC9A9/GRIK2/ATP7A/KCNK5/SLC39A2/ABCC9/SCN9A/RYR3/KCNJ12/CLCN4/SCN11A/HTR3A/…
GO:0005509	MF	GO:0005509	calcium ion binding	370	-0.333326	-1.65101	0.000119275	0.000119275	0.00733081	2272	tags=38%, list=23%, signal=31%	CELSR2/PCDH9/P4HTM/CD248/NOTCH2/AIF1L/CGREF1/EFHD1/SELP/DNAH7/TESC/DUOX1/PCDH18/PROS1/PCDHB13/PCDHGA9/PLA2G4E/PCDH1/CAPN3/CAPNS2/EFCAB6/FAT4/CUBN/SYT17/PLA2G2F/PCDHGB6/NOL3/SLC25A25/NHSL2/ITPR2/DNER/PCDHB18P/SYT8/RYR2/PLSCR4/EGF/PCDHGA12/MAN1C1/EEF2K/UNC13B/ENPP3/SLC25A23/S100A3/HPGDS/CPS1/CRACR2B/CLSTN3/LPL/RPTN/VWCE/CALML3/PCDHB3/PCDHGA2/MEGF6/PLA2G4B/GSN/CDH20/SPARCL1/FBLN2/MYL3/MICU3/DCHS2/NC…
GO:0032787	BP	GO:0032787	monocarboxylic acid metabolic process	363	-0.462913	-2.28995	0.000119303	0.000119303	0.00733081	1809	tags=37%, list=18%, signal=32%	CYP39A1/OSBPL6/ZBTB20/HOGA1/ALDOC/EPHX1/ACAT1/APPL2/STAR/LPIN3/MCCC1/GBA2/ELOVL1/CNR1/PCCA/DBI/ECHDC3/ACADVL/MECR/HPGDS/ACADSB/ME3/C3/CYP1B1/XYLB/LPL/CYP2C18/ACAD9/LIPH/AACS/FAAH2/PLA2G4B/ELOVL6/DEGS1/UGT1A7/ABHD6/ETFDH/HACL1/ACADM/ECHDC2/MSMO1/UGT1A10/CYP2J2/ALDH5A1/ACSS2/PLA2G4D/KIT/ACAA2/CYP4F3/PTGS1/ALOX12B/ALDH3A2/HAAO/IGF1/PPARGC1A/UGT1A6/ELOVL7/INSIG1/ACOT2/PLA2G4F/CYP27A1/ME1/GLYATL2/PHGD…
GO:0044283	BP	GO:0044283	small molecule biosynthetic process	322	-0.406268	-1.98794	0.000121521	0.000121521	0.00733081	1611	tags=30%, list=16%, signal=26%	ELOVL1/HMGCR/MST1/PMVK/ACADVL/CARNS1/MECR/HPGDS/CPS1/CACNA1H/LPL/MVD/ADCYAP1R1/HMGCS1/C1QTNF3/LIPH/AACS/SORD/ELOVL6/DEGS1/ACADM/FGF2/UBIAD1/MSMO1/DHCR24/ACAA2/PTGS1/CFTR/ALOX12B/DHCR7/HAAO/PPARGC1A/SPTLC3/GLS2/PTH1R/APOE/ELOVL7/INSIG1/PLA2G4F/CYP27A1/PHGDH/ALDH1A1/CYP19A1/ELOVL5/APOC1/BCAT2/ALOX15/ALOX12/RGN/ALOXE3/SLC27A2/LEP/ACSS3/GGT6/MALRD1/GSTM2/FASN/ACSM5/MLXIPL/TM7SF2/ELOVL4/BHMT2/ACACB/PT…
GO:1901615	BP	GO:1901615	organic hydroxy compound metabolic process	311	-0.463235	-2.25803	0.000122369	0.000122369	0.00733081	2040	tags=41%, list=20%, signal=34%	SULT1E1/FDPS/RETSAT/ABCD3/MVK/KL/LIPC/CUBN/SCAP/CYP2R1/INPP5J/CYP39A1/OSBPL6/PLPP1/STAR/HSD11B2/LEPR/GCNT4/ABCA5/CRYM/PDE1B/HDC/GBA2/GDPD1/HMGCR/PMVK/ACADVL/TPH1/RDH13/CACNA1H/CYP1B1/AOC2/MVD/ADCYAP1R1/HMGCS1/PLPP3/CYP2C18/SULT2B1/PRKG2/SDR16C5/BCL2/SORD/GDPD3/ATP7A/FGF2/MAOB/TG/NPR1/ALDH2/NR4A2/MSMO1/CLN8/EDNRB/TTC39B/DHCR24/ACSS2/CAT/ALDH3B2/KIT/ACAA2/CYP4F3/PLB1/LIPE/SCNN1B/GK5/CFTR/DHCR7/ALDH…
GO:0015318	MF	GO:0015318	inorganic molecular entity transmembrane transporter activity	304	-0.374729	-1.82361	0.000122429	0.000122429	0.00733081	1723	tags=34%, list=17%, signal=29%	CATSPER2/NIPAL1/TMEM63C/RYR2/KCNH8/CNR1/SLC4A5/ATP12A/CLIC6/ANO10/SLC6A9/KCNJ11/KCNA2/SCNN1A/ATP2C2/CNNM4/CACNA1H/SLC8A3/GRID1/SLC5A10/CACNB1/COX7A1/SLC26A9/SLC5A1/CHRNE/CACNA1D/SLC13A4/SLC9A9/GRIK2/ATP7A/KCNK5/SLC39A2/ABCC9/SCN9A/RYR3/KCNJ12/CLCN4/SCN11A/HTR3A/CHRNA9/SLC12A2/ANO8/SLC23A1/GLRB/CACNA1G/CACNA2D2/ADAMTS8/KCNIP2/SLC1A2/SCNN1B/CFTR/AQP1/SLC17A7/ANO9/GRIA1/SLC26A5/TTYH1/SLC45A2/SLC26A7…
GO:0008324	MF	GO:0008324	cation transmembrane transporter activity	275	-0.378757	-1.82344	0.000124875	0.000124875	0.00733081	1914	tags=36%, list=19%, signal=30%	SLC45A4/SLC18A2/SLC44A3/NIPAL2/TRPM6/SLC19A2/ITPR2/CACNA2D1/CATSPER2/NIPAL1/TMEM63C/RYR2/KCNH8/CNR1/SLC4A5/ATP12A/SLC25A20/ANO10/SLC6A9/KCNJ11/KCNA2/SCNN1A/ATP2C2/CNNM4/CACNA1H/SLC8A3/SLC5A10/CACNB1/COX7A1/SLC5A1/CHRNE/CACNA1D/SLC13A4/SLC9A9/GRIK2/ATP7A/KCNK5/SLC39A2/ABCC9/SCN9A/RYR3/KCNJ12/SCN11A/HTR3A/CHRNA9/SLC12A2/SLC23A1/CACNA1G/CACNA2D2/KCNIP2/SLC1A2/SCNN1B/AQP1/SLC17A7/GRIA1/TTYH1/SLC45A2/…
GO:0008015	BP	GO:0008015	blood circulation	257	-0.366805	-1.75361	0.000126024	0.000126024	0.00733081	1957	tags=37%, list=19%, signal=31%	KLF2/KL/TNNI2/FOXC1/AKAP12/TEK/HMOX1/PDE5A/SGCD/CACNA2D1/AGT/HSD11B2/ACTA2/RYR2/IRX3/CORO2B/CNR1/SLC4A5/RAMP2/MIR27B/ADRB1/CPS1/CACNA1H/PDE2A/SLC8A3/ATP1B2/GSN/DDAH1/ADORA1/CTNNBIP1/EMP2/MYL3/CACNA1D/GPD1L/NOS1/ABCC9/NCALD/POMC/NPR1/S100A1/KCNJ12/EDNRB/CLDN5/CASQ2/CYP2J2/DMD/CACNA1G/CTSG/TBX5/KCNIP2/SLIT2/PTGS1/SCNN1B/AVPR2/TJP3/GATA6/ADRA2A/APOE/THRB/SPTBN4/CD34/CACNB2/NPR2/TACR1/HOPX/CMA1/LEP/C…
GO:0022890	MF	GO:0022890	inorganic cation transmembrane transporter activity	247	-0.388308	-1.85056	0.00012631	0.00012631	0.00733081	1914	tags=38%, list=19%, signal=31%	SLC45A4/SLC18A2/NIPAL2/TRPM6/ITPR2/CACNA2D1/CATSPER2/NIPAL1/TMEM63C/RYR2/KCNH8/CNR1/SLC4A5/ATP12A/ANO10/SLC6A9/KCNJ11/KCNA2/SCNN1A/ATP2C2/CNNM4/CACNA1H/SLC8A3/SLC5A10/CACNB1/COX7A1/SLC5A1/CHRNE/CACNA1D/SLC13A4/SLC9A9/GRIK2/ATP7A/KCNK5/SLC39A2/ABCC9/SCN9A/RYR3/KCNJ12/SCN11A/HTR3A/CHRNA9/SLC12A2/SLC23A1/CACNA1G/CACNA2D2/KCNIP2/SLC1A2/SCNN1B/AQP1/SLC17A7/GRIA1/TTYH1/SLC45A2/KCNB1/KCNK2/CHRNA3/GRIK3/…
GO:0006631	BP	GO:0006631	fatty acid metabolic process	243	-0.537719	-2.5584	0.000126534	0.000126534	0.00733081	1611	tags=41%, list=16%, signal=35%	ELOVL1/CNR1/PCCA/DBI/ECHDC3/ACADVL/MECR/HPGDS/ACADSB/C3/CYP1B1/LPL/CYP2C18/ACAD9/LIPH/AACS/FAAH2/PLA2G4B/ELOVL6/DEGS1/ABHD6/ETFDH/HACL1/ACADM/ECHDC2/MSMO1/CYP2J2/PLA2G4D/ACAA2/CYP4F3/PTGS1/ALOX12B/ALDH3A2/PPARGC1A/ELOVL7/INSIG1/ACOT2/PLA2G4F/GLYATL2/ELOVL5/APOC1/ALOX15/CYP2C19/ALOX12/ABHD5/RGN/ALOXE3/SLC27A2/LEP/HPGD/ADTRP/ACSL1/GSTM2/FASN/ACSM5/PNPLA3/MLXIPL/CYP2B6/ELOVL4/ACACB/PTGDS/CES1/PPARG/…
GO:0062023	CC	GO:0062023	collagen-containing extracellular matrix	227	-0.363769	-1.71762	0.000127535	0.000127535	0.00733081	1555	tags=33%, list=15%, signal=29%	VIT/ADAMTS15/ADAMTS10/SCARA3/COL6A6/ADAMTS5/LAMC3/SFRP2/MFAP5/LAMA2/ADAM11/SPARCL1/FBLN2/SERPINF1/FBLN1/MGP/ANG/FBLN5/DCN/FGFR2/ADAMTS8/CTSG/COL25A1/FGF10/LOXL4/CHADL/OMD/APOE/SSC5D/ECM2/VWA2/COL28A1/MMRN1/COL14A1/CMA1/THBS4/SMOC2/COMP/TNN/ITIH5/CLU/CXCL12/GPC3/SOD3/FREM1/AZGP1/DPT/PODN/SERPINA5/CCDC80/ELN/ABI3BP/MFAP4/VWC2/SERPINB12/COCH/LAMB4/CDON/HMCN2/EMILIN3/HRNR/KRT1/PRELP/ZP1/PRG4/FLG/ANGP…
GO:0010876	BP	GO:0010876	lipid localization	226	-0.370975	-1.7511	0.000127632	0.000127632	0.00733081	1204	tags=25%, list=12%, signal=23%	GRAMD1C/PLA2R1/POMC/RBP7/ATG9B/CLN8/ABCA12/TTC39B/RBP5/ABCA3/ESYT3/CRY2/CFTR/FZD4/PLIN2/ATP10B/GULP1/FITM2/ANO9/APOE/ABCA4/PLA2G4F/CYP19A1/APOC1/ABHD5/SLC27A2/LEP/SOAT1/FABP4/ACSL1/ABCA6/XKR4/CLU/ABCA10/ABCA9/PMP2/ACACB/CES1/PPARG/SERPINA5/CD36/AGTR1/PLIN5/GAL/CYP4F2/DGAT2/ABCA8/SLC27A6/CIDEA/APOB/APOD/PLA2G2A/ADIPOQ/FABP9/RBP4/CIDEC/FABP7
GO:0003012	BP	GO:0003012	muscle system process	223	-0.370769	-1.74777	0.000127943	0.000127943	0.00733081	1849	tags=33%, list=18%, signal=28%	NOL3/HMOX1/PDE5A/SGCD/CACNA2D1/AGT/CAMK2B/ACTA2/RYR2/UTRN/PLCE1/DTNA/CACNA1H/SLC8A3/MYH3/GSN/NR4A1/ADORA1/MYL3/CHRNE/CACNA1D/GPD1L/NOS1/SNTB1/NMU/KCNJ12/EDNRB/CASQ2/TMOD1/ANKRD2/KIT/DMD/CACNA1G/KCNIP2/SCNN1B/GATA6/IGF1/MYOM2/ADRA2A/MYOM1/HAND2/SORBS2/CHRNA3/MYH14/CACNB2/IGFBP5/TNNC2/TACR1/LEP/CNN1/COMP/GSTM2/HRC/PLN/PTGER3/ADRA1A/SGCA/LMOD1/MYOCD/PPARG/TNNT3/GATM/ANK2/SCN7A/KLF15/EDN3/CKMT2/TNNC1…
GO:0008544	BP	GO:0008544	epidermis development	211	-0.525262	-2.45758	0.000129483	0.000129483	0.00733081	1442	tags=42%, list=14%, signal=37%	STS/PDZD7/EXPH5/KLK7/SULT2B1/POU3F1/BCL2/SCEL/LDB2/ZNF750/PPL/GLI2/ATP7A/EDA/TGM3/KLF4/DSG4/ABCA12/BMP4/FGFR2/SOSTDC1/SPINK5/FGF7/FGF10/ALDH3A2/GATA6/KRT86/KRT3/ALX4/KRT78/KRTDAP/KRT83/KRT31/WNT10B/CASP14/IGFBP5/WNT16/LIPK/TGM5/LRP4/LCE2A/KRT27/CALML5/LCE1F/LCE2C/LCE1E/LCE2D/KRT9/LIPN/LCE1A/SOX21/LCE1D/DNASE1L2/POU2F3/LIPM/LCE2B/TNFRSF19/GAL/LCE6A/KRT74/ALOX15B/HRNR/ACER1/KRT1/TCHH/SPRR4/SVEP1/LC…
GO:0006066	BP	GO:0006066	alcohol metabolic process	211	-0.476572	-2.22978	0.000129483	0.000129483	0.00733081	2067	tags=42%, list=20%, signal=34%	FDFT1/SULT1E1/FDPS/RETSAT/MVK/LIPC/CUBN/SCAP/CYP2R1/INPP5J/CYP39A1/PLPP1/STAR/HSD11B2/LEPR/ABCA5/GBA2/GDPD1/HMGCR/PMVK/ACADVL/RDH13/CACNA1H/CYP1B1/MVD/ADCYAP1R1/HMGCS1/PLPP3/CYP2C18/SULT2B1/PRKG2/SDR16C5/SORD/GDPD3/FGF2/ALDH2/MSMO1/CLN8/EDNRB/TTC39B/DHCR24/ACSS2/CAT/ALDH3B2/ACAA2/PLB1/LIPE/SCNN1B/GK5/CFTR/DHCR7/ALDH3A2/SGPP2/IGF1/SPTLC3/PTH1R/EPHX2/MTMR7/APOE/RDH5/INSIG1/CYP27A1/ALDH1A1/CEBPA/LEP…
GO:0007600	BP	GO:0007600	sensory perception	209	-0.367282	-1.71634	0.000129938	0.000129938	0.00733081	1676	tags=33%, list=17%, signal=28%	EPHB1/TAS2R3/CRYM/TAS2R4/CNR1/GPR143/CDC14A/KCNA2/CNNM4/AOC2/LAMC3/HSF4/PDZD7/IRX5/PRCD/LRIG1/ADORA1/TUB/CACNA1D/GRIK2/SCN9A/RP1L1/CLN8/EDNRB/ESPN/PAX3/SCN11A/CHRNA9/KIT/GLRB/FZD4/ADRA2A/SLC26A5/THRB/RDH5/ABCA4/GJB4/SLC45A2/SPTBN4/PRPH2/WNT10B/REEP6/MYH14/CACNB2/CRB2/TACR1/ALOXE3/GRIN2A/RDH12/TRPM1/TMEM100/CXCL12/TYR/OTOGL/AZGP1/ATP6V0A4/CD36/GJC3/PIP/COCH/ATP6V1B1/RGS9BP/PKHD1L1/RIMS1/NPY1R/CA6/…
GO:0046486	BP	GO:0046486	glycerolipid metabolic process	206	-0.429169	-2.00165	0.000130395	0.000130395	0.00733081	2762	tags=45%, list=27%, signal=33%	GPAM/LPCAT3/ENPP2/LPIN1/OSBPL5/GNB3/ITPKB/IMPA2/MTMR8/GNPAT/MTMR11/PIGL/MFSD2A/GDE1/MGLL/NR1H3/SLC27A1/PNPLA2/FBXW7/PDGFRB/CWH43/PLD1/IP6K2/PGAP1/ABHD8/PLA2G3/PLA2G6/HTR2A/PLA2G4E/PGAP2/LIPC/SLC44A3/PLA2G2F/AGPAT1/PIK3R1/INPP5J/LPIN3/CHPT1/GDPD1/DBI/CPS1/PLCE1/C3/LPL/LIPH/AGPAT3/PLA2G4B/GDPD3/ABHD6/ACP6/PIK3C2B/FGF2/BMX/ANG/CAT/ABCA3/PLA2G4D/PLB1/LIPE/GK5/FITM2/MTMR7/APOE/INSIG1/PLA2G4F/APOC1/ALO…
GO:0016042	BP	GO:0016042	lipid catabolic process	202	-0.477001	-2.21944	0.000130548	0.000130548	0.00733081	2244	tags=50%, list=22%, signal=40%	MFSD2A/PLCD3/PLPP6/ACOX3/IVD/HSD17B4/GDE1/MGLL/ACAT2/PNPLA2/PLD1/ACOX1/ACER2/BDH2/PPARA/SMPD1/SMPD2/ECH1/PAFAH2/PLA2G6/SULT1E1/HADH/ABCD3/PLA2G4E/LIPC/PLA2G2F/CYP39A1/ACAT1/LPIN3/GBA2/GDPD1/CNR1/DDHD1/PCCA/PLBD1/ACADVL/CPS1/PLCE1/CYP1B1/STS/LPL/ASPG/LIPH/FAAH2/PLA2G4B/ADORA1/GDPD3/ABHD6/ETFDH/HACL1/ACADM/ECHDC2/PLA2G4D/ACAA2/CYP4F3/PLB1/LIPE/ADRA2A/APOE/PLA2G4F/CYP27A1/GLYATL2/PLCB4/NEU2/CYP19A1/…
GO:0006869	BP	GO:0006869	lipid transport	196	-0.36727	-1.70353	0.000130787	0.000130787	0.00733081	1204	tags=26%, list=12%, signal=23%	SPNS2/GRAMD1C/PLA2R1/POMC/RBP7/ATG9B/CLN8/ABCA12/RBP5/ABCA3/ESYT3/CRY2/CFTR/FZD4/PLIN2/ATP10B/GULP1/ANO9/APOE/ABCA4/PLA2G4F/CYP19A1/APOC1/SLC27A2/LEP/FABP4/ACSL1/ABCA6/XKR4/CLU/ABCA10/ABCA9/PMP2/CES1/PPARG/SERPINA5/CD36/AGTR1/GAL/CYP4F2/ABCA8/SLC27A6/APOB/APOD/PLA2G2A/ADIPOQ/FABP9/RBP4/CIDEC/FABP7
GO:0015267	MF	GO:0015267	channel activity	189	-0.376714	-1.73989	0.000131406	0.000131406	0.00733081	1723	tags=37%, list=17%, signal=31%	CATSPER2/TMEM63C/RYR2/KCNH8/CNR1/CLIC6/ANO10/KCNJ11/KCNA2/SCNN1A/CACNA1H/GRID1/CACNB1/SLC26A9/BCL2/CHRNE/CACNA1D/GRIK2/KCNK5/ABCC9/SCN9A/RYR3/KCNJ12/CLCN4/SCN11A/HTR3A/CHRNA9/SLC12A2/ANO8/GLRB/CACNA1G/CACNA2D2/KCNIP2/SCNN1B/CFTR/AQP1/ANO9/GRIA1/GJB4/TTYH1/SLC26A7/KCNB1/KCNK2/CHRNA3/GRIK3/SLC14A1/CACNB2/NALCN/OTOP3/KCNAB1/KCNT2/KCNK15/GRIN2A/TRPV6/TRPM1/ANXA9/RHBG/SLC24A5/PKD1L2/KCNK7/GABRA4/GJC3/…
GO:0022803	MF	GO:0022803	passive transmembrane transporter activity	189	-0.376714	-1.73989	0.000131406	0.000131406	0.00733081	1723	tags=37%, list=17%, signal=31%	CATSPER2/TMEM63C/RYR2/KCNH8/CNR1/CLIC6/ANO10/KCNJ11/KCNA2/SCNN1A/CACNA1H/GRID1/CACNB1/SLC26A9/BCL2/CHRNE/CACNA1D/GRIK2/KCNK5/ABCC9/SCN9A/RYR3/KCNJ12/CLCN4/SCN11A/HTR3A/CHRNA9/SLC12A2/ANO8/GLRB/CACNA1G/CACNA2D2/KCNIP2/SCNN1B/CFTR/AQP1/ANO9/GRIA1/GJB4/TTYH1/SLC26A7/KCNB1/KCNK2/CHRNA3/GRIK3/SLC14A1/CACNB2/NALCN/OTOP3/KCNAB1/KCNT2/KCNK15/GRIN2A/TRPV6/TRPM1/ANXA9/RHBG/SLC24A5/PKD1L2/KCNK7/GABRA4/GJC3/…
GO:0046873	MF	GO:0046873	metal ion transmembrane transporter activity	187	-0.383051	-1.76621	0.000131839	0.000131839	0.00733081	1891	tags=39%, list=19%, signal=32%	SLC18A2/NIPAL2/TRPM6/ITPR2/CACNA2D1/CATSPER2/NIPAL1/RYR2/KCNH8/CNR1/SLC4A5/ATP12A/SLC6A9/KCNJ11/KCNA2/SCNN1A/ATP2C2/CNNM4/CACNA1H/SLC8A3/SLC5A10/CACNB1/SLC5A1/CACNA1D/SLC13A4/SLC9A9/GRIK2/ATP7A/KCNK5/SLC39A2/ABCC9/SCN9A/RYR3/KCNJ12/SCN11A/CHRNA9/SLC12A2/SLC23A1/CACNA1G/CACNA2D2/KCNIP2/SLC1A2/SCNN1B/AQP1/SLC17A7/TTYH1/KCNB1/KCNK2/GRIK3/CACNB2/SLC30A2/NALCN/KCNAB1/KCNT2/KCNK15/GRIN2A/TRPV6/SLC9A2/T…
GO:0043588	BP	GO:0043588	skin development	184	-0.532237	-2.45128	0.000131909	0.000131909	0.00733081	1338	tags=41%, list=13%, signal=36%	POU3F1/BCL2/SCEL/LDB2/PPL/GLI2/ATP7A/EDA/TGM3/DSG4/ABCA12/DHCR24/FGFR2/SOSTDC1/ALOX12B/SPINK5/FGF7/FGF10/GATA6/KRT86/KRT3/ALX4/KRT78/KRT83/WNT10B/CASP14/IGFBP5/ALOX12/WNT16/ALOXE3/LIPK/LRP4/LCE2A/COMP/ASPRV1/KRT27/LCE1F/LCE2C/LCE1E/LCE2D/KRT9/LIPN/TFAP2B/LCE1A/SOX21/LCE1D/DNASE1L2/LIPM/LCE2B/TNFRSF19/GAL/LCE6A/KRT74/ALOX15B/HRNR/ACER1/KRT1/TCHH/SPRR4/LCE1C/LCE1B/KRT79/LCE4A/KRT10/KRT85/KRT82/FLG/…
GO:0046394	BP	GO:0046394	carboxylic acid biosynthetic process	176	-0.445405	-2.03966	0.000132679	0.000132679	0.00733081	957	tags=28%, list=9%, signal=26%	PTGS1/ALOX12B/HAAO/GLS2/ELOVL7/INSIG1/PLA2G4F/CYP27A1/PHGDH/ALDH1A1/ELOVL5/APOC1/BCAT2/ALOX15/ALOX12/RGN/ALOXE3/SLC27A2/GGT6/MALRD1/GSTM2/FASN/ACSM5/MLXIPL/ELOVL4/BHMT2/ACACB/PTGDS/CES1/PECR/UPB1/FADS6/GATM/ALOX15B/PTGIS/FADS1/PLP1/ACADL/CYP1A1/ACSM3/PDK4/PKLR/FADS2/ELOVL3/FA2H/ACSBG1/OLAH/CYP3A4/ACSM6
GO:0016053	BP	GO:0016053	organic acid biosynthetic process	178	-0.449458	-2.06069	0.000132732	0.000132732	0.00733081	957	tags=28%, list=9%, signal=26%	PTGS1/ALOX12B/HAAO/GLS2/ELOVL7/INSIG1/PLA2G4F/CYP27A1/PHGDH/ALDH1A1/ELOVL5/APOC1/BCAT2/ALOX15/ALOX12/RGN/ALOXE3/SLC27A2/GGT6/MALRD1/GSTM2/FASN/ACSM5/MLXIPL/ELOVL4/BHMT2/ACACB/PTGDS/CES1/PECR/UPB1/FADS6/GATM/CDO1/ALOX15B/PTGIS/FADS1/PLP1/ACADL/CYP1A1/ACSM3/PDK4/PKLR/FADS2/ELOVL3/FA2H/ACSBG1/OLAH/CYP3A4/ACSM6
GO:0006936	BP	GO:0006936	muscle contraction	173	-0.378907	-1.73271	0.000132908	0.000132908	0.00733081	1543	tags=35%, list=15%, signal=30%	PDE5A/SGCD/CACNA2D1/AGT/ACTA2/RYR2/UTRN/PLCE1/DTNA/CACNA1H/SLC8A3/MYH3/GSN/NR4A1/ADORA1/MYL3/CHRNE/CACNA1D/GPD1L/NOS1/SNTB1/NMU/KCNJ12/EDNRB/CASQ2/TMOD1/ANKRD2/KIT/DMD/CACNA1G/KCNIP2/SCNN1B/MYOM2/ADRA2A/MYOM1/CHRNA3/MYH14/CACNB2/TNNC2/TACR1/CNN1/COMP/GSTM2/HRC/PLN/PTGER3/ADRA1A/SGCA/LMOD1/MYOCD/TNNT3/ANK2/SCN7A/EDN3/CKMT2/TNNC1/DES/STAC2/MYBPC1/MYH11/ATP1A2
GO:0005216	MF	GO:0005216	ion channel activity	173	-0.378214	-1.72954	0.000132908	0.000132908	0.00733081	1854	tags=39%, list=18%, signal=32%	TRPM6/ITPR2/CACNA2D1/CATSPER2/TMEM63C/RYR2/KCNH8/CNR1/CLIC6/ANO10/KCNJ11/KCNA2/SCNN1A/CACNA1H/GRID1/CACNB1/SLC26A9/CHRNE/CACNA1D/GRIK2/KCNK5/ABCC9/SCN9A/RYR3/KCNJ12/CLCN4/SCN11A/HTR3A/CHRNA9/SLC12A2/ANO8/GLRB/CACNA1G/CACNA2D2/KCNIP2/SCNN1B/CFTR/AQP1/ANO9/GRIA1/TTYH1/SLC26A7/KCNB1/KCNK2/CHRNA3/GRIK3/CACNB2/NALCN/OTOP3/KCNAB1/KCNT2/KCNK15/GRIN2A/TRPV6/TRPM1/ANXA9/RHBG/SLC24A5/PKD1L2/KCNK7/GABRA4/CA…
GO:0008202	BP	GO:0008202	steroid metabolic process	169	-0.461268	-2.10461	0.000133404	0.000133404	0.00733081	2067	tags=45%, list=20%, signal=36%	FDFT1/SULT1E1/FDPS/EGR1/ABCD3/MVK/LIPC/CUBN/SCAP/CYP2R1/CYP39A1/OSBPL6/ACAT1/STAR/AGT/HSD11B2/LEPR/ABCA5/GBA2/HMGCR/PMVK/MIR27B/ACADVL/HSD17B2/CACNA1H/CYP1B1/STS/MVD/HMGCS1/SULT2B1/UGT1A7/PRLR/MSMO1/CLN8/EDNRB/TTC39B/DHCR24/CAT/KIT/ACAA2/LIPE/SCNN1B/CFTR/DHCR7/EPHX2/APOE/RDH5/INSIG1/CYP27A1/CYP19A1/CEBPA/APOC1/CYP2C19/SLC27A2/LEP/SOAT1/RORC/MALRD1/CYP2B6/TM7SF2/FMO5/CES1/AGTR1/RORA/GAL/FAXDC2/HMG…
GO:0097060	CC	GO:0097060	synaptic membrane	168	-0.419444	-1.91179	0.000133618	0.000133618	0.00733081	2182	tags=45%, list=22%, signal=36%	STX1B/NSG1/KCND3/CRYAB/EPHA4/PCDHB13/HTR2A/PLPPR4/EFNB3/PRRT1/ITGA8/LIN7B/DNM1/HIP1R/CNR1/ZC4H2/UNC13B/UTRN/IGSF9B/SLC6A9/KCNA2/PDE2A/CLSTN3/GRID1/NLGN1/PRRT2/ANK3/ADORA1/CHRNE/ABHD6/GRIK2/NLGN3/GRM2/HTR3A/CHRNA9/FXYD6/DMD/GLRB/ADAM22/LRRC4C/SLC1A2/SYNE1/EPHA7/ADRA2A/RIMS4/GRIA1/KCNB1/CHRNA3/ERBB4/GRIK3/NTRK3/CLSTN2/LRFN5/CADM3/NRXN1/ARC/GRIN2A/LRP4/CNKSR2/FAIM2/ADRA1A/GABRA4/SLC6A4/CNTN2/ANK2/SH…
GO:0016054	BP	GO:0016054	organic acid catabolic process	152	-0.446315	-2.00798	0.00013574	0.00013574	0.00733081	1793	tags=39%, list=18%, signal=32%	HOGA1/SHMT1/ACAT1/LPIN3/HIBCH/MCCC1/CRYM/HDC/CNR1/PCCA/ACADVL/CARNS1/ACADSB/ALDH6A1/XYLB/AMT/BCKDHB/DDAH1/ETFDH/HACL1/NOS1/ACADM/ECHDC2/PRODH/GPT2/ALDH5A1/ACAA2/CYP4F3/MAT1A/ACAD8/HAAO/GLS2/ADHFE1/GLYATL2/BCAT2/DDO/SLC27A2/LEP/ADTRP/ARG1/ACACB/ASPA/HAL/BLMH/PLIN5/PON3/CDO1/LDHD/ALDH1L1/CYP2W1/ACOX2/CYP4F2/HGD/CRAT/CYP4F12/ACADL/PCK1/GPT/ADIPOQ
GO:0046395	BP	GO:0046395	carboxylic acid catabolic process	150	-0.450342	-2.02321	0.000135777	0.000135777	0.00733081	1793	tags=39%, list=18%, signal=33%	HOGA1/SHMT1/ACAT1/LPIN3/HIBCH/MCCC1/CRYM/HDC/CNR1/PCCA/ACADVL/CARNS1/ACADSB/ALDH6A1/XYLB/AMT/BCKDHB/DDAH1/ETFDH/HACL1/NOS1/ACADM/ECHDC2/PRODH/GPT2/ALDH5A1/ACAA2/CYP4F3/MAT1A/ACAD8/HAAO/GLS2/ADHFE1/GLYATL2/BCAT2/DDO/SLC27A2/LEP/ADTRP/ARG1/ACACB/ASPA/HAL/BLMH/PLIN5/PON3/CDO1/LDHD/ALDH1L1/CYP2W1/ACOX2/CYP4F2/HGD/CRAT/CYP4F12/ACADL/PCK1/GPT/ADIPOQ
GO:0016746	MF	GO:0016746	acyltransferase activity	147	-0.439168	-1.968	0.000136482	0.000136482	0.00733081	2406	tags=39%, list=24%, signal=30%	ACAT2/PNPLA2/NMT2/KAT2B/CERS3/NCOA1/GGT7/ZDHHC9/ABHD8/PAFAH2/PLA2G4E/ZDHHC23/AGPAT1/F13A1/HHAT/ACAT1/CLYBL/ELOVL1/ZDHHC11/HMGCS1/TGM6/CERS4/ASPG/AGPAT3/ELOVL6/TGM3/NAT8L/ACAA2/SPTLC3/ELOVL7/ZDHHC15/GLYATL2/ELOVL5/QPCT/ZDHHC11B/ABHD5/PNPLA1/SOAT1/TGM5/GGT6/FASN/ACSM5/PNPLA3/ELOVL4/SPTSSB/HMGCS2/CRAT/DGAT2/GLYATL1/ACSM3/AWAT1/ELOVL3/MOGAT2/DGAT2L6/AWAT2/MOGAT1/OLAH/ACSM6
GO:1990351	CC	GO:1990351	transporter complex	145	-0.414897	-1.85534	0.000136612	0.000136612	0.00733081	1773	tags=37%, list=18%, signal=31%	CACNA2D1/CATSPER2/RYR2/EPS8/CATSPERG/ATP12A/CLIC6/KCNJ11/KCNA2/SCNN1A/CACNA1H/ATP1B2/CACNB1/OLFM2/CHRNE/CACNA1D/ABHD6/MICU3/GRIK2/ABCC9/SCN9A/RYR3/CASQ2/SCN11A/HTR3A/CHRNA9/GLRB/CACNA1G/CACNA2D2/KCNIP2/SCNN1B/CFTR/ATP10B/GRIA1/TTYH1/KCNB1/KCNK2/CHRNA3/GRIK3/CACNB2/KCNAB1/GRIN2A/TRPV6/PLN/GABRA4/CACNB4/VWC2/SCN7A/SHISA9/KCNA6/GRIA4/ATP1A2/GRIA2/DPP6
GO:1901617	BP	GO:1901617	organic hydroxy compound biosynthetic process	142	-0.440946	-1.96571	0.000137514	0.000137514	0.00733081	2067	tags=40%, list=20%, signal=32%	FDFT1/FDPS/ABCD3/MVK/KL/SCAP/CYP2R1/CYP39A1/OSBPL6/STAR/HDC/HMGCR/PMVK/TPH1/CACNA1H/MVD/ADCYAP1R1/HMGCS1/ATP7A/FGF2/ALDH2/NR4A2/MSMO1/DHCR24/ACAA2/CFTR/DHCR7/SPTLC3/PTH1R/APOE/INSIG1/HAND2/SLC45A2/CYP27A1/CYP19A1/OCA2/ALOX15/ALOX12/PMEL/SLC27A2/LEP/MALRD1/TYR/TM7SF2/GATA3/SLC24A5/CES1/SPTSSB/TYRP1/ALOX15B/FAXDC2/ACER1/HMGCS2/APOB/PCK1/DCT/CYP3A4
GO:1902495	CC	GO:1902495	transmembrane transporter complex	138	-0.421392	-1.87537	0.000137589	0.000137589	0.00733081	1773	tags=38%, list=18%, signal=32%	CACNA2D1/CATSPER2/RYR2/EPS8/CATSPERG/ATP12A/CLIC6/KCNJ11/KCNA2/SCNN1A/CACNA1H/ATP1B2/CACNB1/OLFM2/CHRNE/CACNA1D/ABHD6/MICU3/GRIK2/ABCC9/SCN9A/RYR3/CASQ2/SCN11A/HTR3A/CHRNA9/GLRB/CACNA1G/CACNA2D2/KCNIP2/SCNN1B/CFTR/GRIA1/TTYH1/KCNB1/KCNK2/CHRNA3/GRIK3/CACNB2/KCNAB1/GRIN2A/TRPV6/PLN/GABRA4/CACNB4/VWC2/SCN7A/SHISA9/KCNA6/GRIA4/ATP1A2/GRIA2/DPP6
GO:0044242	BP	GO:0044242	cellular lipid catabolic process	139	-0.501944	-2.23318	0.000137798	0.000137798	0.00733081	2891	tags=58%, list=29%, signal=42%	ETFBKMT/ACAA1/ECHDC1/SLC27A4/ENPP2/LPIN1/ACAD11/MGST2/IRS2/MCEE/MFSD2A/PLPP6/ACOX3/IVD/HSD17B4/GDE1/MGLL/ACAT2/PNPLA2/ACOX1/ACER2/BDH2/PPARA/SMPD1/SMPD2/ECH1/PLA2G6/HADH/ABCD3/PLA2G4E/LIPC/ACAT1/LPIN3/GBA2/GDPD1/CNR1/PCCA/PLBD1/ACADVL/CPS1/CYP1B1/LPL/LIPH/PLA2G4B/GDPD3/ABHD6/ETFDH/HACL1/ACADM/ECHDC2/PLA2G4D/ACAA2/PLB1/LIPE/PLA2G4F/GLYATL2/NEU2/SMPD3/APOC1/ABHD5/PNPLA1/SLC27A2/LEP/ADTRP/GPLD1/PNPL…
GO:0009913	BP	GO:0009913	epidermal cell differentiation	130	-0.565729	-2.49759	0.000138581	0.000138581	0.00733081	1418	tags=42%, list=14%, signal=36%	PDZD7/EXPH5/SULT2B1/POU3F1/SCEL/PPL/TGM3/KLF4/DSG4/ABCA12/BMP4/SPINK5/GATA6/KRT86/KRT3/KRT78/KRT83/CASP14/WNT16/LIPK/LCE2A/LCE1F/LCE2C/LCE1E/LCE2D/LIPN/LCE1A/LCE1D/DNASE1L2/LIPM/LCE2B/LCE6A/KRT74/ALOX15B/HRNR/ACER1/KRT1/TCHH/SPRR4/LCE1C/LCE1B/KRT79/LCE4A/KRT10/KRT85/KRT82/FLG/KRT72/FA2H/KRT77/LCE5A/KRT73/KRT71/KRT2
GO:0005261	MF	GO:0005261	cation channel activity	133	-0.415997	-1.83963	0.0001386	0.0001386	0.00733081	1854	tags=42%, list=18%, signal=35%	TRPM6/ITPR2/CACNA2D1/CATSPER2/TMEM63C/RYR2/KCNH8/CNR1/ANO10/KCNJ11/KCNA2/SCNN1A/CACNA1H/CACNB1/CHRNE/CACNA1D/GRIK2/KCNK5/ABCC9/SCN9A/RYR3/KCNJ12/SCN11A/HTR3A/CHRNA9/SLC12A2/CACNA1G/CACNA2D2/KCNIP2/SCNN1B/AQP1/GRIA1/KCNB1/KCNK2/CHRNA3/GRIK3/CACNB2/NALCN/OTOP3/KCNAB1/KCNT2/KCNK15/GRIN2A/TRPV6/TRPM1/ANXA9/RHBG/SLC24A5/PKD1L2/KCNK7/CACNB4/SCN7A/KCNJ13/KCNA6/GRIA4/GRIA2
GO:0016747	MF	GO:0016747	acyltransferase activity, transferring groups other than amino-acyl groups	131	-0.434205	-1.91832	0.000138715	0.000138715	0.00733081	1371	tags=24%, list=14%, signal=21%	CERS4/ASPG/AGPAT3/ELOVL6/NAT8L/ACAA2/SPTLC3/ELOVL7/ZDHHC15/GLYATL2/ELOVL5/ZDHHC11B/ABHD5/PNPLA1/SOAT1/FASN/ACSM5/PNPLA3/ELOVL4/SPTSSB/CRAT/DGAT2/GLYATL1/ACSM3/AWAT1/ELOVL3/MOGAT2/DGAT2L6/AWAT2/MOGAT1/OLAH/ACSM6
GO:0030258	BP	GO:0030258	lipid modification	126	-0.489362	-2.15078	0.000139043	0.000139043	0.00733081	1818	tags=48%, list=18%, signal=40%	ACAD11/MTMR8/POR/IRS2/MTMR11/MFSD2A/PLPP6/ACOX3/IVD/HSD17B4/ACAT2/ACOX1/BDH2/PPARA/ECH1/HADH/ABCD3/INPP5J/PLPP1/ACAT1/APPL2/AGT/GBA2/CNR1/MIR27B/ACADVL/PLPP3/ETFDH/HACL1/ACADM/ECHDC2/ACAA2/ALOX12B/SGPP2/PPARGC1A/EPHX2/MTMR7/APOE/APOC1/ALOX15/ALOX12/SLC27A2/LEP/SOAT1/ACACB/AGTR1/PLIN5/ALOX15B/ACOX2/CYP4F2/CRAT/DGAT2/ACADL/CYP1A1/APOD/PDK4/CYP3A5/FA2H/ADIPOQ/HAO2/CYP3A4
GO:0043292	CC	GO:0043292	contractile fiber	125	-0.430957	-1.89076	0.000139431	0.000139431	0.00733081	1307	tags=30%, list=13%, signal=27%	ANK3/MYH3/MYL3/CACNA1D/ABCC9/RYR3/CASQ2/TMOD1/ANKRD2/MYH15/DMD/PDLIM3/PDLIM2/NEBL/MYOM2/SYNE1/MYOM1/SORBS2/LDB3/TNNC2/CMYA5/SYNPO2/HRC/NEB/FHL5/ACTC1/ADRA1A/LMOD1/TNNT3/KY/PGM5/ANK2/TIMP4/TNNC1/DES/FBP2/MYBPC1/MYH11
GO:0072330	BP	GO:0072330	monocarboxylic acid biosynthetic process	122	-0.50635	-2.21421	0.000139919	0.000139919	0.00733081	792	tags=34%, list=8%, signal=31%	PTGS1/ALOX12B/ELOVL7/INSIG1/PLA2G4F/CYP27A1/ELOVL5/APOC1/ALOX15/ALOX12/RGN/ALOXE3/SLC27A2/MALRD1/GSTM2/FASN/ACSM5/MLXIPL/ELOVL4/ACACB/PTGDS/CES1/PECR/FADS6/GATM/ALOX15B/PTGIS/FADS1/PLP1/ACADL/CYP1A1/ACSM3/PDK4/PKLR/FADS2/ELOVL3/FA2H/ACSBG1/OLAH/CYP3A4/ACSM6
GO:0042445	BP	GO:0042445	hormone metabolic process	118	-0.439553	-1.91391	0.000140845	0.000140845	0.00733081	1649	tags=36%, list=16%, signal=31%	GCNT4/ALDH9A1/CRYM/HSD17B2/RDH13/CACNA1H/CYP1B1/CYP2C18/SDR16C5/UGT1A7/TG/EDNRB/CTSG/PLB1/LIPE/SCNN1B/DHCR7/GHR/BCHE/RDH5/ALDH1A1/CYP19A1/DIO3/DDO/IDE/CMA1/LEP/RDH12/CORIN/GATA3/SLC16A10/GAL/CYP2W1/DGAT2/IYD/CYP1A1/PCSK2/CYP3A5/AWAT2/ADH1B/RBP4/CYP3A4/HSD3B1
GO:0030016	CC	GO:0030016	myofibril	117	-0.457869	-1.99023	0.000141203	0.000141203	0.00733081	1307	tags=32%, list=13%, signal=28%	ANK3/MYH3/MYL3/CACNA1D/ABCC9/RYR3/CASQ2/TMOD1/ANKRD2/MYH15/DMD/PDLIM3/PDLIM2/NEBL/MYOM2/SYNE1/MYOM1/SORBS2/LDB3/TNNC2/CMYA5/SYNPO2/HRC/NEB/FHL5/ACTC1/ADRA1A/LMOD1/TNNT3/KY/PGM5/ANK2/TIMP4/TNNC1/DES/FBP2/MYBPC1
GO:0045211	CC	GO:0045211	postsynaptic membrane	114	-0.479087	-2.07349	0.000141985	0.000141985	0.00733081	1574	tags=42%, list=16%, signal=36%	ZC4H2/UTRN/IGSF9B/SLC6A9/CLSTN3/GRID1/NLGN1/PRRT2/ANK3/ADORA1/CHRNE/ABHD6/GRIK2/NLGN3/GRM2/HTR3A/CHRNA9/FXYD6/DMD/GLRB/ADAM22/LRRC4C/SYNE1/EPHA7/ADRA2A/GRIA1/KCNB1/CHRNA3/ERBB4/GRIK3/NTRK3/CLSTN2/LRFN5/ARC/GRIN2A/CNKSR2/FAIM2/ADRA1A/GABRA4/SLC6A4/CNTN2/ANK2/SHISA9/RGS7BP/DLG2/GRIA4/CHRM1/GRIA2
GO:0034702	CC	GO:0034702	ion channel complex	114	-0.430708	-1.8641	0.000141985	0.000141985	0.00733081	1773	tags=43%, list=18%, signal=36%	CACNA2D1/CATSPER2/RYR2/EPS8/CATSPERG/CLIC6/KCNJ11/KCNA2/SCNN1A/CACNA1H/CACNB1/OLFM2/CHRNE/CACNA1D/ABHD6/MICU3/GRIK2/ABCC9/SCN9A/RYR3/CASQ2/SCN11A/HTR3A/CHRNA9/GLRB/CACNA1G/CACNA2D2/KCNIP2/SCNN1B/CFTR/GRIA1/TTYH1/KCNB1/KCNK2/CHRNA3/GRIK3/CACNB2/KCNAB1/GRIN2A/TRPV6/GABRA4/CACNB4/VWC2/SCN7A/SHISA9/KCNA6/GRIA4/GRIA2/DPP6
GO:0006006	BP	GO:0006006	glucose metabolic process	112	-0.456816	-1.97068	0.000142511	0.000142511	0.00733081	581	tags=19%, list=6%, signal=18%	RGN/LEP/TFF3/GPLD1/RORC/ACACB/TFAP2B/PGM5/SORBS1/RORA/DGAT2/APOD/PDK4/FBP2/PCK1/NPY1R/GPD1/GPT/SERPINA12/ADIPOQ/RBP4
GO:0030017	CC	GO:0030017	sarcomere	104	-0.471293	-2.00785	0.000144279	0.000144279	0.00733081	1307	tags=34%, list=13%, signal=30%	ANK3/MYH3/MYL3/CACNA1D/ABCC9/RYR3/CASQ2/TMOD1/ANKRD2/DMD/PDLIM3/PDLIM2/NEBL/MYOM2/SYNE1/MYOM1/SORBS2/LDB3/TNNC2/CMYA5/SYNPO2/HRC/NEB/FHL5/ACTC1/ADRA1A/LMOD1/TNNT3/KY/PGM5/ANK2/TIMP4/TNNC1/DES/FBP2
GO:0030216	BP	GO:0030216	keratinocyte differentiation	99	-0.604542	-2.5531	0.000145412	0.000145412	0.00733081	1402	tags=47%, list=14%, signal=41%	EXPH5/POU3F1/SCEL/PPL/TGM3/DSG4/ABCA12/KRT86/KRT3/KRT78/KRT83/CASP14/WNT16/LIPK/LCE2A/LCE1F/LCE2C/LCE1E/LCE2D/LIPN/LCE1A/LCE1D/DNASE1L2/LIPM/LCE2B/LCE6A/KRT74/ALOX15B/HRNR/ACER1/KRT1/TCHH/SPRR4/LCE1C/LCE1B/KRT79/LCE4A/KRT10/KRT85/KRT82/FLG/KRT72/KRT77/LCE5A/KRT73/KRT71/KRT2
GO:0008217	BP	GO:0008217	regulation of blood pressure	95	-0.460248	-1.92761	0.000146007	0.000146007	0.00733081	1734	tags=41%, list=17%, signal=34%	AGT/HSD11B2/ACTA2/CORO2B/CNR1/SLC4A5/RAMP2/MIR27B/ADRB1/DDAH1/ADORA1/EMP2/NOS1/NCALD/POMC/NPR1/EDNRB/CTSG/PTGS1/AVPR2/CD34/NPR2/TACR1/CMA1/LEP/CORIN/ADRA1A/PPARG/AGTR1/LVRN/EDN3/CYP4F2/AR/CYP4F12/ACSM3/ATP1A2/NPY1R/KLK1/ADIPOQ
GO:0120254	BP	GO:0120254	olefinic compound metabolic process	93	-0.565969	-2.36269	0.00014622	0.00014622	0.00733081	1510	tags=48%, list=15%, signal=42%	RDH13/CACNA1H/CYP1B1/CYP2C18/SDR16C5/FAAH2/PLA2G4B/ABHD6/EDNRB/CYP2J2/CYP4F3/PLB1/LIPE/PTGS1/SCNN1B/ALOX12B/EPHX2/RDH5/ABCA4/ALDH1A1/CYP19A1/ELOVL5/ALOX15/CYP2C19/ALOX12/ALOXE3/RDH12/GSTM2/CYP2B6/PTGDS/ALOX15B/CYP4F2/PTGIS/DGAT2/FADS1/CYP4F12/CYP1A1/AWAT1/CYP3A5/FADS2/ELOVL3/AWAT2/ADH1B/RBP4/CYP3A4
GO:0016705	MF	GO:0016705	oxidoreductase activity, acting on paired donors, with incorporation or reduction of molecular oxygen	93	-0.46629	-1.94657	0.00014622	0.00014622	0.00733081	1520	tags=35%, list=15%, signal=30%	TPH1/CYP1B1/CYP2C18/BBOX1/DEGS1/NOS1/MSMO1/CYP2J2/CYP4F3/PTGS1/PHYHD1/CYP27A1/CYP19A1/CYP4F22/CYP2C19/TYR/DEGS2/CYP2B6/FMO5/TYRP1/FADS6/FAXDC2/CYP2W1/CYP4F2/PTGIS/CYP4B1/FADS1/CYP4F12/CYP1A1/CYP3A5/FADS2/CYP4F8/CYP3A4
GO:0045111	CC	GO:0045111	intermediate filament cytoskeleton	90	-0.559827	-2.32591	0.000146542	0.000146542	0.00733081	944	tags=34%, list=9%, signal=32%	KRT33B/KRT86/KRT3/KRT78/KRT83/KRT31/CASP14/ADCY5/KRT38/DLGAP2/KRT27/CLDN11/KRT33A/KRT9/KRT35/KRT74/KRT28/KRT1/DES/KRT79/KRT10/KRT85/KRT82/KRT72/KRT32/KRT25/KRT77/KRT73/KRT71/KRT26/KRT2
GO:0006633	BP	GO:0006633	fatty acid biosynthetic process	89	-0.572116	-2.37166	0.000146929	0.000146929	0.00733081	957	tags=48%, list=9%, signal=44%	ELOVL1/ACADVL/MECR/HPGDS/LPL/LIPH/ELOVL6/DEGS1/PTGS1/ALOX12B/ELOVL7/INSIG1/PLA2G4F/ELOVL5/APOC1/ALOX15/ALOX12/RGN/ALOXE3/GSTM2/FASN/ACSM5/MLXIPL/ELOVL4/ACACB/PTGDS/PECR/FADS6/ALOX15B/PTGIS/FADS1/PLP1/ACADL/CYP1A1/ACSM3/PDK4/FADS2/ELOVL3/FA2H/ACSBG1/OLAH/CYP3A4/ACSM6
GO:0005506	MF	GO:0005506	iron ion binding	85	-0.481444	-1.98126	0.000147016	0.000147016	0.00733081	1520	tags=40%, list=15%, signal=34%	TPH1/HBA1/CYP1B1/CYP2C18/BBOX1/HBA2/MSMO1/CYP2J2/CYP4F3/ALOX12B/HAAO/CYP27A1/CYP19A1/AOX1/CYP4F22/TF/ALOX15/CYP2C19/ALOX12/ALOXE3/CYP2B6/CDO1/ALOX15B/FAXDC2/CYP2W1/CYP4F2/PTGIS/CYP4B1/CYP4F12/CYP1A1/CYP3A5/FA2H/CYP4F8/CYP3A4
GO:0016125	BP	GO:0016125	sterol metabolic process	84	-0.55539	-2.27999	0.000147145	0.000147145	0.00733081	2067	tags=54%, list=20%, signal=43%	FDFT1/FDPS/MVK/LIPC/CUBN/SCAP/CYP39A1/STAR/LEPR/ABCA5/GBA2/HMGCR/PMVK/ACADVL/CYP1B1/MVD/HMGCS1/SULT2B1/MSMO1/CLN8/TTC39B/DHCR24/CAT/ACAA2/LIPE/CFTR/DHCR7/EPHX2/APOE/INSIG1/CYP27A1/CYP19A1/CEBPA/LEP/SOAT1/TM7SF2/FMO5/CES1/FAXDC2/HMGCS2/DGAT2/ACADL/APOB/SERPINA12/CYP3A4
GO:1902652	BP	GO:1902652	secondary alcohol metabolic process	83	-0.532749	-2.1822	0.000147362	0.000147362	0.00733081	2067	tags=52%, list=20%, signal=42%	FDFT1/FDPS/MVK/LIPC/CUBN/SCAP/CYP2R1/CYP39A1/STAR/LEPR/ABCA5/GBA2/HMGCR/PMVK/ACADVL/MVD/HMGCS1/SULT2B1/MSMO1/CLN8/TTC39B/DHCR24/CAT/ACAA2/LIPE/CFTR/DHCR7/EPHX2/APOE/INSIG1/CYP27A1/CEBPA/LEP/SOAT1/TM7SF2/FMO5/CES1/HMGCS2/DGAT2/ACADL/APOB/SERPINA12/CYP3A4
GO:0016614	MF	GO:0016614	oxidoreductase activity, acting on CH-OH group of donors	83	-0.481093	-1.97061	0.000147362	0.000147362	0.00733081	1775	tags=34%, list=18%, signal=28%	SDR9C7/HSD11B2/HMGCR/HSD17B2/RDH13/ME3/ALDH3A1/SDR16C5/SORD/CHDH/CYP4F3/ALDH3A2/RDH5/ADHFE1/CYP27A1/ME1/PHGDH/HPGD/KCNAB1/RDH12/FASN/LDHD/CYP4F2/HSD11B1/GPD1/ADH1B/HAO2/HSD3B1
GO:0008203	BP	GO:0008203	cholesterol metabolic process	79	-0.554052	-2.25087	0.000147645	0.000147645	0.00733081	2067	tags=53%, list=20%, signal=43%	FDFT1/FDPS/MVK/LIPC/CUBN/SCAP/CYP39A1/STAR/LEPR/ABCA5/GBA2/HMGCR/PMVK/ACADVL/MVD/HMGCS1/SULT2B1/MSMO1/CLN8/TTC39B/DHCR24/CAT/ACAA2/LIPE/CFTR/DHCR7/EPHX2/APOE/INSIG1/CYP27A1/CEBPA/LEP/SOAT1/TM7SF2/FMO5/CES1/HMGCS2/DGAT2/ACADL/APOB/SERPINA12/CYP3A4
GO:0052689	MF	GO:0052689	carboxylic ester hydrolase activity	82	-0.569067	-2.32472	0.000147754	0.000147754	0.00733081	2097	tags=54%, list=21%, signal=43%	PGAP1/ABHD8/PLA2G3/PAFAH2/PLA2G6/PLA2G4E/LIPC/PLA2G2F/GDPD1/LPL/ASPG/LIPH/PLA2G4B/GDPD3/ABHD6/APMAP/ALDH2/PLA2G4D/PLB1/LIPE/BCHE/ACOT2/PLA2G4F/CES3/CES5A/ABHD5/PNPLA1/RGN/LIPK/CES4A/PNPLA3/CES1/LIPN/PNPLA7/LIPM/AADAC/PON3/PNPLA5/ABHD12B/AADACL2/AADACL4/PLA2G2A/ACOT1/AADACL3
GO:0072329	BP	GO:0072329	monocarboxylic acid catabolic process	80	-0.52498	-2.13658	0.000147754	0.000147754	0.00733081	2891	tags=60%, list=29%, signal=43%	ETFBKMT/ACAA1/ECHDC1/SLC27A4/LPIN1/ACAD11/IRS2/MCEE/MFSD2A/ACOX3/IVD/HSD17B4/ACAT2/ACOX1/BDH2/PPARA/ECH1/HADH/ABCD3/HOGA1/ACAT1/LPIN3/CNR1/PCCA/ACADVL/XYLB/ETFDH/HACL1/ACADM/ECHDC2/ACAA2/CYP4F3/GLYATL2/SLC27A2/LEP/ADTRP/ACACB/PLIN5/PON3/LDHD/CYP2W1/ACOX2/CYP4F2/CRAT/CYP4F12/ACADL/PCK1/ADIPOQ
GO:0006638	BP	GO:0006638	neutral lipid metabolic process	78	-0.611018	-2.47476	0.000148236	0.000148236	0.00733081	1506	tags=45%, list=15%, signal=38%	CPS1/PLCE1/C3/LPL/LIPH/ABHD6/ANG/CAT/PLB1/LIPE/GK5/FITM2/APOE/INSIG1/APOC1/ABHD5/PNPLA1/RGN/ACSL1/GPLD1/PNPLA3/PLIN5/AADAC/PNPLA5/ABHD12B/DGAT2/APOB/PCK1/MOGAT2/TNXB/DGAT2L6/AWAT2/SERPINA12/MOGAT1/THRSP
GO:0006639	BP	GO:0006639	acylglycerol metabolic process	77	-0.616106	-2.49251	0.00014828	0.00014828	0.00733081	1506	tags=45%, list=15%, signal=39%	CPS1/PLCE1/C3/LPL/LIPH/ABHD6/ANG/CAT/PLB1/LIPE/GK5/FITM2/APOE/INSIG1/APOC1/ABHD5/PNPLA1/RGN/ACSL1/GPLD1/PNPLA3/PLIN5/AADAC/PNPLA5/ABHD12B/DGAT2/APOB/PCK1/MOGAT2/TNXB/DGAT2L6/AWAT2/SERPINA12/MOGAT1/THRSP
GO:0033865	BP	GO:0033865	nucleoside bisphosphate metabolic process	76	-0.498705	-2.01387	0.000148346	0.000148346	0.00733081	2065	tags=43%, list=20%, signal=35%	TECR/ABHD14B/SULT1E1/MVK/ACSF2/ACAT1/ELOVL1/HMGCR/PMVK/MVD/HMGCS1/SULT2B1/ELOVL6/ACSS2/FITM2/ELOVL7/ACOT2/ELOVL5/PANK1/ACSL1/ACSM5/ELOVL4/ACACB/THEM5/HMGCS2/DGAT2/ACSM3/PDK4/ACOT1/ELOVL3/FAR2/ACSBG1/ACSM6
GO:0033875	BP	GO:0033875	ribonucleoside bisphosphate metabolic process	76	-0.498705	-2.01387	0.000148346	0.000148346	0.00733081	2065	tags=43%, list=20%, signal=35%	TECR/ABHD14B/SULT1E1/MVK/ACSF2/ACAT1/ELOVL1/HMGCR/PMVK/MVD/HMGCS1/SULT2B1/ELOVL6/ACSS2/FITM2/ELOVL7/ACOT2/ELOVL5/PANK1/ACSL1/ACSM5/ELOVL4/ACACB/THEM5/HMGCS2/DGAT2/ACSM3/PDK4/ACOT1/ELOVL3/FAR2/ACSBG1/ACSM6
GO:0034032	BP	GO:0034032	purine nucleoside bisphosphate metabolic process	76	-0.498705	-2.01387	0.000148346	0.000148346	0.00733081	2065	tags=43%, list=20%, signal=35%	TECR/ABHD14B/SULT1E1/MVK/ACSF2/ACAT1/ELOVL1/HMGCR/PMVK/MVD/HMGCS1/SULT2B1/ELOVL6/ACSS2/FITM2/ELOVL7/ACOT2/ELOVL5/PANK1/ACSL1/ACSM5/ELOVL4/ACACB/THEM5/HMGCS2/DGAT2/ACSM3/PDK4/ACOT1/ELOVL3/FAR2/ACSBG1/ACSM6
GO:0034440	BP	GO:0034440	lipid oxidation	74	-0.536265	-2.15339	0.000149566	0.000149566	0.00733081	2685	tags=55%, list=27%, signal=41%	ACAD11/POR/IRS2/MFSD2A/ACOX3/IVD/HSD17B4/ACAT2/ACOX1/BDH2/PPARA/ECH1/HADH/ABCD3/ACAT1/APPL2/CNR1/ACADVL/ETFDH/HACL1/ACADM/ECHDC2/ACAA2/ALOX12B/PPARGC1A/ALOX15/ALOX12/SLC27A2/LEP/ACACB/PLIN5/ALOX15B/ACOX2/CYP4F2/CRAT/DGAT2/ACADL/APOD/PDK4/ADIPOQ/HAO2
GO:0001676	BP	GO:0001676	long-chain fatty acid metabolic process	72	-0.635605	-2.54063	0.00015015	0.00015015	0.00733081	1465	tags=57%, list=15%, signal=49%	CYP1B1/CYP2C18/ACAD9/FAAH2/PLA2G4B/ELOVL6/ABHD6/HACL1/CYP2J2/CYP4F3/PTGS1/ALOX12B/ACOT2/GLYATL2/ELOVL5/ALOX15/CYP2C19/ALOX12/ALOXE3/SLC27A2/ADTRP/ACSL1/GSTM2/PNPLA3/CYP2B6/PTGDS/ALOX15B/CYP4F2/PTGIS/FADS1/PLP1/CYP4F12/SLC27A6/ACADL/CYP1A1/AWAT1/ACOT1/FADS2/ELOVL3/ACSBG1/CYP3A4
GO:0033559	BP	GO:0033559	unsaturated fatty acid metabolic process	72	-0.53449	-2.13646	0.00015015	0.00015015	0.00733081	1517	tags=50%, list=15%, signal=43%	ELOVL1/HPGDS/CYP1B1/CYP2C18/FAAH2/PLA2G4B/ELOVL6/DEGS1/ABHD6/CYP2J2/CYP4F3/PTGS1/ALOX12B/ELOVL7/PLA2G4F/ELOVL5/ALOX15/CYP2C19/ALOX12/ALOXE3/HPGD/GSTM2/CYP2B6/ELOVL4/PTGDS/ATP6V1B1/ALOX15B/CYP4F2/PTGIS/FADS1/CYP4F12/CYP1A1/AWAT1/FADS2/ELOVL3/CYP4F8
GO:0009062	BP	GO:0009062	fatty acid catabolic process	70	-0.496274	-1.97424	0.000150625	0.000150625	0.00733081	3022	tags=60%, list=30%, signal=42%	PCCB/PCK2/ETFBKMT/ACAA1/ECHDC1/SLC27A4/LPIN1/ACAD11/IRS2/MCEE/MFSD2A/ACOX3/IVD/HSD17B4/ACAT2/ACOX1/BDH2/PPARA/ECH1/HADH/ABCD3/ACAT1/LPIN3/CNR1/PCCA/ACADVL/ETFDH/HACL1/ACADM/ECHDC2/ACAA2/GLYATL2/SLC27A2/LEP/ADTRP/ACACB/PLIN5/ACOX2/CRAT/ACADL/PCK1/ADIPOQ
GO:0019395	BP	GO:0019395	fatty acid oxidation	69	-0.5284	-2.09455	0.0001514	0.0001514	0.00733081	2891	tags=59%, list=29%, signal=43%	ETFBKMT/ACAA1/ECHDC1/ACAD11/POR/IRS2/MFSD2A/ACOX3/IVD/HSD17B4/ACAT2/ACOX1/BDH2/PPARA/ECH1/HADH/ABCD3/ACAT1/APPL2/CNR1/ACADVL/ETFDH/HACL1/ACADM/ECHDC2/ACAA2/PPARGC1A/ALOX15/ALOX12/SLC27A2/LEP/ACACB/PLIN5/ACOX2/CYP4F2/CRAT/DGAT2/ACADL/PDK4/ADIPOQ/HAO2
GO:0016298	MF	GO:0016298	lipase activity	68	-0.532261	-2.10422	0.00015186	0.00015186	0.00733081	2519	tags=62%, list=25%, signal=47%	PLCD3/GDE1/MGLL/PNPLA2/PLD1/SMPD1/SMPD2/PLA2G3/PLA2G6/PLA2G4E/LIPC/PLA2G2F/HMOX1/GDPD1/DDHD1/PLBD1/PLCE1/LPL/ASPG/LIPH/PLA2G4B/GDPD3/ABHD6/PLA2G4D/PLB1/LIPE/PLA2G4F/PLCB4/SMPD3/PNPLA1/LIPK/GPLD1/PNPLA3/CES1/LIPN/PNPLA7/LIPM/AADAC/PNPLA5/ABHD12B/PLA2G2A/CHRM1
GO:0006720	BP	GO:0006720	isoprenoid metabolic process	66	-0.523722	-2.0597	0.000152439	0.000152439	0.00733081	1606	tags=41%, list=16%, signal=35%	HMGCR/PMVK/RDH13/CYP1B1/MVD/HMGCS1/CYP2C18/SDR16C5/UGT1A7/PLB1/LIPE/ALDH3A2/RDH5/ABCA4/ALDH1A1/CYP2C19/RDH12/PECR/CYP2W1/HMGCS2/DGAT2/CYP1A1/CYP3A5/AWAT2/ADH1B/RBP4/CYP3A4
GO:0005882	CC	GO:0005882	intermediate filament	65	-0.626869	-2.46016	0.000152555	0.000152555	0.00733081	944	tags=46%, list=9%, signal=42%	KRT33B/KRT86/KRT3/KRT78/KRT83/KRT31/CASP14/KRT38/DLGAP2/KRT27/CLDN11/KRT33A/KRT9/KRT35/KRT74/KRT28/KRT1/DES/KRT79/KRT10/KRT85/KRT82/KRT72/KRT32/KRT25/KRT77/KRT73/KRT71/KRT26/KRT2
GO:0034308	BP	GO:0034308	primary alcohol metabolic process	59	-0.5706	-2.20557	0.000153022	0.000153022	0.00733081	1717	tags=49%, list=17%, signal=41%	HSD11B2/GDPD1/RDH13/CACNA1H/CYP1B1/CYP2C18/SDR16C5/GDPD3/ALDH2/EDNRB/ACSS2/ALDH3B2/PLB1/LIPE/SCNN1B/ALDH3A2/IGF1/RDH5/ALDH1A1/RDH12/PECR/DGAT2/CYP1A1/CYP3A5/GPD1/AWAT2/ADH1B/RBP4/CYP3A4
GO:0018958	BP	GO:0018958	phenol-containing compound metabolic process	58	-0.507504	-1.95626	0.000153186	0.000153186	0.00733081	1649	tags=47%, list=16%, signal=39%	GCNT4/CRYM/PDE1B/HDC/TPH1/AOC2/BCL2/ATP7A/MAOB/TG/NPR1/ALDH2/NR4A2/HAND2/SLC45A2/DIO3/OCA2/RNF180/PMEL/GRIN2A/TYR/GATA3/SLC16A10/SLC24A5/TYRP1/IYD/DCT
GO:0006641	BP	GO:0006641	triglyceride metabolic process	64	-0.601467	-2.35095	0.000153304	0.000153304	0.00733081	1506	tags=45%, list=15%, signal=39%	CPS1/C3/LPL/LIPH/CAT/PLB1/LIPE/GK5/FITM2/APOE/INSIG1/APOC1/ABHD5/PNPLA1/RGN/ACSL1/GPLD1/PNPLA3/PLIN5/AADAC/PNPLA5/DGAT2/APOB/PCK1/MOGAT2/TNXB/SERPINA12/MOGAT1/THRSP
GO:0005811	CC	GO:0005811	lipid droplet	60	-0.590797	-2.28811	0.000153586	0.000153586	0.00733081	1354	tags=42%, list=13%, signal=36%	SDR16C5/FAAH2/EDA/ALDH3B2/LIPE/PLIN2/ALOX15/ABHD5/PNPLA1/FABP4/METTL7A/PNPLA3/CLDN11/CES1/PNPLA7/PLIN5/PNPLA5/METTL7B/DGAT2/CIDEA/APOB/AQP7/PLIN4/CIDEC/PLIN1
GO:0006637	BP	GO:0006637	acyl-CoA metabolic process	61	-0.518472	-2.01086	0.000153704	0.000153704	0.00733081	1611	tags=39%, list=16%, signal=33%	ELOVL1/PMVK/MVD/HMGCS1/ELOVL6/ACSS2/FITM2/ELOVL7/ACOT2/ELOVL5/ACSL1/ACSM5/ELOVL4/ACACB/THEM5/HMGCS2/DGAT2/ACSM3/PDK4/ACOT1/ELOVL3/FAR2/ACSBG1/ACSM6
GO:0035383	BP	GO:0035383	thioester metabolic process	61	-0.518472	-2.01086	0.000153704	0.000153704	0.00733081	1611	tags=39%, list=16%, signal=33%	ELOVL1/PMVK/MVD/HMGCS1/ELOVL6/ACSS2/FITM2/ELOVL7/ACOT2/ELOVL5/ACSL1/ACSM5/ELOVL4/ACACB/THEM5/HMGCS2/DGAT2/ACSM3/PDK4/ACOT1/ELOVL3/FAR2/ACSBG1/ACSM6
GO:0006805	BP	GO:0006805	xenobiotic metabolic process	57	-0.602822	-2.31491	0.000153846	0.000153846	0.00733081	1465	tags=58%, list=15%, signal=50%	SMOX/CYP2R1/EPHX1/FMO2/CYP1B1/ALDH3A1/AOC2/CYP2C18/GSTA4/UGT1A7/NOS1/UGT1A10/CYP2J2/GSTM3/UGT1A6/CES3/AOX1/CYP2C19/ACSL1/RORC/GSTM2/CYP2B6/FMO5/RORA/AADAC/PON3/CYP2W1/CYP4F2/CYP4F12/CYP1A1/GSTA3/CYP3A5/CYP3A4
GO:0045103	BP	GO:0045103	intermediate filament-based process	54	-0.656914	-2.4965	0.00015528	0.00015528	0.00733081	1109	tags=50%, list=11%, signal=45%	CLN8/KRT23/KRT33B/KRT86/KRT3/KRT78/KRT83/KRT31/KRT38/KRT27/KRT33A/KRT9/KRT35/KRT74/KRT1/TCHH/DES/KRT79/KRT85/KRT82/KRT72/KRT32/KRT25/KRT77/KRT73/KRT71/KRT2
GO:0045104	BP	GO:0045104	intermediate filament cytoskeleton organization	54	-0.656914	-2.4965	0.00015528	0.00015528	0.00733081	1109	tags=50%, list=11%, signal=45%	CLN8/KRT23/KRT33B/KRT86/KRT3/KRT78/KRT83/KRT31/KRT38/KRT27/KRT33A/KRT9/KRT35/KRT74/KRT1/TCHH/DES/KRT79/KRT85/KRT82/KRT72/KRT32/KRT25/KRT77/KRT73/KRT71/KRT2
GO:0006721	BP	GO:0006721	terpenoid metabolic process	53	-0.573083	-2.17058	0.000155715	0.000155715	0.00733081	1510	tags=45%, list=15%, signal=39%	RDH13/CYP1B1/HMGCS1/CYP2C18/SDR16C5/UGT1A7/PLB1/LIPE/ALDH3A2/RDH5/ABCA4/ALDH1A1/CYP2C19/RDH12/PECR/CYP2W1/HMGCS2/DGAT2/CYP1A1/CYP3A5/AWAT2/ADH1B/RBP4/CYP3A4
GO:0031424	BP	GO:0031424	keratinization	52	-0.73578	-2.77396	0.000156446	0.000156446	0.00733081	904	tags=65%, list=9%, signal=60%	KRT86/KRT3/KRT78/KRT83/CASP14/LIPK/LCE2A/LCE1F/LCE2C/LCE1E/LCE2D/LIPN/LCE1A/LCE1D/LIPM/LCE2B/LCE6A/KRT74/HRNR/KRT1/TCHH/SPRR4/LCE1C/LCE1B/KRT79/LCE4A/KRT85/KRT82/KRT72/KRT77/LCE5A/KRT73/KRT71/KRT2
GO:0006635	BP	GO:0006635	fatty acid beta-oxidation	52	-0.513145	-1.93461	0.000156446	0.000156446	0.00733081	2891	tags=60%, list=29%, signal=43%	ETFBKMT/ACAA1/ECHDC1/ACAD11/IRS2/MFSD2A/ACOX3/IVD/HSD17B4/ACAT2/ACOX1/BDH2/PPARA/ECH1/HADH/ABCD3/ACAT1/CNR1/ACADVL/ETFDH/ACADM/ECHDC2/ACAA2/SLC27A2/LEP/ACACB/PLIN5/ACOX2/CRAT/ACADL/ADIPOQ
GO:0004497	MF	GO:0004497	monooxygenase activity	49	-0.584294	-2.17715	0.00015674	0.00015674	0.00733081	1866	tags=59%, list=18%, signal=48%	CYP2R1/HMOX1/CYP39A1/FMO2/TPH1/CYP1B1/CYP2C18/NOS1/MSMO1/CYP2J2/CYP4F3/CYP27A1/CYP19A1/CYP4F22/CYP2C19/TYR/CYP2B6/FMO5/TYRP1/FAXDC2/CYP2W1/CYP4F2/PTGIS/CYP4B1/CYP4F12/CYP1A1/CYP3A5/CYP4F8/CYP3A4
GO:1901568	BP	GO:1901568	fatty acid derivative metabolic process	50	-0.631175	-2.35902	0.000156912	0.000156912	0.00733081	990	tags=46%, list=10%, signal=42%	CYP4F3/FITM2/ELOVL7/ELOVL5/ALOX15/ALOX12/HPGD/ACSL1/ACSS3/GGT6/ELOVL4/TYRP1/ALOX15B/CYP4F2/THEM5/HMGCS2/DGAT2/CYP4F12/AWAT1/ELOVL3/FAR2/AWAT2/ACSBG1
GO:0016101	BP	GO:0016101	diterpenoid metabolic process	46	-0.575847	-2.11425	0.000158303	0.000158303	0.00733081	1510	tags=46%, list=15%, signal=39%	RDH13/CYP1B1/CYP2C18/SDR16C5/UGT1A7/PLB1/LIPE/ALDH3A2/RDH5/ABCA4/ALDH1A1/RDH12/PECR/CYP2W1/DGAT2/CYP1A1/CYP3A5/AWAT2/ADH1B/RBP4/CYP3A4
GO:0001523	BP	GO:0001523	retinoid metabolic process	43	-0.564421	-2.04196	0.000159286	0.000159286	0.00733081	1510	tags=44%, list=15%, signal=38%	RDH13/CYP1B1/CYP2C18/SDR16C5/UGT1A7/PLB1/LIPE/RDH5/ABCA4/ALDH1A1/RDH12/CYP2W1/DGAT2/CYP1A1/CYP3A5/AWAT2/ADH1B/RBP4/CYP3A4
GO:0045109	BP	GO:0045109	intermediate filament organization	41	-0.72828	-2.60795	0.000160359	0.000160359	0.00733081	944	tags=63%, list=9%, signal=58%	KRT23/KRT33B/KRT86/KRT3/KRT78/KRT83/KRT31/KRT38/KRT27/KRT33A/KRT9/KRT35/KRT74/KRT1/TCHH/DES/KRT79/KRT85/KRT82/KRT72/KRT32/KRT25/KRT77/KRT73/KRT71/KRT2
GO:0046503	BP	GO:0046503	glycerolipid catabolic process	40	-0.631577	-2.25194	0.000160359	0.000160359	0.00733081	2057	tags=70%, list=20%, signal=56%	GDE1/MGLL/PNPLA2/PLA2G6/PLA2G4E/LIPC/GDPD1/CPS1/LPL/LIPH/PLA2G4B/GDPD3/ABHD6/PLA2G4D/PLB1/LIPE/PLA2G4F/APOC1/ABHD5/PNPLA1/GPLD1/PNPLA3/PNPLA7/PLIN5/AADAC/PNPLA5/ABHD12B/APOB
GO:0030104	BP	GO:0030104	water homeostasis	37	-0.623272	-2.19365	0.000160772	0.000160772	0.00733081	1661	tags=57%, list=16%, signal=48%	CLDN1/ELOVL1/GRHL3/SCNN1A/ABCA12/SCNN1B/CFTR/ALOX12B/AQP1/ALOX12/ALOXE3/TFAP2B/ATP6V1B1/HRNR/ACER1/CYP4F2/KRT1/CYP4F12/FLG/FLG2/FA2H
GO:0050891	BP	GO:0050891	multicellular organismal water homeostasis	36	-0.636311	-2.22654	0.000160875	0.000160875	0.00733081	1661	tags=58%, list=16%, signal=49%	CLDN1/ELOVL1/GRHL3/SCNN1A/ABCA12/SCNN1B/CFTR/ALOX12B/AQP1/ALOX12/ALOXE3/TFAP2B/ATP6V1B1/HRNR/ACER1/CYP4F2/KRT1/CYP4F12/FLG/FLG2/FA2H
GO:0019369	BP	GO:0019369	arachidonic acid metabolic process	36	-0.611041	-2.13812	0.000160875	0.000160875	0.00733081	1465	tags=58%, list=15%, signal=50%	CYP1B1/CYP2C18/FAAH2/PLA2G4B/ABHD6/CYP2J2/CYP4F3/PTGS1/ALOX12B/ALOX15/CYP2C19/ALOX12/ALOXE3/CYP2B6/PTGDS/ALOX15B/CYP4F2/PTGIS/CYP4F12/CYP1A1/AWAT1
GO:0046460	BP	GO:0046460	neutral lipid biosynthetic process	34	-0.666708	-2.30358	0.000162022	0.000162022	0.00733081	1498	tags=53%, list=15%, signal=45%	LPIN3/PLCE1/C3/LPL/ANG/FITM2/RGN/ACSL1/GPLD1/PNPLA3/PLIN5/DGAT2/PCK1/MOGAT2/DGAT2L6/AWAT2/MOGAT1/THRSP
GO:0046463	BP	GO:0046463	acylglycerol biosynthetic process	34	-0.666708	-2.30358	0.000162022	0.000162022	0.00733081	1498	tags=53%, list=15%, signal=45%	LPIN3/PLCE1/C3/LPL/ANG/FITM2/RGN/ACSL1/GPLD1/PNPLA3/PLIN5/DGAT2/PCK1/MOGAT2/DGAT2L6/AWAT2/MOGAT1/THRSP
GO:1901570	BP	GO:1901570	fatty acid derivative biosynthetic process	33	-0.644608	-2.21414	0.000162206	0.000162206	0.00733081	792	tags=45%, list=8%, signal=42%	ELOVL7/ELOVL5/ALOX15/ALOX12/ACSL1/ACSS3/GGT6/ELOVL4/ALOX15B/HMGCS2/AWAT1/ELOVL3/FAR2/AWAT2/ACSBG1
GO:0016126	BP	GO:0016126	sterol biosynthetic process	33	-0.641214	-2.20248	0.000162206	0.000162206	0.00733081	2067	tags=61%, list=20%, signal=48%	FDFT1/FDPS/MVK/SCAP/HMGCR/PMVK/MVD/HMGCS1/MSMO1/DHCR24/ACAA2/CFTR/DHCR7/APOE/INSIG1/TM7SF2/CES1/FAXDC2/HMGCS2/APOB
GO:0055078	BP	GO:0055078	sodium ion homeostasis	32	-0.613759	-2.09021	0.000163613	0.000163613	0.00733081	1734	tags=59%, list=17%, signal=49%	AGT/ATP12A/SCNN1A/ATP1B2/ADORA1/NPR1/EDNRB/SLC12A2/SCNN1B/AVPR2/TACR1/CORIN/TFAP2B/AGTR1/ATP6V1B1/SCN7A/CYP4F2/CYP4F12/ATP1A2
GO:0006695	BP	GO:0006695	cholesterol biosynthetic process	31	-0.645657	-2.18044	0.000164231	0.000164231	0.00733081	2067	tags=61%, list=20%, signal=49%	FDFT1/FDPS/MVK/SCAP/HMGCR/PMVK/MVD/HMGCS1/MSMO1/DHCR24/ACAA2/CFTR/DHCR7/APOE/INSIG1/TM7SF2/CES1/HMGCS2/APOB
GO:1902653	BP	GO:1902653	secondary alcohol biosynthetic process	31	-0.645657	-2.18044	0.000164231	0.000164231	0.00733081	2067	tags=61%, list=20%, signal=49%	FDFT1/FDPS/MVK/SCAP/HMGCR/PMVK/MVD/HMGCS1/MSMO1/DHCR24/ACAA2/CFTR/DHCR7/APOE/INSIG1/TM7SF2/CES1/HMGCS2/APOB
GO:0019748	BP	GO:0019748	secondary metabolic process	31	-0.642694	-2.17044	0.000164231	0.000164231	0.00733081	1618	tags=55%, list=16%, signal=46%	FMO2/CYP1B1/BCL2/UGT1A7/ATP7A/SLC45A2/OCA2/PMEL/TYR/SLC24A5/TYRP1/PON3/CYP2W1/CYP1A1/CYP3A5/DCT/CYP3A4
GO:0042572	BP	GO:0042572	retinol metabolic process	31	-0.623116	-2.10432	0.000164231	0.000164231	0.00733081	1510	tags=52%, list=15%, signal=44%	RDH13/CYP1B1/CYP2C18/SDR16C5/PLB1/LIPE/RDH5/ALDH1A1/RDH12/DGAT2/CYP1A1/CYP3A5/AWAT2/ADH1B/RBP4/CYP3A4
GO:0019432	BP	GO:0019432	triglyceride biosynthetic process	28	-0.653574	-2.15713	0.000165125	0.000165125	0.00733081	888	tags=50%, list=9%, signal=46%	LPIN3/C3/LPL/FITM2/RGN/ACSL1/GPLD1/PNPLA3/PLIN5/DGAT2/PCK1/MOGAT2/MOGAT1/THRSP
GO:0008374	MF	GO:0008374	O-acyltransferase activity	30	-0.625553	-2.09626	0.00016518	0.00016518	0.00733081	606	tags=33%, list=6%, signal=31%	ABHD5/SOAT1/PNPLA3/CRAT/DGAT2/AWAT1/MOGAT2/DGAT2L6/AWAT2/MOGAT1
GO:0048066	BP	GO:0048066	developmental pigmentation	30	-0.61728	-2.06854	0.00016518	0.00016518	0.00733081	1564	tags=47%, list=16%, signal=40%	GPR143/BCL2/SPNS2/EDNRB/KIT/MITF/SLC45A2/OCA2/SOX10/TYR/SLC24A5/TYRP1/EDN3/DCT
GO:0045095	CC	GO:0045095	keratin filament	26	-0.767065	-2.49224	0.000165536	0.000165536	0.00733081	904	tags=69%, list=9%, signal=63%	KRT86/KRT3/KRT78/KRT83/CASP14/KRT9/KRT74/KRT1/KRT79/KRT10/KRT85/KRT82/KRT72/KRT25/KRT77/KRT73/KRT71/KRT2
GO:0000038	BP	GO:0000038	very long-chain fatty acid metabolic process	27	-0.669052	-2.19186	0.000165782	0.000165782	0.00733081	792	tags=48%, list=8%, signal=44%	ELOVL7/ACOT2/ELOVL5/SLC27A2/ACSL1/ELOVL4/ACOX2/CYP4F2/CYP4F12/SLC27A6/ACOT1/ELOVL3/ACSBG1
GO:0030280	MF	GO:0030280	structural constituent of skin epidermis	22	-0.808068	-2.52342	0.000166973	0.000166973	0.00733081	904	tags=77%, list=9%, signal=71%	KRT86/KRT3/KRT78/KRT83/PNPLA1/KRT74/KRT1/KRT79/KRT10/KRT85/KRT82/FLG/KRT72/KRT77/KRT73/KRT71/KRT2
GO:0016712	MF	GO:0016712	oxidoreductase activity, acting on paired donors, with incorporation or reduction of molecular oxygen, reduced flavin or flavoprotein as one donor, and incorporation of one atom of oxygen	24	-0.715944	-2.28303	0.000167112	0.000167112	0.00733081	1866	tags=75%, list=18%, signal=61%	CYP2R1/HMOX1/CYP39A1/CYP1B1/CYP2C18/CYP2J2/CYP4F3/CYP19A1/CYP2C19/CYP2B6/CYP2W1/CYP4F2/CYP4B1/CYP4F12/CYP1A1/CYP3A5/CYP4F8/CYP3A4
GO:0046461	BP	GO:0046461	neutral lipid catabolic process	23	-0.682672	-2.15503	0.000167112	0.000167112	0.00733081	1506	tags=65%, list=15%, signal=56%	CPS1/LPL/LIPH/ABHD6/PLB1/LIPE/ABHD5/PNPLA1/GPLD1/PNPLA3/PLIN5/AADAC/PNPLA5/ABHD12B/APOB
GO:0046464	BP	GO:0046464	acylglycerol catabolic process	23	-0.682672	-2.15503	0.000167112	0.000167112	0.00733081	1506	tags=65%, list=15%, signal=56%	CPS1/LPL/LIPH/ABHD6/PLB1/LIPE/ABHD5/PNPLA1/GPLD1/PNPLA3/PLIN5/AADAC/PNPLA5/ABHD12B/APOB
GO:0090181	BP	GO:0090181	regulation of cholesterol metabolic process	21	-0.698305	-2.15617	0.000167308	0.000167308	0.00733081	1069	tags=48%, list=11%, signal=43%	TTC39B/DHCR7/EPHX2/APOE/FMO5/CES1/DGAT2/ACADL/APOB/SERPINA12
GO:0042759	BP	GO:0042759	long-chain fatty acid biosynthetic process	18	-0.761807	-2.25926	0.000170155	0.000170155	0.00733081	1276	tags=67%, list=13%, signal=58%	ELOVL6/ALOX12B/ALOX15/ALOX12/ALOXE3/GSTM2/ALOX15B/FADS1/PLP1/CYP1A1/ACSBG1/CYP3A4
GO:0008395	MF	GO:0008395	steroid hydroxylase activity	17	-0.71831	-2.09372	0.000172117	0.000172117	0.00733081	1866	tags=76%, list=18%, signal=62%	CYP2R1/CYP39A1/CYP1B1/CYP2C18/CYP2J2/CYP27A1/CYP19A1/CYP2C19/CYP2B6/CYP2W1/CYP1A1/CYP3A5/CYP3A4
GO:0016878	MF	GO:0016878	acid-thiol ligase activity	17	-0.715347	-2.08508	0.000172117	0.000172117	0.00733081	1325	tags=59%, list=13%, signal=51%	AACS/ACSS2/SLC27A2/ACSL1/ACSS3/ACSM5/SLC27A6/ACSM3/ACSBG1/ACSM6
GO:0043651	BP	GO:0043651	linoleic acid metabolic process	16	-0.718403	-2.05772	0.000172891	0.000172891	0.00733081	1071	tags=69%, list=11%, signal=62%	CYP2J2/ALOX12B/ELOVL5/ALOX15/ALOX12/ALOXE3/GSTM2/ALOX15B/FADS1/FADS2/ELOVL3
GO:0042178	BP	GO:0042178	xenobiotic catabolic process	15	-0.749178	-2.10877	0.00017307	0.00017307	0.00733081	1227	tags=67%, list=12%, signal=59%	NOS1/GSTM3/CYP2C19/ACSL1/GSTM2/CYP2B6/PON3/CYP1A1/CYP3A5/CYP3A4
GO:0016405	MF	GO:0016405	CoA-ligase activity	15	-0.744686	-2.09612	0.00017307	0.00017307	0.00733081	1325	tags=67%, list=13%, signal=58%	AACS/ACSS2/SLC27A2/ACSL1/ACSS3/ACSM5/SLC27A6/ACSM3/ACSBG1/ACSM6
GO:0004806	MF	GO:0004806	triglyceride lipase activity	15	-0.731392	-2.0587	0.00017307	0.00017307	0.00733081	1434	tags=73%, list=14%, signal=63%	LPL/LIPH/PLB1/LIPE/PNPLA1/LIPK/PNPLA3/LIPN/LIPM/AADAC/PNPLA5
GO:0070330	MF	GO:0070330	aromatase activity	14	-0.802731	-2.21743	0.000173853	0.000173853	0.00733081	1465	tags=86%, list=15%, signal=73%	CYP1B1/CYP2C18/CYP4F3/CYP19A1/CYP2C19/CYP4F2/CYP4B1/CYP4F12/CYP1A1/CYP3A5/CYP4F8/CYP3A4
GO:0035357	BP	GO:0035357	peroxisome proliferator activated receptor signaling pathway	14	-0.787851	-2.17633	0.000173853	0.000173853	0.00733081	642	tags=57%, list=6%, signal=54%	ALOX15/ALOXE3/LEP/LMO3/PPARG/PLIN5/ALOX15B/PTGIS
GO:0030318	BP	GO:0030318	melanocyte differentiation	14	-0.76138	-2.10321	0.000173853	0.000173853	0.00733081	1313	tags=64%, list=13%, signal=56%	BCL2/EDNRB/KIT/MITF/OCA2/SOX10/SLC24A5/TYRP1/EDN3
GO:0022010	BP	GO:0022010	central nervous system myelination	12	-0.78492	-2.07991	0.000176087	0.000176087	0.00733081	512	tags=58%, list=5%, signal=55%	SOX10/CLU/ASPA/ID4/CNTN2/PLP1/FA2H
GO:0032291	BP	GO:0032291	axon ensheathment in central nervous system	12	-0.78492	-2.07991	0.000176087	0.000176087	0.00733081	512	tags=58%, list=5%, signal=55%	SOX10/CLU/ASPA/ID4/CNTN2/PLP1/FA2H
GO:0015645	MF	GO:0015645	fatty acid ligase activity	11	-0.81196	-2.10147	0.000177085	0.000177085	0.00733081	569	tags=64%, list=6%, signal=60%	SLC27A2/ACSL1/ACSM5/SLC27A6/ACSM3/ACSBG1/ACSM6
GO:0032982	CC	GO:0032982	myosin filament	10	-0.815423	-2.05094	0.000177809	0.000177809	0.00733081	1302	tags=80%, list=13%, signal=70%	MYH3/MYH15/MYOM2/MYOM1/ACTG2/MYH14/MYBPC1/MYH11
GO:0046462	BP	GO:0046462	monoacylglycerol metabolic process	8	-0.86432	-2.044	0.000180343	0.000180343	0.00733081	186	tags=75%, list=2%, signal=74%	ABHD6/ABHD12B/DGAT2/MOGAT2/DGAT2L6/AWAT2
GO:0006640	BP	GO:0006640	monoacylglycerol biosynthetic process	4	-0.982148	-1.89018	0.000193498	0.000193498	0.00733081	185	tags=100%, list=2%, signal=98%	MOGAT2/DGAT2L6/AWAT2
GO:0043385	BP	GO:0043385	mycotoxin metabolic process	4	-0.940648	-1.81031	0.000193498	0.000193498	0.00733081	229	tags=75%, list=2%, signal=73%	CYP2W1/CYP3A5/CYP3A4
GO:0046222	BP	GO:0046222	aflatoxin metabolic process	4	-0.940648	-1.81031	0.000193498	0.000193498	0.00733081	229	tags=75%, list=2%, signal=73%	CYP2W1/CYP3A5/CYP3A4
GO:1901376	BP	GO:1901376	organic heteropentacyclic compound metabolic process	4	-0.940648	-1.81031	0.000193498	0.000193498	0.00733081	229	tags=75%, list=2%, signal=73%	CYP2W1/CYP3A5/CYP3A4
GO:0002933	BP	GO:0002933	lipid hydroxylation	3	-0.986513	-1.74879	0.000193986	0.000193986	0.00733081	140	tags=100%, list=1%, signal=99%	CYP3A5/CYP3A4
GO:0004144	MF	GO:0004144	diacylglycerol O-acyltransferase activity	3	-0.982051	-1.74088	0.000193986	0.000193986	0.00733081	185	tags=100%, list=2%, signal=98%	DGAT2L6/MOGAT1
GO:0018685	MF	GO:0018685	alkane 1-monooxygenase activity	3	-0.978679	-1.73491	0.000193986	0.000193986	0.00733081	219	tags=100%, list=2%, signal=98%	CYP4F12/CYP4F8
GO:0036457	CC	GO:0036457	keratohyalin granule	3	-0.978282	-1.7342	0.000193986	0.000193986	0.00733081	223	tags=100%, list=2%, signal=98%	FLG/FLG2
GO:0070543	BP	GO:0070543	response to linoleic acid	3	-0.968465	-1.7168	0.000193986	0.000193986	0.00733081	322	tags=100%, list=3%, signal=97%	HMGCS2/ADIPOQ
GO:0071735	CC	GO:0071735	IgG immunoglobulin complex	3	0.981952	1.77706	0.000206313	0.000206313	0.00733081	185	tags=100%, list=2%, signal=98%	IGHG1/IGLC2/IGLC3
GO:0019441	BP	GO:0019441	tryptophan catabolic process to kynurenine	3	0.970547	1.75643	0.000206313	0.000206313	0.00733081	300	tags=100%, list=3%, signal=97%	TDO2/IDO1/KYNU
GO:0048248	MF	GO:0048248	CXCR3 chemokine receptor binding	4	0.989091	1.96669	0.000206868	0.000206868	0.00733081	114	tags=100%, list=1%, signal=99%	CXCL11/CXCL10/CXCL13/CXCL9
GO:0007144	BP	GO:0007144	female meiosis I	8	0.881564	2.18392	0.000224366	0.000224366	0.00733081	1008	tags=88%, list=10%, signal=79%	TRIP13/AURKA/NDC80/CCNB2/FBXO5/HSF2BP/CDC25B
GO:0032396	MF	GO:0032396	inhibitory MHC class I receptor activity	9	0.830328	2.13979	0.000226142	0.000226142	0.00733081	1263	tags=89%, list=13%, signal=78%	LILRA5/LILRA4/LILRB1/LILRB3/LILRA6/LILRB2/LILRA1/LILRA2
GO:0006812	BP	GO:0006812	cation transport	543	-0.291529	-1.48637	0.000226244	0.000226244	0.00733081	1893	tags=31%, list=19%, signal=27%	MCUR1/SLC18A2/SYT17/BSPRY/SLC44A3/NIPAL2/PRRT1/TRPM6/NOL3/SLC25A25/SLC19A2/ITPR2/CACNA2D1/PER1/SLC35G1/HOMER2/AGT/AMIGO1/CBARP/CAMK2B/CATSPER2/NIPAL1/SYT8/TMEM63C/RYR2/EGF/KCNH8/CNR1/SLC4A5/ATP12A/SLC25A20/RAMP2/UTRN/PTPN3/SLC25A23/ANO10/SLC6A9/KCNJ11/KCNA2/SCNN1A/ATP2C2/CRACR2B/CNNM4/CACNA1H/SLC8A3/CYBRD1/ADCYAP1R1/ATP1B2/SLC5A10/CACNB1/NLGN1/PGRMC2/COX7A1/BCL2/NKAIN1/ANK3/ADORA1/SLC5A1/XCR1/CHR…
GO:0000940	CC	GO:0000940	outer kinetochore	10	0.873528	2.33371	0.000228415	0.000228415	0.00733081	1103	tags=90%, list=11%, signal=80%	NDC80/SKA1/PLK1/CCNB1/SKA3/BUB1B/CENPF/SKA2/SPDL1
GO:0044194	CC	GO:0044194	cytolytic granule	10	0.830867	2.21974	0.000228415	0.000228415	0.00733081	521	tags=70%, list=5%, signal=66%	GNLY/GZMB/SRGN/PRF1/NKG7/GZMH/SERPINB1
GO:0071162	CC	GO:0071162	CMG complex	10	0.801131	2.14029	0.000228415	0.000228415	0.00733081	2014	tags=100%, list=20%, signal=80%	CDC45/GINS1/GINS2/MCM2/GINS4/MCM7/MCM5/MCM4/MCM6/MCM3
GO:0030889	BP	GO:0030889	negative regulation of B cell proliferation	10	0.79591	2.12634	0.000228415	0.000228415	0.00733081	1767	tags=90%, list=18%, signal=74%	CTLA4/CD300A/TNFRSF21/BLK/LYN/IL10/CASP3/TYROBP/MNDA
GO:0002517	BP	GO:0002517	T cell tolerance induction	10	0.787826	2.10475	0.000228415	0.000228415	0.00733081	1204	tags=70%, list=12%, signal=62%	IDO1/IL2RA/LILRB4/ICOS/LILRB2/FOXP3/CD3E
GO:0032693	BP	GO:0032693	negative regulation of interleukin-10 production	12	0.793131	2.24098	0.000231267	0.000231267	0.00733081	1632	tags=83%, list=16%, signal=70%	IDO1/IL23A/CD274/LILRB4/LILRB1/TNFRSF21/PDCD1LG2/FOXP3/JAK3/TYROBP
GO:0045236	MF	GO:0045236	CXCR chemokine receptor binding	13	0.898326	2.6058	0.000233046	0.000233046	0.00733081	428	tags=85%, list=4%, signal=81%	CXCL5/CXCL6/CXCL8/CXCL11/CXCL1/CXCL3/CXCL10/CXCL13/CXCL9/PPBP/CXCL2
GO:0002643	BP	GO:0002643	regulation of tolerance induction	13	0.78823	2.28644	0.000233046	0.000233046	0.00733081	1204	tags=69%, list=12%, signal=61%	IDO1/CD274/IL2RA/LILRB4/PDCD1/LILRB2/HAVCR2/FOXP3/CD3E
GO:0045091	BP	GO:0045091	regulation of single stranded viral RNA replication via double stranded DNA intermediate	13	0.77473	2.24728	0.000233046	0.000233046	0.00733081	1199	tags=62%, list=12%, signal=54%	CXCL8/HMGA2/APOBEC3A/APOBEC3B/APOBEC3G/TOP2A/APOBEC3D/APOBEC3F
GO:0043373	BP	GO:0043373	CD4-positive, alpha-beta T cell lineage commitment	13	0.772211	2.23997	0.000233046	0.000233046	0.00733081	1289	tags=77%, list=13%, signal=67%	IL23A/IL12RB1/TOX/TBX21/CTSL/SLAMF6/FOXP3/BATF/IL6/IRF4
GO:0039692	BP	GO:0039692	single stranded viral RNA replication via double stranded DNA intermediate	14	0.7637	2.26151	0.000235239	0.000235239	0.00733081	1199	tags=57%, list=12%, signal=50%	CXCL8/HMGA2/APOBEC3A/APOBEC3B/APOBEC3G/TOP2A/APOBEC3D/APOBEC3F
GO:0010528	BP	GO:0010528	regulation of transposition	14	0.75351	2.23134	0.000235239	0.000235239	0.00733081	1199	tags=64%, list=12%, signal=57%	SPOCD1/APOBEC3A/TDRD9/APOBEC3B/PIWIL2/APOBEC3G/APOBEC3D/MYBL1/APOBEC3F
GO:0010529	BP	GO:0010529	negative regulation of transposition	14	0.75351	2.23134	0.000235239	0.000235239	0.00733081	1199	tags=64%, list=12%, signal=57%	SPOCD1/APOBEC3A/TDRD9/APOBEC3B/PIWIL2/APOBEC3G/APOBEC3D/MYBL1/APOBEC3F
GO:0042571	CC	GO:0042571	immunoglobulin complex, circulating	15	0.883227	2.66518	0.000236742	0.000236742	0.00733081	533	tags=87%, list=5%, signal=82%	IGHG3/IGLL5/IGHG4/IGHG1/IGLC2/IGLC3/IGHA2/IGHD/IGHA1/IGHM/IGLC7/IGHG2/JCHAIN
GO:0019814	CC	GO:0019814	immunoglobulin complex	16	0.88823	2.73059	0.000237079	0.000237079	0.00733081	533	tags=88%, list=5%, signal=83%	IGHG3/IGLL5/IGHG4/CD79A/IGHG1/IGLC2/IGLC3/IGHA2/IGHD/IGHA1/IGHM/IGLC7/IGHG2/JCHAIN
GO:0034987	MF	GO:0034987	immunoglobulin receptor binding	17	0.855214	2.68105	0.00023855	0.00023855	0.00733081	1475	tags=100%, list=15%, signal=86%	IGHG3/IGLL5/IGHG4/IGHG1/IGLC2/IGLC3/IGHA2/IGHD/IGHA1/IGHM/IGLC7/IGHG2/JCHAIN/TRBC2/FGR/TRDC/FLNA
GO:0007143	BP	GO:0007143	female meiotic nuclear division	17	0.745447	2.33694	0.00023855	0.00023855	0.00733081	1008	tags=65%, list=10%, signal=58%	TRIP13/AURKA/NDC80/PLK1/TTK/CCNB2/TOP2A/NCAPH/FBXO5/HSF2BP/CDC25B
GO:0002507	BP	GO:0002507	tolerance induction	18	0.743972	2.36533	0.000242424	0.000242424	0.00733081	1204	tags=67%, list=12%, signal=59%	IDO1/CD274/IL2RA/LILRB4/ICOS/BLK/PDCD1/LYN/LILRB2/HAVCR2/FOXP3/CD3E
GO:0042287	MF	GO:0042287	MHC protein binding	18	0.733026	2.33053	0.000242424	0.000242424	0.00733081	1888	tags=78%, list=19%, signal=63%	CD8A/LAG3/KLRD1/TAP1/LILRB1/PILRA/TAP2/LILRB2/CD8B/CD74/CLEC7A/CD244/TAPBP/TUBB
GO:0006268	BP	GO:0006268	DNA unwinding involved in DNA replication	18	0.726994	2.31135	0.000242424	0.000242424	0.00733081	2050	tags=78%, list=20%, signal=62%	BLM/CDC45/RAD51/GINS1/GINS2/MCM2/GINS4/MCM7/MCM5/RECQL4/MCM4/MCM6/MCM3/RECQL
GO:0050858	BP	GO:0050858	negative regulation of antigen receptor-mediated signaling pathway	19	0.708904	2.28166	0.000245278	0.000245278	0.00733081	1284	tags=63%, list=13%, signal=55%	GBP1/LILRB4/CD22/CD300A/SLA2/FCRL3/LPXN/LAPTM5/SH2D1A/PRNP/PTPN22/UBASH3A
GO:0071459	BP	GO:0071459	protein localization to chromosome, centromeric region	19	0.675484	2.1741	0.000245278	0.000245278	0.00733081	1980	tags=68%, list=20%, signal=55%	NDC80/TTK/KNL1/CDK1/AURKB/CENPA/ZWILCH/CENPQ/MTBP/SPDL1/RB1/CDT1/KNTC1
GO:0032633	BP	GO:0032633	interleukin-4 production	19	0.664955	2.14021	0.000245278	0.000245278	0.00733081	1928	tags=84%, list=19%, signal=68%	TNFSF4/FCER1G/PRKCQ/SLC7A5/CD86/SASH3/HAVCR2/FOXP3/CD83/CD3E/IRF4/NLRP3/ZP3/DDIT3/IL1RAP/LGALS9
GO:0032673	BP	GO:0032673	regulation of interleukin-4 production	19	0.664955	2.14021	0.000245278	0.000245278	0.00733081	1928	tags=84%, list=19%, signal=68%	TNFSF4/FCER1G/PRKCQ/SLC7A5/CD86/SASH3/HAVCR2/FOXP3/CD83/CD3E/IRF4/NLRP3/ZP3/DDIT3/IL1RAP/LGALS9
GO:0050869	BP	GO:0050869	negative regulation of B cell activation	20	0.737035	2.40337	0.000247158	0.000247158	0.00733081	1767	tags=80%, list=18%, signal=66%	INHBA/CTLA4/SAMSN1/CD300A/TNFRSF21/BLK/LYN/LAPTM5/FOXP3/HMGB3/TBC1D10C/IL10/CASP3/TNFAIP3/TYROBP/MNDA
GO:0035456	BP	GO:0035456	response to interferon-beta	20	0.708698	2.31097	0.000247158	0.000247158	0.00733081	1767	tags=70%, list=18%, signal=58%	AIM2/BST2/IRF1/STAT1/TRIM6/PLSCR1/XAF1/IFITM1/IFITM3/CAPN2/IFI16/OAS1/IFNAR2/MNDA
GO:0002230	BP	GO:0002230	positive regulation of defense response to virus by host	20	0.70685	2.30494	0.000247158	0.000247158	0.00733081	1390	tags=60%, list=14%, signal=52%	AIM2/IL23A/IL12RB1/APOBEC3G/STAT1/TRIM6/LILRB1/DTX3L/PARP9/APOBEC3F/PTPN22/DDX58
GO:2000108	BP	GO:2000108	positive regulation of leukocyte apoptotic process	20	0.700391	2.28388	0.000247158	0.000247158	0.00733081	980	tags=50%, list=10%, signal=45%	IDO1/CDKN2A/ADAM8/CD274/ANXA1/BLK/PDCD1/LYN/PIK3CD/HCAR2
GO:0030261	BP	GO:0030261	chromosome condensation	20	0.676776	2.20688	0.000247158	0.000247158	0.00733081	2381	tags=70%, list=24%, signal=54%	HMGA2/PLK1/NCAPG/CDCA5/CDK1/TOP2A/NCAPH/NUSAP1/SMC4/NCAPG2/SMC2/NCAPD2/BAZ1B/BANF1
GO:0051383	BP	GO:0051383	kinetochore organization	20	0.665993	2.17171	0.000247158	0.000247158	0.00733081	1980	tags=70%, list=20%, signal=56%	DLGAP5/NDC80/NUF2/CENPW/CENPA/CENPK/CENPE/CENPF/CENPN/SMC4/CENPH/SMC2/CDT1/KNTC1
GO:0002825	BP	GO:0002825	regulation of T-helper 1 type immune response	20	0.651385	2.12408	0.000247158	0.000247158	0.00733081	1317	tags=65%, list=13%, signal=57%	IL1B/SLC11A1/CD80/IL23A/ANXA1/TNFSF4/IL12RB1/IL1RL1/HAVCR2/TBX21/XCL1/JAK3/SLAMF1
GO:0030312	CC	GO:0030312	external encapsulating structure	289	-0.346616	-1.67793	0.000247219	0.000247219	0.00733081	1555	tags=33%, list=15%, signal=29%	VIT/ADAMTS15/ADAMTS10/ADAMTSL3/SCARA3/COL6A6/ADAMTS5/LAMC3/SFRP2/OVGP1/MFAP5/LRIG1/LAMA2/ADAM11/SPARCL1/FBLN2/SERPINF1/FBLN1/MGP/ANG/FBLN5/DCN/FGFR2/ADAMTS8/CTSG/COL25A1/CHI3L1/FGF10/LOXL4/RELN/CRISP3/CHADL/OMD/EMID1/LRRN1/APOE/SSC5D/ECM2/VWA2/COL28A1/NDNF/MMRN1/COL14A1/MMP27/CMA1/THBS4/SMOC2/GPLD1/COMP/TNN/ITIH5/CLU/ADAMTS18/CXCL12/GPC3/SOD3/OTOGL/FREM1/AZGP1/DPT/PODN/PTX3/TGFBR3/SERPINA5/CCDC80…
GO:0031012	CC	GO:0031012	extracellular matrix	288	-0.342948	-1.65962	0.00024728	0.00024728	0.00733081	1555	tags=33%, list=15%, signal=28%	VIT/ADAMTS15/ADAMTS10/ADAMTSL3/SCARA3/COL6A6/ADAMTS5/LAMC3/SFRP2/OVGP1/MFAP5/LRIG1/LAMA2/ADAM11/SPARCL1/FBLN2/SERPINF1/FBLN1/MGP/ANG/FBLN5/DCN/FGFR2/ADAMTS8/CTSG/COL25A1/CHI3L1/FGF10/LOXL4/RELN/CRISP3/CHADL/OMD/EMID1/LRRN1/APOE/SSC5D/ECM2/VWA2/COL28A1/NDNF/MMRN1/COL14A1/MMP27/CMA1/THBS4/SMOC2/GPLD1/COMP/TNN/ITIH5/CLU/ADAMTS18/CXCL12/GPC3/SOD3/OTOGL/FREM1/AZGP1/DPT/PODN/PTX3/TGFBR3/SERPINA5/CCDC80…
GO:0008009	MF	GO:0008009	chemokine activity	21	0.766828	2.53343	0.000248447	0.000248447	0.00733081	428	tags=57%, list=4%, signal=55%	CXCL5/CXCL6/CXCL8/CXCL11/CXCL1/CXCL3/CXCL10/CXCL13/CXCL9/CCL20/PPBP/CXCL2
GO:0017116	MF	GO:0017116	single-stranded DNA helicase activity	21	0.686805	2.26905	0.000248447	0.000248447	0.00733081	2099	tags=76%, list=21%, signal=60%	PIF1/POLQ/RAD51/RFC4/DSCC1/MCM2/DNA2/MCM7/MCM5/MCM8/MCM4/RFC3/MCM6/MCM3/RFC5/HELB
GO:0007095	BP	GO:0007095	mitotic G2 DNA damage checkpoint signaling	21	0.621356	2.05282	0.000248447	0.000248447	0.00733081	1748	tags=52%, list=17%, signal=43%	HMGA2/PLK1/BLM/CLSPN/CDK1/DTL/TICRR/CHEK1/DONSON/BRCA1/BRSK1
GO:0033260	BP	GO:0033260	nuclear DNA replication	24	0.704336	2.42582	0.00024888	0.00024888	0.00733081	2542	tags=92%, list=25%, signal=69%	BLM/CDC45/NUGGC/RAD51/GINS1/MCM2/BRCA2/FEN1/DBF4/DONSON/DNA2/PCNA/CDC7/GMNN/CDT1/MCM4/ATAD5/MCM6/MCM3/TIPIN/ZMPSTE24/DBF4B
GO:0045066	BP	GO:0045066	regulatory T cell differentiation	23	0.694882	2.36394	0.00024888	0.00024888	0.00733081	979	tags=57%, list=10%, signal=51%	IFNG/TNFSF4/CTLA4/LILRB4/LAG3/IRF1/IL4I1/SOCS1/TOX/MDK/LILRB2/DUSP10/FOXP3
GO:0032743	BP	GO:0032743	positive regulation of interleukin-2 production	24	0.647542	2.23021	0.00024888	0.00024888	0.00733081	1729	tags=58%, list=17%, signal=48%	IL1B/IL1A/CD80/ANXA1/PRKCQ/CARD11/CD86/SASH3/CD83/PTPRC/CD3E/IRF4/CLEC7A/PDE4B
GO:0045143	BP	GO:0045143	homologous chromosome segregation	23	0.655326	2.22937	0.00024888	0.00024888	0.00733081	2041	tags=70%, list=20%, signal=56%	TRIP13/PLK1/PTTG1/CCNE2/SGO1/SGO2/STAG3/BRIP1/PSMC3IP/SYCP2/CCNE1/FANCD2/NDC1/RNF212/RAD21/ESPL1
GO:0032733	BP	GO:0032733	positive regulation of interleukin-10 production	23	0.646399	2.199	0.00024888	0.00024888	0.00733081	1289	tags=57%, list=13%, signal=49%	ISG15/TREM2/IL23A/CD274/LILRA5/TNFSF4/TIGIT/TLR2/SASH3/CD83/XCL1/IL6/IRF4
GO:2000516	BP	GO:2000516	positive regulation of CD4-positive, alpha-beta T cell activation	24	0.637939	2.19714	0.00024888	0.00024888	0.00733081	2089	tags=71%, list=21%, signal=56%	IFNG/CD80/IL23A/ANXA1/TNFSF4/IL12RB1/SOCS1/PRKCQ/CD86/SASH3/FOXP3/CD83/XCL1/NLRP3/LGALS9/NCKAP1L/IL4R
GO:0009119	BP	GO:0009119	ribonucleoside metabolic process	24	0.617956	2.12831	0.00024888	0.00024888	0.00733081	2156	tags=58%, list=21%, signal=46%	APOBEC3A/APOBEC3B/NT5E/UPP1/APOBEC3G/APOBEC3D/HPRT1/APOBEC3F/ADA/XDH/PRTFDC1/APOBEC3C/PTGDR/PNP
GO:0061844	BP	GO:0061844	antimicrobial humoral immune response mediated by antimicrobial peptide	22	0.76333	2.55864	0.00024919	0.00024919	0.00733081	689	tags=59%, list=7%, signal=55%	CXCL5/CXCL6/CXCL8/CXCL11/CXCL1/CXCL3/CXCL10/CXCL13/CXCL9/GNLY/PPBP/CXCL2/S100A12
GO:0045589	BP	GO:0045589	regulation of regulatory T cell differentiation	22	0.682983	2.28932	0.00024919	0.00024919	0.00733081	979	tags=55%, list=10%, signal=49%	IFNG/TNFSF4/CTLA4/LILRB4/LAG3/IRF1/IL4I1/SOCS1/MDK/LILRB2/DUSP10/FOXP3
GO:0032620	BP	GO:0032620	interleukin-17 production	22	0.682361	2.28723	0.00024919	0.00024919	0.00733081	2252	tags=82%, list=22%, signal=64%	OSM/IFNG/IL23A/TNFSF4/SPHK1/PRKCQ/SLC7A5/SLAMF6/FOXP3/IL15/PRNP/TGFB1/IL6/DDIT3/IL27RA/NCKAP1L/LY9/ARID5A
GO:0032660	BP	GO:0032660	regulation of interleukin-17 production	22	0.682361	2.28723	0.00024919	0.00024919	0.00733081	2252	tags=82%, list=22%, signal=64%	OSM/IFNG/IL23A/TNFSF4/SPHK1/PRKCQ/SLC7A5/SLAMF6/FOXP3/IL15/PRNP/TGFB1/IL6/DDIT3/IL27RA/NCKAP1L/LY9/ARID5A
GO:0019956	MF	GO:0019956	chemokine binding	22	0.646955	2.16856	0.00024919	0.00024919	0.00733081	1071	tags=59%, list=11%, signal=53%	CXCR5/PDPN/CCRL2/CXCR1/CCR8/CXCR6/CCR1/CXCR3/CCR5/ITGB1/CXCR4/ITGA4/CCR7
GO:0005164	MF	GO:0005164	tumor necrosis factor receptor binding	22	0.637811	2.13791	0.00024919	0.00024919	0.00733081	2623	tags=82%, list=26%, signal=61%	TNFSF4/CD70/STAT1/FASLG/TNFSF13B/TNFSF9/TRAF4/TNFSF10/TNFSF11/LTB/TNFSF13/CASP8/TNFSF15/TRAF1/TNF/TNFSF14/FADD/TRAF2
GO:0043372	BP	GO:0043372	positive regulation of CD4-positive, alpha-beta T cell differentiation	22	0.623266	2.08915	0.00024919	0.00024919	0.00733081	2089	tags=68%, list=21%, signal=54%	IFNG/CD80/IL23A/ANXA1/TNFSF4/IL12RB1/SOCS1/CD86/SASH3/FOXP3/CD83/NLRP3/LGALS9/NCKAP1L/IL4R
GO:0051445	BP	GO:0051445	regulation of meiotic cell cycle	22	0.613036	2.05486	0.00024919	0.00024919	0.00733081	1008	tags=50%, list=10%, signal=45%	TRIP13/PIWIL2/CDC20/TTK/GPR3/CDC25C/RAD51AP1/ASPM/FBXO5/CDC25A/CDC25B
GO:0008608	BP	GO:0008608	attachment of spindle microtubules to kinetochore	27	0.696817	2.48142	0.000251889	0.000251889	0.00733081	1052	tags=52%, list=10%, signal=47%	NEK2/NDC80/NUF2/KIF2C/CCNB1/KNL1/AURKB/ECT2/SPC24/CENPE/SPC25/SGO1/SPAG5/RACGAP1
GO:0050691	BP	GO:0050691	regulation of defense response to virus by host	27	0.691232	2.46154	0.000251889	0.000251889	0.00733081	1620	tags=59%, list=16%, signal=50%	AIM2/IL1B/IL23A/MICB/IL12RB1/APOBEC3G/STAT1/TRIM6/LILRB1/DTX3L/PARP9/IL15/APOBEC3F/PTPN22/DDX58/TNFAIP3
GO:0006910	BP	GO:0006910	phagocytosis, recognition	27	0.62862	2.23857	0.000251889	0.000251889	0.00733081	415	tags=48%, list=4%, signal=46%	IGHG3/IGLL5/IGHG4/TREM2/IGHG1/IGLC2/IGLC3/IGHA2/IGHD/IGHA1/IGHM/IGLC7/IGHG2
GO:0051233	CC	GO:0051233	spindle midzone	27	0.612965	2.18282	0.000251889	0.000251889	0.00733081	1052	tags=41%, list=10%, signal=37%	AURKA/KIF14/KIF18A/PLK1/AURKB/CDC6/CDCA8/KIF18B/CENPE/PRC1/RACGAP1
GO:0050856	BP	GO:0050856	regulation of T cell receptor signaling pathway	27	0.600735	2.13927	0.000251889	0.000251889	0.00733081	3087	tags=78%, list=31%, signal=54%	GBP1/LILRB4/CD300A/SLA2/CARD11/LAPTM5/SH2D1A/CCR7/LCK/PRNP/ADA/PTPN22/UBASH3A/RAB29/CD226/KCNN4/CBLB/BCL10/PTPN6/PTPN2/PTPRJ
GO:0035825	BP	GO:0035825	homologous recombination	27	0.59216	2.10873	0.000251889	0.000251889	0.00733081	2167	tags=56%, list=21%, signal=44%	TRIP13/TOP2A/RAD51AP1/RAD51/RAD54L/MND1/EME1/HSF2BP/BRIP1/PSMC3IP/RMI1/FANCD2/RNF212/RAD21/RAD54B
GO:0042379	MF	GO:0042379	chemokine receptor binding	25	0.754572	2.62382	0.000252207	0.000252207	0.00733081	563	tags=56%, list=6%, signal=53%	CXCL5/CXCL6/CXCL8/CXCL11/CXCL1/CXCL3/CXCL10/CXCL13/CXCL9/CCRL2/CCL20/PPBP/CXCL2/STAT1
GO:0045730	BP	GO:0045730	respiratory burst	25	0.668544	2.32468	0.000252207	0.000252207	0.00733081	1625	tags=68%, list=16%, signal=57%	TREM2/SLC11A1/IGHA2/IGHA1/RAC2/JCHAIN/NCF1/SLAMF8/NCF2/DUSP10/PIK3CD/CYBB/NCF1C/NCF1B/CYBA/HCK/CLEC7A
GO:0030574	BP	GO:0030574	collagen catabolic process	25	0.624736	2.17235	0.000252207	0.000252207	0.00733081	1412	tags=60%, list=14%, signal=52%	MMP1/MMP10/MMP3/MMP13/MMP9/MMP11/ITGB1/CTSL/FAP/MMP25/ADAMTS14/MMP14/CTSS/MMP7/CTSB
GO:0010524	BP	GO:0010524	positive regulation of calcium ion transport into cytosol	25	0.605943	2.10701	0.000252207	0.000252207	0.00733081	1162	tags=48%, list=12%, signal=43%	CXCL11/CXCL10/CXCL9/CD19/P2RX5/HAP1/P2RY6/BDKRB1/CAV1/GSTO1/BAK1/XCL1
GO:0034508	BP	GO:0034508	centromere complex assembly	25	0.599117	2.08327	0.000252207	0.000252207	0.00733081	2914	tags=76%, list=29%, signal=54%	DLGAP5/CENPI/HJURP/OIP5/CENPW/CENPA/CENPK/CENPE/CENPF/CENPN/CENPH/CENPO/RB1/KNTC1/HELLS/CENPV/MIS12/ITGB3BP/NASP
GO:0002431	BP	GO:0002431	Fc receptor mediated stimulatory signaling pathway	25	0.598658	2.08167	0.000252207	0.000252207	0.00733081	2363	tags=72%, list=23%, signal=55%	VAV2/BLK/FCER1G/LYN/PLSCR1/PLPP4/PTPRC/MYO1G/FGR/CD47/HCK/CD226/VAV1/SRC/LIMK1/PAK1/YES1/PTK2
GO:0000307	CC	GO:0000307	cyclin-dependent protein kinase holoenzyme complex	25	0.591789	2.05779	0.000252207	0.000252207	0.00733081	1789	tags=52%, list=18%, signal=43%	CCNB1/CCNA2/CKS2/CCNB2/CDK1/CCNJL/CCNE2/CKS1B/CCNA1/CDK6/PCNA/CDK14/CCNE1
GO:0032689	BP	GO:0032689	negative regulation of interferon-gamma production	26	0.616968	2.1754	0.000252461	0.000252461	0.00733081	1572	tags=69%, list=16%, signal=59%	INHBA/CD274/TNFSF4/LILRB4/IL1RL1/LILRB1/PDCD1LG2/LAPTM5/HAVCR2/LGALS9C/CD96/LGALS9B/FOXP3/PRNP/XCL1/SLAMF1/IL10/DDIT3
GO:0097028	BP	GO:0097028	dendritic cell differentiation	26	0.605604	2.13533	0.000252461	0.000252461	0.00733081	1928	tags=58%, list=19%, signal=47%	CSF2/BATF2/TREM2/ITGB6/LILRB1/BLK/LYN/TRPM2/LILRB2/CCR7/BATF/IRF4/CAMK4/IRF8/LGALS9
GO:0007131	BP	GO:0007131	reciprocal meiotic recombination	26	0.601573	2.12112	0.000252461	0.000252461	0.00733081	2167	tags=58%, list=21%, signal=45%	TRIP13/TOP2A/RAD51AP1/RAD51/RAD54L/MND1/EME1/HSF2BP/BRIP1/PSMC3IP/RMI1/FANCD2/RNF212/RAD21/RAD54B
GO:0140527	BP	GO:0140527	reciprocal homologous recombination	26	0.601573	2.12112	0.000252461	0.000252461	0.00733081	2167	tags=58%, list=21%, signal=45%	TRIP13/TOP2A/RAD51AP1/RAD51/RAD54L/MND1/EME1/HSF2BP/BRIP1/PSMC3IP/RMI1/FANCD2/RNF212/RAD21/RAD54B
GO:0046633	BP	GO:0046633	alpha-beta T cell proliferation	26	0.597313	2.1061	0.000252461	0.000252461	0.00733081	2446	tags=73%, list=24%, signal=55%	IL23A/CD274/TNFSF4/IRF1/ELF4/LGALS9C/LGALS9B/IL15/PTPRC/XCL1/CD3E/PTPN22/RASAL3/ZAP70/LGALS9/EBI3/CD28/TWSG1/DOCK2
GO:0043368	BP	GO:0043368	positive T cell selection	26	0.595866	2.101	0.000252461	0.000252461	0.00733081	1326	tags=58%, list=13%, signal=50%	IL23A/IL12RB1/TOX/TBX21/CTSL/CD3G/CD3D/SLAMF6/FOXP3/BATF/PTPRC/CD3E/IL6/IRF4/CD74
GO:0006968	BP	GO:0006968	cellular defense response	29	0.706689	2.56974	0.000252781	0.000252781	0.00733081	1767	tags=72%, list=18%, signal=60%	CXCL9/GNLY/DCDC2/LGALS3BP/PRF1/C5AR1/CCR5/ITGB1/NCF1/FOSL1/NCF2/LILRB2/FCMR/SH2D1A/CD300C/TCIRG1/LY96/CLEC5A/TYROBP/ITK/MNDA
GO:0044786	BP	GO:0044786	cell cycle DNA replication	29	0.670139	2.43684	0.000252781	0.000252781	0.00733081	2094	tags=76%, list=21%, signal=60%	E2F7/BLM/CDC45/NUGGC/RAD51/FBXO5/GINS1/MCM2/BRCA2/FEN1/DBF4/DONSON/DNA2/PCNA/CDC7/GMNN/CDT1/MCM4/ATAD5/MCM6/MCM3/TIPIN
GO:0006958	BP	GO:0006958	complement activation, classical pathway	29	0.601553	2.18744	0.000252781	0.000252781	0.00733081	1126	tags=59%, list=11%, signal=52%	IGHG3/IGLL5/IGHG4/TREM2/IGHG1/IGLC2/IGLC3/IGHA2/IGHD/IGHA1/IGHM/IGLC7/IGHG2/CFI/C1QB/TRBC2/C1QC
GO:0044818	BP	GO:0044818	mitotic G2/M transition checkpoint	29	0.598898	2.17778	0.000252781	0.000252781	0.00733081	1748	tags=48%, list=17%, signal=40%	HMGA2/PLK1/BLM/CLSPN/CDK1/CDC6/DTL/TICRR/CHEK1/ORC1/DONSON/NABP1/BRCA1/BRSK1
GO:0045841	BP	GO:0045841	negative regulation of mitotic metaphase/anaphase transition	30	0.660224	2.42056	0.000253293	0.000253293	0.00733081	2021	tags=63%, list=20%, signal=51%	TRIP13/NDC80/PLK1/CCNB1/TTK/BUB1/AURKB/MAD2L1/BUB1B/FBXO5/CENPF/ZWILCH/ZWINT/SPDL1/MAD2L2/XRCC3/CDT1/KNTC1/RAD21
GO:1902100	BP	GO:1902100	negative regulation of metaphase/anaphase transition of cell cycle	30	0.660224	2.42056	0.000253293	0.000253293	0.00733081	2021	tags=63%, list=20%, signal=51%	TRIP13/NDC80/PLK1/CCNB1/TTK/BUB1/AURKB/MAD2L1/BUB1B/FBXO5/CENPF/ZWILCH/ZWINT/SPDL1/MAD2L2/XRCC3/CDT1/KNTC1/RAD21
GO:0006270	BP	GO:0006270	DNA replication initiation	30	0.622552	2.28244	0.000253293	0.000253293	0.00733081	2409	tags=70%, list=24%, signal=53%	CDC6/MCM10/CDC45/ORC6/TICRR/CCNE2/MCM2/ORC1/MCM7/GMNN/PRIM2/MCM5/PRIM1/CDT1/MCM4/CCNE1/MCM6/MCM3/TOPBP1/POLA2/NBN
GO:0031295	BP	GO:0031295	T cell costimulation	30	0.615317	2.25592	0.000253293	0.000253293	0.00733081	2458	tags=77%, list=24%, signal=58%	CD80/CD274/TNFSF4/LILRB4/ICOS/LYN/PDCD1LG2/CARD11/TNFSF13B/CD86/LILRB2/CAV1/LGALS1/CCR7/LCK/CD3E/CD5/VAV1/SRC/TNFSF14/CD28/YES1/EFNB1
GO:0070192	BP	GO:0070192	chromosome organization involved in meiotic cell cycle	28	0.670535	2.41379	0.000253421	0.000253421	0.00733081	2021	tags=71%, list=20%, signal=57%	TRIP13/BUB1/NCAPH/RAD51/BUB1B/CCNE2/SGO1/SGO2/STAG3/SMC4/BRIP1/PSMC3IP/SMC2/SYCP2/CCNE1/FANCD2/NDC1/NCAPD2/RNF212/RAD21
GO:0007094	BP	GO:0007094	mitotic spindle assembly checkpoint signaling	28	0.653318	2.35181	0.000253421	0.000253421	0.00733081	1980	tags=61%, list=20%, signal=49%	TRIP13/NDC80/PLK1/CCNB1/TTK/BUB1/AURKB/MAD2L1/BUB1B/CENPF/ZWILCH/ZWINT/SPDL1/MAD2L2/XRCC3/CDT1/KNTC1
GO:0031577	BP	GO:0031577	spindle checkpoint signaling	28	0.653318	2.35181	0.000253421	0.000253421	0.00733081	1980	tags=61%, list=20%, signal=49%	TRIP13/NDC80/PLK1/CCNB1/TTK/BUB1/AURKB/MAD2L1/BUB1B/CENPF/ZWILCH/ZWINT/SPDL1/MAD2L2/XRCC3/CDT1/KNTC1
GO:0071173	BP	GO:0071173	spindle assembly checkpoint signaling	28	0.653318	2.35181	0.000253421	0.000253421	0.00733081	1980	tags=61%, list=20%, signal=49%	TRIP13/NDC80/PLK1/CCNB1/TTK/BUB1/AURKB/MAD2L1/BUB1B/CENPF/ZWILCH/ZWINT/SPDL1/MAD2L2/XRCC3/CDT1/KNTC1
GO:0071174	BP	GO:0071174	mitotic spindle checkpoint signaling	28	0.653318	2.35181	0.000253421	0.000253421	0.00733081	1980	tags=61%, list=20%, signal=49%	TRIP13/NDC80/PLK1/CCNB1/TTK/BUB1/AURKB/MAD2L1/BUB1B/CENPF/ZWILCH/ZWINT/SPDL1/MAD2L2/XRCC3/CDT1/KNTC1
GO:0001772	CC	GO:0001772	immunological synapse	28	0.642177	2.31171	0.000253421	0.000253421	0.00733081	2337	tags=71%, list=23%, signal=55%	GZMB/GZMA/IL4I1/RHOH/ICAM1/CD53/PRKCQ/SCIMP/CRTAM/CARD11/HAVCR2/LCK/CD3E/CD6/CORO1A/ZAP70/CD37/SKAP1/CD28/MYH9
GO:0035987	BP	GO:0035987	endodermal cell differentiation	28	0.614814	2.21321	0.000253421	0.000253421	0.00733081	2431	tags=79%, list=24%, signal=60%	HMGA2/INHBA/DKK1/LAMB3/MMP9/LAMA3/EOMES/ITGA5/FN1/COL11A1/ITGA4/COL8A1/MMP14/COL5A2/ITGB2/COL12A1/POU5F1/SOX2/COL4A2/HSBP1/ITGAV/LAMB1
GO:0044282	BP	GO:0044282	small molecule catabolic process	225	-0.360152	-1.69936	0.000255395	0.000255395	0.00733081	2230	tags=37%, list=22%, signal=30%	ACOX1/TST/BDH2/PPARA/OXCT1/ECH1/GDA/SULT1E1/HADH/ABCD3/GALT/SLC25A21/HNMT/INPP5J/CYP39A1/HOGA1/SHMT1/ACAT1/LPIN3/HIBCH/MCCC1/CRYM/HDC/CNR1/PCCA/ACADVL/CARNS1/ACADSB/ALDH6A1/XYLB/AMT/BCKDHB/SORD/DDAH1/ETFDH/HACL1/NOS1/ACADM/ECHDC2/ALDH2/PRODH/GPT2/ALDH5A1/ALDH3B2/ACAA2/CYP4F3/MAT1A/GK5/ACAD8/HAAO/GLS2/MTMR7/APOE/ADHFE1/CYP27A1/GLYATL2/BCAT2/DDO/SLC27A2/LEP/ADTRP/ARG1/ACACB/ASPA/HAL/UPB1/BLMH/PLIN5…
GO:0033046	BP	GO:0033046	negative regulation of sister chromatid segregation	31	0.666612	2.47002	0.000255558	0.000255558	0.00733081	2021	tags=65%, list=20%, signal=52%	TRIP13/NDC80/PLK1/CCNB1/TTK/BUB1/AURKB/MAD2L1/BUB1B/PTTG1/FBXO5/CENPF/ZWILCH/ZWINT/SPDL1/MAD2L2/XRCC3/CDT1/KNTC1/RAD21
GO:0033048	BP	GO:0033048	negative regulation of mitotic sister chromatid segregation	31	0.666612	2.47002	0.000255558	0.000255558	0.00733081	2021	tags=65%, list=20%, signal=52%	TRIP13/NDC80/PLK1/CCNB1/TTK/BUB1/AURKB/MAD2L1/BUB1B/PTTG1/FBXO5/CENPF/ZWILCH/ZWINT/SPDL1/MAD2L2/XRCC3/CDT1/KNTC1/RAD21
GO:0051985	BP	GO:0051985	negative regulation of chromosome segregation	31	0.666612	2.47002	0.000255558	0.000255558	0.00733081	2021	tags=65%, list=20%, signal=52%	TRIP13/NDC80/PLK1/CCNB1/TTK/BUB1/AURKB/MAD2L1/BUB1B/PTTG1/FBXO5/CENPF/ZWILCH/ZWINT/SPDL1/MAD2L2/XRCC3/CDT1/KNTC1/RAD21
GO:1905819	BP	GO:1905819	negative regulation of chromosome separation	31	0.666612	2.47002	0.000255558	0.000255558	0.00733081	2021	tags=65%, list=20%, signal=52%	TRIP13/NDC80/PLK1/CCNB1/TTK/BUB1/AURKB/MAD2L1/BUB1B/PTTG1/FBXO5/CENPF/ZWILCH/ZWINT/SPDL1/MAD2L2/XRCC3/CDT1/KNTC1/RAD21
GO:2000816	BP	GO:2000816	negative regulation of mitotic sister chromatid separation	31	0.666612	2.47002	0.000255558	0.000255558	0.00733081	2021	tags=65%, list=20%, signal=52%	TRIP13/NDC80/PLK1/CCNB1/TTK/BUB1/AURKB/MAD2L1/BUB1B/PTTG1/FBXO5/CENPF/ZWILCH/ZWINT/SPDL1/MAD2L2/XRCC3/CDT1/KNTC1/RAD21
GO:0031294	BP	GO:0031294	lymphocyte costimulation	31	0.618322	2.29109	0.000255558	0.000255558	0.00733081	2458	tags=77%, list=24%, signal=59%	CD80/CD274/TNFSF4/LILRB4/ICOS/LYN/PDCD1LG2/CARD11/TNFSF13B/CD86/LILRB2/CAV1/LGALS1/CCR7/LCK/CD3E/CD5/VAV1/SRC/CD320/TNFSF14/CD28/YES1/EFNB1
GO:0001706	BP	GO:0001706	endoderm formation	31	0.55972	2.07395	0.000255558	0.000255558	0.00733081	2116	tags=65%, list=21%, signal=51%	HMGA2/INHBA/DKK1/LAMB3/MMP9/LAMA3/EOMES/ITGA5/FN1/COL11A1/ITGA4/COL8A1/MMP14/COL5A2/ITGB2/COL12A1/POU5F1/SOX2/COL4A2/HSBP1
GO:0002823	BP	GO:0002823	negative regulation of adaptive immune response based on somatic recombination of immune receptors built from immunoglobulin superfamily domains	32	0.547804	2.04278	0.000257069	0.000257069	0.00733081	2136	tags=62%, list=21%, signal=49%	KLRC1/TNFSF4/LILRB4/IL4I1/IL7R/KLRD1/IL1RL1/LILRB1/HAVCR2/TBX21/FOXP3/PTPRC/XCL1/JAK3/SLAMF1/IL27RA/SMAD7/NCKAP1L/IL4R/PARP3
GO:0033047	BP	GO:0033047	regulation of mitotic sister chromatid segregation	33	0.644814	2.41381	0.00026062	0.00026062	0.00733081	2021	tags=61%, list=20%, signal=49%	TRIP13/NDC80/PLK1/CCNB1/TTK/BUB1/AURKB/MAD2L1/BUB1B/PTTG1/FBXO5/CENPF/ZWILCH/ZWINT/SPDL1/MAD2L2/XRCC3/CDT1/KNTC1/RAD21
GO:0032613	BP	GO:0032613	interleukin-10 production	34	0.688876	2.60109	0.000261097	0.000261097	0.00733081	1632	tags=68%, list=16%, signal=57%	IDO1/ISG15/TREM2/IL23A/CD274/LILRA5/TNFSF4/LILRB4/TIGIT/LILRB1/TNFRSF21/TLR2/PDCD1LG2/SASH3/FOXP3/CD83/XCL1/IL6/JAK3/IRF4/CD47/CLEC7A/TYROBP
GO:0032653	BP	GO:0032653	regulation of interleukin-10 production	34	0.688876	2.60109	0.000261097	0.000261097	0.00733081	1632	tags=68%, list=16%, signal=57%	IDO1/ISG15/TREM2/IL23A/CD274/LILRA5/TNFSF4/LILRB4/TIGIT/LILRB1/TNFRSF21/TLR2/PDCD1LG2/SASH3/FOXP3/CD83/XCL1/IL6/JAK3/IRF4/CD47/CLEC7A/TYROBP
GO:0045058	BP	GO:0045058	T cell selection	34	0.550451	2.07842	0.000261097	0.000261097	0.00733081	2446	tags=74%, list=24%, signal=56%	IL23A/IL12RB1/TOX/CARD11/TBX21/CTSL/CD3G/CD3D/SLAMF6/FOXP3/IL15/CCR7/BATF/PTPRC/CD3E/IL6/IRF4/CD74/CD1D/ATG5/ZAP70/LY9/CD28/THEMIS/DOCK2
GO:0032813	MF	GO:0032813	tumor necrosis factor receptor superfamily binding	34	0.547455	2.0671	0.000261097	0.000261097	0.00733081	2207	tags=62%, list=22%, signal=48%	TNFSF18/TNFSF4/CD70/STAT1/FASLG/TNFSF13B/TNFSF9/TRAF4/TNFSF10/TNFSF11/LTB/NGF/TNFSF13/CASP3/CASP8/TNFSF15/TRAF1/BID/TNF/DAB2IP/TNFSF14
GO:0002455	BP	GO:0002455	humoral immune response mediated by circulating immunoglobulin	35	0.586305	2.22898	0.000263019	0.000263019	0.00733081	1582	tags=63%, list=16%, signal=53%	IGHG3/IGLL5/IGHG4/TREM2/IGHG1/IGLC2/IGLC3/IGHA2/IGHD/IGHA1/IGHM/IGLC7/IGHG2/EXO1/CFI/C1QB/TRBC2/C1QC/PTPRC/TRDC/ZP3/C1QA
GO:0002218	BP	GO:0002218	activation of innate immune response	35	0.542679	2.06313	0.000263019	0.000263019	0.00733081	2388	tags=51%, list=24%, signal=39%	AIM2/ZBP1/KLRD1/LYN/LILRA2/NLRC4/IFI16/HCK/CLEC7A/FFAR2/TYROBP/MNDA/SRC/TRIM5/ZNFX1/PAK1/PAK2/HSP90AA1
GO:0002204	BP	GO:0002204	somatic recombination of immunoglobulin genes involved in immune response	35	0.534745	2.03297	0.000263019	0.000263019	0.00733081	2409	tags=54%, list=24%, signal=41%	TNFSF4/EXO1/CLCF1/TBX21/FOXP3/BATF/PTPRC/TGFB1/MAD2L2/IL10/TFRC/TNFSF13/MSH6/CD40/IL27RA/ATAD5/PARP3/CD28/NBN
GO:0002208	BP	GO:0002208	somatic diversification of immunoglobulins involved in immune response	35	0.534745	2.03297	0.000263019	0.000263019	0.00733081	2409	tags=54%, list=24%, signal=41%	TNFSF4/EXO1/CLCF1/TBX21/FOXP3/BATF/PTPRC/TGFB1/MAD2L2/IL10/TFRC/TNFSF13/MSH6/CD40/IL27RA/ATAD5/PARP3/CD28/NBN
GO:0045190	BP	GO:0045190	isotype switching	35	0.534745	2.03297	0.000263019	0.000263019	0.00733081	2409	tags=54%, list=24%, signal=41%	TNFSF4/EXO1/CLCF1/TBX21/FOXP3/BATF/PTPRC/TGFB1/MAD2L2/IL10/TFRC/TNFSF13/MSH6/CD40/IL27RA/ATAD5/PARP3/CD28/NBN
GO:0019730	BP	GO:0019730	antimicrobial humoral response	39	0.634432	2.47634	0.000264131	0.000264131	0.00733081	689	tags=49%, list=7%, signal=46%	CXCL5/CXCL6/CXCL8/CXCL11/CXCL1/CXCL3/CXCL10/CXCL13/SLC11A1/CXCL9/GNLY/IGHA2/IGHA1/IGHM/LYZ/PPBP/CXCL2/JCHAIN/S100A12
GO:0051784	BP	GO:0051784	negative regulation of nuclear division	39	0.588017	2.29517	0.000264131	0.000264131	0.00733081	2021	tags=56%, list=20%, signal=45%	TRIP13/NDC80/PLK1/CCNB1/TTK/BUB1/AURKB/MAD2L1/BUB1B/FBXO5/CHEK1/CENPF/ZWILCH/ZWINT/MTBP/SPDL1/MAD2L2/XRCC3/FBXO43/CDT1/KNTC1/RAD21
GO:0045839	BP	GO:0045839	negative regulation of mitotic nuclear division	36	0.599368	2.29331	0.000264131	0.000264131	0.00733081	2021	tags=58%, list=20%, signal=47%	TRIP13/NDC80/PLK1/CCNB1/TTK/BUB1/AURKB/MAD2L1/BUB1B/FBXO5/CHEK1/CENPF/ZWILCH/ZWINT/MTBP/SPDL1/MAD2L2/XRCC3/CDT1/KNTC1/RAD21
GO:0060337	BP	GO:0060337	type I interferon signaling pathway	39	0.582247	2.27265	0.000264131	0.000264131	0.00733081	3009	tags=67%, list=30%, signal=47%	ISG15/ZBP1/OAS2/USP18/STAT1/TRIM6/OAS3/IFITM1/IFITM3/IFI27/OAS1/NLRC5/SAMHD1/IFNAR2/SP100/IRF7/STAT2/IRAK1/PTPN1/TRIM56/FADD/WNT5A/ADAR/PTPN6/PTPN2/HSP90AB1
GO:0032615	BP	GO:0032615	interleukin-12 production	39	0.575279	2.24545	0.000264131	0.000264131	0.00733081	1928	tags=62%, list=19%, signal=50%	IDO1/IFNG/IL23A/LILRA5/TNFSF4/TIGIT/IRF1/MEFV/LILRB1/MDK/TLR2/SCIMP/LAPTM5/TLR8/CCR7/LTB/JAK3/SLAMF1/CD47/IL10/CLEC7A/CD40/IRF8/LGALS9
GO:0032655	BP	GO:0032655	regulation of interleukin-12 production	39	0.575279	2.24545	0.000264131	0.000264131	0.00733081	1928	tags=62%, list=19%, signal=50%	IDO1/IFNG/IL23A/LILRA5/TNFSF4/TIGIT/IRF1/MEFV/LILRB1/MDK/TLR2/SCIMP/LAPTM5/TLR8/CCR7/LTB/JAK3/SLAMF1/CD47/IL10/CLEC7A/CD40/IRF8/LGALS9
GO:0002381	BP	GO:0002381	immunoglobulin production involved in immunoglobulin-mediated immune response	39	0.550927	2.1504	0.000264131	0.000264131	0.00733081	2413	tags=56%, list=24%, signal=43%	TNFSF4/EXO1/CLCF1/TBX21/FOXP3/B2M/BATF/PTPRC/XCL1/TGFB1/MAD2L2/IL10/TFRC/TNFSF13/MSH6/CD40/IL27RA/ATAD5/PARP3/CD28/NBN/GAPT
GO:0060760	BP	GO:0060760	positive regulation of response to cytokine stimulus	36	0.560429	2.14432	0.000264131	0.000264131	0.00733081	1781	tags=47%, list=18%, signal=39%	TREM2/ZBP1/CD300LF/PARP14/GFI1/TRIM6/TLR2/CXCR4/IFIH1/PARP9/LAPTM5/HIF1A/CD74/DDX58/NLRC5/IRF7/CASP1
GO:0042267	BP	GO:0042267	natural killer cell mediated cytotoxicity	39	0.532055	2.07674	0.000264131	0.000264131	0.00733081	1928	tags=62%, list=19%, signal=50%	ULBP2/GZMB/FCGR3A/KLRC1/NKG7/LAG3/ULBP3/KLRD1/SLAMF7/LILRB1/ULBP1/CRTAM/SERPINB9/HAVCR2/SH2D1A/SLAMF6/RNF19B/PVR/UNC13D/CD226/VAV1/CORO1A/TUBB/LGALS9
GO:0022804	MF	GO:0022804	active transmembrane transporter activity	181	-0.374697	-1.72272	0.000264236	0.000264236	0.00733081	1641	tags=30%, list=16%, signal=26%	ABCA5/SLC4A5/ATP12A/SLC6A9/KCNJ11/ATP2C2/SLC16A6/SLC8A3/CYBRD1/CYB561D1/SLC5A10/COX7A1/SLC26A9/SLC5A1/SLC13A4/SLC9A9/ATP7A/ABCC9/ABCA12/CLCN4/ABCA3/SLC12A2/SLC23A1/SLC16A7/SLC1A2/CFTR/SLC17A7/SLC26A5/ABCA4/SLC45A2/SLC26A7/SLC37A2/SLC47A1/ATP13A4/SLC15A1/ABCB5/ABCA6/SLC9A2/SLC16A14/CYB5A/ABCA10/ABCA9/ATP13A5/ATP6V1C2/SLC16A10/SLC16A11/SLC24A5/SLC5A9/SLC6A4/SLC25A18/SLC13A2/ABCA8/SLCO4C1/SLC46A2/AT…
GO:0007080	BP	GO:0007080	mitotic metaphase plate congression	37	0.579187	2.22973	0.00026441	0.00026441	0.00733081	1103	tags=35%, list=11%, signal=31%	KIF14/KIF18A/NDC80/NUF2/KIF2C/CCNB1/CDCA5/AURKB/CDCA8/CENPE/KIFC1/PSRC1/SPDL1
GO:0050854	BP	GO:0050854	regulation of antigen receptor-mediated signaling pathway	38	0.61597	2.38701	0.000265463	0.000265463	0.00733081	1284	tags=53%, list=13%, signal=46%	CD19/GBP1/LILRB4/CD22/CD300A/BLK/SLA2/LYN/FCRL3/LPXN/CARD11/LAPTM5/SH2D1A/CCR7/PTPRC/LCK/PRNP/ADA/PTPN22/UBASH3A
GO:0022617	BP	GO:0022617	extracellular matrix disassembly	38	0.541616	2.09887	0.000265463	0.000265463	0.00733081	1504	tags=53%, list=15%, signal=45%	MMP1/MMP10/MMP3/MMP13/MMP9/ADAM8/PDPN/MMP11/FAP/FGFR4/ADAMTS4/FSCN1/MMP14/TGFB1/CTSS/IL6/MMP7/CARMIL2/LCP1/ADAM10
GO:1902750	BP	GO:1902750	negative regulation of cell cycle G2/M phase transition	38	0.531768	2.06071	0.000265463	0.000265463	0.00733081	2409	tags=55%, list=24%, signal=42%	HMGA2/PLK1/BLM/CLSPN/CDK1/AURKB/CDC6/DTL/TICRR/CHEK1/GPR132/ORC1/DONSON/NABP1/BRCA1/ATF5/BRSK1/RAD21/TOPBP1/MIIP/NBN
GO:0045071	BP	GO:0045071	negative regulation of viral genome replication	41	0.700242	2.76992	0.000265534	0.000265534	0.00733081	1439	tags=61%, list=14%, signal=52%	HMGA2/APOBEC3A/ISG15/RSAD2/BST2/APOBEC3B/ISG20/OAS2/APOBEC3G/IFIT1/TRIM6/OAS3/MX1/PLSCR1/APOBEC3D/IFIH1/IFITM1/EIF2AK2/SLPI/IFITM3/OASL/APOBEC3F/IFIT5/IFI16/OAS1
GO:0071357	BP	GO:0071357	cellular response to type I interferon	40	0.588042	2.30913	0.000265534	0.000265534	0.00733081	3009	tags=68%, list=30%, signal=48%	ISG15/ZBP1/OAS2/USP18/IFIT1/STAT1/TRIM6/OAS3/IFITM1/IFITM3/IFI27/OAS1/NLRC5/SAMHD1/IFNAR2/SP100/IRF7/STAT2/IRAK1/PTPN1/TRIM56/FADD/WNT5A/ADAR/PTPN6/PTPN2/HSP90AB1
GO:0090329	BP	GO:0090329	regulation of DNA-templated DNA replication	40	0.576729	2.26471	0.000265534	0.000265534	0.00733081	3050	tags=72%, list=30%, signal=51%	E2F7/BLM/NUGGC/FBXO5/TICRR/GINS1/RFC4/DSCC1/GINS2/BRCA2/GINS4/DBF4/DONSON/PCNA/CDC7/GMNN/TIMELESS/CDT1/RFC3/RFC5/TIPIN/METTL4/NBN/ZMPSTE24/DBF4B/SLFN11/E2F8/CDK2/CHTF18
GO:2000514	BP	GO:2000514	regulation of CD4-positive, alpha-beta T cell activation	41	0.537078	2.1245	0.000265534	0.000265534	0.00733081	2089	tags=61%, list=21%, signal=49%	IFNG/CD80/IL23A/CD274/ANXA1/TNFSF4/IL12RB1/SOCS1/PRKCQ/CD86/SASH3/TBX21/LGALS9C/LGALS9B/FOXP3/CD83/XCL1/JAK3/IRF4/NLRP3/SMAD7/LGALS9/NCKAP1L/RUNX3/IL4R
GO:0045911	BP	GO:0045911	positive regulation of DNA recombination	41	0.537043	2.12436	0.000265534	0.000265534	0.00733081	2278	tags=54%, list=23%, signal=42%	TNFSF4/RAD51AP1/CLCF1/TBX21/FANCB/PTPRC/TGFB1/MRGBP/MAD2L2/TFRC/TIMELESS/TNFSF13/ACTL6A/RUVBL1/WAS/CD40/ACTB/ATAD5/PARP1/MORF4L2/YEATS4/CD28
GO:0002228	BP	GO:0002228	natural killer cell mediated immunity	40	0.539113	2.11699	0.000265534	0.000265534	0.00733081	1928	tags=62%, list=19%, signal=51%	ULBP2/GZMB/FCGR3A/KLRC1/NKG7/LAG3/ULBP3/KLRD1/SLAMF7/LILRB1/ULBP1/CRTAM/SERPINB9/HAVCR2/SH2D1A/CD96/SLAMF6/RNF19B/PVR/UNC13D/CD226/VAV1/CORO1A/TUBB/LGALS9
GO:0005657	CC	GO:0005657	replication fork	41	0.52238	2.06636	0.000265534	0.000265534	0.00733081	2562	tags=61%, list=25%, signal=46%	BLM/PIF1/MCM10/XRCC2/CHEK1/RFC4/WDHD1/DONSON/PCNA/XRCC3/PRIM2/TIMELESS/RPA3/TONSL/PRIM1/RFC3/MCM3/RFC5/TIPIN/BAZ1B/MMS22L/DNMT1/POLA2/NBN/POLD1
GO:0002704	BP	GO:0002704	negative regulation of leukocyte mediated immunity	40	0.522182	2.05051	0.000265534	0.000265534	0.00733081	2377	tags=65%, list=24%, signal=50%	BST2/KLRC1/LILRB4/IL4I1/IL7R/KLRD1/LILRB1/CD300A/SERPINB9/HAVCR2/TBX21/CD96/FOXP3/IL13RA2/PTPRC/XCL1/JAK3/SLAMF1/SMAD7/LGALS9/CD84/NCKAP1L/PARP3/ARRB2/SPI1/GFER
GO:0003823	MF	GO:0003823	antigen binding	42	0.686241	2.73012	0.000267237	0.000267237	0.00733081	1777	tags=76%, list=18%, signal=63%	IGHG3/IGLL5/IGHG4/IGHG1/IGLC2/IGLC3/IGHA2/IGHD/IGHA1/IGHM/IGLC7/LAG3/IL7R/IGHG2/KLRD1/TAP1/JCHAIN/SLC7A5/TAP2/ITGA4/TRBC2/LILRA1/TGFB1/SLC7A8/FCN3/LILRA2/SLAMF1/TRDC/CD1D/CD48/TAPBP/CD40
GO:0045132	BP	GO:0045132	meiotic chromosome segregation	42	0.629436	2.50413	0.000267237	0.000267237	0.00733081	2041	tags=62%, list=20%, signal=50%	TRIP13/NUF2/PLK1/TTK/BUB1/TOP2A/NCAPH/BUB1B/PTTG1/EME1/CCNE2/SGO1/SGO2/STAG3/SMC4/BRIP1/PSMC3IP/RMI1/SMC2/SYCP2/CCNE1/FANCD2/NDC1/RNF212/RAD21/ESPL1
GO:0030888	BP	GO:0030888	regulation of B cell proliferation	42	0.624716	2.48535	0.000267237	0.000267237	0.00733081	2127	tags=71%, list=21%, signal=57%	CD38/MZB1/CTLA4/CD22/TNFRSF4/CD300A/TNFRSF21/BLK/LYN/FCRL3/IKZF3/CARD11/TNFSF13B/SASH3/CLCF1/PTPRC/ADA/CD74/GPR183/IL10/TFRC/CASP3/TYROBP/TICAM1/MNDA/CD40/ATAD5/NCKAP1L/WNT3A/CD320
GO:0046635	BP	GO:0046635	positive regulation of alpha-beta T cell activation	42	0.576972	2.29541	0.000267237	0.000267237	0.00733081	2278	tags=69%, list=23%, signal=54%	IFNG/CD80/IL23A/ANXA1/TNFSF4/LILRB4/IL12RB1/HSPH1/SOCS1/PRKCQ/CD86/SASH3/FOXP3/CD83/PTPRC/XCL1/CD3E/ADA/PTPN22/NLRP3/RASAL3/ZAP70/LGALS9/NCKAP1L/RUNX3/IL4R/EBI3/PNP/CD28
GO:0032623	BP	GO:0032623	interleukin-2 production	43	0.578028	2.3123	0.000268528	0.000268528	0.00733081	1729	tags=58%, list=17%, signal=48%	IL1B/IL1A/CD80/GBP1/ANXA1/LILRB4/LAG3/PRKCQ/CARD11/CD86/SASH3/LAPTM5/HAVCR2/TBX21/FOXP3/CD83/PTPRC/PRNP/XCL1/CD3E/IRF4/HOMER3/TNFAIP3/CLEC7A/PDE4B
GO:0032663	BP	GO:0032663	regulation of interleukin-2 production	43	0.578028	2.3123	0.000268528	0.000268528	0.00733081	1729	tags=58%, list=17%, signal=48%	IL1B/IL1A/CD80/GBP1/ANXA1/LILRB4/LAG3/PRKCQ/CARD11/CD86/SASH3/LAPTM5/HAVCR2/TBX21/FOXP3/CD83/PTPRC/PRNP/XCL1/CD3E/IRF4/HOMER3/TNFAIP3/CLEC7A/PDE4B
GO:0016445	BP	GO:0016445	somatic diversification of immunoglobulins	43	0.514592	2.05853	0.000268528	0.000268528	0.00733081	2409	tags=51%, list=24%, signal=39%	TNFSF4/EXO1/POLQ/CLCF1/TBX21/FOXP3/BATF/PTPRC/TGFB1/MAD2L2/SAMHD1/IL10/TFRC/TNFSF13/XRCC4/MSH6/CD40/IL27RA/ATAD5/PARP3/CD28/NBN
GO:0032729	BP	GO:0032729	positive regulation of interferon-gamma production	45	0.666297	2.69816	0.000269397	0.000269397	0.00733081	2701	tags=84%, list=27%, signal=62%	IL1B/ISG15/SLC11A1/IL23A/IL12RB2/TNFSF4/IL12RB1/LILRB1/CRTAM/SLC7A5/CD276/SASH3/HAVCR2/TLR8/CD2/SLAMF6/CD3E/PTPN22/BTN3A1/SLAMF1/ZP3/BTN3A2/CLEC7A/CD244/PDE4B/CD226/IL27RA/IRF8/TLR7/LGALS9/EBI3/CD14/TNF/ARID5A/FADD/WNT5A/HSPD1/TLR3
GO:0030071	BP	GO:0030071	regulation of mitotic metaphase/anaphase transition	45	0.607124	2.45854	0.000269397	0.000269397	0.00733081	2041	tags=56%, list=20%, signal=45%	TRIP13/UBE2C/DLGAP5/NDC80/PLK1/CCNB1/TTK/BUB1/AURKB/CDC6/MAD2L1/CENPE/BUB1B/FBXO5/CENPF/ZWILCH/ZWINT/SPDL1/MAD2L2/XRCC3/RB1/CDT1/KNTC1/RAD21/ESPL1
GO:1902099	BP	GO:1902099	regulation of metaphase/anaphase transition of cell cycle	45	0.607124	2.45854	0.000269397	0.000269397	0.00733081	2041	tags=56%, list=20%, signal=45%	TRIP13/UBE2C/DLGAP5/NDC80/PLK1/CCNB1/TTK/BUB1/AURKB/CDC6/MAD2L1/CENPE/BUB1B/FBXO5/CENPF/ZWILCH/ZWINT/SPDL1/MAD2L2/XRCC3/RB1/CDT1/KNTC1/RAD21/ESPL1
GO:0030101	BP	GO:0030101	natural killer cell activation	44	0.601802	2.42257	0.000270856	0.000270856	0.00733081	1868	tags=64%, list=19%, signal=52%	ULBP2/FCGR3A/IL23A/NKG7/ULBP3/ZNF683/SLAMF7/IL21R/TOX/ULBP1/HAVCR2/ELF4/PIK3CD/CD2/IL2RB/IL15/PTPRC/PTPN22/SLAMF1/FGR/IFNE/TYROBP/CD244/UNC13D/CASP8/TICAM1/IL15RA/CORO1A
GO:0051310	BP	GO:0051310	metaphase plate congression	44	0.571906	2.30222	0.000270856	0.000270856	0.00733081	1103	tags=36%, list=11%, signal=33%	KIF14/KIF18A/NDC80/NUF2/KIF2C/CCNB1/CDCA5/AURKB/CDCA8/CENPE/KIFC1/CENPF/SPAG5/CENPQ/PSRC1/SPDL1
GO:0034340	BP	GO:0034340	response to type I interferon	44	0.556913	2.24186	0.000270856	0.000270856	0.00733081	3009	tags=64%, list=30%, signal=45%	ISG15/ZBP1/OAS2/USP18/IFIT1/STAT1/TRIM6/OAS3/MX1/IFITM1/IFITM3/IFI27/OAS1/NLRC5/SAMHD1/IFNAR2/SP100/IRF7/STAT2/IRAK1/PTPN1/TRIM56/FADD/WNT5A/ADAR/PTPN6/PTPN2/HSP90AB1
GO:0090307	BP	GO:0090307	mitotic spindle assembly	44	0.551607	2.2205	0.000270856	0.000270856	0.00733081	1475	tags=36%, list=15%, signal=31%	MISP/MYBL2/KIF4A/NEK2/CDC20/PLK1/KIF23/AURKB/TPX2/KIFC1/KIF11/PRC1/RACGAP1/MZT1/KIF15/FLNA
GO:0002637	BP	GO:0002637	regulation of immunoglobulin production	44	0.508827	2.04829	0.000270856	0.000270856	0.00733081	2278	tags=59%, list=23%, signal=46%	MZB1/TNFSF4/CD22/TNFRSF4/FCRL3/CD86/SASH3/CLCF1/TBX21/FOXP3/IL13RA2/PTPRC/XCL1/TGFB1/IL6/MAD2L2/IL10/TFRC/TNFSF13/CD40/IL27RA/ATAD5/IL4R/PARP3/TNF/CD28
GO:0070821	CC	GO:0070821	tertiary granule membrane	47	0.679811	2.76871	0.000274499	0.000274499	0.00733081	1805	tags=64%, list=18%, signal=53%	OLR1/FPR2/FCAR/SLC11A1/ADAM8/ITGAX/PLAU/MGAM/GPR84/SIGLEC14/CD300A/CD53/FCER1G/CLEC4C/SLC2A3/TRPM2/LILRB2/CYBB/CLEC12A/RAP2B/CD177/CYBA/ITGB2/CD47/CLEC5A/ADAM10/LAIR1/GAA/CHRNB4/NRAS
GO:0070098	BP	GO:0070098	chemokine-mediated signaling pathway	47	0.642275	2.61583	0.000274499	0.000274499	0.00733081	1162	tags=55%, list=12%, signal=49%	CXCL5/CXCL6/CXCL8/CXCL11/CXCL1/CXCL3/CXCL10/CXCL13/TREM2/CXCL9/CXCR5/CCRL2/CCL20/PPBP/CXCR1/CXCL2/CCR8/CXCR6/CCR1/CXCR3/CCR5/CXCR4/CCL8/HIF1A/CCR7/XCL1
GO:0007091	BP	GO:0007091	metaphase/anaphase transition of mitotic cell cycle	47	0.608433	2.478	0.000274499	0.000274499	0.00733081	2041	tags=55%, list=20%, signal=44%	TRIP13/UBE2C/DLGAP5/NDC80/PLK1/CCNB1/TTK/BUB1/AURKB/CDC6/MAD2L1/CENPE/BUB1B/FBXO5/TACC3/CENPF/ZWILCH/ZWINT/SPDL1/MAD2L2/XRCC3/RB1/CDT1/KNTC1/RAD21/ESPL1
GO:0044784	BP	GO:0044784	metaphase/anaphase transition of cell cycle	47	0.608433	2.478	0.000274499	0.000274499	0.00733081	2041	tags=55%, list=20%, signal=44%	TRIP13/UBE2C/DLGAP5/NDC80/PLK1/CCNB1/TTK/BUB1/AURKB/CDC6/MAD2L1/CENPE/BUB1B/FBXO5/TACC3/CENPF/ZWILCH/ZWINT/SPDL1/MAD2L2/XRCC3/RB1/CDT1/KNTC1/RAD21/ESPL1
GO:0050688	BP	GO:0050688	regulation of defense response to virus	47	0.563697	2.2958	0.000274499	0.000274499	0.00733081	1390	tags=38%, list=14%, signal=33%	AIM2/IL1B/IL23A/HERC5/MICB/IL12RB1/APOBEC3G/IFIT1/STAT1/TRIM6/LILRB1/DTX3L/PARP9/FOXP3/IL15/APOBEC3F/PTPN22/DDX58
GO:0010965	BP	GO:0010965	regulation of mitotic sister chromatid separation	48	0.614408	2.51685	0.000275406	0.000275406	0.00733081	2041	tags=56%, list=20%, signal=45%	TRIP13/UBE2C/DLGAP5/NDC80/PLK1/CCNB1/TTK/BUB1/AURKB/CDC6/MAD2L1/CENPE/BUB1B/PTTG1/FBXO5/TACC3/CENPF/ZWILCH/ZWINT/SPDL1/MAD2L2/XRCC3/RB1/CDT1/KNTC1/RAD21/ESPL1
GO:0003678	MF	GO:0003678	DNA helicase activity	48	0.553534	2.26748	0.000275406	0.000275406	0.00733081	2362	tags=52%, list=23%, signal=40%	ERCC6L/BLM/PIF1/POLQ/RAD51/RAD54L/RFC4/DSCC1/MCM2/BRIP1/DNA2/MCM7/MCM5/RECQL4/MCM8/RUVBL1/MCM4/RFC3/MCM6/MCM3/RFC5/RECQL/HELB/RAD54B/NAV2
GO:0032945	BP	GO:0032945	negative regulation of mononuclear cell proliferation	48	0.518045	2.12211	0.000275406	0.000275406	0.00733081	1928	tags=60%, list=19%, signal=49%	IDO1/CD80/CD274/IL2RA/CTLA4/LILRB4/IL4I1/LILRB1/CD300A/TNFRSF21/BLK/SOX11/LYN/PDCD1LG2/CRTAM/CD86/LILRB2/HAVCR2/LGALS9C/LGALS9B/FOXP3/PRNP/XCL1/IL10/CASP3/TYROBP/MNDA/SDC4/LGALS9
GO:0050672	BP	GO:0050672	negative regulation of lymphocyte proliferation	48	0.518045	2.12211	0.000275406	0.000275406	0.00733081	1928	tags=60%, list=19%, signal=49%	IDO1/CD80/CD274/IL2RA/CTLA4/LILRB4/IL4I1/LILRB1/CD300A/TNFRSF21/BLK/SOX11/LYN/PDCD1LG2/CRTAM/CD86/LILRB2/HAVCR2/LGALS9C/LGALS9B/FOXP3/PRNP/XCL1/IL10/CASP3/TYROBP/MNDA/SDC4/LGALS9
GO:0002709	BP	GO:0002709	regulation of T cell mediated immunity	48	0.509889	2.0887	0.000275406	0.000275406	0.00733081	1816	tags=54%, list=18%, signal=45%	IL1B/RSAD2/IL23A/KLRC1/TNFSF4/LILRB4/IL12RB1/IL4I1/IL7R/KLRD1/LILRB1/SASH3/TBX21/FOXP3/B2M/PTPRC/XCL1/IL6/TNFRSF1B/SLAMF1/PVR/NLRP3/ZP3/CD1D/WAS/SMAD7
GO:0051306	BP	GO:0051306	mitotic sister chromatid separation	50	0.603515	2.49915	0.000275558	0.000275558	0.00733081	2041	tags=54%, list=20%, signal=43%	TRIP13/UBE2C/DLGAP5/NDC80/PLK1/CCNB1/TTK/BUB1/AURKB/CDC6/MAD2L1/CENPE/BUB1B/PTTG1/FBXO5/TACC3/CENPF/ZWILCH/ZWINT/SPDL1/MAD2L2/XRCC3/RB1/CDT1/KNTC1/RAD21/ESPL1
GO:0032465	BP	GO:0032465	regulation of cytokinesis	50	0.540132	2.23668	0.000275558	0.000275558	0.00733081	1052	tags=32%, list=10%, signal=29%	CXCR5/AURKA/KIF14/E2F7/PLK1/KIF23/AURKB/CDC6/KIF20A/ECT2/KLHL13/PRC1/CDC25B/BRCA2/PLK4/RACGAP1
GO:0002200	BP	GO:0002200	somatic diversification of immune receptors	50	0.498345	2.06364	0.000275558	0.000275558	0.00733081	2698	tags=52%, list=27%, signal=38%	TNFSF4/RAG1/EXO1/POLQ/CLCF1/TBX21/FOXP3/BATF/PTPRC/TGFB1/MAD2L2/SAMHD1/IL10/TFRC/TNFSF13/HMGB2/XRCC4/MSH6/CD40/IL27RA/ATAD5/PARP3/CD28/NBN/ADAR/HSPD1
GO:0019318	BP	GO:0019318	hexose metabolic process	136	-0.399008	-1.77076	0.000275824	0.000275824	0.00733081	581	tags=15%, list=6%, signal=15%	RGN/LEP/TFF3/GPLD1/RORC/ACACB/TFAP2B/PGM5/SORBS1/RORA/DGAT2/APOD/PDK4/FBP2/PCK1/NPY1R/GPD1/GPT/SERPINA12/ADIPOQ/RBP4
GO:0050853	BP	GO:0050853	B cell receptor signaling pathway	49	0.686168	2.82584	0.000276091	0.000276091	0.00733081	1456	tags=65%, list=14%, signal=56%	IGHG3/CD38/IGLL5/IGHG4/CD79A/IGHG1/CD19/IGLC2/IGLC3/IGHA2/IGHD/IGHA1/IGHM/IGLC7/MS4A1/CTLA4/IGHG2/CD22/KLHL6/CD300A/BLK/LYN/FCRL3/LPXN/PIK3CD/TRBC2/PTPRC/LCK/LAT2/PTPN22/TRDC/BCAR1
GO:1990868	BP	GO:1990868	response to chemokine	51	0.610035	2.53882	0.000276396	0.000276396	0.00733081	1162	tags=51%, list=12%, signal=45%	CXCL5/CXCL6/CXCL8/CXCL11/CXCL1/CXCL3/CXCL10/CXCL13/TREM2/CXCL9/CXCR5/CCRL2/CCL20/PPBP/CXCR1/CXCL2/CCR8/CXCR6/CCR1/CXCR3/CCR5/CXCR4/CCL8/HIF1A/CCR7/XCL1
GO:1990869	BP	GO:1990869	cellular response to chemokine	51	0.610035	2.53882	0.000276396	0.000276396	0.00733081	1162	tags=51%, list=12%, signal=45%	CXCL5/CXCL6/CXCL8/CXCL11/CXCL1/CXCL3/CXCL10/CXCL13/TREM2/CXCL9/CXCR5/CCRL2/CCL20/PPBP/CXCR1/CXCL2/CCR8/CXCR6/CCR1/CXCR3/CCR5/CXCR4/CCL8/HIF1A/CCR7/XCL1
GO:0033045	BP	GO:0033045	regulation of sister chromatid segregation	51	0.604322	2.51504	0.000276396	0.000276396	0.00733081	2041	tags=55%, list=20%, signal=44%	TRIP13/UBE2C/DLGAP5/NDC80/PLK1/CCNB1/TTK/BUB1/AURKB/CDC6/MAD2L1/CENPE/BUB1B/PTTG1/FBXO5/TACC3/CENPF/ZWILCH/ZWINT/SPDL1/RMI2/MAD2L2/XRCC3/RB1/CDT1/KNTC1/RAD21/ESPL1
GO:0050000	BP	GO:0050000	chromosome localization	51	0.542956	2.25965	0.000276396	0.000276396	0.00733081	1103	tags=33%, list=11%, signal=30%	KIF14/DLGAP5/KIF18A/NDC80/NUF2/KIF2C/CCNB1/CDCA5/AURKB/CDCA8/CENPE/KIFC1/CENPF/SPAG5/CENPQ/PSRC1/SPDL1
GO:0051303	BP	GO:0051303	establishment of chromosome localization	51	0.542956	2.25965	0.000276396	0.000276396	0.00733081	1103	tags=33%, list=11%, signal=30%	KIF14/DLGAP5/KIF18A/NDC80/NUF2/KIF2C/CCNB1/CDCA5/AURKB/CDCA8/CENPE/KIFC1/CENPF/SPAG5/CENPQ/PSRC1/SPDL1
GO:0006911	BP	GO:0006911	phagocytosis, engulfment	51	0.520274	2.16525	0.000276396	0.000276396	0.00733081	1413	tags=47%, list=14%, signal=41%	IGHG3/IGLL5/IGHG4/TREM2/IGHG1/IGLC2/IGLC3/IGHA2/IGHD/IGHA1/IGHM/IGLC7/RAC2/IGHG2/RHOH/CD300A/RAB31/FCGR1A/MSR1/TRBC2/ITGA2/XKR9/ITGB2/TRDC
GO:0070227	BP	GO:0070227	lymphocyte apoptotic process	51	0.492873	2.05122	0.000276396	0.000276396	0.00733081	1513	tags=45%, list=15%, signal=39%	IDO1/ADAM8/CD274/HSH2D/IL2RA/RAG1/IL7R/AURKB/CD27/FASLG/TNFRSF21/BLK/PDCD1/LYN/PRKCQ/CD3G/HIF1A/BAK1/ADA/JAK3/CD74/IL10/BCL2L11
GO:1905818	BP	GO:1905818	regulation of chromosome separation	52	0.590127	2.46432	0.000277008	0.000277008	0.00733081	2041	tags=54%, list=20%, signal=43%	TRIP13/UBE2C/DLGAP5/NDC80/PLK1/CCNB1/TTK/BUB1/AURKB/CDC6/MAD2L1/CENPE/PLSCR1/BUB1B/PTTG1/FBXO5/TACC3/CENPF/ZWILCH/ZWINT/SPDL1/MAD2L2/XRCC3/RB1/CDT1/KNTC1/RAD21/ESPL1
GO:0070664	BP	GO:0070664	negative regulation of leukocyte proliferation	53	0.512643	2.14716	0.00027933	0.00027933	0.00733081	1928	tags=60%, list=19%, signal=49%	IDO1/CD80/CD274/IL2RA/CTLA4/LILRB4/IL4I1/LILRB1/CD300A/TNFRSF21/BLK/SOX11/LYN/PDCD1LG2/CRTAM/CD86/LILRB2/HAVCR2/LGALS9C/LGALS9B/FOXP3/CCL8/PRNP/XCL1/IL10/CASP3/TNFAIP3/TYROBP/MNDA/GSTP1/SDC4/LGALS9
GO:0030670	CC	GO:0030670	phagocytic vesicle membrane	53	0.479132	2.0068	0.00027933	0.00027933	0.00733081	1875	tags=43%, list=19%, signal=36%	ATP6V0D2/SLC11A1/CLEC4E/ANXA3/RAC2/TAP1/SYT7/RAB31/TLR2/TAP2/RAB20/CYBB/B2M/RAB39A/CYBA/RAB32/TLR1/TCIRG1/TLR6/RAB8B/TAPBP/CORO1A/ATG5
GO:0042100	BP	GO:0042100	B cell proliferation	54	0.634083	2.66975	0.000280741	0.000280741	0.00733081	2127	tags=70%, list=21%, signal=56%	CD38/CD79A/CD19/MZB1/MS4A1/CTLA4/IL7R/CD70/CD22/TNFRSF4/CD300A/TNFRSF21/BLK/LYN/CD180/FCRL3/IKZF3/CARD11/TNFSF13B/SASH3/CLCF1/PTPRC/ADA/CD74/GPR183/IFNE/IL10/CTPS1/TFRC/CASP3/TYROBP/TICAM1/MNDA/CD40/ATAD5/NCKAP1L/WNT3A/CD320
GO:0005876	CC	GO:0005876	spindle microtubule	56	0.504622	2.14086	0.000282406	0.000282406	0.00733081	1088	tags=29%, list=11%, signal=26%	MISP/AURKA/KIF4A/KIF18A/SKA1/PLK1/BIRC5/CDK1/AURKB/SKA3/KIF18B/CENPE/KIF11/SKA2/PRC1/PSRC1
GO:0035579	CC	GO:0035579	specific granule membrane	56	0.492671	2.09016	0.000282406	0.000282406	0.00733081	1504	tags=43%, list=15%, signal=37%	OLR1/FPR2/FCAR/PLAUR/ADAM8/ADGRG3/PLAU/GPR84/CD53/C3AR1/SLC2A3/TRPM2/CYBB/MMP25/CLEC12A/ITGAL/RAP2B/CD177/CYBA/TNFRSF1B/ITGB2/CD47/CLEC5A/ADAM10
GO:0000079	BP	GO:0000079	regulation of cyclin-dependent protein serine/threonine kinase activity	56	0.479224	2.03311	0.000282406	0.000282406	0.00733081	1885	tags=43%, list=19%, signal=35%	CDKN2A/HERC5/CDKN3/PLK1/CCNB1/CCNA2/BLM/CKS2/CCNB2/CDC6/PKMYT1/CCNJL/CDC25C/CCNE2/CDC25A/CKS1B/PSRC1/CCNA1/CCNYL1/CASP3/TNFAIP3/SRC/CCNE1/ACTB
GO:0099024	BP	GO:0099024	plasma membrane invagination	55	0.517356	2.18764	0.000282486	0.000282486	0.00733081	1413	tags=45%, list=14%, signal=39%	IGHG3/IGLL5/IGHG4/TREM2/IGHG1/IGLC2/IGLC3/IGHA2/IGHD/IGHA1/IGHM/IGLC7/RAC2/IGHG2/AURKB/RHOH/CD300A/RAB31/FCGR1A/MSR1/TRBC2/ITGA2/XKR9/ITGB2/TRDC
GO:0002312	BP	GO:0002312	B cell activation involved in immune response	55	0.511482	2.1628	0.000282486	0.000282486	0.00733081	2413	tags=55%, list=24%, signal=42%	CD19/POU2AF1/TNFSF4/EXO1/CD180/CLCF1/TBX21/FOXP3/LGALS1/BATF/PTPRC/TGFB1/IL6/ADA/MAD2L2/GPR183/IL10/TFRC/TNFSF13/MSH6/CD40/IL27RA/IRF8/ATAD5/ST3GAL1/PARP3/CD28/SPI1/NBN/GAPT
GO:2001252	BP	GO:2001252	positive regulation of chromosome organization	55	0.460419	1.94688	0.000282486	0.000282486	0.00733081	3908	tags=71%, list=39%, signal=44%	NEK2/NCAPG/AURKB/NCAPH/PRKCQ/SMC4/FEN1/CCT5/SMC2/PML/CDT1/NCAPD2/POT1/RAD21/NEK7/GTF2H2/DKC1/DNMT1/NBN/CCT6A/CCT2/HNRNPA2B1/ATF7IP2/CDK2/CCT4/SLX4/MAD2L1BP/NABP2/DDX11/NSMCE2/ACD/CCT8/SLF1/TCP1/PARN/CCT3/SSBP1/LIG4/CCT7
GO:0002708	BP	GO:0002708	positive regulation of lymphocyte mediated immunity	61	0.506934	2.18704	0.000286041	0.000286041	0.00733081	2278	tags=59%, list=23%, signal=46%	IL1B/TREM2/RSAD2/IL23A/TNFSF4/LAG3/IL12RB1/KLRD1/CRTAM/SASH3/CLCF1/TBX21/SH2D1A/SLAMF6/FOXP3/B2M/PTPRC/XCL1/TGFB1/IL6/SLAMF1/PVR/NLRP3/ZP3/MAD2L2/TFRC/CD1D/TNFSF13/CD226/VAV1/CD40/ATAD5/TNF/DENND1B/ARID5A/CD28
GO:0033627	BP	GO:0033627	cell adhesion mediated by integrin	61	0.50664	2.18577	0.000286041	0.000286041	0.00733081	2468	tags=64%, list=24%, signal=49%	SERPINE1/CXCL13/EPHA8/ITGA6/ITGAX/PLAU/ITGB6/NPNT/ITGA3/ICAM1/FOXC2/ITGA5/LYN/ITGB1/LPXN/ITGB4/ITGA4/ITGAL/ADAM9/ITGA2/CD3E/FERMT1/ADA/ITGA2B/ITGB2/SNAI2/ITGA1/CIB1/FERMT3/ITGAE/NCKAP1L/RET/SKAP1/ITGAV/PIK3CG/PTK2/EXT1/TGFB2/ITGB7
GO:0035710	BP	GO:0035710	CD4-positive, alpha-beta T cell activation	61	0.485202	2.09328	0.000286041	0.000286041	0.00733081	2187	tags=59%, list=22%, signal=47%	RSAD2/IFNG/CD80/IL23A/CD274/ANXA1/TNFSF4/NKG7/IL12RB1/SOCS1/TOX/PRKCQ/CD86/SASH3/TBX21/CTSL/LGALS9C/LGALS9B/SLAMF6/FOXP3/CD83/BATF/XCL1/IL6/JAK3/IRF4/NLRP3/TCIRG1/GPR183/ENTPD7/SMAD7/LGALS9/NCKAP1L/RUNX3/IL4R/LY9
GO:0010324	BP	GO:0010324	membrane invagination	60	0.503611	2.16331	0.000286451	0.000286451	0.00733081	1413	tags=42%, list=14%, signal=36%	IGHG3/IGLL5/IGHG4/TREM2/IGHG1/IGLC2/IGLC3/IGHA2/IGHD/IGHA1/IGHM/IGLC7/RAC2/IGHG2/AURKB/RHOH/CD300A/RAB31/FCGR1A/MSR1/TRBC2/ITGA2/XKR9/ITGB2/TRDC
GO:0030593	BP	GO:0030593	neutrophil chemotaxis	63	0.605749	2.63667	0.000287274	0.000287274	0.00733081	1368	tags=49%, list=14%, signal=43%	CXCL5/CXCL6/CXCL8/CXCL11/CXCL1/TREM1/CXCL3/IL1B/CXCL10/CXCL13/CXCL9/IL23A/CSF3R/TNFAIP6/EDN2/RAC2/CCL20/PPBP/CXCR1/CXCL2/C5AR1/FCER1G/C3AR1/MDK/S100A12/PIK3CD/CCL8/CCR7/XCL1/CD74/ITGB2
GO:0032508	BP	GO:0032508	DNA duplex unwinding	63	0.565074	2.45963	0.000287274	0.000287274	0.00733081	2448	tags=56%, list=24%, signal=42%	ANXA1/ERCC6L/BLM/PIF1/CDC45/TOP2A/POLQ/RAD51/RAD54L/GINS1/RFC4/DSCC1/GINS2/MCM2/GINS4/BRIP1/DNA2/MCM7/MCM5/RECQL4/MCM8/RUVBL1/MCM4/RFC3/MCM6/POT1/MCM3/RFC5/RECQL/HELB/RAD54B/GTF2H2/NAV2/NBN/MCMDC2
GO:0034502	BP	GO:0034502	protein localization to chromosome	63	0.496408	2.16074	0.000287274	0.000287274	0.00733081	3453	tags=62%, list=34%, signal=41%	TERT/NDC80/PLK1/TTK/KNL1/CDCA5/CDK1/AURKB/CENPA/ESCO2/ZWILCH/BRCA2/CENPQ/MTBP/SPDL1/CCT5/XRCC4/MCM8/RB1/CDT1/KNTC1/POT1/RAD21/PARP3/DKC1/SPI1/MIS12/CCT6A/CCT2/LRWD1/BUB3/WRAP53/CCT4/NABP2/ACD/CCT8/SLF1/VCPIP1/TCP1
GO:0061982	BP	GO:0061982	meiosis I cell cycle process	62	0.666987	2.88914	0.000287356	0.000287356	0.00733081	2041	tags=66%, list=20%, signal=53%	TDRD9/TRIP13/AURKA/MEI1/PIWIL2/NDC80/PLK1/CKS2/CCNB2/TOP2A/CDC25C/RAD51AP1/RAD51/PTTG1/FBXO5/RAD54L/MND1/EME1/CCNE2/SGO1/SGO2/MOV10L1/HSF2BP/MYBL1/CDC25A/CDC25B/BRCA2/CCNA1/STAG3/BRIP1/PSMC3IP/RMI1/SYCP2/BCL2L11/MSH6/CCNE1/FANCD2/NDC1/RNF212/RAD21/ESPL1
GO:0042102	BP	GO:0042102	positive regulation of T cell proliferation	62	0.608557	2.63604	0.000287356	0.000287356	0.00733081	2156	tags=69%, list=21%, signal=55%	IL1B/IL1A/CD80/IL23A/CD274/ANXA1/IL2RA/TNFSF4/IL12RB1/IGFBP2/CD70/PRKCQ/PDCD1LG2/CARD11/TNFSF13B/CD276/CD86/SASH3/LILRB2/HAVCR2/TNFSF9/FOXP3/IL15/PTPRC/XCL1/CD3E/IL6/PTPN22/JAK3/SLAMF1/ZP3/RASAL3/TFRC/CD1D/CCDC88B/IL27RA/CD6/CORO1A/ZAP70/LGALS9/NCKAP1L/EBI3/PNP
GO:0002824	BP	GO:0002824	positive regulation of adaptive immune response based on somatic recombination of immune receptors built from immunoglobulin superfamily domains	62	0.510639	2.2119	0.000287356	0.000287356	0.00733081	2278	tags=60%, list=23%, signal=46%	IL1B/TREM2/SLC11A1/RSAD2/IL23A/CD274/TNFSF4/IL12RB1/PRKCQ/TNFSF13B/SASH3/CLCF1/TBX21/FOXP3/B2M/PTPRC/XCL1/TGFB1/IL6/ADA/SLAMF1/PVR/NLRP3/ZP3/MAD2L2/TFRC/CD1D/TNFSF13/CLEC7A/CD226/CD40/IL27RA/ATAD5/TNF/DENND1B/ARID5A/CD28
GO:0050871	BP	GO:0050871	positive regulation of B cell activation	64	0.635329	2.77364	0.000287439	0.000287439	0.00733081	2127	tags=64%, list=21%, signal=51%	IGHG3/CD38/IGLL5/IGHG4/IGHG1/IGLC2/IGLC3/IGHA2/IGHD/IGHA1/IGHM/IGLC7/TNFSF4/IGHG2/TNFRSF4/CD27/FCRL3/CARD11/TNFSF13B/SASH3/CLCF1/TBX21/TRBC2/PTPRC/MMP14/TGFB1/IL6/ADA/CD74/TRDC/MAD2L2/GPR183/IL10/TFRC/TNFSF13/TICAM1/CD40/ATAD5/NCKAP1L/WNT3A/CD320
GO:0045069	BP	GO:0045069	regulation of viral genome replication	64	0.590087	2.57613	0.000287439	0.000287439	0.00733081	1439	tags=42%, list=14%, signal=36%	CXCL8/HMGA2/APOBEC3A/ISG15/RSAD2/BST2/APOBEC3B/ISG20/OAS2/APOBEC3G/IFIT1/TRIM6/OAS3/MX1/TOP2A/PLSCR1/APOBEC3D/IFIH1/IFITM1/EIF2AK2/SLPI/IFITM3/OASL/APOBEC3F/IFIT5/IFI16/OAS1
GO:0051983	BP	GO:0051983	regulation of chromosome segregation	64	0.57507	2.51057	0.000287439	0.000287439	0.00733081	2041	tags=50%, list=20%, signal=40%	TRIP13/UBE2C/DLGAP5/NDC80/PLK1/KIF2C/CCNB1/TTK/BUB1/CDCA2/AURKB/CDC6/MAD2L1/CENPE/PLSCR1/BUB1B/PTTG1/FBXO5/TACC3/CENPF/MKI67/ZWILCH/ZWINT/SPDL1/RMI2/MAD2L2/XRCC3/RB1/CDT1/KNTC1/RAD21/ESPL1
GO:0048525	BP	GO:0048525	negative regulation of viral process	64	0.552754	2.41315	0.000287439	0.000287439	0.00733081	1527	tags=48%, list=15%, signal=41%	HMGA2/APOBEC3A/ISG15/RSAD2/BST2/APOBEC3B/ISG20/OAS2/APOBEC3G/IFIT1/STAT1/TRIM6/OAS3/MX1/PLSCR1/APOBEC3D/IFIH1/IFITM1/EIF2AK2/SLPI/IFITM3/OASL/APOBEC3F/IFIT5/FCN3/TRIM21/LY6E/IFI16/OAS1/CIITA/TRIM59
GO:0002377	BP	GO:0002377	immunoglobulin production	64	0.489502	2.13701	0.000287439	0.000287439	0.00733081	2413	tags=55%, list=24%, signal=42%	MZB1/TNFSF4/CD22/TNFRSF4/EXO1/POLQ/FCRL3/CD86/SASH3/CLCF1/TBX21/FOXP3/B2M/IL13RA2/BATF/PTPRC/XCL1/TGFB1/IL6/MAD2L2/SAMHD1/IL10/TFRC/TNFSF13/XRCC4/MSH6/CD40/IL27RA/ATAD5/IL4R/PARP3/TNF/CD28/NBN/GAPT
GO:0071346	BP	GO:0071346	cellular response to interferon-gamma	64	0.484592	2.11557	0.000287439	0.000287439	0.00733081	3009	tags=70%, list=30%, signal=50%	GBP5/IFNG/GBP1/GBP4/IL12RB1/IRF1/CCL20/PARP14/STAT1/FASLG/SOCS1/TLR2/PARP9/RAB20/CCL8/NMI/XCL1/GBP3/CD47/NLRC5/HCK/ZYX/SP100/WAS/NOS2/CASP1/IRF8/CCL24/LGALS9/GAPDH/GBP6/TNF/RAB43/CCL22/AIF1/SLC26A6/WNT5A/TLR3/DAPK3/CD58/CDC42EP2/PTPN2/DAPK1/ACTR2/HSP90AB1
GO:2000779	BP	GO:2000779	regulation of double-strand break repair	64	0.46614	2.03502	0.000287439	0.000287439	0.00733081	3589	tags=67%, list=36%, signal=44%	HMGA2/FOXM1/DTX3L/POLQ/RAD51AP1/RAD51/CHEK1/PARP9/AUNIP/FANCB/ZNF365/DEK/RMI2/MRGBP/MAD2L2/PML/PARPBP/TIMELESS/ACTL6A/RUVBL1/WAS/ACTB/PARP1/POT1/HELB/PARP3/MORF4L2/YEATS4/RBBP8/UBE2V2/KDM4D/HSF1/SMCHD1/WRAP53/ACTR2/KDM1A/MORF4L1/DDX11/SLF1/PRKDC/VPS72/RPA2/FIGNL1
GO:0007127	BP	GO:0007127	meiosis I	58	0.665067	2.83958	0.000287853	0.000287853	0.00733081	2041	tags=66%, list=20%, signal=53%	TDRD9/TRIP13/AURKA/MEI1/PIWIL2/NDC80/PLK1/CKS2/CCNB2/TOP2A/RAD51AP1/RAD51/PTTG1/FBXO5/RAD54L/MND1/EME1/CCNE2/SGO1/SGO2/MOV10L1/HSF2BP/MYBL1/CDC25B/BRCA2/CCNA1/STAG3/BRIP1/PSMC3IP/RMI1/SYCP2/BCL2L11/CCNE1/FANCD2/NDC1/RNF212/RAD21/ESPL1
GO:2001251	BP	GO:2001251	negative regulation of chromosome organization	59	0.528739	2.25985	0.000288434	0.000288434	0.00733081	2041	tags=46%, list=20%, signal=37%	TRIP13/NDC80/PLK1/CCNB1/TTK/BUB1/AURKB/PIF1/MAD2L1/TOP2A/BUB1B/PTTG1/FBXO5/CENPF/ZWILCH/MCM2/ZWINT/SPDL1/MAD2L2/XRCC3/CDT1/SRC/KNTC1/PARP1/POT1/RAD21/ESPL1
GO:0051304	BP	GO:0051304	chromosome separation	65	0.567586	2.4838	0.000290107	0.000290107	0.00733081	2041	tags=49%, list=20%, signal=40%	TRIP13/UBE2C/DLGAP5/NDC80/PLK1/CCNB1/TTK/BUB1/AURKB/CDC6/MAD2L1/TOP2A/NCAPH/CENPE/PLSCR1/BUB1B/PTTG1/FBXO5/TACC3/EME1/CENPF/ZWILCH/ZWINT/SPDL1/RMI1/MAD2L2/XRCC3/RB1/CDT1/KNTC1/RAD21/ESPL1
GO:0046634	BP	GO:0046634	regulation of alpha-beta T cell activation	65	0.542048	2.37204	0.000290107	0.000290107	0.00733081	2314	tags=65%, list=23%, signal=50%	IFNG/CD80/IL23A/CD274/ANXA1/TNFSF4/LILRB4/IL12RB1/IRF1/ZNF683/HSPH1/LILRB1/CD300A/SOCS1/PRKCQ/CRTAM/CD86/SASH3/TBX21/LGALS9C/LGALS9B/FOXP3/CD83/PTPRC/XCL1/CD3E/ADA/PTPN22/JAK3/IRF4/NLRP3/RASAL3/SMAD7/ZAP70/LGALS9/NCKAP1L/RUNX3/IL4R/EBI3/PNP/CD28/TWSG1
GO:0002456	BP	GO:0002456	T cell mediated immunity	65	0.51528	2.25491	0.000290107	0.000290107	0.00733081	1816	tags=54%, list=18%, signal=44%	IL1B/RSAD2/IL23A/KLRC1/TNFSF4/PRF1/LILRB4/CD8A/IL12RB1/IL4I1/IL7R/CD70/KLRD1/ICAM1/LILRB1/SASH3/TBX21/FOXP3/B2M/HPRT1/PTPRC/BTN3A3/XCL1/MYO1G/IL6/TNFRSF1B/SLAMF1/PVR/NLRP3/ZP3/BTN3A2/CD1D/CTSC/WAS/SMAD7
GO:0002821	BP	GO:0002821	positive regulation of adaptive immune response	66	0.499459	2.19638	0.000290529	0.000290529	0.00733081	2278	tags=58%, list=23%, signal=45%	IL1B/TREM2/SLC11A1/RSAD2/IL23A/CD274/TNFSF4/IL12RB1/PRKCQ/TNFSF13B/SASH3/CLCF1/TBX21/FOXP3/B2M/PTPRC/XCL1/TGFB1/IL6/ADA/SLAMF1/PVR/NLRP3/ZP3/MAD2L2/TFRC/CD1D/TNFSF13/CLEC7A/CD226/CD40/IL27RA/ATAD5/TNF/DENND1B/ARID5A/SKAP1/CD28
GO:0002367	BP	GO:0002367	cytokine production involved in immune response	66	0.492254	2.16469	0.000290529	0.000290529	0.00733081	1875	tags=52%, list=19%, signal=42%	SLAMF9/TREM1/IL1B/RSAD2/BST2/TNFSF4/LILRB4/TRIM6/LILRB1/SCIMP/SLC7A5/SASH3/LAPTM5/TBX21/CD96/FOXP3/B2M/XCL1/TGFB1/IL6/JAK3/TNFRSF1B/SLAMF1/CD74/NLRP3/DDX58/IL10/CLEC7A/FFAR2/TGFB3/CD226/TICAM1/SMAD7/ATG5
GO:0002698	BP	GO:0002698	negative regulation of immune effector process	66	0.479252	2.10752	0.000290529	0.000290529	0.00733081	2445	tags=61%, list=24%, signal=46%	BST2/KLRC1/ANXA1/TNFSF4/LILRB4/IL4I1/IL7R/CD22/KLRD1/LILRB1/CD300A/FCRL3/SLAMF8/SERPINB9/DUSP10/HAVCR2/TBX21/CD96/FOXP3/IL13RA2/PTPRC/XCL1/TGFB1/JAK3/SLAMF1/CD47/IL10/TGFB3/SMAD7/LGALS9/CD84/NCKAP1L/IL4R/PARP3/TNF/GRN/ARRB2/SPI1/GFER/TGFB2
GO:0034703	CC	GO:0034703	cation channel complex	88	-0.462101	-1.91138	0.000294334	0.000294334	0.00733081	1773	tags=47%, list=18%, signal=39%	CACNA2D1/CATSPER2/RYR2/EPS8/CATSPERG/KCNJ11/KCNA2/SCNN1A/CACNA1H/CACNB1/OLFM2/CACNA1D/ABHD6/MICU3/GRIK2/ABCC9/SCN9A/RYR3/CASQ2/SCN11A/HTR3A/CACNA1G/CACNA2D2/KCNIP2/SCNN1B/GRIA1/KCNB1/KCNK2/GRIK3/CACNB2/KCNAB1/GRIN2A/TRPV6/CACNB4/VWC2/SCN7A/SHISA9/KCNA6/GRIA4/GRIA2/DPP6
GO:0032609	BP	GO:0032609	interferon-gamma production	69	0.614469	2.72702	0.000294377	0.000294377	0.00733081	2252	tags=72%, list=22%, signal=57%	IL1B/INHBA/ISG15/SLC11A1/IL23A/CD274/IL12RB2/TNFSF4/LILRB4/IL12RB1/IL1RL1/LILRB1/PDCD1LG2/CRTAM/SLC7A5/CD276/SASH3/LAPTM5/HAVCR2/TLR8/LGALS9C/CD2/CD96/LGALS9B/SLAMF6/FOXP3/CCR7/PRNP/XCL1/CD3E/PTPN22/BTN3A1/SLAMF1/CD47/ZP3/IL10/BTN3A2/DDIT3/CLEC7A/CD244/PDE4B/CD226/IL27RA/IRF8/TLR7/LGALS9/EBI3/CD14/TNF/ARID5A
GO:0032649	BP	GO:0032649	regulation of interferon-gamma production	69	0.614469	2.72702	0.000294377	0.000294377	0.00733081	2252	tags=72%, list=22%, signal=57%	IL1B/INHBA/ISG15/SLC11A1/IL23A/CD274/IL12RB2/TNFSF4/LILRB4/IL12RB1/IL1RL1/LILRB1/PDCD1LG2/CRTAM/SLC7A5/CD276/SASH3/LAPTM5/HAVCR2/TLR8/LGALS9C/CD2/CD96/LGALS9B/SLAMF6/FOXP3/CCR7/PRNP/XCL1/CD3E/PTPN22/BTN3A1/SLAMF1/CD47/ZP3/IL10/BTN3A2/DDIT3/CLEC7A/CD244/PDE4B/CD226/IL27RA/IRF8/TLR7/LGALS9/EBI3/CD14/TNF/ARID5A
GO:0032392	BP	GO:0032392	DNA geometric change	69	0.547499	2.42981	0.000294377	0.000294377	0.00733081	2448	tags=54%, list=24%, signal=41%	ANXA1/ERCC6L/BLM/PIF1/CDC45/TOP2A/POLQ/RAD51/RAD54L/GINS1/RFC4/DSCC1/GINS2/MCM2/GINS4/BRIP1/HMGB3/DNA2/MCM7/MCM5/RECQL4/HMGB2/MCM8/RUVBL1/MCM4/RFC3/MCM6/POT1/MCM3/RFC5/RECQL/HELB/RAD54B/GTF2H2/NAV2/NBN/MCMDC2
GO:1902749	BP	GO:1902749	regulation of cell cycle G2/M phase transition	69	0.460377	2.04316	0.000294377	0.000294377	0.00733081	1748	tags=39%, list=17%, signal=33%	HMGA2/AURKA/KIF14/PLK1/CCNB1/BLM/CLSPN/CDK1/AURKB/CDC6/CDC25C/FBXO5/DTL/TICRR/CHEK1/CENPF/DYRK3/GPR132/CDC25A/CDC25B/ORC1/DONSON/CDC7/NABP1/BRCA1/ATF5/BRSK1
GO:0050868	BP	GO:0050868	negative regulation of T cell activation	71	0.518431	2.31222	0.000297089	0.000297089	0.00733081	2165	tags=59%, list=21%, signal=47%	IDO1/CD80/CD274/ANXA1/IL2RA/TNFSF4/CTLA4/LILRB4/LAG3/TIGIT/IRF1/IL4I1/LILRB1/CD300A/SOCS1/LAX1/TNFRSF21/MDK/PDCD1LG2/CRTAM/CD86/LILRB2/LAPTM5/HAVCR2/TBX21/LGALS9C/LGALS9B/FOXP3/PRNP/XCL1/PTPN22/JAK3/CD74/IL10/CASP3/SMAD7/SDC4/LGALS9/NCKAP1L/RUNX3/IL4R/GPNMB
GO:0050852	BP	GO:0050852	T cell receptor signaling pathway	71	0.477819	2.13109	0.000297089	0.000297089	0.00733081	2278	tags=54%, list=23%, signal=42%	GBP1/CTLA4/LILRB4/CD8A/LCP2/CD300A/TNFRSF21/SLA2/CD247/THEMIS2/CARD11/CD276/LAPTM5/PIK3CD/SH2D1A/FOXP3/CD8B/CCR7/PTPRC/BTN3A3/LCK/PRNP/ADA/PTPN22/UBASH3A/BTN3A1/BCAR1/BTN3A2/RAB29/ITK/PDE4B/CD226/ZAP70/PRAM1/DENND1B/KCNN4/SKAP1/CD28
GO:0008094	MF	GO:0008094	ATP-dependent activity, acting on DNA	70	0.465621	2.0694	0.000297354	0.000297354	0.00733081	2167	tags=43%, list=21%, signal=34%	ERCC6L/BLM/PIF1/TOP2A/POLQ/RAD51/XRCC2/RAD54L/RFC4/DSCC1/MCM2/BRIP1/DNA2/XRCC3/MCM7/HLTF/MCM5/RECQL4/MSH6/MCM8/RUVBL1/MCM4/RFC3/ATAD5/MCM6/MCM3/RFC5/RECQL/HELB/RAD54B
GO:0032612	BP	GO:0032612	interleukin-1 production	70	0.465102	2.06709	0.000297354	0.000297354	0.00733081	1928	tags=50%, list=19%, signal=41%	AIM2/GBP5/TREM2/PANX2/IFNG/IGHD/LILRA5/ANXA1/LILRB4/SPHK1/MEFV/SERPINB1/HAVCR2/TLR8/CCR7/GSDMD/MIR142/IL6/LILRA2/NLRP3/NLRC4/IFI16/CARD16/PML/TLR6/IL10/TNFAIP3/CLEC7A/TYROBP/CASP8/PANX1/MNDA/CASP1/GSTP1/LGALS9
GO:0032652	BP	GO:0032652	regulation of interleukin-1 production	70	0.465102	2.06709	0.000297354	0.000297354	0.00733081	1928	tags=50%, list=19%, signal=41%	AIM2/GBP5/TREM2/PANX2/IFNG/IGHD/LILRA5/ANXA1/LILRB4/SPHK1/MEFV/SERPINB1/HAVCR2/TLR8/CCR7/GSDMD/MIR142/IL6/LILRA2/NLRP3/NLRC4/IFI16/CARD16/PML/TLR6/IL10/TNFAIP3/CLEC7A/TYROBP/CASP8/PANX1/MNDA/CASP1/GSTP1/LGALS9
GO:0099240	CC	GO:0099240	intrinsic component of synaptic membrane	74	-0.474934	-1.90712	0.000299133	0.000299133	0.00733081	1607	tags=46%, list=16%, signal=39%	CNR1/SLC6A9/KCNA2/CLSTN3/GRID1/NLGN1/PRRT2/ADORA1/ABHD6/NLGN3/GRM2/CHRNA9/FXYD6/ADAM22/LRRC4C/SLC1A2/EPHA7/ADRA2A/GRIA1/ERBB4/NTRK3/CLSTN2/LRFN5/CADM3/GRIN2A/ADRA1A/GABRA4/SLC6A4/CNTN2/SHISA9/RGS7BP/CHRM1/P2RY4/ADCY8
GO:0045621	BP	GO:0045621	positive regulation of lymphocyte differentiation	72	0.458335	2.04744	0.000299222	0.000299222	0.00733081	2156	tags=56%, list=21%, signal=44%	IFNG/CD80/ADAM8/IL23A/ANXA1/IL2RA/TNFSF4/LILRB4/RAG1/IL12RB1/IL4I1/IL7R/CD27/RHOH/SOCS1/TOX/MDK/CD86/SASH3/LILRB2/DUSP10/TNFSF9/FOXP3/CD83/IL15/PTPRC/MMP14/ADA/CD74/NLRP3/IL10/VNN1/IL15RA/SOX4/ZAP70/LGALS9/NCKAP1L/RUNX3/IL4R/PNP
GO:0071621	BP	GO:0071621	granulocyte chemotaxis	73	0.581701	2.61128	0.00029994	0.00029994	0.00733081	1368	tags=48%, list=14%, signal=42%	CXCL5/CXCL6/CXCL8/CXCL11/CXCL1/TREM1/CXCL3/IL1B/CXCL10/CXCL13/CXCL9/IL23A/CSF3R/ANXA1/TNFAIP6/EDN2/RAC2/CXCL17/CCL20/PPBP/CXCR1/CXCL2/C5AR1/FCER1G/C3AR1/MDK/S100A12/ADGRE2/PIK3CD/CCL8/CCR7/XCL1/SLAMF1/CD74/ITGB2
GO:0071103	BP	GO:0071103	DNA conformation change	73	0.525171	2.35752	0.00029994	0.00029994	0.00733081	2448	tags=51%, list=24%, signal=39%	ANXA1/ERCC6L/BLM/PIF1/CDC45/TOP2A/POLQ/RAD51/RAD54L/GINS1/RFC4/DSCC1/GINS2/MCM2/GINS4/BRIP1/HMGB3/DNA2/MCM7/MCM5/RECQL4/HMGB2/MCM8/RUVBL1/MCM4/RFC3/MCM6/POT1/MCM3/RFC5/RECQL/HELB/RAD54B/GTF2H2/NAV2/NBN/MCMDC2
GO:0001909	BP	GO:0001909	leukocyte mediated cytotoxicity	73	0.496929	2.23074	0.00029994	0.00029994	0.00733081	2079	tags=59%, list=21%, signal=47%	CXCL6/TREM1/IGHG1/ULBP2/GZMB/FCGR3A/IL23A/KLRC1/PRF1/NKG7/LAG3/IL12RB1/IL7R/ULBP3/KLRD1/ICAM1/SLAMF7/LILRB1/FCGR1A/ULBP1/CRTAM/SERPINB9/HAVCR2/SH2D1A/SLAMF6/B2M/HPRT1/PTPRC/XCL1/RNF19B/PVR/CD1D/TYROBP/UNC13D/CTSC/CD226/VAV1/NOS2/CORO1A/TUBB/LGALS9/NCKAP1L/GZMM
GO:0030148	BP	GO:0030148	sphingolipid biosynthetic process	73	-0.465619	-1.86648	0.00029994	0.00029994	0.00733081	2282	tags=44%, list=23%, signal=34%	PRKD1/CERS3/ACER2/SMPD1/SMPD2/PLA2G6/PLPP1/ELOVL1/ST8SIA6/PLPP3/CERS4/ELOVL6/DEGS1/SPNS2/CLN8/ALDH3B2/PPM1L/ALOX12B/SGPP2/SPTLC3/ELOVL7/ELOVL5/CYP4F22/PNPLA1/ALOXE3/DEGS2/ELOVL4/SPTSSB/ACER1/ABCA8/ELOVL3/FA2H
GO:1990266	BP	GO:1990266	neutrophil migration	75	0.600601	2.71487	0.00030303	0.00030303	0.00733081	1162	tags=45%, list=12%, signal=40%	CXCL5/CXCL6/CXCL8/CXCL11/CXCL1/TREM1/CXCL3/IL1B/CXCL10/CXCL13/IL1A/CXCL9/ADAM8/IL23A/CSF3R/TNFAIP6/EDN2/RAC2/CCL20/PPBP/CXCR1/CXCL2/C5AR1/RHOH/FCER1G/C3AR1/MDK/S100A12/SLAMF8/PIK3CD/CCL8/CCR7/CD177/XCL1
GO:0006690	BP	GO:0006690	icosanoid metabolic process	66	-0.487963	-1.91906	0.000304878	0.000304878	0.00733081	1517	tags=44%, list=15%, signal=38%	HPGDS/CYP1B1/CYP2C18/FAAH2/PLA2G4B/ABHD6/CYP2J2/CYP4F3/PTGS1/ALOX12B/PLA2G4F/CYP4F22/ALOX15/CYP2C19/ALOX12/ALOXE3/HPGD/GGT6/CYP2B6/PTGDS/ATP6V1B1/ALOX15B/CYP4F2/PTGIS/FADS1/CYP4F12/CYP1A1/AWAT1/CYP4F8
GO:0010906	BP	GO:0010906	regulation of glucose metabolic process	65	-0.486228	-1.90821	0.000305111	0.000305111	0.00733081	1670	tags=31%, list=17%, signal=26%	LEPR/MST1/C1QTNF3/ACADM/POMC/IGF1/PPARGC1A/RGN/LEP/TFF3/GPLD1/RORC/ACACB/SORBS1/RORA/DGAT2/PDK4/GPT/SERPINA12/ADIPOQ
GO:0000018	BP	GO:0000018	regulation of DNA recombination	76	0.51053	2.30769	0.000306654	0.000306654	0.00733081	2278	tags=50%, list=23%, signal=39%	TNFSF4/IL7R/BLM/POLQ/RAD51AP1/RAD51/CHEK1/CLCF1/TBX21/FOXP3/KPNA2/FANCB/PTPRC/TGFB1/ZNF365/RMI2/MRGBP/MAD2L2/IL10/PARPBP/TFRC/TIMELESS/TNFSF13/MSH6/ACTL6A/RUVBL1/WAS/CD40/IL27RA/ANKLE1/ACTB/ATAD5/PARP1/HELB/PARP3/MORF4L2/YEATS4/CD28
GO:0007088	BP	GO:0007088	regulation of mitotic nuclear division	76	0.497215	2.24751	0.000306654	0.000306654	0.00733081	2055	tags=54%, list=20%, signal=43%	IL1B/IL1A/TRIP13/AURKA/DLGAP5/NEK2/NDC80/PLK1/CCNB1/TTK/BUB1/SPHK1/CDCA2/AURKB/MAD2L1/PKMYT1/CDC25C/BUB1B/FBXO5/CHEK1/NUSAP1/BORA/CENPF/MKI67/ZWILCH/ZWINT/MTBP/SPDL1/MAD2L2/CAV2/EPGN/XRCC3/RCC1/FBXO43/RB1/CDT1/TGFA/KNTC1/RAD21/ESPL1/KIF20B
GO:0002705	BP	GO:0002705	positive regulation of leukocyte mediated immunity	76	0.484443	2.18977	0.000306654	0.000306654	0.00733081	2396	tags=61%, list=24%, signal=46%	IL1B/TREM2/RSAD2/IL23A/TNFSF4/LAG3/IL12RB1/KLRD1/SCIMP/CRTAM/SASH3/CLCF1/TBX21/SH2D1A/SLAMF6/FOXP3/B2M/CD177/PTPRC/XCL1/TGFB1/IL6/SLAMF1/PVR/NLRP3/ITGB2/DDX58/ZP3/MAD2L2/TFRC/CD1D/TNFSF13/CLEC7A/TYROBP/CD226/TICAM1/VAV1/NOS2/CD40/ATAD5/TNF/DENND1B/ARID5A/CD28/SPI1/RAET1G
GO:0071887	BP	GO:0071887	leukocyte apoptotic process	76	0.476493	2.15384	0.000306654	0.000306654	0.00733081	2196	tags=53%, list=22%, signal=41%	IDO1/CDKN2A/ADAM8/CD274/ANXA1/HSH2D/IL2RA/RAG1/IL7R/AURKB/CD27/LILRB1/FASLG/TNFRSF21/BLK/PDCD1/CCR5/LYN/PRKCQ/CTSL/CD3G/PIK3CD/HCAR2/HIF1A/CCR7/BAK1/IL6/ADA/JAK3/CD74/IL10/BCL2L11/CASP3/IRF7/LGALS9/CASP9/ST3GAL1/HCLS1/DOCK8/PLEKHO2
GO:1903038	BP	GO:1903038	negative regulation of leukocyte cell-cell adhesion	77	0.461428	2.09218	0.000306937	0.000306937	0.00733081	1326	tags=43%, list=13%, signal=38%	IDO1/CD80/CD274/ANXA1/IL2RA/TNFSF4/CTLA4/LILRB4/LAG3/TIGIT/IRF1/IL4I1/LILRB1/CD300A/SOCS1/LAX1/TNFRSF21/MDK/PDCD1LG2/CRTAM/CD86/LILRB2/LAPTM5/HAVCR2/TBX21/LGALS9C/LGALS9B/FOXP3/PRNP/XCL1/PTPN22/JAK3/CD74
GO:0034341	BP	GO:0034341	response to interferon-gamma	78	0.528066	2.40244	0.000307125	0.000307125	0.00733081	3009	tags=74%, list=30%, signal=53%	GBP5/SLC11A1/BST2/IFNG/GBP1/CYP27B1/GBP4/KYNU/IL12RB1/IRF1/CCL20/MEFV/PARP14/STAT1/FASLG/SOCS1/TLR2/PARP9/IFITM1/RAB20/CCL8/IFITM3/NMI/XCL1/GBP3/CD74/TRIM21/CD47/NLRC5/CIITA/HCK/ZYX/SP100/WAS/NOS2/CD40/CASP1/IRF8/CCL24/LGALS9/GAPDH/GBP6/TNF/RAB43/CCL22/AIF1/CXCL16/SLC26A6/WNT5A/TLR3/NUB1/DAPK3/CD58/CDC42EP2/PTPN2/DAPK1/ACTR2/HSP90AB1
GO:0030183	BP	GO:0030183	B cell differentiation	78	0.507296	2.30795	0.000307125	0.000307125	0.00733081	1507	tags=40%, list=15%, signal=34%	IL11/INHBA/CD79A/CD19/ADGRG3/POU2AF1/NTRK1/MS4A1/RAG1/IL4I1/CD27/ITGB1/FCRL3/SLAMF8/IKZF3/CARD11/TNFSF13B/CLCF1/ITGA4/LGALS1/BAK1/PTPRC/MMP14/IL6/HMGB3/ADA/JAK3/TCIRG1/GPR183/IFNE/IL10
GO:0002224	BP	GO:0002224	toll-like receptor signaling pathway	78	0.468325	2.13065	0.000307125	0.000307125	0.00733081	2186	tags=49%, list=22%, signal=38%	TREM2/RSAD2/CD300LF/IFI35/IRF1/GFI1/LILRA4/CD300A/TLR10/LYN/TNIP3/TLR2/FCRL3/SCIMP/HAVCR2/TLR8/CAV1/PIK3AP1/CYBA/NMI/CTSS/LILRA2/PTPN22/IRF4/TLR1/LY96/OAS1/TLR6/TNFAIP3/IRF7/TICAM1/CD40/IRAK1/TLR7/CD14/FLOT1/TNF/DAB2IP
GO:0051225	BP	GO:0051225	spindle assembly	78	0.447534	2.03606	0.000307125	0.000307125	0.00733081	1475	tags=29%, list=15%, signal=25%	MISP/AURKA/MYBL2/KIF4A/NEK2/NDC80/CDC20/PLK1/KIF23/CCNB2/AURKB/TPX2/ASPM/FBXO5/KIFC1/SPAG5/KIF11/PRC1/RACGAP1/MZT1/HAUS8/KIF15/FLNA
GO:0007052	BP	GO:0007052	mitotic spindle organization	81	0.514546	2.35805	0.000308928	0.000308928	0.00733081	1475	tags=37%, list=15%, signal=32%	MISP/AURKA/MYBL2/DLGAP5/KIF4A/NEK2/NDC80/NUF2/CDC20/PLK1/CCNB1/TTK/KIF23/AURKB/TPX2/CENPE/STMN1/SPC25/TACC3/KIFC1/STIL/BORA/KIF11/PRC1/RACGAP1/PSRC1/MZT1/CENPH/KIF15/FLNA
GO:0045089	BP	GO:0045089	positive regulation of innate immune response	80	0.520433	2.37757	0.000309215	0.000309215	0.00733081	2568	tags=56%, list=25%, signal=42%	AIM2/FPR2/GBP5/ZBP1/ADAM8/LAG3/IFI35/KLRD1/TRIM6/LYN/PLSCR1/CRTAM/PARP9/HAVCR2/TLR8/SH2D1A/SLAMF6/NMI/LILRA2/PVR/NLRC4/IFI16/NLRC5/HCK/CD1D/CLEC7A/FFAR2/TYROBP/HMGB2/IRF7/CD226/MNDA/VAV1/SRC/TRIM5/ZNFX1/PAK1/PAK2/SPI1/HSP90AA1/RAET1G/AKIRIN2/TRIM56/FADD/WNT5A
GO:0051783	BP	GO:0051783	regulation of nuclear division	87	0.496193	2.3073	0.00031027	0.00031027	0.00733081	2055	tags=52%, list=20%, signal=42%	IL1B/IL1A/TRIP13/AURKA/PIWIL2/DLGAP5/NEK2/NDC80/CDC20/PLK1/CCNB1/TTK/BUB1/SPHK1/CDCA2/AURKB/GPR3/MAD2L1/PKMYT1/CDC25C/RAD51AP1/BUB1B/FBXO5/CHEK1/NUSAP1/BORA/CENPF/MKI67/ZWILCH/ZWINT/MTBP/SPDL1/MAD2L2/CAV2/EPGN/XRCC3/RCC1/FBXO43/RB1/CDT1/TGFA/KNTC1/RAD21/ESPL1/KIF20B
GO:0046718	BP	GO:0046718	viral entry into host cell	87	0.418647	1.94671	0.00031027	0.00031027	0.00733081	1653	tags=43%, list=16%, signal=36%	TRIML2/CD80/ITGB6/CDK1/TNFRSF4/ICAM1/ITGA5/TRIM6/CCR5/PLSCR1/ITGB1/CXCR4/ACE2/XPR1/IFITM1/CD86/CTSL/CAV1/GPR15/TRIM22/IFITM3/LGALS1/ITGA2/FCN3/SLAMF1/CD74/PVR/TRIM21/LY6E/SLC3A2/CTSB/CAV2/CLEC5A/CIITA/TRIM59/TFRC/DYNLT1
GO:0097530	BP	GO:0097530	granulocyte migration	86	0.581311	2.69215	0.000311624	0.000311624	0.00733081	1368	tags=48%, list=14%, signal=42%	CXCL5/CXCL6/CXCL8/CXCL11/CXCL1/TREM1/CXCL3/IL1B/CXCL10/CXCL13/IL1A/CXCL9/ADAM8/IL23A/CSF3R/ANXA1/TNFAIP6/EDN2/RAC2/CXCL17/CCL20/PPBP/CXCR1/CXCL2/C5AR1/RHOH/CD300A/FCER1G/C3AR1/MDK/S100A12/ADGRE2/SLAMF8/PIK3CD/CCL8/CCR7/CD177/XCL1/SLAMF1/CD74/ITGB2
GO:0007093	BP	GO:0007093	mitotic cell cycle checkpoint signaling	86	0.499655	2.31399	0.000311624	0.000311624	0.00733081	2236	tags=43%, list=22%, signal=34%	HMGA2/TRIP13/NDC80/PLK1/CCNB1/TTK/BUB1/BLM/CLSPN/CDK1/AURKB/CDC6/MAD2L1/GTSE1/BUB1B/DTL/EME1/TICRR/CHEK1/CENPF/ZWILCH/ORC1/ZWINT/SPDL1/DONSON/MAD2L2/PML/XRCC3/NABP1/BRCA1/BRSK1/CDT1/FANCD2/KNTC1/TIPIN/CHEK2/TOPBP1
GO:0000723	BP	GO:0000723	telomere maintenance	86	0.445514	2.06325	0.000311624	0.000311624	0.00733081	3913	tags=65%, list=39%, signal=40%	NEK2/TERT/BLM/AURKB/PIF1/EXO1/PRKCQ/RAD51/CCNE2/BRCA2/ZNF365/FEN1/DNA2/CCT5/PCNA/PML/XRCC3/RPA3/RECQL4/SP100/SRC/CCNE1/PARP1/POT1/NEK7/PARP3/DKC1/PTGES3/HSP90AA1/NBN/CCT6A/TERC/CCT2/HNRNPA2B1/WRAP53/DCLRE1B/HSP90AB1/CCT4/NOP10/SMC6/SLX4/NABP2/RAD51C/NSMCE2/ACD/CCT8/TCP1/PRKDC/PARN/RPA2/HNRNPC/XRN1/CCT3/TINF2/CCT7/HNRNPU
GO:0140013	BP	GO:0140013	meiotic nuclear division	88	0.617804	2.87707	0.000311818	0.000311818	0.00733081	2041	tags=59%, list=20%, signal=48%	TDRD9/TRIP13/AURKA/MEI1/PIWIL2/KIF18A/NDC80/NUF2/CDC20/PLK1/TTK/BUB1/CKS2/CCNB2/GPR3/TOP2A/NCAPH/RAD51AP1/RAD51/ASPM/BUB1B/PTTG1/FBXO5/RAD54L/MND1/EME1/CCNE2/SGO1/SGO2/MOV10L1/HSF2BP/MYBL1/CDC25B/BRCA2/CCNA1/STAG3/SMC4/BRIP1/PSMC3IP/RMI1/SMC2/SYCP2/BCL2L11/FBXO43/CCNE1/FANCD2/NDC1/FANCA/RNF212/RAD21/TDRKH/ESPL1
GO:0050671	BP	GO:0050671	positive regulation of lymphocyte proliferation	88	0.555756	2.58812	0.000311818	0.000311818	0.00733081	2156	tags=64%, list=21%, signal=50%	IL1B/CD38/IL1A/CD80/FCGR3A/IL23A/CD274/ANXA1/IL2RA/TNFSF4/IL12RB1/IGFBP2/CD70/TNFRSF4/PRKCQ/FCRL3/PDCD1LG2/CARD11/TNFSF13B/CD276/CD86/SASH3/LILRB2/CLCF1/HAVCR2/TNFSF9/FOXP3/IL15/PTPRC/XCL1/CD3E/IL6/ADA/PTPN22/JAK3/SLAMF1/CD74/ZP3/GPR183/RASAL3/TFRC/CD1D/TICAM1/CCDC88B/CD40/IL27RA/CD6/CORO1A/ZAP70/ATAD5/LGALS9/NCKAP1L/WNT3A/EBI3/CD320/PNP
GO:0051250	BP	GO:0051250	negative regulation of lymphocyte activation	88	0.51744	2.40968	0.000311818	0.000311818	0.00733081	2165	tags=61%, list=21%, signal=49%	IDO1/INHBA/CD80/CD274/ANXA1/IL2RA/TNFSF4/CTLA4/LILRB4/LAG3/TIGIT/IRF1/IL4I1/SAMSN1/LILRB1/CD300A/SOCS1/LAX1/TNFRSF21/BLK/SOX11/MDK/LYN/PDCD1LG2/CRTAM/CD86/LILRB2/LAPTM5/HAVCR2/TBX21/LGALS9C/LGALS9B/FOXP3/PRNP/XCL1/HMGB3/PTPN22/JAK3/TBC1D10C/CD74/FGR/IL10/CASP3/TNFAIP3/TYROBP/MNDA/SMAD7/SDC4/LGALS9/NCKAP1L/RUNX3/IL4R/PARP3/GPNMB
GO:0050729	BP	GO:0050729	positive regulation of inflammatory response	88	0.426584	1.98657	0.000311818	0.000311818	0.00733081	2360	tags=51%, list=23%, signal=40%	IDO1/IL1B/PTGS2/SERPINE1/TREM2/OSM/IFNG/ZBP1/ADAM8/IL23A/LILRA5/CAMK2N1/TNFSF4/NKG7/IFI35/IL1RL1/C2CD4A/ALOX5AP/MDK/TLR10/S100A12/TLR2/LGALS1/IL15/CCR7/NMI/TNFSF11/ITGA2/MIR142/IL6/CD47/ZP3/FFAR2/CTSC/CASP1/CCL24/TLR7/GPSM3/ETS1/SUCNR1/TNF/CD28/GRN/PIK3CG/OSMR
GO:0007259	BP	GO:0007259	receptor signaling pathway via JAK-STAT	85	0.410752	1.89822	0.0003125	0.0003125	0.00733081	2387	tags=45%, list=24%, signal=34%	IL24/CSF2/OSM/IFNG/IL23A/TNFSF18/IL7R/PARP14/STAT1/CD300A/SOCS1/LYN/IL31RA/PARP9/STAT4/IL20/CLCF1/CAV1/OCIAD2/IL15/PTPRC/NMI/IL22RA2/IL6/JAK3/SOCS3/IFNE/IL10/IFNAR2/CD40/STAT2/HCLS1/RET/CSF2RA/TNF/CSF2RB/SH2B3/CENPJ
GO:0032946	BP	GO:0032946	positive regulation of mononuclear cell proliferation	89	0.552596	2.57547	0.000312891	0.000312891	0.00733081	2156	tags=63%, list=21%, signal=50%	IL1B/CD38/IL1A/CD80/FCGR3A/IL23A/CD274/ANXA1/IL2RA/TNFSF4/IL12RB1/IGFBP2/CD70/TNFRSF4/PRKCQ/FCRL3/PDCD1LG2/CARD11/TNFSF13B/CD276/CD86/SASH3/LILRB2/CLCF1/HAVCR2/TNFSF9/FOXP3/IL15/PTPRC/XCL1/CD3E/IL6/ADA/PTPN22/JAK3/SLAMF1/CD74/ZP3/GPR183/RASAL3/TFRC/CD1D/TICAM1/CCDC88B/CD40/IL27RA/CD6/CORO1A/ZAP70/ATAD5/LGALS9/NCKAP1L/WNT3A/EBI3/CD320/PNP
GO:0001906	BP	GO:0001906	cell killing	89	0.467302	2.17794	0.000312891	0.000312891	0.00733081	2079	tags=55%, list=21%, signal=44%	CXCL6/TREM1/GNLY/IGHG1/ULBP2/IFNG/GZMB/FCGR3A/IL23A/KLRC1/PRF1/NKG7/LAG3/LYZ/IL12RB1/IL7R/ULBP3/KLRD1/ICAM1/SLAMF7/LILRB1/FCGR1A/S100A12/ULBP1/CRTAM/SERPINB9/HAVCR2/SH2D1A/SLAMF6/B2M/HPRT1/PTPRC/XCL1/RNF19B/PVR/CD1D/CLEC7A/TYROBP/UNC13D/CTSC/CD226/VAV1/NOS2/CORO1A/TUBB/LGALS9/GAPDH/NCKAP1L/GZMM
GO:0032200	BP	GO:0032200	telomere organization	89	0.423939	1.97584	0.000312891	0.000312891	0.00733081	3913	tags=63%, list=39%, signal=39%	NEK2/TERT/BLM/AURKB/PIF1/EXO1/PRKCQ/RAD51/CCNE2/BRCA2/ZNF365/FEN1/DNA2/CCT5/PCNA/PML/XRCC3/RPA3/RECQL4/SP100/SRC/CCNE1/PARP1/POT1/NEK7/PARP3/DKC1/PTGES3/HSP90AA1/NBN/CCT6A/TERC/CCT2/HNRNPA2B1/WRAP53/DCLRE1B/HSP90AB1/CCT4/NOP10/SMC6/SLX4/NABP2/RAD51C/NSMCE2/ACD/CCT8/TCP1/PRKDC/PARN/RPA2/HNRNPC/XRN1/CCT3/TINF2/CCT7/HNRNPU
GO:2001236	BP	GO:2001236	regulation of extrinsic apoptotic signaling pathway	89	0.405774	1.89118	0.000312891	0.000312891	0.00733081	2316	tags=46%, list=23%, signal=36%	CSF2/IL1B/SERPINE1/INHBA/IL1A/ITGA6/EYA4/BCL2L14/TNFRSF12A/TERT/IFI6/BMPR1B/ICAM1/CAV1/TGFBR1/ITM2C/PMAIP1/PTPRC/TNFSF10/PML/SNAI2/TNFAIP3/BCL2L12/BRCA1/HMGB2/SP100/SRC/TMC8/PDIA3/TRAF1/GSTP1/BID/MCL1/RET/GDNF/GPX1/TNF/STK3/RNF34/PAK2/ITGAV
GO:0140375	MF	GO:0140375	immune receptor activity	90	0.501845	2.34335	0.000314663	0.000314663	0.00733081	1326	tags=49%, list=13%, signal=43%	FPR2/CXCR5/FCGR3A/CSF3R/LILRA5/KLRC1/FPR1/IL12RB2/IL2RA/IL12RB1/IL7R/CCRL2/CXCR1/KLRD1/CCR8/F3/IL1RL1/C5AR1/CXCR6/CCR1/IL21R/LILRA4/LILRB1/IL18RAP/FCER1G/C3AR1/LILRB3/CXCR3/FCGR1A/CCR5/CXCR4/IL31RA/LILRA6/LILRB2/FPR3/IL2RB/IL13RA2/CCR7/IL9R/LILRA1/IL2RG/IL22RA2/LILRA2/CD74
GO:0004386	MF	GO:0004386	helicase activity	90	0.457974	2.13849	0.000314663	0.000314663	0.00733081	2362	tags=42%, list=23%, signal=33%	TDRD9/ERCC6L/BLM/PIF1/POLQ/RAD51/DDX60/RAD54L/DDX60L/IFIH1/MOV10L1/RFC4/DSCC1/MCM2/HELZ2/BRIP1/DNA2/DDX58/MCM7/HLTF/MCM5/RECQL4/MCM8/RUVBL1/MCM4/RFC3/MCM6/DDX39A/MCM3/RFC5/RECQL/HELB/DHX58/HELLS/RAD54B/ZNFX1/ZGRF1/NAV2
GO:0006275	BP	GO:0006275	regulation of DNA replication	90	0.429484	2.00546	0.000314663	0.000314663	0.00733081	2967	tags=51%, list=29%, signal=36%	E2F7/CCNA2/BLM/BCAR3/CDK1/CDC6/ESCO2/NUGGC/FBXO5/TICRR/GINS1/RFC4/DSCC1/GINS2/BRCA2/GINS4/DBF4/DONSON/DNA2/PCNA/CDC7/S100A11/GMNN/TIMELESS/JADE2/ACTL6A/RUVBL1/CDT1/RFC3/ATAD5/RFC5/ID3/TIPIN/METTL4/NBN/ZMPSTE24/DBF4B/CCDC88A/GTPBP4/SLFN11/POLE3/TNFAIP1/E2F8/CDK2/SMARCA5/CHRAC1
GO:0016064	BP	GO:0016064	immunoglobulin mediated immune response	91	0.571166	2.6717	0.000314861	0.000314861	0.00733081	2413	tags=66%, list=24%, signal=51%	IGHG3/IGLL5/IGHG4/TREM2/IGHG1/CD19/FCGR3A/IGLC2/IGLC3/IGHA2/IGHD/IGHA1/IGHM/IGLC7/TNFSF4/IGHG2/CD27/IL21R/EXO1/FCER1G/FCGR1A/CFI/C1QB/CLCF1/TBX21/TLR8/FOXP3/B2M/IL13RA2/TRBC2/IL9R/C1QC/BATF/PTPRC/XCL1/TGFB1/CD74/TCIRG1/TRDC/ZP3/MAD2L2/IL10/TFRC/C1QA/TNFSF13/IRF7/CD226/MSH6/CD40/IL27RA/C4B/ATAD5/C2/IL4R/PARP3/TNF/CD28/CSF2RB/NBN/GAPT
GO:1903900	BP	GO:1903900	regulation of viral life cycle	92	0.505861	2.37542	0.000314861	0.000314861	0.00733081	1527	tags=41%, list=15%, signal=35%	CXCL8/HMGA2/TRIML2/APOBEC3A/ISG15/RSAD2/BST2/APOBEC3B/ISG20/OAS2/APOBEC3G/IFIT1/TRIM6/OAS3/MX1/TOP2A/PLSCR1/APOBEC3D/IFIH1/IFITM1/EIF2AK2/SLPI/TRIM22/IFITM3/LGALS1/KPNA2/LAMP3/OASL/APOBEC3F/IFIT5/FCN3/CD74/TRIM21/LY6E/IFI16/OAS1/CIITA/TRIM59
GO:0000086	BP	GO:0000086	G2/M transition of mitotic cell cycle	91	0.440579	2.06086	0.000314861	0.000314861	0.00733081	2542	tags=45%, list=25%, signal=34%	HMGA2/AURKA/KIF14/MELK/FOXM1/PLK1/CCNB1/CCNA2/BLM/CLSPN/CDK1/AURKB/CDC6/PKMYT1/CDC25C/FBXO5/DTL/TICRR/CHEK1/CENPF/GPR132/CDC25A/CDC25B/ORC1/DONSON/CDC7/SKP2/NABP1/BRCA1/CDK14/BRSK1/CIT/RAD21/CHEK2/MASTL/TOPBP1/MIIP/TAF2/NBN/CDK4/DBF4B
GO:0044409	BP	GO:0044409	entry into host	91	0.437019	2.04421	0.000314861	0.000314861	0.00733081	1985	tags=47%, list=20%, signal=38%	CXCL8/TRIML2/CD80/ITGB6/CDK1/TNFRSF4/ICAM1/ITGA5/TRIM6/CCR5/PLSCR1/ITGB1/CXCR4/ACE2/XPR1/IFITM1/CD86/CTSL/CAV1/GPR15/TRIM22/IFITM3/LGALS1/ITGA2/FCN3/SLAMF1/CD74/PVR/TRIM21/LY6E/FUCA2/SLC3A2/CTSB/CAV2/CLEC5A/CIITA/TRIM59/TFRC/DYNLT1/SRC/SELPLG/LGALS9/SLC1A5
GO:0045335	CC	GO:0045335	phagocytic vesicle	91	0.43509	2.03519	0.000314861	0.000314861	0.00733081	1921	tags=40%, list=19%, signal=32%	ATP6V0D2/SLC11A1/GNLY/ADAM8/CLEC4E/ANXA3/RAC2/TAP1/SYT7/RAB31/NCF1/TLR2/SCIMP/NCF2/TAP2/RAB20/CYBB/B2M/RAB39A/CYBA/CTSS/RAB32/TLR1/SLAMF1/TCIRG1/PLD4/TLR6/FMNL1/ZYX/RAB8B/TAPBP/WAS/PDIA3/CORO1A/ATG5/TLR7
GO:0019724	BP	GO:0019724	B cell mediated immunity	93	0.577128	2.71735	0.000316156	0.000316156	0.00733081	2413	tags=67%, list=24%, signal=51%	IGHG3/IGLL5/IGHG4/TREM2/IGHG1/CD19/FCGR3A/IGLC2/IGLC3/IGHA2/IGHD/IGHA1/IGHM/IGLC7/TNFSF4/IGHG2/CD70/CD27/IL21R/EXO1/FCER1G/SLA2/FCGR1A/CFI/C1QB/CLCF1/TBX21/TLR8/FOXP3/B2M/IL13RA2/TRBC2/IL9R/C1QC/BATF/PTPRC/XCL1/TGFB1/CD74/TCIRG1/TRDC/ZP3/MAD2L2/IL10/TFRC/C1QA/TNFSF13/IRF7/CD226/MSH6/CD40/IL27RA/C4B/ATAD5/C2/IL4R/PARP3/TNF/CD28/CSF2RB/NBN/GAPT
GO:0000781	CC	GO:0000781	chromosome, telomeric region	93	0.418449	1.97023	0.000316156	0.000316156	0.00733081	3321	tags=52%, list=33%, signal=35%	TERT/BLM/CDK1/PIF1/RAD51AP1/RAD51/CHEK1/MCM2/BRCA2/ORC1/FEN1/DNA2/PCNA/CBX3/PML/XRCC3/MCM7/LRIF1/NABP1/MCM5/RECQL4/SP100/MCM4/PARP1/MCM6/POT1/MCM3/CHEK2/PTGES3/NBN/POLD1/TERC/ALYREF/LRWD1/HAT1/HNRNPA2B1/SMCHD1/WRAP53/CDK2/DCLRE1B/SSB/SMC6/SLX4/NABP2/KDM1A/CBX1/NSMCE2/ACD
GO:0002687	BP	GO:0002687	positive regulation of leukocyte migration	93	0.399082	1.87904	0.000316156	0.000316156	0.00733081	2385	tags=52%, list=24%, signal=40%	CXCL8/FPR2/CXCL10/SERPINE1/CXCL13/TREM2/IL1A/ADAM8/IL23A/VEGFC/TNFSF18/EDN2/RAC2/CXCL17/CCL20/C5AR1/ICAM1/CCR1/C3AR1/MDK/BDKRB1/ITGA4/CCL8/VEGFA/CCR7/MMP14/XCL1/ITGA2/IL6/SLAMF1/CD74/CD47/ZP3/ADAM10/PGF/CCL24/LGALS9/P2RX4/GPSM3/NCKAP1L/DOCK8/TNF/TNFSF14/OXSR1/SPI1/PTK2/DNM1L/AIF1
GO:0019079	BP	GO:0019079	viral genome replication	94	0.48715	2.29866	0.000316957	0.000316957	0.00733081	2753	tags=51%, list=27%, signal=37%	CXCL8/HMGA2/APOBEC3A/ISG15/RSAD2/BST2/APOBEC3B/ISG20/OAS2/APOBEC3G/IFIT1/CXCR6/TRIM6/OAS3/MX1/TOP2A/PLSCR1/APOBEC3D/IFIH1/IFITM1/EIF2AK2/SLPI/CCL8/IFITM3/OASL/IFI27/APOBEC3F/IFIT5/DEK/IFI16/OAS1/RAB29/CTBP2/APOBEC3C/ATG5/PARP10/HSPA8/TNF/ZNFX1/FAM111A/CD28/BANF1/HACD3/ADAR/ZC3HAV1/PPIB/EIF2AK4/SRPK2
GO:0008037	BP	GO:0008037	cell recognition	94	0.382579	1.80523	0.000316957	0.000316957	0.00733081	1907	tags=43%, list=19%, signal=35%	FOLR3/IGHG3/DSCAM/IGLL5/IGHG4/TREM2/IGHG1/LY6K/IGLC2/IGLC3/IGHA2/IGHD/IGHA1/IGHM/IGLC7/ZAN/PAEP/PRF1/IGHG2/TNFRSF21/CXCR4/CRTAM/HAVCR2/CNTNAP2/CCR7/TRBC2/SPESP1/FCN3/CCT5/MSN/TRDC/ZP3/CASP3/CLEC7A/CD5/CD226/CD6/B4GALT1/C4B/ATP8B3
GO:0045580	BP	GO:0045580	regulation of T cell differentiation	95	0.432198	2.04255	0.000317158	0.000317158	0.00733081	2089	tags=53%, list=21%, signal=42%	IFNG/CD80/ADAM8/IL23A/ANXA1/IL2RA/TNFSF4/CTLA4/LILRB4/LAG3/RAG1/IL12RB1/IRF1/IL4I1/IL7R/ZNF683/CD27/RHOH/SOCS1/TOX/MDK/CRTAM/CARD11/CD86/SASH3/LILRB2/DUSP10/TBX21/CD2/TNFSF9/FOXP3/CD83/IL15/PTPRC/ADA/JAK3/IRF4/CD74/NLRP3/VNN1/CAMK4/SMAD7/FANCD2/SOX4/ZAP70/LGALS9/FANCA/NCKAP1L/RUNX3/IL4R
GO:0000910	BP	GO:0000910	cytokinesis	95	0.400804	1.89418	0.000317158	0.000317158	0.00733081	1276	tags=25%, list=13%, signal=22%	CXCR5/CEP55/AURKA/KIF14/KIF4A/E2F7/PLK1/ANLN/KIF23/AURKB/CDC6/KIF20A/ECT2/CENPA/STMN1/KLHL13/NUSAP1/PRC1/CDC25B/BRCA2/PLK4/RACGAP1/CKAP2/RHOC
GO:0000776	CC	GO:0000776	kinetochore	96	0.560603	2.65418	0.00031746	0.00031746	0.00733081	1103	tags=38%, list=11%, signal=34%	NEK2/ERCC6L/KIF18A/NDC80/SKA1/NUF2/PLK1/KIF2C/CENPI/CCNB1/BIRC5/TTK/KNL1/BUB1/HJURP/AURKB/MAD2L1/SKA3/CENPW/SPC24/CENPA/CENPK/CENPE/BUB1B/SPC25/SGO1/SGO2/CENPF/SPAG5/CENPN/SKA2/ZWILCH/CENPQ/ZWINT/MTBP/SPDL1
GO:0046631	BP	GO:0046631	alpha-beta T cell activation	96	0.497132	2.35368	0.00031746	0.00031746	0.00733081	2314	tags=60%, list=23%, signal=47%	RSAD2/IFNG/CD80/IL23A/CD274/ANXA1/TNFSF4/NKG7/LILRB4/IL12RB1/IRF1/EOMES/ZNF683/HSPH1/LILRB1/CD300A/SOCS1/TOX/PRKCQ/CRTAM/CD86/SASH3/TBX21/CTSL/ELF4/CLEC4A/LGALS9C/LGALS9B/SLAMF6/FOXP3/CD83/IL15/BATF/PTPRC/XCL1/CD3E/IL6/ADA/PTPN22/JAK3/IRF4/NLRP3/TCIRG1/GPR183/RASAL3/ITK/ENTPD7/SMAD7/ZAP70/LGALS9/NCKAP1L/RUNX3/IL4R/EBI3/PNP/LY9/CD28/TWSG1
GO:0002706	BP	GO:0002706	regulation of lymphocyte mediated immunity	96	0.467024	2.21113	0.00031746	0.00031746	0.00733081	2396	tags=57%, list=24%, signal=44%	IL1B/TREM2/RSAD2/IL23A/KLRC1/TNFSF4/LILRB4/LAG3/IL12RB1/IL4I1/IL7R/KLRD1/LILRB1/CRTAM/SERPINB9/SASH3/CLCF1/HAVCR2/TBX21/SH2D1A/CD96/SLAMF6/FOXP3/B2M/PTPRC/XCL1/TGFB1/IL6/TNFRSF1B/SLAMF1/PVR/NLRP3/ZP3/MAD2L2/IL10/TFRC/CD1D/TNFSF13/CD226/WAS/VAV1/CD40/IL27RA/SMAD7/ATAD5/LGALS9/NCKAP1L/PARP3/TNF/DENND1B/ARID5A/CD28/ARRB2/GFER/RAET1G
GO:0050864	BP	GO:0050864	regulation of B cell activation	97	0.659488	3.1271	0.000317561	0.000317561	0.00733081	2136	tags=68%, list=21%, signal=54%	IGHG3/CD38/INHBA/IGLL5/IGHG4/IGHG1/CD19/MZB1/IGLC2/IGLC3/IGHA2/IGHD/IGHA1/IGHM/IGLC7/TNFSF4/CTLA4/IL4I1/SAMSN1/IGHG2/CD22/TNFRSF4/CD27/CD300A/TNFRSF21/BLK/LYN/THEMIS2/FCRL3/SLAMF8/IKZF3/CARD11/TNFSF13B/SASH3/LAPTM5/CLCF1/TBX21/FOXP3/TRBC2/PTPRC/MMP14/TGFB1/IL6/HMGB3/ADA/TBC1D10C/CD74/TRDC/MAD2L2/GPR183/IL10/TFRC/TNFSF13/CASP3/TNFAIP3/TYROBP/TICAM1/MNDA/CD40/IL27RA/ATAD5/NFAM1/NCKAP1L/WNT3A/CD320/…
GO:0070665	BP	GO:0070665	positive regulation of leukocyte proliferation	97	0.538781	2.55474	0.000317561	0.000317561	0.00733081	2385	tags=66%, list=24%, signal=51%	CSF2/IL1B/CD38/IL1A/BST2/CD80/FCGR3A/IL23A/CD274/ANXA1/IL2RA/TNFSF4/IL12RB1/IGFBP2/CD70/TNFRSF4/LYN/PRKCQ/FCRL3/PDCD1LG2/CARD11/TNFSF13B/CD276/CD86/SASH3/LILRB2/CLCF1/HAVCR2/TNFSF9/FOXP3/IL15/PTPRC/XCL1/CD3E/IL6/ADA/PTPN22/JAK3/SLAMF1/CD74/ZP3/GPR183/RASAL3/TFRC/CD1D/TICAM1/CCDC88B/CD40/IL27RA/CD6/CORO1A/ZAP70/ATAD5/LGALS9/NCKAP1L/WNT3A/EBI3/CD320/CSF2RA/PNP/CD28/CSF2RB/PTK2/AIF1
GO:0042581	CC	GO:0042581	specific granule	98	0.414318	1.96749	0.000317561	0.000317561	0.00733081	1504	tags=36%, list=15%, signal=31%	FOLR3/OLR1/FPR2/CXCL1/FCAR/PLAUR/ADAM8/ADGRG3/PLAU/ANXA3/LYZ/GPR84/CD53/C3AR1/LCN2/SLC2A3/TRPM2/SLPI/CYBB/MMP25/B2M/CLEC12A/ITGAL/RAP2B/CD177/CYBA/GSDMD/CHIT1/TNFRSF1B/OSCAR/ITGB2/CD47/CTSZ/CLEC5A/ADAM10
GO:0002822	BP	GO:0002822	regulation of adaptive immune response based on somatic recombination of immune receptors built from immunoglobulin superfamily domains	99	0.49607	2.3575	0.00032	0.00032	0.00733081	2278	tags=57%, list=23%, signal=44%	IL1B/TREM2/SLC11A1/RSAD2/CD80/IL23A/CD274/KLRC1/ANXA1/TNFSF4/LILRB4/IL12RB1/IL4I1/IL7R/KLRD1/IL1RL1/LILRB1/PRKCQ/TNFSF13B/SASH3/CLCF1/HAVCR2/TBX21/FOXP3/B2M/PTPRC/XCL1/TGFB1/IL6/ADA/JAK3/TNFRSF1B/SLAMF1/PVR/NLRP3/ZP3/MAD2L2/IL10/TFRC/CD1D/TNFSF13/TNFAIP3/CLEC7A/CD226/WAS/CD40/IL27RA/SMAD7/ATAD5/NCKAP1L/IL4R/PARP3/TNF/DENND1B/ARID5A/CD28
GO:1902850	BP	GO:1902850	microtubule cytoskeleton organization involved in mitosis	99	0.478317	2.27314	0.00032	0.00032	0.00733081	1653	tags=38%, list=16%, signal=32%	MISP/AURKA/MYBL2/DLGAP5/KIF4A/NEK2/NDC80/NUF2/CDC20/PLK1/CCNB1/TTK/KIF23/AURKB/MAD2L1/CENPA/TPX2/CENPE/ITGB1/STMN1/SPC25/TACC3/KIFC1/STIL/NUSAP1/BORA/PAX6/KIF11/PRC1/RACGAP1/PSRC1/SPDL1/MZT1/CENPH/KIF15/FLNA/RCC1/DYNLT1
GO:0044839	BP	GO:0044839	cell cycle G2/M phase transition	99	0.453333	2.1544	0.00032	0.00032	0.00733081	2542	tags=46%, list=25%, signal=35%	HMGA2/AURKA/KIF14/MELK/FOXM1/NDC80/PLK1/CCNB1/CCNA2/BLM/CCNB2/CLSPN/CDK1/AURKB/CDC6/PKMYT1/CDC25C/FBXO5/DTL/TICRR/CHEK1/CENPF/DYRK3/GPR132/CDC25A/CDC25B/ORC1/DONSON/CDC7/SKP2/NABP1/BRCA1/ATF5/CDK14/BRSK1/ATAD5/CIT/RAD21/CHEK2/MASTL/TOPBP1/MIIP/TAF2/NBN/CDK4/DBF4B
GO:1903046	BP	GO:1903046	meiotic cell cycle process	100	0.602426	2.86769	0.000322685	0.000322685	0.00733081	2041	tags=57%, list=20%, signal=46%	TDRD9/TRIP13/AURKA/MEI1/PIWIL2/KIF18A/NDC80/NUF2/CDC20/PLK1/TTK/BUB1/CKS2/CCNB2/GPR3/TOP2A/NCAPH/CDC25C/RAD51AP1/RAD51/ASPM/BUB1B/PTTG1/FBXO5/RAD54L/MND1/EME1/CCNE2/SGO1/SGO2/MOV10L1/HSF2BP/MYBL1/CDC25A/CDC25B/BRCA2/CCNA1/STAG3/SMC4/BRIP1/EDNRA/PSMC3IP/RMI1/SMC2/SYCP2/BCL2L11/FBXO43/MSH6/CCNE1/FANCD2/NDC1/NCAPD2/FANCA/RNF212/RAD21/TDRKH/ESPL1
GO:0000779	CC	GO:0000779	condensed chromosome, centromeric region	100	0.552659	2.63079	0.000322685	0.000322685	0.00733081	1103	tags=37%, list=11%, signal=33%	NEK2/ERCC6L/KIF18A/NDC80/SKA1/NUF2/PLK1/NCAPG/KIF2C/CENPI/CCNB1/BIRC5/TTK/KNL1/BUB1/HJURP/AURKB/MAD2L1/SKA3/CENPW/SPC24/CENPA/CENPK/CENPE/BUB1B/SPC25/SGO1/SGO2/CENPF/SPAG5/CENPN/SKA2/ZWILCH/CENPQ/ZWINT/MTBP/SPDL1
GO:0042129	BP	GO:0042129	regulation of T cell proliferation	100	0.52781	2.5125	0.000322685	0.000322685	0.00733081	2165	tags=61%, list=21%, signal=48%	IDO1/IL1B/IL1A/CD80/IL23A/CD274/TNFSF18/ANXA1/IL2RA/TNFSF4/CTLA4/RAC2/LILRB4/IL12RB1/IRF1/IL4I1/IGFBP2/CD70/LILRB1/TNFRSF21/PRKCQ/PDCD1LG2/CRTAM/CARD11/TNFSF13B/CD276/CD86/SASH3/LILRB2/HAVCR2/LGALS9C/TNFSF9/LGALS9B/FOXP3/IL15/PTPRC/PRNP/XCL1/CD3E/IL6/PTPN22/JAK3/TNFRSF1B/SLAMF1/ZP3/IL10/RASAL3/TFRC/CD1D/CASP3/CCDC88B/IL27RA/CD6/CORO1A/ZAP70/SDC4/LGALS9/NCKAP1L/EBI3/PNP/GPNMB
GO:0050777	BP	GO:0050777	negative regulation of immune response	100	0.483031	2.29934	0.000322685	0.000322685	0.00733081	2381	tags=60%, list=24%, signal=46%	ISG15/TREM2/KLRC1/ANXA1/TNFSF4/CTLA4/LILRB4/IL4I1/SAMSN1/IL7R/KLRD1/PARP14/IL1RL1/USP18/LILRB1/OAS3/CD300A/PDCD1/LYN/SLAMF8/SERPINB9/DUSP10/HAVCR2/TBX21/CD96/FOXP3/IL13RA2/LYAR/PTPRC/NMI/XCL1/NLRC3/JAK3/SLAMF1/FGR/TRIM21/IFI16/OAS1/NLRC5/SAMHD1/IL10/HCK/TNFAIP3/IL27RA/SRC/STAT2/SMAD7/LGALS9/CD84/NCKAP1L/IL4R/PARP3/DHX58/GPX1/GRN/ARRB2/YES1/SPI1/GFER/BANF1
GO:0002833	BP	GO:0002833	positive regulation of response to biotic stimulus	100	0.469325	2.2341	0.000322685	0.000322685	0.00733081	2568	tags=55%, list=25%, signal=41%	AIM2/FPR2/GBP5/ZBP1/ADAM8/CD274/LAG3/IFI35/KLRD1/TRIM6/LYN/PLSCR1/DDX60/CD180/SCIMP/CRTAM/PARP9/HAVCR2/TLR8/SH2D1A/SLAMF6/OASL/CYBA/NMI/LILRA2/PVR/NLRC4/LY96/IFI16/NLRC5/HCK/CD1D/CLEC7A/FFAR2/TYROBP/HMGB2/IRF7/CD226/MNDA/VAV1/SRC/DHX58/TRIM5/ZNFX1/PAK1/PAK2/GRN/SPI1/HSP90AA1/RAET1G/AKIRIN2/LY86/TRIM56/FADD/WNT5A
GO:1902107	BP	GO:1902107	positive regulation of leukocyte differentiation	100	0.4297	2.04548	0.000322685	0.000322685	0.00733081	2203	tags=54%, list=22%, signal=43%	TREM2/IFNG/CD80/ADAM8/IL23A/ANXA1/IL2RA/TNFSF4/LILRB4/RAG1/IL12RB1/IL4I1/IL7R/CD27/RHOH/CCR1/SOCS1/TOX/MDK/CD86/SASH3/LILRB2/DUSP10/IL20/TNFSF9/FOXP3/CD83/IL15/PTPRC/MMP14/TGFB1/TNFSF11/ADA/CD74/NLRP3/IL10/EVI2B/VNN1/TYROBP/TRIB1/CASP8/RB1/GPR68/IL15RA/SOX4/ZAP70/LGALS9/HCLS1/NCKAP1L/RUNX3/IL4R/PNP/TNF/ROR2
GO:1903708	BP	GO:1903708	positive regulation of hemopoiesis	100	0.4297	2.04548	0.000322685	0.000322685	0.00733081	2203	tags=54%, list=22%, signal=43%	TREM2/IFNG/CD80/ADAM8/IL23A/ANXA1/IL2RA/TNFSF4/LILRB4/RAG1/IL12RB1/IL4I1/IL7R/CD27/RHOH/CCR1/SOCS1/TOX/MDK/CD86/SASH3/LILRB2/DUSP10/IL20/TNFSF9/FOXP3/CD83/IL15/PTPRC/MMP14/TGFB1/TNFSF11/ADA/CD74/NLRP3/IL10/EVI2B/VNN1/TYROBP/TRIB1/CASP8/RB1/GPR68/IL15RA/SOX4/ZAP70/LGALS9/HCLS1/NCKAP1L/RUNX3/IL4R/PNP/TNF/ROR2
GO:0002700	BP	GO:0002700	regulation of production of molecular mediator of immune response	101	0.435374	2.07556	0.00032457	0.00032457	0.00733081	2278	tags=53%, list=23%, signal=42%	IL1B/RSAD2/BST2/MZB1/TNFSF4/LILRB4/CD22/TNFRSF4/TRIM6/LILRB1/FCRL3/SCIMP/SLC7A5/CD86/SASH3/LAPTM5/CLCF1/TBX21/CD96/FOXP3/B2M/IL13RA2/PTPRC/XCL1/TGFB1/IL6/PTPN22/JAK3/TNFRSF1B/SLAMF1/CD74/NLRP3/DDX58/MAD2L2/IL10/TFRC/TNFSF13/CLEC7A/FFAR2/CD244/TGFB3/CD226/TICAM1/CD40/IL27RA/SMAD7/ATG5/ATAD5/IL4R/PARP3/TNF/DENND1B/ARID5A/CD28
GO:0000922	CC	GO:0000922	spindle pole	101	0.415828	1.98237	0.00032457	0.00032457	0.00733081	1324	tags=27%, list=13%, signal=23%	MISP/AURKA/DLGAP5/NEK2/CKAP2L/CDC20/PLK1/CCNB1/AURKB/CDC6/MAD2L1/TPX2/ASPM/TACC3/SGO1/CENPF/AUNIP/SPAG5/KIF11/PRC1/CDC25B/PLK4/PSRC1/SPDL1/POC1A/CKAP2/HAUS8
GO:0000724	BP	GO:0000724	double-strand break repair via homologous recombination	104	0.505111	2.42361	0.000325627	0.000325627	0.00733081	3589	tags=68%, list=36%, signal=44%	BLM/CDC45/POLQ/RAD51AP1/RAD51/XRCC2/RAD54L/CHEK1/AUNIP/GINS2/MCM2/BRCA2/SFR1/GINS4/FANCB/ZNF365/FEN1/RMI1/RMI2/MRGBP/CDC7/MAD2L2/SAMHD1/XRCC3/MCM7/PARPBP/NABP1/TIMELESS/RPA3/TONSL/BRCA1/MCM5/RECQL4/ACTL6A/MCM8/RUVBL1/WAS/MCM4/ACTB/PARP1/MCM6/MCM3/RAD21/RECQL/HELB/RAD54B/MORF4L2/YEATS4/MMS22L/NBN/MCMDC2/RBBP8/KDM4D/REC8/SMCHD1/WRAP53/GEN1/ACTR2/PALB2/SMC6/SLX4/NABP2/KDM1A/RAD51C/MORF4L1/NSMCE2/RFW…
GO:0005125	MF	GO:0005125	cytokine activity	103	0.543387	2.60217	0.000326264	0.000326264	0.00733081	1285	tags=51%, list=13%, signal=45%	CXCL5/CXCL6/CXCL8/CSF3/IL24/CXCL11/CSF2/SPP1/CXCL1/CXCL3/IL1B/CXCL10/IL11/INHBA/CXCL13/OSM/IL1A/CXCL9/IFNG/IL23A/TNFSF18/TNFSF4/WNT9A/CCL20/PPBP/CXCL2/CD70/IL36A/SECTM1/NRG1/IL32/AREG/FASLG/WNT2/TNFSF13B/IL20/CLCF1/TNFSF9/BMP1/WNT7A/CCL8/BMP2/GDF6/VEGFA/BMP8A/IL15/TNFSF10/XCL1/TGFB1/TNFSF11/LTB/IL6/TIMP1
GO:0072686	CC	GO:0072686	mitotic spindle	103	0.43738	2.09452	0.000326264	0.000326264	0.00733081	1052	tags=25%, list=10%, signal=23%	MISP/AURKA/DCDC2/CKAP2L/KIF18A/SKA1/PLK1/KIF23/CDK1/AURKB/CDC6/MAD2L1/ECT2/SKA3/KIF18B/TPX2/CENPE/ASPM/PTPN7/TACC3/KIFC1/NUSAP1/SPAG5/KIF11/PRC1/RACGAP1
GO:0052126	BP	GO:0052126	movement in host environment	103	0.40767	1.95225	0.000326264	0.000326264	0.00733081	2468	tags=49%, list=24%, signal=37%	CXCL8/TRIML2/CD80/ITGB6/CDK1/TNFRSF4/ICAM1/ITGA5/TRIM6/CCR5/PLSCR1/ITGB1/CXCR4/ACE2/XPR1/IFITM1/CD86/CTSL/CAV1/GPR15/TRIM22/IFITM3/LGALS1/ITGA2/FCN3/SLAMF1/CD74/PVR/TRIM21/LY6E/FUCA2/SLC3A2/CTSB/CAV2/CLEC5A/CIITA/TRIM59/TFRC/DYNLT1/SRC/SELPLG/LGALS9/SLC1A5/ZNF639/TRIM5/VPS37B/ITGAV/F11R/BSG/ITGB7
GO:0000725	BP	GO:0000725	recombinational repair	105	0.501092	2.41053	0.000326477	0.000326477	0.00733081	3589	tags=68%, list=36%, signal=44%	BLM/CDC45/POLQ/RAD51AP1/RAD51/XRCC2/RAD54L/CHEK1/AUNIP/GINS2/MCM2/BRCA2/SFR1/GINS4/FANCB/ZNF365/FEN1/RMI1/RMI2/MRGBP/CDC7/MAD2L2/SAMHD1/XRCC3/MCM7/PARPBP/NABP1/TIMELESS/RPA3/TONSL/BRCA1/MCM5/RECQL4/ACTL6A/MCM8/RUVBL1/WAS/MCM4/ACTB/PARP1/MCM6/MCM3/RAD21/RECQL/HELB/RAD54B/MORF4L2/YEATS4/MMS22L/NBN/MCMDC2/RBBP8/KDM4D/REC8/SMCHD1/WRAP53/GEN1/ACTR2/PALB2/SMC6/SLX4/NABP2/KDM1A/RAD51C/MORF4L1/NSMCE2/RFW…
GO:0050792	BP	GO:0050792	regulation of viral process	106	0.484372	2.32991	0.000329272	0.000329272	0.00733081	2432	tags=50%, list=24%, signal=38%	CXCL8/HMGA2/TRIML2/APOBEC3A/ISG15/RSAD2/BST2/APOBEC3B/ISG20/OAS2/APOBEC3G/IFIT1/STAT1/TRIM6/OAS3/MX1/TOP2A/PLSCR1/CXCR4/APOBEC3D/IFIH1/IFITM1/EIF2AK2/SLPI/TRIM22/IFITM3/LGALS1/KPNA2/LAMP3/OASL/APOBEC3F/IFIT5/FCN3/CD74/TRIM21/LY6E/IFI16/OAS1/CIITA/TRIM59/DYNLT1/APOBEC3C/ATG5/LGALS9/PARP10/TNF/TRIM5/ZNFX1/FAM111A/CD28/VPS37B/BANF1/HACD3
GO:0070820	CC	GO:0070820	tertiary granule	106	0.453992	2.18377	0.000329272	0.000329272	0.00733081	1805	tags=44%, list=18%, signal=37%	FOLR3/OLR1/FPR2/CXCL1/FCAR/SLC11A1/ADGRE3/MMP9/ADAM8/ITGAX/PLAU/TNFAIP6/MGAM/FPR1/LYZ/PPBP/GPR84/SIGLEC14/CD300A/CD53/FCER1G/FTH1/CLEC4C/SLC2A3/TRPM2/LILRB2/CYBB/B2M/CLEC12A/RAP2B/CD177/CYBA/CTSS/GSDMD/CHIT1/TBC1D10C/OSCAR/TCIRG1/ITGB2/CD47/CLEC5A/ADAM10/LAIR1/CANT1/GAA/CHRNB4/NRAS
GO:0090207	BP	GO:0090207	regulation of triglyceride metabolic process	28	-0.616831	-2.03586	0.000330251	0.000330251	0.00733081	888	tags=36%, list=9%, signal=33%	FITM2/APOE/ABHD5/RGN/GPLD1/PLIN5/AADAC/DGAT2/SERPINA12/THRSP
GO:0002695	BP	GO:0002695	negative regulation of leukocyte activation	107	0.481512	2.31781	0.000331016	0.000331016	0.00733081	2165	tags=57%, list=21%, signal=45%	IDO1/INHBA/CD80/CD300LF/CD274/ANXA1/IL2RA/TNFSF4/CTLA4/LILRB4/LAG3/TIGIT/IRF1/IL4I1/SAMSN1/LILRB1/CD300A/SOCS1/LAX1/TNFRSF21/BLK/SOX11/MDK/LYN/PDCD1LG2/CRTAM/IL31RA/CD86/LILRB2/LAPTM5/HAVCR2/TBX21/LGALS9C/CNR2/LGALS9B/FOXP3/CST7/IL13RA2/PTPRC/PRNP/XCL1/HMGB3/PTPN22/JAK3/TBC1D10C/CD74/FGR/IL10/CASP3/TNFAIP3/TYROBP/MNDA/SMAD7/SDC4/LGALS9/CD84/NCKAP1L/RUNX3/IL4R/PARP3/GPNMB
GO:1901991	BP	GO:1901991	negative regulation of mitotic cell cycle phase transition	107	0.443879	2.13666	0.000331016	0.000331016	0.00733081	2236	tags=41%, list=22%, signal=32%	HMGA2/INHBA/TRIP13/NDC80/E2F7/PLK1/CCNB1/TTK/BUB1/BLM/CLSPN/CDK1/AURKB/CDC6/MAD2L1/GTSE1/BUB1B/FBXO5/DTL/TICRR/CHEK1/CENPF/GPR132/ZWILCH/ORC1/ZWINT/SPDL1/DONSON/MIR29A/MAD2L2/PML/XRCC3/NABP1/RBL1/BRCA1/BRSK1/RB1/CDT1/KNTC1/RAD21/CDK2AP2/GPNMB/CHEK2/TOPBP1
GO:0002221	BP	GO:0002221	pattern recognition receptor signaling pathway	107	0.432567	2.08221	0.000331016	0.000331016	0.00733081	2186	tags=46%, list=22%, signal=36%	TREM2/RSAD2/CD300LF/CLEC4E/IFI35/IRF1/GFI1/SLC15A3/LILRA4/OAS3/CD300A/TLR10/LYN/TNIP3/TLR2/DDX60/FCRL3/SCIMP/IFIH1/HAVCR2/TLR8/CAV1/PIK3AP1/OASL/CYBA/NMI/CTSS/LILRA2/PTPN22/IRF4/TLR1/LY96/DDX58/OAS1/SLC15A2/TLR6/TNFAIP3/CLEC7A/FFAR2/IRF7/TICAM1/CD40/IRAK1/TLR7/CD14/FLOT1/DHX58/TNF/DAB2IP
GO:0048730	BP	GO:0048730	epidermis morphogenesis	26	-0.61009	-1.98222	0.000331071	0.000331071	0.00733081	1313	tags=54%, list=13%, signal=47%	BCL2/GLI2/ATP7A/TGM3/KLF4/FGFR2/SOSTDC1/FGF7/FGF10/IGFBP5/KRT27/FLG2/KRT25/KRT71
GO:0006959	BP	GO:0006959	humoral immune response	108	0.53414	2.57724	0.000331126	0.000331126	0.00733081	1468	tags=52%, list=15%, signal=45%	CXCL5/CXCL6/CXCL8/CXCL11/CXCL1/TREM1/CXCL3/IGHG3/IL1B/CXCL10/IGLL5/IGHG4/CXCL13/TREM2/SLC11A1/CXCL9/GNLY/IGHG1/IFNG/IGLC2/IGLC3/IGHA2/IGHD/IGHA1/IGHM/POU2AF1/PAX5/IGLC7/MS4A1/LYZ/IGHG2/PPBP/CXCL2/JCHAIN/EXO1/CFB/TNFRSF21/PDCD1/S100A12/CFI/C1QB/PSMB10/SH2D1A/SLPI/CD83/CCR7/TRBC2/C1QC/PTPRC/POU2F2/FCN3/IL6/TRDC/ZP3/GPR183/IFNE
GO:0022408	BP	GO:0022408	negative regulation of cell-cell adhesion	108	0.381169	1.83915	0.000331126	0.000331126	0.00733081	1326	tags=36%, list=13%, signal=32%	IDO1/CD80/CD274/ANXA1/IL2RA/TNFSF4/CTLA4/LILRB4/LAG3/TIGIT/IRF1/IL4I1/LILRB1/CD300A/SOCS1/LAX1/TNFRSF21/MDK/PDCD1LG2/CRTAM/CD86/LILRB2/LAPTM5/HAVCR2/TBX21/FXYD5/LGALS9C/LGALS9B/FOXP3/BMP2/VEGFA/PRNP/XCL1/EPCAM/TGFB1/SERPINE2/PTPN22/JAK3/CD74
GO:0000075	BP	GO:0000075	cell cycle checkpoint signaling	109	0.477898	2.3091	0.000331675	0.000331675	0.00733081	1846	tags=37%, list=18%, signal=30%	HMGA2/TRIP13/NDC80/PLK1/CCNB1/TTK/BUB1/BLM/CLSPN/CDK1/AURKB/CDC6/MAD2L1/GTSE1/CDC45/BUB1B/DTL/EME1/TICRR/CHEK1/CENPF/ZWILCH/ORC1/ZWINT/SPDL1/BRIP1/WDR76/DONSON/DNA2/MAD2L2/PML/XRCC3/NABP1/TIMELESS/FBXO6/BRCA1/BRSK1/CDT1/E2F1/FANCD2
GO:0051302	BP	GO:0051302	regulation of cell division	109	0.367603	1.77618	0.000331675	0.000331675	0.00733081	1052	tags=27%, list=10%, signal=24%	IL1B/OSM/IL1A/FGF5/CXCR5/VEGFC/AURKA/KIF14/E2F7/PLK1/PPBP/KIF23/BLM/AURKB/CDC6/KIF20A/ECT2/ORC6/KIF18B/MDK/ASPM/KLHL13/PAX6/PRC1/CDC25B/BRCA2/PLK4/VEGFA/RACGAP1
GO:0002819	BP	GO:0002819	regulation of adaptive immune response	110	0.491783	2.37624	0.000332889	0.000332889	0.00733081	2278	tags=56%, list=23%, signal=44%	IL1B/TREM2/SLC11A1/RSAD2/CD80/IL23A/CD274/KLRC1/ANXA1/TNFSF4/LILRB4/IL12RB1/IRF1/IL4I1/SAMSN1/IL7R/KLRD1/IL1RL1/LILRB1/PRKCQ/TNFSF13B/SASH3/DUSP10/CLCF1/HAVCR2/TBX21/FOXP3/B2M/PTPRC/XCL1/TGFB1/IL6/ADA/JAK3/TNFRSF1B/SLAMF1/PVR/NLRP3/ZP3/MAD2L2/IL10/TFRC/CD1D/TNFSF13/TNFAIP3/CD48/CLEC7A/IRF7/CD226/WAS/CD40/IL27RA/SMAD7/ATAD5/NCKAP1L/IL4R/PARP3/TNF/DENND1B/ARID5A/SKAP1/CD28
GO:0016877	MF	GO:0016877	ligase activity, forming carbon-sulfur bonds	24	-0.6327	-2.01758	0.000334225	0.000334225	0.00733081	569	tags=42%, list=6%, signal=39%	AACS/ACSS2/SLC27A2/ACSL1/ACSS3/ACSM5/SLC27A6/ACSM3/ACSBG1/ACSM6
GO:0050851	BP	GO:0050851	antigen receptor-mediated signaling pathway	111	0.57943	2.80478	0.000335008	0.000335008	0.00733081	2327	tags=63%, list=23%, signal=49%	IGHG3/CD38/IGLL5/IGHG4/CD79A/IGHG1/CD19/IGLC2/IGLC3/IGHA2/IGHD/IGHA1/IGHM/GBP1/IGLC7/MS4A1/CTLA4/LILRB4/CD8A/LCP2/IGHG2/CD22/KLHL6/CD300A/LAX1/TNFRSF21/BLK/SLA2/LYN/CD247/THEMIS2/FCRL3/LPXN/CARD11/CD276/LAPTM5/PIK3CD/SH2D1A/FOXP3/CD8B/CCR7/TRBC2/PTPRC/BTN3A3/LCK/PRNP/LAT2/ADA/PTPN22/UBASH3A/BTN3A1/TRDC/BCAR1/BTN3A2/RAB29/ITK/PDE4B/CD226/MNDA/ZAP70/SH2B2/PRAM1/NFAM1/NCKAP1L/DENND1B/KCNN4/SKAP1/CD2…
GO:0051701	BP	GO:0051701	biological process involved in interaction with host	112	0.393547	1.90737	0.000335008	0.000335008	0.00733081	1550	tags=35%, list=15%, signal=30%	CXCL8/TRIML2/CD80/ITGB6/CDK1/IFIT1/TNFRSF4/ICAM1/ITGA5/TRIM6/CCR5/PLSCR1/ITGB1/CXCR4/ACE2/XPR1/IFITM1/CD86/CTSL/CAV1/GPR15/TRIM22/IFITM3/LGALS1/ITGA2/FCN3/SLAMF1/CD74/PVR/TRIM21/LY6E/FUCA2/SLC3A2/CTSB/CAV2/CLEC5A/CIITA/TRIM59/TFRC
GO:0042770	BP	GO:0042770	signal transduction in response to DNA damage	111	0.38803	1.8783	0.000335008	0.000335008	0.00733081	2628	tags=40%, list=26%, signal=30%	HMGA2/FOXM1/E2F7/PLK1/BLM/CLSPN/CDK1/NDRG1/GTSE1/DTL/EME1/TICRR/CHEK1/ANKRD1/DYRK3/BRCA2/PMAIP1/BATF/BRIP1/WDR76/DONSON/CD74/MAD2L2/PML/SNAI2/FBXO6/BRCA1/SP100/BRSK1/E2F1/FANCD2/SOX4/BID/ATAD5/EEF1E1/CASP9/TIPIN/CHEK2/TOPBP1/NBN/ZMPSTE24/SMYD2/USP28/PSMD10
GO:0019433	BP	GO:0019433	triglyceride catabolic process	19	-0.681281	-2.04894	0.000337553	0.000337553	0.00734761	1506	tags=68%, list=15%, signal=58%	CPS1/LPL/LIPH/PLB1/LIPE/ABHD5/PNPLA1/GPLD1/PNPLA3/PLIN5/AADAC/PNPLA5/APOB
GO:0006261	BP	GO:0006261	DNA-templated DNA replication	113	0.522118	2.53505	0.00033761	0.00033761	0.00734761	2923	tags=62%, list=29%, signal=44%	E2F7/BLM/CDC6/MCM10/CDC45/ORC6/NUGGC/POLQ/RAD51/FBXO5/EME1/TICRR/GINS1/CCNE2/RFC4/DSCC1/GINS2/MCM2/BRCA2/ORC1/GINS4/WDHD1/ZNF365/FEN1/DBF4/DONSON/DNA2/PCNA/CDC7/SAMHD1/MCM7/GMNN/PRIM2/TIMELESS/TONSL/MCM5/RECQL4/PRIM1/CDT1/MCM4/CCNE1/POLE2/RFC3/ATAD5/MCM6/MCM3/RFC5/RECQL/TIPIN/HELB/TOPBP1/MMS22L/FAM111A/METTL4/ZGRF1/POLA2/NBN/ZMPSTE24/TRAIP/DBF4B/POLD1/SLFN11/ALYREF/SRPK2/POLE4/POLE3/LRWD1/E2F8/CD…
GO:0045619	BP	GO:0045619	regulation of lymphocyte differentiation	114	0.4401	2.14214	0.000337952	0.000337952	0.00734761	2089	tags=52%, list=21%, signal=42%	INHBA/IFNG/CD80/ADAM8/IL23A/ANXA1/IL2RA/TNFSF4/CTLA4/LILRB4/LAG3/RAG1/IL12RB1/IRF1/IL4I1/IL7R/ZNF683/CD27/RHOH/SOCS1/TOX/MDK/FCRL3/SLAMF8/CRTAM/IKZF3/CARD11/CD86/SASH3/LILRB2/DUSP10/TBX21/CD2/TNFSF9/FOXP3/CD83/IL15/PTPRC/MMP14/HMGB3/ADA/JAK3/IRF4/CD74/NLRP3/IL10/VNN1/CAMK4/SMAD7/IL15RA/FANCD2/SOX4/ZAP70/LGALS9/NFAM1/FANCA/NCKAP1L/RUNX3/IL4R
GO:0000228	CC	GO:0000228	nuclear chromosome	116	0.474892	2.31661	0.00034153	0.00034153	0.00739053	2967	tags=54%, list=29%, signal=39%	HMGA2/NEK2/PLK1/BIRC5/BLM/MCM10/CDC45/ORC6/TOP2A/RAD51/GINS1/CHEK1/GINS2/MCM2/BRCA2/SFR1/ORC1/GINS4/WDHD1/STAG3/PCNA/PSMC3IP/SMC2/SYCP2/MCM7/LRIF1/PRIM2/TIMELESS/RCC1/RPA3/TONSL/BRCA1/MCM5/ACTL6A/PRIM1/RUVBL1/MCM4/POLE2/HDAC1/NCAPD2/MCM6/RNF212/MCM3/RAD21/TIPIN/JUN/TOPBP1/BAZ1B/MMS22L/POLA2/NIFK/POLD1/ANP32E/SUV39H1/BRMS1/REC8/POLE4/POLE3/LRWD1/RRS1/SMCHD1/SMARCA5/CHRAC1
GO:0071674	BP	GO:0071674	mononuclear cell migration	116	0.402018	1.96112	0.00034153	0.00034153	0.00739053	2568	tags=56%, list=25%, signal=42%	CXCL11/FPR2/CXCL10/SERPINE1/CXCL13/ADAM8/ARTN/ANXA1/CXCL17/CCL20/CXCR1/C5AR1/ICAM1/CCR1/C3AR1/CCR5/MDK/LYN/S100A12/CXCR4/SLAMF8/CRTAM/ASB2/TRPM2/TBX21/ITGA4/PIK3CD/GPR15/CCL8/ITGAL/CCR7/XCL1/TNFSF11/MYO1G/IL6/SLAMF1/MSN/CD47/PTPRO/GPR183/ADAM10/IL27RA/CCL24/ZAP70/CKLF/LGALS9/RET/DOCK8/TNF/TNFSF14/GREM1/OXSR1/GCSAM/PIK3CG/CCL22/SPI1/PTK2/AIF1/EXT1/CXCL16/F11R/ITGB7/ALOX5/FADD/WNT5A
GO:0050866	BP	GO:0050866	negative regulation of cell activation	115	0.458028	2.22939	0.000342114	0.000342114	0.00739053	2165	tags=56%, list=21%, signal=44%	IDO1/INHBA/TREM2/CD80/CD300LF/CD274/ANXA1/IL2RA/TNFSF4/CTLA4/LILRB4/LAG3/TIGIT/IRF1/IL4I1/SAMSN1/LILRB1/CD300A/SOCS1/LAX1/TNFRSF21/BLK/SOX11/MDK/LYN/PDCD1LG2/CRTAM/IL31RA/CD86/LILRB2/LAPTM5/HAVCR2/TBX21/LGALS9C/CNR2/LGALS9B/FOXP3/CST7/IL13RA2/PTPRC/PRNP/XCL1/SERPINE2/HMGB3/PTPN22/JAK3/TBC1D10C/CD74/FGR/IL10/CASP3/TNFAIP3/TYROBP/MNDA/SMAD7/SDC4/LGALS9/CD84/NCKAP1L/RUNX3/IL4R/PARP3/PDGFA/GPNMB
GO:0002285	BP	GO:0002285	lymphocyte activation involved in immune response	119	0.446736	2.18654	0.000344234	0.000344234	0.0074124	2413	tags=54%, list=24%, signal=41%	SLC11A1/IFNG/CD19/CD80/IL23A/POU2AF1/TNFSF18/ANXA1/TNFSF4/CLEC4E/NKG7/IL12RB1/EOMES/ZNF683/ICAM1/EXO1/LILRB1/FCER1G/MDK/CD180/CD86/CLCF1/HAVCR2/TBX21/SLAMF6/FOXP3/LGALS1/ITGAL/BATF/PTPRC/TGFB1/IL6/ADA/JAK3/IRF4/CD74/NLRP3/MAD2L2/GPR183/IFNE/LCP1/IL10/TFRC/TNFSF13/CD244/UNC13D/ENTPD7/MSH6/CD40/IL27RA/IRF8/SMAD7/CORO1A/ATAD5/LGALS9/ST3GAL1/NCKAP1L/IL4R/PARP3/LY9/CD28/SPI1/NBN/GAPT
GO:0007051	BP	GO:0007051	spindle organization	118	0.432888	2.11277	0.00034459	0.00034459	0.0074124	1509	tags=31%, list=15%, signal=27%	MISP/AURKA/MYBL2/DLGAP5/KIF4A/NEK2/NDC80/NUF2/CDC20/PLK1/CCNB1/TTK/KIF23/CCNB2/AURKB/TPX2/CENPE/ASPM/STMN1/SPC25/FBXO5/TACC3/KIFC1/STIL/BORA/AUNIP/SPAG5/KIF11/PRC1/RACGAP1/PSRC1/MZT1/HAUS8/CENPH/KIF15/FLNA/CEP72
GO:0000070	BP	GO:0000070	mitotic sister chromatid segregation	120	0.554096	2.71806	0.000346861	0.000346861	0.0074319	1490	tags=40%, list=15%, signal=35%	TRIP13/UBE2C/KIF14/DLGAP5/KIF4A/NEK2/KIF18A/NDC80/NUF2/CDC20/PLK1/NCAPG/KIF2C/CCNB1/TTK/BUB1/KIF23/CDCA5/AURKB/CDC6/MAD2L1/CDCA8/KIF18B/CENPK/NCAPH/CENPE/BUB1B/PTTG1/FBXO5/TACC3/KIFC1/SGO1/SGO2/NUSAP1/CENPF/SPAG5/DSCC1/PRC1/ZWILCH/RACGAP1/PSRC1/ZWINT/SPDL1/SMC4/NCAPG2/SMC2/MAD2L2/XRCC3
GO:0042742	BP	GO:0042742	defense response to bacterium	121	0.463837	2.27889	0.000347343	0.000347343	0.0074319	1507	tags=45%, list=15%, signal=38%	CXCL6/FPR2/TREM1/IGHG3/SERPINE1/IGLL5/ISG15/IGHG4/CXCL13/TREM2/SLC11A1/GNLY/IGHG1/IGLC2/IL23A/IGLC3/IGHA2/IGHD/IGHA1/IGHM/GBP4/OAS2/IGLC7/CLEC4E/ANXA3/LYZ/IL7R/CCL20/IGHG2/PPBP/PLAC8/C5AR1/JCHAIN/OAS3/FCER1G/S100A12/TLR2/LCN2/SLAMF8/HAVCR2/SLPI/TRBC2/RNF213/CYBA/GSDMD/IL6/FGR/NLRC4/SHC1/TRDC/OAS1/IFNE/TLR6/IL10
GO:0097164	BP	GO:0097164	ammonium ion metabolic process	14	-0.722597	-1.99608	0.000347705	0.000347705	0.0074319	2162	tags=86%, list=21%, signal=67%	SLC29A4/HNMT/PDE1B/HDC/TPH1/ATP7A/ALDH2/CHDH/DMGDH/BCHE/RNF180/GRIN2A
GO:0010884	BP	GO:0010884	positive regulation of lipid storage	13	-0.74868	-2.02402	0.000350201	0.000350201	0.0074319	1469	tags=69%, list=15%, signal=59%	C3/LPL/PLIN2/FITM2/ACACB/CD36/PLIN5/CIDEA/APOB
GO:0071222	BP	GO:0071222	cellular response to lipopolysaccharide	122	0.53517	2.63237	0.000350263	0.000350263	0.0074319	1863	tags=50%, list=18%, signal=41%	CXCL5/CXCL6/CXCL8/CSF3/IL24/CXCL11/CSF2/CXCL1/CXCL3/IL1B/CXCL10/SERPINE1/CXCL13/IL1A/CXCL9/CD80/CD274/CMPK2/KMO/TNFSF4/PPBP/CXCL2/IL36A/GFI1/LILRB1/CCR5/LYN/TNIP3/NUGGC/TLR2/CD180/SCIMP/PDCD1LG2/ANKRD1/CD86/LILRB2/HAVCR2/CAPN2/TGFB1/ADAM9/IL6/LILRA2/PTPN22/TNFRSF1B/NLRP3/LY96/CARD16/IL10/HCK/TNFAIP3/TRIB1/HMGB2/PDE4B/TICAM1/NOS2/CASP1/IRF8/SRC/CD6/IRAK1/GSTP1
GO:0002440	BP	GO:0002440	production of molecular mediator of immune response	122	0.455152	2.23878	0.000350263	0.000350263	0.0074319	2497	tags=55%, list=25%, signal=42%	SLAMF9/TREM1/IL1B/RSAD2/BST2/MZB1/TNFSF4/LILRB4/CD22/TNFRSF4/EXO1/TRIM6/LILRB1/POLQ/FCRL3/SCIMP/SLC7A5/CD86/SASH3/LAPTM5/CLCF1/TBX21/CD96/FOXP3/B2M/IL13RA2/BATF/PTPRC/XCL1/TGFB1/IL6/PTPN22/JAK3/TNFRSF1B/SLAMF1/CD74/NLRP3/DDX58/MAD2L2/SAMHD1/IL10/TFRC/TNFSF13/CLEC7A/FFAR2/CD244/TGFB3/XRCC4/CD226/MSH6/TICAM1/CD40/IL27RA/SMAD7/ATG5/ATAD5/IL4R/PARP3/TNF/DENND1B/ARID5A/CD28/RAET1G/NBN/GAPT/TGFB2/SPON2
GO:0042098	BP	GO:0042098	T cell proliferation	123	0.518316	2.55263	0.000350631	0.000350631	0.0074319	2458	tags=63%, list=24%, signal=49%	IDO1/IL1B/IL1A/SLC11A1/CD80/IL23A/CD274/TNFSF18/ANXA1/IL2RA/TNFSF4/CTLA4/RAC2/LILRB4/IL12RB1/IRF1/IL4I1/IGFBP2/CD70/TNFRSF4/LILRB1/TNFRSF21/PRKCQ/PDCD1LG2/CRTAM/CARD11/TNFSF13B/CD276/CD86/SASH3/LILRB2/PSMB10/HAVCR2/ELF4/LGALS9C/TNFSF9/LGALS9B/FOXP3/IL15/PTPRC/PRNP/XCL1/CD3E/IL6/CD151/PTPN22/JAK3/TNFRSF1B/BTN3A1/SLAMF1/MSN/ZP3/IL10/RASAL3/CTPS1/TFRC/CD1D/CASP3/CCDC88B/IL27RA/CD6/CORO1A/ZAP70/SDC4/…
GO:0071219	BP	GO:0071219	cellular response to molecule of bacterial origin	128	0.537993	2.67062	0.000353232	0.000353232	0.00744014	1863	tags=50%, list=18%, signal=41%	CXCL5/CXCL6/CXCL8/CSF3/IL24/CXCL11/CSF2/CXCL1/CXCL3/IL1B/CXCL10/SERPINE1/CXCL13/TREM2/IL1A/CXCL9/CD80/CD274/CMPK2/KMO/TNFSF4/PPBP/CXCL2/IL36A/GFI1/LILRB1/CCR5/LYN/TNIP3/NUGGC/TLR2/CD180/SCIMP/PDCD1LG2/ANKRD1/CD86/LILRB2/HAVCR2/CAPN2/TGFB1/ADAM9/IL6/LILRA2/PTPN22/TNFRSF1B/TLR1/NLRP3/LY96/CARD16/TLR6/IL10/HCK/TNFAIP3/TRIB1/HMGB2/PDE4B/TICAM1/NOS2/CASP1/IRF8/SRC/CD6/IRAK1/GSTP1
GO:0006071	BP	GO:0006071	glycerol metabolic process	11	-0.791694	-2.04902	0.00035417	0.00035417	0.00744014	938	tags=55%, list=9%, signal=50%	GK5/LEP/DGAT2/PCK1/MOGAT2/MOGAT1
GO:0035812	BP	GO:0035812	renal sodium excretion	11	-0.785834	-2.03385	0.00035417	0.00035417	0.00744014	1734	tags=82%, list=17%, signal=68%	AGT/ADORA1/NPR1/EDNRB/AVPR2/TACR1/CORIN/AGTR1/ATP6V1B1
GO:0035813	BP	GO:0035813	regulation of renal sodium excretion	10	-0.776956	-1.95418	0.000355619	0.000355619	0.00744014	1734	tags=80%, list=17%, signal=66%	AGT/ADORA1/NPR1/EDNRB/AVPR2/TACR1/CORIN/AGTR1
GO:0051321	BP	GO:0051321	meiotic cell cycle	126	0.522741	2.58133	0.000355872	0.000355872	0.00744014	2041	tags=49%, list=20%, signal=40%	TDRD9/TRIP13/AURKA/MEI1/PIWIL2/NEK2/KIF18A/NDC80/NUF2/CDC20/PLK1/TTK/BUB1/CKS2/CCNB2/GPR3/PKMYT1/EXO1/TOP2A/NCAPH/CDC25C/RAD51AP1/RAD51/ASPM/BUB1B/PTTG1/FBXO5/XRCC2/RAD54L/MND1/EME1/CCNE2/SGO1/SGO2/MOV10L1/HSF2BP/MYBL1/CDC25A/CDC25B/BRCA2/CCNA1/STAG3/SMC4/BRIP1/EDNRA/PSMC3IP/RMI1/SMC2/SYCP2/BCL2L11/FBXO43/MSH6/CCNE1/FANCD2/NDC1/PLD6/NCAPD2/FANCA/RNF212/RAD21/TDRKH/ESPL1
GO:0097529	BP	GO:0097529	myeloid leukocyte migration	132	0.488593	2.43817	0.000356888	0.000356888	0.00744014	1458	tags=41%, list=14%, signal=35%	CXCL5/CXCL6/CXCL8/CXCL11/FPR2/CXCL1/TREM1/CXCL3/IL1B/CXCL10/SERPINE1/CXCL13/TREM2/IL1A/CXCL9/ADAM8/IL23A/VEGFC/CSF3R/ANXA1/TNFAIP6/EDN2/RAC2/CXCL17/CCL20/PPBP/CXCR1/CXCL2/C5AR1/RHOH/CCR1/CD300A/FCER1G/C3AR1/MDK/LYN/S100A12/ADGRE2/SLAMF8/PIK3CD/CCL8/VEGFA/CCR7/CD177/MMP14/XCL1/TNFSF11/IL6/SLAMF1/CD74/ITGB2/CD47/PTPRO/MCOLN2
GO:0019207	MF	GO:0019207	kinase regulator activity	132	0.352961	1.76134	0.000356888	0.000356888	0.00744014	2271	tags=36%, list=23%, signal=28%	CDKN2A/CXCL10/GPRC5A/TREM2/CAMK2N1/RAC2/LILRB4/CCNB1/CCNA2/BMPR1B/CKS2/CCNB2/NRG1/RHOH/CAMK2N2/CCNJL/SOCS1/SLA2/TPX2/TCL1A/CCNE2/BMP2/CKS1B/CCNA1/PIK3R5/NCAPG2/DBF4/CCNYL1/SPRY4/SOCS3/PRKAR1B/CASP3/CIB1/TRIB1/CCNE1/CAB39/GSTP1/CIT/GMFB/MAP3K13/NCKAP1L/DAB2IP/MAP2K1/MOB3A/STK3/PAK2/GREM1
GO:0005126	MF	GO:0005126	cytokine receptor binding	131	0.512427	2.54961	0.000358038	0.000358038	0.00744014	1905	tags=51%, list=19%, signal=42%	CXCL5/CXCL6/CXCL8/CSF3/CXCL11/CSF2/CXCL1/CXCL3/IL1B/CXCL10/IL11/CXCL13/OSM/IL1A/CXCL9/IFNG/IL23A/CD300LF/VEGFC/TNFSF18/NTRK1/TNFSF4/IL12RB1/CCRL2/CCL20/PPBP/CXCL2/CD70/IL36A/BAMBI/STAT1/ITGA5/FASLG/TNFSF13B/IL20/CLCF1/TNFSF9/CCL8/TRAF4/TGFBR1/VEGFA/IL15/PXDN/TNFSF10/XCL1/TGFB1/TNFSF11/LTB/IL6/JAK3/SHC1/NGF/IFNE/IL10/IL1RAP/TNFSF13/CASP3/TGFB3/CASP8/TNFSF15/PGF/IL27RA/SMAD7/CCL24/TRAF1/BID/CKLF
GO:0045930	BP	GO:0045930	negative regulation of mitotic cell cycle	131	0.402773	2.00402	0.000358038	0.000358038	0.00744014	2236	tags=39%, list=22%, signal=31%	HMGA2/INHBA/TRIP13/NDC80/E2F7/PLK1/CCNB1/TTK/BUB1/BLM/CLSPN/CDK1/AURKB/CDC6/MAD2L1/GTSE1/BUB1B/FBXO5/DTL/EME1/TICRR/CHEK1/CENPF/GPR132/ZWILCH/ORC1/BRINP1/ZWINT/MTBP/SPDL1/DONSON/MIR29A/MAD2L2/PML/XRCC3/IL10/NABP1/RBL1/BRCA1/BRSK1/RB1/CDT1/FANCD2/KNTC1/RAD21/CDK2AP2/TIPIN/GPNMB/TNF/CHEK2/TOPBP1
GO:0019934	BP	GO:0019934	cGMP-mediated signaling	8	-0.827152	-1.95611	0.000360685	0.000360685	0.00744014	1470	tags=88%, list=15%, signal=75%	PDE2A/NPR1/EDNRB/AQP1/APOE/NPR2/CD36
GO:0000819	BP	GO:0000819	sister chromatid segregation	135	0.540157	2.70072	0.00036245	0.00036245	0.00744014	1490	tags=39%, list=15%, signal=34%	TRIP13/UBE2C/KIF14/DLGAP5/KIF4A/NEK2/KIF18A/NDC80/NUF2/CDC20/PLK1/NCAPG/KIF2C/CCNB1/TTK/BUB1/KIF23/CDCA5/AURKB/CDC6/MAD2L1/CDCA8/KIF18B/ESCO2/CENPK/TOP2A/NCAPH/CENPE/BUB1B/PTTG1/FBXO5/TACC3/KIFC1/SGO1/SGO2/NUSAP1/CENPF/SPAG5/DSCC1/PRC1/ZWILCH/RACGAP1/PSRC1/ZWINT/SPDL1/STAG3/SMC4/NCAPG2/FEN1/RMI2/SMC2/MAD2L2/XRCC3
GO:0050670	BP	GO:0050670	regulation of lymphocyte proliferation	135	0.52068	2.60333	0.00036245	0.00036245	0.00744014	2165	tags=61%, list=21%, signal=49%	IDO1/IL1B/CD38/IL1A/CD80/FCGR3A/MZB1/IL23A/CD274/TNFSF18/ANXA1/IL2RA/TNFSF4/CTLA4/RAC2/LILRB4/IL12RB1/IRF1/IL4I1/IGFBP2/CD70/CD22/TNFRSF4/LILRB1/CD300A/TNFRSF21/BLK/SOX11/LYN/PRKCQ/FCRL3/PDCD1LG2/CRTAM/IKZF3/CARD11/TNFSF13B/CD276/CD86/SASH3/LILRB2/CLCF1/HAVCR2/LGALS9C/TNFSF9/LGALS9B/FOXP3/IL15/PTPRC/PRNP/XCL1/CD3E/IL6/ADA/PTPN22/JAK3/TNFRSF1B/SLAMF1/CD74/ZP3/GPR183/IL10/RASAL3/TFRC/CD1D/CASP3/TYR…
GO:0097191	BP	GO:0097191	extrinsic apoptotic signaling pathway	137	0.416361	2.08837	0.000363372	0.000363372	0.00744014	2347	tags=45%, list=23%, signal=35%	CSF2/IL1B/SERPINE1/INHBA/IL1A/BCL2A1/IFNG/ITGA6/EYA4/KRT18/BCL2L14/TNFRSF12A/TERT/IFI6/BMPR1B/CD70/CD27/ICAM1/FASLG/TNFRSF10C/TNFRSF10B/CAV1/TGFBR1/ITM2C/BAK1/PMAIP1/PTPRC/TNFSF10/IFI27/TGFB1/TNFRSF1B/NGF/PML/SNAI2/BCL2L11/TNFAIP3/BCL2L12/CIB1/BRCA1/HMGB2/SP100/CASP8/SRC/TNFRSF10A/TMC8/PDIA3/TRAF1/GSTP1/BID/MCL1/RET/GDNF/SGPP1/GPX1/TNF/DAB2IP/STK3/RNF34/PAK2/ITGAV/BAX/SPI1
GO:0090068	BP	GO:0090068	positive regulation of cell cycle process	137	0.402073	2.0167	0.000363372	0.000363372	0.00744014	2387	tags=44%, list=24%, signal=34%	IL1B/IL1A/CXCR5/AURKA/ANXA1/PIWIL2/UBE2C/KIF14/DLGAP5/TERT/NDC80/RRM2/E2F7/CCNB1/KIF23/SPHK1/CDCA5/CDK1/AURKB/CDC6/MAD2L1/ECT2/CDC25C/PLSCR1/RAD51AP1/FBXO5/DTL/STIL/NUSAP1/DYRK3/SPAG5/CDC25A/CDC25B/PLK4/RACGAP1/MTBP/FEN1/DBF4/CDC7/MIR29A/EPGN/XRCC3/SASS6/SOX15/RB1/CDT1/ATAD5/TGFA/CIT/RANBP1/RAD21/ESPL1/KIF20B/TNF/CHEK2/FAM83D/CD28/CENPV/AIF1/CENPJ
GO:0032944	BP	GO:0032944	regulation of mononuclear cell proliferation	136	0.518804	2.5981	0.000363504	0.000363504	0.00744014	2165	tags=61%, list=21%, signal=49%	IDO1/IL1B/CD38/IL1A/CD80/FCGR3A/MZB1/IL23A/CD274/TNFSF18/ANXA1/IL2RA/TNFSF4/CTLA4/RAC2/LILRB4/IL12RB1/IRF1/IL4I1/IGFBP2/CD70/CD22/TNFRSF4/LILRB1/CD300A/TNFRSF21/BLK/SOX11/LYN/PRKCQ/FCRL3/PDCD1LG2/CRTAM/IKZF3/CARD11/TNFSF13B/CD276/CD86/SASH3/LILRB2/CLCF1/HAVCR2/LGALS9C/TNFSF9/LGALS9B/FOXP3/IL15/PTPRC/PRNP/XCL1/CD3E/IL6/ADA/PTPN22/JAK3/TNFRSF1B/SLAMF1/CD74/ZP3/GPR183/IL10/RASAL3/TFRC/CD1D/CASP3/TYR…
GO:0050870	BP	GO:0050870	positive regulation of T cell activation	136	0.493816	2.47296	0.000363504	0.000363504	0.00744014	2156	tags=58%, list=21%, signal=46%	IL1B/IL1A/IFNG/CD80/ADAM8/IL23A/CD274/ANXA1/IL2RA/TNFSF4/LILRB4/ICOS/RAG1/IL12RB1/IL4I1/IL7R/IGFBP2/CD70/CD27/RHOH/SIRPG/HSPH1/LILRB1/SOCS1/MDK/LYN/PRKCQ/PDCD1LG2/CARD11/TNFSF13B/CD276/CD86/SASH3/LILRB2/DUSP10/HAVCR2/CAV1/TNFSF9/FOXP3/B2M/CD83/LGALS1/IL15/CCR7/PTPRC/LCK/XCL1/TNFSF11/CD3E/IL6/ADA/PTPN22/JAK3/SLAMF1/CD74/NLRP3/CD47/ZP3/RASAL3/TFRC/CD1D/VNN1/CD5/CCDC88B/VAV1/IL27RA/SRC/CD6/SOX4/CORO…
GO:0033044	BP	GO:0033044	regulation of chromosome organization	136	0.424798	2.12733	0.000363504	0.000363504	0.00744014	3328	tags=54%, list=33%, signal=37%	TRIP13/UBE2C/DLGAP5/NEK2/NDC80/PLK1/NCAPG/CCNB1/TTK/BUB1/CDCA5/AURKB/CDC6/PIF1/MAD2L1/TOP2A/NCAPH/CENPE/PRKCQ/BUB1B/PTTG1/FBXO5/TACC3/CENPF/ZWILCH/MCM2/ZWINT/SPDL1/SMC4/FEN1/CCT5/RMI2/SMC2/MAD2L2/PML/XRCC3/ACTL6A/RB1/RUVBL1/CDT1/SRC/NCAPD2/KNTC1/PARP1/POT1/RAD21/ESPL1/NEK7/GTF2H2/BAZ1B/DKC1/DNMT1/CENPV/NBN/CCT6A/NAA10/MNAT1/CCT2/NEK6/CDC27/BUB3/HNRNPA2B1/ATF7IP2/CDK2/GEN1/SMARCA5/CCT4/SLX4/MAD2L1…
GO:0030595	BP	GO:0030595	leukocyte chemotaxis	140	0.481569	2.4246	0.000365364	0.000365364	0.00744131	2445	tags=56%, list=24%, signal=43%	CXCL5/CXCL6/CXCL8/CXCL11/FPR2/CXCL1/TREM1/CXCL3/IL1B/CXCL10/SERPINE1/CXCL13/CXCL9/CXCR5/ADAM8/IL23A/VEGFC/CSF3R/ANXA1/TNFAIP6/EDN2/RAC2/CXCL17/CCL20/PPBP/CXCR1/CXCL2/C5AR1/CCR1/FCER1G/C3AR1/CCR5/MDK/LYN/S100A12/ADGRE2/CXCR4/SLAMF8/TRPM2/PIK3CD/CNR2/CCL8/VEGFA/CCR7/XCL1/TNFSF11/IL6/SLAMF1/CD74/ITGB2/PTPRO/GPR183/ADAM10/IL10/ITGA1/FFAR2/PDE4B/PGF/VAV1/CCL24/CORO1A/CKLF/LGALS9/HRH1/GPSM3/NCKAP1L/TNF…
GO:0000775	CC	GO:0000775	chromosome, centromeric region	138	0.515241	2.58287	0.000365764	0.000365764	0.00744131	2793	tags=52%, list=28%, signal=38%	NEK2/ERCC6L/KIF18A/NDC80/SKA1/NUF2/PLK1/NCAPG/KIF2C/CENPI/CCNB1/BIRC5/TTK/KNL1/BUB1/HJURP/CDCA5/AURKB/MAD2L1/OIP5/SKA3/CDCA8/CENPW/SPC24/CENPA/ESCO2/CENPK/TOP2A/CENPE/BUB1B/SPC25/SGO1/SGO2/CENPF/SPAG5/DSCC1/CENPN/SKA2/ZWILCH/CENPQ/ZWINT/MTBP/SPDL1/STAG3/SMC4/CENPL/CBX3/CENPH/CENPO/NUP37/IKZF1/CDT1/DSN1/NCAPD2/KNTC1/RAD21/HELLS/PHF6/ZNF618/DNMT1/CENPV/NUP107/NDE1/MIS12/SUMO3/KDM4D/SUV39H1/ITGB3BP/…
GO:0002703	BP	GO:0002703	regulation of leukocyte mediated immunity	138	0.48781	2.44535	0.000365764	0.000365764	0.00744131	2396	tags=57%, list=24%, signal=44%	CXCL6/IL1B/TREM2/RSAD2/BST2/IL23A/KLRC1/TNFSF4/RAC2/LILRB4/LAG3/IL12RB1/IL4I1/IL7R/KLRD1/ICAM1/LILRB1/CD300A/BLK/LYN/ADGRE2/SCIMP/CRTAM/SERPINB9/SASH3/CLCF1/HAVCR2/TBX21/SH2D1A/CD96/SLAMF6/FOXP3/B2M/IL13RA2/CD177/PTPRC/XCL1/TGFB1/IL6/JAK3/TNFRSF1B/SLAMF1/PVR/NLRP3/FGR/ITGB2/DDX58/ZP3/MAD2L2/IL10/TFRC/CD1D/TNFSF13/CLEC7A/TYROBP/UNC13D/CD226/TICAM1/WAS/VAV1/NOS2/CD40/IL27RA/SMAD7/ATAD5/LGALS9/PRAM1…
GO:0003013	BP	GO:0003013	circulatory system process	310	-0.338645	-1.65026	0.000367107	0.000367107	0.00744969	1957	tags=35%, list=19%, signal=29%	KLF2/KL/TNNI2/FOXC1/ABCB1/AKAP12/TEK/HMOX1/PDE5A/SGCD/CACNA2D1/AGT/HSD11B2/ACTA2/RYR2/IRX3/LEPR/CORO2B/CNR1/SLC4A5/RAMP2/MIR27B/ADRB1/SLC6A9/CPS1/CACNA1H/PDE2A/SLC8A3/ATP1B2/GSN/DDAH1/ADORA1/SLC5A1/CTNNBIP1/EMP2/MYL3/CACNA1D/GPD1L/NOS1/ABCC9/NCALD/POMC/NPR1/S100A1/KCNJ12/EDNRB/CLDN5/CASQ2/CYP2J2/SLC12A2/DMD/CACNA1G/CTSG/TBX5/KCNIP2/SLIT2/PTGS1/SLC16A7/SLC1A2/SCNN1B/AVPR2/TJP3/GATA6/ADRA2A/APOE/TH…
GO:0140097	MF	GO:0140097	catalytic activity, acting on DNA	141	0.337616	1.69893	0.000367647	0.000367647	0.00744969	4059	tags=58%, list=40%, signal=35%	HMGA2/ISG20/ERCC6L/TERT/RAG1/BLM/PIF1/EXO1/TOP2A/POLQ/RAD51/XRCC2/RAD54L/RFC4/DSCC1/MCM2/NEIL3/BRIP1/FEN1/DNA2/PCNA/PLD4/XRCC3/MCM7/HLTF/MCM5/RECQL4/MSH6/MCM8/RUVBL1/MCM4/POLE2/RFC3/ATAD5/MCM6/MCM3/RFC5/RECQL/PGBD5/HELB/RAD54B/DKC1/PTGES3/METTL4/DNMT1/ZGRF1/NAV2/DNASE1L1/RBBP8/POLD1/TERC/POLE4/POLE3/GEN1/DCLRE1B/SMARCA5/CHRAC1/CHTF18/RAD51C/TOP1MT/DDX11/EXO5/TDG/NME1/TATDN1/DHX9/MUS81/DNASE2/RAD1…
GO:0071216	BP	GO:0071216	cellular response to biotic stimulus	143	0.522219	2.6363	0.00037037	0.00037037	0.00745093	1863	tags=48%, list=18%, signal=39%	CXCL5/CXCL6/CXCL8/CSF3/IL24/CXCL11/CSF2/CXCL1/CXCL3/IL1B/CXCL10/SERPINE1/CXCL13/TREM2/IL1A/CXCL9/CD80/CD274/CMPK2/KMO/TNFSF4/PPBP/CXCL2/IL36A/GFI1/LILRB1/CCR5/LYN/TNIP3/NUGGC/TLR2/CD180/SCIMP/PDCD1LG2/EME1/ANKRD1/CD86/LILRB2/HAVCR2/CAPN2/TGFB1/ADAM9/IL6/LILRA2/PTPN22/TNFRSF1B/TLR1/NLRP3/LY96/CARD16/TLR6/IL10/BCL2L11/HCK/DDIT3/TNFAIP3/CLEC7A/TRIB1/HMGB2/PDE4B/TICAM1/NOS2/CASP1/IRF8/SRC/CD6/IRAK1/G…
GO:0002699	BP	GO:0002699	positive regulation of immune effector process	143	0.423027	2.13555	0.00037037	0.00037037	0.00745093	1777	tags=45%, list=18%, signal=37%	IL1B/TREM2/RSAD2/IFNG/CD80/MZB1/IL23A/ANXA1/TNFSF4/RAC2/LAG3/IL12RB1/KLRD1/TNFRSF4/TRIM6/LILRB1/CD300A/BLK/LYN/ADGRE2/DDX60/SCIMP/CRTAM/SLC7A5/CD86/SASH3/LAPTM5/CLCF1/TBX21/SH2D1A/SLAMF6/FOXP3/B2M/IL13RA2/CD177/PTPRC/XCL1/TGFB1/FCN3/IL6/PTPN22/SLAMF1/CD74/PVR/NLRP3/FGR/ITGB2/DDX58/ZP3/MAD2L2/IL10/TFRC/CD1D/TNFSF13/CLEC7A/FFAR2/TYROBP/CD244/UNC13D/CD226/TICAM1/VAV1/NOS2/CD40
GO:0048871	BP	GO:0048871	multicellular organismal homeostasis	291	-0.332172	-1.60761	0.000371793	0.000371793	0.00745093	1757	tags=30%, list=17%, signal=26%	ZBTB7B/APPL2/HOMER2/IRX3/LEPR/CLDN1/PPARGC1B/ELOVL1/CNR1/ACADVL/GRHL3/ADRB1/SCNN1A/ADAMTS5/ZNF423/ATP1B2/TNS2/LAMA2/BCL2/LDB2/ADORA1/SFTPD/EBF2/ELOVL6/TUB/GCNT2/ABHD6/PRLR/RP1L1/JAM2/NMU/CLN8/EDNRB/CLDN5/ABCA12/ABCA3/SLC12A2/DMD/SCNN1B/CFTR/ALOX12B/AQP1/TJP3/PPARGC1A/PTH1R/ABCA4/WNT10B/CD34/ALDH1A1/TF/CRB2/ALOX12/IL20RA/ALOXE3/LEP/FABP4/TFF3/ACSL1/RDH12/COMP/MLXIPL/ESRRG/PTGER3/ACACB/AZGP1/CDHR1/…
GO:0002429	BP	GO:0002429	immune response-activating cell surface receptor signaling pathway	146	0.582879	2.95254	0.000372856	0.000372856	0.00745093	2363	tags=66%, list=23%, signal=51%	FPR2/IGHG3/CD38/IGLL5/IGHG4/CD79A/IGHG1/CD19/IGLC2/IGLC3/IGHA2/IGHD/IGHA1/IGHM/GBP1/FPR1/IGLC7/MS4A1/CTLA4/LILRB4/CD8A/MICB/LCP2/IGHG2/CD22/KLRD1/VAV2/C5AR1/KLHL6/CD300A/LAX1/TNFRSF21/BLK/FCER1G/SLA2/C3AR1/LYN/PLSCR1/CD247/THEMIS2/FCRL3/LPXN/CARD11/CD276/LAPTM5/PLPP4/FPR3/PIK3CD/SH2D1A/FOXP3/CD8B/CCR7/TRBC2/PTPRC/BTN3A3/LCK/PRNP/MYO1G/LAT2/LILRA2/ADA/PTPN22/UBASH3A/BTN3A1/FGR/TRDC/CD47/BCAR1/HCK/…
GO:0002757	BP	GO:0002757	immune response-activating signal transduction	146	0.582879	2.95254	0.000372856	0.000372856	0.00745093	2363	tags=66%, list=23%, signal=51%	FPR2/IGHG3/CD38/IGLL5/IGHG4/CD79A/IGHG1/CD19/IGLC2/IGLC3/IGHA2/IGHD/IGHA1/IGHM/GBP1/FPR1/IGLC7/MS4A1/CTLA4/LILRB4/CD8A/MICB/LCP2/IGHG2/CD22/KLRD1/VAV2/C5AR1/KLHL6/CD300A/LAX1/TNFRSF21/BLK/FCER1G/SLA2/C3AR1/LYN/PLSCR1/CD247/THEMIS2/FCRL3/LPXN/CARD11/CD276/LAPTM5/PLPP4/FPR3/PIK3CD/SH2D1A/FOXP3/CD8B/CCR7/TRBC2/PTPRC/BTN3A3/LCK/PRNP/MYO1G/LAT2/LILRA2/ADA/PTPN22/UBASH3A/BTN3A1/FGR/TRDC/CD47/BCAR1/HCK/…
GO:0045088	BP	GO:0045088	regulation of innate immune response	145	0.454416	2.30124	0.000372856	0.000372856	0.00745093	2587	tags=54%, list=26%, signal=41%	AIM2/FPR2/GBP5/ISG15/TREM2/ZBP1/ADAM8/KLRC1/LAG3/IFI35/IRF1/KLRD1/PARP14/USP18/TRIM6/LILRB1/OAS3/SOCS1/LYN/PLSCR1/NCF1/SLAMF8/CRTAM/PARP9/SERPINB9/DUSP10/HAVCR2/TLR8/SH2D1A/CD96/SLAMF6/LYAR/NMI/NLRC3/LILRA2/PTPN22/PVR/FGR/NLRC4/TRIM21/IFI16/OAS1/NLRC5/SAMHD1/HCK/CD1D/TNFAIP3/CLEC7A/FFAR2/TYROBP/HMGB2/IRF7/CASP8/CD226/MNDA/VAV1/SRC/STAT2/LGALS9/PTPN1/LRP8/DHX58/TRIM5/ZNFX1/PAK1/PAK2/GRN/ARRB2/SPI1…
GO:1901988	BP	GO:1901988	negative regulation of cell cycle phase transition	145	0.401385	2.03269	0.000372856	0.000372856	0.00745093	2236	tags=39%, list=22%, signal=30%	HMGA2/INHBA/TRIP13/NDC80/E2F7/PLK1/CCNB1/TTK/BUB1/BLM/CLSPN/CDK1/AURKB/CDC6/MAD2L1/GTSE1/CDC45/BUB1B/FBXO5/DTL/EME1/TICRR/CHEK1/CENPF/GPR132/ZWILCH/ORC1/ZWINT/SPDL1/BRIP1/WDR76/DONSON/DNA2/MIR29A/MAD2L2/PML/XRCC3/NABP1/RBL1/TIMELESS/FBXO6/BRCA1/ATF5/BRSK1/RB1/CDT1/E2F1/FANCD2/KNTC1/RAD21/CDK2AP2/SOX2/TIPIN/GPNMB/CHEK2/TOPBP1
GO:0000793	CC	GO:0000793	condensed chromosome	147	0.503689	2.55074	0.000373832	0.000373832	0.00745572	2984	tags=56%, list=30%, signal=40%	NEK2/ERCC6L/KIF18A/NDC80/SKA1/NUF2/PLK1/NCAPG/KIF2C/CENPI/CCNB1/BIRC5/TTK/KNL1/BUB1/HJURP/BLM/AURKB/MAD2L1/SKA3/CENPW/SPC24/CENPA/CENPK/TOP2A/CENPE/RAD51/BUB1B/SPC25/CHEK1/SGO1/SGO2/CENPF/SPAG5/MKI67/CENPN/SKA2/ZWILCH/BRCA2/CENPQ/ZWINT/MTBP/SPDL1/STAG3/PSMC3IP/CBX3/CENPH/SMC2/CENPO/SYCP2/NUP37/RCC1/BRCA1/HMGB2/CDT1/DSN1/FANCD2/NCAPD2/KNTC1/RNF212/RAD21/PHF6/TOPBP1/BAZ1B/CENPV/NUP107/BANF1/NDE1/MI…
GO:0070663	BP	GO:0070663	regulation of leukocyte proliferation	148	0.508399	2.57585	0.000377074	0.000377074	0.00749513	2385	tags=64%, list=24%, signal=50%	CSF2/IDO1/IL1B/CD38/IL1A/BST2/CD80/FCGR3A/MZB1/IL23A/CD274/TNFSF18/ANXA1/IL2RA/TNFSF4/CTLA4/RAC2/LILRB4/IL12RB1/IRF1/IL4I1/IGFBP2/CD70/CD22/TNFRSF4/LILRB1/CD300A/TNFRSF21/BLK/SOX11/LYN/PRKCQ/FCRL3/PDCD1LG2/CRTAM/IKZF3/CARD11/TNFSF13B/CD276/CD86/SASH3/LILRB2/CLCF1/HAVCR2/LGALS9C/TNFSF9/LGALS9B/FOXP3/CCL8/IL15/PTPRC/PRNP/XCL1/CD3E/IL6/ADA/PTPN22/JAK3/TNFRSF1B/SLAMF1/CD74/ZP3/GPR183/IL10/RASAL3/TFRC…
GO:0003846	MF	GO:0003846	2-acylglycerol O-acyltransferase activity	5	-0.913612	-1.88258	0.000377501	0.000377501	0.00749513	185	tags=80%, list=2%, signal=79%	DGAT2/MOGAT2/AWAT2/MOGAT1
GO:0002274	BP	GO:0002274	myeloid leukocyte activation	150	0.447495	2.2727	0.000379219	0.000379219	0.00749513	2719	tags=59%, list=27%, signal=43%	CXCL6/CXCL8/CSF2/FPR2/BATF2/TREM2/SLC11A1/IFNG/CD300LF/ANXA1/EDN2/ANXA3/RAC2/LILRB4/IFI35/LCP2/ITGB6/SPHK1/IL1RL1/NDRG1/C5AR1/RHOH/CD300A/FN1/BLK/FCER1G/LYN/S100A12/PLSCR1/ADGRE2/TLR2/IL31RA/HAVCR2/PIK3CD/CD2/CNR2/CST7/IL13RA2/IL15/CD177/BATF/PTPRC/NMI/ADAM9/MIR142/LAT2/IL6/LILRA2/IRF4/TLR1/SLAMF1/CD74/FGR/ITGB2/TLR6/ADAM10/IL10/C1QA/TYROBP/UNC13D/CTSC/CAMK4/CD226/TICAM1/LGALS9/PRAM1/CD84/PTGDR/I…
GO:1903039	BP	GO:1903039	positive regulation of leukocyte cell-cell adhesion	149	0.491676	2.49363	0.000379363	0.000379363	0.00749513	2305	tags=60%, list=23%, signal=47%	IL1B/IL1A/IFNG/CD80/ADAM8/IL23A/CD274/ANXA1/IL2RA/TNFSF4/LILRB4/ICOS/RAG1/IL12RB1/IL4I1/IL7R/CHST2/IGFBP2/CD70/CD27/RHOH/SIRPG/HSPH1/LILRB1/SOCS1/MDK/LYN/PRKCQ/PDCD1LG2/CARD11/TNFSF13B/CD276/CD86/SASH3/LILRB2/DUSP10/HAVCR2/ITGA4/CAV1/TNFSF9/FOXP3/B2M/CD83/LGALS1/IL15/CCR7/PTPRC/LCK/XCL1/TNFSF11/CD3E/IL6/ADA/PTPN22/JAK3/SLAMF1/CD74/NLRP3/ITGB2/CD47/ZP3/RASAL3/TFRC/CD1D/VNN1/CD5/CCDC88B/VAV1/IL27RA…
GO:0001818	BP	GO:0001818	negative regulation of cytokine production	152	0.375595	1.91216	0.000379507	0.000379507	0.00749513	1964	tags=44%, list=19%, signal=36%	IDO1/INHBA/TREM2/SLC11A1/BST2/IFNG/IL23A/CD274/GBP1/LILRA5/ANXA1/TNFSF4/SRGN/LILRB4/LAG3/TIGIT/MEFV/IL1RL1/SERPINB1/LILRA4/LILRB1/OAS3/FN1/TNFRSF21/PDCD1LG2/ABCD1/CDH3/LAPTM5/HAVCR2/TBX21/TLR8/CLEC4A/LGALS9C/CD96/LGALS9B/FOXP3/CD83/CCR7/PTPRC/NMI/PRNP/XCL1/TGFB1/NLRC3/MIR142/IL6/PTPN22/JAK3/SLAMF1/NLRP3/HOMER3/TMSB4X/OAS1/CARD16/PML/TLR6/IL10/DDIT3/TNFAIP3/TYROBP/TGFB3/IL27RA/SMAD7/GSTP1/HDAC9/LG…
GO:0044403	BP	GO:0044403	biological process involved in symbiotic interaction	158	0.347713	1.78435	0.000383877	0.000383877	0.00755581	2543	tags=42%, list=25%, signal=32%	CXCL6/CXCL8/HMGA2/TRIML2/TREM1/APOL1/CD80/ITGB6/CDK1/IFIT1/TNFRSF4/ICAM1/ITGA5/TRIM6/FN1/CCR5/PLSCR1/ITGB1/CXCR4/ACE2/XPR1/IFITM1/CD86/CTSL/CAV1/GPR15/TRIM22/CCL8/IFITM3/LGALS1/IFI27/ITGA2/FCN3/SLAMF1/CD74/PVR/TRIM21/LY6E/FUCA2/SLC3A2/CTSB/CAV2/CLEC5A/CIITA/TRIM59/TFRC/DYNLT1/SRC/HDAC1/SELPLG/LGALS9/SLC1A5/SAP30/GAPDH/ZNF639/HSPA8/GPX1/JUN/TRIM5/VPS37B/ITGAV/IGF2R/F11R/BSG/ITGB7/SLC52A2/CFL1
GO:0007204	BP	GO:0007204	positive regulation of cytosolic calcium ion concentration	159	0.333737	1.71334	0.000385505	0.000385505	0.00755581	1162	tags=31%, list=12%, signal=28%	CXCL11/FPR2/CXCL10/CD38/CXCL13/CXCL9/SLC24A2/CXCR5/CD19/CACNA1B/GRIN2D/FPR1/MS4A1/P2RX5/EDN2/CCRL2/CXCR1/ERO1A/HAP1/P2RY6/CCR8/C5AR1/CXCR6/ADM/CCR1/FASLG/CACNA1A/C3AR1/CXCR3/GPR65/CCR5/LYN/BDKRB1/CXCR4/LPAR3/TRPM2/OXTR/FPR3/GPR174/CAV1/GSTO1/P2RY8/CCR7/BAK1/CYBA/PTPRC/ABL2/LCK/PRNP/XCL1
GO:0006302	BP	GO:0006302	double-strand break repair	157	0.459947	2.35441	0.00038625	0.00038625	0.00755581	3294	tags=57%, list=33%, signal=39%	HMGA2/TRIP13/FOXM1/BLM/CDCA5/CDC45/ESCO2/DTX3L/POLQ/RAD51AP1/RAD51/XRCC2/RAD54L/EME1/CHEK1/PARP9/AUNIP/HSF2BP/GINS2/MCM2/BRCA2/SFR1/GINS4/FANCB/ZNF365/BRIP1/FEN1/DNA2/DEK/RMI1/RMI2/MRGBP/CDC7/MAD2L2/SAMHD1/PML/XRCC3/MCM7/PARPBP/NABP1/TIMELESS/RPA3/TONSL/CIB1/BRCA1/MCM5/RECQL4/HMGB2/XRCC4/ACTL6A/MCM8/RUVBL1/WAS/MCM4/FANCD2/ACTB/PARP1/MCM6/POT1/MCM3/RAD21/RECQL/HELB/PARP3/RAD54B/MORF4L2/CHEK2/YEATS…
GO:0002768	BP	GO:0002768	immune response-regulating cell surface receptor signaling pathway	163	0.569021	2.93265	0.000386698	0.000386698	0.00755581	2327	tags=64%, list=23%, signal=50%	FPR2/IGHG3/CD38/IGLL5/IGHG4/CD79A/IGHG1/CD19/FCGR3A/IGLC2/IGLC3/IGHA2/IGHD/IGHA1/IGHM/GBP1/KLRC1/FPR1/IGLC7/MS4A1/CLEC4E/CTLA4/LILRB4/CD8A/MICB/LCP2/IGHG2/CD22/KLRD1/VAV2/C5AR1/KLHL6/LILRA4/LILRB1/CD300A/LAX1/TNFRSF21/BLK/FCER1G/SLA2/C3AR1/LYN/PLSCR1/PRKCQ/CD247/THEMIS2/FCRL3/LPXN/CARD11/CD276/LILRB2/LAPTM5/PLPP4/FPR3/PIK3CD/SH2D1A/FOXP3/CD8B/CCR7/TRBC2/PTPRC/BTN3A3/LCK/PRNP/MYO1G/LAT2/LILRA2/ADA…
GO:0101021	MF	GO:0101021	estrogen 2-hydroxylase activity	3	-0.957557	-1.69746	0.000387973	0.000387973	0.00755581	432	tags=100%, list=4%, signal=96%	CYP1A1/CYP3A4
GO:0006644	BP	GO:0006644	phospholipid metabolic process	206	-0.360689	-1.68226	0.000391185	0.000391185	0.00755581	2762	tags=41%, list=27%, signal=31%	GPAM/LPCAT3/ENPP2/LPIN1/OSBPL5/GNB3/ITPKB/IMPA2/MTMR8/GNPAT/MTMR11/PIGL/MFSD2A/PLPP6/GDE1/NR1H3/SLC27A1/SNCA/PDGFRB/CWH43/PLD1/IP6K2/SMPD1/SMPD2/PGAP1/ABHD8/PLA2G3/FDFT1/PLA2G6/FDPS/HTR2A/PLPPR4/PLA2G4E/PGAP2/MVK/LIPC/SLC44A3/TNFAIP8L3/PLA2G2F/AGPAT1/PIK3R1/INPP5J/PLPP1/CHPT1/GDPD1/DBI/PLBD1/PMVK/LPL/MVD/HMGCS1/PLPP3/LIPH/AGPAT3/PLA2G4B/GDPD3/ABHD6/ACP6/PIK3C2B/FGF2/BMX/CLN8/ABCA3/PLA2G4D/PLB1/GA…
GO:0031349	BP	GO:0031349	positive regulation of defense response	164	0.432748	2.22982	0.000392003	0.000392003	0.00755581	2396	tags=50%, list=24%, signal=39%	AIM2/FPR2/IDO1/GBP5/IL1B/PTGS2/SERPINE1/TREM2/OSM/IFNG/ZBP1/ADAM8/IL23A/LILRA5/CAMK2N1/TNFSF4/NKG7/LAG3/IFI35/KLRD1/IL1RL1/C2CD4A/TRIM6/ALOX5AP/MDK/TLR10/LYN/S100A12/PLSCR1/TLR2/CRTAM/PARP9/HAVCR2/TLR8/SH2D1A/SLAMF6/LGALS1/IL15/CCR7/CYBA/NMI/TNFSF11/ITGA2/MIR142/IL6/LILRA2/PVR/NLRC4/CD47/ZP3/IFI16/NLRC5/HCK/CD1D/CLEC7A/FFAR2/TYROBP/CTSC/HMGB2/IRF7/CD226/MNDA/VAV1/CASP1/SRC/CCL24/TLR7/GPSM3/ETS1/S…
GO:1902105	BP	GO:1902105	regulation of leukocyte differentiation	164	0.399273	2.05733	0.000392003	0.000392003	0.00755581	2203	tags=51%, list=22%, signal=40%	INHBA/TREM2/IFNG/CD80/ADAM8/IL23A/ANXA1/TNFAIP6/IL2RA/TNFSF4/CTLA4/LILRB4/LAG3/RAG1/IL12RB1/IRF1/IL4I1/IL7R/ZNF683/FSTL3/CD27/RHOH/CCR1/LILRB1/SOCS1/LILRB3/TOX/MDK/LYN/FCRL3/SLAMF8/CRTAM/IKZF3/CARD11/CD86/SASH3/LILRB2/DUSP10/IL20/TBX21/CD2/TNFSF9/FOXP3/CD83/IL15/C1QC/PTPRC/MMP14/TGFB1/TNFSF11/CDK6/HMGB3/ADA/JAK3/IRF4/CD74/NLRP3/IL10/EVI2B/VNN1/TYROBP/TRIB1/GPR55/IRF7/CASP8/CAMK4/RB1/GPR68/SMAD7/I…
GO:0051054	BP	GO:0051054	positive regulation of DNA metabolic process	164	0.393746	2.02885	0.000392003	0.000392003	0.00755581	3529	tags=62%, list=35%, signal=41%	EYA4/TNFSF4/NEK2/ANXA3/FOXM1/E2F7/BCAR3/CDK1/AURKB/TOX/DTX3L/PRKCQ/RAD51AP1/RAD51/GINS1/PARP9/RFC4/CLCF1/TBX21/DSCC1/GINS2/FGFR4/GINS4/FANCB/PTPRC/TGFB1/IL6/DBF4/DNA2/CCT5/PCNA/MRGBP/CDC7/MAD2L2/PML/TFRC/PRIM2/TIMELESS/TNFSF13/BRCA1/ACTL6A/RUVBL1/WAS/CDT1/CD40/SRC/ACTB/RFC3/NOX4/ATAD5/PARP1/POT1/RFC5/NEK7/PARP3/TNF/MORF4L2/YEATS4/DKC1/GREM1/PTGES3/CD28/ARRB2/BAX/GFER/HSP90AA1/NBN/CCT6A/RBBP8/UBE2…
GO:0042391	BP	GO:0042391	regulation of membrane potential	188	-0.367168	-1.69534	0.000394322	0.000394322	0.00755581	1613	tags=35%, list=16%, signal=30%	KCNH8/CNR1/UNC13B/PTPN3/ADRB1/KCNJ11/KCNA2/CACNA1H/SLC8A3/GRID1/ATP1B2/NLGN1/BCL2/ANK3/ADORA1/MPP2/CHRNE/CACNA1D/GPD1L/GRIK2/KCNK5/SCN9A/NLGN3/CASQ2/SCN11A/GLRX/HTR3A/DCN/CHRNA9/DMD/GLRB/CACNA1G/TBX5/KCNIP2/CFTR/RELN/RIMS4/GRIA1/SLC26A5/KCNB1/KCNK2/CHRNA3/GRIK3/MYH14/NTRK2/CACNB2/NRXN1/NALCN/TACR1/KCNK15/GRIN2A/FHL1/ABCB5/PLN/ADRA1A/KCNK7/CD36/GABRA4/ANK2/SCN7A/RGS7BP/RIMS1/MAPT/CUX2/CHRM1/ATP1A2
GO:0099572	CC	GO:0099572	postsynaptic specialization	182	-0.361286	-1.66197	0.000395987	0.000395987	0.00755581	2148	tags=38%, list=21%, signal=30%	KCND3/CPEB4/CRYAB/EPHA4/PLPPR4/MAP1B/CADM1/EFNB3/MAGI2/ADD3/PRRT1/PPP1R9A/LZTS1/ITGA8/LIN7B/PTCH1/HIP1R/HOMER2/TANC1/EPS8/CPEB3/EEF2K/IGSF9B/SLC6A9/CLSTN3/SLC8A3/GRID1/MPDZ/BCL11A/NLGN1/PALM/PRRT2/ADORA1/MPP2/NOS1/GRIK2/ATP7A/PAK3/NLGN3/CHRNA9/ADAM22/LRRC4C/RNF112/EPHA7/ADRA2A/CTNND2/GRIA1/ZDHHC15/CHRNA3/ERBB4/CLSTN2/NTRK2/LRFN5/ARC/ADGRB1/GRIN2A/LRP4/DLGAP2/CNKSR2/SYN2/ANKS1B/DCLK1/GABRA4/SHISA9…
GO:0098813	BP	GO:0098813	nuclear chromosome segregation	168	0.526182	2.71686	0.000397141	0.000397141	0.00755581	2041	tags=45%, list=20%, signal=36%	TRIP13/UBE2C/KIF14/DLGAP5/KIF4A/NEK2/KIF18A/NDC80/NUF2/CDC20/PLK1/NCAPG/KIF2C/CCNB1/TTK/KNL1/BUB1/KIF23/CDCA5/AURKB/CDC6/MAD2L1/ECT2/CDCA8/SPC24/KIF18B/ESCO2/CENPK/TOP2A/NCAPH/CENPE/BUB1B/PTTG1/SPC25/FBXO5/TACC3/KIFC1/EME1/CCNE2/SGO1/SGO2/NUSAP1/CENPF/SPAG5/DSCC1/PRC1/ZWILCH/RACGAP1/CENPQ/PSRC1/ZWINT/SPDL1/STAG3/SMC4/NCAPG2/BRIP1/FEN1/PSMC3IP/RMI1/RMI2/SMC2/MAD2L2/SYCP2/XRCC3/RB1/CDT1/CCNE1/DSN1/…
GO:0006909	BP	GO:0006909	phagocytosis	168	0.461836	2.38462	0.000397141	0.000397141	0.00755581	2391	tags=54%, list=24%, signal=42%	FPR2/IGHG3/IL1B/IGLL5/IGHG4/TREM2/SLC11A1/IGHG1/IFNG/TGM2/IGLC2/CD300LF/IGLC3/IGHA2/IGHD/IGHA1/IGHM/MET/ANXA1/IGLC7/ANXA3/RAC2/IGHG2/SPHK1/P2RY6/VAV2/RHOH/SYT7/SIRPG/ICAM5/CEACAM4/CD300A/RAB31/FCER1G/FCGR1A/LYN/PLSCR1/ITGB1/TLR2/NCF2/PLPP4/RAB20/MSR1/RAB39A/IL2RB/ITGAL/IL15/TRBC2/LYAR/CYBA/PTPRC/IL2RG/MYO1G/ITGA2/FCN3/MYO7A/SLAMF1/FGR/XKR9/ITGB2/TRDC/CD47/PLD4/HCK/CLEC7A/TYROBP/UNC13D/VAV1/IRF8/S…
GO:0032279	CC	GO:0032279	asymmetric synapse	176	-0.36864	-1.68812	0.000398036	0.000398036	0.00755581	2148	tags=38%, list=21%, signal=30%	KCND3/CPEB4/CRYAB/EPHA4/PLPPR4/MAP1B/CADM1/EFNB3/MAGI2/ADD3/PRRT1/PPP1R9A/LZTS1/ITGA8/LIN7B/PTCH1/HIP1R/HOMER2/TANC1/EPS8/CPEB3/EEF2K/IGSF9B/SLC6A9/CLSTN3/SLC8A3/GRID1/MPDZ/BCL11A/NLGN1/PALM/PRRT2/ADORA1/MPP2/NOS1/GRIK2/ATP7A/PAK3/NLGN3/ADAM22/LRRC4C/RNF112/EPHA7/ADRA2A/CTNND2/GRIA1/ZDHHC15/CHRNA3/ERBB4/CLSTN2/NTRK2/LRFN5/ARC/ADGRB1/GRIN2A/LRP4/DLGAP2/CNKSR2/SYN2/ANKS1B/DCLK1/SHISA9/RGS7BP/DLG2/C…
GO:0051480	BP	GO:0051480	regulation of cytosolic calcium ion concentration	170	0.332207	1.71876	0.000398565	0.000398565	0.00755581	1488	tags=35%, list=15%, signal=30%	CALB1/CXCL11/FPR2/CXCL10/CD38/CXCL13/CXCL9/SLC24A2/CXCR5/CD19/CACNA1B/GRIN2D/FPR1/MS4A1/P2RX5/EDN2/CCRL2/CXCR1/ERO1A/HAP1/P2RY6/CCR8/C5AR1/CXCR6/GPR3/ADM/CCR1/FASLG/CACNA1A/C3AR1/CXCR3/GPR65/CCR5/LYN/BDKRB1/CXCR4/LPAR3/TRPM2/OXTR/FPR3/GPR174/CAV1/GSTO1/P2RY8/CCR7/BAK1/CYBA/PTPRC/ABL2/LCK/PRNP/XCL1/JAK3/EDNRA/P2RY10/CAV2/MCOLN2/S1PR4/PML
GO:0030217	BP	GO:0030217	T cell differentiation	169	0.41058	2.12186	0.000399042	0.000399042	0.00755581	2089	tags=47%, list=21%, signal=38%	IL1B/IL1A/RSAD2/IFNG/CD80/ADAM8/IL23A/KLRC1/ANXA1/IL2RA/TNFSF4/CLEC4E/CTLA4/LILRB4/CD8A/LAG3/RAG1/IL12RB1/IRF1/IL4I1/IL7R/EOMES/ZNF683/CD27/RHOH/SOCS1/FCER1G/TOX/MDK/CRTAM/CARD11/CD86/SASH3/LILRB2/DUSP10/TBX21/CTSL/CD3G/PIK3CD/CD3D/CD2/TNFSF9/SLAMF6/FOXP3/B2M/CD83/IL15/CCR7/BATF/PTPRC/LCK/RUNX2/CD3E/CDK6/IL6/ADA/PTPN22/JAK3/IRF4/CD74/NLRP3/TCIRG1/GPR183/CD1D/VNN1/ITK/CAMK4/ENTPD7/VAV1/SMAD7/FANCD…
GO:0032943	BP	GO:0032943	mononuclear cell proliferation	173	0.514227	2.66414	0.000403551	0.000403551	0.00755581	2458	tags=62%, list=24%, signal=48%	IDO1/IL1B/CD38/IL1A/SLC11A1/CD79A/CD19/CD80/FCGR3A/MZB1/IL23A/CD274/TNFSF18/ANXA1/MS4A1/IL2RA/TNFSF4/CTLA4/RAC2/LILRB4/IL12RB1/IRF1/IL4I1/IL7R/IGFBP2/CD70/CD22/TNFRSF4/LILRB1/CD300A/TNFRSF21/BLK/SOX11/LYN/PRKCQ/CD180/FCRL3/PDCD1LG2/CRTAM/IKZF3/CARD11/TNFSF13B/CD276/CD86/SASH3/LILRB2/CLCF1/PSMB10/HAVCR2/ELF4/LGALS9C/TNFSF9/LGALS9B/FOXP3/HPRT1/IL15/PTPRC/PRNP/XCL1/CD3E/IL6/CD151/ADA/PTPN22/JAK3/TNF…
GO:0002366	BP	GO:0002366	leukocyte activation involved in immune response	173	0.439449	2.27672	0.000403551	0.000403551	0.00755581	2446	tags=54%, list=24%, signal=41%	TREM2/SLC11A1/IFNG/CD19/CD80/IL23A/POU2AF1/TNFSF18/ANXA1/TNFSF4/CLEC4E/ANXA3/RAC2/NKG7/IFI35/IL12RB1/EOMES/ZNF683/ICAM1/EXO1/LILRB1/CD300A/BLK/FCER1G/MDK/LYN/ADGRE2/CD180/CD86/CLCF1/HAVCR2/TBX21/PIK3CD/SLAMF6/FOXP3/LGALS1/ITGAL/IL13RA2/CD177/BATF/PTPRC/NMI/TGFB1/LAT2/IL6/LILRA2/ADA/JAK3/IRF4/SLAMF1/CD74/NLRP3/FGR/ITGB2/MAD2L2/GPR183/IFNE/LCP1/IL10/TFRC/TNFSF13/CLEC7A/TYROBP/CD244/UNC13D/ENTPD7/MS…
GO:0007162	BP	GO:0007162	negative regulation of cell adhesion	173	0.338367	1.75303	0.000403551	0.000403551	0.00755581	1606	tags=35%, list=16%, signal=30%	IDO1/CDKN2A/SERPINE1/DSCAM/CD80/CD274/GBP1/ANXA1/IL2RA/TNFSF4/CTLA4/LILRB4/LAG3/TIGIT/IRF1/IL4I1/AJAP1/LILRB1/CD300A/SOCS1/TGFBI/LAX1/TNFRSF21/MDK/SPOCK1/LPXN/PDCD1LG2/CRTAM/ADAMDEC1/CD86/LILRB2/RND1/LAPTM5/HAVCR2/TBX21/FXYD5/LGALS9C/LGALS9B/FOXP3/BMP2/VEGFA/PTPRC/MMP14/PRNP/XCL1/EPCAM/TGFB1/SERPINE2/PTPN22/JAK3/PHLDB2/CD74/SPRY4/MAD2L2/PTPRO/SNAI2/ADAM10/IL10/ANGPT2/CASP3
GO:0042113	BP	GO:0042113	B cell activation	172	0.602807	3.11804	0.000403714	0.000403714	0.00755581	2142	tags=58%, list=21%, signal=46%	IGHG3/IL11/CD38/INHBA/IGLL5/IGHG4/CD79A/IGHG1/BST2/CXCR5/CD19/MZB1/IGLC2/IGLC3/ADGRG3/IGHA2/IGHD/IGHA1/IGHM/POU2AF1/NTRK1/IGLC7/MS4A1/TNFSF4/CTLA4/RAG1/IL4I1/SAMSN1/IL7R/IGHG2/CD70/CD22/TNFRSF4/CD27/EXO1/CD300A/LAX1/TNFRSF21/BLK/LYN/ITGB1/THEMIS2/CD180/FCRL3/SLAMF8/IKZF3/CARD11/TNFSF13B/CD86/SASH3/LAPTM5/CLCF1/TBX21/ITGA4/PIK3CD/FOXP3/LGALS1/TRBC2/BAK1/BATF/PTPRC/MMP14/TGFB1/LAT2/IL6/HMGB3/ADA/JA…
GO:0046651	BP	GO:0046651	lymphocyte proliferation	172	0.515828	2.66814	0.000403714	0.000403714	0.00755581	2458	tags=63%, list=24%, signal=48%	IDO1/IL1B/CD38/IL1A/SLC11A1/CD79A/CD19/CD80/FCGR3A/MZB1/IL23A/CD274/TNFSF18/ANXA1/MS4A1/IL2RA/TNFSF4/CTLA4/RAC2/LILRB4/IL12RB1/IRF1/IL4I1/IL7R/IGFBP2/CD70/CD22/TNFRSF4/LILRB1/CD300A/TNFRSF21/BLK/SOX11/LYN/PRKCQ/CD180/FCRL3/PDCD1LG2/CRTAM/IKZF3/CARD11/TNFSF13B/CD276/CD86/SASH3/LILRB2/CLCF1/PSMB10/HAVCR2/ELF4/LGALS9C/TNFSF9/LGALS9B/FOXP3/HPRT1/IL15/PTPRC/PRNP/XCL1/CD3E/IL6/CD151/ADA/PTPN22/JAK3/TNF…
GO:0010948	BP	GO:0010948	negative regulation of cell cycle process	172	0.375122	1.94033	0.000403714	0.000403714	0.00755581	2257	tags=37%, list=22%, signal=29%	HMGA2/INHBA/TRIP13/NEK2/NDC80/E2F7/PLK1/CCNB1/TTK/BUB1/BLM/CLSPN/CDK1/AURKB/CDC6/MAD2L1/GTSE1/CDC45/BUB1B/PTTG1/FBXO5/DTL/EME1/TICRR/CHEK1/CENPF/GPR132/ZWILCH/ORC1/ZWINT/MTBP/SPDL1/BRIP1/WDR76/DONSON/DNA2/MIR29A/MAD2L2/PML/XRCC3/NABP1/RBL1/TIMELESS/FBXO6/BRCA1/FBXO43/ATF5/BRSK1/RB1/CDT1/E2F1/FANCD2/KNTC1/RAD21/CDK2AP2/ESPL1/SOX2/TIPIN/GPNMB/DAB2IP/CHEK2/TOPBP1/BAZ1B
GO:0022409	BP	GO:0022409	positive regulation of cell-cell adhesion	178	0.46781	2.43761	0.000405186	0.000405186	0.00755581	2568	tags=61%, list=25%, signal=46%	IL1B/CXCL13/PLAUR/IL1A/IFNG/CD80/ADAM8/IL23A/CD274/ANXA1/IL2RA/TNFSF4/LILRB4/ICOS/RAG1/IL12RB1/PDPN/IL4I1/IL7R/CHST2/IGFBP2/CD70/ADAM19/FSTL3/CD27/RHOH/SIRPG/HSPH1/LILRB1/SOCS1/MDK/LYN/PRKCQ/PDCD1LG2/CARD11/TNFSF13B/CD276/CEACAM6/CD86/SASH3/LILRB2/DUSP10/HAVCR2/ITGA4/CAV1/TNFSF9/FOXP3/B2M/CD83/LGALS1/IL15/CCR7/PTPRC/LCK/XCL1/TNFSF11/CD3E/IL6/ADA/PTPN22/JAK3/SLAMF1/CD74/NLRP3/ITGB2/CD47/ZP3/IL10/R…
GO:0051607	BP	GO:0051607	defense response to virus	176	0.551915	2.86872	0.00040568	0.00040568	0.00755581	1930	tags=46%, list=19%, signal=38%	AIM2/APOBEC3A/IL1B/CXCL10/ISG15/CXCL9/RSAD2/BST2/IFIT3/IFIT2/IFNG/ZBP1/IL23A/ITGAX/APOBEC3B/GBP1/ISG20/OAS2/IFI44L/RTP4/PRF1/HERC5/MICB/IL12RB1/IFI6/IRF1/APOBEC3G/IFIT1/MX2/STAT1/TRIM6/LILRB1/OAS3/MX1/DTX3L/PLSCR1/TLR2/DDX60/APOBEC3D/DDX60L/IFIH1/PARP9/IFITM1/TLR8/EIF2AK2/TRIM22/FOXP3/IFITM3/IL15/OASL/PMAIP1/PTPRC/IFI27/GBP3/APOBEC3F/IFIT5/FCN3/IL6/PTPN22/TRIM21/DDX58/IFI16/OAS1/SKP2/IFNE/NLRC5/S…
GO:0140546	BP	GO:0140546	defense response to symbiont	176	0.551915	2.86872	0.00040568	0.00040568	0.00755581	1930	tags=46%, list=19%, signal=38%	AIM2/APOBEC3A/IL1B/CXCL10/ISG15/CXCL9/RSAD2/BST2/IFIT3/IFIT2/IFNG/ZBP1/IL23A/ITGAX/APOBEC3B/GBP1/ISG20/OAS2/IFI44L/RTP4/PRF1/HERC5/MICB/IL12RB1/IFI6/IRF1/APOBEC3G/IFIT1/MX2/STAT1/TRIM6/LILRB1/OAS3/MX1/DTX3L/PLSCR1/TLR2/DDX60/APOBEC3D/DDX60L/IFIH1/PARP9/IFITM1/TLR8/EIF2AK2/TRIM22/FOXP3/IFITM3/IL15/OASL/PMAIP1/PTPRC/IFI27/GBP3/APOBEC3F/IFIT5/FCN3/IL6/PTPN22/TRIM21/DDX58/IFI16/OAS1/SKP2/IFNE/NLRC5/S…
GO:0002449	BP	GO:0002449	lymphocyte mediated immunity	177	0.537808	2.79801	0.00040568	0.00040568	0.00755581	2413	tags=65%, list=24%, signal=50%	IGHG3/IL1B/IGLL5/IGHG4/TREM2/RSAD2/IGHG1/ULBP2/CD19/GZMB/FCGR3A/IGLC2/IL23A/IGLC3/IGHA2/IGHD/IGHA1/IGHM/KLRC1/IGLC7/TNFSF4/PRF1/NKG7/LILRB4/CD8A/LAG3/IL12RB1/IL4I1/IL7R/ULBP3/IGHG2/CD70/KLRD1/CD27/ICAM1/SLAMF7/IL21R/EXO1/LILRB1/FCER1G/SLA2/FCGR1A/ULBP1/CFI/CRTAM/C1QB/SERPINB9/SASH3/CLCF1/HAVCR2/TBX21/TLR8/SH2D1A/CD96/SLAMF6/FOXP3/B2M/HPRT1/IL13RA2/TRBC2/IL9R/C1QC/BATF/PTPRC/BTN3A3/XCL1/TGFB1/MYO1…
GO:0002263	BP	GO:0002263	cell activation involved in immune response	176	0.433847	2.25503	0.00040568	0.00040568	0.00755581	2446	tags=53%, list=24%, signal=41%	TREM2/SLC11A1/IFNG/CD19/CD80/IL23A/POU2AF1/TNFSF18/ANXA1/TNFSF4/CLEC4E/ANXA3/RAC2/NKG7/IFI35/IL12RB1/EOMES/ZNF683/ICAM1/EXO1/LILRB1/CD300A/BLK/FCER1G/MDK/LYN/ADGRE2/CD180/CD86/CLCF1/HAVCR2/TBX21/PIK3CD/SLAMF6/FOXP3/LGALS1/ITGAL/IL13RA2/CD177/BATF/PTPRC/NMI/TGFB1/LAT2/IL6/LILRA2/ADA/JAK3/IRF4/SLAMF1/CD74/NLRP3/FGR/ITGB2/MAD2L2/GPR183/IFNE/LCP1/IL10/TFRC/TNFSF13/CLEC7A/TYROBP/CD244/UNC13D/ENTPD7/MS…
GO:0060326	BP	GO:0060326	cell chemotaxis	181	0.428927	2.23625	0.000411015	0.000411015	0.00755581	2445	tags=51%, list=24%, signal=39%	CXCL5/CXCL6/CXCL8/CXCL11/FPR2/CXCL1/TREM1/CXCL3/IL1B/CXCL10/SERPINE1/CXCL13/CXCL9/CXCR5/ADAM8/IL23A/VEGFC/CSF3R/MET/ANXA1/TNFAIP6/EDN2/RAC2/CXCL17/CCRL2/CCL20/PPBP/CXCR1/CXCL2/CCR8/C5AR1/CXCR6/CCR1/FCER1G/C3AR1/CXCR3/CCR5/ARHGEF16/MDK/LYN/S100A12/ADGRE2/PRKCQ/CXCR4/SLAMF8/TRPM2/PIK3CD/CNR2/CCL8/VEGFA/CCR7/XCL1/TNFSF11/IL6/SLAMF1/CD74/ITGB2/TMSB4X/PTPRO/BCAR1/GPR183/ADAM10/IL10/ITGA1/FFAR2/HMGB2/P…
GO:0045787	BP	GO:0045787	positive regulation of cell cycle	183	0.369637	1.93112	0.000412541	0.000412541	0.00755581	2055	tags=37%, list=20%, signal=30%	MAGEA4/IL1B/IL1A/CXCR5/AURKA/ANXA1/PIWIL2/UBE2C/KIF14/DLGAP5/TERT/NDC80/RRM2/E2F7/CCNB1/KIF23/SPHK1/CKS2/CDCA5/CDK1/AURKB/CDC6/MAD2L1/ECT2/CDC25C/PLSCR1/RAD51AP1/FBXO5/DTL/STIL/FOSL1/CHEK1/NUSAP1/EIF4EBP1/DYRK3/SPAG5/CDC25A/CDC25B/BRCA2/PLK4/CKS1B/RACGAP1/PSRC1/MTBP/FEN1/DBF4/CCNYL1/TRIM21/CDC7/MIR29A/EPGN/XRCC3/IL10/BCL2L11/SASS6/ZBED9/SOX15/RB1/CDT1/SRC/ATAD5/TGFA/CIT/RANBP1/RAD21/ESPL1/KIF20B
GO:0016887	MF	GO:0016887	ATP hydrolysis activity	184	0.307415	1.60757	0.000413052	0.000413052	0.00755581	3335	tags=47%, list=33%, signal=32%	TDRD9/TRIP13/KIF14/ERCC6L/KIF18A/IQCA1/KIF2C/KIF23/BLM/PIF1/HSPH1/KIF20A/KIF18B/PFN2/DDX60/ATAD2/KIFC1/RAD54L/DDX60L/IFIH1/ABCD1/MOV10L1/RFC4/KIF21B/MCM2/ORC1/RNF213/SMC4/BRIP1/HSPA6/DNA2/CCT5/KIF12/DDX58/SMC2/KIF15/DNAH14/MCM7/MCM5/RECQL4/MCM8/RUVBL1/MCM4/HSPA13/ATAD5/HSP90B1/KIF3C/MCM6/DDX39A/MCM3/RFC5/RECQL/KIF20B/HELB/HSPA8/DHX58/HSP90AA2P/HSPE1/ATAD3C/ATAD3B/NAV2/HSP90AA1/HYOU1/CCT6A/HSP90AB…
GO:0002460	BP	GO:0002460	adaptive immune response based on somatic recombination of immune receptors built from immunoglobulin superfamily domains	187	0.519355	2.7201	0.000413736	0.000413736	0.00755581	1816	tags=52%, list=18%, signal=43%	IGHG3/IL1B/IGLL5/IGHG4/CXCL13/TREM2/SLC11A1/RSAD2/IGHG1/CD19/CD80/FCGR3A/IGLC2/IL23A/IGLC3/IGHA2/IGHD/IGHA1/IGHM/CD274/KLRC1/ANXA1/IGLC7/TNFSF4/PRF1/LILRB4/CD8A/IL12RB1/IL4I1/IL7R/IGHG2/CD70/KLRD1/IL1RL1/CD27/ICAM1/IL21R/EXO1/KLHL6/LILRB1/FCER1G/SLA2/FCGR1A/PRKCQ/CFI/C1QB/TNFSF13B/SASH3/CLCF1/HAVCR2/TBX21/TLR8/SLAMF6/FOXP3/B2M/HPRT1/IL13RA2/TRBC2/IL9R/C1QC/BATF/PTPRC/BTN3A3/XCL1/TGFB1/MYO1G/IL6/A…
GO:0031262	CC	GO:0031262	Ndc80 complex	4	0.927204	1.84364	0.000413736	0.000413736	0.00755581	738	tags=100%, list=7%, signal=93%	NDC80/NUF2/SPC24/SPC25
GO:0031617	CC	GO:0031617	NMS complex	4	0.927204	1.84364	0.000413736	0.000413736	0.00755581	738	tags=100%, list=7%, signal=93%	NDC80/NUF2/SPC24/SPC25
GO:0050859	BP	GO:0050859	negative regulation of B cell receptor signaling pathway	4	0.92651	1.84226	0.000413736	0.000413736	0.00755581	745	tags=100%, list=7%, signal=93%	CD22/CD300A/FCRL3/LPXN
GO:0007056	BP	GO:0007056	spindle assembly involved in female meiosis	4	0.926113	1.84147	0.000413736	0.000413736	0.00755581	749	tags=100%, list=7%, signal=93%	AURKA/NDC80/CCNB2/FBXO5
GO:0007057	BP	GO:0007057	spindle assembly involved in female meiosis I	4	0.926113	1.84147	0.000413736	0.000413736	0.00755581	749	tags=100%, list=7%, signal=93%	AURKA/NDC80/CCNB2/FBXO5
GO:0002774	BP	GO:0002774	Fc receptor mediated inhibitory signaling pathway	4	0.915204	1.81978	0.000413736	0.000413736	0.00755581	859	tags=100%, list=9%, signal=92%	LILRB4/LILRB1/LYN/LILRB2
GO:0021553	BP	GO:0021553	olfactory nerve development	4	0.909533	1.8085	0.000413736	0.000413736	0.00755581	455	tags=75%, list=5%, signal=72%	CNGB1/NTRK1/SALL1
GO:0006310	BP	GO:0006310	DNA recombination	185	0.486337	2.541	0.00041632	0.00041632	0.00755581	2278	tags=45%, list=23%, signal=36%	TRIP13/TNFSF4/RAG1/IL7R/BLM/PIF1/EXO1/CDC45/TOP2A/POLQ/RAD51AP1/RAD51/XRCC2/RAD54L/MND1/EME1/CHEK1/CLCF1/TBX21/AUNIP/HSF2BP/GINS2/FOXP3/MCM2/BRCA2/SFR1/GINS4/KPNA2/FANCB/BATF/PTPRC/TGFB1/ZNF365/BRIP1/FEN1/HMGB3/PSMC3IP/RMI1/RMI2/MRGBP/CDC7/MAD2L2/SAMHD1/XRCC3/MCM7/IL10/PARPBP/TFRC/NABP1/TIMELESS/TNFSF13/RPA3/TONSL/BRCA1/MCM5/RECQL4/HMGB2/XRCC4/MSH6/ACTL6A/MCM8/RUVBL1/WAS/CD40/MCM4/IL27RA/FANCD2/A…
GO:0070661	BP	GO:0070661	leukocyte proliferation	190	0.505869	2.65707	0.000417014	0.000417014	0.00755581	2458	tags=63%, list=24%, signal=49%	CSF2/IDO1/IL1B/CD38/TREM2/IL1A/SLC11A1/CD79A/BST2/CD19/CD80/FCGR3A/MZB1/IL23A/CD274/TNFSF18/ANXA1/MS4A1/IL2RA/TNFSF4/CTLA4/RAC2/LILRB4/IL12RB1/IRF1/IL4I1/IL7R/IGFBP2/CD70/CD22/TNFRSF4/LILRB1/CD300A/TNFRSF21/BLK/SOX11/LYN/PRKCQ/CD180/FCRL3/PDCD1LG2/CRTAM/IKZF3/CARD11/TNFSF13B/CD276/CD86/SASH3/LILRB2/CLCF1/PSMB10/HAVCR2/ELF4/LGALS9C/TNFSF9/LGALS9B/FOXP3/CCL8/HPRT1/IL15/PTPRC/PRNP/XCL1/TNFSF11/CD3E/…
GO:0006260	BP	GO:0006260	DNA replication	190	0.413097	2.16979	0.000417014	0.000417014	0.00755581	2967	tags=52%, list=29%, signal=37%	RRM2/E2F7/CCNA2/BLM/BCAR3/CDK1/CDC6/PIF1/MCM10/CDC45/ORC6/ESCO2/NUGGC/POLQ/RAD51/FBXO5/DTL/EME1/TICRR/FAM111B/GINS1/CHEK1/CCNE2/RFC4/DSCC1/GINS2/MCM2/BRCA2/ORC1/GINS4/WDHD1/RNASEH2A/ZNF365/FEN1/DBF4/DONSON/DNA2/PCNA/RMI1/RMI2/CDC7/CHAF1B/SAMHD1/MCM7/S100A11/GMNN/PRIM2/TIMELESS/JADE2/RPA3/TONSL/MCM5/RECQL4/ACTL6A/PRIM1/RUVBL1/CDT1/MCM4/CCNE1/POLE2/RFC3/ATAD5/MCM6/SET/MCM3/RFC5/RECQL/ID3/TIPIN/HELB…
GO:0032496	BP	GO:0032496	response to lipopolysaccharide	188	0.447981	2.34617	0.000417711	0.000417711	0.00755581	1790	tags=43%, list=18%, signal=36%	CXCL5/CXCL6/CXCL8/CSF3/IL24/CXCL11/CSF2/IDO1/CXCL1/CXCL3/IL1B/PTGS2/CXCL10/SERPINE1/CXCL13/TREM2/IL1A/SLC11A1/CXCL9/CD80/CD274/CMPK2/CYP27B1/KMO/IL12RB2/TNFSF4/PPBP/CXCL2/IL36A/TH/GFI1/ADM/TRIM6/LILRB1/FASLG/CCR5/LYN/TNIP3/NUGGC/BDKRB1/TLR2/CD180/SCIMP/PDCD1LG2/ANKRD1/CD86/LILRB2/DUSP10/HAVCR2/SLPI/CD96/CNR2/FOXP3/CCR7/SOD2/CAPN2/TGFB1/ADAM9/MIR142/IL6/LILRA2/PTPN22/TNFRSF1B/NLRP3/LY96/CARD16/IL1…
GO:1901990	BP	GO:1901990	regulation of mitotic cell cycle phase transition	189	0.384427	2.01499	0.00041806	0.00041806	0.00755581	2041	tags=34%, list=20%, signal=28%	HMGA2/CDKN2A/INHBA/TRIP13/AURKA/ANXA1/UBE2C/KIF14/DLGAP5/TERT/NDC80/RRM2/E2F7/PLK1/CCNB1/ANLN/TTK/BUB1/BLM/CDCA5/CLSPN/CDK1/AURKB/CDC6/MAD2L1/GTSE1/CENPE/CDC25C/BUB1B/FBXO5/DTL/STIL/TICRR/CHEK1/CENPF/GPR132/CDC25A/ZWILCH/CDC25B/ORC1/ZWINT/MTBP/SPDL1/PSME2/DONSON/CDC7/MIR29A/MAD2L2/PML/XRCC3/SASS6/NABP1/RBL1/BRCA1/BRSK1/RB1/CDT1/E2F1/BID/ATAD5/KNTC1/RAD21/CDK2AP2/ESPL1
GO:0002253	BP	GO:0002253	activation of immune response	192	0.502475	2.63962	0.000419815	0.000419815	0.00755581	2388	tags=59%, list=24%, signal=46%	AIM2/FPR2/IGHG3/IL1B/CD38/IGLL5/IGHG4/TREM2/CD79A/IGHG1/CD19/ZBP1/IGLC2/IGLC3/IGHA2/IGHD/IGHA1/IGHM/GBP1/FPR1/IGLC7/MS4A1/CTLA4/LILRB4/CD8A/MICB/LCP2/IGHG2/CD22/KLRD1/VAV2/C5AR1/KLHL6/CD300A/CFB/LAX1/TNFRSF21/BLK/FCER1G/SLA2/C3AR1/LYN/PLSCR1/CD247/THEMIS2/FCRL3/CFI/LPXN/C1QB/CARD11/CD276/LAPTM5/PLPP4/FPR3/PIK3CD/SH2D1A/FOXP3/CD8B/CCR7/TRBC2/C1QC/PTPRC/BTN3A3/LCK/PRNP/MYO1G/FCN3/LAT2/LILRA2/ADA/PT…
GO:0030667	CC	GO:0030667	secretory granule membrane	192	0.383895	2.01669	0.000419815	0.000419815	0.00755581	2058	tags=40%, list=20%, signal=32%	OLR1/FPR2/FCAR/CD38/PLAUR/SLC11A1/BST2/ADGRE3/ADAM8/ITGAX/ADGRG3/PLAU/FCGR2A/MGAM/FPR1/SYT1/CXCR1/C5AR1/GPR84/SIGLEC14/LPCAT1/MME/CD300A/CD53/RAB31/FCER1G/GLIPR1/SELL/CLEC4C/C3AR1/LILRB3/TLR2/SLC2A3/ADGRE5/TRPM2/CEACAM6/LILRB2/CAV1/CYBB/MMP25/CLEC12A/ITGAL/RAP2B/LAMP3/SIGLEC9/CD177/CYBA/PTPRC/TBC1D10C/RHOF/TNFRSF1B/ITGA2B/TCIRG1/ITGB2/CD47/CAV2/LHFPL2/CLEC5A/ADAM10/VNN1/TYROBP/PCDH7/LAIR1/FCGR3B/…
GO:0051251	BP	GO:0051251	positive regulation of lymphocyte activation	195	0.528744	2.77855	0.000424989	0.000424989	0.00755581	2156	tags=58%, list=21%, signal=47%	IGHG3/IL1B/CD38/IGLL5/IGHG4/IL1A/IGHG1/IFNG/CD80/FCGR3A/IGLC2/ADAM8/IL23A/IGLC3/IGHA2/IGHD/IGHA1/IGHM/CD274/ANXA1/IGLC7/IL2RA/TNFSF4/LILRB4/ICOS/RAG1/IL12RB1/IL4I1/IL7R/IGHG2/IGFBP2/CD70/TNFRSF4/CD27/RHOH/SIRPG/HSPH1/LILRB1/SOCS1/TOX/MDK/LYN/PRKCQ/FCRL3/PDCD1LG2/CARD11/TNFSF13B/CD276/CD86/SASH3/LILRB2/DUSP10/CLCF1/HAVCR2/TBX21/CAV1/TNFSF9/FOXP3/B2M/CD83/LGALS1/IL15/CCR7/TRBC2/PTPRC/MMP14/LCK/XCL1…
GO:0140014	BP	GO:0140014	mitotic nuclear division	195	0.474692	2.49451	0.000424989	0.000424989	0.00755581	1490	tags=36%, list=15%, signal=31%	MISP/IL1B/IL1A/TRIP13/AURKA/UBE2C/KIF14/MYBL2/DLGAP5/KIF4A/NEK2/KIF18A/NDC80/NUF2/CDC20/PLK1/NCAPG/KIF2C/CCNB1/ANLN/TTK/BUB1/KIF23/SPHK1/CDCA5/CDCA2/AURKB/CDC6/MAD2L1/CDCA8/PKMYT1/UBE2S/KIF18B/CENPK/TPX2/NCAPH/CENPE/CDC25C/BUB1B/PTTG1/FBXO5/TACC3/KIFC1/CHEK1/SGO1/SGO2/NUSAP1/BORA/CENPF/SPAG5/MKI67/DSCC1/KIF11/PRC1/ZWILCH/RACGAP1/PSRC1/ZWINT/MTBP/SPDL1/MZT1/SMC4/NCAPG2/SMC2/MAD2L2/KIF15/CAV2/EPGN/…
GO:0048018	MF	GO:0048018	receptor ligand activity	195	0.380822	2.00122	0.000424989	0.000424989	0.00755581	1766	tags=42%, list=18%, signal=35%	CXCL5/CXCL6/CXCL8/PTHLH/CSF3/IL24/CXCL11/CSF2/SPP1/CXCL1/STC1/CXCL3/IL1B/CXCL10/IL11/INHBA/SST/CXCL13/OSM/IL1A/CXCL9/DKK1/FGF5/IFNG/IL23A/VEGFC/ERFE/ARTN/TNFSF18/TNFSF4/WNT9A/EDN2/CCL20/PPBP/CXCL2/CD70/IL36A/SECTM1/NRG1/IL32/AREG/ADM/FASLG/MDK/APLN/WNT2/TNFSF13B/IL20/CLCF1/TNFSF9/BMP1/WNT7A/CCL8/BMP2/GDF6/VEGFA/BMP8A/IL15/TNFSF10/XCL1/TGFB1/TNFSF11/TYMP/LTB/IL6/TIMP1/NAMPT/ZP3/EPGN/NGF/IFNE/IL10/…
GO:0045590	BP	GO:0045590	negative regulation of regulatory T cell differentiation	5	0.93295	1.99349	0.00042508	0.00042508	0.00755581	681	tags=100%, list=7%, signal=93%	TNFSF4/CTLA4/LAG3/IRF1/MDK
GO:0023029	MF	GO:0023029	MHC class Ib protein binding	5	0.915295	1.95577	0.00042508	0.00042508	0.00755581	859	tags=100%, list=9%, signal=92%	KLRD1/TAP1/LILRB1/TAP2/LILRB2
GO:0004875	MF	GO:0004875	complement receptor activity	5	0.910137	1.94475	0.00042508	0.00042508	0.00755581	911	tags=100%, list=9%, signal=91%	FPR2/FPR1/C5AR1/C3AR1/FPR3
GO:0140507	BP	GO:0140507	granzyme-mediated programmed cell death signaling pathway	5	0.90271	1.92888	0.00042508	0.00042508	0.00755581	329	tags=80%, list=3%, signal=77%	GZMB/GZMA/SRGN/NKG7
GO:0008315	BP	GO:0008315	G2/MI transition of meiotic cell cycle	5	0.900516	1.92419	0.00042508	0.00042508	0.00755581	1008	tags=100%, list=10%, signal=90%	NDC80/CCNB2/CDC25C/CDC25A/CDC25B
GO:0032133	CC	GO:0032133	chromosome passenger complex	5	0.889751	1.90119	0.00042508	0.00042508	0.00755581	559	tags=80%, list=6%, signal=76%	AURKA/BIRC5/AURKB/CDCA8
GO:0002697	BP	GO:0002697	regulation of immune effector process	203	0.42781	2.2665	0.000426257	0.000426257	0.00755581	2293	tags=51%, list=23%, signal=40%	CXCL6/IL1B/TREM2/RSAD2/BST2/IFNG/CD80/MZB1/IL23A/KLRC1/ANXA1/TNFSF4/RAC2/LILRB4/LAG3/IL12RB1/IL4I1/IL7R/CD22/KLRD1/ZNF683/TNFRSF4/ICAM1/TRIM6/LILRB1/CD300A/BLK/LYN/ADGRE2/NCF1/DDX60/FCRL3/SCIMP/SLAMF8/CRTAM/SLC7A5/SERPINB9/CD86/SASH3/LAPTM5/DUSP10/CLCF1/HAVCR2/TBX21/SH2D1A/CD96/SLAMF6/FOXP3/B2M/IL13RA2/CD177/PTPRC/XCL1/TGFB1/FCN3/IL6/PTPN22/JAK3/IRF4/TNFRSF1B/SLAMF1/CD74/PVR/NLRP3/FGR/ITGB2/DDX58…
GO:2001233	BP	GO:2001233	regulation of apoptotic signaling pathway	202	0.312556	1.65488	0.000426985	0.000426985	0.00755581	2444	tags=37%, list=24%, signal=28%	CSF2/IL1B/PTGS2/SERPINE1/INHBA/PLAUR/TREM2/IL1A/MMP9/ITGA6/EYA4/BCL2L14/TNFRSF12A/TERT/IFI6/BMPR1B/ICAM1/RTKN2/CAV1/DDIAS/HIF1A/TGFBR1/ITM2C/TMEM14A/SOD2/PMAIP1/PTPRC/TNFSF10/LCK/CD74/ENO1/PML/SNAI2/BCL2L11/DDIT3/VNN1/TNFAIP3/BCL2L12/BRCA1/CTSC/HMGB2/SP100/RB1/SRC/TMC8/PDIA3/TRAF1/GSTP1/BID/HDAC1/IVNS1ABP/ATAD5/EEF1E1/PARP1/PTPN1/MCL1/RET/GDNF/PLEKHF1/HELLS/GPX1/TNF/DAB2IP/STK3/RNF34/MAZ/PAK2/ARR…
GO:0050863	BP	GO:0050863	regulation of T cell activation	199	0.458415	2.41827	0.000427899	0.000427899	0.00755581	2165	tags=55%, list=21%, signal=44%	IDO1/IL1B/IL1A/IFNG/CD80/ADAM8/IL23A/CD274/TNFSF18/ANXA1/IL2RA/TNFSF4/CTLA4/RAC2/LILRB4/LAG3/ICOS/RAG1/IL12RB1/TIGIT/IRF1/IL4I1/IL7R/IGFBP2/CD70/ZNF683/CD27/RHOH/SIRPG/HSPH1/LILRB1/CD300A/SOCS1/LAX1/TNFRSF21/TOX/MDK/LYN/PRKCQ/PDCD1LG2/CRTAM/CARD11/TNFSF13B/CD276/CD86/SASH3/LILRB2/LAPTM5/DUSP10/HAVCR2/TBX21/CAV1/LGALS9C/CD2/TNFSF9/LGALS9B/FOXP3/B2M/CD83/LGALS1/IL15/CCR7/PTPRC/LCK/PRNP/XCL1/TNFSF11…
GO:0019058	BP	GO:0019058	viral life cycle	199	0.412692	2.17707	0.000427899	0.000427899	0.00755581	2468	tags=45%, list=24%, signal=34%	CXCL8/HMGA2/TRIML2/APOBEC3A/ISG15/RSAD2/BST2/CD80/APOBEC3B/ISG20/OAS2/APOBEC3G/ITGB6/CDK1/IFIT1/TNFRSF4/CXCR6/ICAM1/ITGA5/TRIM6/OAS3/MX1/TOP2A/CCR5/PLSCR1/ITGB1/CXCR4/ACE2/APOBEC3D/IFIH1/XPR1/IFITM1/CD86/CTSL/EIF2AK2/CAV1/SLPI/GPR15/TRIM22/CCL8/IFITM3/LGALS1/KPNA2/LAMP3/OASL/IFI27/APOBEC3F/ITGA2/IFIT5/FCN3/SLAMF1/CD74/PVR/DEK/TRIM21/LY6E/SLC3A2/CTSB/IFI16/OAS1/CAV2/CLEC5A/CIITA/TRIM59/TFRC/RAB29/…
GO:0070189	BP	GO:0070189	kynurenine metabolic process	6	0.902232	2.04575	0.000428541	0.000428541	0.00755581	300	tags=67%, list=3%, signal=65%	TDO2/IDO1/KMO/KYNU
GO:0090306	BP	GO:0090306	meiotic spindle assembly	6	0.89658	2.03293	0.000428541	0.000428541	0.00755581	749	tags=83%, list=7%, signal=77%	AURKA/NDC80/CCNB2/ASPM/FBXO5
GO:0002237	BP	GO:0002237	response to molecule of bacterial origin	197	0.446137	2.34717	0.000428816	0.000428816	0.00755581	1955	tags=45%, list=19%, signal=37%	CXCL5/CXCL6/CXCL8/CSF3/IL24/CXCL11/CSF2/IDO1/CXCL1/CXCL3/IL1B/PTGS2/CXCL10/SERPINE1/CXCL13/TREM2/IL1A/SLC11A1/CXCL9/CD80/CD274/CMPK2/CYP27B1/KMO/IL12RB2/TNFSF4/PPBP/CXCL2/IL36A/TH/C5AR1/GFI1/ADM/TRIM6/LILRB1/FASLG/CCR5/LYN/TNIP3/NUGGC/BDKRB1/TLR2/CD180/SCIMP/PDCD1LG2/ANKRD1/CD86/LILRB2/DUSP10/HAVCR2/SLPI/CD96/CNR2/FOXP3/B2M/CCR7/SOD2/CAPN2/TGFB1/ADAM9/MIR142/IL6/LILRA2/PTPN22/TNFRSF1B/TLR1/NLRP3/…
GO:1903706	BP	GO:1903706	regulation of hemopoiesis	204	0.374027	1.98161	0.000428816	0.000428816	0.00755581	2089	tags=44%, list=21%, signal=36%	CSF3/INHBA/ISG15/TREM2/IFNG/CD80/ADAM8/IL23A/CSF3R/ANXA1/TNFAIP6/IL2RA/TNFSF4/CTLA4/LILRB4/LAG3/RAG1/IL12RB1/IRF1/IL4I1/IL7R/ZNF683/FSTL3/CD27/RHOH/CCR1/STAT1/LILRB1/SOCS1/LILRB3/TOX/MDK/LYN/FCRL3/SLAMF8/CRTAM/IKZF3/CARD11/CD86/SASH3/LILRB2/DUSP10/IL20/TBX21/CD2/TNFSF9/FOXP3/B2M/HIF1A/CD83/IL15/C1QC/PTPRC/MMP14/GPR171/TGFB1/TNFSF11/CDK6/HMGB3/ADA/JAK3/IRF4/CD74/NLRP3/IL10/EVI2B/VNN1/TYROBP/CIB1/T…
GO:1903037	BP	GO:1903037	regulation of leukocyte cell-cell adhesion	198	0.443576	2.33471	0.000431406	0.000431406	0.00757509	2314	tags=55%, list=23%, signal=43%	IDO1/IL1B/IL1A/IFNG/CD80/ADAM8/IL23A/CD274/ANXA1/IL2RA/TNFSF4/CTLA4/LILRB4/LAG3/ICOS/RAG1/IL12RB1/TIGIT/IRF1/IL4I1/IL7R/CHST2/IGFBP2/CD70/CD27/RHOH/SIRPG/HSPH1/LILRB1/CD300A/SOCS1/LAX1/TNFRSF21/MDK/LYN/PRKCQ/PDCD1LG2/CRTAM/CARD11/TNFSF13B/CD276/CD86/SASH3/LILRB2/LAPTM5/DUSP10/HAVCR2/TBX21/ITGA4/CAV1/LGALS9C/TNFSF9/LGALS9B/FOXP3/B2M/CD83/LGALS1/IL15/CCR7/PTPRC/LCK/PRNP/XCL1/TNFSF11/CD3E/IL6/ADA/PT…
GO:0030546	MF	GO:0030546	signaling receptor activator activity	198	0.377921	1.98914	0.000431406	0.000431406	0.00757509	1766	tags=41%, list=18%, signal=35%	CXCL5/CXCL6/CXCL8/PTHLH/CSF3/IL24/CXCL11/CSF2/SPP1/CXCL1/STC1/CXCL3/IL1B/CXCL10/IL11/INHBA/SST/CXCL13/OSM/IL1A/CXCL9/DKK1/FGF5/IFNG/IL23A/VEGFC/ERFE/ARTN/TNFSF18/TNFSF4/WNT9A/EDN2/CCL20/PPBP/CXCL2/CD70/IL36A/SECTM1/NRG1/IL32/AREG/ADM/FASLG/MDK/APLN/WNT2/TNFSF13B/IL20/CLCF1/TNFSF9/BMP1/WNT7A/CCL8/BMP2/GDF6/VEGFA/BMP8A/IL15/TNFSF10/XCL1/TGFB1/TNFSF11/TYMP/LTB/IL6/TIMP1/NAMPT/ZP3/EPGN/NGF/IFNE/IL10/…
GO:0007059	BP	GO:0007059	chromosome segregation	210	0.506939	2.69565	0.00043611	0.00043611	0.00764443	2041	tags=42%, list=20%, signal=35%	TRIP13/UBE2C/KIF14/DLGAP5/KIF4A/NEK2/KIF18A/NDC80/SKA1/NUF2/CDC20/PLK1/NCAPG/KIF2C/CCNB1/TTK/KNL1/BUB1/KIF23/HJURP/CDCA5/CDCA2/AURKB/CDC6/MAD2L1/OIP5/ECT2/SKA3/CDCA8/CENPW/SPC24/KIF18B/ESCO2/CENPK/TOP2A/NCAPH/CENPE/PLSCR1/BUB1B/PTTG1/SPC25/FBXO5/TACC3/KIFC1/EME1/CCNE2/SGO1/SGO2/NUSAP1/CENPF/SPAG5/MKI67/DSCC1/CENPN/SKA2/PRC1/ZWILCH/RACGAP1/CENPQ/PSRC1/ZWINT/SPDL1/STAG3/SMC4/NCAPG2/BRIP1/FEN1/PSMC3…
GO:0002831	BP	GO:0002831	regulation of response to biotic stimulus	211	0.427607	2.27582	0.000438789	0.000438789	0.00767811	2587	tags=50%, list=26%, signal=38%	CXCL6/AIM2/FPR2/GBP5/IL1B/ISG15/TREM2/ZBP1/ADAM8/IL23A/CD274/KLRC1/HERC5/LAG3/MICB/IFI35/IL12RB1/IRF1/IL4I1/APOBEC3G/KLRD1/PARP14/USP18/IFIT1/STAT1/TRIM6/LILRB1/OAS3/SOCS1/DTX3L/LYN/PLSCR1/NCF1/DDX60/CD180/SCIMP/SLAMF8/CRTAM/PARP9/SERPINB9/DUSP10/HAVCR2/TLR8/SH2D1A/CD96/SLAMF6/FOXP3/IL15/OASL/LYAR/CYBA/NMI/APOBEC3F/NLRC3/LILRA2/PTPN22/PVR/FGR/NLRC4/TRIM21/LY96/DDX58/IFI16/OAS1/CARD16/NLRC5/SAMHD1…
GO:0055088	BP	GO:0055088	lipid homeostasis	88	-0.451349	-1.86691	0.000441501	0.000441501	0.00771225	2419	tags=50%, list=24%, signal=38%	NR1H3/PNPLA2/FBXW7/ABCB4/ACOX1/TLCD2/IL18/ABHD8/APOM/LIPC/CYP39A1/ZBTB20/ABCA5/MIR27B/LPL/ADCK1/C1QTNF3/ADORA1/TMEM97/CLN8/ABCA12/TTC39B/TLCD1/ABCA3/FITM2/EPHX2/APOE/INSIG1/CEBPA/ABHD5/PNPLA1/SOAT1/FABP4/MALRD1/PNPLA3/MLXIPL/CES1/PPARG/RORA/PNPLA5/ACOX2/DGAT2/APOB/ACSM3
GO:0018108	BP	GO:0018108	peptidyl-tyrosine phosphorylation	214	0.31377	1.6726	0.000443066	0.000443066	0.00772626	2305	tags=42%, list=23%, signal=33%	CSF3/IL24/CSF2/IL11/GPRC5A/TREM2/OSM/IFNG/CD80/EPHA8/IL23A/LILRA5/MET/TNFSF18/NTRK1/IL12RB2/LILRB4/MELK/SAMSN1/TTK/CSPG4/PBK/NRG1/PARP14/AREG/ITGA5/CD300A/SOCS1/BLK/FCGR1A/LYN/NCF1/IL31RA/PARP9/IL20/CLCF1/DYRK3/EIF2AK2/CAV1/NEURL1/FGFR4/VEGFA/IL15/RAP2B/PTPRC/ABL2/LCK/PRNP/TGFB1/IL22RA2/CD3E/NCAPG2/IL6/JAK3/EPHA10/CD74/FGR/ITGB2/SHC1/EPGN/MATK/SOCS3/HCK/CLEC7A/PDGFC/ITK/AATK/CD40/SRC/MVP/CASS4/ZA…
GO:0018212	BP	GO:0018212	peptidyl-tyrosine modification	215	0.312566	1.66719	0.000444642	0.000444642	0.00774042	2305	tags=42%, list=23%, signal=33%	CSF3/IL24/CSF2/IL11/GPRC5A/TREM2/OSM/IFNG/CD80/EPHA8/IL23A/LILRA5/MET/TNFSF18/NTRK1/IL12RB2/LILRB4/MELK/SAMSN1/TTK/CSPG4/PBK/NRG1/PARP14/AREG/ITGA5/CD300A/SOCS1/BLK/FCGR1A/LYN/NCF1/IL31RA/PARP9/IL20/CLCF1/DYRK3/EIF2AK2/CAV1/NEURL1/FGFR4/VEGFA/IL15/RAP2B/PTPRC/ABL2/LCK/PRNP/TGFB1/IL22RA2/CD3E/NCAPG2/IL6/JAK3/EPHA10/CD74/FGR/ITGB2/SHC1/EPGN/MATK/SOCS3/HCK/CLEC7A/PDGFC/ITK/AATK/CD40/SRC/MVP/CASS4/ZA…
GO:0030545	MF	GO:0030545	signaling receptor regulator activity	217	0.370865	1.98205	0.000446229	0.000446229	0.00774509	1766	tags=41%, list=18%, signal=35%	CXCL5/CXCL6/CXCL8/PTHLH/CSF3/IL24/CXCL11/CSF2/SPP1/CXCL1/STC1/CXCL3/IL1B/CXCL10/IL11/INHBA/SST/CXCL13/OSM/IL1A/CXCL9/DKK1/FGF5/IFNG/FST/IL23A/VEGFC/LYPD1/ERFE/ARTN/TNFSF18/TNFSF4/WNT9A/EDN2/LILRB4/CCL20/PPBP/CXCL2/CD70/IL36A/SECTM1/NRG1/IL32/AREG/ADM/FASLG/MDK/APLN/PCSK9/WNT2/TNFSF13B/IL20/CLCF1/TNFSF9/BMP1/WNT7A/CCL8/BMP2/GDF6/CLEC12A/VEGFA/BMP8A/IL15/PXDN/TNFSF10/XCL1/TGFB1/TNFSF11/TYMP/NCAPG2/…
GO:0050727	BP	GO:0050727	regulation of inflammatory response	216	0.345766	1.8455	0.000446828	0.000446828	0.00774509	1863	tags=38%, list=18%, signal=32%	FPR2/IDO1/MMP3/IL1B/PTGS2/SERPINE1/TREM2/OSM/IFNG/CASP5/ZBP1/MMP9/ADAM8/IL23A/LILRA5/ANXA1/TNFAIP6/PROC/IL2RA/NT5E/CAMK2N1/TNFSF4/NKG7/GGT1/CXCL17/IFI35/SIGLEC10/SPHK1/MEFV/PBK/IL1RL1/USP18/C2CD4A/ALOX5AP/MDK/TLR10/LYN/S100A12/NCF1/TLR2/ACE2/SLAMF8/DUSP10/IL20/CNR2/FOXP3/CST7/PIK3AP1/LGALS1/IL15/CCR7/PTPRC/NMI/XCL1/IL22RA2/TNFSF11/ITGA2/NLRC3/MIR142/IL6/ADA/TNFRSF1B/NLRP3/FGR/TMSB4X/CD47/ZP3/SOCS…
GO:0002696	BP	GO:0002696	positive regulation of leukocyte activation	219	0.51753	2.76963	0.000447628	0.000447628	0.00774509	2207	tags=58%, list=22%, signal=46%	IGHG3/IL1B/CD38/IGLL5/IGHG4/TREM2/IL1A/IGHG1/IFNG/CD80/FCGR3A/IGLC2/ADAM8/IL23A/IGLC3/IGHA2/IGHD/IGHA1/IGHM/CD274/ANXA1/IGLC7/IL2RA/TNFSF4/LILRB4/ICOS/RAG1/IL12RB1/IL4I1/IL7R/IGHG2/IGFBP2/CD70/IL1RL1/TNFRSF4/CD27/RHOH/SIRPG/HSPH1/LILRB1/SOCS1/TOX/MDK/LYN/PRKCQ/FCRL3/PDCD1LG2/CARD11/TNFSF13B/CD276/CD86/SASH3/LILRB2/DUSP10/CLCF1/HAVCR2/TBX21/CAV1/CD2/TNFSF9/FOXP3/B2M/CD83/LGALS1/IL15/CCR7/TRBC2/CD1…
GO:0002683	BP	GO:0002683	negative regulation of immune system process	218	0.420183	2.24528	0.000448229	0.000448229	0.00774509	2381	tags=56%, list=24%, signal=43%	IDO1/INHBA/ISG15/TREM2/BST2/CD80/CD300LF/CD274/GBP1/KLRC1/ANXA1/TNFAIP6/IL2RA/TNFSF4/CTLA4/LILRB4/LAG3/TIGIT/IRF1/IL4I1/SAMSN1/IL7R/CD22/KLRD1/PARP14/IL1RL1/USP18/FSTL3/LILRB1/OAS3/CD300A/SOCS1/LAX1/TNFRSF21/BLK/PDCD1/SLA2/LILRB3/SOX11/MDK/LYN/FCRL3/LPXN/PDCD1LG2/SLAMF8/CRTAM/IL31RA/SERPINB9/CD86/LILRB2/LAPTM5/DUSP10/HAVCR2/TBX21/SH2D1A/LGALS9C/CD96/CNR2/LGALS9B/FOXP3/CST7/IL13RA2/LYAR/C1QC/PTPRC…
GO:0002645	BP	GO:0002645	positive regulation of tolerance induction	8	0.817705	2.02573	0.000448732	0.000448732	0.00774509	1204	tags=75%, list=12%, signal=66%	IDO1/CD274/LILRB4/LILRB2/FOXP3/CD3E
GO:0016616	MF	GO:0016616	oxidoreductase activity, acting on the CH-OH group of donors, NAD or NADP as acceptor	73	-0.452659	-1.81453	0.00044991	0.00044991	0.00775221	2188	tags=42%, list=22%, signal=33%	MDH1B/HSD17B4/RDH11/H6PD/BDH2/BDH1/DCXR/HADH/SDR9C7/HSD11B2/HMGCR/HSD17B2/RDH13/ME3/ALDH3A1/SDR16C5/SORD/RDH5/ADHFE1/CYP27A1/ME1/PHGDH/HPGD/KCNAB1/RDH12/FASN/LDHD/HSD11B1/GPD1/ADH1B/HSD3B1
GO:0015399	MF	GO:0015399	primary active transmembrane transporter activity	70	-0.461909	-1.83753	0.000451875	0.000451875	0.00775968	1641	tags=33%, list=16%, signal=28%	ABCA5/ATP12A/KCNJ11/ATP2C2/CYBRD1/CYB561D1/COX7A1/ATP7A/ABCC9/ABCA12/ABCA3/CFTR/ABCA4/ATP13A4/ABCB5/ABCA6/CYB5A/ABCA10/ABCA9/ATP13A5/ATP6V1C2/ABCA8/ATP1A2
GO:0099699	CC	GO:0099699	integral component of synaptic membrane	70	-0.46085	-1.83332	0.000451875	0.000451875	0.00775968	1607	tags=46%, list=16%, signal=39%	CNR1/SLC6A9/KCNA2/CLSTN3/GRID1/NLGN1/PRRT2/ADORA1/ABHD6/NLGN3/GRM2/CHRNA9/FXYD6/ADAM22/LRRC4C/SLC1A2/EPHA7/ADRA2A/GRIA1/ERBB4/NTRK3/CLSTN2/LRFN5/CADM3/GRIN2A/ADRA1A/GABRA4/SLC6A4/SHISA9/CHRM1/P2RY4/ADCY8
GO:0007159	BP	GO:0007159	leukocyte cell-cell adhesion	222	0.454884	2.43386	0.000456621	0.000456621	0.00781468	2314	tags=55%, list=23%, signal=43%	OLR1/IDO1/IL1B/IL1A/IFNG/CD80/ADAM8/IL23A/CD274/ANXA1/IL2RA/NT5E/TNFSF4/CTLA4/RAC2/LILRB4/LAG3/ICOS/RAG1/IL12RB1/TIGIT/IRF1/IL4I1/IL7R/CHST2/IGFBP2/CD70/CD27/RHOH/ICAM1/SIRPG/HSPH1/ITGA5/LILRB1/CD300A/SOCS1/LAX1/TNFRSF21/SELL/MDK/LYN/ITGB1/PRKCQ/PDCD1LG2/CRTAM/CARD11/TNFSF13B/CD276/CD86/SASH3/LILRB2/LAPTM5/DUSP10/HAVCR2/TBX21/ITGA4/CAV1/LGALS9C/TNFSF9/LGALS9B/FOXP3/B2M/CD83/LGALS1/ITGAL/IL15/CCR7…
GO:0045786	BP	GO:0045786	negative regulation of cell cycle	222	0.323041	1.72843	0.000456621	0.000456621	0.00781468	2257	tags=35%, list=22%, signal=28%	HMGA2/CDKN2A/PTGS2/INHBA/TRIP13/NEK2/NDC80/E2F7/PLK1/CCNB1/TTK/BUB1/BLM/CLSPN/CDK1/AURKB/CDC6/MAD2L1/GTSE1/LILRB1/CDC45/BUB1B/PTTG1/FBXO5/DTL/EME1/TICRR/CHEK1/CENPF/MAPK12/GPR132/BMP2/ZWILCH/ORC1/BRINP1/ZWINT/MTBP/SPDL1/TGFB1/CDK6/BRIP1/WDR76/DONSON/DNA2/MIR29A/MAD2L2/PML/XRCC3/IL10/GMNN/NABP1/RBL1/TIMELESS/CASP3/TNFAIP3/FBXO6/BRCA1/FBXO43/ATF5/BRSK1/RB1/CDT1/E2F1/FANCD2/KNTC1/RAD21/CDK2AP2/ESPL1…
GO:0031261	CC	GO:0031261	DNA replication preinitiation complex	11	0.772068	2.12572	0.000459137	0.000459137	0.00781812	2014	tags=91%, list=20%, signal=73%	CDC45/GINS1/GINS2/MCM2/GINS4/MCM7/MCM5/MCM4/MCM6/MCM3
GO:0010369	CC	GO:0010369	chromocenter	11	0.767296	2.11258	0.000459137	0.000459137	0.00781812	654	tags=55%, list=6%, signal=51%	PIWIL2/SALL1/AURKB/OIP5/CDCA8/ESCO2
GO:0051988	BP	GO:0051988	regulation of attachment of spindle microtubules to kinetochore	11	0.754704	2.07791	0.000459137	0.000459137	0.00781812	1052	tags=55%, list=10%, signal=49%	NEK2/CCNB1/AURKB/ECT2/SPAG5/RACGAP1
GO:0098687	CC	GO:0098687	chromosomal region	224	0.477039	2.55283	0.000461255	0.000461255	0.007841	2938	tags=50%, list=29%, signal=36%	NEK2/ERCC6L/TERT/KIF18A/NDC80/SKA1/NUF2/PLK1/NCAPG/KIF2C/CENPI/CCNB1/BIRC5/TTK/KNL1/BUB1/HJURP/BLM/CDCA5/CDK1/AURKB/PIF1/MAD2L1/OIP5/SKA3/CDCA8/CENPW/SPC24/CENPA/ESCO2/CENPK/TOP2A/CENPE/RAD51AP1/RAD51/BUB1B/SPC25/CHEK1/SGO1/SGO2/CENPF/SPAG5/DSCC1/CENPN/SKA2/ZWILCH/MCM2/BRCA2/ORC1/CENPQ/ZWINT/MTBP/SPDL1/STAG3/SMC4/CENPL/FEN1/DNA2/PCNA/CBX3/CENPH/CENPO/PML/XRCC3/MCM7/NUP37/LRIF1/NABP1/MCM5/RECQL4/S…
GO:0004620	MF	GO:0004620	phospholipase activity	55	-0.510195	-1.94717	0.000464253	0.000464253	0.00786977	2519	tags=60%, list=25%, signal=45%	PLCD3/GDE1/MGLL/PLD1/SMPD1/SMPD2/PLA2G3/PLA2G6/PLA2G4E/LIPC/PLA2G2F/HMOX1/GDPD1/DDHD1/PLBD1/PLCE1/LPL/ASPG/LIPH/PLA2G4B/GDPD3/ABHD6/PLA2G4D/PLB1/PLA2G4F/PLCB4/SMPD3/GPLD1/PNPLA3/PNPLA7/ABHD12B/PLA2G2A/CHRM1
GO:0050900	BP	GO:0050900	leukocyte migration	231	0.428104	2.29964	0.000465116	0.000465116	0.00786977	2468	tags=55%, list=24%, signal=42%	CXCL5/CXCL6/CXCL8/CXCL11/FPR2/CXCL1/TREM1/CXCL3/IL1B/CXCL10/SERPINE1/CXCL13/TREM2/IL1A/CXCL9/CXCR5/MMP9/ADAM8/ITGA6/IL23A/VEGFC/CSF3R/ARTN/TNFSF18/ANXA1/TNFAIP6/EDN2/RAC2/CXCL17/CHST2/CCL20/PPBP/CXCR1/CXCL2/ITGA3/C5AR1/RHOH/ICAM1/CCR1/CD300A/FCER1G/SELL/C3AR1/CXCR3/CCR5/MDK/LYN/S100A12/ITGB1/ADGRE2/BDKRB1/CXCR4/SLAMF8/CRTAM/ASB2/TRPM2/TBX21/ITGA4/PIK3CD/GPR15/CNR2/CCL8/ITGAL/VEGFA/CCR7/CD177/MMP1…
GO:0042288	MF	GO:0042288	MHC class I protein binding	13	0.73398	2.12908	0.000466092	0.000466092	0.00786977	1888	tags=77%, list=19%, signal=63%	CD8A/TAP1/LILRB1/PILRA/TAP2/LILRB2/CD8B/CD244/TAPBP/TUBB
GO:0005496	MF	GO:0005496	steroid binding	53	-0.499789	-1.89298	0.000467144	0.000467144	0.00786977	2040	tags=49%, list=20%, signal=39%	SULT1E1/KL/SCAP/CYP2R1/PAQR7/OSBPL6/PTCH1/STAR/HSD11B2/SULT2B1/IRX5/PGRMC2/GRAMD1C/INSIG1/PGR/SOAT1/RORC/NR3C2/ESRRG/PMP2/RORA/AR/APOD/HSD11B1/ATP1A2/CYP3A4
GO:0002443	BP	GO:0002443	leukocyte mediated immunity	232	0.52237	2.80846	0.000467727	0.000467727	0.00786977	2413	tags=62%, list=24%, signal=48%	SLAMF9/CXCL6/TREM1/IGHG3/IL1B/IGLL5/IGHG4/TREM2/RSAD2/IGHG1/BST2/ULBP2/CD19/GZMB/FCGR3A/IGLC2/IL23A/IGLC3/IGHA2/IGHD/IGHA1/IGHM/KLRC1/IGLC7/TNFSF4/PRF1/ANXA3/RAC2/NKG7/LILRB4/CD8A/LAG3/IL12RB1/IL4I1/IL7R/ULBP3/IGHG2/CD70/KLRD1/CD27/ICAM1/SLAMF7/IL21R/EXO1/LILRB1/CD300A/BLK/FCER1G/SLA2/FCGR1A/LYN/ULBP1/ADGRE2/SCIMP/CFI/CRTAM/C1QB/SERPINB9/SASH3/CLCF1/HAVCR2/TBX21/TLR8/PIK3CD/SH2D1A/CD96/SLAMF6/FOX…
GO:0030098	BP	GO:0030098	lymphocyte differentiation	232	0.431863	2.32186	0.000467727	0.000467727	0.00786977	2089	tags=46%, list=21%, signal=37%	IL1B/IL11/INHBA/IL1A/CD79A/RSAD2/IFNG/CD19/CD80/ADAM8/IL23A/ADGRG3/KLRC1/POU2AF1/ANXA1/NTRK1/MS4A1/IL2RA/TNFSF4/CLEC4E/CTLA4/LILRB4/CD8A/LAG3/RAG1/IL12RB1/IRF1/IL4I1/IL7R/EOMES/ZNF683/CD27/RHOH/SOCS1/FCER1G/TOX/MDK/ITGB1/FCRL3/SLAMF8/CRTAM/IKZF3/CARD11/TNFSF13B/CD86/SASH3/LILRB2/DUSP10/CLCF1/TBX21/ITGA4/CTSL/CD3G/PIK3CD/CD3D/CD2/TNFSF9/SLAMF6/FOXP3/B2M/CD83/LGALS1/IL15/CCR7/BAK1/BATF/PTPRC/MMP14/…
GO:0050867	BP	GO:0050867	positive regulation of cell activation	228	0.515933	2.76662	0.000468384	0.000468384	0.00786977	2207	tags=57%, list=22%, signal=46%	IGHG3/IL1B/CD38/IGLL5/IGHG4/TREM2/IL1A/IGHG1/IFNG/CD80/FCGR3A/IGLC2/ADAM8/IL23A/IGLC3/IGHA2/IGHD/IGHA1/IGHM/CD274/LILRA5/ANXA1/IGLC7/IL2RA/TNFSF4/PLEK/LILRB4/ICOS/RAG1/IL12RB1/IL4I1/IL7R/IGHG2/IGFBP2/CD70/IL1RL1/TNFRSF4/CD27/RHOH/SIRPG/HSPH1/LILRB1/SOCS1/TOX/MDK/LYN/PRKCQ/FCRL3/PDCD1LG2/CARD11/TNFSF13B/CD276/CD86/SASH3/LILRB2/DUSP10/CLCF1/HAVCR2/TBX21/CAV1/CD2/TNFSF9/FOXP3/B2M/CD83/LGALS1/IL15/CC…
GO:1901987	BP	GO:1901987	regulation of cell cycle phase transition	236	0.363378	1.95726	0.000469263	0.000469263	0.00787149	2931	tags=44%, list=29%, signal=32%	HMGA2/CDKN2A/INHBA/TRIP13/AURKA/ANXA1/UBE2C/KIF14/DLGAP5/TERT/NDC80/RRM2/E2F7/PLK1/CCNB1/ANLN/TTK/BUB1/BLM/CDCA5/CLSPN/CDK1/AURKB/CDC6/MAD2L1/GTSE1/CDC45/CENPE/CDC25C/BUB1B/FBXO5/DTL/EME1/STIL/TICRR/CHEK1/CENPF/DYRK3/GPR132/CDC25A/ZWILCH/CDC25B/ORC1/ZWINT/MTBP/SPDL1/PSME2/BRIP1/WDR76/DBF4/DONSON/DNA2/CDC7/MIR29A/MAD2L2/PML/XRCC3/SASS6/MLF1/NABP1/RBL1/TIMELESS/FBXO6/BRCA1/ATF5/BRSK1/RB1/CDT1/E2F1/…
GO:0016493	MF	GO:0016493	C-C chemokine receptor activity	14	0.735842	2.17902	0.000470478	0.000470478	0.00787881	1071	tags=71%, list=11%, signal=64%	CXCR5/CCRL2/CXCR1/CCR8/CXCR6/CCR1/CXCR3/CCR5/CXCR4/CCR7
GO:0001637	MF	GO:0001637	G protein-coupled chemoattractant receptor activity	15	0.70808	2.13666	0.000473485	0.000473485	0.0079002	1071	tags=67%, list=11%, signal=60%	CXCR5/CCRL2/CXCR1/CCR8/CXCR6/CCR1/CXCR3/CCR5/CXCR4/CCR7
GO:0004950	MF	GO:0004950	chemokine receptor activity	15	0.70808	2.13666	0.000473485	0.000473485	0.0079002	1071	tags=67%, list=11%, signal=60%	CXCR5/CCRL2/CXCR1/CCR8/CXCR6/CCR1/CXCR3/CCR5/CXCR4/CCR7
GO:0032196	BP	GO:0032196	transposition	16	0.707843	2.17605	0.000474158	0.000474158	0.0079002	1199	tags=56%, list=12%, signal=50%	SPOCD1/APOBEC3A/TDRD9/APOBEC3B/PIWIL2/APOBEC3G/APOBEC3D/MYBL1/APOBEC3F
GO:0005819	CC	GO:0005819	spindle	243	0.362328	1.96121	0.000476417	0.000476417	0.0079002	1438	tags=24%, list=14%, signal=21%	MISP/KPNA7/AURKA/KIF14/DLGAP5/DCDC2/KIF4A/NEK2/CKAP2L/HMMR/KIF18A/SKA1/CDC20/PLK1/KIF2C/CCNB1/BIRC5/TTK/KIF23/CDK1/AURKB/CDC6/MAD2L1/KIF20A/ECT2/SKA3/CDCA8/KIF18B/TPX2/CENPE/ASPM/BUB1B/PTPN7/FBXO5/TACC3/KIFC1/SGO1/NUSAP1/BORA/CENPF/AUNIP/SPAG5/KIF11/SKA2/PRC1/CDC25B/PLK4/RACGAP1/PSRC1/SPDL1/MZT1/SHCBP1/POC1A/CKAP2/HAUS8/CBX3/CDC7/MAD2L2/KIF15
GO:0009615	BP	GO:0009615	response to virus	244	0.491198	2.65823	0.000476872	0.000476872	0.0079002	1932	tags=44%, list=19%, signal=36%	HMGA2/AIM2/APOBEC3A/IL1B/CXCL10/ISG15/CXCL9/RSAD2/BST2/IFIT3/IFIT2/IFNG/ZBP1/IL23A/ITGAX/APOBEC3B/GBP1/POU2AF1/ISG20/OAS2/IFI44L/RTP4/TNFSF4/PRF1/HERC5/MICB/IL12RB1/IFI6/IRF1/IFI44/APOBEC3G/ITGB6/IFIT1/MX2/ODC1/STAT1/TRIM6/LILRB1/PIM2/OAS3/MX1/DTX3L/PLSCR1/TLR2/CXCR4/DDX60/STMN1/APOBEC3D/DDX60L/IFIH1/FOSL1/XPR1/PARP9/IFITM1/TBX21/TLR8/EIF2AK2/TRIM22/FOXP3/CCL8/HIF1A/IFITM3/IL15/OASL/PMAIP1/PTPRC/…
GO:0023023	MF	GO:0023023	MHC protein complex binding	17	0.672611	2.1086	0.000477099	0.000477099	0.0079002	2419	tags=76%, list=24%, signal=58%	KLRC1/MS4A1/CD8A/KLRD1/LILRB1/LILRB2/B2M/CD74/PKM/TAPBPL/HSPA8/HSP90AA1/ATP1B1
GO:0098662	BP	GO:0098662	inorganic cation transmembrane transport	363	-0.317821	-1.57221	0.000477213	0.000477213	0.0079002	1868	tags=32%, list=19%, signal=27%	NIPAL2/TRPM6/NOL3/SLC25A25/ITPR2/CACNA2D1/SLC35G1/AMIGO1/CBARP/CATSPER2/NIPAL1/RYR2/KCNH8/SLC4A5/ATP12A/UTRN/PTPN3/SLC25A23/SLC6A9/KCNJ11/KCNA2/SCNN1A/ATP2C2/CNNM4/CACNA1H/SLC8A3/ATP1B2/SLC5A10/CACNB1/COX7A1/ANK3/SLC5A1/XCR1/CACNA1D/GPD1L/JPH4/NOS1/MICU3/SLC9A9/ATP7A/KCNK5/SLC39A2/ABCC9/FGF2/SCN9A/CCL19/RYR3/KCNJ12/EDNRB/REM1/CASQ2/CLCN4/SCN11A/GLRX/HTR3A/CHRNA9/SLC12A2/FXYD6/DMD/SLC23A1/CACNA1G/…
GO:0009897	CC	GO:0009897	external side of plasma membrane	246	0.459716	2.48982	0.000483092	0.000483092	0.00797809	1413	tags=46%, list=14%, signal=40%	SLAMF9/FOLR3/IGHG3/CXCL10/IGLL5/IGHG4/CXCL9/CD79A/IGHG1/CXCR5/ULBP2/CD19/CD80/FCGR3A/IGLC2/ITGA6/ITGAX/IGLC3/CSF3R/IGHA2/IGHD/IGHA1/IGHM/CD274/KLRC1/TNFRSF9/ANXA1/IGLC7/MS4A1/IL12RB2/IL2RA/NT5E/CLEC4E/CTLA4/ADGRE1/CD8A/LAG3/MICB/IL12RB1/ITGB6/IL7R/ULBP3/CCRL2/IGHG2/CXCR1/ITGA3/CD22/KLRD1/CCR8/F3/IL1RL1/TNFRSF4/CXCR6/CD27/ICAM1/SLAMF7/CCR1/IL21R/ITGA5/LILRB1/FASLG/FCER1G/PDCD1/CLEC4C/CXCR3/CCR5/UL…
GO:0002764	BP	GO:0002764	immune response-regulating signaling pathway	256	0.517881	2.81878	0.000484966	0.000484966	0.00797809	2327	tags=56%, list=23%, signal=44%	FPR2/IGHG3/CD38/IGLL5/IGHG4/TREM2/CD79A/RSAD2/IGHG1/CD19/FCGR3A/IGLC2/CD300LF/IGLC3/IGHA2/IGHD/IGHA1/IGHM/GBP1/KLRC1/FPR1/IGLC7/MS4A1/CLEC4E/CTLA4/LILRB4/CD8A/MICB/IFI35/IRF1/LCP2/IGHG2/CD22/KLRD1/VAV2/C5AR1/GFI1/SLC15A3/KLHL6/LILRA4/LILRB1/OAS3/CD300A/LAX1/TNFRSF21/BLK/FCER1G/SLA2/C3AR1/TLR10/LYN/TNIP3/PLSCR1/PRKCQ/CD247/TLR2/THEMIS2/DDX60/FCRL3/SCIMP/LPXN/IFIH1/CARD11/CD276/LILRB2/LAPTM5/HAVCR2…
GO:0000280	BP	GO:0000280	nuclear division	256	0.495118	2.69488	0.000484966	0.000484966	0.00797809	2055	tags=45%, list=20%, signal=36%	MISP/IL1B/IL1A/TDRD9/TRIP13/AURKA/MEI1/PIWIL2/UBE2C/KIF14/MYBL2/DLGAP5/KIF4A/NEK2/KIF18A/NDC80/NUF2/CDC20/PLK1/NCAPG/KIF2C/CCNB1/ANLN/TTK/BUB1/KIF23/SPHK1/CKS2/CDCA5/CCNB2/CDCA2/AURKB/CDC6/GPR3/MAD2L1/CDCA8/PKMYT1/UBE2S/KIF18B/CENPK/TPX2/TOP2A/NCAPH/CENPE/CDC25C/RAD51AP1/RAD51/ASPM/BUB1B/PTTG1/FBXO5/TACC3/KIFC1/RAD54L/MND1/EME1/CHEK1/CCNE2/SGO1/SGO2/NUSAP1/MOV10L1/BORA/CENPF/SPAG5/MKI67/DSCC1/HSF…
GO:0051090	BP	GO:0051090	regulation of DNA-binding transcription factor activity	252	0.284873	1.54841	0.000485437	0.000485437	0.00797809	2347	tags=37%, list=23%, signal=29%	CSF3/AIM2/TRIML2/ADGRF1/CDKN2A/IL1B/ADAM8/ADGRG3/TNFSF18/NTRK1/TNFSF4/ANXA3/SPHK1/EOMES/TNFRSF4/GFI1/TMIGD3/TRIM6/IL18RAP/S100A12/PRKCQ/TLR2/FZD2/RTKN2/FOSL1/MDFI/WNT2/CARD11/HAVCR2/EIF2AK2/CAV1/TRIM22/FOXP3/BMP2/VEGFA/PRNP/XCL1/TNFSF11/NLRC3/IL6/RHEBL1/NLRP3/NLRC4/TRIM21/DDX58/TMSB4X/MAD2L2/FLNA/CARD16/NLRC5/TLR6/IL10/HCK/TFRC/DDIT3/IL1RAP/TNFAIP3/CLEC7A/CIB1/TRIB1/SP100/FZD6/TICAM1/RB1/CD40/E2F…
GO:0032103	BP	GO:0032103	positive regulation of response to external stimulus	253	0.390125	2.12127	0.000487805	0.000487805	0.00797809	2396	tags=48%, list=24%, signal=37%	CXCL8/AIM2/FPR2/IDO1/GBP5/IL1B/PTGS2/CXCL10/SERPINE1/DSCAM/CXCL13/TREM2/OSM/IFNG/ZBP1/ADAM8/IL23A/VEGFC/LILRA5/MET/ARTN/CAMK2N1/TNFSF4/EDN2/RAC2/NKG7/LAG3/CXCL17/IFI35/KLRD1/F3/IL1RL1/C5AR1/CCR1/C2CD4A/TRIM6/C3AR1/ALOX5AP/MDK/TLR10/LYN/S100A12/PLSCR1/TLR2/CXCR4/DDX60/CD180/SCIMP/CRTAM/PARP9/HAVCR2/TLR8/SH2D1A/SLAMF6/LGALS1/VEGFA/IL15/CCR7/OASL/CYBA/NMI/XCL1/TGFB1/TNFSF11/ITGA2/MIR142/IL6/LILRA2/S…
GO:1903131	BP	GO:1903131	mononuclear cell differentiation	260	0.428477	2.33791	0.00048852	0.00048852	0.00797809	2089	tags=46%, list=21%, signal=38%	CSF2/BATF2/IL1B/IL11/INHBA/TREM2/IL1A/CD79A/RSAD2/IFNG/CD19/CD80/ADAM8/IL23A/ADGRG3/KLRC1/POU2AF1/ANXA1/NTRK1/MS4A1/IL2RA/TNFSF4/CLEC4E/CTLA4/LILRB4/CD8A/LAG3/RAG1/IL12RB1/IRF1/IL4I1/ITGB6/IL7R/EOMES/ZNF683/CD27/RHOH/LILRB1/SOCS1/BLK/FCER1G/TOX/MDK/LYN/ITGB1/FCRL3/SLAMF8/CRTAM/IL31RA/IKZF3/CARD11/TRPM2/TNFSF13B/CD86/SASH3/LILRB2/DUSP10/CLCF1/TBX21/ITGA4/CTSL/CD3G/PIK3CD/CD3D/CD2/TNFSF9/SLAMF6/FOX…
GO:0016032	BP	GO:0016032	viral process	255	0.374434	2.03538	0.000489956	0.000489956	0.00797809	2472	tags=40%, list=25%, signal=31%	CXCL8/HMGA2/TRIML2/APOBEC3A/ISG15/RSAD2/BST2/CD80/APOBEC3B/ISG20/OAS2/APOBEC3G/ITGB6/CDK1/IFIT1/TNFRSF4/CXCR6/GFI1/ICAM1/STAT1/ITGA5/TRIM6/OAS3/MX1/TOP2A/CCR5/PLSCR1/ITGB1/CXCR4/ACE2/APOBEC3D/IFIH1/XPR1/PARP9/IFITM1/CD86/CTSL/EIF2AK2/CAV1/SLPI/GPR15/TRIM22/CCL8/IFITM3/LGALS1/KPNA2/LAMP3/OASL/IFI27/APOBEC3F/ITGA2/IFIT5/FCN3/SLAMF1/CD74/PVR/DEK/TRIM21/LY6E/SLC3A2/CTSB/IFI16/OAS1/CAV2/CLEC5A/CIITA/T…
GO:0036037	BP	GO:0036037	CD8-positive, alpha-beta T cell activation	19	0.637412	2.05156	0.000490557	0.000490557	0.00797809	1280	tags=58%, list=13%, signal=51%	CD274/LILRB4/IRF1/EOMES/LILRB1/SOCS1/TOX/CRTAM/CLEC4A/XCL1/PTPN22
GO:0045577	BP	GO:0045577	regulation of B cell differentiation	19	0.630614	2.02968	0.000490557	0.000490557	0.00797809	2052	tags=63%, list=20%, signal=50%	INHBA/IL4I1/CD27/FCRL3/SLAMF8/IKZF3/CARD11/MMP14/HMGB3/IL10/NFAM1/NCKAP1L
GO:0009395	BP	GO:0009395	phospholipid catabolic process	31	-0.582827	-1.96826	0.000492692	0.000492692	0.00797809	2497	tags=61%, list=25%, signal=46%	PLPP6/GDE1/SMPD1/SMPD2/PLA2G6/PLA2G4E/LIPC/GDPD1/PLBD1/PLA2G4B/GDPD3/ABHD6/PLA2G4D/PLB1/PLA2G4F/SMPD3/APOC1/PNPLA7/ABHD12B
GO:0033344	BP	GO:0033344	cholesterol efflux	31	-0.579518	-1.95709	0.000492692	0.000492692	0.00797809	1772	tags=52%, list=18%, signal=43%	PTCH1/EGF/ABCA5/MIR27B/ABCA12/TTC39B/EEPD1/ABCA3/APOE/APOC1/SOAT1/CES1/PPARG/ABCA8/APOB/ADIPOQ
GO:0030594	MF	GO:0030594	neurotransmitter receptor activity	28	-0.605645	-1.99893	0.000495376	0.000495376	0.00797809	1527	tags=61%, list=15%, signal=52%	ADRB1/GRID1/ADORA1/CHRNE/GRIK2/HTR3A/CHRNA9/GLRB/GRIA1/CHRNA3/GRIK3/GRIN2A/ANXA9/GABRA4/GRIA4/CHRM1/GRIA2
GO:0001533	CC	GO:0001533	cornified envelope	30	-0.589722	-1.97619	0.00049554	0.00049554	0.00797809	1728	tags=57%, list=17%, signal=47%	EVPL/CDSN/RPTN/SCEL/PPL/DSG4/DSG1/DSC1/LCE1D/HRNR/KRT1/TCHH/KRT10/CST6/FLG/FLG2/KRT2
GO:0002714	BP	GO:0002714	positive regulation of B cell mediated immunity	23	0.617993	2.10237	0.00049776	0.00049776	0.00797809	2278	tags=65%, list=23%, signal=51%	TREM2/TNFSF4/CLCF1/TBX21/PTPRC/XCL1/TGFB1/MAD2L2/TFRC/TNFSF13/CD226/CD40/ATAD5/TNF/CD28
GO:0002891	BP	GO:0002891	positive regulation of immunoglobulin mediated immune response	23	0.617993	2.10237	0.00049776	0.00049776	0.00797809	2278	tags=65%, list=23%, signal=51%	TREM2/TNFSF4/CLCF1/TBX21/PTPRC/XCL1/TGFB1/MAD2L2/TFRC/TNFSF13/CD226/CD40/ATAD5/TNF/CD28
GO:0038094	BP	GO:0038094	Fc-gamma receptor signaling pathway	24	0.602222	2.07412	0.00049776	0.00049776	0.00797809	2363	tags=71%, list=23%, signal=54%	FCGR3A/CLEC4E/VAV2/FCER1G/LYN/PLPP4/PTPRC/MYO1G/FGR/CD47/HCK/VAV1/SRC/LIMK1/PAK1/YES1/PTK2
GO:0034142	BP	GO:0034142	toll-like receptor 4 signaling pathway	24	0.592566	2.04087	0.00049776	0.00049776	0.00797809	2186	tags=62%, list=22%, signal=49%	TREM2/IFI35/LYN/TNIP3/SCIMP/PIK3AP1/NMI/LILRA2/PTPN22/LY96/OAS1/TNFAIP3/IRAK1/CD14/DAB2IP
GO:0022407	BP	GO:0022407	regulation of cell-cell adhesion	264	0.395319	2.15538	0.000499251	0.000499251	0.00797809	2568	tags=54%, list=25%, signal=41%	IDO1/IL1B/CXCL13/PLAUR/IL1A/IFNG/CD80/ADAM8/IL23A/CD274/ANXA1/IL2RA/TNFSF4/CTLA4/LILRB4/LAG3/ICOS/RAG1/IL12RB1/PDPN/TIGIT/IRF1/IL4I1/IL7R/CHST2/IGFBP2/CD70/ADAM19/TENM3/FSTL3/CD27/RHOH/SIRPG/HSPH1/LILRB1/CD300A/SOCS1/LAX1/TNFRSF21/BLK/MDK/LYN/PRKCQ/PDCD1LG2/CRTAM/CARD11/TNFSF13B/CD276/CEACAM6/CD86/SASH3/LILRB2/LAPTM5/DUSP10/HAVCR2/TBX21/ITGA4/FXYD5/CAV1/LGALS9C/TNFSF9/LGALS9B/FOXP3/B2M/BMP2/CD83/…
GO:0044057	BP	GO:0044057	regulation of system process	264	-0.346602	-1.6635	0.000500063	0.000500063	0.00797809	1773	tags=33%, list=18%, signal=28%	CACNA2D1/HIP1R/KLK8/AGT/CAMK2B/RYR2/IRX3/CORO2B/UNC13B/ADRB1/PLCE1/CACNA1H/SLC8A3/ATP1B2/NLGN1/TPPP/NR4A1/ADORA1/EMP2/MYL3/CACNA1D/GPD1L/NOS1/ABCC9/POMC/NPR1/JAM2/S100A1/NLGN3/NMU/KCNJ12/EDNRB/CASQ2/CYP2J2/SCN11A/KIT/DMD/CRY2/CACNA1G/TBX5/KCNIP2/AVPR2/FGF10/AQP1/RELN/IGF1/ADRA2A/APOE/THRB/HAND2/SPTBN4/CHRNA3/EGR2/CACNB2/IGFBP5/TNNC2/NRXN1/TACR1/HOPX/LEP/CNN1/DLGAP2/SOX10/GSTM2/HRC/CORIN/PLN/TMEM1…
GO:0004879	MF	GO:0004879	nuclear receptor activity	24	-0.620481	-1.97862	0.000501337	0.000501337	0.00797809	2831	tags=75%, list=28%, signal=54%	RARG/NR1D1/NR2F2/ESR1/NR5A2/AHRR/NR1H3/PPARA/NR4A1/NR4A2/THRB/PGR/RORC/NR3C2/ESRRG/PPARG/RORA/AR
GO:0098531	MF	GO:0098531	ligand-activated transcription factor activity	24	-0.620481	-1.97862	0.000501337	0.000501337	0.00797809	2831	tags=75%, list=28%, signal=54%	RARG/NR1D1/NR2F2/ESR1/NR5A2/AHRR/NR1H3/PPARA/NR4A1/NR4A2/THRB/PGR/RORC/NR3C2/ESRRG/PPARG/RORA/AR
GO:0033561	BP	GO:0033561	regulation of water loss via skin	21	-0.641806	-1.98172	0.000501924	0.000501924	0.00797809	1661	tags=62%, list=16%, signal=52%	CLDN1/ELOVL1/GRHL3/ABCA12/ALOX12B/ALOX12/ALOXE3/HRNR/ACER1/KRT1/FLG/FLG2/FA2H
GO:0016411	MF	GO:0016411	acylglycerol O-acyltransferase activity	21	-0.641285	-1.98011	0.000501924	0.000501924	0.00797809	606	tags=33%, list=6%, signal=31%	ABHD5/PNPLA3/DGAT2/MOGAT2/DGAT2L6/AWAT2/MOGAT1
GO:0016538	MF	GO:0016538	cyclin-dependent protein serine/threonine kinase regulator activity	25	0.586321	2.03878	0.000504414	0.000504414	0.00797809	1789	tags=48%, list=18%, signal=40%	CDKN2A/CCNB1/CCNA2/CKS2/CCNB2/CCNJL/CCNE2/CKS1B/CCNA1/CCNYL1/CASP3/CCNE1
GO:0010817	BP	GO:0010817	regulation of hormone levels	243	-0.346602	-1.64909	0.000506137	0.000506137	0.00797809	1649	tags=30%, list=16%, signal=26%	GCNT4/ALDH9A1/CRYM/ICA1/CNR1/RPH3AL/HSD17B2/RDH13/KCNJ11/SIDT2/CACNA1H/CYP1B1/C1QTNF3/CYP2C18/SDR16C5/AACS/ADORA1/UGT1A7/RAPGEF4/TG/POMC/EDNRB/ABCA12/CRY2/CTSG/PLB1/LIPE/SCNN1B/CFTR/DHCR7/FZD4/GHR/BCHE/ADRA2A/RDH5/KCNB1/ALDH1A1/SOX8/CYP19A1/SMPD3/DIO3/BCAT2/DDO/TACR1/ADCY5/IDE/CMA1/LEP/GPLD1/RDH12/TRPV6/CORIN/GATA3/SLC16A10/MYRIP/PPARG/TFAP2B/AGTR1/GAL/CYP2W1/EDN3/DGAT2/IYD/CYP1A1/NNAT/PCSK2/CYP3…
GO:0002250	BP	GO:0002250	adaptive immune response	270	0.558543	3.05209	0.000506329	0.000506329	0.00797809	1816	tags=56%, list=18%, signal=47%	TREM1/IGHG3/IL1B/IGLL5/IGHG4/CXCL13/TNFRSF17/TREM2/SLC11A1/CD79A/RSAD2/IGHG1/IFNG/CD19/CD80/FCGR3A/IGLC2/IL23A/IGLC3/IGHA2/IGHD/IGHA1/IGHM/CD274/KLRC1/CD7/TNFSF18/ANXA1/IGLC7/TNFSF4/CTLA4/PRF1/LILRB4/ADGRE1/CD8A/LAG3/MICB/RAG1/IL12RB1/SIGLEC10/IRF1/IL4I1/SAMSN1/IL7R/IGHG2/CD70/KLRD1/IL1RL1/EOMES/TAP1/ZNF683/CD27/ICAM1/JCHAIN/SLAMF7/IL21R/EXO1/KLHL6/LILRB1/LAX1/TNFRSF21/FCER1G/PDCD1/SLA2/CLEC4C/LI…
GO:0044772	BP	GO:0044772	mitotic cell cycle phase transition	270	0.394439	2.15536	0.000506329	0.000506329	0.00797809	1789	tags=31%, list=18%, signal=27%	HMGA2/CDKN2A/INHBA/TRIP13/AURKA/ANXA1/UBE2C/KIF14/DLGAP5/TERT/MELK/FOXM1/CDKN3/NDC80/RRM2/E2F7/PLK1/CCNB1/ANLN/CCNA2/TTK/BUB1/BLM/CKS2/CDCA5/CCNB2/CLSPN/CDK1/AURKB/CDC6/GFI1/CDK18/MAD2L1/PKMYT1/CCNJL/GTSE1/PIM2/UBE2S/CENPE/CDC25C/ITGB1/BUB1B/FBXO5/DTL/TACC3/STIL/TICRR/CHEK1/IQGAP3/CCNE2/CENPF/EIF4EBP1/BCAT1/GPR132/CDC25A/ZWILCH/CDC25B/CKS1B/ORC1/ZWINT/MTBP/CCNA1/SPDL1/PSME2/CDK6/DBF4/DONSON/CDC7/…
GO:0045785	BP	GO:0045785	positive regulation of cell adhesion	273	0.381013	2.08627	0.000506329	0.000506329	0.00797809	2207	tags=46%, list=22%, signal=37%	IL1B/CXCL13/PLAUR/IL1A/IFNG/CD80/TGM2/ADAM8/IL23A/CD274/TNFSF18/ANXA1/IL2RA/TNFSF4/LILRB4/ICOS/RAG1/IL12RB1/PDPN/IL4I1/IL7R/NPNT/CHST2/IGFBP2/CD70/ITGA3/ADAM19/FSTL3/CD27/RHOH/SIRPG/HSPH1/FOXC2/ITGA5/LILRB1/SOCS1/FN1/MDK/LYN/PRKCQ/PDCD1LG2/CARD11/EGFL6/TNFSF13B/CD276/CEACAM6/CD86/SASH3/LILRB2/FRMD5/DUSP10/HAVCR2/ITGA4/CAV1/TNFSF9/FOXP3/B2M/CD83/LGALS1/VEGFA/COL8A1/IL15/S100A10/CCR7/SPOCK2/PTPRC/L…
GO:0022824	MF	GO:0022824	transmitter-gated ion channel activity	19	-0.654141	-1.96731	0.000506329	0.000506329	0.00797809	1438	tags=68%, list=14%, signal=59%	GRID1/CHRNE/GRIK2/HTR3A/CHRNA9/GLRB/GRIA1/CHRNA3/GRIK3/GRIN2A/GABRA4/GRIA4/GRIA2
GO:0022835	MF	GO:0022835	transmitter-gated channel activity	19	-0.654141	-1.96731	0.000506329	0.000506329	0.00797809	1438	tags=68%, list=14%, signal=59%	GRID1/CHRNE/GRIK2/HTR3A/CHRNA9/GLRB/GRIA1/CHRNA3/GRIK3/GRIN2A/GABRA4/GRIA4/GRIA2
GO:0007346	BP	GO:0007346	regulation of mitotic cell cycle	273	0.349572	1.91412	0.000506329	0.000506329	0.00797809	2199	tags=35%, list=22%, signal=28%	HMGA2/CDKN2A/IL1B/INHBA/IL1A/TRIP13/AURKA/ANXA1/UBE2C/KIF14/DLGAP5/NEK2/TERT/NDC80/RRM2/E2F7/PLK1/CCNB1/ANLN/TTK/BUB1/SPHK1/BLM/CKS2/CDCA5/CDCA2/CLSPN/CDK1/AURKB/CDC6/MAD2L1/PKMYT1/GTSE1/PIM2/CENPE/CDC25C/BUB1B/FBXO5/DTL/EME1/STIL/TICRR/CHEK1/NUSAP1/BORA/CENPF/EIF4EBP1/MKI67/GPR132/CDC25A/ZWILCH/CDC25B/BRCA2/CKS1B/ORC1/BRINP1/ZWINT/MTBP/SPDL1/PSME2/DONSON/CDC7/MIR29A/MAD2L2/CAV2/EPGN/PML/XRCC3/IL…
GO:0035336	BP	GO:0035336	long-chain fatty-acyl-CoA metabolic process	18	-0.662909	-1.96596	0.000510465	0.000510465	0.00800567	792	tags=61%, list=8%, signal=56%	ELOVL1/ELOVL6/ELOVL7/ELOVL5/ACSL1/ELOVL4/THEM5/DGAT2/ELOVL3/FAR2/ACSBG1
GO:0032728	BP	GO:0032728	positive regulation of interferon-beta production	31	0.546012	2.02315	0.000511117	0.000511117	0.00800567	2701	tags=58%, list=27%, signal=43%	ISG15/OAS2/IRF1/OAS3/TLR2/IFIH1/TLR8/DDX58/OAS1/HMGB2/IRF7/TICAM1/TLR7/FLOT1/DHX58/HSP90AA1/TRIM56/TLR3
GO:0051249	BP	GO:0051249	regulation of lymphocyte activation	281	0.497431	2.73759	0.000511247	0.000511247	0.00800567	2165	tags=56%, list=21%, signal=45%	IDO1/IGHG3/IL1B/CD38/INHBA/IGLL5/IGHG4/IL1A/IGHG1/IFNG/CD19/CD80/FCGR3A/MZB1/IGLC2/ADAM8/IL23A/IGLC3/IGHA2/IGHD/IGHA1/IGHM/CD274/TNFSF18/ANXA1/IGLC7/IL2RA/TNFSF4/CTLA4/RAC2/LILRB4/LAG3/ICOS/RAG1/IL12RB1/TIGIT/IRF1/IL4I1/SAMSN1/IL7R/IGHG2/IGFBP2/CD70/CD22/ZNF683/TNFRSF4/CD27/RHOH/SIRPG/HSPH1/LILRB1/CD300A/SOCS1/LAX1/TNFRSF21/BLK/SOX11/TOX/MDK/LYN/PRKCQ/THEMIS2/FCRL3/PDCD1LG2/SLAMF8/CRTAM/IKZF3/CAR…
GO:0048285	BP	GO:0048285	organelle fission	284	0.451705	2.48934	0.000512033	0.000512033	0.00800567	2055	tags=41%, list=20%, signal=34%	MISP/IL1B/IL1A/TDRD9/TRIP13/AURKA/MEI1/PIWIL2/UBE2C/KIF14/MYBL2/DLGAP5/KIF4A/NEK2/KIF18A/NDC80/NUF2/CDC20/PLK1/NCAPG/KIF2C/CCNB1/ANLN/TTK/MTFR2/BUB1/KIF23/SPHK1/CKS2/CDCA5/CCNB2/CDCA2/AURKB/CDC6/GPR3/MAD2L1/CDCA8/PKMYT1/UBE2S/KIF18B/CENPK/TPX2/TOP2A/NCAPH/CENPE/CDC25C/RAD51AP1/RAD51/ASPM/BUB1B/PTTG1/FBXO5/TACC3/KIFC1/RAD54L/MND1/EME1/CHEK1/CCNE2/SGO1/SGO2/NUSAP1/MOV10L1/BORA/CENPF/SPAG5/MKI67/DSC…
GO:0006875	BP	GO:0006875	cellular metal ion homeostasis	284	0.269096	1.48298	0.000512033	0.000512033	0.00800567	1586	tags=30%, list=16%, signal=26%	CALB1/CXCL11/FPR2/STC1/CXCL10/CD38/CXCL13/IL1A/SLC11A1/CXCL9/SLC24A2/CXCR5/IFNG/CD19/TGM2/CACNA1B/GRIN2D/FTHL17/ERFE/HEPHL1/FPR1/MS4A1/MT2A/P2RX5/EDN2/LETM2/CCRL2/CXCR1/ERO1A/HAP1/P2RY6/CCR8/C5AR1/CXCR6/GPR3/ADM/CCR1/FASLG/FTH1/CACNA1A/C3AR1/CXCR3/GPR65/CCR5/LYN/BDKRB1/CXCR4/LCN2/SLC39A14/LPAR3/TRPM2/ATP13A3/OXTR/FPR3/GPR174/CAV1/CCL8/HIF1A/GSTO1/P2RY8/CCR7/BAK1/CYBA/PTPRC/ABL2/LCK/PRNP/XCL1/JAK3…
GO:0019221	BP	GO:0019221	cytokine-mediated signaling pathway	283	0.436106	2.40023	0.000512821	0.000512821	0.00800567	1863	tags=43%, list=18%, signal=36%	CXCL5/CXCL6/CXCL8/CSF3/AIM2/CXCL11/CSF2/CXCL1/CXCL3/IL1B/CXCL10/ISG15/CXCL13/TNFRSF17/TREM2/OSM/IL1A/CXCL9/CXCR5/IFNG/ZBP1/CD300LF/CSF3R/KRT18/LILRA5/TNFSF18/OAS2/IL12RB2/IL2RA/EDN2/LILRB4/IL12RB1/IRF1/IL7R/CCRL2/CCL20/PPBP/CXCR1/CXCL2/CD70/SPHK1/IL36A/CCR8/PARP14/F3/IL1RL1/USP18/TNFRSF4/CXCR6/GFI1/CCR1/STAT1/IL21R/LILRA4/TRIM6/LILRB1/OAS3/SOCS1/IL18RAP/MX1/FCER1G/LILRB3/CXCR3/CCR5/CXCR4/IL31RA/L…
GO:0033628	BP	GO:0033628	regulation of cell adhesion mediated by integrin	32	0.543077	2.02515	0.000514139	0.000514139	0.0080139	2445	tags=62%, list=24%, signal=48%	SERPINE1/CXCL13/EPHA8/PLAU/FOXC2/LYN/LPXN/ADAM9/CD3E/FERMT1/ADA/SNAI2/CIB1/FERMT3/NCKAP1L/RET/SKAP1/PIK3CG/PTK2/TGFB2
GO:0001819	BP	GO:0001819	positive regulation of cytokine production	285	0.464395	2.55953	0.000514933	0.000514933	0.00801396	2252	tags=53%, list=22%, signal=42%	AIM2/CSF2/IDO1/GBP5/IL1B/PTGS2/SERPINE1/ISG15/TREM2/OSM/IL1A/SLC11A1/RSAD2/PANX2/IFNG/CD80/ADAM8/IL23A/IGHD/CD274/LILRA5/POU2AF1/ANXA1/OAS2/IL12RB2/TNFSF4/CLEC4E/PAEP/CXCL17/IL12RB1/TIGIT/IRF1/SPHK1/MEFV/IL36A/SULF1/F3/IL1RL1/C5AR1/STAT1/TRIM6/LILRB1/OAS3/SORL1/FCER1G/C3AR1/MDK/PRKCQ/TLR2/SCIMP/CRTAM/IFIH1/CARD11/SLC7A5/CD276/CD86/SASH3/LILRB2/LAPTM5/HAVCR2/TBX21/TLR8/EIF2AK2/PIK3CD/CD2/TNFRSF8/S…
GO:0005925	CC	GO:0005925	focal adhesion	290	0.282021	1.55831	0.000520833	0.000520833	0.00807732	2899	tags=43%, list=29%, signal=32%	MISP/PLAUR/TGM2/ITGA6/PLAU/ANXA1/RAC2/ITGB6/ITGA3/KIF23/BCAR3/CSPG4/IL1RL1/ICAM1/TNC/ITGA5/MME/ITGB1/LPXN/FZD2/ADGRE5/ITGB4/TNFSF13B/XIRP1/RRAS2/ITGA4/ARHGAP22/ARPC1B/FAP/CAV1/B2M/FBLIM1/PXN/FHL2/LAYN/CYBA/PTPRC/MMP14/TES/CAPN2/PTK7/ADAM9/PDLIM7/ITGA2/FERMT1/CD151/ITGA2B/PHLDB2/PVR/THSD1/GNA12/LAP3/MSN/SPRY4/ITGB2/CDH2/CAV2/BCAR1/LIMA1/FLNA/LCP1/L1CAM/ADAM10/HCK/ITGA1/ZYX/SLA/CAP1/PDLIM1/SRC/YWHA…
GO:0010638	BP	GO:0010638	positive regulation of organelle organization	286	0.279074	1.53562	0.000521648	0.000521648	0.00807732	2590	tags=36%, list=26%, signal=27%	CSF3/CSF2/IL1B/HRK/PLAUR/TREM2/IL1A/GZMB/MMP9/MET/AURKA/ANXA1/PIWIL2/DLGAP5/NEK2/PLEK/NCAPG/SYT1/HAP1/SPHK1/AURKB/PFN2/NCAPH/GPR65/PRKCQ/RAD51AP1/STIL/NUSAP1/SYNPO2L/SPAG5/HIF1A/BAIAP2L2/FSCN1/PLK4/TGFBR1/PXN/S100A10/CCR7/PSRC1/PMAIP1/TNFSF10/SMC4/BIK/FEN1/RHOC/CCT5/MSN/CD47/CARMIL2/SMC2/EPGN/LCP1/PML/PFDN2/BCL2L11/SASS6/HCK/SYNPO/TGFB3/RB1/WAS/CDT1/SRC/CCL24/BID/SDC4/TGFA/PLD6/FHOD1/NCAPD2/POT1/…
GO:0043370	BP	GO:0043370	regulation of CD4-positive, alpha-beta T cell differentiation	34	0.529107	1.99782	0.000522193	0.000522193	0.00807732	2089	tags=59%, list=21%, signal=47%	IFNG/CD80/IL23A/ANXA1/TNFSF4/IL12RB1/SOCS1/CD86/SASH3/TBX21/FOXP3/CD83/JAK3/IRF4/NLRP3/SMAD7/LGALS9/NCKAP1L/RUNX3/IL4R
GO:0051052	BP	GO:0051052	regulation of DNA metabolic process	292	0.325045	1.79823	0.000522193	0.000522193	0.00807732	3009	tags=45%, list=30%, signal=32%	HMGA2/GZMA/EYA4/TNFSF4/NEK2/ANXA3/FOXM1/E2F7/IL7R/CCNA2/BLM/BCAR3/CDK1/AURKB/CDC6/PIF1/ESCO2/TOX/DTX3L/NUGGC/PRKCQ/POLQ/RAD51AP1/RAD51/FBXO5/TICRR/GINS1/CHEK1/PARP9/ANKRD1/RFC4/CLCF1/TBX21/AUNIP/DSCC1/GINS2/FGFR4/FOXP3/BRCA2/GINS4/KPNA2/FANCB/PTPRC/TGFB1/ZNF365/IL6/DBF4/DONSON/DNA2/CCT5/PCNA/DEK/RMI2/MRGBP/CDC7/MIR29A/MAD2L2/PML/IL10/S100A11/GMNN/PARPBP/TFRC/PRIM2/TIMELESS/TNFSF13/JADE2/BRCA1/MSH…
GO:0030055	CC	GO:0030055	cell-substrate junction	294	0.280489	1.55118	0.000529942	0.000529942	0.00818467	2899	tags=44%, list=29%, signal=32%	MISP/PLAUR/TGM2/ITGA6/PLAU/ANXA1/RAC2/ITGB6/ITGA3/KIF23/BCAR3/CSPG4/IL1RL1/ICAM1/TNC/ITGA5/MME/ITGB1/LPXN/FZD2/ADGRE5/ITGB4/TNFSF13B/XIRP1/RRAS2/ITGA4/ARHGAP22/ARPC1B/FAP/CAV1/B2M/FBLIM1/PXN/FHL2/LAYN/CYBA/PTPRC/MMP14/TES/CAPN2/PTK7/ADAM9/PDLIM7/ITGA2/FERMT1/CD151/ITGA2B/PHLDB2/PVR/THSD1/GNA12/LAP3/MSN/SPRY4/ITGB2/CDH2/CAV2/BCAR1/LIMA1/FLNA/LCP1/L1CAM/ADAM10/HCK/ITGA1/ZYX/SLA/CAP1/PDLIM1/SRC/YWHA…
GO:0042130	BP	GO:0042130	negative regulation of T cell proliferation	41	0.51808	2.04935	0.000531067	0.000531067	0.00818582	1162	tags=46%, list=12%, signal=41%	IDO1/CD80/CD274/IL2RA/CTLA4/LILRB4/IL4I1/LILRB1/TNFRSF21/PDCD1LG2/CRTAM/CD86/LILRB2/HAVCR2/LGALS9C/LGALS9B/FOXP3/PRNP/XCL1
GO:0014069	CC	GO:0014069	postsynaptic density	173	-0.368978	-1.68731	0.000531632	0.000531632	0.00818582	2148	tags=38%, list=21%, signal=31%	KCND3/CPEB4/CRYAB/EPHA4/PLPPR4/MAP1B/CADM1/EFNB3/MAGI2/ADD3/PRRT1/PPP1R9A/LZTS1/ITGA8/LIN7B/PTCH1/HIP1R/HOMER2/TANC1/EPS8/CPEB3/EEF2K/IGSF9B/SLC6A9/CLSTN3/SLC8A3/GRID1/MPDZ/BCL11A/NLGN1/PALM/PRRT2/ADORA1/MPP2/NOS1/GRIK2/ATP7A/PAK3/ADAM22/LRRC4C/RNF112/EPHA7/ADRA2A/CTNND2/GRIA1/ZDHHC15/CHRNA3/ERBB4/CLSTN2/NTRK2/LRFN5/ARC/ADGRB1/GRIN2A/LRP4/DLGAP2/CNKSR2/SYN2/ANKS1B/DCLK1/SHISA9/RGS7BP/DLG2/CHRM1/G…
GO:0006281	BP	GO:0006281	DNA repair	298	0.371907	2.05628	0.000535619	0.000535619	0.00823469	3778	tags=56%, list=37%, signal=36%	HMGA2/EYA4/TRIP13/FOXM1/BLM/CDCA5/CLSPN/CDK1/PIF1/UBE2T/EXO1/CDC45/ESCO2/DTX3L/POLQ/RAD51AP1/RAD51/PTTG1/DTL/XRCC2/RAD54L/EME1/TICRR/CHEK1/PARP9/RFC4/AUNIP/HSF2BP/GINS2/MCM2/BRCA2/SFR1/GINS4/WDHD1/NEIL3/FANCB/RNASEH2A/ZNF365/BRIP1/FEN1/FAAP24/DNA2/PCNA/DEK/RMI1/RMI2/MRGBP/CDC7/CHAF1B/MAD2L2/SAMHD1/PML/XRCC3/MCM7/USP43/PARPBP/NABP1/TIMELESS/RPA3/TONSL/FBXO6/CIB1/BRCA1/MCM5/RECQL4/HMGB2/XRCC4/MSH6/…
GO:0035358	BP	GO:0035358	regulation of peroxisome proliferator activated receptor signaling pathway	9	-0.799577	-1.95525	0.000537634	0.000537634	0.00825316	642	tags=67%, list=6%, signal=62%	ALOX15/LEP/LMO3/PLIN5/ALOX15B/PTGIS
GO:0005996	BP	GO:0005996	monosaccharide metabolic process	148	-0.382096	-1.71419	0.000544218	0.000544218	0.00834158	581	tags=15%, list=6%, signal=14%	RGN/LEP/TFF3/GPLD1/RORC/OTOGL/ACACB/TFAP2B/PGM5/SORBS1/RORA/DGAT2/APOD/PDK4/FBP2/PCK1/NPY1R/GPD1/GPT/SERPINA12/ADIPOQ/RBP4
GO:0032409	BP	GO:0032409	regulation of transporter activity	146	-0.382	-1.70961	0.000546448	0.000546448	0.0083505	1543	tags=34%, list=15%, signal=29%	CACNA2D1/AMIGO1/CBARP/RYR2/UTRN/PTPN3/SLC6A9/ATP1B2/CACNB1/NLGN1/BCL2/ANK3/CACNA1D/GPD1L/JPH4/NOS1/ATP7A/NLGN3/REM1/CASQ2/GLRX/FXYD6/DMD/KCNIP2/CFTR/RELN/ANO9/ADRA2A/WNK2/CACNB2/ARC/RGN/KCNAB1/FHL1/GSTM2/HRC/PLN/PPARG/CACNB4/OSR1/GAL/ANK2/SHISA9/SGK2/STAC2/ATP1A2/PDZK1/ADIPOQ/PM20D1
GO:0043065	BP	GO:0043065	positive regulation of apoptotic process	311	0.294773	1.64097	0.000546448	0.000546448	0.0083505	2340	tags=35%, list=23%, signal=28%	HMGA2/IDO1/CDKN2A/PTGS2/DUSP9/HRK/INHBA/IFIT2/PHLDA1/IFNG/TGM2/ZBP1/MMP9/ADAM8/ITGA6/GZMA/CD274/IGFBP3/ANXA1/MYBL2/TNFRSF12A/CTLA4/MELK/BMPR1B/STK17A/ADM/ECT2/LILRB1/FASLG/ALDH1A3/BLK/PDCD1/TNFRSF10C/TOP2A/LYN/ITGB1/PCSK9/FOSL1/ANKRD1/TNFRSF10B/ITGA4/FAP/PIK3CD/CAV1/TNFRSF8/NEURL1/HCAR2/BMP2/LGALS1/TGFBR1/ITM2C/SOD2/BAK1/PMAIP1/PTPRC/TNFSF10/CAPN2/LCK/PRNP/DUSP6/IL6/TNFRSF1B/ACVR1C/NLRC4/MIR29A/P…
GO:0050778	BP	GO:0050778	positive regulation of immune response	307	0.480945	2.67108	0.000550964	0.000550964	0.00838621	1788	tags=46%, list=18%, signal=39%	AIM2/FPR2/IDO1/GBP5/IGHG3/IL1B/CD38/IGLL5/IGHG4/TREM2/SLC11A1/CD79A/RSAD2/IGHG1/IFNG/CD19/CD80/ZBP1/IGLC2/ADAM8/IL23A/IGLC3/IGHA2/IGHD/IGHA1/IGHM/CD274/GBP1/ANXA1/FPR1/IGLC7/MS4A1/TNFSF4/CTLA4/LILRB4/CD8A/LAG3/MICB/IFI35/IL12RB1/LCP2/IGHG2/CD22/KLRD1/VAV2/C5AR1/KLHL6/TRIM6/LILRB1/CD300A/CFB/LAX1/TNFRSF21/BLK/FCER1G/SLA2/C3AR1/LYN/PLSCR1/PRKCQ/CD247/THEMIS2/FCRL3/CFI/LPXN/CRTAM/C1QB/PARP9/CARD11/T…
GO:0042110	BP	GO:0042110	T cell activation	307	0.459308	2.55091	0.000550964	0.000550964	0.00838621	1982	tags=49%, list=20%, signal=40%	SLAMF9/IDO1/IL1B/IL1A/SLC11A1/RSAD2/TREML2/IFNG/CD80/ADAM8/IL23A/CD274/KLRC1/CD7/TNFSF18/ANXA1/HSH2D/IL2RA/TNFSF4/CLEC4E/CTLA4/RAC2/NKG7/LILRB4/CD8A/LAG3/MICB/ICOS/RAG1/IL12RB1/TIGIT/IRF1/IL4I1/IL7R/IGFBP2/CD70/EOMES/ZNF683/TNFRSF4/CD27/RHOH/ICAM1/SIRPG/HSPH1/SLAMF7/LILRB1/CD300A/SOCS1/LAX1/TNFRSF21/FCER1G/SLA2/TOX/MDK/LYN/PRKCQ/PDCD1LG2/CRTAM/CARD11/TNFSF13B/CD276/CD86/SASH3/LILRB2/LAPTM5/DUSP10…
GO:0071396	BP	GO:0071396	cellular response to lipid	313	0.277332	1.54472	0.000551268	0.000551268	0.00838621	1895	tags=31%, list=19%, signal=26%	CXCL5/CXCL6/CXCL8/CSF3/IL24/CXCL11/CSF2/SPP1/CXCL1/STC1/CXCL3/IL1B/CXCL10/SERPINE1/INHBA/CXCL13/TREM2/IL1A/CXCL9/CD80/CD274/CMPK2/CYP27B1/KMO/ANXA1/TNFSF4/WNT9A/KIF18A/CYP24A1/CCNA2/PPBP/CXCL2/IL36A/GFI1/LILRB1/PLAT/CCR5/LYN/TNIP3/NUGGC/TLR2/CD180/SCIMP/PDCD1LG2/WNT2/ANKRD1/CD86/LILRB2/HAVCR2/PMEPA1/IL15/BRINP1/ABL2/CAPN2/PTK7/TGFB1/ADAM9/GRAMD1B/ITGA2/NRIP1/IL6/LILRA2/PTPN22/TNFRSF1B/NLRP3/SSTR2…
GO:0048878	BP	GO:0048878	chemical homeostasis	596	-0.281468	-1.44353	0.000559722	0.000559722	0.00850206	1849	tags=28%, list=18%, signal=24%	NOL3/HMOX1/NEO1/PIK3R1/ITPR2/CYP39A1/ZBTB20/SGCD/CACNA2D1/PTCH1/APPL2/SLC35G1/HOMER2/AGT/RYR2/LEPR/CLDN1/ABCA5/ELOVL1/CNR1/SLC4A5/ATP12A/MIR27B/GRHL3/RPH3AL/UNC13B/SLC25A23/SLC6A9/CPS1/SIDT2/PLCE1/SCNN1A/ATP2C2/CNNM4/SLC8A3/LPL/ADCK1/CYBRD1/ADCYAP1R1/C1QTNF3/ATP1B2/BCL2/ANK3/ADORA1/SFTPD/XCR1/CACNA1D/JPH4/NOS1/MICU3/SLC9A9/GRIK2/ATP7A/FGF2/POMC/CCL19/TMEM97/SERPINF1/NPR1/RYR3/CLN8/GRM2/EDNRB/ABCA…
GO:0043068	BP	GO:0043068	positive regulation of programmed cell death	319	0.304052	1.69575	0.00056243	0.00056243	0.00853039	2340	tags=36%, list=23%, signal=28%	HMGA2/IDO1/CDKN2A/PTGS2/DUSP9/HRK/INHBA/IFIT2/PHLDA1/IFNG/TGM2/ZBP1/MMP9/ADAM8/ITGA6/GZMA/CD274/IGFBP3/ANXA1/NTRK1/MYBL2/TNFRSF12A/CTLA4/PRF1/MELK/BMPR1B/STK17A/ADM/ECT2/LILRB1/FASLG/ALDH1A3/BLK/PDCD1/TNFRSF10C/TOP2A/LYN/ITGB1/PCSK9/FOSL1/ANKRD1/TNFRSF10B/LAPTM5/ITGA4/FAP/PIK3CD/CAV1/TNFRSF8/NEURL1/HCAR2/BMP2/LGALS1/TGFBR1/ITM2C/SOD2/BAK1/PMAIP1/PTPRC/TNFSF10/CAPN2/LCK/PRNP/DUSP6/IL6/TNFRSF1B/ACV…
GO:0006814	BP	GO:0006814	sodium ion transport	118	-0.398639	-1.73576	0.00056338	0.00056338	0.00853204	1599	tags=36%, list=16%, signal=30%	SLC4A5/ATP12A/UTRN/PTPN3/SLC6A9/SCNN1A/CNNM4/CACNA1H/SLC8A3/ATP1B2/SLC5A10/NKAIN1/ANK3/SLC5A1/GPD1L/NOS1/SLC13A4/SLC9A9/SCN9A/EDNRB/SCN11A/GLRX/SLC12A2/FXYD6/DMD/SLC23A1/CACNA1G/SCNN1B/SLC17A7/WNK2/SPTBN4/NALCN/SLC9A2/SLC24A5/SLC5A9/OSR1/SLC6A4/PON3/ATP6V1B1/SCN7A/SLC13A2/ATP1A2
GO:0044770	BP	GO:0044770	cell cycle phase transition	318	0.37391	2.08247	0.000566251	0.000566251	0.00856272	2094	tags=34%, list=21%, signal=28%	HMGA2/CDKN2A/INHBA/TRIP13/AURKA/ANXA1/UBE2C/KIF14/DLGAP5/TERT/MELK/FOXM1/CDKN3/NDC80/RRM2/E2F7/PLK1/CCNB1/ANLN/CCNA2/TTK/BUB1/BLM/CKS2/CDCA5/CCNB2/CLSPN/CDK1/AURKB/CDC6/GFI1/CDK18/MAD2L1/PKMYT1/CCNJL/GTSE1/PIM2/UBE2S/CDC45/CENPE/CDC25C/ITGB1/BUB1B/FBXO5/DTL/TACC3/EME1/STIL/TICRR/CHEK1/IQGAP3/CCNE2/CENPF/EIF4EBP1/DYRK3/BCAT1/GPR132/CDC25A/ZWILCH/CDC25B/CKS1B/ORC1/ZWINT/MTBP/CCNA1/SPDL1/PTPRC/PSME2…
GO:0002526	BP	GO:0002526	acute inflammatory response	57	0.474922	2.02115	0.000571102	0.000571102	0.00859757	1863	tags=51%, list=18%, signal=42%	TREM1/IL1B/PTGS2/OSM/IL1A/IGHG1/FCGR3A/ADAM8/TNFSF4/F3/C2CD4A/FN1/ALOX5AP/FCGR1A/SERPINA1/PLSCR1/APOL2/IL31RA/CCR7/TNFSF11/IL6/NLRP3/ZP3/TFRC/VNN1/FFAR2/CD6/B4GALT1/GSTP1
GO:1904029	BP	GO:1904029	regulation of cyclin-dependent protein kinase activity	57	0.472648	2.01147	0.000571102	0.000571102	0.00859757	1885	tags=42%, list=19%, signal=34%	CDKN2A/HERC5/CDKN3/PLK1/CCNB1/CCNA2/BLM/CKS2/CCNB2/CDC6/PKMYT1/CCNJL/CDC25C/CCNE2/CDC25A/CKS1B/PSRC1/CCNA1/CCNYL1/CASP3/TNFAIP3/SRC/CCNE1/ACTB
GO:2000106	BP	GO:2000106	regulation of leukocyte apoptotic process	57	0.470394	2.00188	0.000571102	0.000571102	0.00859757	1326	tags=42%, list=13%, signal=37%	IDO1/CDKN2A/ADAM8/CD274/ANXA1/HSH2D/RAG1/IL7R/AURKB/CD27/LILRB1/BLK/PDCD1/CCR5/LYN/PRKCQ/CD3G/PIK3CD/HCAR2/HIF1A/CCR7/ADA/JAK3/CD74
GO:0030335	BP	GO:0030335	positive regulation of cell migration	329	0.297368	1.6625	0.000573066	0.000573066	0.00861434	2385	tags=39%, list=24%, signal=31%	CXCL8/LAMC2/FPR2/IL1B/PTGS2/CXCL10/SERPINE1/CXCL13/TREM2/IL1A/ONECUT2/IFNG/MMP9/ADAM8/ITGA6/IL23A/ITGAX/VEGFC/CD274/MET/PLAU/TNFSF18/ANXA1/TNFAIP6/EDN2/ANXA3/RAC2/TERT/CXCL17/PDPN/CCL20/ITGA3/SPHK1/P2RY6/F3/C5AR1/ICAM1/FOXC2/CCR1/ITGA5/FN1/C3AR1/MDK/LYN/ITGB1/BDKRB1/CXCR4/FBXO5/ARHGEF39/CEACAM6/RRAS2/ITGA4/PIK3CD/CAV1/WNT7A/CCL8/BMP2/HIF1A/TGFBR1/VEGFA/CCR7/SOD2/PTPRC/MMP14/XCL1/TGFB1/ADAM9/ITGA2…
GO:0010389	BP	GO:0010389	regulation of G2/M transition of mitotic cell cycle	63	0.469949	2.04557	0.000574548	0.000574548	0.00862381	1748	tags=40%, list=17%, signal=33%	HMGA2/AURKA/KIF14/PLK1/CCNB1/BLM/CLSPN/CDK1/AURKB/CDC6/CDC25C/FBXO5/DTL/TICRR/CHEK1/CENPF/GPR132/CDC25A/CDC25B/ORC1/DONSON/CDC7/NABP1/BRCA1/BRSK1
GO:0002521	BP	GO:0002521	leukocyte differentiation	332	0.398246	2.22713	0.000576369	0.000576369	0.00863835	2214	tags=45%, list=22%, signal=37%	CSF3/CSF2/BATF2/IL1B/IL11/INHBA/TREM2/IL1A/CD79A/RSAD2/IFNG/CD19/CD80/MMP9/ADAM8/IL23A/ADGRG3/KLRC1/POU2AF1/ANXA1/NTRK1/TNFAIP6/MS4A1/IL2RA/TNFSF4/CLEC4E/CTLA4/LILRB4/CD8A/LAG3/RAG1/IL12RB1/IRF1/IL4I1/ITGB6/IL7R/EOMES/ZNF683/FSTL3/CD27/RHOH/CCR1/LILRB1/SOCS1/BLK/FCER1G/LILRB3/TOX/MDK/LYN/ITGB1/TLR2/SNX10/FCRL3/SLAMF8/CRTAM/IL31RA/IKZF3/CARD11/TRPM2/TNFSF13B/CD86/SASH3/LILRB2/DUSP10/IL20/CLCF1/TBX…
GO:0016713	MF	GO:0016713	oxidoreductase activity, acting on paired donors, with incorporation or reduction of molecular oxygen, reduced iron-sulfur protein as one donor, and incorporation of one atom of oxygen	4	-0.917926	-1.76658	0.000580495	0.000580495	0.00868526	219	tags=100%, list=2%, signal=98%	CYP4F2/CYP4F12/CYP4F8
GO:0046632	BP	GO:0046632	alpha-beta T cell differentiation	68	0.44902	1.98468	0.000585309	0.000585309	0.00868526	2187	tags=54%, list=22%, signal=43%	RSAD2/IFNG/CD80/IL23A/ANXA1/TNFSF4/LILRB4/IL12RB1/IRF1/EOMES/ZNF683/SOCS1/TOX/CD86/SASH3/TBX21/CTSL/SLAMF6/FOXP3/CD83/BATF/IL6/ADA/JAK3/IRF4/NLRP3/GPR183/ITK/ENTPD7/SMAD7/ZAP70/LGALS9/NCKAP1L/RUNX3/IL4R/PNP/LY9
GO:0007229	BP	GO:0007229	integrin-mediated signaling pathway	68	0.442866	1.95748	0.000585309	0.000585309	0.00868526	1956	tags=50%, list=19%, signal=41%	ISG15/ITGA6/ITGAX/LAMA3/PLEK/ITGB6/ITGA3/ITGA5/FN1/ITGB1/ITGB4/ITGA4/ITGAL/CD177/ADAM9/ITGA2/FERMT1/TIMP1/ITGA2B/FGR/ITGB2/CD47/BCAR1/FLNA/ADAM10/HCK/ITGA1/ZYX/CCM2/VAV1/SRC/FERMT3/ITGAE/PRAM1
GO:0006935	BP	GO:0006935	chemotaxis	335	0.318268	1.78404	0.000585823	0.000585823	0.00868526	2458	tags=42%, list=24%, signal=33%	CXCL5/CXCL6/CXCL8/CXCL11/LAMC2/FPR2/CXCL1/TREM1/CXCL3/IL1B/CXCL10/SERPINE1/DSCAM/CXCL13/PLAUR/TREM2/CXCL9/CXCR5/EPHA8/ADAM8/IL23A/LAMA3/VEGFC/CSF3R/MET/ARTN/PLAU/ANXA1/NTRK1/TNFAIP6/FPR1/EDN2/RAC2/CXCL17/DRAXIN/CCRL2/CCL20/PPBP/BMPR1B/CXCR1/CXCL2/CCR8/NRG1/F3/C5AR1/CXCR6/RHOH/CCR1/FEZ1/TUBB3/FCER1G/C3AR1/CXCR3/CCR5/ARHGEF16/MDK/LYN/S100A12/ADGRE2/PRKCQ/CXCR4/SLAMF8/FOSL1/TRPM2/UNC5A/FPR3/PIK3CD/P…
GO:0009617	BP	GO:0009617	response to bacterium	338	0.408138	2.28793	0.000586166	0.000586166	0.00868526	1790	tags=43%, list=18%, signal=36%	CXCL5/CXCL6/CXCL8/CSF3/IL24/CXCL11/CSF2/FPR2/IDO1/CXCL1/TREM1/GBP5/CXCL3/IGHG3/IL1B/PTGS2/CXCL10/SERPINE1/IGLL5/ISG15/IGHG4/CXCL13/TREM2/IL1A/SLC11A1/CXCL9/GNLY/IGHG1/CD80/IGLC2/GZMA/IL23A/IGLC3/IGHA2/IGHD/IGHA1/IGHM/CD274/CMPK2/CYP27B1/GBP4/KMO/OAS2/IGLC7/MS4A1/IL12RB2/TNFSF4/CLEC4E/ANXA3/LYZ/IFI44/IL7R/RGS1/CCL20/IGHG2/PPBP/CXCL2/PLAC8/IL36A/TH/C5AR1/GFI1/JCHAIN/ADM/KLHL6/TRIM6/LILRB1/LRAT/OAS3…
GO:0002694	BP	GO:0002694	regulation of leukocyte activation	336	0.468929	2.62707	0.000587199	0.000587199	0.00868526	2184	tags=53%, list=22%, signal=43%	IDO1/IGHG3/IL1B/CD38/INHBA/IGLL5/IGHG4/TREM2/IL1A/IGHG1/IFNG/CD19/CD80/FCGR3A/MZB1/IGLC2/ADAM8/IL23A/CD300LF/IGLC3/IGHA2/IGHD/IGHA1/IGHM/CD274/TNFSF18/ANXA1/IGLC7/IL2RA/TNFSF4/CTLA4/RAC2/LILRB4/LAG3/ICOS/RAG1/IL12RB1/TIGIT/IRF1/IL4I1/SAMSN1/IL7R/IGHG2/IGFBP2/CD70/SPHK1/CD22/IL1RL1/ZNF683/TNFRSF4/CD27/RHOH/SIRPG/HSPH1/LILRB1/CD300A/SOCS1/FN1/LAX1/TNFRSF21/BLK/SOX11/TOX/MDK/LYN/PLSCR1/ADGRE2/PRKCQ/…
GO:0042330	BP	GO:0042330	taxis	336	0.317952	1.78125	0.000587199	0.000587199	0.00868526	2458	tags=42%, list=24%, signal=33%	CXCL5/CXCL6/CXCL8/CXCL11/LAMC2/FPR2/CXCL1/TREM1/CXCL3/IL1B/CXCL10/SERPINE1/DSCAM/CXCL13/PLAUR/TREM2/CXCL9/CXCR5/EPHA8/ADAM8/IL23A/LAMA3/VEGFC/CSF3R/MET/ARTN/PLAU/ANXA1/NTRK1/TNFAIP6/FPR1/EDN2/RAC2/CXCL17/DRAXIN/CCRL2/CCL20/PPBP/BMPR1B/CXCR1/CXCL2/CCR8/NRG1/F3/C5AR1/CXCR6/RHOH/CCR1/FEZ1/TUBB3/FCER1G/C3AR1/CXCR3/CCR5/ARHGEF16/MDK/LYN/S100A12/ADGRE2/PRKCQ/CXCR4/SLAMF8/FOSL1/TRPM2/UNC5A/FPR3/PIK3CD/P…
GO:2000147	BP	GO:2000147	positive regulation of cell motility	336	0.292099	1.63642	0.000587199	0.000587199	0.00868526	2385	tags=39%, list=24%, signal=31%	CXCL8/LAMC2/FPR2/IL1B/PTGS2/CXCL10/SERPINE1/CXCL13/TREM2/IL1A/ONECUT2/IFNG/MMP9/ADAM8/ITGA6/IL23A/ITGAX/VEGFC/CD274/MET/PLAU/TNFSF18/ANXA1/TNFAIP6/EDN2/ANXA3/RAC2/TERT/CXCL17/PDPN/CCL20/ITGA3/SPHK1/P2RY6/F3/C5AR1/ICAM1/FOXC2/CCR1/ITGA5/FN1/C3AR1/MDK/LYN/ITGB1/BDKRB1/CXCR4/FBXO5/ARHGEF39/CEACAM6/RRAS2/ITGA4/PIK3CD/CAV1/WNT7A/CCL8/BMP2/HIF1A/TGFBR1/VEGFA/CCR7/SPOCK2/SOD2/PTPRC/MMP14/XCL1/TGFB1/ADAM…
GO:0097190	BP	GO:0097190	apoptotic signaling pathway	340	0.307747	1.72632	0.000588582	0.000588582	0.00868526	2445	tags=36%, list=24%, signal=28%	CSF2/IL1B/PTGS2/HRK/SERPINE1/CD38/INHBA/SST/PLAUR/TREM2/IL1A/BCL2A1/IFNG/CASP5/GZMB/MMP9/ITGA6/EYA4/KRT18/BCL2L14/TNFRSF12A/TERT/MELK/IFI6/BMPR1B/CD70/ERO1A/CD27/ICAM1/FASLG/TNFRSF10C/RTKN2/TNFRSF10B/CAV1/DDIAS/HIF1A/BRCA2/TGFBR1/ITM2C/TMEM14A/SOD2/BAK1/PMAIP1/PTPRC/TNFSF10/LCK/SCN2A/IFI27/TGFB1/BIK/CD3E/TNFRSF1B/CD74/IFI16/NGF/ENO1/PML/SNAI2/BCL2L11/DDIT3/DDIT4/CASP3/VNN1/TNFAIP3/TYROBP/CD5/BCL2…
GO:0051347	BP	GO:0051347	positive regulation of transferase activity	340	0.260794	1.46293	0.000588582	0.000588582	0.00868526	2273	tags=34%, list=23%, signal=27%	HMGA2/FPR2/IL1B/GPRC5A/TREM2/SLC11A1/DKK1/IFNG/CD19/EPHA8/ADAM8/IL23A/VEGFC/LILRA5/MET/NTRK1/UBE2C/KIF14/NEK2/CDC20/PLK1/LCP2/CCNB1/BMPR1B/CKS2/CLSPN/VAV2/NRG1/AURKB/CDC6/AREG/ECT2/UBE2S/CD300A/SOCS1/SORL1/TPX2/CENPE/FCGR1A/DTX3L/LYN/S100A12/NCF1/PRKCQ/TCL1A/GINS1/CD86/BORA/RFC4/TNFRSF10B/DSCC1/GINS2/NEURL1/FGFR4/BMP2/CDC25B/TRAF4/CKS1B/VEGFA/GINS4/CCR7/PSRC1/PTPRC/PRNP/PIK3R5/TGFB1/ADAM9/TNFSF11…
GO:0051272	BP	GO:0051272	positive regulation of cellular component movement	343	0.293168	1.64668	0.000588928	0.000588928	0.00868526	2385	tags=39%, list=24%, signal=31%	CXCL8/LAMC2/FPR2/IL1B/PTGS2/CXCL10/SERPINE1/CXCL13/TREM2/IL1A/ONECUT2/IFNG/MMP9/ADAM8/ITGA6/IL23A/ITGAX/VEGFC/CD274/MET/PLAU/TNFSF18/ANXA1/TNFAIP6/EDN2/ANXA3/RAC2/TERT/CXCL17/PDPN/CCL20/ITGA3/SPHK1/P2RY6/F3/C5AR1/ICAM1/FOXC2/CCR1/FEZ1/ITGA5/FN1/C3AR1/MDK/LYN/ITGB1/BDKRB1/CXCR4/STMN1/FBXO5/ARHGEF39/CEACAM6/RRAS2/ITGA4/PIK3CD/CAV1/WNT7A/CCL8/BMP2/HIF1A/TGFBR1/VEGFA/CCR7/SPOCK2/SOD2/PTPRC/MMP14/XCL1…
GO:0005813	CC	GO:0005813	centrosome	346	0.30731	1.72669	0.000594884	0.000594884	0.00875283	3503	tags=46%, list=35%, signal=31%	MISP/KRT18/CEP55/AURKA/DLGAP5/DCDC2/MYH16/NEK2/CKAP2L/HMMR/NDC80/SLC16A1/CDC20/PLK1/KIF2C/CCNB1/ITGB6/KIF23/HAP1/CCNB2/CDK1/NDRG1/TAP1/AURKB/SKA3/CAMK2N2/CCNJL/FEZ1/CDC45/PRKCQ/SNX10/ASPM/DTL/TACC3/XRCC2/STIL/CHEK1/CCNE2/SGO1/CD86/CENPF/DYRK3/AUNIP/SPAG5/CDC25B/BRCA2/PLK4/MZT1/LCK/PIK3R5/ZNF365/NLRC3/CDK6/POC1A/CKAP2/CCT5/PCNA/HAUS8/KIF15/NLRC5/CEP72/SASS6/LRIF1/CFAP58/DENND1C/CLIC4/CYTH4/KLHL4/C…
GO:0040017	BP	GO:0040017	positive regulation of locomotion	344	0.298192	1.67357	0.000595238	0.000595238	0.00875283	2385	tags=39%, list=24%, signal=31%	CXCL8/LAMC2/FPR2/IL1B/PTGS2/CXCL10/SERPINE1/DSCAM/CXCL13/TREM2/IL1A/ONECUT2/IFNG/MMP9/ADAM8/ITGA6/IL23A/ITGAX/VEGFC/CD274/MET/ARTN/PLAU/TNFSF18/ANXA1/TNFAIP6/EDN2/ANXA3/RAC2/TERT/CXCL17/PDPN/CCL20/ITGA3/SPHK1/P2RY6/F3/C5AR1/ICAM1/FOXC2/CCR1/ITGA5/BVES/FN1/C3AR1/MDK/LYN/ITGB1/BDKRB1/CXCR4/FBXO5/ARHGEF39/CEACAM6/RRAS2/ITGA4/PIK3CD/CAV1/WNT7A/CCL8/BMP2/HIF1A/TGFBR1/VEGFA/CCR7/SPOCK2/SOD2/PTPRC/MMP14…
GO:0050865	BP	GO:0050865	regulation of cell activation	360	0.45486	2.57243	0.000604961	0.000604961	0.00888291	2165	tags=52%, list=21%, signal=42%	IDO1/IGHG3/IL1B/CD38/INHBA/IGLL5/IGHG4/TREM2/IL1A/IGHG1/IFNG/CD19/CD80/FCGR3A/MZB1/IGLC2/ADAM8/IL23A/CD300LF/IGLC3/IGHA2/IGHD/IGHA1/IGHM/CD274/LILRA5/TNFSF18/ANXA1/IGLC7/IL2RA/TNFSF4/CTLA4/PLEK/RAC2/LILRB4/LAG3/ICOS/RAG1/IL12RB1/PDPN/TIGIT/IRF1/IL4I1/SAMSN1/IL7R/IGHG2/IGFBP2/CD70/SPHK1/CD22/IL1RL1/ZNF683/TNFRSF4/CD27/RHOH/SIRPG/HSPH1/LILRB1/CD300A/SOCS1/FN1/LAX1/TNFRSF21/BLK/FCER1G/SOX11/TOX/MDK/…
GO:0002252	BP	GO:0002252	immune effector process	359	0.451676	2.55189	0.000609385	0.000609385	0.008922	2413	tags=56%, list=24%, signal=44%	SLAMF9/CXCL6/TREM1/IGHG3/IL1B/IGLL5/IGHG4/TREM2/SLC11A1/RSAD2/IGHG1/BST2/ULBP2/IFNG/CD19/CD80/GZMB/FCGR3A/MZB1/IGLC2/IL23A/IGLC3/IGHA2/IGHD/IGHA1/IGHM/KLRC1/POU2AF1/TNFSF18/ANXA1/IGLC7/TNFSF4/CLEC4E/PRF1/ANXA3/RAC2/NKG7/LILRB4/CD8A/LAG3/IFI35/IL12RB1/IL4I1/IL7R/ULBP3/IGHG2/CD70/CD22/KLRD1/VAV2/EOMES/ZNF683/TNFRSF4/CD27/ICAM1/SLAMF7/IL21R/EXO1/TRIM6/LILRB1/CD300A/CFB/BLK/FCER1G/SLA2/FCGR1A/MDK/LYN…
GO:0010942	BP	GO:0010942	positive regulation of cell death	358	0.279753	1.57954	0.000609385	0.000609385	0.008922	2340	tags=35%, list=23%, signal=28%	HMGA2/IDO1/MMP3/CDKN2A/PTGS2/DUSP9/HRK/INHBA/DKK1/IFIT2/PHLDA1/IFNG/TGM2/ZBP1/MMP9/ADAM8/ITGA6/GZMA/CD274/IGFBP3/KMO/ANXA1/NTRK1/MYBL2/TNFRSF12A/CTLA4/PRF1/MELK/BMPR1B/STK17A/ADM/ECT2/LILRB1/FASLG/ALDH1A3/BLK/PDCD1/TNFRSF10C/TOP2A/LYN/ITGB1/PCSK9/FOSL1/TRPM2/ANKRD1/TNFRSF10B/LAPTM5/ITGA4/FAP/PIK3CD/CAV1/TNFRSF8/NEURL1/HCAR2/BMP2/LGALS1/TGFBR1/ITM2C/SOD2/BAK1/PMAIP1/PTPRC/TNFSF10/CAPN2/LCK/PRNP/DU…
GO:0034754	BP	GO:0034754	cellular hormone metabolic process	64	-0.488035	-1.90757	0.000613215	0.000613215	0.00896183	1514	tags=38%, list=15%, signal=32%	HSD17B2/RDH13/CACNA1H/CYP1B1/CYP2C18/SDR16C5/UGT1A7/EDNRB/PLB1/LIPE/SCNN1B/RDH5/ALDH1A1/CYP19A1/RDH12/CYP2W1/DGAT2/CYP1A1/CYP3A5/AWAT2/ADH1B/RBP4/CYP3A4/HSD3B1
GO:0031570	BP	GO:0031570	DNA integrity checkpoint signaling	77	0.428933	1.94484	0.000613874	0.000613874	0.00896183	2236	tags=36%, list=22%, signal=29%	HMGA2/PLK1/BLM/CLSPN/CDK1/CDC6/GTSE1/CDC45/DTL/EME1/TICRR/CHEK1/ORC1/BRIP1/WDR76/DONSON/DNA2/PML/TIMELESS/FBXO6/BRCA1/BRSK1/CDT1/E2F1/FANCD2/TIPIN/CHEK2/TOPBP1
GO:0031347	BP	GO:0031347	regulation of defense response	364	0.370097	2.09553	0.000615006	0.000615006	0.00896544	1875	tags=37%, list=19%, signal=32%	CXCL6/AIM2/FPR2/IDO1/MMP3/GBP5/IL1B/PTGS2/SERPINE1/ISG15/TREM2/OSM/IFNG/CASP5/ZBP1/MMP9/ADAM8/IL23A/LILRA5/KLRC1/ANXA1/TNFAIP6/PROC/IL2RA/NT5E/CAMK2N1/TNFSF4/NKG7/GGT1/HERC5/LAG3/MICB/RAG1/CXCL17/IFI35/IL12RB1/SIGLEC10/IRF1/APOBEC3G/SPHK1/MEFV/KLRD1/PBK/PARP14/IL1RL1/USP18/IFIT1/STAT1/C2CD4A/TRIM6/LILRB1/OAS3/SOCS1/ALOX5AP/DTX3L/MDK/TLR10/LYN/S100A12/PLSCR1/NCF1/TLR2/ACE2/SLAMF8/CRTAM/PARP9/SERPI…
GO:0098552	CC	GO:0098552	side of membrane	370	0.393135	2.22982	0.000618047	0.000618047	0.00899683	1665	tags=39%, list=17%, signal=34%	SLAMF9/FOLR3/GNGT1/IGHG3/CXCL10/IGLL5/IGHG4/CXCL9/GNG4/CD79A/IGHG1/CXCR5/ULBP2/CD19/CD80/FCGR3A/IGLC2/ITGA6/ITGAX/IGLC3/CSF3R/IGHA2/IGHD/IGHA1/IGHM/CD274/KLRC1/TNFRSF9/ANXA1/IGLC7/MS4A1/IL12RB2/IL2RA/NT5E/CLEC4E/CTLA4/LILRB4/ADGRE1/CD8A/LAG3/MICB/IL12RB1/ITGB6/IL7R/ULBP3/RGS1/CCRL2/IGHG2/CXCR1/ITGA3/CD22/AJAP1/KLRD1/CCR8/F3/IL1RL1/TH/TNFRSF4/CXCR6/CD27/ICAM1/SLAMF7/CCR1/IL21R/ITGA5/LILRB1/FASLG/B…
GO:0017111	MF	GO:0017111	nucleoside-triphosphatase activity	369	0.28252	1.60179	0.000621118	0.000621118	0.00902631	2622	tags=36%, list=26%, signal=27%	GBP5/GNGT1/RGS4/ARL14/TDRD9/GBP1/GBP4/TRIP13/RGS17/KIF14/ERCC6L/RAC2/KIF18A/RRAD/IQCA1/KIF2C/RGS1/KIF23/BLM/PIF1/RHOH/MX2/HSPH1/KIF20A/RAB31/TUBB3/MX1/TUBAL3/KIF18B/PFN2/NUGGC/DDX60/DIRAS1/ATAD2/KIFC1/RAD54L/DDX60L/IFIH1/ABCD1/MOV10L1/RND1/RFC4/RRAS2/RAB20/KIF21B/RAB39A/MCM2/ORC1/RAP2B/RNF213/SMC4/GBP3/RAB39B/BRIP1/HSPA6/GNGT2/RAB32/RHEBL1/RHOC/DNA2/RHOF/CCT5/KIF12/ARL4C/GNA12/DDX58/SMC2/KIF15/DN…
GO:0032635	BP	GO:0032635	interleukin-6 production	88	0.401912	1.87168	0.000623636	0.000623636	0.00902631	2701	tags=59%, list=27%, signal=44%	IL1B/TREM2/IL1A/IFNG/LILRA5/POU2AF1/TNFSF4/LILRB4/IL36A/TLR2/SCIMP/IFIH1/LILRB2/HAVCR2/TLR8/FOXP3/CYBA/CAPN2/POU2F2/NLRC3/IL6/LILRA2/PTPN22/TLR1/SLAMF1/CD74/DDX58/CD47/TLR6/IL10/IL1RAP/TNFAIP3/CLEC7A/TYROBP/TICAM1/NOS2/IL27RA/TLR7/LGALS9/CD84/NCKAP1L/TNF/ARID5A/ARRB2/AIF1/AKIRIN2/SPON2/WNT5A/AFAP1L2/APP/HSPD1/TLR3
GO:0032675	BP	GO:0032675	regulation of interleukin-6 production	88	0.401912	1.87168	0.000623636	0.000623636	0.00902631	2701	tags=59%, list=27%, signal=44%	IL1B/TREM2/IL1A/IFNG/LILRA5/POU2AF1/TNFSF4/LILRB4/IL36A/TLR2/SCIMP/IFIH1/LILRB2/HAVCR2/TLR8/FOXP3/CYBA/CAPN2/POU2F2/NLRC3/IL6/LILRA2/PTPN22/TLR1/SLAMF1/CD74/DDX58/CD47/TLR6/IL10/IL1RAP/TNFAIP3/CLEC7A/TYROBP/TICAM1/NOS2/IL27RA/TLR7/LGALS9/CD84/NCKAP1L/TNF/ARID5A/ARRB2/AIF1/AKIRIN2/SPON2/WNT5A/AFAP1L2/APP/HSPD1/TLR3
GO:0010212	BP	GO:0010212	response to ionizing radiation	88	0.399145	1.85879	0.000623636	0.000623636	0.00902631	3205	tags=50%, list=32%, signal=34%	HMGA2/CXCL10/IL1A/ANXA1/ITGB6/BLM/ECT2/RAD51AP1/RAD51/XRCC2/RAD54L/TICRR/IKBIP/BRCA2/SOD2/BAK1/CYBA/PTPRC/IFI16/PML/SNAI2/NABP1/CASP3/BRCA1/XRCC4/FANCD2/PARP1/RAD54B/GPX1/CHEK2/TOPBP1/BAX/ZMPSTE24/KDM4D/USP28/NET1/HSF1/HSPA5/TIGAR/AEN/NABP2/KDM1A/GRB2/GADD45A
GO:0007186	BP	GO:0007186	G protein-coupled receptor signaling pathway	373	0.257478	1.46022	0.000628931	0.000628931	0.00908996	1483	tags=27%, list=15%, signal=24%	GPR50/CXCL8/PTHLH/CXCL11/FPR2/CXCL1/GNGT1/ADGRF1/CXCL10/SST/RGS4/PTH2R/GPRC5A/CXCL9/GNG4/CXCR5/ADGRE3/TGM2/CNGB1/ADGRG3/RIMS2/GPR39/MET/BHLHA15/ANXA1/SCG5/RGS17/FPR1/MRGPRX3/PLEK/RAC2/ADGRE1/RGS1/CCRL2/CCL20/CXCR1/SPHK1/GPR78/P2RY6/BCAR3/CCR8/C5AR1/CXCR6/AREG/GPR84/GPR3/ADM/CCR1/SORL1/C3AR1/CXCR3/GPR65/CCR5/APLN/GPR19/ADGRE2/BDKRB1/CXCR4/GPR82/HTR7/STMN1/FZD2/SLC39A14/LPAR3/XPR1/ADGRE5/OXTR/FPR3/…
GO:0010564	BP	GO:0010564	regulation of cell cycle process	383	0.345026	1.96252	0.000630915	0.000630915	0.00910565	2278	tags=34%, list=23%, signal=28%	HMGA2/CDKN2A/IL1B/INHBA/IL1A/CXCR5/TRIP13/AURKA/ANXA1/PIWIL2/UBE2C/KIF14/DLGAP5/NEK2/TERT/NDC80/RRM2/CDC20/E2F7/PLK1/CCNB1/ANLN/TTK/BUB1/KIF23/SPHK1/BLM/CDCA5/CDCA2/CLSPN/CDK1/AURKB/CDC6/GPR3/MAD2L1/KIF20A/ECT2/PKMYT1/GTSE1/CDC45/TPX2/CENPE/CDC25C/PLSCR1/NUGGC/RAD51AP1/BUB1B/PTTG1/FBXO5/DTL/TACC3/EME1/STIL/TICRR/CHEK1/KLHL13/NUSAP1/BORA/CENPF/DYRK3/SPAG5/MKI67/KIF11/GPR132/PRC1/CDC25A/ZWILCH/CDC2…
GO:0006569	BP	GO:0006569	tryptophan catabolic process	6	0.862782	1.9563	0.000642811	0.000642811	0.00921173	386	tags=83%, list=4%, signal=80%	TDO2/IDO1/KMO/KYNU/IL4I1
GO:0042436	BP	GO:0042436	indole-containing compound catabolic process	6	0.862782	1.9563	0.000642811	0.000642811	0.00921173	386	tags=83%, list=4%, signal=80%	TDO2/IDO1/KMO/KYNU/IL4I1
GO:0046218	BP	GO:0046218	indolalkylamine catabolic process	6	0.862782	1.9563	0.000642811	0.000642811	0.00921173	386	tags=83%, list=4%, signal=80%	TDO2/IDO1/KMO/KYNU/IL4I1
GO:0016494	MF	GO:0016494	C-X-C chemokine receptor activity	6	0.859304	1.94841	0.000642811	0.000642811	0.00921173	713	tags=83%, list=7%, signal=77%	CXCR5/CXCR1/CXCR6/CXCR3/CXCR4
GO:0060558	BP	GO:0060558	regulation of calcidiol 1-monooxygenase activity	6	0.859092	1.94793	0.000642811	0.000642811	0.00921173	527	tags=67%, list=5%, signal=63%	IL1B/IFNG/CYP27B1/GFI1
GO:0051301	BP	GO:0051301	cell division	391	0.367816	2.0935	0.000645161	0.000645161	0.00923235	2478	tags=40%, list=25%, signal=31%	HMGA2/MISP/IL1B/OSM/IL1A/FGF5/CXCR5/VEGFC/CEP55/AURKA/UBE2C/KIF14/KIF4A/NEK2/ERCC6L/NDC80/SKA1/NUF2/CDC20/E2F7/PLK1/NCAPG/KIF2C/CCNB1/ANLN/CCNA2/PPBP/KNL1/BUB1/KIF23/BLM/CKS2/CDCA5/CCNB2/CDCA2/CDK1/AURKB/CDC6/MAD2L1/OIP5/KIF20A/ECT2/SKA3/CENPW/UBE2S/SPC24/CENPA/ORC6/KIF18B/TPX2/TOP2A/NCAPH/CENPE/MDK/CDC25C/ASPM/BUB1B/STMN1/PTTG1/SPC25/FBXO5/TACC3/KIFC1/CCNE2/KLHL13/SGO1/SGO2/NUSAP1/BORA/CENPF/DYR…
GO:0016817	MF	GO:0016817	hydrolase activity, acting on acid anhydrides	406	0.259559	1.48431	0.000652316	0.000652316	0.00930843	2622	tags=34%, list=26%, signal=26%	GBP5/GNGT1/RGS4/ARL14/TDRD9/GBP1/GBP4/TRIP13/RGS17/KIF14/ERCC6L/RAC2/KIF18A/RRAD/IQCA1/KIF2C/RGS1/KIF23/BLM/PIF1/RHOH/MX2/HSPH1/KIF20A/RAB31/TUBB3/MX1/TUBAL3/KIF18B/PFN2/NUGGC/DDX60/DIRAS1/ATAD2/KIFC1/RAD54L/DDX60L/IFIH1/ABCD1/MOV10L1/RND1/RFC4/RRAS2/PLPP4/RAB20/KIF21B/RAB39A/MCM2/ORC1/RAP2B/RNF213/SMC4/GBP3/RAB39B/BRIP1/HSPA6/GNGT2/RAB32/RHEBL1/RHOC/DNA2/RHOF/CCT5/KIF12/ARL4C/GNA12/DDX58/SMC2/KI…
[truncated: 1,932 more rows]
