# Supplementary material for: Driver gene combinations dictate cutaneous squamous cell carcinoma disease continuum progression
Source: Nat Commun. 2023 Aug 25;14:5211. doi: 10.1038/s41467-023-40822-9 (PMC10457401; doi:10.1038/s41467-023-40822-9)
Supplement: Supplementary file 12 — Supplementary Data File 9 [file 41467_2023_40822_MOESM12_ESM.xlsx]

## Sheet: RTN_TF_seeds
Gene_symbol
ADNP
AEBP1
AFF1
AFF3
AFF4
AHCTF1
AHR
ALX4
AR
ARID3A
ARID4A
ARNT
ARNT2
ARNTL
ARNTL2
ASCL2
ATF1
ATF2
ATF3
ATF4
ATF5
ATF6
ATF7
BACH1
BACH2
BARX2
BATF
BAZ1B
BCL6
BLZF1
BNC1
BRD8
BRF1
BRPF1
BTAF1
BUD31
CBFA2T2
CBFA2T3
CBFB
CBL
CEBPA
CEBPB
CEBPD
CEBPG
CEBPZ
CIITA
CITED2
CLOCK
CNBP
CNOT7
CNOT8
CREB1
CREB3
CREB3L1
CREB3L2
CREB5
CREBBP
CREBL2
CREG1
CREM
CTBP1
CTBP2
CTCF
CTNNB1
DAXX
DBP
DDIT3
DEK
DENND4A
DLX2
DLX4
DLX5
DLX6
DMTF1
DR1
DRAP1
E2F1
E2F2
E2F3
E2F4
E2F5
E2F6
E2F8
E4F1
EDF1
EGR1
EGR2
EGR3
ELF1
ELF2
ELF3
ELF4
ELF5
ELK1
ELK3
ELK4
EMX2
EN1
EN2
ENO1
EP300
EPAS1
ERCC6
ERF
ERG
ESR1
ESRRA
ESRRG
ETS1
ETS2
ETV1
ETV3
ETV4
ETV5
ETV6
ETV7
EWSR1
FLI1
FMNL2
FOS
FOSB
FOSL1
FOSL2
FOXA1
FOXE1
FOXF1
FOXF2
FOXI1
FOXJ1
FOXJ2
FOXJ3
FOXK2
FOXL1
FOXM1
FOXN1
FOXP1
FOXP3
FUBP1
FUBP3
GABPB2
GAS7
GATA2
GATA3
GATA6
GATAD1
GATAD2A
GLI2
GLI3
GMEB1
GTF2IRD1
HAND2
HBP1
HCFC1
HCLS1
HES1
HES2
HEY1
HEY2
HEYL
HHEX
HIC1
HIF1A
HIF3A
HIRA
HIVEP1
HIVEP2
HIVEP3
HLF
HMBOX1
HMG20A
HMG20B
HMGA1
HMGA2
HMGB1
HMGB2
HOXA1
HOXA10
HOXA11
HOXA3
HOXA5
HOXA6
HOXA7
HOXA9
HOXB13
HOXB2
HOXB6
HOXB7
HOXC10
HOXC11
HOXC6
HOXD1
HOXD10
HOXD11
HOXD3
HOXD9
HR
HSF1
HSF2
HSF4
IKZF1
IKZF4
IKZF5
ILF2
IRF1
IRF2
IRF3
IRF4
IRF5
IRF6
IRF7
IRF8
IRX4
IRX5
ISL1
JUN
JUNB
JUND
KLF10
KLF11
KLF12
KLF13
KLF15
KLF2
KLF3
KLF4
KLF5
KLF6
KLF7
KLF9
KNTC1
LHX2
LHX6
LMO1
LMO4
LMX1B
LYL1
LZTFL1
LZTR1
LZTS1
MAF
MAFB
MAFF
MAFG
MAFK
MAML3
MAX
MAZ
MBD1
MECP2
MEF2A
MEF2C
MEF2D
MEIS1
MEIS2
MEIS3P1
MEOX1
MEOX2
MGA
MITF
MLLT10
MLX
MLXIP
MLXIPL
MNT
MSC
MSRB2
MSX1
MSX2
MTA1
MTA2
MTF1
MXD1
MYB
MYBL1
MYBL2
MYC
MYCN
MYNN
MZF1
NCOR1
NFAT5
NFATC1
NFATC3
NFATC4
NFE2
NFE2L1
NFE2L2
NFE2L3
NFIB
NFIC
NFIL3
NFIX
NFKB1
NFKB2
NFRKB
NFX1
NFYA
NFYB
NFYC
NHLH2
NKRF
NKX3-1
NOTCH2
NPAS2
NPAS3
NPAT
NR1D2
NR1H2
NR1H3
NR2C1
NR2C2
NR2E1
NR2F1
NR2F2
NR2F6
NR3C1
NR3C2
NR4A1
NR4A2
NR4A3
NR5A2
NR6A1
NRF1
NRL
OVOL1
PAX3
PAX6
PAX8
PAX9
PBX1
PBX2
PBX3
PEG3
PFDN1
PGR
PHF2
PHTF1
PHTF2
PITX1
PKNOX1
PKNOX2
PLAG1
PLAGL1
PLAGL2
PML
POU2F1
POU2F2
POU2F3
POU3F1
POU3F3
POU6F1
PPARA
PPARD
PPARG
PRDM1
PRDM16
PRDM2
PREB
PRRX1
PRRX2
PTTG1
PURA
RARA
RARB
RARG
RB1
RBL2
REL
RELA
RELB
RERE
REST
REXO4
RFX1
RFX2
RFX3
RFX5
RFXANK
RFXAP
RLF
RNF4
RORA
RORB
RORC
RREB1
RUNX1
RUNX1T1
RUNX2
RUNX3
RXRA
RXRB
RXRG
SALL1
SALL2
SATB1
SATB2
SCAND1
SCML1
SCML2
SHOX2
SIM2
SIX1
SIX2
SIX5
SLC2A4RG
SLC30A9
SMAD1
SMAD2
SMAD3
SMAD4
SMAD5
SMAD6
SMAD7
SMAD9
SMARCA4
SNAI1
SNAI2
SNAPC2
SNAPC4
SNAPC5
SOX10
SOX11
SOX12
SOX13
SOX15
SOX17
SOX18
SOX2
SOX21
SOX4
SOX5
SOX9
SP1
SP140
SP2
SP3
SP4
SPDEF
SPI1
SPIB
SREBF1
SREBF2
SRF
ST18
STAT1
STAT2
STAT3
STAT4
STAT5A
STAT5B
STAT6
SUPT4H1
SUPT6H
TAF1B
TAF5L
TAL1
TARDBP
TBX1
TBX19
TBX2
TBX21
TBX3
TBX5
TBX6
TCEAL1
TCF12
TCF25
TCF3
TCF4
TCF7
TCF7L1
TCF7L2
TCFL5
TEAD1
TEAD3
TEAD4
TEF
TFAM
TFAP2A
TFAP2B
TFAP2C
TFAP4
TFCP2
TFCP2L1
TFDP1
TFDP2
TFE3
TFEB
TFEC
TGIF2
THRA
THRB
TP53
TP73
TRERF1
TRIM22
TRIM25
TRIM28
TRIM29
TRPS1
TSC22D1
TSC22D2
TSC22D3
TSC22D4
TULP4
TWIST1
UBN1
UBP1
USF2
VAV1
VDR
VENTX
VEZF1
VPS72
XBP1
YBX1
YEATS4
YWHAE
YWHAZ
YY1
ZBTB16
ZBTB17
ZBTB22
ZBTB25
ZBTB38
ZBTB43
ZBTB6
ZBTB7A
ZBTB7B
ZFHX4
ZFP36L1
ZFP36L2
ZFP37
ZFX
ZFY
ZHX2
ZHX3
ZIC1
ZKSCAN1
ZMYM2
ZMYM3
ZMYM4
ZNF10
ZNF117
ZNF12
ZNF124
ZNF131
ZNF132
ZNF133
ZNF134
ZNF135
ZNF136
ZNF14
ZNF140
ZNF141
ZNF142
ZNF143
ZNF146
ZNF148
ZNF154
ZNF155
ZNF16
ZNF160
ZNF174
ZNF175
ZNF180
ZNF184
ZNF185
ZNF189
ZNF195
ZNF197
ZNF200
ZNF202
ZNF205
ZNF207
ZNF211
ZNF212
ZNF215
ZNF217
ZNF219
ZNF22
ZNF221
ZNF222
ZNF223
ZNF224
ZNF225
ZNF226
ZNF227
ZNF230
ZNF232
ZNF235
ZNF236
ZNF239
ZNF24
ZNF248
ZNF250
ZNF253
ZNF26
ZNF263
ZNF264
ZNF266
ZNF267
ZNF268
ZNF273
ZNF274
ZNF277
ZNF281
ZNF282
ZNF287
ZNF292
ZNF3
ZNF302
ZNF304
ZNF318
ZNF32
ZNF324
ZNF329
ZNF330
ZNF331
ZNF334
ZNF335
ZNF337
ZNF33B
ZNF34
ZNF343
ZNF345
ZNF35
ZNF350
ZNF354A
ZNF358
ZNF365
ZNF384
ZNF394
ZNF395
ZNF407
ZNF408
ZNF410
ZNF415
ZNF423
ZNF426
ZNF43
ZNF430
ZNF432
ZNF44
ZNF440
ZNF443
ZNF444
ZNF446
ZNF45
ZNF451
ZNF460
ZNF467
ZNF468
ZNF471
ZNF473
ZNF480
ZNF484
ZNF493
ZNF500
ZNF506
ZNF507
ZNF510
ZNF516
ZNF528
ZNF529
ZNF532
ZNF544
ZNF549
ZNF550
ZNF551
ZNF552
ZNF557
ZNF562
ZNF573
ZNF574
ZNF576
ZNF580
ZNF586
ZNF587
ZNF589
ZNF592
ZNF593
ZNF606
ZNF609
ZNF611
ZNF614
ZNF623
ZNF629
ZNF638
ZNF646
ZNF652
ZNF654
ZNF665
ZNF667
ZNF668
ZNF669
ZNF671
ZNF672
ZNF675
ZNF682
ZNF688
ZNF692
ZNF696
ZNF7
ZNF701
ZNF706
ZNF710
ZNF711
ZNF74
ZNF79
ZNF81
ZNF83
ZNF84
ZNF85
ZNF91
ZNF93
ZNF750
TP63

## Sheet: RTN_results.sif
ADNP	TMEM176A	-0.0859419
ADNP	MBTPS2	0.198946
ADNP	BRD9	0.125408
ADNP	SPEN	0.244945
ADNP	SEC61A2	0.198369
ADNP	CDK13	0.151464
ADNP	HYAL2	-0.198191
ADNP	MAP3K4	0.224664
ADNP	FUS	0.207122
ADNP	CBX5	0.122387
ADNP	BRPF3	0.137672
ADNP	MARCH2	-0.199266
ADNP	MFNG	-0.119666
ADNP	LGALS2	-0.0876843
ADNP	NCF4	-0.0907647
ADNP	LGMN	-0.147155
ADNP	RPRD1B	0.222725
ADNP	CST3	-0.191335
ADNP	RBM28	0.220138
ADNP	TMEM176B	-0.084634
ADNP	EDF1	-0.209041
ADNP	C10orf54	-0.228149
ADNP	ARHGDIB	-0.11446
ADNP	DROSHA	0.256865
ADNP	TUSC2	-0.18151
ADNP	USP34	0.198576
ADNP	SFPQ	0.249171
ADNP	ARID1A	0.185116
ADNP	VAPB	0.205735
ADNP	STX16	0.312618
ADNP	PPP4R1L	0.181465
ADNP	CEP250	0.138239
ADNP	HCST	-0.0893946
ADNP	MASP1	-0.106314
ADNP	UBR4	0.173266
ADNP	RNASE1	-0.093036
ADNP	CDC16	0.135502
ADNP	TAF4	0.214757
ADNP	RBM39	0.249951
ADNP	SRRM1	0.290979
ADNP	GIMAP6	-0.120446
ADNP	MDC1	0.206776
ADNP	PRCP	-0.156383
ADNP	PARP6	0.14971
ADNP	TUBGCP4	0.189236
ADNP	CH25H	-0.124219
ADNP	HNRNPD	0.233649
ADNP	UBAP2L	0.14399
ADNP	EGFR	0.122482
ADNP	SLC25A25	-0.15388
ADNP	SCAF4	0.141568
ADNP	FAM122B	0.219572
ADNP	SMG1	0.2935
ADNP	MYSM1	0.249183
ADNP	RBM15	0.165133
ADNP	TNFAIP8L2	-0.0965499
ADNP	CPA3	-0.132295
ADNP	FOLR2	-0.0885442
ADNP	SLC43A2	-0.146709
ADNP	ATXN2L	0.13531
ADNP	ZNF507	0.282045
ADNP	VAMP5	-0.145647
ADNP	RALGAPB	0.2158
ADNP	SIGLEC17P	-0.0901162
ADNP	FAM98B	0.293908
ADNP	ZNF318	0.115885
ADNP	TPSAB1	-0.1799
ADNP	POLE	0.159923
ADNP	NR2C2	0.135796
ADNP	EMC3-AS1	0.224223
ADNP	FUT7	-0.086323
ADNP	VMO1	-0.112729
ADNP	EP400	0.158737
ADNP	MRPL54	-0.184448
ADNP	IFITM2	-0.10107
ADNP	BORCS6	-0.221538
ADNP	NF1	0.229271
ADNP	PCBP2	0.258814
ADNP	TMEM229B	-0.0884614
ADNP	CCDC69	-0.143772
ADNP	NCOA6	0.410961
ADNP	MSRB1	-0.130072
ADNP	LRIG2	0.291063
ADNP	FOXJ3	0.261719
ADNP	CHAMP1	0.117412
ADNP	AIF1	-0.0842144
ADNP	GIMAP1	-0.0969087
ADNP	HNRNPUL2	0.148541
ADNP	RP11-191L9.4	0.162415
ADNP	CCT6P1	0.191256
ADNP	RALGAPA1P1	0.186288
ADNP	AC092168.2	0.193906
ADNP	KRT8P39	0.180125
ADNP	PLEKHO2	-0.100376
ADNP	IL10RB	-0.133411
ADNP	CTC-459F4.1	0.15778
ADNP	RP11-244M2.1	0.0976388
AEBP1	PLXND1	0.476889
AEBP1	STAB1	0.347291
AEBP1	VCAN	0.664076
AEBP1	PDE4A	0.275112
AEBP1	LMCD1	0.36259
AEBP1	FERMT2	0.408533
AEBP1	HSD17B14	0.225148
AEBP1	ADAMTS2	0.424017
AEBP1	MMP2	0.603534
AEBP1	NID2	0.432335
AEBP1	CPXM1	0.44317
AEBP1	NFATC4	0.484286
AEBP1	PLTP	0.122246
AEBP1	MYL9	0.385435
AEBP1	CLIP3	0.49529
AEBP1	WNT2	0.160418
AEBP1	PCOLCE	0.719563
AEBP1	RARRES2	0.420278
AEBP1	TMEM176B	0.203162
AEBP1	ENG	0.291521
AEBP1	CNTNAP1	0.319982
AEBP1	NRXN2	0.237466
AEBP1	COL12A1	0.183759
AEBP1	ARSB	0.23041
AEBP1	PCDH12	0.354804
AEBP1	PDGFRB	0.695648
AEBP1	LOXL3	0.240952
AEBP1	DOK1	0.229999
AEBP1	FN1	0.247778
AEBP1	PRRX1	0.599706
AEBP1	GPX7	0.241719
AEBP1	OLFML3	0.489339
AEBP1	P3H1	0.23287
AEBP1	CTGF	0.333628
AEBP1	LTBP2	0.220183
AEBP1	IQSEC3	0.133426
AEBP1	TBX2	0.180116
AEBP1	TSHZ3	0.2249
AEBP1	MMP19	0.292334
AEBP1	LRP1	0.591051
AEBP1	PARD6B	-0.131923
AEBP1	SNAI1	0.164664
AEBP1	ISLR	0.536414
AEBP1	STARD8	0.258094
AEBP1	PLVAP	0.206648
AEBP1	AFDN	-0.137639
AEBP1	GALNT15	0.356083
AEBP1	TMEM204	0.376724
AEBP1	EMILIN2	0.224358
AEBP1	ARMC9	0.112179
AEBP1	ALDH1L2	0.285363
AEBP1	HLX	0.263972
AEBP1	TLN1	0.2125
AEBP1	ALDH1B1	0.275022
AEBP1	LRRC32	0.50302
AEBP1	THBS1	0.207278
AEBP1	EMILIN1	0.755449
AEBP1	LNX2	-0.189647
AEBP1	CDH11	0.678332
AEBP1	IGFBP4	0.501844
AEBP1	FKBP10	0.649482
AEBP1	RCN3	0.718004
AEBP1	RGS16	0.211754
AEBP1	ATP8B2	0.273962
AEBP1	COL8A1	0.306906
AEBP1	SDK1	0.183358
AEBP1	P4HA3	0.412628
AEBP1	ESAM	0.268893
AEBP1	TAGLN	0.388945
AEBP1	RNF144A	0.124989
AEBP1	KCNE4	0.370437
AEBP1	FARP1	0.357321
AEBP1	THY1	0.619718
AEBP1	ST3GAL2	0.253431
AEBP1	CREB3L1	0.726165
AEBP1	RUNX1	0.180018
AEBP1	C1R	0.282703
AEBP1	BCL6B	0.327351
AEBP1	MXRA8	0.651517
AEBP1	OLFML2B	0.503853
AEBP1	COL6A3	0.663297
AEBP1	IGFBP7	0.300685
AEBP1	TMEM41A	-0.138561
AEBP1	FNDC1	0.223857
AEBP1	CTHRC1	0.612125
AEBP1	C10orf10	0.196652
AEBP1	DACT1	0.363435
AEBP1	FBN1	0.691694
AEBP1	AVPR1A	0.29432
AEBP1	DCHS1	0.55075
AEBP1	NNMT	0.398994
AEBP1	ANPEP	0.449567
AEBP1	GREM1	0.33507
AEBP1	CNPY4	0.370021
AEBP1	CERCAM	0.228651
AEBP1	IGF2	0.22697
AEBP1	SHOX2	0.43286
AEBP1	HAS2	0.175431
AEBP1	MFN1	-0.116841
AEBP1	LRRC15	0.320682
AEBP1	EFEMP2	0.586265
AEBP1	C1QTNF1	0.244403
AEBP1	SH3PXD2B	0.199839
AEBP1	CD248	0.296506
AEBP1	MSC	0.194208
AEBP1	RASA3	0.232507
AEBP1	RAB42	0.255582
AEBP1	SLC2A10	0.646761
AEBP1	SELM	0.387972
AEBP1	COL5A2	0.306708
AEBP1	COL15A1	0.27882
AEBP1	LINC00310	0.153581
AEBP1	IGFBP7-AS1	0.259222
AFF1	KMT2E	0.394812
AFF1	RABGAP1	0.165526
AFF1	RUFY3	0.358834
AFF1	THOC3	-0.149089
AFF1	KMT2C	0.431896
AFF1	CECR5	-0.264548
AFF1	ZFYVE26	0.137474
AFF1	CLASP1	0.232921
AFF1	ENO1	-0.354537
AFF1	MBNL3	0.146554
AFF1	PAFAH1B3	-0.38516
AFF1	DOPEY1	0.261342
AFF1	POMGNT1	-0.211514
AFF1	RANBP1	-0.403119
AFF1	DDT	-0.212265
AFF1	SNU13	-0.283206
AFF1	TOMM22	-0.237402
AFF1	PSMA7	-0.379929
AFF1	KLF8	0.30401
AFF1	ASH1L	0.348451
AFF1	BAZ2B	0.351432
AFF1	SNRPD2	-0.277315
AFF1	PRMT1	-0.340897
AFF1	MRPS12	-0.364529
AFF1	LSM4	-0.304034
AFF1	TEC	0.304163
AFF1	CNOT6L	0.315624
AFF1	FGD4	0.19511
AFF1	GEMIN7	-0.267118
AFF1	RHBDD1	0.0938788
AFF1	IGSF11	0.219751
AFF1	SRPRB	-0.184268
AFF1	SETD7	0.239206
AFF1	NDUFS6	-0.262314
AFF1	NHP2	-0.214152
AFF1	HMBOX1	0.32513
AFF1	WDFY3	0.410149
AFF1	ATXN7	0.343779
AFF1	INTU	0.259816
AFF1	ATG16L2	0.308311
AFF1	BPTF	0.31853
AFF1	HECTD4	0.343155
AFF1	USF3	0.385449
AFF1	MUC20	0.103772
AFF1	DCTPP1	-0.35495
AFF1	RUVBL2	-0.283682
AFF1	DRG1	-0.288806
AFF1	MKL2	0.359233
AFF1	RPS19BP1	-0.276556
AFF1	HACD4	0.149914
AFF1	ZNF511	-0.276441
AFF1	LSM2	-0.27501
AFF1	RP11-458D21.5	0.337479
AFF1	C12orf75	-0.174401
AFF1	RNF103	0.208775
AFF1	ADSL	-0.395588
AFF1	MIF	-0.266779
AFF1	MTFP1	-0.284024
AFF1	FSBP	0.23572
AFF1	RP11-83A24.2	0.26459
AFF3	FMO1	0.233011
AFF3	EXTL3	-0.274038
AFF3	ARHGAP31	0.463262
AFF3	CELF2	0.512953
AFF3	PKM	-0.456367
AFF3	NFATC3	0.194215
AFF3	CLCN4	0.410104
AFF3	TXK	0.251851
AFF3	RUNX1T1	0.559713
AFF3	ESR1	0.145758
AFF3	JPH4	0.275016
AFF3	CRKL	-0.246201
AFF3	YPEL1	0.255017
AFF3	SNRPD3	-0.297219
AFF3	NFATC2	0.426692
AFF3	FERMT1	-0.331111
AFF3	PRPS2	-0.182963
AFF3	CD40LG	0.289336
AFF3	MYEF2	0.32902
AFF3	CHN2	0.378722
AFF3	GLCCI1	0.43765
AFF3	P2RX1	0.279381
AFF3	ST8SIA1	0.281305
AFF3	PHACTR1	0.190532
AFF3	DNAH1	0.344625
AFF3	MYB	0.255038
AFF3	LRP11	-0.18057
AFF3	PDZD11	-0.294128
AFF3	ATP8A1	0.441561
AFF3	CFP	0.341062
AFF3	STYXL1	-0.166279
AFF3	CBFA2T3	0.296488
AFF3	RTN1	0.440627
AFF3	EFL1	-0.22621
AFF3	ARSG	0.320067
AFF3	MYO10	-0.259673
AFF3	KCNMB1	0.205086
AFF3	FRG1BP	0.248624
AFF3	CCT5	-0.451178
AFF3	C16orf74	-0.323589
AFF3	ELMO1	0.43588
AFF3	AFF2	0.193526
AFF3	CD1A	0.243498
AFF3	CD1C	0.340982
AFF3	CD1E	0.291054
AFF3	PEX13	-0.165332
AFF3	HPGDS	0.339867
AFF3	CD200R1	0.403368
AFF3	SLC18A2	0.3427
AFF3	PRKCB	0.332573
AFF3	CX3CR1	0.326321
AFF3	CMAHP	0.442885
AFF3	SERINC2	-0.373514
AFF3	ADORA2B	-0.109801
AFF3	BCL2	0.450596
AFF3	IL16	0.545485
AFF3	COL6A5	0.332676
AFF3	VANGL1	-0.237855
AFF3	XCR1	0.383474
AFF3	P2RY14	0.365673
AFF3	ZBTB18	0.274964
AFF3	FCER1A	0.302936
AFF3	ZBTB20	0.586693
AFF3	SATB1	0.314468
AFF3	SPATA13	0.520611
AFF3	SLC8A1	0.252212
AFF3	FFAR4	0.337957
AFF3	FNBP1	0.282988
AFF3	FAM179A	0.241415
AFF3	MVB12B	0.33871
AFF3	UVRAG	0.353689
AFF3	C1orf228	0.178275
AFF3	TMEM170B	0.33698
AFF3	HN1L	-0.417452
AFF3	COL6A6	0.354749
AFF3	RP13-188A5.1	0.303546
AFF3	HLA-DQB2	0.222178
AFF3	Z83851.4	-0.326326
AFF3	AC003075.4	0.109518
AFF3	AZIN1-AS1	0.318072
AFF3	CTB-31O20.2	0.210098
AFF3	ADGRE4P	0.18943
AFF3	CTD-2287O16.5	0.220835
AFF4	IBTK	0.155268
AFF4	PIK3C2A	0.132117
AFF4	SEC63	0.198393
AFF4	ZFYVE16	0.216196
AFF4	RIOK2	0.147663
AFF4	CDK17	0.145018
AFF4	PKN2	0.200238
AFF4	SLK	0.137146
AFF4	PSME4	0.19775
AFF4	FBXW11	0.108293
AFF4	PICALM	0.137867
AFF4	TM9SF3	0.153397
AFF4	UBE2K	0.132776
AFF4	ITCH	0.137491
AFF4	TNPO1	0.153331
AFF4	RBM41	0.180978
AFF4	PAPOLA	0.159741
AFF4	SCFD1	0.153663
AFF4	WAC	0.146171
AFF4	KPNA3	0.136465
AFF4	DGKH	0.139162
AFF4	NFAT5	0.180086
AFF4	KCTD9	0.140392
AFF4	AVL9	0.190056
AFF4	LMBR1	0.1326
AFF4	PLEKHA8	0.17812
AFF4	FSD1L	0.140803
AFF4	NPDC1	-0.171411
AFF4	MAPK8	0.16906
AFF4	SEC23IP	0.157861
AFF4	TNKS2	0.168769
AFF4	LARP4B	0.0982269
AFF4	SHOC2	0.174235
AFF4	NUFIP2	0.151912
AFF4	SMARCD2	-0.121142
AFF4	DPH1	-0.122972
AFF4	CBL	0.157161
AFF4	PTP4A1	0.217488
AFF4	COL4A3BP	0.153334
AFF4	CNOT6	0.207759
AFF4	RAD50	0.227722
AFF4	SKP1	0.151808
AFF4	SEC24A	0.261269
AFF4	TCERG1	0.16523
AFF4	PODXL2	-0.103235
AFF4	ACTR1B	-0.14769
AFF4	DOCK7	0.133736
AFF4	CD58	0.14041
AFF4	PRRC2C	0.219488
AFF4	ELL2	0.125153
AFF4	UBE2B	0.176717
AFF4	SMNDC1	0.214155
AFF4	SEPT7	0.135204
AFF4	VPS26A	0.199848
AFF4	STAMBP	0.108475
AFF4	PTPN12	0.329761
AFF4	THEM6	-0.180327
AFF4	AP3B1	0.220724
AFF4	DCTN4	0.172747
AFF4	PEMT	-0.193855
AFF4	NUMB	0.153966
AFF4	RINT1	0.152302
AFF4	SYNCRIP	0.153266
AFF4	USP15	0.139795
AFF4	MDM2	0.139257
AFF4	CCDC102A	-0.125477
AFF4	KIAA1033	0.144789
AFF4	STAM	0.121163
AFF4	FBXO11	0.25352
AFF4	ATAD1	0.180339
AFF4	RAB15	-0.115388
AFF4	RAB40B	-0.100813
AFF4	USP53	0.190171
AFF4	RASA1	0.251808
AFF4	PPIP5K2	0.126295
AFF4	BDP1	0.187171
AFF4	FEM1C	0.29301
AFF4	FBXO38	0.16792
AFF4	RNF217	0.139375
AFF4	PURB	0.157934
AFF4	DOCK5	0.130481
AFF4	SURF1	-0.1405
AFF4	HERC4	0.211929
AFF4	CELF1	0.131619
AFF4	TKFC	-0.116904
AFF4	CSNK1G3	0.174333
AFF4	FER	0.214292
AFF4	UPF2	0.174101
AFF4	KIN	0.195854
AFF4	TIAL1	0.226246
AFF4	CAST	0.145149
AFF4	RANBP2	0.168937
AFF4	RBMS1	0.137863
AFF4	TRIP12	0.162911
AFF4	CHD1	0.232173
AFF4	PPP2R5E	0.13827
AFF4	RASA2	0.17557
AFF4	FAM122B	0.145252
AFF4	SAMD8	0.182817
AFF4	FCHO2	0.223212
AFF4	EIF5B	0.250604
AFF4	TAOK1	0.140711
AFF4	SLC30A7	0.131908
AFF4	TMEM161B	0.176661
AFF4	PRRC1	0.151568
AFF4	RICTOR	0.15722
AFF4	UBLCP1	0.17787
AFF4	COG5	0.164593
AFF4	REEP3	0.131711
AFF4	ARL5B	0.15899
AFF4	TAF1D	0.134932
AFF4	RNF169	0.149721
AFF4	MAPK1IP1L	0.132396
AFF4	MRM3	-0.136717
AFF4	JMJD1C	0.352995
AFF4	EGFL7	-0.146298
AFF4	LYSMD3	0.155221
AFF4	FAM109B	-0.119274
AFF4	AP3S1	0.135246
AFF4	BOLA1	-0.169479
AFF4	MED14	0.14512
AFF4	PITPNB	0.147442
AFF4	AFMID	-0.107622
AFF4	THAP7	-0.225705
AFF4	LCOR	0.265152
AFF4	MIER1	0.166321
AFF4	TOP1	0.160744
AFF4	SOX18	-0.143888
AFF4	RUFY2	0.249049
AFF4	OXLD1	-0.162683
AFF4	SDHAF1	-0.186198
AFF4	NT5M	-0.192355
AFF4	C5orf51	0.16467
AFF4	FNIP1	0.182687
AFF4	PPP2R2A	0.188854
AFF4	WASH7P	-0.0946576
AFF4	MIR29A	0.19648
AFF4	TMEM238	-0.118606
AFF4	FAM86EP	-0.104719
AFF4	RP11-96K19.4	0.148824
AFF4	RP11-162A12.2	-0.149105
AFF4	LINC00526	-0.105722
AFF4	CTD-2267D19.3	-0.119358
AFF4	CTC-444N24.11	0.181148
AFF4	RP11-307C12.12	-0.178507
AFF4	RP1-30M3.5	0.132992
AHCTF1	MATR3	0.264464
AHCTF1	ZZZ3	0.447141
AHCTF1	TPR	0.314549
AHCTF1	MAPK9	0.178968
AHCTF1	TTC7A	-0.13581
AHCTF1	RIF1	0.475052
AHCTF1	HSPB11	0.330289
AHCTF1	PLEKHA4	-0.140858
AHCTF1	RBM28	0.225615
AHCTF1	PHF14	0.292777
AHCTF1	FAM208B	0.202945
AHCTF1	INTS2	0.169564
AHCTF1	DHX15	0.415859
AHCTF1	RBBP5	0.267794
AHCTF1	DIEXF	0.245439
AHCTF1	HEATR1	0.364832
AHCTF1	RNF2	0.248022
AHCTF1	ZNF644	0.3772
AHCTF1	NUP153	0.410745
AHCTF1	THOC2	0.368973
AHCTF1	ABHD8	-0.267088
AHCTF1	RBM39	0.266738
AHCTF1	SNRPA1	0.172598
AHCTF1	RABGGTB	0.292197
AHCTF1	DEF8	-0.203909
AHCTF1	RBAK	0.373633
AHCTF1	CHD1	0.386962
AHCTF1	ST6GALNAC6	-0.205291
AHCTF1	CHTOP	0.150057
AHCTF1	SMC6	0.404577
AHCTF1	U2SURP	0.429204
AHCTF1	SMPD1	-0.318928
AHCTF1	ZNF146	0.437411
AHCTF1	DLEU1	0.161198
AHCTF1	SUZ12	0.384992
AHCTF1	LIN9	0.461611
AHCTF1	SRSF10	0.413452
AHCTF1	BORCS6	-0.272547
AHCTF1	SNORD12B	0.14132
AHCTF1	AC009487.6	0.240902
AHCTF1	ZNF688	-0.241476
AHCTF1	RPPH1	-0.123296
AHR	CYP26B1	-0.116726
AHR	ST3GAL1	0.195075
AHR	GCLM	0.0882644
AHR	ADAM28	0.17488
AHR	ATP2B4	-0.123824
AHR	COL17A1	-0.145248
AHR	RAB27A	0.140717
AHR	IGSF9	-0.131071
AHR	HUWE1	-0.143016
AHR	PITPNM3	-0.158548
AHR	SLC7A8	-0.113906
AHR	ATP11C	0.177277
AHR	SLC9A3R1	-0.117314
AHR	CEP85L	0.174146
AHR	CCDC88A	0.172506
AHR	DLX2	-0.0945984
AHR	PTBP2	0.118514
AHR	FKBP15	-0.104112
AHR	TNFSF11	0.128271
AHR	DUSP4	0.156075
AHR	TMX4	0.127617
AHR	GDPD2	-0.165057
AHR	UNK	-0.154875
AHR	WNT10A	-0.141619
AHR	SLC39A8	0.173039
AHR	POC1B	0.112685
AHR	ECM1	-0.0977446
AHR	MARCH1	0.169873
AHR	CSGALNACT1	0.192947
AHR	FLI1	0.164168
AHR	ZNF382	0.137952
AHR	MST1R	-0.151629
AHR	MAP9	0.140274
AHR	PGM2L1	0.198047
AHR	ZNF22	0.146466
AHR	NNMT	0.189703
AHR	SRP68	-0.115445
AHR	SLC16A5	-0.172297
AHR	SNX33	-0.106114
AHR	SUSD5	0.134116
AHR	PCBP3	0.118354
AHR	LPAR5	-0.118082
AHR	DPYD	0.16322
AHR	TPK1	0.201411
AHR	FAM3C	0.0990454
AHR	EVPLL	-0.146663
AHR	KRT16P6	-0.107313
AHR	SLC2A1-AS1	-0.115013
AHR	AC003075.4	0.132041
AHR	RP11-568K15.1	0.118679
AHR	RP11-159F24.5	-0.108835
AHR	RP11-21B23.2	-0.137979
ALX4	DPEP1	0.180808
ALX4	CHDH	0.352357
ALX4	C12orf4	-0.19162
ALX4	COL9A2	0.12391
ALX4	KIF26A	0.243221
ALX4	SPTB	0.243019
ALX4	ACACB	0.30819
ALX4	RIMS1	0.355766
ALX4	NINL	0.16137
ALX4	RIMS4	0.312566
ALX4	NALCN	0.300532
ALX4	RASL12	0.312743
ALX4	TRPS1	0.134228
ALX4	PRX	0.252971
ALX4	VIPR2	0.198969
ALX4	CHPT1	0.308435
ALX4	SLC12A7	0.289104
ALX4	TFDP2	0.202283
ALX4	ROPN1B	0.30474
ALX4	SLC9A2	0.305225
ALX4	KCNQ4	0.231656
ALX4	TNN	0.325967
ALX4	MAPK8IP1	0.223735
ALX4	SSUH2	0.210762
ALX4	RASL11B	0.124367
ALX4	MGAT3	0.331631
ALX4	KHDRBS3	0.209964
ALX4	CARD6	-0.183008
ALX4	VTCN1	0.29786
ALX4	LMX1B	0.111418
ALX4	FXYD6	0.483268
ALX4	SHF	0.308527
ALX4	MAPK4	0.292277
ALX4	SOX13	0.193384
ALX4	CAND2	0.342316
ALX4	TMEM108	0.313978
ALX4	NR3C2	0.295498
ALX4	SLC25A4	0.18327
ALX4	FZD7	0.361701
ALX4	AFF2	0.195196
ALX4	MPZ	0.319845
ALX4	CHRNB2	0.168333
ALX4	BEND5	0.387846
ALX4	PRKAA2	0.249681
ALX4	INHBB	0.204537
ALX4	ADORA1	0.291731
ALX4	GRIK3	0.321702
ALX4	ACSL6	0.0965233
ALX4	SLC29A4	0.204169
ALX4	OXGR1	0.298473
ALX4	BTNL9	0.323596
ALX4	TUB	0.354914
ALX4	ISLR2	0.171735
ALX4	HRASLS5	0.297214
ALX4	RNF150	0.3583
ALX4	MAP6	0.383242
ALX4	NBEA	0.360033
ALX4	HPSE2	0.30916
ALX4	ADCY5	0.367912
ALX4	PRIMA1	0.110468
ALX4	CDC42EP4	0.198639
ALX4	SLC2A4	0.301699
ALX4	RGMA	0.24988
ALX4	NXPH3	0.311899
ALX4	C2orf82	0.297471
ALX4	SERHL2	0.293895
ALX4	EMILIN3	0.329927
ALX4	WBSCR17	0.349534
ALX4	EMID1	0.400316
ALX4	SBK1	0.228241
ALX4	NLGN3	0.323189
ALX4	DIO3	0.239258
ALX4	AARD	0.324662
ALX4	FAHD2CP	0.317588
ALX4	SOX9-AS1	0.308251
ALX4	ZNF853	0.375782
ALX4	TMEM150C	0.332005
ALX4	CUX1	-0.17071
ALX4	TMEM178B	0.18452
AR	ACSM3	0.361671
AR	SEMA3G	0.419302
AR	ZBTB32	-0.209389
AR	RELT	-0.318544
AR	CCDC85A	0.457857
AR	DGAT2	0.468699
AR	CDON	0.542687
AR	MTHFD2	-0.281711
AR	ISOC1	0.339063
AR	TGFBR3	0.529386
AR	ADCY2	0.394244
AR	IL12RB2	-0.176858
AR	MED15	-0.170896
AR	PNPLA5	0.353979
AR	GALNT16	0.418877
AR	ACSBG1	0.514938
AR	SORCS1	0.433862
AR	CUX2	0.361994
AR	PACRG	0.395826
AR	PRPH2	0.260744
AR	EXOC2	-0.173473
AR	SLC27A6	0.341167
AR	ARHGEF26	0.48171
AR	RNF19B	-0.377474
AR	HSD11B1	0.400016
AR	SLC46A2	0.426677
AR	ELOVL3	0.376446
AR	MTHFD1L	-0.438515
AR	PLP1	0.479079
AR	TNFRSF19	0.451265
AR	DPP6	0.510304
AR	PNPLA7	0.468362
AR	SLC35D2	-0.133829
AR	CAP1	-0.403757
AR	FMO5	0.427648
AR	HMGCS2	0.419939
AR	KLB	0.432092
AR	IL11RA	0.405755
AR	POU2F3	0.417962
AR	SORD	0.213714
AR	ABCA8	0.479776
AR	TPM3	-0.429591
AR	BOC	0.393423
AR	FAM13C	0.476411
AR	TENM4	0.22157
AR	ROM1	0.196698
AR	DLG2	0.589163
AR	THRSP	0.408548
AR	ADAM8	-0.315479
AR	GFRA1	0.473424
AR	PANK1	0.440533
AR	NECAP2	-0.104335
AR	IL34	0.524516
AR	AP3S2	0.118509
AR	RIBC1	0.122121
AR	TAGLN2	-0.369029
AR	TCHH	0.181959
AR	CYP3A4	0.437862
AR	ABHD6	0.435928
AR	FABP7	0.51769
AR	STK17A	-0.431184
AR	GPD1	0.411373
AR	GPT	0.495683
AR	PRDX2	0.269964
AR	ACOX2	0.335221
AR	TNXB	0.417244
AR	STK32A	0.418942
AR	FAXDC2	0.429632
AR	KRT27	0.182294
AR	GATM	0.458636
AR	C20orf196	-0.130583
AR	ACSM6	0.411138
AR	GSTA3	0.420637
AR	CST6	0.429495
AR	PSAPL1	0.446235
AR	SLITRK4	0.455573
AR	TMEM132C	0.51191
AR	CACNB4	0.513582
AR	DGAT2L6	0.339815
AR	ANKS1B	0.420244
AR	METTL7A	0.492678
AR	SLITRK2	0.461374
AR	CYP4F8	0.388188
AR	P2RY4	0.549251
AR	LUZP2	0.264472
AR	PRELP	0.422044
AR	APOD	0.430877
AR	FHIT	0.39897
AR	ZNF471	0.40546
AR	CFD	0.436826
AR	STUM	0.438256
AR	TAP2	-0.278043
AR	C6orf25	0.431163
AR	SEC14L6	0.454405
AR	LINC00885	0.478623
AR	SDAD1P1	0.141711
AR	AC016735.2	0.319387
AR	RP11-255H23.2	0.326175
AR	RP11-365O16.6	0.486285
AR	UGT1A10	0.171902
AR	SORD2P	0.123588
AR	FRG2HP	0.482109
AR	ZNF561-AS1	0.289563
AR	ZNF790-AS1	0.43679
AR	CTD-2626G11.2	0.443518
AR	RP11-355B11.2	0.169761
ARID3A	PLAUR	0.158939
ARID3A	CLPTM1L	0.150511
ARID3A	SLC2A3	0.0852404
ARID3A	SPAG4	0.12805
ARID3A	ATG2B	-0.124947
ARID3A	RORA	-0.120871
ARID3A	JMJD6	0.165993
ARID3A	VPS9D1	0.133876
ARID3A	PILRA	0.113255
ARID3A	FTL	0.126429
ARID3A	UNC13D	0.143514
ARID3A	MAP3K1	-0.148149
ARID3A	MYO9B	0.160718
ARID3A	GGT1	0.121052
ARID3A	ABCD1	0.130204
ARID3A	CCNE1	0.120082
ARID3A	ELL	0.12507
ARID3A	CYP3A5	-0.183114
ARID3A	SNX8	0.108322
ARID3A	TMEM104	0.119289
ARID3A	TCIRG1	0.197587
ARID3A	DAP	0.117903
ARID3A	DLGAP3	0.119994
ARID3A	NCF2	0.115964
ARID3A	SPP1	0.133042
ARID3A	MTERF4	-0.133754
ARID3A	ARL4A	-0.132091
ARID3A	ATP5S	-0.126296
ARID3A	TPST2	0.241001
ARID3A	TMEM8A	0.156867
ARID3A	THEMIS2	0.149636
ARID3A	MGAT1	0.113828
ARID3A	P2RX4	0.127211
ARID3A	TTYH3	0.128958
ARID3A	ARRB2	0.0929123
ARID3A	SLC16A3	0.133597
ARID3A	PPP1R18	0.128342
ARID3A	NFKBIE	0.148758
ARID3A	TMCO3	0.105986
ARID3A	TXNDC11	0.167732
ARID3A	VOPP1	0.143989
ARID3A	SLC38A10	0.124522
ARID3A	PDXK	0.162827
ARID3A	SH2B2	0.104323
ARID3A	SQSTM1	0.112986
ARID3A	NFIA	-0.148784
ARID3A	BRI3	0.120828
ARID3A	ZHX1	-0.105938
ARID3A	PLEKHF1	0.159729
ARID3A	FTH1	0.206398
ARID3A	GLB1	0.104918
ARID3A	TMC7	0.123781
ARID3A	CHST11	0.149587
ARID3A	MCC	-0.132599
ARID3A	CORO1B	0.121088
ARID3A	GRB2	0.122493
ARID3A	C17orf62	0.145564
ARID3A	PCED1B	0.138417
ARID3A	BHLHA15	0.0971188
ARID3A	PTTG1IP	0.124192
ARID3A	TANGO2	0.126861
ARID3A	MAFF	0.120244
ARID3A	ZNF17	-0.121438
ARID3A	LITAF	0.115856
ARID3A	TMEM184B	0.138748
ARID3A	ZDHHC18	0.123743
ARID3A	NEU1	0.133381
ARID3A	FTLP3	0.103441
ARID3A	TXNDC5	0.101163
ARID3A	PLEKHO2	0.118679
ARID3A	CTC-236F12.4	-0.13991
ARID3A	CORO7	0.0915859
ARID4A	KMT2E	0.558033
ARID4A	ELAC2	-0.240368
ARID4A	RPUSD1	-0.358019
ARID4A	REV3L	0.352202
ARID4A	LYPLA2	-0.438482
ARID4A	MBTD1	0.506317
ARID4A	MAP4K3	0.399052
ARID4A	PSMC4	-0.322191
ARID4A	ALG1	-0.37938
ARID4A	RNF19A	0.155081
ARID4A	RSF1	0.396827
ARID4A	MRTO4	-0.369352
ARID4A	ARID4B	0.387587
ARID4A	MON2	0.576322
ARID4A	U2AF2	-0.447616
ARID4A	ATG2B	0.321132
ARID4A	MRPS34	-0.411268
ARID4A	TXK	0.193147
ARID4A	SNRPA	-0.302205
ARID4A	CNOT4	0.40208
ARID4A	YTHDC1	0.361783
ARID4A	EIF3I	-0.418505
ARID4A	MRPL28	-0.426216
ARID4A	TXNDC16	0.358824
ARID4A	BTAF1	0.473307
ARID4A	JAK2	0.263387
ARID4A	PES1	-0.411837
ARID4A	POLR3H	-0.381235
ARID4A	SOS2	0.367826
ARID4A	GSS	-0.252505
ARID4A	AHCY	-0.240873
ARID4A	ANKRD12	0.54478
ARID4A	TIMM44	-0.266638
ARID4A	TIMM50	-0.338104
ARID4A	GRWD1	-0.333489
ARID4A	ARMC6	-0.475393
ARID4A	KXD1	-0.288317
ARID4A	CFAP69	0.289002
ARID4A	ANKMY2	0.164417
ARID4A	POLD2	-0.412384
ARID4A	PFN1	-0.433917
ARID4A	LUC7L3	0.516029
ARID4A	TMEM104	-0.190938
ARID4A	SEPSECS	0.498559
ARID4A	TPI1	-0.426372
ARID4A	DNAJC27	0.370408
ARID4A	SRM	-0.453266
ARID4A	IPO13	-0.280532
ARID4A	PTPA	-0.284023
ARID4A	EPC1	0.517241
ARID4A	LRRC39	0.102074
ARID4A	WWP1	0.292218
ARID4A	BAZ2B	0.32552
ARID4A	MRPS7	-0.329149
ARID4A	SNRPB	-0.401634
ARID4A	ITPA	-0.362544
ARID4A	ROMO1	-0.313851
ARID4A	PRMT1	-0.333154
ARID4A	RHOT1	0.35792
ARID4A	AKAP9	0.514374
ARID4A	MRPS12	-0.395459
ARID4A	TOMM40	-0.445995
ARID4A	LSM7	-0.348213
ARID4A	LSM4	-0.333781
ARID4A	ADRM1	-0.508811
ARID4A	UBE2M	-0.348853
ARID4A	ZNF141	0.489907
ARID4A	MYBBP1A	-0.250132
ARID4A	DPH2	-0.36586
ARID4A	CEP162	0.398888
ARID4A	SMYD5	-0.242503
ARID4A	SETDB2	0.513052
ARID4A	TACO1	-0.308926
ARID4A	IMP4	-0.30167
ARID4A	DPM2	-0.299085
ARID4A	RNF38	0.275579
ARID4A	CIR1	0.260675
ARID4A	SENP7	0.612961
ARID4A	KIAA1109	0.400723
ARID4A	CNOT6L	0.543477
ARID4A	TARBP2	-0.405249
ARID4A	ANAPC11	-0.425462
ARID4A	MIEN1	-0.234741
ARID4A	DPP9	-0.269468
ARID4A	EML4	0.248623
ARID4A	TEX261	-0.216649
ARID4A	TMEM177	-0.20431
ARID4A	KANSL1L	0.377262
ARID4A	CENPC	0.67247
ARID4A	SHPRH	0.5225
ARID4A	AGBL3	0.383097
ARID4A	DHX37	-0.372037
ARID4A	ANKAR	0.54895
ARID4A	RABGAP1L	0.365012
ARID4A	CWF19L2	0.402496
ARID4A	PAN3	0.475801
ARID4A	UBN2	0.399473
ARID4A	BRAF	0.343259
ARID4A	PSMG3	-0.353681
ARID4A	RER1	-0.278739
ARID4A	RAPGEF6	0.454836
ARID4A	YDJC	-0.357569
ARID4A	CLPB	-0.192784
ARID4A	MRPL55	-0.295443
ARID4A	SCNM1	-0.264854
ARID4A	FAM175A	0.406496
ARID4A	NAXE	-0.396838
ARID4A	CCDC141	0.214738
ARID4A	CCDC191	0.305448
ARID4A	CREBRF	0.468212
ARID4A	ARHGAP12	0.339534
ARID4A	NEMF	0.45387
ARID4A	TRMT61A	-0.357087
ARID4A	TAF10	-0.363142
ARID4A	FAM96B	-0.397741
ARID4A	MARS	-0.333384
ARID4A	PHB	-0.30231
ARID4A	NXN	-0.330955
ARID4A	C19orf48	-0.251626
ARID4A	SAC3D1	-0.283642
ARID4A	CCDC126	0.265717
ARID4A	STRA13	-0.317437
ARID4A	GPS1	-0.368864
ARID4A	TAPT1	0.382613
ARID4A	FIBP	-0.24995
ARID4A	ZFAND4	0.391769
ARID4A	TRMT112	-0.314894
ARID4A	SSSCA1	-0.43404
ARID4A	MOB1B	0.382739
ARID4A	SCAI	0.486746
ARID4A	CXorf23	0.580431
ARID4A	RALGAPA1	0.451063
ARID4A	RNPEP	-0.231149
ARID4A	CHD9	0.482994
ARID4A	EXOSC4	-0.376331
ARID4A	FARSA	-0.312757
ARID4A	C14orf28	0.435835
ARID4A	DCTPP1	-0.315638
ARID4A	CCDC66	0.509348
ARID4A	ZNF571	0.361851
ARID4A	MRPL14	-0.328877
ARID4A	ZNF721	0.524498
ARID4A	RUVBL2	-0.421812
ARID4A	KIAA2026	0.403875
ARID4A	IRAK1	-0.389946
ARID4A	KIAA0825	0.354577
ARID4A	ZBTB37	0.386032
ARID4A	ATP6V0A2	0.158433
ARID4A	HGS	-0.377226
ARID4A	SLC52A2	-0.36637
ARID4A	ZNF197	0.285246
ARID4A	TMEM222	-0.395806
ARID4A	RPS19BP1	-0.347301
ARID4A	MCRS1	-0.476278
ARID4A	H2AFX	-0.395397
ARID4A	LRRK2	0.215227
ARID4A	NOC2L	-0.310505
ARID4A	ZNF292	0.474807
ARID4A	KPNA5	0.472035
ARID4A	SND1	-0.240101
ARID4A	ZNF624	0.244133
ARID4A	KLHDC1	0.457492
ARID4A	ATAD3A	-0.450875
ARID4A	ZNF44	0.410925
ARID4A	HMGN5	0.378245
ARID4A	MDM4	0.436588
ARID4A	FAM179B	0.353231
ARID4A	DZIP3	0.345779
ARID4A	E2F4	-0.371625
ARID4A	CRYZL1	0.368913
ARID4A	MT-RNR2	0.287743
ARID4A	ALG3	-0.30933
ARID4A	AC093642.5	0.531001
ARID4A	AC002117.1	0.484447
ARID4A	TMEM185B	-0.448029
ARID4A	WDR46	-0.260179
ARID4A	C19orf24	-0.424703
ARID4A	PROB1	-0.189705
ARID4A	EIF4A1P10	-0.264576
ARID4A	RP11-206L10.8	0.406146
ARID4A	RAP2C-AS1	0.262687
ARID4A	LINC01473	0.51364
ARID4A	MIF	-0.349807
ARID4A	N4BP2L2	0.617122
ARID4A	PGAM5	-0.39113
ARID4A	RP11-549J18.1	0.380661
ARID4A	MPV17L2	-0.276782
ARID4A	SCARNA9	0.550552
ARID4A	DPP3	-0.402531
ARID4A	KLRA1P	0.492825
ARID4A	FPGT-TNNI3K	0.365999
ARID4A	RP11-589M4.1	0.309041
ARID4A	CTB-36H16.2	0.39981
ARID4A	RP11-819C21.1	0.527521
ARID4A	RP11-399O19.9	0.264724
ARID4A	RP11-283I3.6	0.46505
ARID4A	XXbac-BPGBPG55C20.2	0.465049
ARID4A	CTC-428H11.2	0.554769
ARID4A	CTD-2303H24.2	0.135696
ARNT	ABCB5	0.172742
ARNT	FHL1	0.238967
ARNT	PITX1	-0.295065
ARNT	MRPS34	-0.233901
ARNT	KLHL20	0.219707
ARNT	NAALAD2	0.310536
ARNT	TULP3	0.216604
ARNT	AAMDC	0.23598
ARNT	C20orf194	0.177597
ARNT	BIRC5	-0.349369
ARNT	ECM2	0.332514
ARNT	MICU1	0.132331
ARNT	EZH1	0.383125
ARNT	FOXM1	-0.34385
ARNT	SLC29A1	0.1705
ARNT	SPTBN1	0.270331
ARNT	RNF146	0.305117
ARNT	GPAM	0.192094
ARNT	NCAPH	-0.344217
ARNT	BBS9	0.307501
ARNT	GOT2	-0.274692
ARNT	PRRG3	0.331402
ARNT	FAM155B	-0.115728
ARNT	HABP4	0.193145
ARNT	TRAF3	-0.155748
ARNT	RAN	-0.326407
ARNT	RGS22	0.404745
ARNT	LYVE1	0.297286
ARNT	PPP1R1A	0.147856
ARNT	FAM149B1	0.177714
ARNT	KANSL1L	0.305574
ARNT	AGTR1	0.426406
ARNT	DENND2A	0.263609
ARNT	STARD9	0.326659
ARNT	DLC1	0.287111
ARNT	VEGFD	0.324562
ARNT	SIK2	0.358311
ARNT	RRM2	-0.364876
ARNT	MRPL52	-0.214373
ARNT	CD34	0.351511
ARNT	LEP	0.159701
ARNT	PABPC5	0.307881
ARNT	ZNF25	0.311267
ARNT	MTURN	0.300071
ARNT	ADIPOQ	0.143769
ARNT	ACSM5	0.356189
ARNT	ZC3H6	0.342771
ARNT	ADH1B	0.159028
ARNT	RAMP2-AS1	0.280074
ARNT	ANG	0.278307
ARNT	RP11-736K20.5	0.335358
ARNT	VPS9D1-AS1	-0.140932
ARNT	RP5-940J5.9	-0.131572
ARNT2	SARM1	0.281873
ARNT2	MAMLD1	0.148216
ARNT2	H6PD	0.268012
ARNT2	COL23A1	0.17525
ARNT2	AKR7A2	0.144992
ARNT2	MARK3	-0.272075
ARNT2	SLC22A17	0.265517
ARNT2	EPB41L4B	-0.12267
ARNT2	CRTAC1	0.23287
ARNT2	MTAP	-0.154123
ARNT2	PALM	0.292536
ARNT2	KCNK10	-0.208001
ARNT2	PRX	0.262569
ARNT2	BBC3	0.207524
ARNT2	PTN	0.240615
ARNT2	PTPRZ1	-0.25883
ARNT2	GOSR2	-0.119164
ARNT2	FAM149A	0.289399
ARNT2	KCNIP3	0.149731
ARNT2	ACTR1B	0.218603
ARNT2	PLCD4	-0.146915
ARNT2	MOB3B	-0.15585
ARNT2	TRIM6	-0.157239
ARNT2	MAPK8IP1	0.234898
ARNT2	NECAB3	0.210556
ARNT2	APOE	0.272506
ARNT2	KIF1A	0.283367
ARNT2	SULT4A1	0.0980603
ARNT2	LRP3	0.325497
ARNT2	KHDRBS3	0.263836
ARNT2	RAI2	0.299345
ARNT2	UBE2G1	-0.294273
ARNT2	FXYD6	0.294082
ARNT2	KHK	0.176286
ARNT2	MAPK4	0.247746
ARNT2	SCUBE3	0.220136
ARNT2	TWF1	-0.281087
ARNT2	ANKRD29	-0.190833
ARNT2	RAB6B	0.384845
ARNT2	EDA	0.276002
ARNT2	ZSWIM5	0.172072
ARNT2	CCDC74A	0.22773
ARNT2	MSX1	0.215521
ARNT2	TMEM169	0.185699
ARNT2	DCLK3	0.180765
ARNT2	ADCY1	0.140383
ARNT2	YWHAZ	-0.261985
ARNT2	BEND7	0.356161
ARNT2	SMCO4	0.203562
ARNT2	APBB1	0.258353
ARNT2	TUB	0.292911
ARNT2	IDH3A	-0.262222
ARNT2	ABCA3	0.317698
ARNT2	LINGO1	0.299134
ARNT2	LGALS9B	-0.259958
ARNT2	INSR	0.187078
ARNT2	MAP6	0.291285
ARNT2	TCEA2	0.266511
ARNT2	SUSD5	0.33354
ARNT2	NCKAP5	-0.177199
ARNT2	SMIM10L2A	0.225626
ARNT2	ALX1	0.266211
ARNT2	RNF182	0.118367
ARNT2	PNMA3	0.113603
ARNT2	SCN5A	0.205946
ARNT2	PRKD1	0.2777
ARNT2	NAT8L	0.280647
ARNT2	C11orf96	0.230223
ARNT2	FZD9	0.14283
ARNT2	CD47	-0.286042
ARNT2	ZNF860	-0.171124
ARNT2	HSPA1L	0.178302
ARNT2	NEURL1B	0.22991
ARNT2	TNPO1P3	-0.19311
ARNT2	EIF3EP1	-0.135039
ARNT2	ZNF853	0.285106
ARNT2	GS1-124K5.4	0.136493
ARNT2	RGAG4	0.29976
ARNT2	AC141928.1	0.200421
ARNT2	SCARNA2	0.274489
ARNTL	CNN2	-0.109509
ARNTL	BAX	-0.123496
ARNTL	TNRC6B	0.134938
ARNTL	CLK4	0.11627
ARNTL	NPHP3	0.112058
ARNTL	RRP9	-0.132411
ARNTL	MTERF2	0.134574
ARNTL	TBX19	0.10869
ARNTL	ATP13A2	-0.0961482
ARNTL	PPP1R32	0.114207
ARNTL	ANKRA2	0.119823
ARNTL	ZBTB49	0.117321
ARNTL	LONRF3	0.106625
ARNTL	PYCR1	-0.119215
ARNTL	HYAL3	-0.101437
ARNTL	AC024560.3	0.114588
ARNTL	IFRD2	-0.141947
ARNTL	WEE2-AS1	0.106958
ARNTL	AC092168.2	0.136885
ARNTL	GNG12-AS1	0.127203
ARNTL	EEF1A1P30	0.122969
ARNTL2	SARM1	-0.509318
ARNTL2	HCCS	0.3421
ARNTL2	MCUB	0.357416
ARNTL2	RALA	0.394373
ARNTL2	ADAM22	-0.483612
ARNTL2	SERPINB1	0.527405
ARNTL2	VRK2	0.403489
ARNTL2	PHKA2	-0.379047
ARNTL2	YIPF1	0.306985
ARNTL2	MXD1	0.572317
ARNTL2	GNA15	0.389624
ARNTL2	CDH3	0.555723
ARNTL2	SNCAIP	-0.20127
ARNTL2	ACACB	-0.464271
ARNTL2	PAK3	-0.520998
ARNTL2	TIGAR	0.31883
ARNTL2	TNRC6C	-0.422875
ARNTL2	CBFA2T2	-0.265692
ARNTL2	RABL2B	-0.185706
ARNTL2	SEMA5B	-0.22741
ARNTL2	RAB10	0.46269
ARNTL2	CEACAM6	0.336249
ARNTL2	TINF2	0.320297
ARNTL2	XYLB	-0.285967
ARNTL2	TBC1D2	0.319465
ARNTL2	IFT27	-0.236324
ARNTL2	SDR39U1	-0.268299
ARNTL2	PYGL	0.429004
ARNTL2	TRIM9	-0.284982
ARNTL2	DHRS7	0.523694
ARNTL2	HIF1A	0.409415
ARNTL2	C14orf93	-0.369309
ARNTL2	RSPO4	-0.255258
ARNTL2	MROH8	-0.386397
ARNTL2	VAPA	0.363677
ARNTL2	XIAP	0.18346
ARNTL2	SYP	-0.292059
ARNTL2	PLS3	0.393859
ARNTL2	MAGT1	0.138757
ARNTL2	AAGAB	0.335354
ARNTL2	KCTD9	0.210097
ARNTL2	CEACAM5	0.233465
ARNTL2	ISYNA1	-0.234446
ARNTL2	WDR91	0.265298
ARNTL2	ZC3HAV1	0.209775
ARNTL2	AADAT	-0.232172
ARNTL2	PANX1	0.427467
ARNTL2	ITFG2	-0.260815
ARNTL2	ARPC3	0.413355
ARNTL2	CHPT1	-0.41016
ARNTL2	DSE	0.251739
ARNTL2	TFG	0.427082
ARNTL2	ACTR3	0.521334
ARNTL2	IFIH1	0.189569
ARNTL2	GALNT3	0.45047
ARNTL2	F3	0.228067
ARNTL2	MYL12B	0.340132
ARNTL2	GPR68	0.242326
ARNTL2	CNNM1	-0.206107
ARNTL2	SERP1	0.389041
ARNTL2	NMI	0.304106
ARNTL2	OBSL1	-0.171074
ARNTL2	CHD6	-0.322953
ARNTL2	GNAZ	-0.270523
ARNTL2	STRIP2	0.468023
ARNTL2	MYO1B	0.582129
ARNTL2	SLC27A1	-0.328225
ARNTL2	ZNF331	-0.248278
ARNTL2	CAP1	0.450555
ARNTL2	PRMT7	-0.26566
ARNTL2	RIN2	0.148513
ARNTL2	ZBED3	-0.474254
ARNTL2	BEX2	-0.270551
ARNTL2	SWAP70	0.138892
ARNTL2	RRAS2	0.44938
ARNTL2	CDK7	0.240978
ARNTL2	RERG	-0.498086
ARNTL2	DSG3	0.556601
ARNTL2	TMEM165	0.310522
ARNTL2	ANXA1	0.537158
ARNTL2	PAN2	-0.265726
ARNTL2	STX6	0.268717
ARNTL2	TMBIM1	0.266449
ARNTL2	CAB39	0.485281
ARNTL2	THSD1	0.216789
ARNTL2	SCRN1	0.209974
ARNTL2	RAC1	0.499556
ARNTL2	ARPC5L	0.427437
ARNTL2	IL11RA	-0.440822
ARNTL2	TPMT	0.381516
ARNTL2	FGFBP1	0.332254
ARNTL2	DDX60	0.150325
ARNTL2	SQRDL	0.429545
ARNTL2	IFT172	-0.322027
ARNTL2	CGREF1	-0.267412
ARNTL2	MDH1B	-0.155815
ARNTL2	TMOD3	0.473813
ARNTL2	HERC6	0.177228
ARNTL2	LLPH	0.421964
ARNTL2	FTO	-0.342015
ARNTL2	TLDC1	0.478932
ARNTL2	CCDC40	-0.160002
ARNTL2	DUSP11	0.33512
ARNTL2	RALB	0.581345
ARNTL2	ANKMY1	-0.278201
ARNTL2	VWDE	-0.258039
ARNTL2	RGS20	0.438256
ARNTL2	TCF7L2	-0.330302
ARNTL2	BTBD10	0.615735
ARNTL2	WDR17	-0.199828
ARNTL2	ENKUR	0.403279
ARNTL2	TWF1	0.596076
ARNTL2	EPS8	-0.360582
ARNTL2	NR3C2	-0.437039
ARNTL2	CARHSP1	0.467656
ARNTL2	ADGRF1	0.281757
ARNTL2	DDAH1	-0.395332
ARNTL2	PPP4R1	0.703981
ARNTL2	GPR78	0.314047
ARNTL2	SYN2	-0.427934
ARNTL2	NRG1	0.283424
ARNTL2	MYO1E	0.321653
ARNTL2	CNOT11	0.352797
ARNTL2	CACHD1	-0.195308
ARNTL2	CPAMD8	-0.226728
ARNTL2	C5orf45	-0.389704
ARNTL2	CXCL16	0.1707
ARNTL2	PPP1R32	-0.348176
ARNTL2	PDLIM5	0.182724
ARNTL2	RNF149	0.35956
ARNTL2	S100A11	0.565143
ARNTL2	S100A12	0.389976
ARNTL2	IFT122	-0.305613
ARNTL2	YWHAZ	0.531073
ARNTL2	PIGA	0.37145
ARNTL2	FAT3	-0.29105
ARNTL2	BEND7	-0.373544
ARNTL2	BTNL9	-0.484075
ARNTL2	SALL2	-0.451438
ARNTL2	SMCO2	0.287632
ARNTL2	IDH3A	0.366503
ARNTL2	PRRT2	-0.354981
ARNTL2	KRT24	0.2742
ARNTL2	BSCL2	-0.190021
ARNTL2	SLC20A2	0.366164
ARNTL2	ADAM9	0.4008
ARNTL2	GSTM4	-0.238036
ARNTL2	PGM2	0.316346
ARNTL2	TM2D2	0.260871
ARNTL2	PLEKHA2	0.254854
ARNTL2	LGALS9B	0.273765
ARNTL2	PRNP	0.350554
ARNTL2	LGALS9C	0.253368
ARNTL2	NAA20	0.470802
ARNTL2	TUBB6	0.33944
ARNTL2	YES1	0.266624
ARNTL2	WSB2	0.264668
ARNTL2	UBE2N	0.370438
ARNTL2	ARL14	0.354224
ARNTL2	RAP2B	0.407552
ARNTL2	EPGN	0.369712
ARNTL2	RGS6	-0.314301
ARNTL2	GRIN2A	-0.335019
ARNTL2	UPP1	0.521198
ARNTL2	TSPYL2	-0.381309
ARNTL2	PRKD1	-0.360765
ARNTL2	FAM227A	-0.304281
ARNTL2	IRS2	-0.247202
ARNTL2	SDHAP3	-0.309718
ARNTL2	PCLO	-0.228569
ARNTL2	PDZD7	-0.184614
ARNTL2	EFCAB6	-0.347099
ARNTL2	NPIPP1	-0.314355
ARNTL2	SLC35E2B	-0.181524
ARNTL2	GSPT2	-0.342146
ARNTL2	CD47	0.361975
ARNTL2	METTL9	0.188277
ARNTL2	GTF2E2	0.315576
ARNTL2	DCHS2	-0.284597
ARNTL2	CDC42SE1	0.352515
ARNTL2	TAF13	0.404706
ARNTL2	ERO1A	0.456983
ARNTL2	ZFP2	-0.316289
ARNTL2	PRRT1	-0.349645
ARNTL2	AARD	-0.286021
ARNTL2	TMEM231	-0.270834
ARNTL2	SAMD9	0.464129
ARNTL2	RAB12	0.189995
ARNTL2	TAX1BP3	0.33339
ARNTL2	CYB5RL	-0.333776
ARNTL2	TP73-AS1	-0.423233
ARNTL2	KRT16P4	0.260038
ARNTL2	TNPO1P2	0.109392
ARNTL2	CTC-490G23.2	0.187796
ARNTL2	KANTR	-0.356475
ARNTL2	TTC28-AS1	-0.192666
ARNTL2	GUSBP4	-0.30938
ARNTL2	LINC01322	0.253091
ARNTL2	RP11-1277A3.2	-0.334299
ARNTL2	SNHG10	-0.138136
ARNTL2	RAC1P2	0.193931
ARNTL2	RP11-359B12.2	-0.304225
ARNTL2	MIR3945HG	0.262907
ARNTL2	LINC01605	0.304867
ARNTL2	RP11-231D20.2	0.202348
ARNTL2	MINCR	-0.251506
ARNTL2	RP11-527N22.2	0.314798
ARNTL2	PXN-AS1	-0.246852
ARNTL2	DSG1-AS1	0.148753
ARNTL2	RP1-283E3.8	-0.184611
ARNTL2	FGF14-AS2	-0.324085
ASCL2	COPZ2	0.199982
ASCL2	CD9	0.122691
ASCL2	ANOS1	0.10628
ASCL2	PRDM11	0.256355
ASCL2	COL17A1	0.350551
ASCL2	CELSR1	0.25856
ASCL2	IGSF9	0.25246
ASCL2	TRIP6	0.200026
ASCL2	P3H2	0.223027
ASCL2	CARD10	0.251671
ASCL2	MCF2	-0.129236
ASCL2	SYTL4	-0.207257
ASCL2	MYEF2	-0.249652
ASCL2	MPP6	-0.185418
ASCL2	FAM188B	-0.160016
ASCL2	NCS1	0.265847
ASCL2	DLX4	0.21486
ASCL2	CSRNP2	-0.151382
ASCL2	FANCE	0.154787
ASCL2	IGFBP2	0.155488
ASCL2	EHBP1	-0.113979
ASCL2	GLE1	0.106225
ASCL2	HOXD11	0.158555
ASCL2	SOX15	0.234979
ASCL2	TRIM47	0.250447
ASCL2	AP4B1	-0.150935
ASCL2	WNT10A	0.343281
ASCL2	CDK9	0.181493
ASCL2	DAB2IP	0.301366
ASCL2	SLC2A8	0.209719
ASCL2	B4GALNT3	0.20895
ASCL2	STON2	0.219482
ASCL2	FOXK2	0.164084
ASCL2	TRIM65	0.21997
ASCL2	CXCL14	0.166946
ASCL2	CSGALNACT1	-0.154938
ASCL2	NAPRT	0.183696
ASCL2	ITPR1	-0.252107
ASCL2	WNT3A	0.219172
ASCL2	RBPMS	-0.178898
ASCL2	WNT4	0.168641
ASCL2	LARGE2	0.208454
ASCL2	TRMT61A	0.219329
ASCL2	NDST2	-0.151236
ASCL2	TMEM135	-0.176083
ASCL2	FAM178B	0.131796
ASCL2	RASSF6	0.12785
ASCL2	KLF13	0.201494
ASCL2	KCNK3	-0.155547
ASCL2	DLK2	0.242601
ASCL2	CLSTN1	0.361813
ASCL2	ZNF217	-0.150045
ASCL2	JMJD1C	-0.139145
ASCL2	C11orf45	0.222915
ASCL2	KDF1	0.21953
ASCL2	FOXE1	0.192492
ASCL2	EPHB3	0.195404
ASCL2	TSPAN10	0.17508
ASCL2	NUDT14	0.275487
ASCL2	JAG2	0.353848
ASCL2	KRT5	0.23909
ASCL2	TMEM203	0.18405
ASCL2	ARRDC1	0.317432
ASCL2	HES5	0.167639
ASCL2	TUSC1	0.245269
ASCL2	DDR1	0.177537
ASCL2	ANKRD28	-0.143422
ASCL2	SLC48A1	0.213921
ASCL2	EVPLL	0.29693
ASCL2	LINC01133	0.121796
ASCL2	PRRT4	0.134223
ASCL2	NTF4	0.189218
ASCL2	PSPC1P1	0.139433
ASCL2	RP11-398K22.12	0.228687
ASCL2	EIF3EP1	0.143292
ASCL2	TCONS_00029157	0.173537
ASCL2	C9orf69	0.187317
ASCL2	RP11-568K15.1	-0.245489
ASCL2	RP11-159F24.6	0.217211
ASCL2	RP11-20G13.1	0.212343
ATF1	BAZ1B	0.336341
ATF1	GIPR	-0.138107
ATF1	HSD17B6	0.146917
ATF1	DSG2	0.294036
ATF1	SMG6	-0.211413
ATF1	NDST1	-0.218643
ATF1	CFAP20	0.18946
ATF1	ZZEF1	-0.217232
ATF1	ARHGEF10L	-0.377073
ATF1	PTPN23	-0.184824
ATF1	HSP90AA1	0.27289
ATF1	RRN3	0.220973
ATF1	DOCK3	-0.352348
ATF1	ALKBH1	0.144652
ATF1	SNW1	0.157257
ATF1	GMPR2	0.109115
ATF1	POFUT1	0.258997
ATF1	POLR2C	0.142944
ATF1	BFAR	0.375655
ATF1	TMEM87A	0.136689
ATF1	ERICH1	-0.114271
ATF1	MIER2	-0.200527
ATF1	RAD51C	0.173972
ATF1	CAMTA2	-0.24696
ATF1	VAT1	-0.216084
ATF1	AMBRA1	-0.235213
ATF1	MAGOHB	0.235238
ATF1	TRIM62	-0.456056
ATF1	NSL1	0.232506
ATF1	TXNDC12	0.358313
ATF1	ENY2	0.204272
ATF1	COPS5	0.201794
ATF1	ZMIZ2	-0.127663
ATF1	DUT	0.252435
ATF1	ABHD17A	-0.222348
ATF1	THAP1	0.30109
ATF1	PIK3C2B	-0.34269
ATF1	CCDC59	0.20343
ATF1	TMEM106C	0.264746
ATF1	MTHFS	0.210657
ATF1	ATRAID	0.131144
ATF1	GSTCD	0.202973
ATF1	ZCRB1	0.12351
ATF1	LMBR1L	-0.187353
ATF1	SEC11A	0.161422
ATF1	PARN	0.29055
ATF1	VPS53	-0.305237
ATF1	CARD14	-0.331602
ATF1	AMMECR1L	0.282208
ATF1	EBAG9	0.175305
ATF1	FBXO10	-0.245853
ATF1	CCDC17	-0.120427
ATF1	DIP2A	-0.145799
ATF1	PCSK7	-0.183089
ATF1	NBEAL2	-0.334399
ATF1	BICDL2	-0.331721
ATF1	ATXN7	-0.225976
ATF1	FYCO1	-0.362003
ATF1	ZNF589	-0.274975
ATF1	PLXNB1	-0.252884
ATF1	RAD54L2	-0.169667
ATF1	RAPSN	-0.098107
ATF1	FAM96A	0.290525
ATF1	SNUPN	0.232428
ATF1	KCNAB3	-0.119917
ATF1	HS6ST2	0.149606
ATF1	SNAPC5	0.116593
ATF1	DDIT3	0.169652
ATF1	MTHFR	-0.208647
ATF1	MRFAP1L1	0.181734
ATF1	MRFAP1	0.182449
ATF1	TRAK1	-0.293669
ATF1	BTBD9	-0.303249
ATF1	ANO9	-0.370343
ATF1	SEMA4D	-0.250109
ATF1	LINC00265	-0.125064
ATF1	SEMA4A	-0.346461
ATF1	NIF3L1	0.23158
ATF1	SZT2	-0.221546
ATF1	TECPR1	-0.146554
ATF1	TMEM110	-0.194374
ATF1	SEC14L1P1	-0.118719
ATF1	ZSWIM8	-0.296773
ATF1	RPL9P16	-0.125537
ATF1	RP13-104F24.2	-0.223317
ATF1	MSL3P1	0.172614
ATF1	RP11-405O10.2	-0.117108
ATF1	SBDSP1	0.169851
ATF1	TCF3P1	-0.132894
ATF1	CDKN2AIPNL	0.132892
ATF1	RPL29P14	-0.127515
ATF1	PCDHGC4	-0.135536
ATF1	TNRC18P1	-0.146275
ATF1	RP11-192H23.4	-0.108211
ATF1	RP11-49I11.1	0.217881
ATF1	MRPL37P1	-0.100247
ATF1	CTD-2622I13.3	-0.208985
ATF2	DBNDD1	-0.145427
ATF2	SEC62	0.288229
ATF2	MATR3	0.247537
ATF2	GLT8D1	0.2106
ATF2	GOPC	0.254764
ATF2	EPN3	-0.323876
ATF2	PRSS8	-0.323128
ATF2	PPP1R12A	0.324928
ATF2	GPBP1	0.247628
ATF2	THUMPD1	0.228329
ATF2	ROCK1	0.310211
ATF2	SRBD1	0.24631
ATF2	ERLEC1	0.137925
ATF2	NUCB2	0.121167
ATF2	HSD17B10	-0.215936
ATF2	CHFR	-0.159613
ATF2	LLGL2	-0.314653
ATF2	DNAJC10	0.29119
ATF2	USP33	0.387681
ATF2	PKP1	-0.314056
ATF2	STRADB	0.295205
ATF2	ERO1B	0.321135
ATF2	SULT2B1	-0.310494
ATF2	ANKRD10	0.259459
ATF2	RP1-37E16.12	-0.242547
ATF2	CGRRF1	0.196613
ATF2	PCNX1	0.305945
ATF2	GID8	-0.310546
ATF2	SLC52A3	-0.116455
ATF2	SMARCA1	0.149518
ATF2	FNDC3A	0.409533
ATF2	UGGT2	0.236932
ATF2	FLT1	0.127452
ATF2	KATNAL1	0.223438
ATF2	ESRP2	-0.328762
ATF2	RAB3D	-0.38088
ATF2	BET1	0.227581
ATF2	MMD	0.186542
ATF2	GNPTAB	0.148465
ATF2	RIC8B	0.40559
ATF2	BAG2	0.171972
ATF2	FBXL4	0.310459
ATF2	PDE4D	0.181019
ATF2	TTC33	0.312065
ATF2	FAM162A	-0.207122
ATF2	SLC25A36	0.294238
ATF2	FXR1	0.314597
ATF2	BBX	0.307409
ATF2	EIF1B	0.157485
ATF2	GLS	0.240534
ATF2	PLEKHA3	0.407814
ATF2	RAP1A	0.252481
ATF2	S100PBP	0.319613
ATF2	NSL1	0.383585
ATF2	PHF3	0.303302
ATF2	PKD2	0.240734
ATF2	DNAL1	0.351454
ATF2	APAF1	0.302106
ATF2	PIK3CA	0.258598
ATF2	TMEM54	-0.321336
ATF2	POLK	0.392535
ATF2	LYPD3	-0.299349
ATF2	SLC35B3	0.270183
ATF2	PSD4	-0.30725
ATF2	ATG4C	0.294127
ATF2	PCNX4	0.277129
ATF2	IPPK	-0.297909
ATF2	CASD1	0.28381
ATF2	TMOD2	0.162364
ATF2	TTBK2	0.314183
ATF2	PLD2	-0.273909
ATF2	AP1M2	-0.2706
ATF2	ITFG1	0.230916
ATF2	CRB3	-0.320379
ATF2	SAMD10	-0.318613
ATF2	HIP1R	-0.370102
ATF2	PPIL4	0.325341
ATF2	NDFIP1	0.192733
ATF2	FBXW9	-0.278537
ATF2	PRKAA1	0.261792
ATF2	CLUH	-0.350268
ATF2	LANCL2	-0.124096
ATF2	RAB25	-0.306497
ATF2	TBC1D8B	0.239238
ATF2	ROCK2	0.275398
ATF2	IL6ST	0.350108
ATF2	LCA5	0.341055
ATF2	ARHGEF4	-0.313459
ATF2	TLR4	0.163728
ATF2	PIM1	-0.312014
ATF2	TUBB2B	-0.178588
ATF2	FHDC1	-0.288721
ATF2	THAP12	0.233862
ATF2	SDCBP	0.258671
ATF2	NEK1	0.285732
ATF2	TMPRSS13	-0.294122
ATF2	DUOX1	-0.304842
ATF2	SLC35A5	0.284662
ATF2	CPNE8	0.187643
ATF2	ALG10	0.278386
ATF2	GFOD2	-0.334805
ATF2	MINK1	-0.322166
ATF2	ZNF750	-0.284905
ATF2	IFNAR1	0.243534
ATF2	LMTK3	-0.235859
ATF2	CBLC	-0.346588
ATF2	PIGK	0.325957
ATF2	NECTIN4	-0.310524
ATF2	ADAM15	-0.314924
ATF2	CEP170	0.379178
ATF2	STK11IP	-0.235239
ATF2	LPP	0.2427
ATF2	ZMYM4	0.268253
ATF2	ZNF182	0.371625
ATF2	CCDC120	-0.397435
ATF2	UHRF2	0.217487
ATF2	CCDC82	0.262481
ATF2	ATM	0.235131
ATF2	ST14	-0.282477
ATF2	FAM173B	0.0837113
ATF2	TMEM263	0.404836
ATF2	DPY19L4	0.274323
ATF2	MAPK13	-0.310345
ATF2	GALK2	0.133048
ATF2	RAB28	0.379581
ATF2	GRHL3	-0.289701
ATF2	FAM46B	-0.303572
ATF2	LAD1	-0.351218
ATF2	NLRX1	-0.312919
ATF2	NBEAL2	-0.312543
ATF2	BICDL2	-0.294976
ATF2	DNAJB4	0.285955
ATF2	EXTL2	0.299098
ATF2	SGCB	0.220772
ATF2	CGGBP1	0.271039
ATF2	TMEM79	-0.350223
ATF2	PRIMPOL	0.22895
ATF2	OSGIN2	0.24252
ATF2	ABCA1	0.151147
ATF2	CFL2	0.195809
ATF2	ZNF22	0.18863
ATF2	SPRED1	0.15961
ATF2	CASC4	0.396074
ATF2	PIP5KL1	-0.238551
ATF2	SLC27A4	-0.363349
ATF2	GATAD2A	-0.352917
ATF2	NUDT8	-0.283451
ATF2	EVPL	-0.341359
ATF2	RBPJ	0.298124
ATF2	BMI1	0.23424
ATF2	CEP120	0.292627
ATF2	SLC33A1	0.153996
ATF2	METTL15	0.188915
ATF2	CLIC3	-0.290213
ATF2	PYM1	-0.268393
ATF2	SMAGP	-0.257162
ATF2	MSANTD4	0.243237
ATF2	EIF2AK3	0.209439
ATF2	MANEA	0.274915
ATF2	JUP	-0.389147
ATF2	SWSAP1	-0.288447
ATF2	CLTB	-0.321419
ATF2	KCNE3	0.159467
ATF2	ALG10B	0.298469
ATF2	RPS6KB2	-0.413927
ATF2	PHLDB3	-0.302784
ATF2	ZBTB38	0.175524
ATF2	ZBTB41	0.348952
ATF2	STAP2	-0.316566
ATF2	BBS10	0.276162
ATF2	PLCXD1	-0.310313
ATF2	CEP57L1	0.315707
ATF2	RIPK4	-0.235295
ATF2	TREX2	-0.34545
ATF2	RBM12B	0.331225
ATF2	PKP3	-0.367324
ATF2	CEACAM19	-0.2995
ATF2	ZDHHC17	0.449828
ATF2	ZNF546	0.277581
ATF2	SESTD1	0.195694
ATF2	C6orf132	-0.323299
ATF2	FAM83G	-0.309004
ATF2	ZBED6CL	-0.148691
ATF2	NHLRC3	0.356461
ATF2	S100A14	-0.326118
ATF2	IPO4	-0.15268
ATF2	SLC39A10	0.199747
ATF2	CYSRT1	-0.288274
ATF2	ZNF84	0.28592
ATF2	ASPH	0.298389
ATF2	CEP290	0.372363
ATF2	PJA2	0.187196
ATF2	FKBPL	-0.355252
ATF2	TRIQK	0.288326
ATF2	CCDC85C	-0.418627
ATF2	LCMT1	-0.19924
ATF2	SYNJ2BP	0.191033
ATF2	UMAD1	0.28322
ATF2	RP11-276H7.2	-0.294223
ATF2	MSC-AS1	0.189139
ATF2	RNF223	-0.310663
ATF2	EID1	0.227028
ATF2	CCPG1	0.269054
ATF2	DOCK9-AS2	-0.288402
ATF2	RNF225	-0.339391
ATF2	ADIRF-AS1	-0.156979
ATF2	RP11-1275H24.3	-0.185274
ATF3	DNAJA1	0.127449
ATF3	H2AFY	-0.106816
ATF3	FOSB	0.503251
ATF3	TPGS2	-0.112927
ATF3	MYCBPAP	-0.134006
ATF3	PAQR5	-0.152228
ATF3	PLA2G7	0.12317
ATF3	CAST	-0.0886892
ATF3	TMED4	0.0954533
ATF3	GBAP1	-0.123797
ATF3	DNAJB4	0.0909781
ATF3	R3HCC1L	-0.136352
ATF3	WEE1	0.129635
ATF3	LOXHD1	-0.121298
ATF3	CNBP	-0.149792
ATF3	PTGER4	0.186109
ATF3	EIF2AK3	0.0891951
ATF3	ZHX3	-0.11153
ATF3	JUN	0.211968
ATF3	FUCA1	0.0936125
ATF3	RP11-64B16.2	0.092542
ATF3	RP11-644F5.11	0.107205
ATF3	NAPA-AS1	0.14678
ATF4	PAF1	0.175018
ATF4	MRE11A	-0.148735
ATF4	SARS	0.132513
ATF4	RSF1	-0.162944
ATF4	UFD1L	0.179844
ATF4	SLC25A40	-0.148652
ATF4	SPAG7	0.140428
ATF4	G2E3	-0.155831
ATF4	TFIP11	0.166596
ATF4	SNU13	0.151434
ATF4	POLR2F	0.141605
ATF4	MIEF1	0.150852
ATF4	EIF3D	0.178773
ATF4	TCEB2	0.167967
ATF4	EEF1D	0.150652
ATF4	POLR2I	0.131716
ATF4	RPL24	0.125239
ATF4	SOS1	-0.172387
ATF4	EEF2KMT	0.153283
ATF4	TRMT13	-0.160457
ATF4	ZNF137P	-0.182134
ATF4	AGO3	-0.181818
ATF4	ZNF780B	-0.188207
ATF4	DCTD	0.166081
ATF4	MOSPD2	-0.172356
ATF4	ARFIP2	0.191494
ATF4	ZFC3H1	-0.149418
ATF4	YARS	0.150933
ATF4	ZCCHC11	-0.17496
ATF4	ZSCAN32	0.101052
ATF4	KCNH1	0.0853558
ATF4	SNAPIN	0.145057
ATF4	TBC1D32	-0.171276
ATF4	FRA10AC1	-0.174956
ATF4	MIPOL1	-0.157529
ATF4	SMG1	-0.144926
ATF4	UBN2	-0.153533
ATF4	ZFAND2B	0.164495
ATF4	ATP6V0D1	0.151281
ATF4	PMF1	0.159682
ATF4	NAPEPLD	-0.148702
ATF4	CLHC1	-0.181215
ATF4	SCNM1	0.151157
ATF4	ZMYM6	-0.181903
ATF4	TMEM161B	-0.166247
ATF4	LMBRD2	-0.155938
ATF4	MARS	0.191106
ATF4	ZNF680	-0.177773
ATF4	MTX1	0.155659
ATF4	SCAI	-0.164202
ATF4	ZNF404	-0.167503
ATF4	BBS10	-0.165514
ATF4	ZNF721	-0.179531
ATF4	PTRHD1	0.143002
ATF4	LMLN	-0.147929
ATF4	UBE2L3	0.172115
ATF4	RPS19BP1	0.149652
ATF4	ZNF138	-0.187367
ATF4	ZMYM1	-0.137876
ATF4	IPP	-0.152526
ATF4	RPS26	0.125859
ATF4	ZNF808	-0.173367
ATF4	ZNF525	-0.188306
ATF4	CHIC1	-0.196242
ATF4	CCDC7	-0.175114
ATF4	UBA52	0.193377
ATF4	RP11-477D19.2	-0.149047
ATF4	ZNF718	-0.165358
ATF4	ZNF260	-0.172819
ATF4	ZNF10	-0.147337
ATF4	RP11-819C21.1	-0.15288
ATF4	CTD-2623N2.3	-0.19798
ATF4	AP001429.1	-0.154196
ATF4	RP11-258C19.7	-0.174539
ATF4	RP3-368A4.6	-0.166503
ATF4	RP11-53O19.3	-0.166917
ATF5	LAP3	0.195875
ATF5	CD38	0.207431
ATF5	MBTD1	-0.23585
ATF5	KCNG1	0.176001
ATF5	SH2D2A	0.272828
ATF5	TNFRSF9	0.24534
ATF5	CYBA	0.235614
ATF5	SEC61A1	0.249152
ATF5	OGFR	0.27096
ATF5	SPHK2	0.2324
ATF5	U2AF2	0.210438
ATF5	ALDH3A2	-0.243692
ATF5	ARHGEF1	0.240522
ATF5	BAX	0.286029
ATF5	GRAMD1A	0.157317
ATF5	LAG3	0.199712
ATF5	PLEKHG2	0.260824
ATF5	GZMB	0.227857
ATF5	PSME2	0.216176
ATF5	ARFGAP1	0.210728
ATF5	VAC14	0.244171
ATF5	COTL1	0.316444
ATF5	NUBP1	0.248866
ATF5	IL21R	0.225519
ATF5	GSDMD	0.240801
ATF5	IL4I1	0.283995
ATF5	PPP6R1	0.254926
ATF5	TFPT	0.178245
ATF5	JAK3	0.213788
ATF5	LIMK1	0.239307
ATF5	PLEKHA1	-0.215442
ATF5	ABI3	0.222514
ATF5	PITPNM1	0.248034
ATF5	TCIRG1	0.343401
ATF5	IFNG	0.210397
ATF5	SUDS3	-0.156858
ATF5	TREML2	0.170215
ATF5	C3orf52	-0.276833
ATF5	TANC1	-0.249364
ATF5	FBXO6	0.298269
ATF5	MIIP	0.214478
ATF5	CD80	0.213004
ATF5	RNF114	0.22075
ATF5	AP5S1	0.221245
ATF5	RRBP1	0.253118
ATF5	HELZ2	0.209753
ATF5	C19orf66	0.201684
ATF5	TRAF3	0.196129
ATF5	ACP2	0.270168
ATF5	PHC2	0.247055
ATF5	ADAM19	0.206539
ATF5	ITM2C	0.175064
ATF5	RAPGEF5	-0.161918
ATF5	BPHL	-0.12506
ATF5	AK7	-0.259222
ATF5	WDR20	-0.216535
ATF5	HAPLN3	0.27757
ATF5	SIGLEC10	0.216405
ATF5	NFKBIE	0.215661
ATF5	FCGR1A	0.206875
ATF5	TXNDC11	0.194
ATF5	GBP5	0.205845
ATF5	ORAI2	0.239836
ATF5	TNFSF13	0.193974
ATF5	CLPB	0.181567
ATF5	PGRMC2	-0.284768
ATF5	TCP11L2	-0.225958
ATF5	TAP1	0.224231
ATF5	CXCL10	0.200179
ATF5	RGS19	0.253002
ATF5	FUT10	-0.277161
ATF5	CFL1	0.240538
ATF5	RAB43	0.191621
ATF5	CD7	0.253052
ATF5	C17orf62	0.264314
ATF5	SEPHS2	0.152944
ATF5	CRELD2	0.206199
ATF5	SOCS1	0.243481
ATF5	TOR3A	0.1783
ATF5	TNFRSF4	0.21079
ATF5	PDCD1	0.227743
ATF5	ZDHHC9	-0.211885
ATF5	GJB4	-0.192129
ATF5	PTPN1	0.223251
ATF5	ARID5A	0.243912
ATF5	ZNF273	-0.235657
ATF5	GRK6	0.21945
ATF5	CARD11	0.206689
ATF5	SFMBT2	0.198082
ATF5	TGM2	0.278904
ATF5	HLA-C	0.236321
ATF5	PSMB10	0.269699
ATF5	NUP62	0.238471
ATF5	TAPBP	0.280302
ATF5	ITGA9-AS1	-0.259614
ATF5	RP11-603B24.2	0.110986
ATF5	RP11-757F18.5	-0.243071
ATF5	CORO7	0.167833
ATF5	AC006116.20	-0.198129
ATF6	PRSS21	-0.123316
ATF6	TACC3	-0.27687
ATF6	UFL1	0.167077
ATF6	STAU2	0.205733
[truncated: 55,014 more rows]

## Sheet: msViper_results
Gene_symbol	NES	Size	Pval	NES.BT
ADNP	0.0854876	97	0.931874	0.0854876
AEBP1	-0.15293	113	0.878453	-0.15293
AFF1	-0.776194	60	0.437634	-0.776194
AFF3	-0.939238	83	0.347608	-0.939238
AFF4	0.704446	146	0.481155	0.704446
AHCTF1	1.05263	42	0.29251	1.05263
AHR	0.860044	52	0.389765	0.860044
ALX4	-1.73043	79	0.0835537	-1.73043
AR	-3.33536	106	0.000851891	-3.33536
ARID3A	2.00978	72	0.0444545	2.00978
ARID4A	0.235216	199	0.814041	0.235216
ARNT	-1.16534	53	0.243883	-1.16534
ARNT2	-1.30609	80	0.191523	-1.30609
ARNTL2	2.17597	211	0.0295572	2.17597
ASCL2	0.654712	80	0.512653	0.654712
ATF1	0.650941	97	0.515085	0.650941
ATF2	0.132889	207	0.894281	0.132889
ATF4	-0.0371115	76	0.970396	-0.0371115
ATF5	2.03444	99	0.0419073	2.03444
ATF6	-1.58271	99	0.113489	-1.58271
ATF7	-0.7856	109	0.432102	-0.7856
BACH1	0.541468	84	0.588185	0.541468
BACH2	-1.13195	70	0.257656	-1.13195
BARX2	-1.30034	71	0.193485	-1.30034
BATF	1.08672	91	0.277159	1.08672
BAZ1B	2.38625	107	0.0170212	2.38625
BLZF1	1.03611	199	0.30015	1.03611
BNC1	1.99387	90	0.0461658	1.99387
BRD8	0.317171	296	0.751114	0.317171
BRF1	-0.109201	84	0.913043	-0.109201
BRPF1	-0.717243	92	0.473224	-0.717243
BTAF1	-0.426944	201	0.66942	-0.426944
BUD31	1.0953	199	0.273383	1.0953
CBFA2T2	-1.32883	207	0.183904	-1.32883
CBFA2T3	0.102717	58	0.918188	0.102717
CBFB	2.1004	116	0.0356938	2.1004
CBL	1.00538	59	0.314713	1.00538
CEBPA	-2.28898	114	0.0220806	-2.28898
CEBPG	0.23531	85	0.813969	0.23531
CEBPZ	1.56514	262	0.11755	1.56514
CIITA	0.951376	70	0.341414	0.951376
CITED2	-1.65436	72	0.0980541	-1.65436
CLOCK	0.506087	141	0.612795	0.506087
CNBP	-0.120818	181	0.903835	-0.120818
CNOT7	0.70572	41	0.480362	0.70572
CNOT8	0.286045	79	0.774844	0.286045
CREB1	0.377245	110	0.705991	0.377245
CREB3	0.260835	163	0.79422	0.260835
CREB3L1	-0.0712504	54	0.943198	-0.0712504
CREB3L2	0.945669	79	0.344317	0.945669
CREB5	-0.423782	66	0.671725	-0.423782
CREBBP	-0.686438	60	0.492437	-0.686438
CREBL2	-0.471677	151	0.637157	-0.471677
CREG1	-2.52777	315	0.0114791	-2.52777
CREM	1.78472	89	0.074307	1.78472
CTBP1	0.576139	68	0.564521	0.576139
CTBP2	0.761722	35	0.446226	0.761722
CTNNB1	-0.342505	58	0.731971	-0.342505
DAXX	0.603395	34	0.546246	0.603395
DBP	-1.40172	46	0.160998	-1.40172
DDIT3	1.81943	57	0.0688456	1.81943
DEK	1.85069	280	0.0642139	1.85069
DENND4A	0.801905	68	0.422608	0.801905
DLX2	0.896564	76	0.369952	0.896564
DLX4	0.488181	38	0.625421	0.488181
DLX5	-2.17303	104	0.0297782	-2.17303
DMTF1	-0.0678936	329	0.94587	-0.0678936
DR1	0.828087	93	0.407621	0.828087
DRAP1	0.933799	45	0.350408	0.933799
E2F1	1.1779	122	0.238835	1.1779
E2F2	-1.57856	138	0.114436	-1.57856
E2F3	1.25224	63	0.210483	1.25224
E2F4	1.18946	153	0.234257	1.18946
E2F5	0.410997	54	0.681075	0.410997
E2F6	1.2878	64	0.197814	1.2878
E2F8	2.0601	178	0.0393889	2.0601
E4F1	-0.552253	168	0.580775	-0.552253
EDF1	-0.274077	107	0.784025	-0.274077
EGR2	-1.78475	151	0.0743012	-1.78475
EGR3	-3.08904	118	0.00200802	-3.08904
ELF1	0.377547	67	0.705767	0.377547
ELF2	0.310059	29	0.756516	0.310059
ELF3	1.94413	59	0.0518796	1.94413
ELF4	2.41645	81	0.0156727	2.41645
ELF5	-2.071	111	0.0383591	-2.071
ELK1	0.72034	109	0.471316	0.72034
ELK3	1.53365	86	0.125115	1.53365
ELK4	0.173951	107	0.861904	0.173951
EMX2	-2.77228	104	0.00556644	-2.77228
EN1	-0.801465	34	0.422863	-0.801465
ENO1	1.37623	186	0.16875	1.37623
EP300	-0.746063	71	0.455629	-0.746063
EPAS1	1.39217	61	0.163871	1.39217
ERCC6	-0.604319	64	0.545632	-0.604319
ERF	0.881211	54	0.378204	0.881211
ERG	0.856503	96	0.39172	0.856503
ESRRA	0.19995	119	0.841519	0.19995
ESRRG	-1.7921	68	0.0731167	-1.7921
ETS1	2.56517	135	0.0103126	2.56517
ETV1	-0.306123	82	0.759511	-0.306123
ETV3	-1.42263	45	0.154844	-1.42263
ETV4	0.410591	84	0.681372	0.410591
ETV5	-0.536538	115	0.591587	-0.536538
ETV6	0.0383729	71	0.96939	0.0383729
ETV7	1.41968	36	0.1557	1.41968
EWSR1	0.464548	41	0.642255	0.464548
FLI1	-0.00246984	166	0.998029	-0.00246984
FMNL2	3.14487	71	0.0016616	3.14487
FOSL1	2.0749	69	0.0379963	2.0749
FOSL2	-0.549416	41	0.58272	-0.549416
FOXA1	-0.0296265	47	0.976365	-0.0296265
FOXE1	0.662664	49	0.507546	0.662664
FOXF2	2.0346	57	0.0418908	2.0346
FOXI1	-1.34591	65	0.17833	-1.34591
FOXJ1	-1.56265	83	0.118135	-1.56265
FOXJ2	-1.11033	32	0.266855	-1.11033
FOXJ3	0.444167	58	0.656922	0.444167
FOXK2	1.22409	43	0.220918	1.22409
FOXL1	1.40151	113	0.161063	1.40151
FOXM1	2.37684	176	0.0174616	2.37684
FOXN1	-1.14099	71	0.253875	-1.14099
FOXP1	-0.203085	31	0.839069	-0.203085
FOXP3	1.12047	52	0.262512	1.12047
FUBP1	1.36081	45	0.173574	1.36081
FUBP3	1.2884	63	0.197606	1.2884
GAS7	-1.73995	251	0.0818679	-1.73995
GATA2	-0.771402	46	0.440468	-0.771402
GATA3	0.285599	117	0.775186	0.285599
GATA6	-1.37414	69	0.169397	-1.37414
GATAD1	1.05792	82	0.29009	1.05792
GATAD2A	-0.170904	83	0.8643	-0.170904
GLI2	-2.25279	29	0.0242726	-2.25279
GLI3	-0.537554	51	0.590885	-0.537554
GTF2IRD1	0.472214	45	0.636774	0.472214
HAND2	-1.24754	25	0.212201	-1.24754
HBP1	-0.475013	125	0.634778	-0.475013
HCFC1	0.420149	135	0.674376	0.420149
HCLS1	1.15172	109	0.249438	1.15172
HES1	-1.14657	53	0.251558	-1.14657
HES2	0.845829	36	0.397648	0.845829
HEY1	-0.325714	64	0.744641	-0.325714
HEY2	-0.540134	39	0.589105	-0.540134
HEYL	0.183401	32	0.854483	0.183401
HHEX	-0.64041	27	0.521906	-0.64041
HIC1	-0.172218	36	0.863266	-0.172218
HIF1A	2.57787	140	0.0099412	2.57787
HIVEP1	0.721385	83	0.470673	0.721385
HIVEP3	-0.521468	142	0.602041	-0.521468
HLF	-2.2281	140	0.0258739	-2.2281
HMBOX1	-0.764779	288	0.444403	-0.764779
HMG20A	-0.721527	31	0.470585	-0.721527
HMG20B	-0.00753061	58	0.993991	-0.00753061
HMGA1	-0.32819	48	0.742768	-0.32819
HMGA2	2.23747	110	0.0252558	2.23747
HMGB1	1.28633	50	0.198327	1.28633
HMGB2	1.80383	161	0.0712575	1.80383
HOXA1	1.24309	36	0.213833	1.24309
HOXA11	-0.161401	30	0.871778	-0.161401
HOXA6	-0.477897	25	0.632723	-0.477897
HOXB13	0.423663	103	0.671812	0.423663
HOXB2	-0.146768	48	0.883315	-0.146768
HOXC11	1.50113	49	0.133321	1.50113
HOXC6	0.292366	115	0.770007	0.292366
HOXD11	0.933523	47	0.35055	0.933523
HOXD9	0.467605	37	0.640067	0.467605
HR	-1.491	32	0.13596	-1.491
HSF1	1.03424	79	0.301022	1.03424
HSF2	0.270302	44	0.786928	0.270302
HSF4	-0.824833	207	0.409467	-0.824833
IKZF1	0.738965	185	0.459928	0.738965
IKZF4	-0.306494	271	0.759229	-0.306494
IKZF5	-0.271346	93	0.786125	-0.271346
ILF2	1.3324	130	0.182729	1.3324
IRF1	2.01555	112	0.0438472	2.01555
IRF2	1.67892	69	0.0931682	1.67892
IRF3	1.07874	92	0.280704	1.07874
IRF4	0.884611	94	0.376367	0.884611
IRF5	1.7163	74	0.0861063	1.7163
IRF6	0.620247	73	0.535095	0.620247
IRF7	2.10261	82	0.0355002	2.10261
IRF8	0.360859	43	0.718205	0.360859
IRX4	-1.02869	54	0.303624	-1.02869
IRX5	-3.0124	63	0.00259187	-3.0124
JUN	1.45059	48	0.146895	1.45059
JUNB	0.215319	38	0.829519	0.215319
JUND	-0.362127	49	0.717257	-0.362127
KLF10	0.333292	27	0.738914	0.333292
KLF11	-0.377707	136	0.705648	-0.377707
KLF12	0.11299	136	0.910039	0.11299
KLF13	-0.258054	47	0.796365	-0.258054
KLF15	-1.89118	257	0.0586005	-1.89118
KLF3	-1.10682	229	0.268372	-1.10682
KLF4	-1.95863	50	0.0501556	-1.95863
KLF5	-0.186491	72	0.85206	-0.186491
KLF7	2.31542	41	0.02059	2.31542
KLF9	-1.37288	50	0.16979	-1.37288
KNTC1	1.96207	229	0.0497539	1.96207
LHX2	-1.27594	40	0.201978	-1.27594
LHX6	-1.23969	53	0.215089	-1.23969
LMO1	-1.66552	34	0.0958098	-1.66552
LMO4	-0.994064	44	0.320192	-0.994064
LMX1B	-0.645057	33	0.51889	-0.645057
LYL1	0.0377664	84	0.969874	0.0377664
LZTFL1	-0.286297	79	0.774651	-0.286297
LZTR1	0.535561	63	0.592262	0.535561
LZTS1	-2.16495	90	0.0303916	-2.16495
MAF	-0.900253	78	0.367986	-0.900253
MAFB	-0.0862323	70	0.931282	-0.0862323
MAFF	0.568802	61	0.569491	0.568802
MAFG	0.455199	32	0.648966	0.455199
MAFK	0.440273	25	0.65974	0.440273
MAML3	-1.22713	53	0.219775	-1.22713
MAX	-0.0253538	30	0.979773	-0.0253538
MAZ	1.35193	138	0.176397	1.35193
MBD1	-0.247555	35	0.804479	-0.247555
MECP2	-0.394563	93	0.693166	-0.394563
MEF2A	-0.136965	104	0.891059	-0.136965
MEF2C	-0.808154	109	0.419002	-0.808154
MEF2D	-0.819833	79	0.412312	-0.819833
MEIS1	-1.18778	25	0.234921	-1.18778
MEIS2	-1.77517	49	0.0758697	-1.77517
MEIS3P1	-1.3769	84	0.168545	-1.3769
MEOX1	-1.47294	43	0.140767	-1.47294
MEOX2	-2.56715	165	0.0102538	-2.56715
MGA	0.611978	64	0.540552	0.611978
MITF	-2.96133	83	0.00306318	-2.96133
MLLT10	-1.03876	41	0.298914	-1.03876
MLX	0.712157	76	0.476368	0.712157
MLXIP	-0.241045	65	0.80952	-0.241045
MLXIPL	-1.86048	39	0.0628172	-1.86048
MNT	-0.42355	77	0.671894	-0.42355
MSC	0.720562	116	0.471179	0.720562
MSRB2	1.80709	138	0.0707478	1.80709
MSX1	-1.12517	84	0.260518	-1.12517
MTA1	0.389374	75	0.696999	0.389374
MTA2	0.330292	39	0.74118	0.330292
MTF1	-0.957437	212	0.338347	-0.957437
MXD1	1.14493	154	0.25224	1.14493
MYB	-1.93868	101	0.0525401	-1.93868
MYBL1	1.04728	115	0.294972	1.04728
MYBL2	2.11313	157	0.03459	2.11313
MYCN	-1.40812	49	0.159096	-1.40812
MYNN	0.490907	67	0.623492	0.490907
MZF1	1.09134	165	0.275125	1.09134
NCOR1	-1.69477	76	0.0901187	-1.69477
NFAT5	-0.733122	196	0.463484	-0.733122
NFATC1	-0.808294	122	0.418921	-0.808294
NFATC3	-0.33954	46	0.734203	-0.33954
NFATC4	-1.16322	66	0.244739	-1.16322
NFE2	-2.33693	205	0.0194429	-2.33693
NFE2L1	1.70204	138	0.0887487	1.70204
NFE2L2	-0.170405	161	0.864692	-0.170405
NFE2L3	-2.23123	39	0.0256656	-2.23123
NFIB	-0.732996	64	0.463561	-0.732996
NFIC	-0.90863	85	0.363546	-0.90863
NFIL3	0.673089	53	0.500891	0.673089
NFIX	-1.01156	193	0.31175	-1.01156
NFKB1	-0.778765	33	0.436118	-0.778765
NFKB2	2.4349	108	0.0148957	2.4349
NFX1	-1.5993	96	0.109755	-1.5993
NFYA	1.93945	29	0.052447	1.93945
NFYB	0.642935	106	0.520266	0.642935
NFYC	-1.78264	49	0.0746447	-1.78264
NKRF	1.88958	60	0.0588146	1.88958
NKX3-1	1.41622	189	0.15671	1.41622
NOTCH2	-1.62564	26	0.104027	-1.62564
NPAS2	-1.0574	55	0.290328	-1.0574
NPAS3	-0.946946	135	0.343666	-0.946946
NPAT	0.494789	89	0.620749	0.494789
NR1H2	0.0959204	65	0.923584	0.0959204
NR1H3	-0.840598	153	0.400573	-0.840598
NR2C1	0.298289	51	0.765483	0.298289
NR2C2	-1.09418	68	0.273876	-1.09418
NR2F1	0.100463	97	0.919977	0.100463
NR2F2	-1.20327	91	0.228872	-1.20327
NR2F6	-0.266795	100	0.789627	-0.266795
NR3C1	-0.199805	71	0.841633	-0.199805
NR3C2	-2.72365	362	0.00645654	-2.72365
NR4A3	1.06825	26	0.285407	1.06825
NR5A2	-1.11906	102	0.263114	-1.11906
NR6A1	0.410784	206	0.681231	0.410784
NRF1	0.707583	182	0.479204	0.707583
OVOL1	-0.470524	196	0.63798	-0.470524
PAX9	1.859	39	0.0630267	1.859
PBX1	-1.22517	65	0.220511	-1.22517
PBX2	0.471171	101	0.637519	0.471171
PBX3	0.46145	27	0.644476	0.46145
PFDN1	0.166185	66	0.868012	0.166185
PGR	-1.65254	109	0.0984253	-1.65254
PHF2	0.204249	84	0.838159	0.204249
PHTF1	2.04866	82	0.0404951	2.04866
PHTF2	2.00567	197	0.044891	2.00567
PITX1	0.848542	107	0.396136	0.848542
PKNOX1	2.56215	36	0.0104027	2.56215
PKNOX2	-3.38177	29	0.00072021	-3.38177
PLAG1	0.793867	62	0.427273	0.793867
PLAGL1	-2.2136	68	0.0268565	-2.2136
PLAGL2	0.0830612	63	0.933803	0.0830612
PML	2.73128	92	0.00630885	2.73128
POU2F1	0.626478	114	0.531002	0.626478
POU2F2	1.26514	83	0.205821	1.26514
POU2F3	-3.1224	263	0.00179385	-3.1224
POU3F1	-1.31239	71	0.189389	-1.31239
POU3F3	-2.85881	46	0.00425237	-2.85881
POU6F1	-0.90386	166	0.366069	-0.90386
PPARA	-1.67035	168	0.0948494	-1.67035
PPARD	0.128667	289	0.897621	0.128667
PPARG	-1.93151	156	0.0534205	-1.93151
PRDM1	-0.683368	131	0.494374	-0.683368
PRDM16	-0.848653	41	0.396075	-0.848653
PRDM2	-0.999357	89	0.317622	-0.999357
PREB	0.507664	56	0.611689	0.507664
PRRX1	-0.218329	99	0.827172	-0.218329
PRRX2	-0.859992	64	0.389793	-0.859992
PTTG1	2.24739	123	0.0246154	2.24739
PURA	-1.09728	55	0.272519	-1.09728
RARA	0.386857	65	0.698862	0.386857
RARB	0.153912	87	0.877679	0.153912
RARG	-0.571031	82	0.567979	-0.571031
RB1	1.66274	237	0.0963653	1.66274
RBL2	0.812506	36	0.416502	0.812506
REL	-0.539531	46	0.58952	-0.539531
RELA	0.726139	44	0.467753	0.726139
RELB	1.1829	62	0.236849	1.1829
RERE	-0.818713	167	0.41295	-0.818713
REST	0.262828	38	0.792683	0.262828
REXO4	1.49289	77	0.135466	1.49289
RFX1	-0.438927	99	0.660715	-0.438927
RFX2	-0.449854	89	0.652816	-0.449854
RFX3	-0.198958	142	0.842296	-0.198958
RFX5	0.973977	32	0.330068	0.973977
RFXANK	0.411081	132	0.681013	0.411081
RFXAP	0.135627	95	0.892116	0.135627
RLF	0.754558	70	0.450514	0.754558
RNF4	2.08004	31	0.0375216	2.08004
RORA	-2.91731	380	0.0035307	-2.91731
RORB	-1.18114	37	0.237545	-1.18114
RORC	-3.20814	92	0.00133596	-3.20814
RREB1	-0.531223	61	0.595264	-0.531223
RUNX1	0.70802	61	0.478933	0.70802
RUNX1T1	-1.80027	209	0.0718185	-1.80027
RUNX2	1.60471	149	0.108558	1.60471
RUNX3	0.989826	92	0.322259	0.989826
RXRA	-0.548408	53	0.583412	-0.548408
RXRB	0.154333	33	0.877347	0.154333
RXRG	-1.99722	69	0.0458009	-1.99722
SALL1	1.16625	71	0.243511	1.16625
SALL2	-1.75502	121	0.0792562	-1.75502
SATB1	-1.34128	38	0.179829	-1.34128
SATB2	-0.789451	52	0.429848	-0.789451
SCAND1	0.195679	130	0.844862	0.195679
SCML1	-0.150048	113	0.880727	-0.150048
SCML2	0.221918	132	0.824378	0.221918
SHOX2	0.245213	50	0.806292	0.245213
SIX1	-0.0164511	76	0.986875	-0.0164511
SIX2	0.516493	28	0.60551	0.516493
SIX5	1.04465	94	0.296185	1.04465
SLC2A4RG	0.166901	66	0.867448	0.166901
SLC30A9	0.643807	226	0.519701	0.643807
SMAD1	-1.70431	100	0.0883236	-1.70431
SMAD2	-0.183172	32	0.854663	-0.183172
SMAD4	-0.281367	65	0.778429	-0.281367
SMAD5	-0.742986	79	0.45749	-0.742986
SMAD6	-0.638755	50	0.522982	-0.638755
SMAD7	1.7521	80	0.0797562	1.7521
SMAD9	-1.68052	30	0.0928554	-1.68052
SMARCA4	-0.244766	56	0.806638	-0.244766
SNAI1	1.04534	51	0.295866	1.04534
SNAI2	2.00167	164	0.0453207	2.00167
SNAPC2	0.449816	76	0.652843	0.449816
SNAPC4	0.362071	79	0.717299	0.362071
SNAPC5	-0.67232	118	0.50138	-0.67232
SOX10	-3.00274	25	0.00267557	-3.00274
SOX12	0.582136	35	0.560475	0.582136
SOX13	-0.544105	81	0.586369	-0.544105
SOX15	0.714296	164	0.475044	0.714296
SOX17	-1.37194	50	0.170082	-1.37194
SOX18	-0.438551	39	0.660987	-0.438551
SOX21	-2.46619	79	0.0136558	-2.46619
SOX4	1.08402	100	0.278357	1.08402
SOX5	-2.35046	165	0.0187503	-2.35046
SOX9	-0.337592	60	0.73567	-0.337592
SP1	-1.09451	46	0.273732	-1.09451
SP140	1.00461	129	0.315085	1.00461
SP2	0.332618	39	0.739423	0.332618
SP3	0.541492	35	0.588168	0.541492
SP4	-0.414972	93	0.678162	-0.414972
SPI1	0.926097	187	0.354396	0.926097
SPIB	0.890741	32	0.373068	0.890741
SREBF1	-1.13479	108	0.256465	-1.13479
SREBF2	-1.26961	122	0.204225	-1.26961
SRF	0.62566	39	0.531538	0.62566
ST18	0.223569	85	0.823093	0.223569
STAT1	2.61908	119	0.00881672	2.61908
STAT2	1.68021	44	0.0929171	1.68021
STAT3	-0.0555063	189	0.955735	-0.0555063
STAT4	1.95259	116	0.0508686	1.95259
STAT5A	0.196248	114	0.844416	0.196248
STAT5B	-1.38376	44	0.166431	-1.38376
STAT6	-0.0142402	58	0.988638	-0.0142402
SUPT4H1	0.429987	106	0.667205	0.429987
SUPT6H	0.55131	58	0.581421	0.55131
TAF1B	1.3417	60	0.179693	1.3417
TAF5L	1.69876	39	0.0893635	1.69876
TAL1	-1.4764	42	0.139835	-1.4764
TARDBP	1.20867	140	0.226791	1.20867
TBX19	-0.782053	350	0.434183	-0.782053
TBX2	0.715483	128	0.474311	0.715483
TBX21	1.30012	84	0.193561	1.30012
TBX3	-1.20234	43	0.229233	-1.20234
TBX5	-0.820436	34	0.411968	-0.820436
TCEAL1	-0.344712	60	0.730311	-0.344712
TCF12	-1.34084	71	0.179971	-1.34084
TCF25	-0.66706	65	0.504734	-0.66706
TCF3	0.64507	80	0.518882	0.64507
TCF4	-1.37612	110	0.168784	-1.37612
TCF7	-0.338985	60	0.734621	-0.338985
TCF7L2	-0.934425	160	0.350084	-0.934425
TCFL5	-0.340034	88	0.733831	-0.340034
TEAD1	-0.036995	34	0.970489	-0.036995
TEAD3	-0.675097	33	0.499614	-0.675097
TEAD4	0.324524	27	0.745541	0.324524
TFAM	0.859892	190	0.389849	0.859892
TFAP2A	-0.218002	183	0.827427	-0.218002
TFAP2B	-3.48847	53	0.000485789	-3.48847
TFAP2C	-1.68181	60	0.0926057	-1.68181
TFAP4	0.363089	55	0.716539	0.363089
TFCP2	0.837376	57	0.402381	0.837376
TFDP1	0.949779	52	0.342225	0.949779
TFDP2	-1.37094	60	0.170394	-1.37094
TFE3	1.03361	59	0.301319	1.03361
TFEC	1.30217	202	0.192857	1.30217
TGIF2	0.660167	48	0.509147	0.660167
THRA	-0.717113	140	0.473304	-0.717113
THRB	-3.35845	87	0.000783816	-3.35845
TP53	-0.463534	26	0.642982	-0.463534
TP63	0.386745	106	0.698945	0.386745
TP73	-0.213853	33	0.830662	-0.213853
TRERF1	0.466276	90	0.641018	0.466276
TRIM22	1.60315	30	0.108901	1.60315
TRIM25	-0.485248	111	0.6275	-0.485248
TRIM28	0.420844	88	0.673869	0.420844
TRIM29	-0.6773	129	0.498216	-0.6773
TRPS1	-2.0408	120	0.0412709	-2.0408
TSC22D1	0.230368	27	0.817806	0.230368
TSC22D2	1.94931	36	0.0512579	1.94931
TSC22D3	-0.525989	41	0.598896	-0.525989
TSC22D4	0.152194	122	0.879034	0.152194
TULP4	-1.50185	116	0.133135	-1.50185
TWIST1	-0.802287	75	0.422387	-0.802287
UBN1	1.3025	58	0.192747	1.3025
UBP1	-0.727304	99	0.46704	-0.727304
USF2	0.0853231	40	0.932005	0.0853231
VAV1	1.1324	91	0.257468	1.1324
VDR	-0.324685	70	0.74542	-0.324685
VENTX	-0.256429	58	0.79762	-0.256429
VEZF1	0.81295	109	0.416247	0.81295
VPS72	1.26363	98	0.206364	1.26363
XBP1	1.00097	168	0.316844	1.00097
YBX1	1.39065	80	0.164331	1.39065
YEATS4	1.52418	117	0.127463	1.52418
YWHAE	1.3074	139	0.191077	1.3074
YWHAZ	1.15419	206	0.248422	1.15419
YY1	0.982087	110	0.326057	0.982087
ZBTB17	0.926593	64	0.354138	0.926593
ZBTB22	-0.436976	81	0.662129	-0.436976
ZBTB25	-0.0506606	43	0.959596	-0.0506606
ZBTB38	0.312313	31	0.754803	0.312313
ZBTB43	-0.399056	74	0.689852	-0.399056
ZBTB6	0.851567	229	0.394454	0.851567
ZBTB7A	-0.776021	121	0.437737	-0.776021
ZBTB7B	-1.40165	194	0.161019	-1.40165
ZFHX4	-0.753198	38	0.451331	-0.753198
ZFX	0.38197	47	0.702484	0.38197
ZFY	0.0689331	25	0.945043	0.0689331
ZHX2	-0.614501	30	0.538884	-0.614501
ZHX3	-2.30426	181	0.021208	-2.30426
ZIC1	0.577594	66	0.563538	0.577594
ZKSCAN1	-1.51205	62	0.130521	-1.51205
ZMYM2	-0.0115634	89	0.990774	-0.0115634
ZMYM3	-0.735303	41	0.462155	-0.735303
ZMYM4	0.737808	88	0.460631	0.737808
ZNF10	-0.619555	28	0.535551	-0.619555
ZNF117	-1.21564	66	0.224122	-1.21564
ZNF12	0.0378677	46	0.969793	0.0378677
ZNF131	1.13013	51	0.258422	1.13013
ZNF135	-2.44979	29	0.0142939	-2.44979
ZNF136	-0.175237	25	0.860893	-0.175237
ZNF141	-0.553823	154	0.5797	-0.553823
ZNF142	0.459332	95	0.645996	0.459332
ZNF143	0.0403632	50	0.967804	0.0403632
ZNF146	0.81416	54	0.415553	0.81416
ZNF148	0.86386	165	0.387665	0.86386
ZNF154	-0.748491	32	0.454164	-0.748491
ZNF16	-1.3121	42	0.189486	-1.3121
ZNF160	-1.00373	41	0.315509	-1.00373
ZNF174	-1.74085	37	0.0817107	-1.74085
ZNF175	0.096689	36	0.922973	0.096689
ZNF184	-0.460186	47	0.645383	-0.460186
ZNF185	-0.0529669	182	0.957758	-0.0529669
ZNF189	0.0304802	45	0.975684	0.0304802
ZNF195	0.792231	64	0.428226	0.792231
ZNF197	-0.991398	53	0.321491	-0.991398
ZNF202	-0.360135	46	0.718746	-0.360135
ZNF205	0.244032	96	0.807206	0.244032
ZNF207	-0.0922417	119	0.926506	-0.0922417
ZNF212	0.332235	37	0.739712	0.332235
ZNF217	-1.71248	52	0.0868079	-1.71248
ZNF219	-0.395308	52	0.692615	-0.395308
ZNF22	-0.336152	112	0.736756	-0.336152
ZNF224	-0.455128	91	0.649017	-0.455128
ZNF226	-0.794945	130	0.426646	-0.794945
ZNF227	0.886121	72	0.375552	0.886121
ZNF230	-0.57776	27	0.563426	-0.57776
ZNF235	-1.0572	46	0.290419	-1.0572
ZNF236	-0.520753	113	0.602539	-0.520753
ZNF239	0.330083	81	0.741337	0.330083
ZNF24	0.313792	61	0.753679	0.313792
ZNF248	0.0546888	97	0.956386	0.0546888
ZNF253	-0.527279	57	0.598	-0.527279
ZNF26	-0.557535	140	0.577162	-0.557535
ZNF263	0.23944	45	0.810765	0.23944
ZNF267	2.2435	101	0.0248646	2.2435
ZNF268	0.50715	29	0.61205	0.50715
ZNF273	0.0196219	202	0.984345	0.0196219
ZNF277	-0.0549202	80	0.956202	-0.0549202
ZNF281	0.524078	180	0.600225	0.524078
ZNF282	1.26027	147	0.207572	1.26027
ZNF287	-2.61397	79	0.00894978	-2.61397
ZNF292	0.0899998	107	0.928287	0.0899998
ZNF3	-0.0837946	64	0.93322	-0.0837946
ZNF302	-0.111217	92	0.911444	-0.111217
ZNF318	1.26866	196	0.204563	1.26866
ZNF32	-1.38646	124	0.165608	-1.38646
ZNF324	-0.344542	37	0.730439	-0.344542
ZNF329	-0.841462	52	0.400089	-0.841462
ZNF334	-0.719995	50	0.471528	-0.719995
ZNF335	-0.0814938	58	0.935049	-0.0814938
ZNF337	-0.158482	51	0.874077	-0.158482
ZNF33B	0.406788	26	0.684164	0.406788
ZNF34	-0.202009	73	0.83991	-0.202009
ZNF343	-0.712765	27	0.475991	-0.712765
ZNF345	0.92173	66	0.35667	0.92173
ZNF35	-0.474021	109	0.635485	-0.474021
ZNF350	-1.05976	26	0.289253	-1.05976
ZNF354A	0.291327	54	0.770802	0.291327
ZNF358	-0.193996	146	0.846179	-0.193996
ZNF365	1.03544	33	0.300462	1.03544
ZNF384	-0.00679871	47	0.994575	-0.00679871
ZNF395	0.355264	37	0.722392	0.355264
ZNF407	-0.570622	107	0.568256	-0.570622
ZNF408	0.557957	126	0.576874	0.557957
ZNF410	-0.598047	485	0.549809	-0.598047
ZNF423	-1.55382	140	0.120226	-1.55382
ZNF426	0.625975	35	0.531331	0.625975
ZNF43	-1.97625	56	0.0481266	-1.97625
ZNF430	-1.49426	61	0.135108	-1.49426
ZNF44	-0.698253	64	0.485019	-0.698253
ZNF440	-0.813913	55	0.415695	-0.813913
ZNF443	-0.128171	44	0.898014	-0.128171
ZNF444	0.301347	85	0.76315	0.301347
ZNF446	-0.656142	109	0.511733	-0.656142
ZNF451	0.87038	235	0.384093	0.87038
ZNF460	-0.133685	62	0.893652	-0.133685
ZNF467	-1.68537	57	0.0919177	-1.68537
ZNF468	0.668186	37	0.504015	0.668186
ZNF471	-3.02302	47	0.00250268	-3.02302
ZNF480	0.891482	43	0.372671	0.891482
ZNF484	1.21749	112	0.223417	1.21749
ZNF493	-0.512717	126	0.608149	-0.512717
ZNF500	-0.0337036	63	0.973114	-0.0337036
ZNF507	-0.317046	107	0.751208	-0.317046
ZNF510	-0.89347	54	0.371606	-0.89347
ZNF516	-1.79736	87	0.0722792	-1.79736
ZNF529	-0.380975	90	0.703222	-0.380975
ZNF532	0.73418	201	0.462839	0.73418
ZNF552	-0.0265374	28	0.978829	-0.0265374
ZNF562	1.64611	66	0.0997409	1.64611
ZNF573	-1.22055	55	0.222256	-1.22055
ZNF574	0.0171669	38	0.986303	0.0171669
ZNF576	0.438215	58	0.66123	0.438215
ZNF580	-1.20275	61	0.229072	-1.20275
ZNF586	-0.314282	29	0.753307	-0.314282
ZNF587	-0.555155	141	0.578789	-0.555155
ZNF589	-2.22818	256	0.0258688	-2.22818
ZNF592	-0.787462	66	0.431011	-0.787462
ZNF593	1.35414	62	0.175691	1.35414
ZNF606	-0.468772	43	0.639233	-0.468772
ZNF611	0.475373	40	0.634521	0.475373
ZNF623	0.596367	38	0.55093	0.596367
ZNF629	-0.590966	47	0.554543	-0.590966
ZNF638	0.282721	122	0.777391	0.282721
ZNF646	-0.199543	56	0.841838	-0.199543
ZNF652	-0.307056	75	0.758801	-0.307056
ZNF654	-0.168926	209	0.865854	-0.168926
ZNF665	-1.27747	34	0.201437	-1.27747
ZNF667	-2.33451	25	0.0195688	-2.33451
ZNF668	0.733554	71	0.46322	0.733554
ZNF671	-0.394349	28	0.693323	-0.394349
ZNF672	0.37698	28	0.706189	0.37698
ZNF682	-2.36435	46	0.0180616	-2.36435
ZNF688	-0.7247	50	0.468636	-0.7247
ZNF692	-0.117669	77	0.90633	-0.117669
ZNF696	0.242212	40	0.808616	0.242212
ZNF706	-1.16877	115	0.242496	-1.16877
ZNF710	0.275397	65	0.783011	0.275397
ZNF711	-0.195342	195	0.845125	-0.195342
ZNF74	0.297764	31	0.765884	0.297764
ZNF750	-1.75843	353	0.0786751	-1.75843
ZNF81	0.246567	37	0.805243	0.246567
ZNF83	0.513348	25	0.607708	0.513348
ZNF84	0.601206	176	0.547703	0.601206
ZNF91	-1.78974	45	0.0734958	-1.78974
ZNF93	-0.0263275	44	0.978996	-0.0263275

## Sheet: VIPER_scores
Gene_symbol	WW00179a	WW00180a	WW00181a	WW00182a	WW00183a	WW00184a	WW00184b	WW00185a	WW00186a	WW00186b	WW00187a	WW00187b	WW00188a	WW00188b	WW00189a	WW00190a	WW00191a	WW00192a	WW00192b	WW00193a	WW00193b	WW00194a	WW00195a	WW00196a	WW00197a	WW00197b	WW00198a	WW00198b	WW00199a	WW00200a	WW00201a	WW00202a	WW00203a	WW00203b	WW00204a	WW00205a	WW00205b	WW00206a	WW00206b	WW00207a	WW00207b	WW00207c	WW00207d	WW00208a	WW00209a	WW00210a	WW00211a	WW00212a	WW00213a
ADNP	4.49478	5.0006	5.3082	4.49539	5.64038	5.06044	4.71519	4.88872	4.98903	5.45934	4.87963	4.44385	5.01926	5.18233	5.6976	4.64435	6.60244	5.14312	5.08967	3.97513	5.10214	5.08528	5.76563	5.25678	4.9124	5.13867	5.22819	4.96512	5.28178	4.69797	4.61789	5.21867	5.04228	4.91251	5.23272	4.14685	4.04134	5.0079	4.6102	5.15455	5.61264	5.02771	5.46599	4.95389	4.16209	5.13361	4.96922	5.414	4.9554
AEBP1	1.85347	3.29019	1.41104	2.51673	1.5672	1.47057	1.93503	0.948401	0.818307	2.26288	4.33828	3.81775	0.240434	2.11496	1.60604	-1.0113	1.6673	1.37546	1.54073	2.27172	1.16967	1.31165	2.31394	2.25724	2.69841	1.49979	0.21395	0.293777	1.32751	1.79264	1.0824	0.612176	0.680397	2.59315	0.28104	3.02384	0.209237	2.32361	0.467383	3.63591	1.44888	1.30072	0.939	5.53399	1.77178	1.23706	1.6128	0.90814	0.113215
AFF1	60.617	55.8964	60.8725	60.7409	63.234	61.5869	62.3865	58.1581	59.9411	64.2452	55.5022	59.2406	60.9037	62.5363	69.4916	59.2445	70.9113	61.949	66.209	56.6607	65.8043	62.5523	59.5258	60.2325	57.0891	64.6729	57.6359	67.426	60.9623	62.9974	57.7228	61.4993	62.1888	64.4488	65.4259	59.1521	65.1627	62.4117	65.1621	61.1863	67.5425	63.4024	69.3701	61.8848	63.3285	62.71	61.3171	70.0065	64.0769
AFF3	-1.87167	-0.624365	-0.807461	-1.16886	-0.93815	-1.19963	-0.719149	-1.8467	-1.72752	-0.214309	-0.207119	0.101623	-2.06799	-0.215829	-0.519154	-1.84439	-1.79609	-0.414385	-0.0296309	-1.45851	-0.253756	-0.268578	0.0433481	-0.755511	-1.15586	-0.234733	0.108154	-0.978955	-1.21938	-0.856589	-2.11557	-1.07835	-2.12422	-0.308128	-1.13861	-0.671529	-1.23874	-1.2253	-0.522578	-1.34069	-0.209723	-1.69621	0.295372	-1.46481	-2.1389	-1.45084	-2.2628	-1.48638	-1.57883
AFF4	6.11376	5.65635	5.6596	5.32847	6.19942	6.24201	5.54669	6.03002	5.8929	5.91201	5.56989	5.51951	5.72995	5.66221	6.2142	6.39582	6.27979	5.59837	5.77068	5.33316	5.69938	5.58496	5.98785	5.70166	5.92598	5.92752	5.43228	5.59052	6.05127	5.85582	5.47803	6.36266	6.78184	5.79986	6.27874	5.54028	5.51331	6.10188	6.10546	5.89672	6.30671	6.47901	6.37874	6.19126	6.05745	6.17532	6.88392	6.67119	6.35624
AHCTF1	4.5829	4.73752	4.62047	4.30913	4.48084	4.69166	4.35187	4.14992	4.25518	4.58419	4.14183	4.05847	4.39602	4.24893	4.73523	4.56907	5.64156	4.34269	4.52409	4.35095	4.28417	4.03338	4.27057	5.13611	4.62565	4.33727	4.11558	4.28407	4.53357	4.36635	4.7093	4.6944	5.92143	4.26731	5.81511	4.14561	4.24062	4.17767	4.66244	4.15058	4.75718	4.4615	4.88876	4.69165	4.38358	4.91696	4.81445	5.74155	4.67611
AHR	7.02565	6.32789	5.0337	2.74784	5.54161	4.45	2.16591	3.81239	3.85974	2.39919	5.13646	3.04315	4.3232	2.00998	1.75064	1.55324	0.984484	5.19306	3.33596	4.11866	3.0073	2.36218	3.21444	2.57749	4.54414	1.52484	3.07732	1.14224	4.45281	2.15721	6.82886	3.47112	1.45289	2.97116	-1.00146	2.11487	-0.386048	3.01162	1.08845	3.26913	2.51343	1.61178	1.99908	6.61979	2.71808	1.70162	4.45559	2.97129	3.42549
ALX4	-5.97628	-4.77775	-6.23533	-4.01422	-6.228	-5.51254	-4.01773	-6.12434	-6.18553	-4.33076	-4.89321	-4.56918	-6.46808	-3.04977	-3.82455	-6.40913	-4.31435	-6.04867	-4.40447	-5.36299	-3.33846	-5.89057	-5.28747	-4.37772	-5.19331	-3.91412	-5.09522	-3.76367	-6.01107	-5.492	-5.8026	-5.85175	-6.00927	-3.17922	-3.55145	-2.98752	-3.56648	-5.60347	-4.44575	-4.63472	-3.73492	-5.91572	-4.82936	-4.90945	-5.8082	-5.36989	-5.52233	-5.24283	-6.36427
AR	-7.0086	-5.0227	-5.69296	-3.43845	-7.91962	-6.60478	2.13462	-6.51825	-6.86284	-0.311754	-4.83945	-1.6639	-6.98308	2.00643	-1.40305	-7.45793	-6.60984	-5.47009	-0.660321	-5.95324	1.35737	-4.11279	-4.25552	-5.61681	-7.33949	0.935363	-5.68263	1.84805	-6.70918	-1.97691	-7.06781	-4.13983	-7.9527	1.12703	-7.19993	0.528855	2.49541	-4.67068	-0.457977	-3.74395	0.118161	-4.36204	-0.28602	-7.01274	-5.36437	-3.21898	-7.30611	-7.8945	-4.73244
ARID3A	2.99333	2.71027	2.85681	2.09851	3.18418	3.36035	2.0305	2.82536	3.46231	2.19009	2.92569	2.19609	2.95729	2.08347	1.59592	2.65201	2.5104	3.45476	1.71719	2.76321	1.68692	2.77671	3.18542	3.45597	3.60032	1.94614	3.08391	1.79484	2.99597	2.25373	3.06314	2.53834	2.45182	1.81661	2.73324	2.18491	1.50616	2.04447	1.431	2.11607	1.60846	1.78865	1.58455	4.15762	2.47185	2.42498	4.0354	2.13945	2.17331
ARID4A	29.3715	26.2687	28.0397	27.9155	28.629	30.4462	26.4591	24.2147	24.7486	29.3803	24.5416	25.9344	29.1964	26.7481	32.8513	27.1585	36.8512	26.8096	30.6425	27.2967	29.6793	25.9678	26.7791	30.4894	27.7639	28.4269	26.1828	30.2395	29.8982	27.7938	26.103	28.0888	29.2422	27.0907	32.7557	24.9601	29.0553	26.9011	30.3729	26.7936	32.6269	28.8763	33.4246	27.2539	29.0088	29.2996	30.3386	36.3366	29.1042
ARNT	-2.40052	-1.7673	-3.29044	-1.83583	-2.81559	-2.19112	-1.77047	-2.95853	-2.9092	-0.892684	-1.68804	-1.1824	-2.73695	-0.921669	-0.396205	-3.36992	-1.98575	-2.84083	-0.279801	-2.64003	-0.383768	-3.26042	-2.5758	-1.51839	-2.99315	-1.40287	-3.0441	-2.23135	-2.97369	-2.76865	-2.83041	-3.48531	-2.38066	0.703305	-1.96555	0.087071	-1.25	-2.23206	-1.68358	-1.74583	-0.609341	-2.30636	-1.11888	-0.862089	-2.64841	-2.53986	-1.57961	-1.95851	-2.83403
ARNT2	-3.92061	-3.83545	-4.28675	-3.01343	-4.92155	-3.68361	-3.50107	-4.95877	-4.8272	-3.41217	-3.38815	-2.70595	-5.14239	-2.75855	-3.02206	-5.42874	-2.60848	-3.95466	-2.74835	-3.99591	-2.83579	-4.27719	-4.81191	-3.19073	-3.99371	-3.34454	-4.86415	-3.15424	-4.83804	-3.99939	-4.11462	-4.56997	-4.12194	-2.92527	-1.05265	-2.84748	-3.29606	-4.16355	-3.25082	-3.61851	-2.91248	-4.45503	-3.23023	-1.76919	-4.01341	-3.83963	-4.6121	-4.14005	-4.68248
ARNTL2	11.2329	9.71251	9.066	7.41159	11.3988	10.4444	5.54314	11.0343	12.3999	5.57242	9.72521	6.98588	10.534	5.0273	5.67154	12.8679	7.39185	9.19593	5.04526	11.3136	4.89099	8.07975	8.59935	6.20743	8.98959	5.99092	9.81755	4.69082	9.68023	9.23323	12.0031	11.3666	12.5492	4.96782	8.58295	5.53081	4.22254	10.3953	5.72573	8.71794	4.70788	9.65937	4.63687	6.21235	11.2777	8.83834	10.5232	10.8057	11.6784
ASCL2	4.66619	2.68268	3.17661	2.10497	2.34346	0.42395	1.01628	2.54331	2.92939	1.50074	1.60161	1.99228	3.93551	1.19877	1.45021	2.96614	2.04866	2.22656	2.60251	2.93403	2.03451	1.45823	0.89105	-0.0828767	2.2551	1.28856	1.31607	1.55585	3.11395	0.910428	4.23031	1.70156	1.32107	1.39004	1.56756	0.798869	0.892833	1.93874	1.67198	1.3481	1.77555	1.97568	1.74093	0.672276	1.85549	1.74048	0.346981	1.45074	2.38694
ATF1	-11.9383	-11.1922	-13.9162	-12.8209	-15.2556	-12.5678	-10.9977	-13.4019	-11.8404	-13.4652	-12.2029	-12.5458	-14.7906	-12.6709	-15.826	-12.6543	-14.7566	-13.2901	-14.9058	-11.058	-14.3985	-16.4966	-14.2208	-11.4968	-11.6297	-14.4079	-13.373	-15.9258	-12.815	-13.8718	-11.6424	-14.5553	-12.8193	-13.1885	-13.3191	-10.9128	-14.5491	-15.5329	-15.2648	-14.4795	-15.7563	-16.0246	-15.398	-9.09895	-13.1802	-11.8066	-11.1966	-11.8338	-14.303
ATF2	36.6585	35.6309	36.0478	41.2578	37.6792	35.8717	35.995	40.6081	40.7118	39.4485	39.7134	41.9797	38.4004	37.4369	39.7223	40.7394	37.2808	36.1871	42.0324	40.1909	39.9494	41.328	39.8912	35.8377	30.4116	39.8371	38.3447	39.3051	38.8537	41.5553	40.2264	38.6118	34.5699	39.7366	36.8865	38.4599	38.5755	43.8677	43.7338	42.3705	40.6006	43.8706	41.9558	26.3028	40.2388	38.5114	29.8218	29.6801	39.252
ATF4	-7.49506	-5.4858	-6.25857	-5.29057	-5.29462	-6.84805	-6.13439	-4.13559	-6.92298	-6.4749	-5.06824	-5.80719	-6.861	-5.66279	-8.19621	-7.10462	-8.90731	-5.32927	-7.6193	-5.37684	-7.25815	-6.08945	-6.06811	-5.84518	-4.97749	-6.08419	-4.64558	-7.02736	-6.2231	-6.61443	-7.02724	-6.56648	-8.08168	-6.25195	-7.80343	-4.71257	-6.67896	-6.64643	-8.29052	-5.51573	-8.78355	-8.03608	-9.22066	-7.02132	-6.52994	-7.45973	-8.58531	-9.31491	-7.50889
ATF5	1.87115	3.17786	3.54329	1.28067	4.27893	3.87463	1.15244	1.15052	2.62984	1.75919	2.57685	0.981213	2.17719	0.481492	-0.242683	2.74954	1.81824	3.48867	0.185098	2.48468	-0.224473	2.143	3.39546	2.57345	4.0941	0.995656	4.1666	0.380274	2.28777	1.66529	1.28404	2.81634	2.38027	0.188568	2.57969	1.08028	-0.273752	0.877173	-0.119313	0.783426	-0.345958	0.54221	0.171368	3.27025	1.12073	1.47334	2.97736	2.54193	1.61903
ATF6	-24.1109	-25.0028	-20.8769	-22.8799	-27.0824	-27.5644	-22.4237	-24.0066	-25.591	-22.6717	-20.7392	-21.1006	-27.4278	-20.1581	-21.3868	-25.6745	-29.1544	-24.5718	-23.66	-25.0409	-21.7877	-23.2989	-21.6661	-26.1912	-24.7077	-21.0693	-21.2861	-23.3565	-23.5843	-24.4311	-23.7708	-25.0374	-30.7478	-21.1906	-27.2007	-21.7031	-23.3352	-22.9547	-25.3219	-21.0394	-21.3183	-24.9562	-23.6217	-23.8521	-29.2125	-28.7399	-28.0154	-32.8387	-27.9808
ATF7	-0.672043	-1.2222	-0.348499	-1.34294	0.0414226	-0.898745	-1.09182	-1.21493	-0.906421	-0.293452	-1.1322	-1.03544	-0.471937	-0.495728	0.466009	-0.861144	0.0740036	-1.15102	-0.3253	-1.81916	-0.108516	-0.214916	-0.0756913	-1.39924	-1.0255	-0.263193	-0.931356	0.447287	-0.600662	-1.21208	-0.906631	-0.622746	-0.789848	-0.282922	-0.922736	-1.65001	-0.822132	-0.262982	-0.356638	-0.144199	0.536522	-0.0622091	0.170993	-0.436369	-0.965956	-0.708421	-0.242096	-0.353541	-0.414114
BACH1	5.68804	5.57881	5.32648	5.11674	5.26284	5.57664	6.39592	6.05121	6.27675	5.87505	5.44329	5.43341	5.41869	6.21355	5.86851	6.38051	5.81916	5.64332	5.68011	5.8188	6.29926	5.32398	5.52112	5.84802	5.31771	6.18916	5.35485	6.00748	5.83654	6.00568	5.95451	5.89295	6.54411	6.23234	6.0483	6.30018	6.53079	5.68924	6.19422	5.51026	6.23735	5.955	6.22221	5.75108	5.95301	5.97619	6.2004	5.46283	5.91139
BACH2	-2.30111	-1.03351	-2.27544	-1.2229	-2.30124	-1.94679	-1.03586	-2.06456	-2.42962	-1.32206	-1.16564	-0.885108	-3.25176	0.141494	-0.225969	-3.14053	-0.384813	-1.80087	-0.502616	-1.68351	-0.500393	-2.06447	-1.50008	-1.20625	-1.14132	-0.956604	-1.86175	-0.572998	-2.08934	-1.78396	-1.95417	-2.1759	-2.80228	0.111341	-0.125882	-0.368679	-0.815228	-1.81706	-0.794504	-0.854944	-0.214174	-2.03642	-0.494214	0.989696	-1.64904	-1.29906	0.264005	-1.13371	-2.91026
BARX2	-6.34903	-6.74381	-6.22098	-5.6181	-6.12133	-5.78218	-5.78452	-5.81251	-7.23604	-5.28661	-6.43388	-6.13853	-6.2412	-5.78065	-5.48217	-5.74738	-4.83637	-5.96159	-5.21864	-6.01457	-5.26225	-5.42731	-5.98039	-4.88619	-6.50391	-5.09856	-5.07553	-5.08887	-5.72343	-5.42585	-7.26253	-5.75725	-5.01818	-6.096	-4.96571	-5.90705	-4.53239	-5.63848	-5.04275	-6.20894	-5.2747	-5.28043	-4.94239	-7.84716	-5.80854	-5.90486	-7.82395	-4.74605	-5.04455
BATF	-2.88325	-0.777614	-0.858903	-2.70422	-0.399167	-0.893828	-2.48143	-2.84605	-1.77613	-1.87939	-0.607563	-2.27567	-2.11562	-2.60059	-4.46796	-2.05029	-3.1905	-0.313133	-3.62734	-1.74689	-3.85634	-1.56034	-0.296184	-1.33763	-0.14087	-2.66524	0.564411	-3.67584	-1.67714	-1.83069	-3.37241	-1.48306	-2.29169	-3.43453	-2.02199	-1.72885	-3.92091	-3.02071	-3.64874	-3.17605	-4.22905	-3.70682	-3.33418	-1.62141	-3.58148	-2.66304	-2.59906	-2.18013	-2.67032
BAZ1B	-2.16066	-4.68403	-10.6912	-14.9525	-3.04768	-4.78385	-13.4503	-13.4429	-7.1127	-16.003	-11.1517	-17.1692	-8.14721	-13.5777	-16.4556	-10.1229	-7.83409	-9.51176	-17.0591	-10.2689	-16.5665	-19.0898	-14.0396	-7.71793	-1.65206	-15.6565	-10.4613	-15.6877	-7.04385	-16.9371	-5.48281	-13.5605	-1.22215	-14.9492	-2.10325	-12.4885	-16.2216	-15.4543	-19.8652	-16.0419	-15.5013	-17.3592	-16.6039	1.31927	-12.2524	-12.2677	0.966853	-0.332177	-12.1072
BLZF1	8.56812	8.26617	7.94506	7.73319	8.04552	8.38368	7.72067	8.70884	9.186	7.74308	8.3229	8.0215	8.23727	7.31572	7.47309	9.74581	7.64739	8.15314	7.54836	8.88153	7.47593	8.23126	8.19162	8.0249	7.78162	7.69594	7.98943	7.24251	8.48014	8.61032	9.13032	8.81628	8.86658	7.46625	8.32716	7.844	7.78074	8.61286	8.5403	8.00828	7.64649	8.76796	7.92147	7.71913	8.86347	8.10831	8.40742	8.21813	8.90684
BNC1	11.5632	10.4679	9.69074	8.96267	9.43963	9.70695	7.19324	9.83109	10.2347	7.07652	9.00126	8.66225	10.3197	6.89099	7.12063	9.88745	8.49607	9.0028	6.73373	10.8467	6.62389	7.56937	7.56865	6.03666	9.73395	7.03652	7.78892	6.22322	10.726	8.31561	11.6226	8.95956	9.97194	6.47473	8.23047	7.52128	5.96464	9.0263	6.32704	8.47543	6.24366	8.66971	6.16131	6.99646	9.08972	9.33069	10.0798	9.89097	9.44574
BRD8	-14.5837	-11.2485	-13.6353	-15.6733	-13.5707	-9.21725	-11.0711	-17.0064	-15.6561	-13.537	-14.2946	-15.3499	-15.5284	-12.0598	-13.5463	-17.1332	-11.1604	-14.0877	-13.6838	-15.9416	-13.2672	-16.2359	-13.9314	-8.5737	-10.3584	-13.1866	-13.8162	-12.5285	-14.9679	-14.7088	-16.4062	-13.7456	-8.69054	-12.2507	-10.3602	-11.9064	-12.6021	-15.9285	-14.8899	-15.5497	-12.7043	-15.8313	-13.019	-5.36492	-13.3859	-13.5751	-7.70964	-8.00558	-14.8875
BRF1	1.32377	0.896827	1.47406	1.19663	2.05634	1.3412	0.554344	0.792796	1.12991	1.48363	0.744134	0.829022	1.5511	0.84005	1.39966	1.04614	2.65558	1.05231	1.71727	1.16774	1.3848	1.43598	1.1133	0.920914	0.969935	1.40324	1.60384	2.16566	1.53435	0.785804	0.701023	1.12584	1.04077	0.991694	2.23608	0.561015	1.18061	1.43414	1.1505	1.275	1.77635	1.51432	1.74467	1.24137	1.14993	1.27968	0.745643	1.23409	1.35515
BRPF1	5.80975	5.27251	5.51852	5.53413	5.45326	4.62288	4.94675	4.83921	4.8845	5.54067	4.95044	5.24304	5.56029	5.16779	6.02748	4.34392	5.90586	5.29161	5.72064	4.87435	5.67608	5.35983	5.35374	5.51813	5.32258	5.46589	5.32401	5.71035	5.55466	5.1225	4.80836	5.4017	5.84431	5.1081	6.42366	4.90709	5.36054	5.27846	5.69629	5.38476	6.10504	5.69507	5.95398	5.46434	5.33271	4.84242	5.53918	4.92372	5.42457
BTAF1	-0.965846	-2.41836	-1.32219	-2.34497	-0.708207	-1.90178	-2.0669	-1.87002	-2.28544	-1.27853	-2.29263	-2.09593	-0.976166	-1.58459	1.00879	-1.50879	1.02704	-1.82666	-0.274991	-2.23773	-0.805594	-0.781747	-0.708745	-1.89444	-1.60603	-0.89534	-1.83565	-0.0659224	-0.932768	-1.42014	-1.41763	-0.763799	-0.80199	-1.4138	-0.105339	-3.05608	-1.36889	-0.769554	-0.106421	-0.697302	0.989684	-0.214457	0.907298	-1.45922	-1.23826	-1.11728	-0.521632	-0.271155	-0.686695
BUD31	4.50486	3.9495	3.91501	4.21473	4.22953	4.94442	4.15989	4.69519	4.4785	3.63422	3.91364	3.70798	5.14771	3.37942	3.41407	5.03284	4.02326	4.70963	3.27458	4.47567	3.39669	3.72934	3.44652	4.22841	4.53682	3.40817	3.98598	3.48125	4.27871	4.29573	4.62305	4.20576	4.71482	3.1721	3.96407	3.80961	4.29839	3.95545	3.52554	3.69356	3.09739	3.86738	3.12608	4.42085	4.95032	4.56118	5.04673	5.74459	4.50587
CBFA2T2	-22.2401	-19.9264	-21.038	-20.149	-23.8601	-22.5527	-16.0804	-23.8901	-23.7684	-16.5981	-21.6696	-18.2251	-25.8537	-15.0971	-16.4409	-25.8548	-19.484	-21.9705	-15.3881	-21.7261	-15.1639	-20.4432	-20.1362	-18.6727	-19.619	-17.2585	-22.5846	-16.718	-22.5078	-22.2046	-22.4212	-22.7308	-24.6374	-14.6605	-21.276	-15.9646	-15.3727	-23.3415	-16.4375	-21.262	-15.3445	-23.1161	-15.1065	-16.6595	-24.6681	-21.3054	-22.6168	-23.9718	-25.6806
CBFA2T3	-3.89202	-2.32603	-2.41378	-3.18354	-1.85009	-2.79013	-3.17292	-3.51401	-3.32766	-2.30105	-2.06771	-2.9275	-3.50112	-3.08287	-3.99997	-3.09856	-3.58365	-1.98185	-3.44774	-3.0052	-3.70659	-2.4239	-1.40824	-3.10882	-2.38483	-2.8877	-1.00568	-3.47114	-2.72843	-2.69191	-4.2152	-2.4745	-3.52192	-3.75889	-2.88931	-2.94616	-3.89201	-3.0941	-3.59142	-3.26285	-3.77108	-3.59215	-3.15072	-3.44541	-4.00926	-3.45275	-3.92409	-2.92632	-2.91167
CBFB	4.52834	4.98655	4.01465	3.75243	4.48822	5.215	4.14273	4.85305	4.84573	3.72471	4.23459	3.85226	4.26393	3.61556	3.62701	4.72576	4.55993	4.2274	3.76148	4.99507	3.58052	3.62459	4.27305	5.03755	5.02007	3.73115	4.20807	3.31787	4.91852	4.60294	5.25365	4.8937	5.91186	3.87894	4.86926	4.28481	3.73593	4.37886	4.23009	3.90949	3.7937	4.5209	4.08511	5.07055	5.14629	4.77306	5.84009	5.62518	4.71484
CBL	2.1671	1.03553	2.97662	0.294137	3.77842	2.7054	0.423703	2.07132	2.22213	1.65268	1.24581	0.0635113	2.70347	0.37591	1.39883	2.61749	2.6386	2.79306	0.438268	0.514401	0.531534	2.23711	2.86526	1.11324	2.42206	0.966101	2.06033	1.40886	1.99539	0.954095	1.8508	2.25396	3.02012	0.348143	2.67627	-0.922577	-0.235141	2.12682	0.853478	1.67051	0.975228	2.46397	1.15102	2.36589	1.79834	1.683	3.35863	3.42947	2.75747
CEBPA	0.140467	0.143746	0.463216	1.17235	0.0529916	0.0165981	1.66796	0.23726	0.0685445	1.42245	0.48653	1.25214	0.426589	1.83331	1.20604	0.309913	0.657738	0.433577	2.17485	0.503728	2.04735	1.5144	0.413415	0.317383	-0.33373	1.84513	0.797467	2.67698	0.319366	1.21633	-0.29798	0.533005	-0.245872	1.67678	0.763685	1.68824	2.82637	1.11597	1.86463	1.00795	1.76218	1.1894	2.05857	-0.296622	0.832107	1.00027	-0.521517	-0.654836	0.809477
CEBPG	10.9822	9.75793	9.79971	10.062	9.22458	9.80482	9.49649	10.3937	10.3018	10.2917	9.93517	10.3444	9.52209	9.28534	10.4757	10.1504	9.98014	9.69905	10.3475	11.2064	10.1068	9.70538	9.64631	8.93341	9.11939	9.73177	9.42239	9.18356	10.6129	10.2356	11.8238	10.4778	10.7465	9.81698	11.2094	9.61298	9.57014	10.1574	10.8206	9.97868	10.5076	10.7665	10.799	8.71724	9.94595	10.5005	9.63496	10.1596	10.3814
CEBPZ	6.16755	6.1977	5.96887	5.49882	5.97854	6.54592	5.57374	5.87394	6.13044	5.54164	5.53814	5.09123	6.08628	4.91234	5.36658	6.57422	5.90233	5.84035	5.13153	6.45447	5.02523	4.9494	5.14366	5.86863	6.61503	5.28986	5.3268	4.68275	6.08823	6.06825	6.70985	6.45518	7.75954	5.11237	6.14866	5.38479	5.37982	5.6185	5.68639	5.19482	5.36137	5.88041	5.64452	5.98934	6.55792	6.0253	6.27747	8.46829	6.46399
CIITA	-1.44881	0.239778	0.762186	-1.11934	0.9958	0.731759	-0.877477	-1.6493	-0.397316	-0.157313	0.440905	-0.854728	-0.812764	-1.13941	-2.03533	-0.535375	-1.15089	0.50626	-1.82173	-0.742879	-1.84182	-0.0639262	1.07617	-0.342661	0.782964	-0.923305	1.41057	-1.6093	-0.72489	-0.710054	-2.0759	-0.0598365	-0.77808	-1.67482	-0.82153	-0.915486	-2.27205	-1.38876	-1.94052	-1.20268	-2.01542	-1.73397	-1.58729	-0.298104	-2.01793	-1.12669	-0.916865	-0.381758	-0.941189
CITED2	2.79532	2.91362	4.8608	7.15011	4.07213	3.59764	6.55427	7.55753	5.60816	7.69794	5.77214	8.1482	5.16745	6.67421	6.87726	7.285	3.91882	5.11419	7.42445	5.15756	7.17573	9.06178	6.8617	3.29169	3.27	7.01829	5.74969	7.45479	4.50115	8.2048	3.81906	6.48361	2.32422	6.94021	2.51192	6.03444	8.15856	7.39719	9.1614	8.10493	6.5306	8.0085	7.03516	1.96466	6.24569	5.64464	2.28449	1.5998	6.77722
CLOCK	7.46627	7.12482	6.94868	7.08391	7.00742	7.34317	6.98025	7.40331	7.31032	7.2884	7.06919	7.08957	7.04171	6.81951	7.49161	7.66432	7.41917	6.86024	7.2541	7.5265	7.1541	7.06003	7.25108	6.83011	6.70371	7.26931	6.87777	6.93311	7.46405	7.5911	7.8576	7.67683	7.94149	7.13787	7.42114	7.03009	7.14221	7.52369	7.76913	7.2296	7.58937	7.95131	7.79547	6.71566	7.37655	7.57243	7.01114	7.94764	7.86091
CNBP	6.45392	4.93628	6.16092	7.67237	6.01118	5.01378	5.07498	8.52434	7.2066	6.38923	6.77911	7.34443	6.79398	5.15415	6.22669	8.22184	5.39729	6.12658	5.69179	7.62165	5.58951	7.82052	6.84639	4.71906	4.73381	5.86924	6.45281	5.42868	6.98626	7.40885	7.26571	6.77841	5.32903	5.29123	5.59237	5.71345	5.88773	7.64882	7.07775	7.78917	5.51164	7.97508	5.67927	3.50296	6.66913	6.58621	4.12012	4.47515	7.3473
CNOT7	2.52879	2.1905	1.91752	2.3054	2.39839	2.59655	2.28876	2.61042	1.82198	2.32109	2.22356	2.15287	2.37238	2.15652	2.49494	2.12128	2.63152	2.25707	2.28265	2.41695	2.24308	2.04391	2.27989	2.10189	2.21749	2.32872	2.23562	2.03971	2.36582	2.58179	2.08731	2.70086	3.37394	2.21931	2.83764	2.31593	2.31084	2.35482	2.48034	2.36967	2.48618	2.59014	2.58915	2.49826	2.51713	2.65451	2.49263	3.38188	2.64901
CNOT8	4.16112	3.81318	3.48535	3.61602	3.41061	4.05452	3.98858	3.70961	3.51455	3.87138	3.82329	3.95254	3.47941	4.02302	4.55209	3.61675	4.64712	3.64557	4.24519	3.63295	4.22611	3.31832	3.77201	4.49557	4.02166	3.90689	3.4381	3.63274	3.71209	3.71721	3.72207	3.7694	4.85039	4.33648	4.94579	4.06852	3.84542	3.56687	4.37371	3.8073	4.78494	3.93977	4.75799	4.78754	3.89905	4.29644	5.13135	4.38212	3.83912
CREB1	4.16052	4.08799	3.52053	3.32244	3.70123	4.20434	3.87256	3.48544	3.94678	3.76743	3.71336	3.75689	3.40475	3.82722	4.43255	3.84841	3.99799	3.52415	4.48855	3.7137	4.17199	3.15427	3.89	3.80437	3.92105	3.94936	3.36533	3.53568	3.97167	3.86067	4.03936	4.18698	4.5589	4.3545	4.22595	4.08825	3.73817	3.84878	4.8317	3.50533	4.78289	4.27679	5.05741	4.38894	3.94402	4.13097	4.57721	4.48337	4.03836
CREB3	46.039	44.1538	43.0188	44.4438	46.1337	44.0122	44.3708	46.1573	47.7195	44.9573	45.5139	46.3693	46.9648	44.7639	47.2382	46.2306	44.0562	47.0237	48.4595	44.3405	46.7787	46.2296	45.4715	45.0156	45.5702	46.4879	44.3605	44.7235	45.5073	45.8878	45.9526	45.8209	45.7116	47.3205	44.5787	46.1701	45.3464	47.453	48.1704	45.4422	47.3222	46.6268	48.4242	48.9862	49.5459	45.5875	50.7949	42.0227	48.3404
CREB3L1	2.89178	3.29726	2.32337	2.79066	2.61894	2.44278	2.46951	2.17483	2.0055	2.82044	3.80344	3.68942	2.04514	2.54992	2.60982	0.856615	3.32907	2.23059	2.85093	2.9984	2.28149	2.53948	3.00967	2.43048	3.22195	2.47876	1.54857	2.01542	2.50379	2.40193	2.2686	1.81936	2.02532	2.95998	2.16483	3.19258	1.61282	3.24012	2.14733	3.82877	2.78314	2.932	2.56257	4.74802	2.99514	2.66457	2.77686	2.25746	1.93131
CREB3L2	2.26482	2.09062	2.01126	1.54718	2.26036	1.36298	1.15608	2.09935	2.00066	1.34661	2.24201	1.68727	1.70534	1.33071	1.43403	1.03583	1.34808	1.72863	0.961036	1.51924	0.977534	1.50476	2.07957	1.70161	2.22194	1.14481	1.41792	0.861491	2.10227	1.17628	2.09477	1.38649	0.795784	1.5202	0.929506	1.64983	0.468054	1.73607	0.590209	2.19495	1.16629	1.43692	0.829993	3.4452	1.41974	1.30715	2.81084	1.23313	1.22855
CREB5	-1.36732	-0.570133	-1.90304	-1.34221	-1.63219	-1.1971	-1.08604	-1.74527	-1.66181	-1.38549	-0.590502	-0.601518	-2.48383	-0.096221	-0.679564	-2.75625	-0.890409	-1.76711	-0.724837	-0.858845	-0.843111	-1.80135	-1.48445	-1.27637	-0.743941	-1.23262	-2.02029	-1.1221	-1.70222	-1.53076	-0.838718	-1.8216	-1.94784	-0.0795666	-1.18035	-0.187322	-1.124	-1.38235	-1.11719	-0.673755	-0.596494	-1.6096	-1.04806	1.28731	-1.10925	-0.97727	-0.0750788	-0.215364	-2.46776
CREBBP	2.27095	2.03249	2.72953	1.9404	3.05278	2.10645	2.04394	2.30545	2.29878	2.65574	1.84637	1.94069	2.38926	2.52287	3.12878	1.99027	3.24456	1.98377	2.74628	1.59215	2.85073	2.61831	2.92875	2.16434	1.82547	2.70572	2.36495	3.18029	2.49034	1.85921	1.93028	2.51188	2.10714	2.64097	2.67967	1.71335	2.17079	2.57231	2.45454	2.6661	3.22852	2.73541	2.89451	2.2351	1.90009	2.34905	2.20092	2.40853	2.50315
CREBL2	0.0848106	1.11683	-0.0303913	0.23783	-0.462838	0.42158	1.1489	-0.527744	-0.117435	0.786133	0.893542	1.12512	-0.694052	1.17898	0.815594	-0.318185	-0.61474	0.473534	1.48064	-0.0590431	1.22838	-0.214572	0.489637	0.620687	0.728072	0.835718	-0.0227177	-0.0443681	-0.081894	0.24496	0.142957	-0.179282	-0.00944255	1.93749	0.0300354	1.61239	0.529409	-0.480646	1.02088	-0.131157	1.22282	-0.515883	1.4976	2.06371	-0.333774	0.105186	0.724166	0.175427	-0.403186
CREG1	-0.0960152	0.534089	1.23121	2.56549	-0.753856	0.580723	7.46455	2.50418	0.962415	4.10731	2.0273	3.52435	0.682037	6.31759	2.79976	2.2883	0.40056	1.26674	3.02263	1.38024	5.16618	4.52801	3.06107	2.02269	-0.126412	5.36092	2.13832	7.35326	0.806431	4.79105	0.689558	2.82447	-0.381788	4.67922	-0.272525	5.47108	8.38857	3.31476	4.58746	3.32934	3.60832	3.81416	3.57475	-1.31049	2.39447	2.84178	-0.427815	-1.33508	2.44675
CREM	-0.34145	-0.0704228	-0.315346	-1.81665	1.01604	1.81169	-1.58195	0.111494	0.534687	-1.54436	0.0207946	-2.32311	-1.30111	-1.96165	-3.34521	-0.977746	-3.22298	1.58018	-2.77874	-1.47154	-3.63555	-0.539811	0.426308	0.0399199	0.959189	-2.22975	-0.00447021	-3.83468	-0.696183	-1.09479	-1.02769	-0.0712488	-0.0245542	-1.46795	-0.589265	-1.74438	-3.79744	-1.99648	-3.55299	-2.21872	-3.11738	-2.75598	-3.23173	1.00321	-1.90236	-2.15022	0.10747	-1.29148	-2.39905
CTBP1	2.90909	2.41278	2.3927	2.47618	2.8469	2.68353	1.56746	1.98192	2.09745	2.20849	2.24146	2.23145	2.94263	1.74904	1.5435	2.15236	2.71742	2.33635	2.55152	2.92569	1.94408	2.04542	1.5927	1.56237	2.53766	2.04312	2.46472	2.31013	2.62582	1.97073	2.19238	2.04513	1.91928	1.86418	3.1125	2.1133	2.08982	2.18332	1.85921	1.92383	1.86573	1.92355	2.11033	3.24937	2.34504	2.49346	2.22247	2.48284	2.25169
CTBP2	31.3771	24.697	25.9076	22.2635	26.3187	23.8878	18.3986	29.5874	26.7282	17.8529	24.1842	22.764	26.4527	20.0252	28.7599	27.067	15.814	21.8475	25.4343	29.2797	21.8244	22.7083	22.7753	21.1252	18.6728	20.8884	22.4819	18.2284	22.5374	20.1969	31.005	28.6457	23.6075	20.0123	20.2599	22.6308	18.4242	23.1099	23.3629	26.5562	26.0891	26.1009	24.6259	26.3331	31.4476	24.5341	25.1949	23.563	25.9408
CTNNB1	3.20807	3.32537	2.95318	3.33795	3.13001	2.39706	3.01415	3.02599	2.6974	2.90854	3.09396	3.01784	3.39195	2.95225	2.9493	2.03109	2.40712	3.21464	2.92692	2.51892	2.89254	2.89841	2.81851	3.00106	3.73918	2.89377	3.08558	2.91383	3.20221	3.19495	2.30209	3.12617	3.72696	2.88937	3.23876	3.16198	3.1851	3.00829	2.94694	2.99941	2.85335	2.99598	2.84616	3.62349	3.63867	2.50482	3.97723	2.59601	3.23831
DAXX	3.1133	3.41649	3.11111	3.07437	2.92282	3.4613	3.60779	3.52511	3.53805	2.90225	3.51647	3.03989	3.0535	2.78573	1.51623	3.25887	2.27033	3.46425	2.44243	3.82015	2.57472	3.50284	3.14459	3.32501	3.88056	2.96977	3.33987	2.25306	3.12314	3.68041	3.22991	3.41067	3.63498	2.77842	2.96352	3.64233	3.12915	3.21979	3.02586	2.35837	1.96866	2.82148	2.15743	2.50128	3.44398	3.59573	2.96671	2.66037	3.03238
DBP	2.62959	1.87	2.26743	2.76915	1.91063	1.57786	2.13164	2.03639	1.76497	2.50006	1.9	2.6783	1.87384	2.59421	3.1845	1.53643	2.34631	2.3256	3.84814	2.05745	3.24434	2.41037	2.09842	2.04123	1.84317	2.73077	2.35972	3.09874	2.36096	2.12188	2.26025	1.9169	1.30638	3.14326	2.57523	2.42835	2.86787	2.55484	3.43408	2.23307	3.36665	2.49022	3.28906	1.32603	2.16328	2.36733	0.901957	1.34876	2.00424
DDIT3	2.05377	1.35967	1.39474	0.946994	1.63405	2.70978	0.454987	2.42964	2.11264	0.691414	1.36382	0.713126	0.905505	0.12359	0.193093	1.16889	0.0276499	2.46682	0.5551	0.975485	0.0366212	1.36707	1.26104	1.20716	1.65263	0.0565159	1.29335	-0.271356	1.54133	0.971515	1.52851	1.83606	1.85907	0.950898	1.34152	0.502939	0.10771	0.745648	0.130505	0.802174	0.0434787	0.72791	-0.0640419	2.23983	1.52556	0.677782	2.0865	0.688735	0.982836
DEK	4.85382	5.83971	4.62288	4.82071	5.42395	6.18816	5.41447	5.6501	5.88553	5.1269	4.38715	4.35295	5.81744	4.44037	5.00786	6.08156	7.26295	4.98561	5.1324	5.75194	4.67478	4.59114	4.85142	6.49101	6.00921	4.59205	4.43488	4.69978	5.31709	5.49642	5.82488	5.99712	8.9454	4.7524	7.09908	4.7057	5.03965	4.93938	5.8282	4.5371	4.95781	5.44132	5.34428	5.09032	6.33781	7.32572	6.44087	8.26047	6.27467
DENND4A	3.06089	2.92743	2.86973	2.43933	2.56979	2.89908	2.65333	2.36582	2.46871	2.82497	2.80298	2.53225	2.41758	2.58224	2.86819	2.60433	2.84411	2.83149	2.63635	2.58581	2.58542	2.42093	3.01704	3.07915	2.84672	2.67468	2.66963	2.46244	2.89535	2.54956	3.04672	2.83282	3.03221	2.72416	2.77362	2.59521	2.29099	2.47786	2.74775	2.53675	2.9465	2.67954	2.92721	3.03264	2.50575	2.80661	3.23001	3.10829	2.73567
DLX2	2.18742	1.17644	1.77842	0.884552	0.894143	0.236937	0.274093	1.35955	1.44395	0.409031	0.672463	0.831033	1.599	0.387023	0.62472	1.34213	0.535324	0.978462	0.714394	1.35282	0.560993	0.552082	0.377293	0.042467	1.44157	0.336642	0.414557	0.264105	1.38858	0.296606	2.13767	0.622797	0.314292	0.455694	0.0917509	0.346683	0.172434	0.820427	0.52321	0.577494	0.411064	0.769346	0.433378	0.516151	0.744753	0.672937	0.665303	0.509881	0.924547
DLX4	0.536459	-1.73219	-0.391135	-1.94095	-1.90236	-2.3273	-2.55224	-1.38252	-0.858526	-2.14982	-1.98523	-1.82885	-0.71326	-2.1236	-1.97782	-0.595671	-1.76137	-1.53585	-1.81889	-0.900692	-1.83723	-2.35191	-2.91991	-2.78231	-1.64686	-2.41542	-2.59054	-2.55589	-1.19955	-2.79017	0.229495	-2.13859	-2.2569	-2.04048	-1.93833	-2.47676	-2.28862	-2.28499	-1.9338	-2.60746	-2.05962	-2.3308	-2.13062	-1.89209	-2.03398	-1.8112	-2.14257	-1.79793	-1.76094
DLX5	0.429504	-0.39077	2.95591	5.42159	-0.727385	0.0117536	2.87502	4.63224	0.709054	4.87168	3.31928	5.95252	0.811262	3.6202	5.48379	2.9174	1.46577	2.16637	5.56066	3.12799	5.33381	6.07524	4.07547	0.508521	-1.2439	4.26602	2.4278	3.88718	2.05367	5.25194	1.41546	3.68614	-1.0808	4.8419	-0.591374	3.18189	4.05285	3.85351	6.34466	5.5062	5.10934	5.13235	5.19567	-1.64934	2.8135	3.07958	-1.81941	-1.93388	2.74577
DMTF1	-4.47716	-5.41298	-4.56222	-5.79097	-3.18507	-4.72418	-5.55814	-5.20021	-5.11249	-4.77514	-5.51466	-5.69481	-4.03075	-5.15751	-2.90562	-4.42443	-2.22583	-5.06316	-4.33859	-5.62851	-4.76243	-3.95106	-3.64142	-5.38202	-4.58165	-4.34426	-4.85381	-3.48819	-4.03372	-4.919	-4.5967	-3.99066	-3.09646	-5.08722	-3.58387	-6.89719	-5.12795	-3.83948	-3.79597	-4.08396	-3.01234	-3.41101	-3.14323	-4.53071	-4.56695	-4.23751	-3.58635	-2.99	-3.85661
DR1	4.80021	4.99635	3.93503	3.86974	4.20108	4.81482	4.49979	4.62106	4.99738	4.30547	4.04443	4.30689	4.0508	4.18255	4.67951	4.59252	5.26535	4.16814	4.80162	5.00548	4.50459	3.6218	4.36976	4.65922	4.70038	4.35977	3.79275	3.94904	4.99827	4.67463	5.05525	4.85715	5.75257	4.71849	5.96887	4.67564	4.28565	4.48286	5.31326	4.14716	4.98756	4.89798	5.27018	4.96599	4.90808	5.34014	5.80245	5.35778	4.77978
DRAP1	6.14373	5.54104	5.41768	5.87429	6.22509	5.97362	4.71297	6.07951	5.8642	4.94144	5.89474	5.68314	6.82959	4.62206	4.79522	6.49047	5.20971	5.85813	4.92372	6.19016	4.85048	5.41427	5.34157	4.90866	5.57099	4.74085	5.59185	4.86732	5.8879	5.70143	5.74695	5.62473	5.35661	4.43769	4.99777	5.19205	5.13377	6.01873	5.25211	5.6714	4.5399	5.72377	4.67174	5.24821	6.07492	6.32147	6.18288	6.20307	6.28646
E2F1	1.75784	1.93203	1.25146	1.73935	2.71465	2.6093	1.64922	1.95383	2.06258	1.65759	1.14185	1.0825	3.06095	1.05922	1.41299	2.28058	4.15648	2.12252	1.98705	1.93308	1.27903	1.63013	1.41636	3.61158	2.07837	1.26919	1.58768	1.61213	1.70651	1.70304	1.58033	1.9325	4.27301	1.13744	3.55677	1.28376	1.46726	1.61691	1.77926	1.14931	1.15982	1.56516	1.38631	1.85763	2.44621	3.41993	2.58975	3.71582	2.74251
E2F2	-147.452	-140.927	-108.785	-113.65	-148.687	-109.67	-97.2161	-112.512	-145.676	-101.044	-115.876	-109.628	-148.723	-106.315	-117.428	-136.714	-189.758	-134.573	-131.895	-136.957	-109.782	-91.6793	-97.8919	-138.638	-139.213	-106.166	-96.6514	-102.796	-116.243	-98.7813	-160.708	-112.425	-181.641	-123.63	-167.262	-112.899	-95.3085	-109.671	-113.88	-106.92	-110.783	-117.384	-108.502	-180.941	-145.548	-146.16	-185.287	-150.506	-129.347
E2F3	-1.35951	-0.546307	0.00590687	-1.40827	1.3256	0.943978	-0.804779	-0.895312	-0.606276	-2.35902	0.540037	-2.72216	-1.97769	-1.32604	-5.25787	-1.24028	0.0525094	-1.41678	-6.42853	0.0819268	-4.76597	-0.185142	0.195261	0.207884	-0.898431	-2.10921	-0.107452	-1.79933	-0.0125361	-0.558519	-0.276758	-0.393591	-1.62518	-3.04927	0.60698	-0.689368	-2.78235	-0.892044	-4.7439	-1.20234	-5.76348	-2.25189	-6.50478	0.0839286	-0.357491	-1.53936	-0.562813	-1.10451	-1.52808
E2F4	12.1359	10.8359	11.0816	11.3724	12.5952	12.8213	9.80865	11.1679	11.0429	10.8406	9.81329	9.70336	12.8099	9.67033	11.707	11.9334	13.1681	11.1167	11.191	11.5286	10.5851	10.2991	9.97308	12.4401	10.9458	11.0777	10.1089	10.8364	12.5873	11.3566	11.4279	12.1662	12.985	9.85325	12.5491	9.75434	10.9249	11.1942	11.2402	10.2923	11.0089	11.5285	12.1087	11.5987	11.8808	12.3626	13.9036	15.9912	12.5837
E2F5	-13.0887	-8.9936	-11.0017	-10.1012	-7.47638	-4.98922	-7.33799	-10.7557	-11.136	-9.14169	-9.50713	-10.1465	-9.64482	-8.46899	-10.3355	-9.52624	-9.14722	-8.27744	-11.2137	-9.6661	-10.2724	-8.92802	-8.28049	-5.92258	-6.76766	-9.2909	-7.97665	-8.10591	-10.5534	-8.76634	-12.0218	-8.5512	-7.41086	-9.84872	-8.06433	-7.7859	-7.68547	-10.2512	-10.2947	-9.11525	-9.95424	-10.3264	-9.59481	-5.72777	-8.33406	-9.04798	-5.68756	-6.67738	-9.3851
E2F6	3.057	3.12143	3.15631	2.57657	2.28282	2.84204	2.62981	3.24887	3.1809	2.46028	2.42433	2.44908	2.61193	2.43913	2.97446	3.26397	3.75848	2.67225	2.63375	3.44404	2.59689	2.13551	2.28391	3.61269	3.23338	2.31146	2.41527	2.12089	3.15484	2.67783	3.79774	2.85856	4.18223	2.61887	4.24534	2.54361	2.60514	2.32915	2.74399	2.46663	2.97192	2.60221	2.9517	3.04727	3.1108	2.98872	3.28456	4.16355	2.99999
E2F8	2.0662	3.78704	0.820873	1.6351	4.2831	4.43745	2.03336	2.61757	2.92656	1.88028	1.20145	0.412712	4.498	0.607282	1.06357	3.06741	5.31264	2.20833	1.59144	2.87862	0.791634	1.2586	1.89066	5.49962	3.90942	0.483711	0.720012	1.38135	1.79608	1.63519	2.71817	2.79915	7.54747	1.1826	3.9168	1.13995	0.732846	2.11074	1.72019	1.22013	0.576718	1.97394	0.69136	3.46566	3.77873	5.78004	5.09936	6.993	4.08231
E4F1	3.11772	2.36835	3.11747	3.79772	3.52486	2.94473	2.59245	1.95839	2.55243	3.67531	2.73988	3.26084	2.93434	3.01677	2.89813	2.34893	3.63785	2.98223	4.19992	3.24825	3.56063	3.54041	2.29441	2.44921	2.26266	3.67224	3.68807	4.69324	3.10332	3.05145	1.72009	2.67095	2.0608	3.16973	4.07665	3.22088	4.14008	3.44848	3.40556	3.08843	3.60291	3.38643	4.00492	3.50478	3.09404	3.34709	2.29099	2.29737	3.05791
EDF1	-3.84071	-3.51425	-3.50225	-2.60727	-3.68166	-3.76682	-3.58738	-2.92667	-3.53128	-3.93978	-2.78588	-3.02846	-3.41544	-3.65544	-5.35345	-4.06431	-6.42477	-2.86529	-4.2813	-2.92653	-3.99501	-3.33796	-4.23128	-4.00972	-3.73315	-3.75802	-2.77418	-4.45608	-3.82271	-3.39047	-3.86891	-4.0198	-5.61668	-3.67478	-5.60901	-2.45787	-3.53893	-3.71993	-4.88422	-3.52165	-5.63159	-4.46602	-5.55143	-4.00735	-3.85217	-4.52484	-5.00314	-5.74464	-4.10646
EGR2	-9.74415	-8.22477	-8.65027	-8.39943	-9.60144	-7.51867	3.15574	-8.79864	-8.77358	-3.01001	-8.87189	-7.93625	-9.21496	1.4534	-8.20846	-9.32762	-8.86582	-9.03326	-7.88635	-9.19711	-0.969648	-6.73335	-6.77204	-7.32229	-7.13248	-0.593519	-7.5178	3.14377	-9.44588	-3.24056	-8.98527	-6.71415	-9.18123	-1.85729	-8.401	0.104988	4.29386	-8.16428	-5.47318	-8.23094	-4.12588	-8.13193	-5.08959	-8.32842	-8.32736	-4.53862	-8.1056	-9.0251	-8.61985
EGR3	-2.50424	-1.78058	-0.409519	0.428279	-2.47449	-1.38788	5.33079	0.0516678	-1.67642	2.87352	-0.298272	1.81632	-1.46297	4.83302	1.73459	-0.749687	-1.10606	-0.76717	1.96146	-0.889443	4.12031	2.7257	1.06995	-1.93493	-2.1081	3.78035	-0.353968	5.87956	-1.7998	2.62651	-2.13001	0.875032	-3.07521	3.34574	-2.43807	3.51414	6.43045	1.06309	3.29482	1.44514	2.71043	1.8686	2.57461	-2.77661	-0.0497858	0.97389	-2.04624	-3.35911	-0.0085543
ELF1	6.21449	5.43849	5.43235	5.23419	5.17082	5.54356	5.32838	5.65576	5.54818	5.44752	5.33059	5.3873	5.25473	5.36272	6.02155	5.78632	5.67774	5.70568	5.70357	5.42647	5.66504	5.14711	5.34315	6.3549	4.70737	5.41515	5.16297	5.12219	5.75601	5.4106	5.83755	5.73968	5.58877	5.53716	6.21246	5.38866	5.554	5.44441	6.00293	5.58682	6.18432	5.83569	6.18769	4.6057	5.73028	5.11353	5.88113	5.57078	5.64822
ELF2	26.7444	22.0188	21.32	21.5796	21.074	20.2629	20.7912	20.7611	21.6915	20.3657	20.65	20.5437	23.0799	21.8653	20.5368	22.7826	21.7782	20.4124	19.8084	22.1988	20.7002	20.1715	19.2115	21.54	21.3515	20.3859	20.4	22.0262	22.678	20.5326	23.8878	21.985	21.886	20.0905	21.8795	20.932	22.6068	21.0151	19.9416	19.9782	21.6768	20.7247	21.2233	20.8737	22.1587	24.1644	24.267	22.3015	22.5538
ELF3	-1.32544	-0.337204	-1.2473	-2.09335	0.122506	-0.474594	-1.60096	-0.284444	0.183807	-1.95269	-1.59804	-2.44157	-0.716388	-1.91292	-2.23087	0.257107	-1.10776	-0.244039	-2.20475	-0.89041	-2.30637	-1.05523	-0.974323	-0.269918	-0.786707	-1.94042	-0.347086	-1.9645	-0.862401	-1.08081	-0.915401	-0.14276	-0.314186	-1.78201	-1.02086	-2.02917	-2.06509	-1.08485	-2.0043	-1.43435	-2.21332	-1.36169	-2.3745	-2.29619	-0.484764	-1.49691	-1.79465	-1.64987	-0.594674
ELF4	9.17326	9.10719	9.28719	6.68588	8.29628	7.30767	7.35392	7.99248	9.32375	6.47239	6.96385	6.46227	8.19003	6.63694	6.79909	8.13092	8.49961	8.6267	6.92155	9.20528	6.89042	6.8359	7.1937	5.84516	8.6232	6.31845	6.53619	6.54876	8.39594	6.48069	9.72573	8.54975	8.33324	6.41361	7.37165	6.40209	6.01446	6.61389	6.93469	6.76237	6.69767	6.62138	6.74029	7.0868	7.82996	8.02036	9.04483	7.87592	7.51314
ELF5	-4.27338	-1.92267	-0.11915	1.06504	-3.48265	-2.0204	1.93367	0.721858	-1.66327	2.08069	0.392989	2.16845	-1.90781	1.65796	1.17328	-0.868845	-2.56621	-0.452623	1.18982	-0.853485	1.71599	4.1367	1.97829	-1.38955	-3.87	2.67158	1.5514	2.53559	-2.08148	2.88192	-2.8941	1.58543	-4.07229	1.76833	-3.74122	1.30344	2.84248	2.11306	2.81823	2.24462	0.768907	2.69736	0.784279	-4.86245	1.53485	0.396688	-4.47016	-4.97622	0.880741
ELK1	3.26425	2.47918	2.71041	2.80801	3.00689	2.96622	2.31509	2.57008	3.69916	2.66199	2.65362	2.80337	3.57938	2.28138	2.76421	3.53527	4.00334	3.08837	3.31859	3.1575	2.84488	3.10474	1.90898	2.73614	2.62064	2.63914	2.56816	3.22013	2.99044	2.80806	3.36923	2.78131	3.08655	2.49013	4.97129	2.51138	3.07888	3.00382	2.86898	2.66693	2.83385	3.10915	3.11344	4.5047	3.57022	3.68879	4.08745	3.50663	3.15184
ELK3	3.75927	4.55327	2.55423	2.60201	4.64705	3.14981	2.85871	3.77491	4.02606	1.66558	4.20867	2.93701	4.27755	2.22699	2.00714	3.61677	2.55185	3.16188	2.04474	3.73272	1.69715	2.23764	3.20391	2.79379	4.40999	2.01535	2.34326	1.4069	3.45153	3.21806	4.83407	3.22726	4.73806	2.7912	3.30252	3.40042	1.28434	3.50174	1.73594	3.83935	1.88566	2.98366	1.90937	7.54848	4.61538	3.46621	7.40508	3.70583	2.89954
ELK4	-20.1151	-18.7606	-18.4045	-19.7058	-17.991	-20.9523	-22.1458	-19.9833	-19.1514	-19.9161	-18.3719	-19.0462	-20.2262	-20.3707	-20.1921	-20.4139	-20.2401	-20.4086	-19.7575	-19.257	-20.3	-18.5006	-18.4125	-20.9208	-18.909	-19.5922	-19.7737	-21.0076	-19.4242	-20.1777	-18.8707	-19.2066	-20.1355	-19.8877	-20.5206	-20.66	-22.9239	-18.9284	-20.4224	-18.7657	-20.5786	-19.4429	-19.9874	-19.8209	-20.9331	-21.3786	-20.7722	-22.8809	-20.4847
EMX2	-2.77933	-1.91136	-3.11651	-1.25975	-3.84605	-3.75089	-1.62381	-3.17621	-4.0048	-1.01953	-1.64836	-0.310323	-4.24296	-0.414675	-0.179452	-3.94925	-2.96606	-3.02407	0.102452	-2.50912	-0.341277	-3.33424	-2.75981	-2.09641	-3.60471	-1.1312	-3.53395	-2.01378	-2.83698	-2.8938	-3.02064	-3.73291	-3.97804	-0.0950397	-3.11789	-0.682763	-1.69958	-2.12503	-1.37298	-1.01937	-0.165023	-2.47927	-0.579586	-2.73441	-3.33975	-3.57999	-3.96377	-3.65201	-3.30401
EN1	-0.0489727	-0.801122	-0.719507	0.133828	-1.88971	-1.57177	-1.52	-0.581311	-1.55559	-0.62038	-0.91488	-0.572516	-1.61007	-0.636255	0.190088	-1.17833	-0.139078	-1.00632	-0.266111	-0.16385	0.137838	-1.24666	-1.29485	-0.847418	-1.45992	-0.666404	-2.27259	-1.54421	-0.746848	-1.32759	0.0370784	-1.34214	-1.55125	0.226467	-0.29235	-0.846567	-1.54953	-0.892548	-0.445847	-0.319821	-0.161111	-0.863308	-0.837859	-0.647805	-1.21498	-1.23783	-1.63021	-1.95403	-1.47143
ENO1	12.2025	11.3508	10.7558	11.6499	12.1609	11.9553	10.8157	11.0452	11.1792	11.3457	10.9267	11.0496	12.9012	10.861	11.8184	11.5794	11.9842	11.9377	11.982	11.871	11.4245	9.59473	10.0351	11.2119	11.7839	11.2243	9.92053	10.692	12.3461	11.4432	12.0064	11.1148	12.6928	10.9188	11.419	11.0803	11.1751	11.1956	11.2333	11.001	10.7035	10.948	11.4855	12.8246	12.4367	12.1974	14.4162	15.7191	12.1716
EP300	2.67011	2.44008	3.20602	2.39836	3.64056	2.51692	2.49446	3.0294	2.81432	3.12487	2.35686	2.39758	3.03515	3.02206	3.68764	2.74142	3.67797	2.56743	3.15071	2.03246	3.24958	3.25801	3.50583	2.4792	2.36276	3.24738	2.8096	3.60391	3.06457	2.53127	2.36455	3.16387	2.53771	3.06639	2.77896	2.20405	2.66803	3.29965	3.00632	3.28534	3.64146	3.4451	3.3825	2.47491	2.55729	2.71505	2.74959	2.86282	3.15308
EPAS1	6.13804	5.62415	5.52242	5.28561	5.61453	4.81574	3.97047	5.45014	5.49371	4.26426	5.84278	5.17566	6.33342	4.2091	4.37165	5.40914	4.37778	4.99178	3.77606	5.56006	3.92001	4.26364	4.5206	4.49848	5.57226	4.32679	4.43068	3.74611	5.76136	4.62087	6.44791	4.62489	5.08797	4.25337	4.12438	4.29874	3.16318	5.1168	3.39756	5.49092	3.89031	4.89893	3.75861	7.68242	5.23832	4.6026	6.4012	4.78646	4.90868
ERCC6	8.99536	7.23836	8.06207	7.81983	7.29126	7.01952	7.87045	7.98432	7.87484	7.85705	7.582	8.29201	7.64909	8.21329	9.83612	7.61513	8.80366	7.53831	9.49776	7.44249	9.35196	8.00047	8.23204	8.2208	6.53052	8.48438	7.97444	8.22557	8.26733	7.94638	8.36962	7.82715	7.70428	8.5133	8.73517	7.80415	8.11389	8.39374	9.40822	7.86939	10.1181	8.91938	10.4762	6.75164	7.53871	8.04236	7.62876	6.61716	8.10614
ERF	4.72038	3.68395	3.99386	3.05716	3.66868	2.25618	2.47802	2.96567	3.45435	2.71393	2.84137	2.88446	3.45274	2.72236	2.67746	3.14852	3.50634	3.35999	3.2366	3.64208	3.08543	2.75069	2.36601	1.92394	3.77323	2.68219	2.75834	2.88849	3.56878	2.34032	4.48053	3.21304	2.84856	2.80119	3.36212	2.66478	2.41682	2.95943	2.71393	2.78628	3.02022	2.72169	2.88491	4.25944	3.3373	2.84257	3.52887	3.11961	2.98305
ERG	3.79527	4.64628	3.31245	3.69157	3.72387	3.00584	2.60111	3.32701	3.18186	2.75412	4.63133	3.71194	3.47868	2.25788	2.42957	1.8033	2.69495	3.09859	1.85514	3.9442	1.80617	2.40117	3.32308	2.62418	3.51365	2.62077	2.10733	1.11845	3.39805	2.95596	4.07363	2.74863	3.21769	2.73488	2.88222	3.31376	0.89266	3.49585	1.40565	4.6469	1.93167	3.17377	1.53235	5.26951	3.92476	3.00491	4.22585	3.43959	2.84769
ESRRA	3.24458	2.50923	2.91437	3.08935	3.33918	3.34352	2.87997	2.28507	3.3798	2.785	2.69616	2.68478	3.572	2.57303	1.61851	3.20584	2.69822	3.41705	2.63008	3.10775	2.47957	3.17764	2.00909	2.45172	3.18125	2.8553	3.24551	3.88918	3.23006	3.13719	2.5471	2.74305	2.42032	2.09381	2.76626	3.08782	4.11184	3.27134	2.54557	2.43707	1.79311	2.87908	2.21751	3.04864	3.72749	3.12936	2.86834	3.16498	3.33196
ESRRG	-9.98247	-7.62561	-10.6098	-5.17575	-10.5433	-9.99578	-7.43773	-10.4531	-10.2264	-6.23721	-7.7214	-8.73875	-10.3852	-5.36899	-4.2074	-10.1284	-8.86586	-9.76602	-5.74477	-9.18245	-3.32127	-9.57231	-7.73241	-7.24766	-10.0748	-4.70658	-8.48769	-7.71365	-9.8584	-9.35595	-9.85031	-8.26621	-10.1233	-3.3501	-9.14842	-4.13018	-7.12914	-9.10133	-6.34446	-6.86906	-4.50459	-9.70734	-7.55397	-9.44526	-9.20492	-9.83496	-7.88112	-9.82868	-9.8979
ETS1	2.93926	4.03869	2.90673	1.64181	3.76756	3.49472	1.81178	2.82337	3.67095	1.46112	3.82708	2.0545	3.20596	1.44121	0.47897	2.83892	1.25594	3.62958	0.820225	3.41244	0.434177	2.2152	3.51924	2.93478	4.51768	1.11099	3.33959	-0.032139	2.84693	2.2876	3.31329	2.8616	2.80815	1.14732	2.27299	2.39495	0.0274688	1.66742	0.3055	2.0372	0.487986	1.10764	0.685291	5.43069	2.56465	2.34796	5.18715	2.94995	1.79665
ETV1	0.168859	0.524144	-0.802769	0.927805	-0.412966	0.00956444	0.206598	-0.0721678	-0.165517	0.229517	1.07752	0.555454	-1.15395	0.771609	0.7513	-1.22841	0.0725876	-0.248601	0.769299	0.313022	0.953086	-0.42998	0.112844	0.844952	0.533734	0.58569	-0.409416	-0.491284	-0.294307	-0.212932	0.582665	-0.421218	-0.835702	1.40881	0.19987	1.20077	-0.260187	0.100414	0.114702	0.753279	0.646838	-0.594532	0.00954689	3.15593	-0.0969298	-0.255042	2.30907	-0.193715	-1.02885
ETV3	3.56587	2.56641	3.24393	3.20109	2.11735	1.35232	2.74516	2.92081	2.67074	3.18022	2.55668	3.44194	2.96736	3.11143	4.23874	2.47208	3.00284	3.0518	4.34248	2.75755	4.16033	2.90267	2.64782	3.17883	1.95247	3.41019	2.47931	3.11271	2.86686	2.80676	3.22897	2.58051	2.20614	3.8885	2.71399	2.66857	3.04621	2.96495	3.99525	3.11431	4.60428	3.2494	4.46553	1.24477	2.46662	2.82255	1.52691	1.73235	3.07679
ETV4	5.09911	4.78193	4.53641	4.21628	5.49566	5.13095	5.67679	5.41228	5.3299	4.07863	4.34937	3.57015	5.95846	5.16678	3.15301	6.27637	3.44087	4.54766	3.12336	4.96448	4.0186	4.88378	4.28359	4.73786	5.62173	4.36066	4.71373	5.70175	5.07647	4.98417	5.15467	4.8874	5.28803	3.98482	3.35689	4.88423	6.04714	5.23477	3.84135	4.26952	3.07769	4.88705	3.05705	4.97299	5.42492	4.51067	6.75212	5.19313	5.25809
ETV5	-0.202473	1.33522	0.133594	0.921521	-0.127493	0.219605	0.858253	-0.534589	0.261588	0.830859	1.81674	1.60548	-0.616692	1.32605	0.949029	-0.841055	-0.442038	0.379582	1.19469	0.534167	1.06909	-0.192551	0.394471	0.530597	1.05383	0.545645	-0.250669	-0.120024	-0.515873	0.221002	0.702951	-0.559685	-0.900762	1.68671	-0.479555	1.90779	0.130434	0.131812	0.15923	1.17454	0.908962	-0.591764	0.590929	4.65238	0.000971612	-0.0853517	3.0109	-0.132784	-0.838522
ETV6	-1.54744	-1.46292	-0.280894	-2.25607	0.967463	0.0806412	-0.690763	-2.23001	-1.76475	-0.920124	-1.20687	-2.45601	-1.29418	-1.17872	-1.65026	0.737815	0.0645149	0.516423	-3.36783	-1.85331	-1.77039	-0.509412	0.661602	-1.28145	1.11858	-1.88315	0.919752	0.0116641	-1.97608	-2.32567	-2.11985	-1.17613	-1.70188	-2.29873	-1.5119	-2.36015	-0.890182	-2.23402	-2.98459	-0.725268	-2.52051	-2.19221	-3.12619	-0.93011	-1.73174	-2.30163	-0.144938	0.344882	-1.30488
ETV7	0.274537	1.3785	2.59866	-0.215867	2.14575	2.50851	0.10401	-0.877736	1.11299	0.415054	0.833084	-0.167773	0.633663	-0.617708	-0.382073	1.578	-0.0321473	1.52098	-0.504667	0.573972	-0.614663	0.419905	1.69745	1.26849	1.79486	-0.00938595	2.41499	-0.920086	-0.116698	-0.107583	-0.991407	1.11745	1.76536	-0.548621	1.37291	-0.653721	-1.15444	-1.15	-0.622221	-0.961054	-0.744134	-1.12758	-0.417842	0.257502	-1.09515	-0.0528633	0.35144	0.980287	-0.119909
EWSR1	7.4523	8.00197	7.46117	7.71482	7.60969	7.24614	7.00947	7.35297	6.73996	7.86687	7.60431	7.32579	7.2803	7.51984	7.90525	7.261	8.39376	7.66813	7.86847	7.54864	7.51627	6.33282	7.00943	8.19946	7.01315	7.94926	6.74225	6.97971	7.62244	7.49914	7.21711	7.37672	8.1807	7.46739	7.4591	7.55986	7.21861	7.77761	7.59811	7.64831	7.89076	7.60977	8.17488	7.5614	7.07606	7.09431	7.42933	9.44172	7.98538
FLI1	-2.77394	0.0672645	-1.14138	-1.0315	-0.798624	-0.790896	-1.08048	-2.23263	-1.96017	-0.588538	0.802716	-0.408427	-2.58783	-1.3216	-1.96117	-2.61758	-3.17848	-0.118606	-1.89704	-1.67708	-2.04452	-1.48982	0.282171	-0.575239	-0.285319	-1.4107	-0.206246	-3.16998	-1.62417	-1.13219	-2.97397	-1.58607	-2.61405	-1.16606	-2.21542	-0.357759	-3.05064	-2.01168	-2.65915	-0.894728	-2.14522	-2.87014	-2.03551	0.591513	-2.84291	-2.30215	-2.06983	-2.02849	-2.65549
FMNL2	9.38785	10.8963	11.5558	8.12012	10.2674	12.3037	8.41259	9.29716	10.9003	8.12723	8.78741	7.54684	8.69821	7.62361	7.74526	10.7969	7.35829	10.1371	8.29194	9.76702	7.07034	8.79348	9.82639	7.62415	10.1633	8.08572	11.3682	7.04992	9.31696	9.17854	9.10757	11.293	11.5416	7.82012	10.145	7.52462	6.53846	7.94317	7.75452	7.52371	7.92745	8.43279	8.2676	8.6808	10.7905	8.29977	9.99834	8.76839	9.27885
FOSL1	6.38502	5.21656	5.48265	3.5857	7.47923	7.73868	3.21814	6.76536	6.07125	3.5709	4.60149	2.30355	6.84453	3.54637	1.3888	7.92178	2.59713	4.20636	1.02223	6.21305	2.07786	4.15598	3.70534	2.73797	6.07875	3.10601	5.03088	2.88782	6.74345	4.26415	6.35049	5.99198	8.02094	1.63576	4.10401	3.17083	3.118	5.69118	2.55027	4.25736	1.08835	5.2745	1.63798	4.11645	6.02042	4.44151	7.27827	7.8269	5.90233
FOSL2	6.42479	4.0646	5.12566	5.45074	4.36388	3.95598	4.10372	5.44512	4.84628	4.90124	4.25624	5.00311	4.6805	4.88093	5.5226	5.30079	5.70271	4.98543	5.46342	5.52489	5.48947	5.0242	4.48727	3.88204	3.80382	4.86392	4.08004	4.87316	5.41432	4.71766	6.28825	4.56099	4.50909	4.76165	5.61893	4.47861	4.77169	5.3392	5.43357	5.38615	5.82067	5.50652	5.42353	3.89705	4.28341	4.79612	3.04692	3.91317	4.837
FOXA1	-13.6716	15.0249	-120.804	129.918	-9.62729	-12.126	-99.5804	41.1453	22.2068	-20.7754	23.9199	-111.3	26.5161	-3.71827	21.5642	17.113	-16.3558	-71.5574	-54.9586	1.64547	110.704	-51.4624	-34.1442	135.488	13.3264	67.0545	21.3329	-107.31	-61.0991	-28.8734	53.8004	66.6855	87.4174	142	89.2408	97.9242	-94.8069	-51.9675	-4.82854	33.5349	-15.8989	-54.3607	-173.44	-60.9291	95.5028	6.03053	-8.83828	41.3043	-55.9164
FOXE1	4.824	4.91014	4.37022	4.36725	5.69101	3.69421	2.76984	6.77684	6.65562	3.12413	4.54746	3.37936	6.47949	2.95989	1.22781	6.71766	2.70082	4.40283	1.48839	6.76882	1.34744	5.31319	4.55373	1.49087	4.19465	2.9628	5.0794	3.60959	5.62098	4.33167	6.58681	4.86572	3.13848	2.40746	3.0053	3.35497	2.98763	6.31604	2.7601	4.61569	0.678623	5.56595	0.875007	0.0462496	5.03335	4.44681	1.09289	2.15533	5.12781
FOXF2	2.69901	1.88221	1.09827	-0.140954	1.477	1.16964	-0.0728267	1.108	1.76603	-0.972573	1.34734	0.30343	1.48741	-0.932975	-0.987752	0.983346	1.60282	1.00357	-0.473211	2.29865	-1.05337	0.485778	-0.0949801	-0.883356	3.08999	-1.22696	-0.65205	-1.01835	1.33238	-0.0982414	3.20917	0.529314	1.58623	-0.774888	0.873456	0.120287	-1.59777	0.939909	-0.943687	1.32974	-0.714632	0.593362	-0.840451	4.92404	1.48914	1.02112	2.07882	1.13549	0.47226
FOXI1	-5.86952	-4.48202	-6.09027	-2.76814	-6.10509	-5.67035	-4.84032	-5.93392	-5.93903	-4.033	-4.30203	-5.31594	-6.09263	-3.46428	-2.64949	-5.84757	-4.92719	-5.78134	-3.64737	-5.38302	-1.90662	-5.82625	-4.62433	-3.74976	-5.6323	-2.7628	-5.53001	-5.11625	-5.8187	-5.76896	-5.70426	-4.81157	-5.68165	-1.60989	-4.86964	-2.94407	-4.97164	-5.8081	-4.07216	-4.0283	-3.17471	-5.92019	-5.14954	-5.17058	-5.22701	-5.7252	-4.22909	-5.33464	-5.85316
FOXJ1	-7.86772	-7.73152	-6.69687	-5.76973	-9.83936	-6.79698	-6.33337	-7.42845	-8.56684	-5.53857	-8.4724	-5.99651	-8.26912	-5.61389	-4.81748	-7.29764	-4.41964	-7.49584	-4.41578	-7.34417	-5.36232	-7.06288	-7.53609	-6.47097	-8.14155	-5.39263	-7.36441	-5.0748	-7.31864	-5.74281	-7.61116	-6.78338	-6.686	-5.52813	-3.34368	-5.15411	-4.58015	-7.31379	-4.34342	-6.52924	-4.55318	-6.68144	-4.4485	-8.13628	-5.11356	-6.14845	-6.94197	-6.43466	-7.38656
FOXJ2	3.2421	2.70263	3.17941	2.61905	3.72765	2.78359	2.86447	3.14952	3.13892	3.52303	2.63345	2.80287	3.17972	3.61802	4.07719	2.93336	3.68655	2.88617	4.09477	2.46798	3.986	3.10067	3.38614	2.72228	2.54774	3.54665	2.80094	3.8307	3.12168	2.59748	2.89822	3.06153	2.93657	3.73285	3.10202	2.61034	3.17269	3.21011	3.56631	3.18587	4.30956	3.28959	3.97048	2.86408	2.6842	3.05893	2.65443	2.88865	3.28303
FOXJ3	5.31125	5.17313	5.01482	5.06946	4.92735	5.52045	5.16357	5.36509	5.01777	5.41306	5.09752	5.23228	5.34085	5.12473	5.92158	5.16766	6.88111	5.19163	5.58306	5.28219	5.33269	5.14724	5.30319	6.01912	4.98228	5.29464	5.08241	5.26459	5.32276	5.21024	5.35703	5.35686	5.94594	5.3611	6.96782	4.95173	5.1492	5.09514	5.67346	5.10287	5.74893	5.27755	5.75484	4.75036	5.31678	5.75764	5.20862	6.11453	5.49398
FOXK2	4.33974	3.52211	3.70181	3.18483	3.84844	3.07592	2.557	3.67232	3.29116	2.72182	2.98169	2.83475	3.98183	2.4966	2.55719	3.60247	3.2343	3.44451	2.88251	3.56698	2.76218	2.97426	2.73437	2.48874	3.71127	2.80739	3.17158	2.98144	3.97171	2.81945	4.13443	3.33372	2.72729	2.38563	3.19611	2.58719	2.69623	3.10121	2.60305	2.74755	2.60603	3.09583	2.63053	2.686	3.29804	2.81497	3.30918	3.45089	3.47369
FOXL1	-6.39242	-4.91136	-7.86683	-11.4639	-6.34051	-4.04256	-9.43068	-12.572	-9.00045	-12.5615	-10.2744	-13.6031	-9.16341	-11.25	-12.9298	-11.1254	-6.89847	-8.31316	-13.8355	-9.35688	-12.5244	-16.2128	-11.9189	-3.86107	-2.65682	-12.8579	-9.53663	-12.8168	-6.32193	-13.4588	-8.92373	-10.63	0.694371	-12.1965	-2.44845	-10.4337	-12.8237	-14.7984	-16.0649	-14.4086	-12.0845	-14.6863	-13.2408	3.08268	-11.3322	-9.74196	1.31536	2.6844	-10.6876
FOXM1	-0.0485459	0.998995	-0.898232	-0.600367	1.88642	2.20342	-0.4159	0.571754	1.0743	-0.571307	-1.22326	-1.72214	2.22934	-1.61522	-1.24937	1.46921	1.93055	0.300627	-0.699501	0.854805	-1.23787	-0.526928	-0.30532	1.39984	1.31725	-1.35619	-0.605971	-0.583401	-0.0282596	-0.337613	0.668825	0.800675	3.8073	-1.34433	1.37535	-1.26248	-0.986851	-0.00588423	-0.236232	-1.23701	-1.54719	0.0336874	-1.16744	0.154998	1.542	2.48312	2.09429	4.03073	1.74741
FOXN1	3.63097	2.37946	3.53885	4.15524	3.20231	1.56922	2.89225	3.89241	3.77267	4.07025	3.30766	4.18952	3.89206	3.3959	4.70954	4.04786	3.4037	3.24497	4.86456	3.65128	4.56536	4.43712	3.56427	2.44519	1.22771	4.19919	3.35946	4.15696	3.56117	3.87034	3.78596	3.18586	1.63353	3.9061	2.89412	3.00904	3.71844	4.68225	4.72166	4.1845	4.64434	4.70759	4.73225	-0.43072	3.05633	3.24822	-0.0100519	0.567454	4.08674
FOXP1	0.82852	1.85353	0.869126	1.59128	1.42695	0.777141	0.988462	1.15581	0.887517	1.22649	1.64518	1.26885	1.29401	0.97538	1.36169	0.418377	0.966906	1.1515	1.18897	1.13674	1.11653	0.685051	1.42402	0.974672	1.36495	1.10533	1.0517	0.783308	1.36461	1.06385	1.03558	1.04862	1.33019	1.33745	1.62376	1.42571	0.583338	1.26148	1.03452	1.85975	1.33547	1.25349	1.23469	2.3924	1.38149	0.912358	2.15952	1.20221	1.20848
FOXP3	-4.36061	-2.3939	-2.51472	-4.57371	-1.84178	-2.89204	-4.19518	-4.18277	-3.57886	-3.60738	-2.53818	-4.12344	-3.38802	-4.30539	-6.36768	-3.28374	-4.23225	-2.07619	-5.3609	-3.1825	-5.6969	-3.23689	-1.74912	-3.31833	-1.88682	-4.35839	-1.19615	-4.99036	-3.0886	-3.47222	-4.99524	-2.75113	-3.60428	-5.42575	-3.58764	-3.6628	-5.47264	-4.16987	-5.31458	-4.63278	-6.05961	-4.82323	-4.97143	-3.86974	-5.07544	-4.08088	-4.48606	-3.30564	-3.61912
FUBP1	-5.66544	-5.06068	-6.16769	-9.18632	-5.66405	-6.06589	-6.12184	-7.31112	-5.2973	-9.39909	-8.00316	-9.76069	-5.84454	-6.91588	-9.0671	-5.79566	-7.98387	-7.32581	-10.3389	-7.68182	-8.71756	-8.65846	-7.16058	-6.24775	-3.43864	-8.65483	-7.1256	-8.04477	-6.39163	-8.80986	-5.13199	-7.02504	-5.53191	-8.17638	-6.97934	-8.24465	-8.6306	-8.60542	-10.0773	-8.96959	-9.17236	-8.76142	-9.48365	-6.23521	-7.46997	-7.74522	-4.53524	-4.92162	-7.3147
FUBP3	5.11737	4.68286	4.77696	4.25312	4.22273	4.61689	4.0404	4.36647	4.93855	4.0884	3.96025	3.95606	4.46034	3.90369	4.43685	4.9065	5.39495	4.03539	4.2381	4.67559	4.17462	3.77749	4.0183	4.73314	4.4993	3.97105	3.9192	3.84248	4.32272	4.09495	5.32001	4.2378	5.39697	3.94902	5.34196	3.8279	3.96123	3.88663	4.1429	4.06728	4.40295	4.05374	4.32033	4.41282	4.16587	4.70635	4.38607	5.802	4.40149
GAS7	-3.35751	2.92331	4.39782	10.7073	-1.9554	3.85022	11.1654	8.06863	-0.0944023	12.3576	5.75812	12.9872	1.34985	10.0043	12.6457	2.58138	4.48471	5.44992	14.3758	7.96503	13.0064	14.3905	9.76798	3.43238	-1.26868	11.0248	3.22307	12.1321	0.778908	13.6969	-0.336226	10.5484	2.86445	12.3013	0.857548	9.6197	13.2092	9.28528	17.0308	12.5196	11.4779	12.4843	12.9519	-0.510467	9.54159	11.8807	-0.0910091	1.69967	7.8791
GATA2	-2.28504	-0.814927	-2.36152	-1.21868	-2.54303	-2.80831	-1.14374	-2.10645	-2.59374	-1.33059	-0.615602	-0.405238	-2.19482	-1.09212	-1.39153	-2.79879	-3.22002	-0.60694	-1.28395	-1.57311	-1.46453	-2.33182	-1.71147	-1.7219	-2.58232	-2.21722	-1.46385	-2.98067	-1.85734	-1.56554	-2.13033	-2.46363	-3.35495	-1.18942	-2.96488	-1.06349	-2.49672	-1.00124	-2.33043	-0.658118	-1.24049	-2.16294	-1.7613	-3.05944	-3.18231	-1.91403	-3.31407	-3.14299	-2.58706
GATA3	11.423	9.39901	9.17868	2.28325	11.2599	7.35734	12.4272	6.58279	9.41044	3.93219	7.07048	7.51579	10.434	7.00733	13.7666	4.55487	7.35717	11.9132	16.4141	14.1614	12.6555	8.4056	4.1331	-1.91879	8.77153	8.18922	-1.27747	7.23178	11.1372	7.48108	13.1825	10.6913	8.40347	10.0446	4.26397	3.47176	5.17307	9.25761	15.4425	11.1336	17.0551	9.15882	17.7141	19.6235	12.7052	8.72977	18.7701	9.30407	10.8286
GATA6	-3.30435	-2.30061	-3.5747	-2.78448	-3.34	-2.4947	2.10103	-3.22712	-3.24397	-0.879875	-2.76666	-3.00137	-3.93323	1.05752	-2.76072	-3.59894	-2.58444	-3.18105	-2.87135	-3.0771	0.134764	-3.03843	-2.56915	-1.7558	-2.30227	0.147487	-2.8472	1.80046	-3.37979	-0.953437	-2.88548	-2.7332	-2.47632	-0.00374062	-2.55164	0.949916	2.64096	-3.09282	-2.19877	-2.88677	-1.2133	-3.30399	-1.8749	-1.30119	-2.8713	-1.48642	-1.70567	-2.42896	-3.55005
GATAD1	-8.36418	-6.55909	-9.64553	-12.9138	-10.3741	-6.43208	-11.6688	-14.3144	-11.1891	-12.812	-11.7628	-13.1736	-11.859	-11.401	-11.3863	-13.2658	-8.33784	-10.1504	-11.675	-10.9023	-12.0107	-14.4131	-12.6156	-7.21375	-6.97059	-12.1516	-11.9326	-13.1584	-10.4148	-13.7375	-9.67022	-12.0779	-4.02897	-11.1528	-5.89443	-11.419	-13.4195	-13.9593	-13.7544	-13.7825	-10.8547	-13.9877	-11.3278	-0.892869	-12.0247	-10.6735	-2.10584	-2.59641	-12.6151
GATAD2A	4.86145	4.22507	4.70167	5.21615	5.26307	5.05106	4.05002	4.68872	4.96104	4.80922	4.72578	4.93357	5.01237	4.33933	4.63652	4.82738	5.09709	4.63098	5.07405	5.29237	4.80668	5.10905	4.65346	4.16665	3.81005	4.87645	5.05691	5.03275	4.93069	4.9411	3.87378	4.82111	3.84168	4.43954	4.8217	4.49506	4.69656	5.26762	4.77038	5.19831	4.74889	5.14622	4.85734	4.96022	4.60345	4.8428	4.50361	4.38738	5.01134
GLI2	-5.50194	-3.11683	-6.36544	-4.11406	-6.37263	-5.76735	-2.93893	-6.34625	-5.9336	-3.17267	-5.39223	-3.63494	-6.48381	-1.22467	-1.87117	-6.3254	-4.49414	-6.38045	-1.9862	-5.81653	-2.13662	-6.44302	-5.79194	-5.07022	-6.34153	-2.57603	-6.2853	-2.18388	-5.92144	-5.80881	-5.63446	-6.28857	-5.35818	-0.962374	-4.48481	-2.45822	-2.0615	-5.77707	-3.25132	-3.81728	-1.45242	-5.26387	-2.12181	-4.60157	-5.9835	-5.51512	-6.07648	-5.84868	-5.84743
GLI3	3.61555	2.7545	3.30747	2.22889	4.08177	2.06247	2.45053	2.60672	3.11105	3.12616	2.4517	2.56872	3.42214	3.15365	3.46725	2.6132	4.36511	2.28822	3.08654	1.92019	3.35162	3.04379	3.0766	1.85642	2.91707	3.06503	2.83033	3.82001	2.94458	1.96635	2.67285	3.00527	1.83497	3.38354	2.67769	2.07603	2.35441	3.29453	2.59201	3.75158	3.79099	3.18107	3.09078	3.32968	2.73556	2.6232	2.77478	2.57376	3.13117
GTF2IRD1	3.33668	3.46955	3.398	3.3499	4.07128	3.17514	2.37719	3.55882	3.54301	3.07534	3.0758	3.08496	3.63881	2.77718	3.15375	3.5155	4.39574	2.93557	3.51758	3.60981	3.30155	3.05594	2.91272	2.67957	3.07365	3.02347	3.11101	3.28807	3.83048	2.88789	3.78933	3.20635	3.5999	2.8604	5.03596	2.62087	2.69007	3.38812	3.056	3.47336	3.43419	3.21003	3.39601	3.83065	2.69499	3.12773	3.18245	2.80032	3.06395
HAND2	-2.04949	-2.087	-2.1226	-1.50031	-2.15225	-2.26599	-2.06941	-1.87807	-2.31381	-2.10906	-1.42871	-1.23979	-2.20236	-1.6206	-1.28341	-2.19742	-1.82469	-1.85029	-1.38786	-1.7603	-1.52926	-2.20738	-2.26271	-1.54798	-2.25559	-1.83948	-2.19079	-1.74149	-1.78018	-2.1957	-2.02736	-2.24	-1.97628	-1.31963	-1.52928	-1.5876	-1.84776	-1.83061	-1.66476	-1.56546	-1.46502	-1.88841	-1.56061	-1.7131	-1.76443	-2.10103	-2.217	-2.07113	-2.04046
HBP1	7.74145	7.29252	7.04163	7.43161	6.3587	7.62132	8.22351	7.5573	7.74795	7.82334	7.00343	7.68751	6.55102	7.81709	8.65299	7.59238	8.50944	6.89958	8.58058	7.61744	8.62617	7.67291	7.55497	7.72882	6.74024	8.10568	6.54265	8.07025	7.60906	7.97908	8.33213	7.54814	8.02991	8.31129	8.39503	7.80573	8.46901	7.63699	9.30325	7.62296	9.01153	8.53995	9.41398	7.72613	7.7136	7.91759	7.47613	7.4325	7.7392
HCFC1	4.04583	3.75509	4.52133	3.7006	5.61738	4.38215	3.31022	3.34544	4.24495	4.19664	3.44456	3.27792	4.59056	3.53672	3.96256	4.02652	5.65806	3.77495	4.15119	3.8367	3.97794	4.22813	4.1943	3.88255	3.86129	4.20539	4.24906	4.84513	4.44104	3.60398	3.16206	4.31379	3.83322	3.62318	4.58056	3.24894	3.60303	4.55293	3.735	4.0798	4.07767	4.48663	4.0709	4.47789	4.17343	4.18801	4.2864	4.74989	4.52194
HCLS1	-2.34354	-0.773452	-1.20361	-2.47648	-0.410418	-0.0749353	-2.18299	-1.6784	-1.27826	-1.65093	-0.49752	-2.19602	-2.4603	-2.51913	-3.85885	-2.02111	-3.45794	0.0697709	-3.3089	-2.04418	-3.71095	-1.2566	0.0103746	-0.975563	-0.158312	-2.72116	0.186606	-3.96073	-1.70886	-1.73808	-2.65765	-1.30491	-1.88748	-2.81131	-2.04509	-1.97372	-3.98046	-3.05137	-3.72777	-2.95823	-3.63546	-3.59797	-3.20299	-0.927809	-3.27927	-2.61653	-1.72129	-1.88056	-2.81132
HES1	1.93489	1.61577	2.12974	2.59349	2.09036	1.96401	2.68429	0.903346	1.6711	2.73557	1.869	1.92229	1.79759	3.34431	2.94483	1.52822	2.72762	2.19886	3.91788	2.20953	3.45834	2.46234	1.43526	1.57582	1.51976	3.3624	2.44946	3.77592	1.61441	2.05938	1.36999	1.70931	1.03409	2.90285	3.15789	3.04264	4.12834	1.91481	2.80297	2.41996	3.76013	2.11647	3.97087	2.3592	2.09174	2.67682	1.38058	0.738622	1.71604
HES2	2.51387	2.89176	3.10131	2.80283	2.9013	3.2519	2.14984	3.37588	3.86697	2.16401	2.63069	2.50969	3.0786	2.04501	2.22338	3.53637	3.82448	2.94506	2.26411	3.44959	2.22566	3.22354	2.83973	3.39976	2.19767	2.54769	2.96507	2.49545	3.47303	3.03037	3.10549	2.86122	2.94155	1.95526	4.00049	2.09114	2.35657	3.41856	2.45026	3.01875	2.04619	3.48499	2.17957	0.386863	3.20757	3.39523	1.51106	2.08362	3.51778
HEY1	1.10786	1.39785	-0.339192	2.14406	1.72434	0.471695	0.585937	1.30567	1.82805	1.7874	2.41115	1.53958	0.819086	1.92056	1.66009	1.14814	1.27158	0.701987	2.06464	2.58106	1.54705	1.37009	1.40852	0.582748	2.12303	1.80406	0.35845	0.70428	0.894237	1.3678	2.73949	0.711214	0.748535	2.02745	2.04257	1.95084	0.586089	2.85361	1.42173	2.57973	1.30058	1.77489	1.05912	1.90869	2.49316	1.01204	1.2885	0.796698	0.630897
HEY2	-2.70372	-1.79958	-3.25909	-2.40695	-2.78243	-2.76249	-2.27784	-2.58008	-2.85408	-2.57094	-2.04438	-2.36807	-3.04285	-2.10648	-2.6913	-4.04259	-2.8551	-3.32382	-2.91242	-2.41475	-2.74516	-3.10391	-2.54458	-2.71146	-1.91396	-2.51044	-3.37107	-2.78174	-2.97974	-2.69792	-2.96769	-3.07816	-3.4603	-2.20916	-2.44268	-1.74485	-2.67587	-2.00789	-2.65473	-1.94554	-2.61142	-2.42331	-2.91282	-0.996925	-2.85883	-3.00577	-2.98206	-2.39938	-3.30369
HEYL	-0.917768	-0.398111	-1.30365	-0.775207	-0.814455	-0.980841	-1.03981	-1.16142	-1.18567	-1.00461	-0.185972	-0.493883	-1.12356	-1.11563	-1.09657	-1.90894	-0.60785	-1.14792	-1.32267	-0.75038	-1.37254	-1.01099	-0.738417	-1.29026	-0.484378	-1.19424	-1.70177	-1.35554	-1.14412	-0.982928	-1.03857	-1.3926	-1.2385	-1.20987	-0.43122	-0.745233	-1.64406	-0.646483	-1.50999	-0.255232	-1.36907	-0.843961	-1.42346	0.220059	-0.352071	-0.795522	-0.651051	-0.655704	-1.38496
HHEX	-1.42941	-0.599257	-0.811643	-0.727433	-0.87528	-1.14872	-1.12109	-1.27302	-1.39516	-0.770755	-0.294694	-0.518524	-1.56753	-0.933173	-0.925466	-1.59715	-1.54268	-0.616204	-0.916286	-1.03216	-0.857292	-0.666398	-0.587703	-0.989948	-1.00001	-0.891518	-0.567655	-1.48395	-1.00298	-0.946267	-1.42552	-1.01269	-1.48514	-0.986722	-0.966589	-0.885166	-1.6072	-1.12504	-1.35233	-0.704205	-0.876525	-1.36727	-0.783077	-1.04895	-1.34059	-1.28701	-1.65028	-1.27609	-1.35723
HIC1	0.743345	1.40976	0.527441	0.978197	0.919422	0.702359	0.761537	0.467388	0.352169	1.06554	1.7256	1.59173	0.497476	1.09413	0.754548	-0.300553	0.767678	0.558822	1.03964	1.05055	0.825067	0.598037	0.930526	0.615096	1.30267	0.870175	0.673729	0.493315	0.510818	0.63267	0.447783	0.309499	0.361055	1.25879	0.862043	1.66146	0.509537	1.10134	0.54629	1.65749	0.994818	0.796676	0.790291	3.0904	1.06626	0.607283	1.48859	0.616622	0.133527
HIF1A	8.26067	7.9353	6.8519	5.64893	7.68006	8.69609	5.03472	7.93032	9.00497	3.99762	7.13644	5.38373	7.99357	4.4565	3.89529	8.28174	4.28087	7.01264	4.18727	8.60006	3.6975	5.87478	5.74669	4.29781	7.46362	4.36865	7.33001	3.98767	7.89578	6.88449	8.94953	8.28409	10.0309	4.16226	6.28887	5.59654	3.65076	6.8188	4.12852	6.36304	3.67599	7.04184	3.99375	5.90426	8.09614	6.98295	8.0303	6.64094	7.98263
HIVEP1	-10.8801	-10.2712	-11.1687	-11.7781	-11.0719	-11.029	-11.866	-11.0071	-10.6555	-11.3944	-11.0575	-11.377	-11.6273	-11.3326	-11.3273	-11.6827	-11.8796	-11.348	-11.3704	-10.8591	-11.4736	-11.6513	-10.8738	-11.2965	-10.6487	-11.4644	-11.6582	-12.6018	-11.3388	-12.0264	-10.7002	-11.0839	-10.6119	-10.9729	-11.3759	-11.402	-12.9263	-11.4779	-11.4696	-11.3632	-11.3687	-11.9346	-11.4154	-10.0088	-12.2698	-11.9388	-11.4316	-12.2191	-11.9706
HIVEP3	-4.77161	-5.66329	-4.24497	-5.54906	-3.03735	-4.86958	-5.4683	-5.18038	-5.08941	-4.67464	-5.44617	-5.77072	-4.10042	-5.42798	-3.62386	-4.5411	-3.15819	-4.95114	-4.84239	-5.81616	-4.385	-3.76802	-3.75834	-5.43024	-4.83635	-4.49874	-4.11838	-3.36321	-4.34257	-5.21212	-5.13422	-4.2332	-4.07538	-4.81154	-4.58931	-6.69337	-5.16044	-4.11358	-4.47884	-4.19707	-3.58114	-3.77467	-3.95979	-5.14766	-4.83614	-4.97914	-4.11219	-4.09007	-4.055
HLF	-4.61282	-5.06095	-5.51076	-3.52814	-7.62738	-6.15292	-3.45875	-4.82154	-6.33278	-2.98944	-5.88365	-2.65389	-6.00805	-3.91356	0.00244429	-5.38222	-4.13021	-4.2955	0.756264	-4.4011	-0.835789	-4.27653	-5.25985	-6.6547	-6.30349	-3.20424	-6.19477	-3.63755	-5.34371	-4.74906	-3.68028	-4.67212	-6.35608	-1.96979	-4.30178	-4.10694	-3.81056	-4.36981	-0.306155	-4.14587	0.520673	-3.7951	0.385115	-5.85849	-2.66371	-2.55944	-4.82419	-5.10016	-3.94848
HMBOX1	-2.50595	-4.36392	-2.77777	-3.83812	-2.23375	-3.62571	-4.12442	-3.73655	-3.96084	-3.10992	-4.16139	-4.02614	-2.07516	-3.2819	-0.504067	-3.14101	-0.516664	-3.49524	-2.23388	-4.34034	-2.10655	-2.50034	-2.56196	-3.6365	-3.54722	-2.69162	-3.57003	-1.25862	-2.5881	-3.75965	-2.98293	-2.7454	-2.1822	-3.11578	-1.9743	-5.13611	-3.13967	-2.78054	-2.0522	-2.35067	-0.513937	-2.26414	-1.04712	-3.5192	-3.14492	-2.82712	-2.26823	-1.701	-2.62737
HMG20A	-9.26178	-8.13278	-9.36378	-8.43428	-10.3315	-8.91453	-7.65904	-8.18557	-9.91733	-8.56867	-8.3199	-7.87367	-9.94416	-8.11302	-7.11499	-9.83517	-8.9957	-9.05884	-8.08302	-9.25014	-8.15171	-8.91642	-8.259	-7.51926	-7.55227	-8.68412	-9.45232	-9.08881	-9.59616	-8.52942	-7.84853	-9.00317	-8.08481	-7.57338	-9.02183	-7.99382	-8.56284	-9.44427	-8.13344	-8.28991	-7.97557	-8.97942	-8.31048	-8.49608	-9.15573	-8.84214	-7.29126	-7.94847	-9.19873
HMG20B	1.86758	1.25744	1.44876	1.67991	1.87591	2.13747	1.66617	1.02403	1.54638	1.65359	1.265	1.52437	2.01506	1.67745	1.34851	1.43848	2.71645	1.75859	1.97396	1.76422	1.77234	1.5248	1.04023	1.58892	1.16839	1.66047	1.60784	2.4182	1.58862	1.42061	0.877239	1.41287	1.75964	1.60262	2.90832	1.8481	2.35892	1.49486	1.69581	1.29725	1.58515	1.42032	1.80098	2.43304	1.7347	2.08645	1.85135	1.61932	1.79642
HMGA1	-31.6496	-31.4835	-30.4975	-26.5347	-35.4008	-31.6861	-26.7533	-30.2353	-31.2552	-28.0649	-30.6082	-30.1644	-29.3818	-31.4154	-29.525	-32.179	-24.1778	-26.9128	-27.5403	-28.2488	-29.3261	-30.4196	-30.9164	-26.0648	-28.1069	-29.2978	-29.3621	-28.7475	-30.1811	-28.0668	-31.9274	-30.54	-27.092	-27.5994	-29.2481	-29.6242	-27.9315	-32.395	-27.2095	-32.7464	-28.985	-30.3605	-29.5722	-33.8527	-26.4694	-25.798	-32.6417	-25.3006	-28.6804
HMGA2	-4.14297	-3.50937	-6.85554	-9.71747	-1.20692	-5.82189	-9.31689	-3.64609	-3.15812	-11.5765	-6.53682	-10.2343	-1.19294	-10.6823	-9.66052	-0.966543	-9.48871	-7.38777	-10.1071	-2.90345	-10.2984	-9.50849	-7.99146	-10.384	-2.33674	-11.3778	-7.23667	-10.6701	-4.53974	-8.07473	-1.82408	-5.01797	-4.34913	-10.2806	-7.79923	-9.47494	-10.6816	-6.53124	-10.7887	-7.61944	-9.7851	-7.69281	-10.5826	-0.623543	-1.90539	-6.39855	3.48589	-4.5105	-6.06939
HMGB1	1.1437	0.976828	0.755542	0.869568	1.21428	1.37994	0.916942	1.11335	0.94147	0.810014	0.636578	0.534706	1.3705	0.684117	0.953416	1.36916	1.46315	1.04505	0.792812	0.872576	0.659575	0.598844	0.679313	1.68695	0.96477	0.71693	0.718782	0.641936	1.00576	0.961605	0.894726	1.18103	1.46442	0.715525	1.35063	0.719996	0.982936	0.782421	0.941099	0.725785	0.83362	0.919224	0.87705	0.876377	1.44639	1.11078	1.49469	2.45421	1.41148
HMGB2	1.39958	2.21993	0.846692	1.28682	2.78538	3.29787	1.57453	2.30735	2.21821	1.37232	0.593652	0.314748	3.36804	0.531303	1.11599	2.74399	4.30197	1.9226	1.43526	1.99328	0.759494	1.28323	1.39961	3.56083	2.78818	0.666569	1.12981	1.24521	1.48758	1.55241	1.99199	2.25703	5.47678	0.835329	3.54335	0.700264	1.09187	1.41015	1.78311	0.699194	0.724198	1.59675	1.01913	1.39044	2.81236	4.21326	3.10267	5.33018	3.04707
HOXA1	4.21551	4.00752	4.43826	3.41199	4.8268	4.1804	2.86176	4.73685	4.44717	3.54665	3.7539	3.06252	4.79059	2.44425	3.0408	4.90039	3.51049	4.40333	3.00305	4.37667	2.6569	4.22499	4.27426	3.05531	4.1413	2.94607	-1.57558	2.48398	4.48254	4.10078	4.16401	4.65943	4.27069	2.54591	3.43913	-2.75549	-1.51851	3.64032	3.1943	3.58431	2.81332	4.07167	3.18078	3.25988	3.95003	3.85543	4.09224	4.03778	4.65417
HOXA11	-1.83804	-1.49742	-2.14738	-1.25567	-2.1928	-1.82855	-1.71956	-1.36298	-1.61582	-2.10599	-0.90537	-0.961768	-2.01492	-1.97359	-1.60138	-2.05742	-1.77287	-1.77788	-1.65122	-1.23969	-1.55339	-2.20855	-2.11081	-1.19471	-1.52623	-2.48348	-2.52026	-2.26659	-1.53913	-1.89636	-1.49086	-2.47549	-1.65575	-1.19729	-1.55525	-1.72798	-2.05811	-1.42335	-1.76303	-1.23033	-1.6729	-1.81713	-1.77364	-0.608547	-1.25324	-2.18595	-1.68556	-2.33116	-2.01868
HOXA6	-0.629217	-1.05559	-1.13014	-0.953338	-1.55259	-0.750285	-0.884154	-0.850046	-0.784692	-1.01923	-1.00426	-0.865253	-0.827872	-1.09594	-0.814217	-1.05037	-0.603808	-1.1855	-0.722588	-1.06565	-0.790128	-1.14865	-1.07375	-0.926442	-1.319	-1.16185	-1.6759	-1.67127	-0.887816	-1.17896	-0.925888	-1.28073	-0.858224	-0.802675	-0.656802	-1.91158	-1.75656	-0.853914	-0.617474	-0.852745	-0.568816	-0.761461	-0.514799	-1.07996	-0.819145	-0.870162	-0.923883	-1.27633	-0.689721
HOXB13	-32.0183	297.825	-4.95347	17.8306	29.7364	107.931	96.2867	-264.219	-195.853	-127.935	-156.303	-292.496	69.3402	70.2889	15.1222	-331.594	13.4638	125.804	-25.8698	-134.712	-40.1275	-215.656	-75.918	91.5171	119.532	41.8956	63.5272	16.2317	118.914	-175.893	-215.754	-54.412	241.425	78.3483	184.219	83.5613	-17.1459	-203.852	-108.529	-139.499	49.5824	-166.215	19.4698	315.295	-175.905	116.189	473.424	320.176	-76.9075
HOXB2	0.80585	1.70924	0.531449	1.06199	0.728131	0.786953	0.922236	0.499581	0.32983	1.07001	2.01386	1.885	0.0707957	1.10823	1.08818	-0.615987	0.98361	0.862585	1.40839	1.19212	1.13979	0.646177	1.16955	1.17032	1.32411	0.775799	0.237455	-0.0744471	0.664539	0.777029	0.46781	0.219952	0.358606	1.54014	0.677946	1.53484	0.023934	1.05312	0.669447	1.88474	1.5122	0.995187	1.41474	3.11081	0.957663	0.77397	1.40164	0.555156	0.218938
HOXC11	3.17807	3.27214	3.2289	3.31768	3.57001	2.70629	-0.0991829	3.21966	3.20687	1.65323	3.29699	3.0919	3.35	0.520157	3.09122	3.20051	3.37977	3.22838	3.0457	3.51969	0.933596	2.99288	3.01239	2.58023	2.80733	0.898703	2.19621	0.0761523	3.28961	1.75983	3.2013	2.92973	3.22839	1.12205	3.22854	0.21032	-0.648417	3.09197	2.44382	3.16203	1.85179	2.86359	2.32823	2.91346	3.06044	2.15609	2.70637	3.10781	3.21538
HOXC6	-1.9019	-1.76332	-1.6339	-2.02392	-1.9629	-2.60467	-3.03214	-2.41496	-2.38703	-1.90402	-2.05355	-1.91409	-2.4961	-2.45553	-1.45034	-2.68868	-1.70899	-2.5444	-1.45082	-2.05644	-2.23372	-1.86978	-1.76046	-2.17964	-2.17689	-2.1025	-1.86002	-2.73406	-2.1522	-2.48873	-1.98305	-2.1548	-2.28013	-2.09864	-2.02493	-2.45875	-3.36297	-2.4981	-1.89819	-2.29768	-1.63583	-2.3757	-1.42229	-1.98842	-2.82689	-2.34602	-2.38615	-2.39188	-2.78115
HOXD11	0.127391	-0.867384	-0.190785	-1.29985	-1.49501	-1.01792	-2.12788	-0.457861	-0.324293	-1.13979	-1.05714	-0.703376	-0.291973	-1.879	-1.79782	-0.179447	-1.35123	-1.59169	-1.5304	-0.347426	-1.74669	-1.90391	-1.85179	-1.45002	-0.718295	-1.58706	-2.20896	-2.45193	-0.684637	-2.14403	0.106244	-1.07957	-1.15695	-2.26584	-0.758125	-2.563	-2.17765	-1.78148	-1.87823	-1.9524	-1.98149	-1.81326	-1.83403	-0.781166	-0.971912	-1.40155	-1.29243	-0.879828	-1.02264
HOXD9	0.728569	0.583652	0.505539	-0.260656	-0.0328599	1.456	1.8342	0.551769	0.649043	1.29648	-0.353616	0.149562	0.801888	1.0877	-0.479818	0.958844	0.553672	-0.604037	0.281939	0.421726	1.02974	-0.443591	-0.323774	0.0659315	0.969765	1.05957	-0.607423	1.58627	0.440167	0.629796	1.72442	-0.00379178	0.0903301	0.335009	1.57121	0.575245	1.58846	-0.218156	0.292151	-0.41228	0.552152	-0.348371	0.387623	1.46217	0.798702	1.1056	1.75955	0.864128	0.516209
HR	3.46638	3.12053	3.62404	3.99638	3.57226	2.99209	4.10876	3.74614	3.65914	4.23656	3.34575	4.19636	3.89344	4.54642	4.61022	3.86129	4.21579	3.79158	5.17444	3.59787	5.06055	4.91643	4.00022	3.23977	2.79265	4.85289	3.68502	5.563	3.64293	4.24065	3.41683	3.77452	2.86671	4.56188	4.21813	4.04066	5.03605	4.5437	4.98983	4.29366	4.98537	4.40034	5.04608	0.712711	3.74123	3.91819	1.69262	2.04758	4.05999
HSF1	1.56726	1.53552	2.10209	1.06347	1.64393	1.37927	0.662348	1.03926	1.66663	0.856118	0.781403	0.763646	1.71244	0.557312	0.671619	1.26987	1.6367	1.21114	1.10802	1.6266	0.764469	0.944629	0.569542	0.869233	2.47528	0.829584	1.0128	1.07785	1.70829	0.92158	1.65891	1.09183	1.92387	0.557603	1.54187	0.728879	0.962559	1.07448	0.799402	0.744612	0.657166	0.889817	0.862029	1.66357	1.77867	1.34256	1.30807	2.17197	1.27254
HSF2	3.628	3.11994	3.22632	2.79126	2.81851	3.0852	3.1857	3.13654	3.02161	2.83119	2.62862	2.63035	3.13977	3.16879	3.36382	3.50611	3.48416	3.02941	3.04351	3.38014	3.3646	2.42837	2.65709	3.45446	2.62782	2.98223	2.95222	3.12573	2.95885	2.8453	3.76957	3.07708	3.75796	3.01255	3.94741	2.81862	3.37647	2.4767	3.00288	2.74016	3.65977	3.01284	3.60354	2.276	2.95224	3.32707	2.96772	3.30111	3.51674
HSF4	-2.66113	-3.82811	-2.93513	-3.04828	-1.76932	-2.55384	-3.38085	-3.77931	-2.89033	-2.36775	-3.66722	-3.50264	-1.59712	-3.13701	-0.947535	-2.44176	-1.12484	-3.28379	-1.81452	-3.54352	-2.02207	-2.35334	-2.66847	-2.8989	-3.27362	-2.49592	-2.6751	-0.981662	-2.50174	-3.59745	-2.6279	-2.5823	-1.4525	-2.85605	-1.49475	-4.48746	-2.70348	-2.69739	-1.87875	-2.72079	-1.1365	-2.02021	-1.63936	-2.96183	-2.587	-2.85931	-2.04428	-1.53729	-2.2204
IKZF1	-5.57529	-2.25006	-2.34556	-4.66451	-1.57885	-2.37864	-4.36219	-4.53497	-3.9072	-3.09414	-1.89024	-4.01865	-4.65698	-4.15259	-7.18092	-3.6986	-4.9291	-1.56042	-5.89751	-3.73195	-6.00141	-3.09385	-0.67513	-2.58909	-1.42929	-4.50193	-0.378217	-6.15244	-3.11374	-3.66472	-6.13664	-2.97571	-4.39392	-5.83615	-3.92908	-3.73118	-6.62047	-5.24148	-6.09723	-5.40953	-6.58834	-6.4072	-5.13054	-3.94312	-6.8752	-4.94375	-5.11471	-3.76741	-4.69037
IKZF4	-7.28737	-7.84135	-6.63599	-8.20215	-5.22716	-7.28196	-8.22746	-7.42083	-7.71129	-7.15939	-7.62302	-8.24697	-6.69049	-7.96276	-6.1833	-6.96465	-5.81959	-7.21348	-7.63033	-8.28037	-7.37818	-6.18955	-5.78294	-7.92734	-6.93615	-7.1125	-6.40489	-6.17569	-6.67772	-7.53637	-7.67247	-6.39482	-6.72012	-7.81675	-7.19269	-9.19677	-7.8318	-6.47243	-7.1662	-6.38624	-6.28892	-6.13568	-6.5115	-7.54256	-7.34617	-7.45066	-6.48151	-6.20403	-6.26916
IKZF5	1.24879	0.604946	0.639795	0.494588	0.820665	0.805278	0.746334	0.637936	0.636615	0.833694	0.483663	0.733976	0.712286	0.643535	2.09532	1.02285	1.79751	0.451092	1.79823	0.692284	1.41343	0.585207	1.15992	1.07143	0.296156	1.02849	0.516144	1.2148	1.22474	1.04533	0.597698	1.06173	0.565394	1.20336	1.37616	0.600115	0.996352	1.053	1.87957	0.901414	2.27232	1.69076	2.45472	0.848439	1.09453	0.817644	1.22399	1.87187	1.54163
ILF2	3.64492	3.71008	3.43729	3.61748	4.03214	4.46896	3.71072	4.04352	3.78687	3.23553	3.09187	2.71134	4.7849	2.79222	2.91205	4.28988	4.89813	4.19386	2.83542	3.93124	2.68077	3.03468	2.87171	5.0175	4.1151	2.87457	3.34591	2.94047	3.96087	3.78605	3.80283	3.84752	5.52575	2.60061	4.56605	3.21926	3.58971	3.31333	3.0408	2.96402	2.46117	3.25624	2.65855	3.3819	4.60148	4.63354	4.73324	6.34398	4.29561
IRF1	1.00871	2.3407	4.05519	-0.2419	3.36178	3.92031	0.155148	-0.605692	2.3834	0.571695	1.7423	-0.153251	1.51611	-1.19478	-1.47611	2.49232	-0.396337	2.69062	-1.42764	1.15733	-1.87124	0.64859	2.46934	1.89641	3.14097	-0.383864	3.36012	-1.85923	0.365958	0.232616	-0.688856	1.86039	2.25025	-1.27317	1.15665	-0.695899	-2.20001	-1.48052	-1.65147	-1.33853	-2.05656	-1.72487	-1.51691	1.1992	-1.0555	0.0544373	1.28226	1.77988	0.185631
IRF2	-0.431419	0.581556	1.25855	-0.985812	0.932464	1.69358	-0.526927	-1.19557	0.665443	-0.595036	0.412673	-0.515525	0.102309	-1.44541	-1.73699	0.554455	-1.35837	0.719812	-1.50616	-0.65141	-1.59285	-0.119339	0.692196	0.192795	1.33533	-1.03985	0.651678	-1.86603	-0.816027	-0.501024	-0.813488	-0.125866	0.532304	-1.24867	-0.737699	-1.06511	-1.99284	-1.47061	-1.56775	-1.60812	-1.91872	-1.65268	-1.50119	0.219173	-1.59025	-0.726905	0.355729	0.102908	-0.968795
IRF3	8.66474	8.05234	8.57109	8.12864	9.94046	9.21576	7.49339	7.04626	7.88607	8.472	8.15319	7.6355	8.36224	7.30527	7.52126	8.22313	9.34289	8.5703	8.15254	8.28442	7.63179	8.56476	8.47994	8.94464	8.46836	8.08125	8.96966	8.44696	8.58239	8.01466	7.72365	8.46926	8.14563	7.27063	8.50346	7.54217	7.56579	8.55635	7.78988	7.85155	7.66406	8.30212	7.95703	9.36001	8.28272	8.12897	9.27425	8.77127	8.70652
IRF4	-6.8452	-4.03296	-2.9185	-2.82555	-1.81102	-3.44569	-4.42277	0.595394	-2.64835	-4.43682	-4.00054	-5.88009	-3.56793	-3.77003	-7.20964	-4.16276	-4.18555	-2.00708	-6.84394	-3.1605	-6.66939	-4.09759	-0.749894	0.468644	-0.104094	-5.2077	-0.105555	-6.12154	0.654446	-5.43809	-6.36691	-2.80818	-5.00141	-7.19974	-4.08821	-4.05997	-7.53919	-4.18569	-7.34048	-6.08796	-7.20597	-6.72608	-6.11826	-3.78509	-7.43804	-4.42764	-6.90088	-4.74315	-5.97102
IRF5	2.10962	2.25938	1.83077	0.302621	2.85947	1.69961	-1.26144	0.924543	1.5381	1.36525	1.1238	0.140091	0.871115	-1.30748	-0.120828	1.53832	2.86062	1.33877	0.583374	0.969101	-0.437602	2.06306	1.88885	1.23641	3.74066	0.270182	3.25522	-0.461217	2.05491	-0.158175	1.22343	1.00269	3.97209	-0.426579	4.29447	0.74259	-0.931467	0.505129	-0.65811	-0.528071	-0.743408	0.320181	-0.0287741	1.91594	2.1609	1.09228	1.1401	2.25023	1.23364
IRF6	-5.46044	-9.39504	-6.29476	-7.78889	-6.7627	-6.57601	-7.09772	-6.56505	-5.42209	-9.53441	-9.04046	-8.56505	-4.41643	-8.80843	-10.536	-3.27542	-7.57493	-7.33352	-9.35553	-6.40451	-9.54822	-4.2852	-6.66053	-10.0015	-7.29575	-8.62597	-2.88508	-5.38544	-7.25358	-4.59532	-6.22508	-5.06429	-8.12478	-11.0689	-8.27318	-7.70752	-4.49273	-5.46358	-7.14219	-10.4094	-10.5872	-5.19301	-9.09443	-9.78162	-4.68286	-6.42286	-6.54454	-6.39024	-4.25539
IRF7	2.76487	4.57066	5.19734	2.85831	4.84171	3.83855	1.09419	2.56679	4.88624	2.47653	3.18879	2.26327	4.51721	0.897108	0.642955	5.08707	2.43079	3.56218	0.940634	3.36107	0.643884	3.57224	2.72192	1.69759	4.27338	1.96596	4.13072	0.979559	2.56412	2.74112	1.58111	3.5146	3.29323	0.472871	2.6531	1.25039	0.470347	2.00917	0.721694	1.69994	0.149005	1.65316	0.469814	2.07948	3.77331	3.43147	3.11946	2.19527	3.62661
IRF8	-1.48758	0.560058	0.371086	-0.440855	0.257395	0.378439	-0.455128	-1.40075	-0.512092	0.125237	0.840239	-0.346529	-1.12814	-0.702206	-1.51023	-0.732344	-1.50379	1.03299	-0.946328	-0.268608	-1.15787	-0.285245	0.886167	0.140353	0.439452	-0.501073	1.36261	-1.48694	-0.74641	0.137206	-1.72922	-0.000610372	-0.902611	-1.17203	-0.368816	-0.0405197	-1.56658	-1.25622	-1.15845	-1.10815	-1.1285	-1.85881	-0.605819	-0.425875	-1.9109	-0.853361	-1.25653	-0.402484	-1.08511
IRX4	-14.9033	-19.5439	-13.5589	-18.3694	-23.5628	-17.7903	-7.8305	-12.4692	-16.5246	-13.9071	-16.2351	-11.6621	-16.0712	-6.86299	-8.04398	-9.22604	-15.3136	-15.5702	-10.1674	-14.8726	-8.04132	-9.97202	-11.605	-8.89501	-15.4303	-7.69308	-13.2485	-8.18493	-21.3061	-13.1677	-12.5061	-17.9815	-11.7875	-8.15719	-19.8422	-7.52446	-3.57769	-14.8827	-6.99006	-13.8009	-8.40571	-12.4623	-8.06292	-15.07	-9.38588	-13.479	-17.519	-18.2878	-13.9647
IRX5	-3.53002	-2.58658	-2.32884	-1.57391	-3.87883	-2.22573	0.305253	-2.9672	-3.33075	-0.541113	-2.35264	-0.720667	-3.19954	0.417882	-0.277394	-3.32142	-2.25998	-2.35293	0.663399	-2.08494	0.732278	-0.143783	-1.61335	-2.84658	-3.29181	0.0837007	-2.11905	1.21819	-3.38924	-0.728905	-3.59822	-1.22404	-3.66799	0.498461	-2.56799	-0.0895296	1.76314	-1.88069	0.483359	-1.2879	0.449052	-1.53115	0.817488	-2.80454	-1.71184	-1.12433	-2.72137	-4.25469	-2.34135
JUN	2.629	1.44194	3.2455	0.220379	4.23618	4.27395	2.08667	1.28271	2.45574	2.63588	1.06947	0.0238736	1.78561	2.23407	-0.451395	1.99178	0.175364	2.02957	-0.441411	2.08653	0.611752	1.80377	1.53585	0.158649	3.79045	1.12107	2.58583	1.21807	2.2245	0.5988	1.51195	1.84828	2.66066	0.936411	1.00034	1.72142	2.14391	0.844211	-0.0928421	0.891973	0.226728	0.388859	0.27208	2.40165	1.97581	0.884593	2.22235	1.37945	0.620617
JUNB	1.11463	0.750715	1.26162	0.90835	1.60128	1.73373	1.35155	0.928816	1.28647	1.66235	0.912181	0.761168	1.03456	1.43711	0.498885	1.101	0.591655	0.922608	0.660292	1.06026	1.06624	1.26644	0.806366	0.606066	1.18764	1.27894	1.42843	1.27953	1.13907	0.850239	0.577837	1.04094	1.0154	1.07946	0.740504	1.23398	1.53094	1.23353	0.834582	0.838419	0.67163	1.02065	0.855331	0.985515	1.05896	0.87168	0.604607	0.558488	0.941873
JUND	-0.111272	-0.420727	-0.141315	-0.0319627	-0.0592317	-0.01371	-0.218583	-0.625609	-0.215	0.292653	-0.291671	-0.187789	-0.253125	0.358304	-0.168994	-0.677351	0.211061	-0.299144	0.344458	-0.0208981	0.105604	-0.257747	-0.697415	-0.440535	-0.15395	0.165256	-0.162011	0.183391	-0.0717231	-0.55944	-0.46039	-0.622382	-0.306004	0.125659	0.686634	0.126396	0.359384	-0.290373	-0.125749	-0.422651	0.106536	-0.547955	0.151781	0.74616	-0.374323	-0.211717	-0.433078	-0.760102	-0.515707
KLF10	5.98585	4.59784	5.52492	4.97978	4.64859	4.70289	4.19189	5.54076	5.21616	4.71542	4.78693	4.9875	4.87539	4.38066	4.99873	4.98572	4.32035	4.99547	5.15204	5.41315	4.90222	4.85994	4.49673	3.43288	4.44259	4.74886	4.5547	3.92595	5.22273	4.79935	5.9956	4.88309	5.02103	4.61799	4.08518	4.34968	4.23084	5.00728	4.93453	4.99222	4.94397	5.07893	5.07393	3.54697	4.74485	4.68328	3.48146	4.38556	5.0537
KLF11	2.75547	2.61805	3.09268	1.44135	3.88997	3.59113	1.32697	3.56932	3.47239	1.78498	2.67935	1.69083	4.51482	1.6646	2.20427	5.09177	2.61434	3.27586	2.05497	2.77647	1.53434	3.06098	2.62414	1.34164	1.54551	1.52207	3.34947	2.17659	2.95321	2.20005	2.92501	3.49622	2.53417	2.30369	4.61356	1.8788	1.76966	3.20543	1.64767	2.97769	2.04846	3.38963	1.68211	2.19552	3.78164	2.16289	2.9191	1.55439	5.01366
KLF12	-2.85129	-2.44012	-2.89362	-2.95653	-2.37727	-2.42645	-2.98247	-3.27974	-3.09465	-2.61269	-2.16036	-2.34369	-3.73259	-2.73885	-2.58598	-3.17884	-2.07535	-2.5901	-2.65462	-2.72295	-2.86551	-2.65968	-2.24005	-2.36751	-2.02707	-2.91197	-2.28845	-3.13556	-2.90265	-2.97455	-3.08383	-2.92641	-2.97053	-2.66077	-1.76912	-2.63615	-3.30243	-3.11646	-2.8312	-2.69583	-2.67466	-3.21203	-2.69468	-1.14418	-3.06626	-3.06084	-1.60402	-2.20146	-3.27521
KLF13	6.64749	5.1381	5.35394	5.7387	5.31178	4.26882	4.70379	5.45341	4.97403	5.46101	5.15726	5.63699	6.09804	5.31157	5.70969	5.51431	4.96813	5.48034	6.61192	5.54991	6.04398	5.14946	4.58712	3.53009	4.89844	5.34625	4.91753	5.40062	5.84035	4.78598	6.01257	4.79652	4.17009	5.61234	5.08258	5.06771	5.02643	5.34235	5.72829	5.26155	6.15165	5.28103	6.19454	4.41542	4.86607	5.15139	4.23448	4.15281	5.09818
KLF15	-9.38236	-8.34457	-9.43762	-7.88253	-10.0449	-9.03054	0.888093	-9.35366	-9.16702	-4.65082	-8.95417	-7.90384	-9.48499	-0.315169	-7.30266	-9.5833	-8.866	-9.19746	-7.45152	-9.43276	-2.25303	-8.65069	-8.34073	-7.39098	-9.09638	-2.33267	-7.88548	0.499472	-9.41426	-5.4074	-9.17481	-8.43634	-9.25723	-2.53493	-8.65453	-1.44257	1.663	-8.91404	-6.3144	-8.70749	-4.83215	-8.94812	-5.9647	-8.71439	-8.96921	-6.4128	-8.51889	-9.56552	-9.11254
KLF3	9.80042	8.16111	9.72003	10.9793	8.62479	7.72272	9.72171	11.4601	10.446	11.5268	10.3179	11.9587	9.49357	10.5332	12.4619	11.0648	9.22239	10.0221	12.3137	10.5278	12.1082	12.1427	10.9647	8.34678	6.90655	11.3446	9.84061	10.4378	9.68597	11.6742	10.4196	10.7233	7.75699	11.4992	8.58184	10.2309	10.852	11.5092	13.1174	11.9027	12.4344	12.4213	12.9435	5.49727	10.015	10.2	6.47848	6.80843	10.6396
KLF4	2.09882	1.01122	1.80506	2.98745	1.44011	0.649399	1.86609	2.67016	1.99038	2.99573	1.94721	3.32113	1.99482	2.65369	3.70445	1.97501	2.33606	1.88235	4.2164	2.1986	3.7986	3.12506	2.25327	0.464065	0.56717	3.14005	1.81278	3.04099	1.76845	2.87367	1.89635	2.07343	0.807984	3.2981	1.7971	2.05399	2.93002	2.90975	4.10473	3.22719	3.94501	3.20385	4.24698	-0.624479	1.98428	2.08121	-0.236344	0.483086	2.4543
KLF5	-10.2361	-8.35055	-11.1052	-9.19045	-13.8478	-10.4741	-8.06203	-8.21635	-10.2388	-10.2124	-11.0752	-8.51413	-10.526	-8.16964	-9.55265	-8.63362	-7.08232	-9.88722	-9.49924	-9.07582	-9.85349	-10.4965	-10.8552	-9.06221	-10.8829	-8.59233	-10.2317	-8.11092	-7.30341	-9.54104	-7.8804	-7.66738	-10.2033	-8.73835	-6.76917	-8.17864	-7.4361	-9.54497	-7.55911	-9.06197	-10.0356	-8.29684	-10.0329	-8.67761	-7.14175	-8.84969	-10.9407	-6.84059	-5.9852
KLF7	2.3627	1.89733	1.57793	-0.0948068	2.35892	2.49196	0.870988	2.55692	1.78177	-0.44177	1.11362	0.32233	2.65948	0.187276	0.197996	1.67394	0.542807	1.25965	-0.026881	2.21916	0.0307444	1.09573	0.734259	0.224429	3.12616	-0.18076	0.219862	-0.176073	1.48666	0.494665	3.61473	1.48373	2.84329	0.196561	0.312586	0.555583	-0.332493	1.16089	0.281056	1.26712	0.0734865	0.987178	-0.270709	2.7874	2.5177	2.22916	4.18839	3.20679	0.302219
KLF9	2.53695	2.922	1.79651	2.75981	1.25756	0.852399	2.65631	1.515	1.02537	3.8244	3.32017	3.71521	0.819861	3.94111	3.36201	0.359697	1.27714	2.08119	3.92079	1.65232	3.51916	1.23289	1.94445	2.38686	1.71291	3.07638	0.932368	1.85284	1.74584	1.77845	1.88475	1.06209	0.781483	4.65322	0.892485	3.83266	2.14385	2.04397	2.42264	3.08357	3.61126	1.58561	3.18723	4.33491	1.25209	1.27784	1.13878	0.581644	1.15249
KNTC1	1.94151	2.82651	0.99935	1.6201	3.48245	3.97601	1.97518	2.32621	3.08522	1.9649	0.852658	0.658729	4.03227	0.812846	1.58737	3.76135	4.98126	2.08676	2.01863	2.64437	1.21211	1.88413	1.91053	4.04883	3.1772	1.06408	1.62685	1.96938	1.7837	2.09983	2.56623	2.99002	6.83023	1.19228	4.04697	0.934822	1.66806	2.13326	2.63402	1.11065	1.40715	2.49716	1.67438	2.01634	3.54809	5.15811	4.01872	6.27221	4.23746
LHX2	-5.36233	-0.83789	-7.00182	-6.62403	-5.88407	-6.42208	-2.49276	-6.72936	-5.56671	-5.42183	-6.47682	-5.91279	-5.91845	0.070791	-6.38101	-6.94296	-6.34529	-6.43501	-6.35305	-6.49921	-5.4953	-6.56968	-5.5667	-6.13962	-6.37504	-2.76009	-6.47835	-0.450738	-6.83967	-4.95321	-6.18958	-5.89517	-5.8917	-1.44397	-5.75016	-2.81222	-1.4447	-6.87404	-4.27634	-6.76883	-5.72846	-6.69841	-6.19104	-6.55388	-6.67851	-3.92409	-6.68268	-6.66766	-6.79106
LHX6	-2.24493	-0.764644	-1.9814	-0.359724	-1.88737	-1.50849	-1.09382	-1.60354	-2.38228	-0.788853	-0.417503	-0.740209	-2.11371	-1.03575	-0.874003	-2.84943	-1.51808	-1.56155	-1.23338	-1.52163	-1.34476	-1.79801	-1.2453	-1.09216	-1.43383	-0.903781	-1.72961	-1.85248	-1.49015	-1.30621	-1.97999	-2.02599	-1.34625	-0.699233	-0.875074	-0.568472	-1.62047	-1.14507	-1.5915	-0.129535	-1.21974	-1.49656	-1.52735	-0.875443	-1.0824	-1.74194	-1.98291	-1.28082	-2.10381
LMO1	-4.9511	-6.93649	-7.61365	-5.51231	-5.86246	-6.06566	-4.64909	-4.30567	-6.23216	-5.30444	-4.85974	-5.08408	-5.88583	-4.17658	-5.69978	-6.75807	-4.43207	-5.93734	-5.61318	-6.20612	-4.86496	-4.97344	-5.59785	-4.35533	-5.63134	-4.97732	-6.64599	-3.48018	-3.8768	-4.83442	-3.24713	-5.6118	-5.82911	-4.5993	-4.56188	-4.29446	-3.49283	-3.45501	-5.05643	-4.31844	-5.24606	-4.34858	-5.76379	-2.81383	-4.92816	-5.24681	-4.55009	-5.14844	-5.41702
LMO4	-1.58798	0.244097	-1.05607	0.863069	-2.31101	-2.35049	-0.885394	-0.502053	-3.05009	-1.04385	-1.22839	-0.0108036	-2.43995	0.65838	1.12652	-2.94049	0.725024	-1.88926	-0.222196	0.113067	0.18535	-1.98526	-1.35799	-1.52631	-1.31219	-0.828361	-3.30637	-0.138116	-1.1139	-0.745772	-1.32151	-0.977046	-1.73063	0.567316	0.659374	-0.214559	-0.874164	-1.6105	-0.682885	-0.757993	-0.504752	-2.31315	-1.49474	1.11607	-1.58419	-1.46732	-0.498984	-1.1021	-2.06052
LMX1B	-1.57538	-1.72353	-1.55986	-1.15793	-1.95012	-2.04206	-1.53371	-1.72844	-1.5447	-1.25821	-1.99269	-1.68596	-1.94188	-1.08072	-0.9398	-1.40709	0.275466	-1.15399	-1.05241	-1.35781	-0.785166	-1.65157	-1.71897	-1.03397	-1.50112	-1.162	-1.92618	-0.80621	-1.4093	-1.5816	-0.90462	-1.84546	-1.39806	-0.883907	-0.178758	-1.17918	-0.944659	-1.7341	-1.26884	-1.5378	-0.987775	-1.6172	-1.52292	-2.42867	-1.6174	-1.40664	-2.22149	-1.96352	-1.6628
LYL1	-0.730479	0.740393	-0.0113182	0.0969702	0.276723	0.170941	-0.153938	-0.974904	-0.391097	0.473284	1.42526	0.759073	-0.780128	-0.127792	-0.717877	-1.14121	-0.734664	0.569169	-0.322595	-0.0510929	-0.58874	0.0502824	0.706559	0.160408	0.600369	-0.19935	0.524161	-1.09347	-0.33236	-0.0207751	-1.06974	-0.550029	-1.08635	-0.0595355	-0.508655	0.606209	-1.21191	-0.402611	-0.921419	0.303075	-0.576762	-0.868804	-0.50955	1.84036	-0.77279	-0.547527	-0.408841	-0.834562	-0.992441
LZTFL1	2.41781	2.05488	1.82489	1.82803	1.43675	1.80522	2.03961	1.64551	1.65463	2.07273	1.81764	2.01929	1.77177	2.05287	2.72042	1.49181	2.6151	1.90397	2.55039	1.65592	2.40526	1.50149	1.7328	2.33376	1.75547	2.01786	1.53817	2.00046	1.97316	1.83193	2.24021	1.87072	2.50091	2.43959	2.76533	2.0469	2.13102	1.72303	2.61459	1.84385	2.86992	1.9955	2.76809	2.39964	1.95973	1.89475	2.54676	1.95637	2.08407
LZTR1	2.8273	2.47645	2.69463	2.53816	3.04162	2.89853	2.12515	1.94549	2.66631	2.3788	2.73064	2.61885	3.01127	2.05683	1.95576	2.45775	2.54043	2.68715	2.56811	2.71594	2.23165	2.62506	2.34414	2.33641	2.6289	2.43154	2.77377	2.69609	2.90025	2.29624	2.64328	2.27882	2.29021	2.35405	2.19498	2.2904	2.20289	2.86233	2.31533	2.40489	2.07681	2.50436	2.1897	3.97679	2.45316	2.12081	2.74383	2.08156	2.84069
LZTS1	5.7038	6.85713	6.64697	8.3336	5.16468	5.76971	9.37134	5.32733	5.14158	8.31973	7.2052	8.12988	5.64443	9.47971	8.25364	4.68587	6.3444	6.78498	8.48549	6.52712	8.80594	8.39836	7.10311	7.41214	6.31882	8.71723	7.22092	10.5133	5.7592	8.4601	5.04855	7.30173	6.21866	8.91827	7.82355	8.59848	10.6302	7.51607	9.12699	7.46966	8.58841	7.41234	8.39783	8.36243	7.78577	7.55441	6.61769	5.97044	6.88514
MAF	8.36119	6.33167	7.10361	7.34706	5.54201	5.66666	6.82992	7.38488	6.7545	6.99959	6.56888	7.77424	6.75574	6.65322	8.14242	6.39296	7.13686	6.62839	8.16973	7.28515	8.53341	6.57616	6.31047	6.07481	5.49109	7.36175	6.06156	6.64781	7.22006	6.93003	8.20197	6.33074	5.89462	7.53395	6.68322	6.54125	6.91861	6.64909	7.88785	7.00478	8.47404	7.62609	8.60643	5.59374	6.5061	7.69464	5.87197	5.4571	7.47798
MAFB	4.21587	2.29004	3.90202	5.33916	4.06253	1.77706	1.90708	5.77882	4.46485	3.22103	4.35642	4.75029	4.40285	2.34352	2.58111	4.63287	2.89288	3.69149	2.42883	4.90546	2.08905	4.67587	4.09406	1.10266	2.13131	2.81476	3.82857	2.34202	4.80128	4.50804	4.29826	3.59121	1.30462	2.0721	2.38801	3.16678	2.37432	5.18598	3.0729	4.99121	1.92432	4.97586	1.80639	0.123785	3.53853	3.69789	-0.124031	0.518602	4.35636
MAFF	3.59013	1.96211	3.09818	1.44386	6.6065	3.6821	2.50747	3.72059	3.98561	3.25286	2.15726	1.33351	3.49051	3.22918	1.63356	4.41295	1.5664	3.76944	1.24985	2.41482	2.03327	3.72158	2.97388	1.00135	3.5246	2.33695	3.33688	3.46049	3.7283	2.14367	2.80272	3.8289	4.6332	2.14661	2.60018	1.67157	3.39771	3.86155	2.48383	3.0864	1.74836	3.46918	1.92085	4.39709	2.55537	1.9099	4.71311	2.63909	3.12349
MAFG	3.68507	3.03487	3.34147	3.21833	3.34131	3.00728	2.70112	3.60829	3.39549	2.93598	3.02154	3.14831	3.31879	2.97139	3.07399	3.83754	3.02498	3.29206	3.1519	3.40923	3.14016	3.29492	3.038	2.89155	3.2001	2.96723	3.04761	3.10467	3.41012	3.05569	3.74735	3.1837	2.31275	2.89652	3.05968	2.8499	3.0587	3.27015	3.27076	3.24751	3.12713	3.2961	3.09213	2.75324	2.93643	2.80143	3.03494	2.67452	3.24517
MAFK	2.7883	2.18242	2.29781	2.43563	2.48188	2.7808	2.05783	2.14774	2.3292	2.47675	2.30096	2.27546	2.55872	2.38949	2.16939	2.08696	2.50453	2.36254	2.43481	2.43484	2.29505	2.06492	1.81136	2.04181	2.29038	2.33409	2.43256	2.37878	2.54827	1.99442	2.50607	2.20734	2.27483	2.30891	3.03246	2.34338	2.3697	2.08074	2.10837	2.07041	2.27921	1.95076	2.28127	3.18797	2.13896	2.26135	2.30026	2.17596	2.14481
MAML3	4.17716	3.4966	4.59045	4.41903	3.64868	3.61646	4.00411	4.44873	4.28189	4.88718	3.2182	4.51215	4.01076	4.40598	6.09173	4.38874	5.20964	3.34459	6.06172	3.78789	5.71081	5.04984	4.30336	4.05732	3.28477	4.80395	3.62124	5.84749	3.79957	4.29954	3.84931	4.57795	4.31519	4.88354	4.72928	3.24986	4.82115	4.83264	6.17192	4.48012	6.18552	5.27835	5.9211	2.91226	4.11185	4.62227	3.6552	4.35889	4.23961
MAX	-0.355084	0.352579	0.403486	-0.079484	0.183246	0.232836	-0.115792	-0.958447	-0.316305	-0.046747	0.158702	-0.0217578	-0.0845798	-0.370338	-0.182785	-0.533872	-1.03331	0.340824	-0.0666725	-0.538778	-0.244533	-0.661839	0.17947	-0.395733	0.342509	-0.199622	0.388385	-0.627702	-0.606239	-0.505426	-0.907518	-0.343665	-0.447227	-0.0321549	-0.72649	-0.00621045	-0.641914	-0.920052	-0.393143	-0.519621	-0.279284	-0.984869	-0.226815	0.16081	-1.06389	-0.722469	-0.501371	-0.403996	-0.805558
MAZ	6.03615	5.54646	5.46417	5.23488	6.59114	6.36643	4.15971	5.26702	5.5021	5.00774	4.74148	4.50642	6.65242	4.14716	4.62169	5.63162	7.18831	5.46455	5.28847	5.85845	4.54864	4.87088	4.52305	5.62905	5.90423	4.66017	5.06208	4.93812	5.99138	5.06077	5.54121	5.4526	6.52751	4.09702	6.99688	4.33776	4.56431	5.13067	4.63174	4.75885	4.50067	4.97183	4.85139	6.74026	5.91478	6.40371	6.45302	7.4013	5.73621
MBD1	4.21053	2.89166	3.7084	4.04093	3.9439	3.43701	3.27227	4.39509	3.98619	3.96314	3.74771	3.95608	3.86239	3.50933	3.90124	4.28243	3.4675	3.88551	3.73815	4.16197	3.80045	4.17776	3.75943	3.09181	2.88469	3.7275	3.68266	3.68491	4.01355	3.93312	4.24861	3.88319	2.50867	3.51886	3.17349	3.51651	3.72098	4.1716	4.04602	4.26436	3.8672	4.25164	3.9091	1.96715	3.58436	3.76366	2.66031	2.4054	3.82734
MECP2	3.64931	3.47114	4.29433	4.50026	4.71891	4.29299	3.13534	4.47712	5.05402	4.06359	3.75071	4.64251	4.88965	3.77557	4.7575	5.26581	4.76514	4.35794	3.72891	3.75486	4.14222	5.96312	5.06535	3.09113	3.77279	4.50648	4.56887	4.76492	4.31933	4.38587	4.36715	4.76337	5.15986	3.80855	5.16614	3.57934	4.13733	5.5845	4.89861	5.62654	4.22366	5.9901	3.85647	2.97548	5.26327	4.32657	4.28557	4.38713	5.16723
MEF2A	26.0172	19.5397	21.0969	20.4898	18.2166	18.4045	20.2138	19.3411	19.3356	20.4514	18.0765	20.432	20.8733	19.7591	21.4535	20.1976	19.6033	20.0994	22.4276	19.7219	22.1272	18.5909	17.6594	17.4278	18.1465	20.4564	17.7229	20.7408	21.1351	19.134	22.2168	17.993	18.6628	20.7367	18.5344	19.1633	20.4439	18.8858	20.6964	19.059	22.3875	20.1213	22.4465	17.6533	19.6596	21.621	18.8128	20.4512	21.0954
MEF2C	-3.13479	-1.89079	-2.91206	-2.08559	-2.80719	-2.66635	-2.05133	-2.95879	-3.14975	-2.04988	-1.5643	-1.60039	-3.59318	-1.7544	-2.07234	-3.78971	-3.12834	-2.61162	-2.16277	-2.82031	-2.10677	-2.90094	-2.16404	-2.06973	-2.3738	-2.19883	-0.873206	-2.66737	-2.70323	-2.59857	-3.23315	-3.11446	-3.37428	-1.60118	-3.07194	0.0639589	-1.4429	-2.75199	-2.59525	-2.01577	-2.05828	-3.11726	-2.32265	-1.42574	-3.29662	-3.16407	-2.90619	-3.14176	-3.61526
MEF2D	-9.96286	-9.17207	-10.1296	-9.56009	-10.4892	-10.7935	-9.33809	-8.9507	-9.57437	-10.1626	-8.63011	-8.51632	-9.96891	-8.8583	-9.81501	-10.0333	-10.9943	-9.8247	-9.06437	-9.06841	-9.24199	-8.92921	-8.97489	-9.49783	-9.49251	-9.46175	-9.31468	-9.89623	-10.0161	-9.52275	-9.63928	-10.4462	-11.6475	-8.67678	-9.56931	-8.58344	-9.84204	-10.0027	-9.51636	-9.24799	-9.4499	-10.3337	-9.73801	-9.98083	-10.5327	-10.2998	-10.2054	-13.258	-10.6321
MEIS1	-0.306469	-1.59596	-1.36258	-1.27746	-1.6712	-1.54526	-1.16844	-1.69464	-1.72293	-0.861933	-1.59094	-0.779242	-1.39438	-0.746194	0.195483	-1.79389	-1.2603	-1.7755	-0.0934788	-1.64728	-0.322122	-1.33276	-1.46372	-2.26952	-1.91459	-0.583785	-1.23773	-0.361945	-1.36681	-1.58499	-0.756578	-1.58391	-1.92968	-0.362022	-1.68244	-1.10376	-0.779211	-1.18829	0.0337554	-1.20534	0.131147	-1.02202	-0.0395531	-1.60997	-1.61314	-1.37172	-2.075	-1.24796	-1.33694
MEIS2	-6.28403	-5.54406	-7.10547	-4.79491	-7.30142	-6.8274	-5.06005	-7.18211	-7.03655	-4.87625	-5.57013	-4.64056	-6.64249	-4.18381	-4.39162	-7.39161	-7.03815	-6.90073	-4.18657	-6.70037	-4.02656	-7.03477	-6.95978	-6.40356	-7.60466	-4.60466	-6.26857	-5.40336	-6.55527	-6.47022	-6.3067	-7.02239	-7.18259	-3.67663	-7.01318	-4.27141	-5.10756	-6.12057	-4.92766	-5.36889	-4.0961	-6.43822	-4.73384	-6.17681	-6.60767	-6.42903	-6.28422	-6.24613	-6.88635
MEIS3P1	-2.45233	-0.664022	-2.20444	-0.194824	-2.43902	-1.60486	-0.643554	-2.17189	-2.99631	-0.474585	-0.108445	-0.0195308	-3.22446	-0.119977	-0.564419	-3.48355	-0.991131	-1.93328	-0.677004	-1.39986	-0.539206	-1.83287	-1.27506	-0.799034	-1.71014	-0.703309	-1.79409	-0.999248	-1.92168	-1.23042	-2.66299	-2.24714	-2.47761	0.0213872	-0.119879	0.127029	-0.812906	-1.39891	-1.30033	-0.229436	-0.680278	-1.97009	-1.13115	0.112997	-1.6268	-1.8183	-1.95595	-1.68998	-2.70521
MEOX1	-1.93223	0.643984	-1.41666	1.08791	-1.24175	-1.21809	0.34785	-0.757037	-2.04385	0.379785	0.858061	0.558202	-1.8686	0.111964	0.438041	-2.20476	-1.83737	-0.617715	-0.00275619	-0.679542	-0.106311	-1.27975	-0.0743256	-0.352963	-1.43789	0.469684	-0.531711	-1.17795	-0.42394	-0.164881	-1.79737	-1.1258	-1.86803	0.577764	-1.29258	0.996957	-0.710127	-0.0950182	-0.516344	1.28983	0.0601454	-0.894994	-0.293033	-0.522567	-0.969149	-1.57519	-2.06868	-1.5393	-1.30029
MEOX2	-6.21611	-2.16875	-5.75572	-1.53683	-6.14457	-6.50627	-1.91149	-5.71857	-6.81505	-1.09867	-1.96471	-0.66751	-6.95924	-0.414973	-0.786358	-7.19454	-6.21746	-4.97577	-0.190464	-4.73981	-0.686259	-6.09476	-3.93451	-3.39149	-6.3485	-1.27569	-4.75995	-3.11072	-4.85759	-4.05099	-6.5659	-5.99509	-6.80261	0.36909	-6.28505	-0.0304619	-2.13744	-2.99398	-2.26262	-0.814587	-0.466405	-3.96072	-1.1899	-4.05005	-5.42132	-6.06264	-6.53224	-6.71704	-5.68201
MGA	-0.643944	-1.11844	-0.953367	-1.33792	-1.10635	-0.817493	-0.877226	-1.7735	-0.890259	-1.16681	-1.4593	-1.15602	-0.771055	-1.34112	-0.97456	-0.569483	0.0657702	-1.17279	-0.582545	-1.50012	-0.878641	-1.31201	-1.51779	0.495712	-0.539759	-1.32493	-1.4402	-1.01709	-1.38844	-1.26606	-0.672715	-1.10576	1.25316	-1.03498	0.081626	-1.3848	-0.858537	-1.29584	-0.528459	-1.76914	-0.954615	-1.06264	-0.656175	-0.938821	-0.956639	-0.474031	-0.791475	0.43158	-0.807136
MITF	-4.7507	-3.22052	-3.23236	-1.90167	-4.95921	-4.39148	-1.93812	-4.24164	-4.47487	-1.53348	-2.41442	-0.993138	-5.0853	-0.784516	-0.354977	-5.05125	-4.28691	-2.57875	-0.300298	-3.61803	-0.557883	-3.12717	-3.43901	-3.83568	-4.78584	-1.14754	-4.37542	-1.64064	-4.40839	-2.81383	-4.58204	-3.51761	-5.152	-0.282627	-3.95351	-1.12538	-1.47364	-3.67242	-0.705879	-2.24224	-0.580417	-3.02825	-0.545134	-2.5474	-3.14484	-2.89509	-4.05958	-4.75292	-2.69261
MLLT10	1.03685	0.340353	1.0153	0.591903	0.93129	0.268864	0.597817	0.569762	0.335162	0.883013	0.446005	0.62531	0.838215	0.985795	1.89824	0.324253	1.25827	0.530118	1.40348	-0.0319712	1.45641	1.00113	0.935438	0.682664	0.487688	1.1224	0.558855	1.39418	0.902521	0.679685	0.304101	0.884146	1.42812	1.2043	0.848582	0.152339	0.86317	1.01444	1.45291	1.03885	2.1045	1.25895	2.03491	0.224478	0.472668	0.674609	0.732295	0.293885	1.05254
MLX	3.37349	3.18449	3.0232	3.4881	3.47602	3.71073	2.76962	4.19361	3.89213	2.5782	3.05679	3.10398	4.42052	2.51599	2.76192	4.20249	2.8819	4.09616	2.60196	3.63373	2.45697	2.97746	2.51465	2.89754	3.38517	2.55587	3.03445	2.56826	3.56035	3.4078	4.08476	3.2633	3.67435	2.37424	2.65763	2.69679	3.23679	3.27507	2.75324	2.87344	2.30845	3.13046	2.34321	2.3874	3.94835	3.32801	3.74863	4.49953	3.90544
MLXIP	14.5529	12.7341	15.9797	12.2865	17.7792	13.6234	14.4126	13.1303	13.9717	15.0984	12.6164	12.172	15.1365	14.1245	14.8828	14.535	16.094	13.7815	13.7922	11.8023	14.9263	14.8147	15.4865	13.0915	13.1376	14.9834	14.8288	17.6519	15.2454	12.6961	12.8113	14.9102	12.9572	14.1678	13.2463	13.3668	14.8505	15.4798	13.4436	15.312	15.2698	15.4338	13.9399	14.2638	14.3329	14.04	14.7681	14.5277	15.0999
MLXIPL	-4.34542	-3.85586	-4.284	-3.05479	-4.43097	-4.05452	-2.5369	-4.18601	-4.5747	-3.12429	-3.7617	-3.72253	-4.56396	-2.47101	-2.93473	-4.17131	-3.24155	-4.2079	-3.1168	-4.40322	-2.48546	-4.08995	-4.20295	-3.34165	-4.25079	-3.02694	-3.56701	-2.34634	-4.17961	-3.81506	-4.11497	-4.4951	-3.82159	-2.29555	-2.59313	-2.5543	-2.30021	-3.83232	-3.51804	-3.56088	-2.9039	-3.97901	-3.3764	-3.50206	-3.95501	-3.79876	-3.65393	-3.59297	-4.37211
MNT	3.77806	3.08535	4.51401	3.02071	5.36561	3.47537	2.89748	3.53953	4.01951	4.26742	2.86906	2.92998	3.98785	3.67058	4.56866	3.66508	4.82454	3.14086	4.39444	2.86768	4.3268	4.19351	4.38505	2.8361	2.78044	4.38124	3.82143	4.88038	4.20841	3.10536	2.97754	4.18367	2.75986	3.92967	3.36998	2.69888	3.4162	4.62147	3.86369	4.16071	4.75657	4.68637	4.38988	3.45454	3.54564	3.41693	3.72255	3.76334	4.21757
MSC	0.505081	1.38809	0.516058	0.47327	0.790152	0.915561	0.388566	0.206639	0.620537	0.370707	1.78196	1.0874	-0.0750288	0.273301	-0.179519	-0.490995	0.162317	0.891212	0.0255057	0.865573	-0.181616	0.60252	1.0867	0.84799	2.03545	0.0384295	0.526764	-0.598335	0.289549	0.498921	0.695449	0.0882989	0.114368	0.437032	0.00917432	1.01753	-0.618303	0.3051	-0.299858	0.747224	-0.108743	-0.240808	-0.114683	3.16905	0.38128	0.330415	1.40355	0.163288	-0.486989
MSRB2	4.06525	4.44257	3.80723	2.74537	3.80174	4.78975	2.65805	3.10307	4.90578	2.3301	4.56755	3.49021	3.20415	2.11405	1.98102	3.68077	2.43516	3.9773	2.19625	3.56203	1.84496	3.07712	3.73957	3.88322	5.73814	1.85424	3.30379	1.07913	3.16269	2.98283	4.36603	2.93158	3.74565	2.66361	2.73943	3.11563	1.11742	2.35372	1.59979	2.84287	1.91241	1.81171	1.8798	7.0489	3.29142	3.1897	5.92127	3.07447	1.76543
MSX1	-2.39173	-1.27575	-2.8223	-1.15181	-2.81194	-2.76943	-1.59997	-2.78256	-3.06058	-1.1776	-0.623992	-0.409919	-3.46804	-0.464247	-1.1104	-4.0981	-2.09227	-2.48327	-0.686597	-1.96708	-0.833145	-2.85131	-2.36771	-1.84779	-2.11714	-1.3789	-2.88854	-1.95629	-2.75767	-2.45001	-2.6837	-3.21355	-2.74995	-0.0892823	-1.84035	-0.14091	-1.62417	-1.74747	-1.79356	-0.803003	-0.773405	-2.38095	-1.32846	1.93043	-2.23634	-2.596	-2.31101	-2.89829	-3.29759
MTA1	3.28094	3.06496	3.69166	3.17429	4.25235	3.2195	2.80906	2.87099	3.68042	3.49505	2.83433	2.96149	3.78581	2.92557	3.11331	3.16745	4.70181	3.16366	3.57569	3.13252	3.19859	3.61082	3.09709	3.09855	3.49042	3.37625	3.46858	4.1825	3.70179	3.00511	2.88501	3.34022	3.74236	3.11414	4.56122	2.75934	3.19103	3.52242	3.33015	3.2172	3.34375	3.62833	3.50683	3.84476	3.51216	3.53777	3.31668	3.61628	3.59785
MTA2	5.81442	5.47298	5.54259	5.79102	5.92944	5.23276	4.73378	5.39412	5.1907	5.24685	5.2672	5.11454	5.96388	4.74421	5.30735	5.22525	5.71283	5.4149	5.34985	5.42009	5.19895	5.16572	5.0718	5.80776	5.31577	5.29043	5.23836	5.32162	5.70105	5.36525	5.46907	5.39341	5.27582	4.69531	5.45176	4.91817	5.08132	5.69387	5.10703	5.53894	5.19171	5.58549	5.22205	4.55376	5.61783	5.40552	5.13041	5.92593	5.41274
MTF1	4.6664	3.91408	6.33576	7.73438	5.75191	4.54965	6.36408	9.35175	6.43378	7.14435	7.07426	7.96773	6.70944	6.39742	6.49612	8.02162	5.05574	5.73935	5.98814	6.23075	6.13784	9.7994	8.36108	4.28611	3.25486	7.281	7.39312	7.81481	6.28093	8.8696	5.59511	7.81983	3.39322	5.90289	4.4529	6.4444	7.52567	9.48946	8.33178	9.13717	5.89113	9.955	6.33167	1.40303	7.13721	6.62819	2.58271	2.47286	8.09264
MXD1	3.88685	3.44461	3.7583	2.01567	6.20879	4.253	1.09647	7.14723	6.62928	1.109	3.9837	1.44179	5.29438	0.867104	-0.579009	7.12158	0.990665	4.54946	-0.45843	5.35093	-0.675743	4.5896	4.57344	0.889718	3.02494	1.01115	4.57459	1.03514	4.97375	3.85586	5.17054	5.1431	3.10436	0.226028	2.47458	1.28727	0.677035	5.9893	0.95866	4.1608	-1.25045	5.10502	-1.17594	-0.506648	5.11592	3.47819	0.777017	1.61206	5.74463
MYB	-11.4329	-9.52914	-9.69871	-7.25708	-9.4202	-8.57831	-6.52811	-9.70037	-10.1707	-5.7508	-8.42116	-7.33935	-10.4399	-6.62291	-6.74876	-9.33798	-6.83523	-8.44299	-6.52682	-10.7069	-6.40412	-7.39767	-6.90105	-5.99692	-10.4612	-5.98609	-7.07904	-6.57422	-9.73636	-6.68169	-11.955	-8.9631	-7.28564	-6.46364	-7.08359	-6.24185	-5.83399	-7.47178	-6.16071	-7.11466	-6.2122	-7.32438	-6.1117	-10.7933	-8.99835	-7.54824	-11.5274	-8.12499	-7.3506
MYBL1	-11.9062	-11.5256	-12.4149	-15.0891	-12.7911	-12.3024	-13.4439	-15.0351	-13.4931	-14.5267	-13.7537	-15.6545	-13.2578	-13.4841	-15.0017	-14.4085	-12.926	-12.679	-15.0605	-13.3759	-14.6902	-17.2033	-15.0181	-12.1555	-11.1221	-14.6621	-13.8981	-15.4429	-12.2051	-15.9277	-12.6234	-14.2202	-11.5743	-13.9313	-12.3644	-13.6244	-15.1665	-15.8933	-16.7135	-16.2261	-14.6078	-16.1613	-15.0163	-9.79324	-14.177	-14.5591	-10.2288	-9.96874	-14.2029
MYBL2	0.910461	1.50355	0.493214	0.662892	2.01045	2.2437	0.771296	1.50928	1.49624	0.58675	0.215205	-0.199625	2.39908	-0.0910892	0.128293	1.79181	2.78195	1.32844	0.449975	1.45388	-0.058753	0.502286	0.614711	2.52262	1.75918	0.0426291	0.667007	0.374821	1.02126	0.8987	1.16326	1.41286	3.62865	-0.0417631	2.19366	0.251189	0.341345	0.740665	0.596855	0.180785	-0.182692	0.754612	0.077553	1.10756	2.01716	2.72206	2.42369	3.66374	2.03002
MYCN	0.911761	2.01212	0.708516	0.999586	0.377904	0.492795	3.45923	0.239175	0.480726	1.4872	1.29327	1.29233	0.763039	4.09398	1.20185	0.743678	2.25759	0.836485	1.27767	1.02286	2.47378	2.52127	1.61031	3.86312	0.663935	2.6415	1.18226	4.76339	0.279276	2.22903	0.261872	1.80501	0.729104	2.90464	2.07852	3.09081	4.23841	1.71444	2.53539	1.44811	2.0939	1.30505	1.47932	2.6118	1.26868	2.40365	1.3266	0.561073	1.05639
MYNN	3.67106	3.37249	3.06149	3.13688	2.927	3.37328	3.22195	3.08768	3.32066	3.4116	3.16781	3.17391	2.963	3.19137	3.80839	3.73206	3.79123	3.11304	3.54273	3.9892	3.412	3.00433	3.18801	2.87233	3.09626	3.29457	2.96634	3.08494	3.46468	3.23364	4.2574	3.40068	3.74648	3.30563	4.36455	3.2022	3.25212	3.12869	3.7088	3.16739	3.94866	3.47414	4.0114	3.59442	3.30917	3.54921	3.26486	3.67673	3.44262
MZF1	14.257	10.9888	12.0047	11.5625	17.1054	14.9211	10.8511	11.4619	13.0589	13.0624	11.5586	9.87399	13.8771	9.94739	14.7435	13.6823	18.2466	12.7787	12.8674	13.4836	12.3336	13.3338	13.3722	13.297	12.4805	12.132	14.4678	15.5478	14.4848	12.0157	13.9171	14.4968	17.8159	11.0196	17.4533	8.44069	12.4357	13.4287	13.183	12.6427	15.1382	14.2945	14.0965	14.6714	15.0503	13.4915	17.817	17.0825	14.8461
NCOR1	2.16815	1.14039	2.13057	1.42822	2.78158	1.49336	1.84747	1.27393	1.29234	2.50885	1.3022	1.66478	2.4196	2.32254	3.74512	1.60534	2.64009	1.56824	3.07969	0.986131	3.16126	2.89005	2.36135	1.20992	1.42996	2.77834	1.52056	3.3791	2.07346	1.96491	1.73362	2.30657	2.05969	2.63829	1.78881	0.855658	2.27294	2.66568	3.11689	2.47319	3.89514	2.97581	3.93289	1.65282	1.99408	1.55796	2.50073	1.94594	2.53933
NFAT5	1.03455	-1.38396	0.991782	-1.43933	1.5941	-1.22503	-1.01908	0.204788	-0.355934	0.645624	-1.6423	-0.9337	1.06362	0.00141352	3.20369	1.01305	2.91478	-0.359098	1.90489	-1.80629	1.64524	1.44743	1.23214	-1.45036	-0.704539	1.32623	-0.583424	2.25177	0.968117	-0.00294384	0.371778	0.75824	0.633272	0.830335	0.303486	-2.02662	0.495274	1.51059	1.99655	1.30265	3.24465	2.22769	3.22693	-0.157196	0.552675	0.160521	1.32851	1.6705	2.16395
NFATC1	2.85464	3.07496	1.8783	3.89867	2.47964	1.99762	3.52221	0.190861	1.16588	4.5785	2.49306	3.27721	0.834041	5.35601	4.28208	0.857939	6.22551	1.92554	6.03094	2.06495	4.69024	2.42028	1.54408	2.02377	2.11132	4.75213	2.58073	7.40276	3.01106	2.36652	1.65774	1.87532	2.98911	5.17173	7.21728	4.64785	5.5762	2.94452	4.47333	3.40294	5.75873	2.9282	5.6475	4.13781	3.16793	2.76499	2.06614	3.28208	2.23444
NFATC3	7.41193	7.36884	6.54239	6.58212	7.35103	7.53106	6.01314	6.89289	6.8465	6.75331	6.68786	6.68236	7.73201	6.88633	7.37516	6.40893	7.10254	6.80402	6.98201	6.57334	7.21166	6.28293	6.88777	6.43124	7.07002	6.1656	6.46848	6.56511	6.96413	5.86846	6.87899	6.91834	7.50849	6.83902	7.20241	6.50171	6.21837	6.7938	6.50398	6.42079	7.36564	6.32115	7.06965	6.4315	6.77993	6.89227	7.65421	8.44028	6.85451
NFATC4	0.453689	2.01622	0.0604605	1.90356	-0.100595	-0.707053	1.20645	0.0171684	-1.02632	1.90411	2.85773	3.05584	-1.1137	1.79296	1.34927	-2.06677	0.0184937	0.187081	1.51865	0.800105	1.07608	0.186659	1.05191	0.91767	0.131677	1.18397	-0.89923	0.228927	0.420427	0.621529	-0.374036	-0.538333	-1.33613	1.91006	-1.16999	2.12536	-0.0451356	1.55195	0.255554	2.94366	1.26357	0.676915	0.806818	2.67145	-0.0658941	-0.398721	-0.773493	-0.842678	-0.584311
NFE2	-2.30835	-1.68039	2.63656	5.99337	-1.70316	-1.03492	3.29869	5.06067	0.462314	6.46303	3.79039	7.96739	0.305424	4.29861	6.57105	2.59287	-0.574775	2.17618	7.00566	2.85858	6.30891	8.65344	5.46696	-1.56459	-2.81206	5.70199	3.40333	5.09097	0.508987	7.23681	-0.824004	4.81257	-3.55382	5.63031	-3.10896	3.76143	5.35919	4.71983	8.55794	7.16925	5.81124	6.64535	6.55458	-4.43047	3.51727	3.01242	-4.18224	-4.78301	2.99724
NFE2L1	9.17214	7.46195	7.93805	5.99118	6.63393	6.1615	5.54343	7.12993	7.92141	5.11027	6.2628	5.87732	7.52668	5.41772	5.56288	7.30056	6.07235	7.45776	5.83273	7.61386	5.64354	5.64477	5.448	5.21453	7.87917	5.38117	5.86646	5.22596	7.39884	5.44394	9.57528	6.52277	6.66111	5.53849	5.41827	5.48975	4.96059	5.91509	5.46498	5.70234	5.54914	5.91716	5.46376	6.59641	6.50005	6.06603	6.93192	6.17477	6.49188
NFE2L2	8.86015	7.93577	8.09521	8.63798	7.78913	8.10562	8.23402	8.92931	8.49191	8.74622	8.50664	9.20763	8.0242	8.04255	9.44029	9.07606	7.87848	8.33536	9.18093	9.02718	8.9839	9.17193	8.94954	7.11133	7.96126	9.0151	8.5985	8.29126	8.46504	9.08215	9.46388	8.82013	8.86107	8.74968	8.16796	8.49298	8.46853	9.29708	9.9523	8.90398	9.33015	9.71326	9.90729	7.39037	8.6053	8.25722	7.34888	8.21191	8.88165
NFE2L3	-1.02581	-0.0288583	0.909837	1.28344	-0.947807	0.132837	2.23252	0.809324	-0.553521	1.53577	1.09739	2.02519	-0.698976	1.93276	1.60204	-0.333631	-0.197915	0.623429	1.44523	0.627749	1.66998	3.16559	1.7618	0.59017	-0.200866	2.16272	1.31358	2.49707	-0.17542	2.57229	-0.895868	1.75196	-0.211529	1.77469	-0.150047	1.80149	2.79247	1.29441	2.5745	2.04297	1.34516	1.94693	1.43705	-0.558479	1.74019	0.942531	-0.27946	-0.994316	0.874181
NFIB	2.25561	3.50959	2.31915	1.94648	2.05571	1.24663	1.98794	2.35374	3.17908	1.25555	1.93967	1.38711	2.163	2.89716	3.80838	1.53185	2.05206	0.715268	3.3285	2.65955	3.13545	2.64405	1.68112	-0.310577	2.17635	2.66471	4.40433	4.06795	3.24948	2.31082	2.90941	2.80812	0.0911741	4.10361	3.01999	4.15378	4.72883	3.6668	3.43503	3.72286	3.5755	3.38829	3.13984	1.52961	3.65884	2.21565	3.95834	3.06619	2.40661
NFIC	-108.802	-88.9288	-100.298	-79.2679	-111.202	-95.3416	-76.7068	-93.7158	-100.66	-86.2242	-79.3107	-76.7489	-97.2158	-82.5595	-102.156	-99.2962	-116.875	-93.7355	-91.3718	-92.0501	-91.9826	-90.3067	-93.3879	-94.8938	-92.4982	-94.5625	-90.6591	-100.137	-99.9659	-88.7115	-105.803	-106.457	-86.3505	-91.4858	-91.5087	-72.6573	-79.9448	-101.545	-91.4128	-97.9303	-104.466	-104.789	-95.5246	-89.017	-105.235	-84.9574	-99.4038	-96.6217	-108.013
NFIL3	-2.09704	2.55969	-1.38237	-0.151227	-2.54224	-0.538701	1.02896	-0.627232	0.110261	-1.78973	0.890363	1.58087	-0.659299	-0.798436	-1.34646	0.255778	1.4725	-1.22622	-0.445066	1.44135	-0.575491	-1.63823	-0.382044	2.73718	-0.755321	-1.41577	0.190259	0.728127	-0.779651	-0.548075	0.890329	-1.4672	0.417788	-0.0820188	2.56311	2.2454	0.893674	-2.42314	-1.13249	-0.646988	-1.16678	-1.8961	-0.528	0.414886	0.151426	1.53725	-1.55339	1.61724	-0.813187
NFIX	-23.0154	-25.6763	-22.1201	-23.6907	-18.8516	-21.2753	-25.2649	-19.0524	-19.6842	-27.9021	-21.42	-23.9815	-17.9897	-28.4603	-31.569	-19.0593	-21.2759	-24.3667	-34.1921	-22.7075	-30.0195	-18.1197	-18.9326	-20.9699	-20.0266	-26.2222	-18.6482	-26.3673	-23.3496	-20.873	-23.4526	-23.9807	-25.6468	-31.9334	-23.3452	-26.0027	-25.489	-19.8665	-27.1305	-25.1709	-33.2056	-20.0823	-32.0341	-25.9181	-22.8734	-20.0708	-24.7017	-24.2808	-22.0743
NFKB1	-11.3631	-19.7431	-47.9135	-41.609	-24.1386	-33.9484	27.739	-8.58574	-91.6639	28.9899	-44.0695	11.6939	-24.4457	79.7982	42.8429	-21.7978	-21.6187	-2.91137	46.8331	-50.0408	112.574	-16.2637	-14.0336	94.3838	-39.1257	-7.08421	-7.16331	98.8639	-7.36691	-38.9197	-17.4925	-30.2512	-29.2641	81.9079	-9.11434	91.7664	116.131	-45.3696	132.741	-23.2518	111.225	-37.3787	100.579	-118.153	-122.67	-16.0307	-138.599	-80.8489	-42.3639
NFKB2	0.488291	0.538051	0.591642	-0.907341	1.77818	1.4849	-0.543603	0.391264	0.819227	-0.220504	0.367488	-1.09461	0.255038	-0.694795	-1.83768	0.231103	-0.886103	1.26717	-1.48521	-0.0389931	-1.80923	0.628684	0.922255	0.098144	1.39344	-0.806167	1.1988	-1.25492	0.433484	-0.339521	-0.122595	0.809787	0.481378	-0.981511	0.160724	-0.614151	-1.48917	-0.399404	-1.61915	-0.674465	-1.81667	-0.610434	-1.59261	1.47866	-0.161019	-0.305775	0.980054	0.206298	-0.224049
NFX1	4.43245	3.85115	4.33637	3.73564	4.01827	3.22885	3.83616	3.88965	3.33101	3.1734	3.56132	3.69845	4.04538	3.8615	4.73959	3.13312	3.99917	3.98875	4.34684	3.13101	4.22725	4.29355	3.75596	4.13452	4.49045	3.92513	3.66324	4.03518	4.19386	3.7539	3.51591	4.05391	4.79976	4.02821	3.93711	3.33632	3.69484	3.90463	4.41025	3.98024	4.78331	4.09247	4.53496	3.9521	4.05213	3.53086	4.28796	2.6979	4.12681
NFYA	1.07809	0.884881	0.94565	0.697303	1.04472	1.0379	0.562321	0.412109	0.779423	0.570678	0.684262	0.524125	1.24417	0.463356	0.474963	1.25378	1.1066	0.814275	0.655813	0.5728	0.469455	0.52568	0.379218	1.13087	1.2287	0.570403	0.447961	0.531823	0.683267	0.643714	1.27163	1.0936	1.4014	0.497859	1.41462	0.396174	0.569034	0.855834	0.958752	0.362811	0.527727	0.813776	0.695228	1.06029	0.967595	1.07362	1.23152	1.71262	0.95069
NFYB	2.21932	2.20579	1.92785	1.49959	1.49224	2.24586	2.07267	1.28911	2.0638	1.88123	1.58582	1.68671	1.70554	1.70245	2.16384	2.23328	2.63068	1.62083	2.20404	1.78692	2.05348	1.36362	1.5907	2.37009	2.08106	1.76048	1.33908	1.7002	1.82373	1.77406	2.57969	1.91797	3.76573	2.04868	3.11769	1.76967	1.96187	1.56442	2.4617	1.28326	2.413	1.8966	2.59878	2.4019	1.93294	2.40323	2.33937	2.89722	2.04003
NFYC	-17.7782	-16.7019	-14.1188	-12.6638	-17.4518	-15.393	-14.042	-15.3303	-17.0593	-12.1343	-15.4976	-14.4697	-16.5851	-12.6194	-13.6067	-17.8302	-15.4845	-13.426	-13.7239	-17.131	-13.6569	-12.0837	-14.6041	-14.4525	-17.0513	-12.8551	-12.3493	-12.7777	-15.3716	-13.7976	-19.7454	-15.177	-18.0967	-13.4531	-14.3651	-14.1436	-13.2203	-14.5754	-13.7951	-13.3614	-14.0997	-15.0855	-14.1456	-20.8745	-16.3832	-17.2413	-21.5603	-18.9223	-15.5933
NKRF	2.12071	2.28965	1.83494	1.7469	2.27093	2.5609	1.83234	1.94818	2.56752	1.77761	1.62002	1.44891	2.3662	1.46886	1.71455	2.38419	2.95325	1.94203	1.72108	2.23963	1.55585	1.54365	1.64973	2.7265	2.54683	1.57663	1.63677	1.43789	2.32011	2.11259	2.43241	2.28589	4.5772	1.57734	3.39248	1.69557	1.71135	1.88765	1.96055	1.55009	1.66026	2.02239	1.8709	2.1759	2.59468	3.55585	3.23964	3.67102	2.54742
NKX3-1	-4.73587	-3.31316	-8.02468	-12.3633	-5.98794	-1.78352	-7.72991	-12.6131	-8.66885	-12.3347	-10.3271	-13.9732	-8.31857	-9.33558	-12.5575	-11.7702	-4.87453	-8.62998	-13.2595	-9.41074	-12.3829	-15.307	-11.5519	-3.57735	-0.958768	-12.0092	-10.161	-10.5066	-7.09393	-13.2363	-6.92026	-10.6061	-0.14813	-11.2137	-1.24818	-8.7856	-10.3543	-13.294	-15.0836	-13.8034	-11.7655	-14.1297	-12.7281	4.01353	-9.47581	-8.71644	2.35819	2.59783	-11.4063
NOTCH2	3.13859	3.69125	3.26469	3.42167	2.58648	2.05883	3.00369	3.76072	3.03628	3.18305	3.2221	3.47834	2.73211	3.47302	3.81702	3.16084	3.09682	3.49616	4.10485	3.33235	3.75073	3.43564	2.78889	1.01907	3.19403	3.49706	2.32537	3.16235	2.61084	3.32047	3.05725	3.10025	2.61802	3.65702	3.74603	3.54978	3.34266	3.64782	3.9491	3.68808	3.61918	3.55137	4.11424	3.7557	2.83037	3.02049	2.37332	2.22794	3.18028
NPAS2	1.09622	-0.13228	-0.508679	1.47007	-0.497153	-0.564398	1.03297	1.38567	-0.145695	0.720727	-0.344954	0.968633	0.698997	1.32394	2.27782	0.263797	2.00001	-0.763581	1.56423	1.2028	2.10233	0.304459	-0.495632	-0.112468	-0.542653	1.27479	-0.685935	2.49421	0.722602	0.51331	1.36966	0.396657	0.501466	1.40564	1.01812	1.18147	2.52911	1.91084	1.86095	2.01119	2.10621	2.58237	1.31139	-0.0461508	2.50349	1.4017	1.02882	0.517047	1.41902
NPAS3	-4.79276	-4.45517	-5.38131	-4.04553	-5.08264	-4.14785	-4.70445	-5.26215	-5.39048	-4.096	-4.10607	-3.67791	-5.80937	-3.83241	-3.5786	-5.627	-3.77237	-5.15737	-4.3049	-4.86063	-3.85505	-4.99932	-4.78093	-4.01044	-4.65537	-3.99215	-5.05902	-4.51879	-5.28472	-5.16165	-5.28917	-5.10728	-4.9159	-3.53914	-3.324	-3.81414	-4.67122	-4.73906	-4.35892	-3.93639	-3.99426	-4.89319	-4.54803	-3.62368	-4.99839	-5.43604	-4.55055	-4.17516	-5.47813
NPAT	4.94015	4.63063	4.48252	4.09159	4.14702	4.7882	4.65869	3.95084	4.24868	4.81945	4.22158	4.22756	4.07234	4.50612	5.31733	4.54406	5.68529	4.29413	4.90999	4.50485	4.71627	3.89195	4.54329	4.83582	4.30595	4.6116	4.14476	4.7982	4.73377	4.27052	5.0709	4.48878	5.45123	4.74267	5.44909	4.3102	4.66555	4.18662	5.20067	4.28045	5.57598	4.78359	5.60221	4.78833	4.36962	5.28512	5.15738	5.74596	4.70396
NR1H2	2.91741	2.26409	2.65364	2.99401	2.7721	2.50518	2.09663	2.12028	2.50801	2.57048	2.6015	2.78594	2.24821	2.28468	2.2693	2.70008	2.74703	2.74592	2.75499	3.05267	2.5108	2.77643	2.11341	2.3777	2.12864	2.5582	2.88457	2.69868	2.67568	2.55198	2.32419	2.36099	1.8309	2.30925	2.86258	2.49807	2.63686	2.7252	2.49739	2.61445	2.40926	2.60807	2.52325	3.48336	2.67947	2.34511	2.60971	2.22995	2.63165
NR1H3	-0.955018	-0.348959	-0.898891	-1.01803	-0.646003	0.231458	2.92045	-0.998419	-0.445864	0.36522	-0.54096	-0.965744	-0.967376	2.02222	-1.27559	-1.0378	-1.32593	-0.450139	-1.06918	-1.10537	0.924726	-0.684623	-0.140414	0.481877	0.355936	1.05996	-0.291461	2.32327	-0.926949	0.271336	-0.814914	-0.806333	-0.753305	0.835405	-1.07986	1.58884	2.9645	-1.33524	-0.977398	-1.32046	-0.338144	-1.57502	-0.667805	0.397874	-1.08038	-0.170561	0.41643	-0.840908	-1.34601
NR2C1	1.29527	1.1445	1.19029	0.920982	1.57298	1.5628	1.15071	1.05924	1.18641	1.39681	1.10152	1.01146	1.20459	1.04707	1.90547	1.54411	2.11402	1.06822	1.41491	1.13071	1.33203	1.23458	1.43392	1.34388	1.20801	1.45504	1.01189	1.59189	1.4709	1.33983	1.6909	1.69285	2.06883	1.20114	2.1091	0.831449	1.28395	1.53755	1.67307	1.28148	1.72451	1.8598	1.90281	1.36869	1.33856	1.4778	1.51453	2.12046	1.6568
NR2C2	1.69157	1.26819	1.66305	1.36571	1.87715	1.19313	1.28971	1.42119	1.1366	1.70425	1.19177	1.18914	1.73815	1.60537	2.45863	1.03891	2.10091	1.39079	1.74414	0.902843	1.95614	1.64459	1.83707	1.54205	1.34635	1.65869	1.35351	2.00592	1.60156	1.28156	1.07285	1.68956	1.84225	1.56607	2.00312	0.907172	1.40207	1.55816	1.80257	1.81363	2.4155	1.77567	2.17602	1.47496	1.34334	1.30999	1.67435	1.53294	1.73175
NR2F1	-2.05824	-1.8479	-2.58852	-2.2115	-2.05602	-2.32379	-2.26921	-2.71591	-2.43191	-2.24264	-1.62635	-1.86041	-2.61905	-2.18688	-2.47625	-2.84588	-2.12051	-2.46715	-2.5171	-2.22911	-2.66725	-2.43944	-2.22648	-2.21019	-1.45607	-2.41604	-2.59878	-2.54888	-2.58241	-2.51191	-2.10421	-2.66505	-2.51774	-2.29501	-2.31942	-1.85736	-2.63061	-2.10536	-2.48939	-1.89574	-2.53646	-2.31132	-2.74263	-0.18848	-2.35376	-2.42898	-0.923569	-2.08678	-2.75667
NR2F2	-2.48963	-0.422431	-2.48979	-0.110884	-1.89212	-2.05736	-0.99829	-1.96632	-2.92987	-0.68083	-0.0549864	-0.51871	-2.57445	-0.966891	-0.636341	-3.72846	-2.45014	-2.21249	-1.46705	-1.83165	-1.2581	-2.26619	-1.32869	-1.31196	-2.08764	-0.669283	-2.3855	-2.17948	-1.68598	-1.58003	-2.59272	-2.41484	-2.61418	-0.520563	-2.37735	-0.442735	-2.21209	-1.10145	-2.06507	0.368472	-1.27765	-1.56955	-1.94344	-0.250752	-1.44464	-2.526	-1.55562	-2.06477	-2.40054
NR2F6	4.46697	3.94198	4.57847	5.04987	5.08418	5.25892	4.79433	3.64	4.53307	4.87577	4.39984	4.71403	5.044	4.63035	4.0146	4.46173	5.5539	4.6976	4.90542	5.01416	4.68029	5.11658	4.04415	4.77964	3.91526	4.97339	5.10209	5.96526	4.62438	4.96487	3.24537	4.43753	3.92357	4.29295	5.36717	4.98015	5.90811	5.00351	4.63544	4.61114	4.23608	4.73804	4.63861	5.18742	5.03029	5.04498	4.28652	4.83848	4.82354
NR3C1	-101.837	-97.3174	-99.0745	-101.095	-101.964	-100.528	-109.031	-106.188	-112.11	-97.9354	-99.9383	-97.4174	-111.11	-99.0749	-95.2669	-116.69	-106.86	-101.6	-88.2489	-104.557	-91.9593	-108.198	-104.238	-109.295	-87.3153	-105.763	-109.428	-115.479	-109.846	-113.961	-109.513	-106.996	-108.85	-89.0624	-112.231	-97.1109	-111.019	-116.716	-98.2254	-103.076	-88.9326	-115.979	-89.7525	-65.5808	-109.944	-107.481	-79.9731	-89.4935	-124.37
NR3C2	-8.45458	-6.25371	-8.81878	-4.77716	-9.50009	-8.24888	-4.14387	-8.65925	-9.19159	-4.51016	-6.57369	-4.70276	-10.1965	-2.50746	-2.64222	-9.754	-6.42894	-8.28394	-3.44567	-7.66374	-2.39929	-8.38551	-7.41889	-5.90145	-8.90361	-3.84194	-7.18942	-3.96444	-7.90954	-7.06845	-9.05314	-7.82458	-9.25674	-2.2132	-6.55905	-3.15152	-3.6761	-7.63372	-4.64467	-5.66981	-2.82534	-7.97322	-3.83576	-7.19291	-7.79124	-7.86667	-7.75424	-8.36925	-8.61946
NR4A3	-1.31985	-0.740961	-0.571794	-1.493	-0.112694	0.180766	-0.415847	-1.2152	-1.16963	-0.358491	-0.786593	-1.91944	-1.55087	-0.183141	-2.81396	-1.4742	-2.3715	-0.511413	-2.6541	-1.19967	-2.38528	-1.06648	-0.891401	-0.646319	0.317199	-1.01479	-0.151505	-2.0195	-0.807992	-1.14266	-1.52433	-0.932379	-0.935815	-1.22417	-1.61028	-0.715474	-1.27026	-1.1774	-2.30246	-1.63644	-2.5793	-1.74856	-2.42671	-0.518976	-1.62118	-1.89901	-1.57508	-1.33749	-1.62758
NR5A2	-1.23502	1.11537	-1.51145	0.837721	-1.41875	-1.23033	0.410301	-1.05852	-2.09191	0.585731	1.78669	1.56438	-2.07497	0.585732	0.60164	-3.35659	-1.7513	-0.83699	0.270246	-0.586429	0.192405	-1.45277	-0.136635	0.178239	-0.858101	0.394673	-1.68157	-1.52359	-0.764722	-0.199157	-1.33404	-1.51855	-1.63737	1.24436	-1.40124	1.44386	-1.06792	-0.119597	-0.756349	1.57581	0.247311	-1.0017	-0.288683	2.07445	-0.783041	-1.55954	-0.902489	-1.58297	-1.90212
NR6A1	9.45726	4.9952	6.20845	2.02739	11.2243	4.8701	1.9006	4.09786	5.36984	2.0307	4.24422	2.35841	10.6606	1.88658	8.24855	8.27942	9.91549	6.17287	5.23436	4.75899	5.0626	6.55291	6.25145	3.31938	7.9951	4.10017	3.45393	6.92684	7.52643	4.07749	9.34871	5.98231	8.87618	4.04678	6.45694	-0.438961	2.91662	7.56625	5.12169	6.5644	8.50521	6.36231	7.16811	10.3113	7.69793	5.77971	14.4373	10.7061	6.54201
NRF1	-10.5556	-9.4484	-12.0497	-14.6133	-11.4846	-8.19872	-11.744	-17.0127	-13.8978	-13.3257	-14.3905	-15.9056	-14.783	-11.9281	-12.2586	-16.8063	-8.7694	-12.7646	-12.3822	-12.895	-12.3957	-18.9431	-15.2433	-7.75076	-9.71011	-13.9607	-15.5389	-14.4985	-12.5957	-16.5293	-12.6618	-14.815	-5.89515	-11.5897	-6.77522	-12.499	-14.6612	-17.4767	-15.7843	-16.6407	-11.4345	-17.6152	-12.0414	-1.75589	-15.2859	-12.2884	-4.93119	-4.82385	-16.2566
OVOL1	5.83032	5.02188	6.34042	7.80839	7.58954	4.68936	6.29619	9.43512	8.5469	7.46907	7.53826	7.89806	8.10411	6.58243	6.02041	9.93972	4.33322	7.15517	6.60843	7.83896	6.56666	9.71708	8.16717	4.28903	3.9348	7.53491	8.33351	7.59098	6.9956	8.67187	7.00029	7.9639	3.46459	6.27152	3.77028	6.5838	7.65103	9.65417	8.14175	8.69919	5.74728	9.27757	6.26703	-1.08177	8.04463	6.45258	0.441216	1.61239	8.78054
PAX9	1.7492	1.81962	1.88526	0.753414	1.6302	1.33824	0.0625596	1.58447	2.36995	0.111803	1.01954	0.460721	2.019	-0.00120708	-0.426183	2.32128	-0.207941	1.02297	-0.472942	1.38441	-0.39699	1.21659	0.878686	-0.0772273	1.3686	0.147589	1.38613	-0.295923	1.07227	1.05724	1.44188	1.47619	1.7675	-0.420539	0.256049	-0.105953	-0.484709	1.12502	-0.210706	0.740721	-0.710805	1.21254	-0.569287	0.308867	1.20139	0.865147	0.945398	0.76632	1.67545
PBX1	-21.8929	-15.893	-11.5746	-4.92888	-22.234	-24.9761	-4.23235	-14.5995	-18.3127	-3.20445	-11.6235	-3.16436	-19.0962	-6.10924	-6.43169	-22.9003	-2.32856	-12.9298	-4.60291	-21.048	-5.96017	-6.1509	-7.76079	4.19621	-20.2043	-4.70509	-5.51666	-6.51405	-16.2167	-5.64684	-17.2495	-13.0127	-19.0784	-5.49071	-9.71957	-3.55172	-4.06268	-9.83937	-3.92355	-9.44661	-5.42142	-8.26484	-8.25196	-28.5517	-15.8941	-17.7583	-33.0731	-21.1199	-15.6783
PBX2	22.7021	17.2087	17.9879	14.9985	16.8379	18.1672	28.4858	15.0545	17.7325	18.6359	15.4761	15.481	21.2335	24.6628	15.2605	19.2811	18.7649	16.2526	15.5952	16.7076	21.6848	15.7536	15.3375	20.1415	17.5102	22.3399	16.4322	28.8483	18.4068	19.9788	24.0722	17.2798	23.4316	19.8876	21.4025	22.9724	29.2347	16.1177	18.1251	13.3469	17.7991	17.3452	17.2185	21.6609	19.124	22.3019	22.7581	19.434	17.8265
PBX3	3.57622	3.29532	2.61161	2.95262	2.85686	3.4069	3.16212	3.13803	2.99214	3.06292	3.18363	3.42849	3.14145	3.20143	3.31067	2.89653	3.46121	2.73223	3.552	3.28865	3.45522	2.74206	2.64293	2.97596	3.49187	2.82595	2.70409	2.90397	3.02955	3.01693	3.41918	2.95445	3.46922	3.63432	3.5543	3.2657	2.98861	3.11613	3.5587	3.17	3.69994	3.24643	3.7443	4.90592	3.3727	3.52384	4.45627	3.80274	3.02351
PFDN1	3.46197	3.08084	3.34081	3.71171	3.48847	3.89796	4.01222	3.56233	3.12406	3.44745	3.51012	3.42753	3.97702	3.45039	3.27662	3.77785	3.20871	3.85541	3.09786	3.20578	3.33024	3.43586	3.16917	3.86624	3.76181	3.35061	3.66315	3.50135	3.10294	3.80532	2.65231	3.55423	3.67324	3.27979	3.18193	3.72248	4.13231	3.47915	3.36866	3.35857	3.09507	3.45929	3.04731	3.75097	4.08796	3.88359	3.99049	4.51916	3.75851
PGR	-5.63031	-3.7225	-5.97186	-3.36662	-6.3372	-6.02761	-2.97164	-6.35301	-6.20838	-2.78617	-3.59997	-2.95165	-6.7896	-1.99143	-2.624	-6.82427	-5.70759	-5.74329	-2.64257	-5.3324	-2.14874	-5.93619	-5.21806	-4.12288	-5.85546	-3.05091	-5.88326	-4.25861	-5.80469	-5.19854	-5.84672	-6.26074	-6.23254	-1.53329	-5.99373	-1.98024	-3.34214	-4.9149	-4.11698	-4.14731	-2.70233	-5.81792	-3.6433	-2.82531	-5.93336	-5.96107	-5.19873	-6.06271	-6.5285
PHF2	2.01999	1.00681	1.33812	1.16836	0.933674	1.39215	0.751623	1.05861	1.23034	1.16787	0.656982	1.13947	1.42103	0.867645	1.52865	2.06843	2.76981	1.46537	1.58873	1.24726	1.5658	0.749615	0.662693	1.38852	0.561035	0.908312	0.763006	1.18564	1.25753	0.745117	2.33962	0.959425	2.16637	1.18203	2.73173	0.701986	0.974841	1.05797	1.39687	1.06818	1.60779	1.10913	1.51016	1.74226	1.37804	1.27334	0.998671	1.49016	1.5537
PHTF1	-0.189218	0.658274	0.27911	-1.05717	0.889684	0.923911	-0.96826	-0.0674962	0.589519	-0.908464	0.713988	-0.881809	-0.183311	-1.63995	-2.00147	-0.312592	-1.27328	1.12989	-1.51461	-0.439818	-1.9587	0.213359	1.04654	0.534672	1.70668	-1.66227	0.35079	-2.2347	-0.381548	-0.312684	-0.04876	-0.0992339	-0.171032	-1.21461	-0.668862	-0.909285	-2.56297	-0.879316	-1.75296	-0.743325	-1.79464	-1.23189	-1.56347	1.70639	-0.80475	-0.721349	1.28769	-0.444313	-1.36792
PHTF2	5.83882	6.16845	5.07174	4.43021	5.21354	6.03882	4.91942	5.48188	5.89963	4.46131	5.29922	4.79425	5.07876	4.30105	4.53547	5.70658	5.46635	5.2138	4.66585	6.17213	4.41857	4.23468	5.03778	5.70716	6.17365	4.48245	4.81827	3.90108	5.85533	5.3077	6.78138	5.57478	6.84745	4.74879	6.066	5.23561	4.43357	4.97873	5.13526	4.65621	4.7561	5.32697	5.11298	6.75241	6.04988	5.77555	7.18757	6.59966	5.55493
PITX1	76.9018	65.2408	70.1505	65.5008	82.7838	75.6318	44.5259	61.4291	82.3929	54.6417	67.2513	58.7214	79.6692	49.3649	44.2536	76.2966	61.15	61.0994	52.0929	74.0422	47.5464	57.0193	54.8795	41.8174	60.7524	56.1365	67.8065	55.9599	76.0935	57.4867	60.4267	66.5732	61.1611	44.1554	65.3511	51.1426	45.5224	71.0484	49.4673	62.4646	44.8182	67.5618	50.0512	64.5397	68.2037	66.791	67.3527	68.2896	71.3566
PKNOX1	-0.702282	-1.00892	-2.12423	-2.68565	-0.248164	-0.323956	-2.06679	-2.35677	-0.588498	-1.5614	-1.93588	-2.50387	-1.29733	-2.17645	-3.11345	-0.86982	-2.42057	-1.72332	-2.34568	-1.93779	-2.72577	-2.61378	-1.63881	-2.60279	-0.543107	-1.78326	-1.33072	-2.67367	-1.1935	-2.72111	-0.874538	-1.71008	-1.33993	-1.78134	-2.51613	-1.99823	-3.07522	-1.66551	-2.31422	-3.1636	-2.93978	-2.92586	-2.7897	-1.56044	-2.80115	-1.52413	-1.28357	-0.522819	-2.50767
PKNOX2	-3.38927	-3.15828	-2.36545	-1.75043	-3.82279	-3.07503	-1.65277	-2.29015	-2.9822	-1.51082	-2.44272	-0.954101	-3.28135	-1.56138	-0.828461	-3.04734	-2.49026	-2.46291	-0.646219	-2.54207	-0.685131	-1.2724	-2.00961	-3.16626	-3.20969	-0.965774	-2.13501	-0.933995	-3.26697	-1.57928	-3.21682	-1.96332	-3.82116	-1.07917	-2.34208	-0.961041	-0.559727	-1.87488	-0.208184	-1.60217	-0.741735	-1.39072	-0.539279	-3.81247	-2.12704	-2.24339	-3.59907	-3.6332	-2.379
PLAG1	9.88261	8.97898	8.91065	9.10957	8.23024	8.39716	7.82201	9.22451	9.42193	7.85979	9.31695	8.81761	8.75799	8.01218	8.19913	8.60321	8.08129	7.62761	8.7014	9.60753	8.39984	7.96723	7.64129	7.79292	9.57159	8.31011	8.09072	7.25321	9.59807	9.00073	9.98749	8.12875	7.90917	8.52187	9.25855	8.67069	7.23913	9.39092	8.79279	8.25825	8.18871	9.03259	8.2205	8.10391	9.55689	9.36888	9.04046	8.19934	8.43345
PLAGL1	-2.43806	-2.62117	-3.05773	-2.28266	-3.24497	-3.2294	-2.36431	-3.11173	-3.33113	-1.55803	-2.81489	-1.49624	-3.78644	-1.19529	0.61902	-4.33325	-2.21915	-2.55096	0.155603	-2.56168	-0.452649	-2.22536	-2.58416	-2.53231	-2.42838	-1.10423	-3.67006	-1.27578	-2.71225	-2.47225	-2.56719	-2.66977	-4.0881	-0.420746	-2.28437	-2.21922	-1.55784	-2.87856	-0.221793	-1.51569	0.252468	-2.1016	-0.188481	-0.529951	-2.37152	-2.25952	-2.04402	-2.33019	-3.38536
PLAGL2	15.7359	15.1058	17.211	13.103	17.7193	16.3285	16.4897	16.2288	17.0476	15.8322	14.447	13.9609	16.3186	17.8222	17.3174	16.7991	18.8066	15.0403	15.9422	14.7693	16.4893	16.6923	17.382	14.4609	14.4026	17.0447	14.435	20.311	15.9134	15.5005	16.7192	16.4907	17.064	16.6561	17.2281	15.7673	17.8686	17.1923	16.8624	16.8725	17.3318	18.2075	17.2709	16.5908	15.9579	16.2847	15.8405	16.4388	17.8505
PML	3.70535	5.04295	5.98206	3.15097	5.39495	5.49771	2.75912	2.98869	5.28721	3.16454	4.0076	2.77607	4.98643	2.18215	1.88055	5.31633	2.81919	4.39872	1.9261	3.72298	1.75313	3.78204	4.15313	3.45026	5.21747	2.80416	5.05812	2.07885	3.09949	3.11997	2.85499	4.10238	4.44717	1.95016	3.31036	2.28807	1.60502	2.54467	1.73081	2.47763	1.51287	2.45116	1.68019	3.86701	3.93218	3.50474	4.60007	3.90224	4.2111
POU2F1	-6.60865	-6.05091	-6.31499	-6.86041	-6.56708	-6.9154	-7.39105	-6.07624	-6.40723	-6.61818	-6.33781	-6.4823	-7.11972	-6.8475	-6.45847	-6.49192	-6.63747	-7.16823	-6.82008	-6.18583	-6.91522	-6.66799	-5.81304	-6.53005	-6.50683	-6.76279	-6.88692	-7.67128	-6.25137	-6.94482	-5.45761	-6.08211	-6.58622	-6.67658	-6.85855	-7.25244	-8.37946	-6.61229	-6.80393	-6.51559	-6.67554	-6.63047	-6.76775	-7.08276	-7.4614	-7.24104	-7.08403	-7.42266	-6.88298
POU2F2	-5.24143	-3.43278	-2.77838	-3.23125	-1.84242	-2.98687	-4.01631	-1.19294	-2.90859	-4.14008	-3.50898	-5.11701	-3.34499	-4.0789	-5.89973	-3.86518	-3.80289	-2.29844	-5.81886	-3.29178	-5.67022	-3.49323	-1.40316	-0.948779	-1.23036	-4.95707	-1.13208	-5.43227	-0.783642	-4.8115	-5.10638	-2.90457	-4.15327	-5.98832	-3.75511	-4.08143	-6.29781	-3.86741	-6.12971	-4.7322	-5.8577	-5.28685	-5.47747	-2.21517	-5.60052	-3.91014	-3.83237	-3.77032	-5.07068
POU2F3	-5.42923	-4.00246	-1.58156	-0.0207059	-5.79792	-3.48434	2.15146	-1.69715	-3.82263	2.04911	-1.2417	2.46637	-3.49827	2.29162	3.1673	-2.89203	-2.53336	-1.37463	4.17112	-2.29694	3.60149	3.32963	0.546368	-3.54185	-5.7081	3.28514	-1.38659	3.94902	-4.16166	2.0756	-4.49106	0.500624	-5.37719	2.90611	-4.27888	1.27048	4.07697	0.69576	4.65284	1.18669	3.36391	1.58831	3.92415	-6.69351	0.0550771	-0.416108	-6.18225	-6.65179	-0.0300128
POU3F1	5.45054	3.62996	4.40465	5.07239	3.31654	1.78002	3.96299	4.28401	3.79008	5.01806	3.85537	5.32895	4.91847	4.21887	5.7328	3.88127	4.33134	3.90755	6.23053	4.22789	5.78338	4.49476	3.85679	2.65134	2.5216	4.79647	3.57975	4.53301	4.56516	3.99791	4.8071	3.53356	1.93259	5.08117	3.74315	3.50415	3.86232	4.64911	5.4927	4.42647	6.11072	4.89993	5.93796	0.688091	3.36075	4.33039	1.24473	2.16721	4.26125
POU3F3	-8.20738	-6.88079	-8.2821	-5.99862	-8.36391	-8.43811	-2.61824	-8.2899	-8.06454	-3.89937	-6.63604	-4.46224	-8.21778	-1.94382	-4.47921	-8.70585	-7.88439	-7.38456	-4.27692	-7.93038	-2.64228	-7.1206	-6.81577	-6.96345	-8.59439	-2.82118	-6.02685	-2.17547	-8.07965	-5.61953	-8.58727	-7.24296	-8.52856	-2.6398	-8.12244	-1.37692	-0.720032	-6.99887	-4.08187	-6.4904	-3.47331	-7.26439	-4.05547	-8.37015	-7.67298	-6.42767	-7.69169	-8.8688	-7.37952
POU6F1	4.48459	4.87677	1.47386	6.44582	3.63062	3.72103	4.79219	1.34675	1.70624	6.88608	6.20587	7.17022	3.34159	7.62482	8.87739	2.21462	7.97594	3.16621	7.69672	3.78221	7.88814	0.0456297	1.53431	5.91994	1.96802	6.17316	1.5854	5.6655	2.92057	2.20911	2.22351	2.92858	6.24858	7.59844	7.51602	5.92272	5.53383	4.05901	5.5982	6.02609	8.55135	3.25011	6.7468	10.4616	5.00898	2.67615	6.08544	8.54264	4.45124
PPARA	-5.11802	-5.56956	-5.55377	-5.03966	-6.28467	-5.57354	4.03263	-5.31787	-5.28145	-1.59595	-5.6698	-4.776	-5.56268	2.12495	-4.13729	-4.96764	-4.3329	-5.52431	-4.18662	-5.4989	0.698808	-4.94046	-5.01829	-3.62726	-5.53663	0.431551	-5.49232	3.38027	-5.37149	-2.17174	-4.44909	-4.99461	-4.64944	-0.426919	-4.36401	0.643243	4.32789	-5.21008	-3.43754	-5.16189	-1.62577	-5.06632	-2.60238	-5.07084	-5.01159	-3.00607	-4.23052	-5.28473	-5.07958
PPARD	14.1383	11.7151	13.3452	15.8227	16.6033	10.8524	10.6586	18.8999	17.4504	12.9077	15.6413	15.2406	15.8965	11.707	10.3305	18.5911	11.0344	14.9726	10.4903	16.3322	10.2052	17.0562	15.6022	9.63067	10.5172	12.5832	15.5232	11.5627	15.9161	15.7099	15.572	14.9439	9.54837	10.6282	10.9667	12.981	11.9509	17.9303	12.8464	17.1625	9.44623	16.9822	9.49696	6.93521	14.8102	13.6848	7.98824	8.248	16.2035
PPARG	-5.86992	-4.68862	-5.28032	-4.02151	-5.90934	-4.83239	1.73696	-4.63506	-5.66693	-2.27485	-4.41414	-4.16363	-5.84156	0.247522	-4.40238	-5.71259	-5.06909	-5.46449	-4.57319	-5.33543	-1.21058	-4.15736	-3.93677	-3.18062	-4.94775	-0.890464	-4.48803	1.20277	-5.26339	-1.89719	-5.32328	-4.13653	-5.31899	-1.30019	-4.63442	-0.388403	1.87808	-4.23216	-3.68623	-4.22621	-2.93128	-4.44229	-3.79946	-4.55879	-4.36977	-2.93726	-4.79041	-5.23035	-4.92947
PRDM1	3.49911	2.55634	4.66076	6.56458	5.96476	2.37601	4.0668	8.5127	6.54327	6.23135	5.64039	6.69484	6.17226	4.72963	4.99609	8.19731	2.56881	5.11545	5.22811	5.78632	5.00009	8.66156	6.86398	1.99803	2.50169	5.50188	6.28836	5.60962	5.30079	7.12237	4.59929	6.26073	0.844014	4.94417	1.39428	4.87486	5.75022	7.70138	7.14335	7.71041	4.51768	7.83655	5.10909	-0.793289	5.63898	4.87946	0.0212789	-0.559448	6.71422
PRDM16	-4.14418	-3.78839	-4.10876	-3.41508	-4.11885	-4.05962	-3.96348	-4.19026	-4.087	-3.68577	-3.95018	-3.72135	-4.37622	-3.41823	-3.41911	-4.30054	-3.57159	-4.05468	-3.66243	-3.91835	-3.48271	-4.13743	-4.11599	-3.72067	-3.53152	-3.51349	-4.03662	-3.51726	-4.05625	-4.04979	-4.01146	-4.23054	-3.26393	-3.4511	-1.76506	-3.41905	-3.73916	-4.05913	-3.87575	-3.68447	-3.72383	-4.15343	-3.94945	-3.9097	-3.94606	-4.31729	-4.07422	-3.43271	-4.27454
PRDM2	3.46654	2.15038	3.51805	2.75958	3.98722	2.22161	2.80173	3.81949	2.85053	3.65791	2.64557	2.91396	3.18585	3.42801	4.81801	3.77424	4.36125	2.96302	3.82953	2.47862	3.85786	4.24606	4.13851	2.24326	2.00372	3.92135	2.9122	4.3268	3.54771	3.29593	3.14906	3.66319	2.30224	3.81994	2.87716	2.30242	3.39976	4.21609	4.0856	4.1963	4.66117	4.50829	4.34487	2.28074	3.03799	3.15057	2.87588	2.87215	4.01977
PREB	-57.2379	-43.2386	-50.509	-47.6082	-50.8096	-47.2599	-54.6633	-54.1596	-54.48	-52.7844	-44.0305	-47.4584	-52.4478	-52.1054	-60.6273	-56.315	-65.5861	-51.6079	-57.1951	-52.0073	-59.4564	-55.8534	-54.9948	-43.3417	-42.2832	-56.6258	-47.7575	-59.2564	-54.9782	-52.0254	-56.8932	-52.2581	-53.0539	-55.6354	-55.2744	-47.5055	-57.3457	-56.3771	-60.6663	-53.252	-63.7313	-63.032	-65.5117	-46.8341	-52.9403	-55.6336	-47.5275	-51.9359	-58.6323
PRRX1	0.330721	1.79463	-0.631594	0.653536	-0.163246	-0.266315	0.396572	-0.308476	-0.747605	0.296552	2.04223	1.45303	-1.21761	0.34068	0.206506	-2.3417	-0.40227	-0.147141	0.0537297	0.55359	-0.269644	-0.352839	0.618799	0.378524	0.86943	-0.0690413	-1.19901	-1.06416	-0.324811	0.265226	-0.284649	-0.686248	-0.731225	0.684687	-1.09988	1.48848	-0.969668	0.548017	-0.716054	1.5292	-0.0271084	-0.245095	-0.401768	3.41283	-0.102718	-0.36321	-0.255776	-0.554911	-1.27934
PRRX2	-0.00748098	-0.0719554	-0.481993	0.192121	-0.890214	-1.01808	-0.38748	-0.836304	-1.12576	0.18071	0.446787	0.725647	-1.13704	0.313453	0.165257	-1.26101	0.116183	-0.453264	0.784935	0.0169607	0.329344	-0.312344	-0.721732	-0.832993	-0.266688	-0.0770565	-1.31813	-0.0544032	-0.460018	-0.653276	-0.316631	-1.20611	-0.929333	0.650216	0.394514	0.634908	-0.182738	-0.0209018	-0.264656	0.533286	0.378497	-0.377918	0.256997	2.02052	-0.587056	-0.50181	-1.14468	-1.25387	-0.922562
PTTG1	0.477186	1.59684	-0.331343	0.228982	1.99277	2.81995	0.488	1.10611	1.2845	0.146148	-0.527448	-0.882827	2.79684	-0.851802	-0.530013	2.0743	1.98884	1.04555	0.00446084	1.35426	-0.436302	-0.0708269	-0.0276147	2.17659	2.06281	-0.630211	-0.124332	0.0177112	0.38721	0.522472	0.901927	1.27522	4.11213	-0.48858	1.60509	-0.36988	-0.0391307	0.627645	0.564796	-0.49615	-0.892334	0.620516	-0.429014	0.28756	2.79355	3.1272	2.72885	4.89841	2.38719
PURA	1.07419	1.541	0.123908	1.89841	0.094194	0.709607	0.605744	0.111255	0.253044	1.17534	1.87919	2.43037	0.503581	1.40599	1.39741	0.147804	0.735489	0.706487	2.1385	0.928748	1.48265	-0.0557852	0.845817	0.506018	0.00240299	1.7694	-0.0995076	0.709846	0.57478	0.936534	0.67991	-0.106425	1.05602	2.0325	0.409825	2.09394	0.988226	2.41405	2.10865	2.13042	1.32934	2.12416	1.57154	2.52273	0.621154	0.711123	0.378439	-0.279804	0.605859
RARA	0.292796	0.877163	0.766454	0.42995	1.24648	0.751162	-0.100615	-0.257761	0.301846	0.488767	0.865618	0.568359	0.370507	0.319406	0.178378	-0.260907	0.339474	0.812296	0.527667	0.485089	0.354708	0.419106	0.596047	-0.141034	1.07609	0.353682	1.17133	0.199076	0.228175	-0.145963	-0.0167812	0.173225	-0.382763	0.434089	0.775542	0.586274	-0.139294	0.0973582	-0.132577	0.517294	0.36623	-0.0774176	0.32534	2.02858	0.122503	-0.0946685	1.32191	0.41803	-0.190628
RARB	-2.17655	-1.57061	-1.97383	-1.80671	-1.79062	-1.48425	-2.2033	-2.86344	-2.20466	-2.01281	-1.41638	-2.05885	-3.32562	-2.06069	-2.07386	-3.11026	-2.60115	-2.18575	-2.62452	-2.2408	-1.97084	-2.52987	-1.74359	-1.90467	-1.12474	-2.19413	-2.04165	-3.09193	-2.74528	-2.6026	-2.54799	-2.49347	-2.59935	-1.49321	-2.16704	-1.41126	-3.01391	-2.63294	-2.86663	-2.07137	-2.57186	-3.34425	-3.13424	-0.0143746	-3.21948	-3.08102	-2.17341	-2.11518	-3.6747
RARG	6.01833	4.10474	5.08121	5.02458	4.62647	3.01257	3.66699	4.584	4.65507	4.92239	4.17897	5.09954	5.67783	4.12625	5.22872	5.22603	4.40698	4.65898	6.21311	4.82648	5.66295	5.12306	4.15841	2.59534	3.48912	4.91027	4.37377	5.02098	4.9205	4.45778	5.28648	4.32756	3.38172	4.61402	3.78903	3.65715	4.37814	5.22441	5.73839	4.65183	5.64272	5.33172	5.75594	1.50016	4.40019	4.10988	1.83575	2.7335	4.78378
RB1	11.1132	10.9742	9.45947	8.96611	9.63954	11.1413	9.63494	10.1773	11.1995	8.99094	9.41088	8.93964	9.59521	8.53217	9.25121	11.3973	10.7212	9.68491	9.25404	11.1141	8.91995	8.33961	9.19566	10.3865	10.5594	9.00896	9.1058	8.44463	10.8277	10.4408	12.2775	11.1959	13.2961	9.16216	12.2667	9.65301	9.48326	9.71699	10.1501	8.74393	9.47657	10.6292	10.0684	10.8847	11.7976	11.0678	12.7797	12.5711	10.7978
RBL2	232.283	219.283	224.863	226.608	220.558	247.231	218.744	212.502	218.469	222.171	216.775	217.479	244.826	209.805	212.605	221.25	247.589	226.483	213.904	226.267	210.106	214.319	204.959	215.941	232.119	209.411	219.74	223.288	222.103	228.116	223.129	223.188	236.401	202.847	242.521	219.299	226.506	224.228	218.766	216.169	201.981	221.741	211.726	227.823	244.672	245.629	242.334	265.045	225.499
REL	-80.038	-75.8749	-73.6464	-71.3776	-74.7362	-73.9419	-72.0586	-78.4439	-78.6519	-70.5171	-64.7963	-69.0794	-78.6224	-69.8319	-75.8868	-72.9361	-83.0452	-75.4775	-72.2008	-71.3764	-72.3748	-69.4163	-68.2446	-68.576	-80.6956	-70.2895	-69.3494	-72.4912	-80.2256	-69.9836	-79.0415	-73.3627	-78.5594	-71.3251	-81.2983	-68.6801	-74.5784	-70.3947	-72.3987	-70.5583	-75.0704	-73.9399	-73.8365	-74.8372	-73.362	-77.0078	-81.6853	-83.3771	-75.6996
RELA	6.81059	6.19363	7.15988	6.07453	7.76756	7.19209	5.50581	6.1757	6.82173	6.27618	5.84518	5.66109	7.02423	5.86982	6.57404	7.13473	7.43727	6.31336	6.73022	6.33883	6.54312	6.5318	6.50388	6.36245	6.26572	6.44595	6.41912	6.94682	6.94912	6.02967	6.62725	6.78887	5.60642	5.93956	6.67581	5.51999	6.10572	6.972	6.30686	6.50709	6.73636	7.00251	6.7382	6.28297	6.60278	6.50506	6.95675	7.22745	7.28001
RELB	1.53989	2.02789	1.91702	1.54475	2.51935	2.06182	0.977752	1.10681	1.57455	1.61932	2.07443	1.41791	1.52254	0.985634	0.377199	1.36954	1.57546	2.11321	0.954198	2.00765	0.602931	1.79365	1.81049	1.34689	2.16907	1.43524	2.62563	1.05985	1.85147	1.39792	1.02182	1.67978	1.30127	0.838697	2.08495	1.54689	0.74774	1.49749	0.678177	1.43843	0.530696	1.24831	0.864085	2.83214	1.61572	1.40927	1.3519	1.55248	1.38937
RERE	-0.247994	-0.852188	0.20754	-0.669865	1.20506	-0.370427	-0.716666	-0.660311	-0.607735	0.303529	-0.95714	-0.881504	0.104948	-0.0990009	1.78255	-0.277713	2.08309	-0.675235	0.139332	-1.24354	0.605321	0.418087	0.858771	-0.629995	-0.518933	0.382105	-0.0532561	1.60974	0.331187	-0.858862	-0.645271	0.209856	-0.0610333	0.123174	0.68163	-1.78178	-0.472003	0.333269	0.15021	0.935996	1.58788	0.855212	0.827458	-0.173191	-0.371089	-0.224294	0.686311	1.19299	0.330541
REST	3.44254	3.223	3.21203	2.89969	2.77717	3.18378	3.18636	3.04583	3.18689	3.23833	2.81784	2.99591	2.79623	3.19263	3.67788	2.95958	3.62561	2.75238	3.54334	3.09363	3.42527	2.71156	3.02514	2.82784	3.14979	3.24435	2.72032	3.09384	3.10944	2.91973	3.78466	3.11761	4.05211	3.47477	3.66118	2.9311	3.01389	2.90709	3.53108	2.92424	3.91733	3.24357	3.92814	3.05453	2.97412	3.55318	3.0077	3.25363	3.23557
REXO4	1.57919	1.50613	1.74609	1.10759	1.52248	1.40787	0.812563	0.929688	1.63819	0.945298	0.970895	0.798532	1.58351	0.617638	0.813239	1.86828	1.80257	1.27797	0.956658	1.19178	0.857834	0.865453	0.700258	1.40458	1.94202	0.880118	0.812099	0.829112	1.34769	1.09027	1.8992	1.25993	2.05457	0.59307	1.83578	0.636852	0.930695	1.14777	1.04947	0.748364	0.792788	1.11983	1.03329	1.45483	1.37835	1.50108	1.34841	3.04372	1.49081
RFX1	2.31626	1.84029	2.89258	2.28433	3.8955	2.61077	1.76107	1.34909	2.43277	3.07194	1.93478	2.12347	2.55979	2.23142	2.57483	1.88172	3.90084	2.04664	3.18114	1.79077	2.91375	2.98331	2.61558	1.71615	1.75033	3.01897	3.06147	4.04375	2.53686	1.9777	0.921374	2.44032	1.61311	2.59296	2.82848	1.9283	2.53058	2.98668	2.47479	2.60383	3.10347	3.06699	3.12233	3.01423	2.32272	2.4852	2.09174	2.03299	2.6116
RFX2	1.58414	0.737139	0.962085	-0.108006	0.708252	-0.990235	-0.455748	-0.177404	0.487019	0.742306	-0.135633	0.539483	0.812271	0.986066	1.56716	-0.255336	0.469975	1.21922	2.69963	1.08476	1.97614	-0.175677	0.269761	-1.14038	0.544148	0.994409	0.852685	0.43773	0.594149	-0.491317	0.621198	0.211979	-0.053871	1.40054	0.869219	0.738629	0.240429	0.191097	1.63102	0.219119	2.3594	0.492636	2.93008	-0.39163	-0.638499	0.355653	-0.58126	0.099893	-0.12763
RFX3	9.11919	6.58392	6.47459	7.16146	8.03818	6.30156	4.86727	5.46436	6.3984	6.29393	5.38654	6.44836	8.42138	6.19187	9.65022	5.44334	10.024	5.99598	7.58422	5.81674	7.02244	5.98504	6.3588	5.96501	6.24085	5.94637	4.9508	8.90919	7.71706	5.39442	7.24301	6.41657	7.73819	5.95679	8.32528	4.07027	5.49982	7.30305	7.48242	8.13141	8.76263	7.86778	7.81549	6.84652	6.53607	6.66865	10.2539	9.69969	6.72806
RFX5	2.62409	2.51565	5.6551	1.7035	5.33199	4.4975	2.19657	2.32525	4.56907	2.24343	1.94842	1.57611	3.49273	1.31748	2.06724	3.188	2.21801	3.70062	2.29483	2.27146	1.39304	2.48363	3.55006	4.30713	4.65425	2.68152	4.07117	1.72884	2.106	0.779202	1.17754	2.92456	3.13777	1.10796	1.84841	1.09802	0.513086	1.41639	1.0957	1.5138	1.65439	2.42134	3.24583	1.80867	0.546112	1.96923	2.81134	1.42607	1.14804
RFXANK	3.90731	3.43894	3.79516	4.17078	4.316	5.10589	3.74223	3.26678	4.12274	3.75512	3.72496	3.7178	4.69084	3.36208	3.18209	3.99321	4.72084	4.14582	3.74994	4.18019	3.50543	3.82638	3.22585	4.14968	3.33176	3.5558	4.03525	3.91547	3.82462	4.0021	2.36569	3.77021	3.46117	3.29548	3.95867	3.82044	4.1769	3.95079	3.58371	3.53427	3.20327	3.70744	3.43273	4.56509	4.67198	4.55837	4.50467	4.76268	4.18731
RFXAP	0.28395	0.213933	0.0410378	-0.304629	0.193969	0.246666	0.185248	-0.454899	-0.170537	0.340896	-0.0196761	-0.0727374	-0.0103292	0.0923761	0.901638	0.248631	1.19805	-0.203263	0.532876	-0.444077	0.363924	-0.0185256	0.511616	0.802383	0.0142985	0.210969	-0.106537	0.383408	0.12637	0.0165757	-0.0761914	0.343422	0.762922	0.377286	0.736735	-0.138513	-0.0181323	0.036844	0.732003	0.0532966	1.00141	0.433122	1.03589	0.248056	0.166442	0.116527	0.666099	0.877631	0.307019
RLF	4.70393	4.56753	4.21917	4.1629	4.01385	4.63936	4.46159	4.45336	4.79654	4.25991	4.15069	4.18603	4.15649	4.30745	4.82124	4.62703	5.50786	4.50046	4.49949	4.6004	4.53281	3.95168	4.38793	5.14018	4.38599	4.29679	4.11422	4.07883	4.71531	4.39823	5.09234	4.4632	5.76779	4.4639	6.14458	4.29771	4.41156	4.18637	4.69679	4.40082	5.00304	4.55556	4.94471	4.54696	4.3153	4.77274	5.18443	4.91022	4.50544
RNF4	5.55361	5.35556	5.38631	5.24373	5.42548	5.82942	4.921	5.30716	5.05336	4.89668	5.25576	4.86714	5.58342	4.84618	5.24022	5.46709	5.77363	5.56615	5.04893	5.48917	5.06679	4.7727	5.05387	5.61985	5.37047	4.97555	5.31574	4.69682	5.42539	5.00778	5.70025	5.42346	5.72526	4.76382	5.94041	4.85003	4.83057	4.82338	4.80156	5.05031	5.18055	4.96595	5.07319	5.27845	5.35665	5.38586	6.10499	6.16692	5.35729
RORA	2.21385	1.49368	5.63404	8.4125	0.74294	1.96154	6.36998	6.31265	2.649	9.59662	5.94371	10.5521	2.76993	7.73696	11.1337	4.97461	3.25415	5.32775	11.4122	5.6201	10.6043	10.2476	7.61762	0.913319	-0.147575	9.0444	4.63155	8.0662	2.70486	9.08222	2.69725	7.46044	0.126765	9.67132	0.964775	6.55336	8.29203	6.15613	12.1827	9.0795	10.8947	8.98417	11.7176	0.000871924	5.57042	6.01634	-0.0513704	-1.25948	5.60613
RORB	-3.19441	-2.86899	-3.53183	-3.00099	-4.28696	-3.35889	-2.40722	-4.36949	-3.98101	-2.31213	-2.84215	-2.28005	-4.66582	-1.7499	-2.33141	-3.92953	-3.89649	-3.70439	-2.18989	-3.5793	-2.10506	-3.792	-3.36009	-2.69736	-3.78318	-2.28049	-3.40885	-2.93307	-4.07248	-3.60489	-3.13528	-4.01893	-3.98549	-1.51366	-3.58152	-1.59212	-2.38544	-3.57433	-2.60401	-3.18356	-2.20998	-3.88558	-2.41901	-2.78362	-4.38541	-3.90019	-4.25388	-3.63244	-4.34241
RORC	-4.68807	-3.62434	-2.57679	-1.87368	-5.74786	-3.59997	2.74068	-3.14533	-4.71716	-0.131592	-3.29748	-0.841764	-4.38284	1.96543	0.69765	-4.2403	-2.93809	-3.01538	0.715858	-2.54578	2.40378	-0.0484912	-1.84098	-3.13121	-4.66617	1.37774	-3.08431	3.21037	-3.9251	0.199369	-4.57943	-1.51403	-4.16946	1.38216	-3.33097	0.874069	3.81394	-2.25622	1.36844	-1.01905	1.23958	-1.00333	1.1133	-5.34773	-1.96035	-1.37534	-4.06264	-5.02418	-2.79446
RREB1	8.07865	6.84396	8.48324	8.1647	9.30458	6.88134	6.56877	8.78177	8.90157	8.10372	7.69425	7.64053	9.16138	7.1615	8.9964	8.29452	8.60981	7.68434	8.75887	7.7691	8.45184	9.04451	8.74227	6.17922	5.9943	8.67984	8.15573	8.7195	8.41102	8.35431	7.5642	8.3257	6.97466	7.8417	7.61832	6.69728	7.42149	9.7832	8.41598	8.94301	8.72842	9.75816	8.89144	4.73936	8.41706	7.42039	6.5736	6.97301	9.10975
RUNX1	0.551646	0.993821	0.25205	0.559878	0.581784	0.467687	-0.0474379	0.0542532	-0.155393	-0.186563	1.26063	0.496335	-0.368079	0.160914	-0.38237	-0.90464	0.338929	0.102496	-1.04012	0.437305	-0.825901	-0.107966	0.443437	0.300357	0.70679	-0.273593	-0.587983	-0.46565	0.23968	0.154978	0.201057	-0.0513729	0.179588	-0.205246	-0.641527	0.00817506	-0.958281	0.530931	-1.22573	1.1818	-0.812823	0.178614	-1.22617	2.06474	0.566644	-0.196751	1.04367	0.60517	-0.238533
RUNX1T1	-5.89143	-4.03327	-6.12668	-3.85943	-6.11239	-6.24384	-3.55113	-6.47409	-6.80916	-2.96994	-3.63373	-2.55402	-7.37033	-2.77565	-2.76478	-7.54684	-5.6494	-5.89949	-3.22301	-5.81929	-3.24762	-5.81328	-4.53908	-4.6157	-6.06614	-3.41071	-6.16001	-3.98642	-5.74267	-5.19002	-6.62022	-6.24459	-6.75613	-2.41314	-6.27265	-2.87829	-4.31286	-4.40249	-4.12103	-2.87753	-3.00317	-4.82504	-3.71368	-3.31617	-6.10431	-6.06489	-6.15881	-5.84968	-6.18265
RUNX2	-0.974288	0.72722	-0.937308	-1.71851	0.248273	-0.423031	-1.80356	-1.2413	-0.955819	-1.84386	0.564254	-1.26095	-1.31248	-2.46439	-3.08823	-2.16084	-0.981149	-0.651998	-3.28284	-0.418027	-3.58013	-0.8347	0.273718	-1.00089	0.909422	-2.54256	-0.847583	-3.38939	-1.35305	-1.11703	-0.863981	-1.04808	-1.10803	-2.71065	-1.18365	-1.21302	-3.98283	-1.00927	-3.29349	-0.469759	-3.28745	-1.57499	-3.1196	2.15188	-0.767903	-1.12002	-0.0856815	-0.396154	-2.0453
RUNX3	-0.207702	1.41221	1.18712	0.213232	2.0262	1.0658	0.287239	-0.275938	0.642112	0.780899	1.50445	0.296914	0.0183434	0.319407	-0.53785	0.571486	1.4289	1.64752	-0.318796	0.654674	-0.439156	1.08875	2.08094	1.03396	1.81147	0.412652	2.68079	-0.0958713	0.536662	0.25202	-0.057637	0.807748	0.482696	-0.175013	1.53154	0.669791	-0.666773	-0.142001	-0.629478	0.27735	-0.481138	-0.397399	-0.154277	1.61568	-0.330025	0.217098	1.53074	0.836534	0.171003
RXRA	2.81835	1.96925	2.47781	2.38876	1.99513	1.72075	1.98944	1.97491	2.38865	2.28608	1.85834	2.2482	2.43425	2.25997	2.47682	2.13244	2.35828	2.15176	3.07277	2.18031	2.6893	2.28034	1.80835	1.83945	1.95396	2.42487	2.02363	2.71257	2.29025	1.91867	2.44713	1.93325	1.7853	2.41334	2.563	1.94895	2.3907	2.26426	2.68983	2.07318	2.85403	2.23043	2.74689	1.84948	1.89028	2.16734	1.27375	1.44803	2.20906
RXRB	0.0572474	-0.284645	-0.0931422	-0.192362	-0.225646	-0.111031	-0.398801	-0.681382	0.0411582	-0.145545	-0.384669	-0.109527	0.120252	-0.261034	-0.10605	-0.188518	0.573691	-0.176012	-0.0369607	-0.379832	-0.0488262	-0.259697	-0.412525	0.291802	-0.139211	-0.248836	-0.383609	0.0688938	-0.173559	-0.483417	0.114555	-0.37637	0.689318	-0.334966	1.13231	-0.497116	-0.245723	-0.370396	-0.114526	-0.38641	-0.00589092	-0.194242	-0.113186	0.344023	-0.167113	0.0987528	0.36054	0.209659	-0.155319
RXRG	-0.733217	-0.105397	-1.68441	-0.0870411	-2.65821	-3.08526	0.32118	-2.35343	-2.14714	0.596877	-1.11546	0.436843	-3.06189	1.46462	1.38357	-2.92244	-2.13541	-2.1007	1.43238	-1.61059	1.75041	-2.47786	-1.57015	-1.10028	-2.55393	0.582796	-2.53369	-0.082007	-1.97407	-1.98838	-1.1466	-2.41065	-2.74603	1.87309	-3.03138	1.02669	0.0385778	-1.86478	-0.0499105	-0.630772	1.2368	-2.23636	0.602705	-1.37087	-2.52433	-1.99619	-2.73229	-2.37837	-2.41661
SALL1	1.15043	1.13067	-0.314147	-0.212933	0.447542	0.447042	-0.724906	0.303539	0.103757	-1.36048	1.20594	0.300962	-0.393931	-1.06055	-0.813019	-1.36411	0.464012	-0.422529	-0.843531	0.810979	-1.38782	-0.225242	-0.179495	-0.524146	1.83167	-1.35552	-1.50871	-1.61123	-0.148123	-0.420004	1.31265	-0.609665	0.112202	-0.4788	-0.203191	0.156743	-2.00294	0.370511	-1.3512	0.987035	-1.02594	-0.179019	-1.13834	5.05031	0.577818	0.0552699	1.64081	0.345139	-0.965831
SALL2	-2.50653	-1.18748	-3.382	-1.43541	-3.46368	-2.60767	-0.890922	-3.53141	-3.01098	-1.02528	-1.66026	-0.642535	-4.76313	0.907586	-0.257292	-4.62499	-1.1659	-2.90263	0.203978	-2.68749	0.273215	-2.66747	-2.41825	-1.89119	-1.81187	-0.514851	-2.82091	0.0928563	-3.22598	-2.75055	-2.47622	-3.13434	-3.40027	0.574267	-0.816093	0.130902	-0.256536	-2.15676	-0.539869	-1.22829	0.37642	-2.79056	-0.228953	0.457114	-2.86261	-2.29684	-2.0317	-2.83143	-3.79107
SATB1	0.850518	1.82596	1.40892	1.42076	1.04043	0.677899	1.36427	0.73015	0.467018	2.12423	2.09955	2.44666	0.0259331	2.09453	2.72398	-0.0910244	0.706043	1.82577	2.51656	1.11538	2.27143	1.31387	2.05095	1.27921	1.3374	1.92604	1.59541	1.46285	0.901024	1.21698	0.748506	1.12539	0.203879	2.37455	1.3162	2.19453	1.47373	1.23824	2.06851	1.88958	2.5266	1.04867	2.6074	1.54831	0.401602	1.36473	0.560009	0.86061	0.617313
SATB2	-0.133529	0.558568	0.011219	0.068596	-0.343578	-0.442905	-0.448383	-1.28579	-0.686906	0.56421	0.370131	0.767822	-1.48145	0.679359	1.02199	-1.56807	0.096419	-0.701148	0.658524	-0.375063	0.327081	-1.04153	-0.583872	-1.7841	0.0351852	0.351673	-1.36024	0.191786	-1.23867	-1.53974	-0.760964	-1.36024	-0.571135	1.06901	-0.238274	0.48067	-0.597996	0.570592	-0.0981599	1.41234	0.557269	0.373622	-0.0331446	3.73916	0.197293	-0.107429	0.986552	-0.118007	-0.100013
SCAND1	0.827128	0.458335	0.769648	1.03734	1.1458	0.950287	0.0454198	0.0361593	0.730394	0.741564	0.683921	0.773176	1.16022	0.128463	-0.496166	0.347983	0.652998	0.885263	0.753782	1.07749	0.188015	0.711512	-0.326667	0.0323247	0.695503	0.54392	1.11731	0.986001	0.748877	0.665286	-0.261515	0.26511	-0.0465697	0.227464	0.816636	0.811202	0.966348	0.780775	0.181557	0.306776	-0.056583	0.509599	0.467569	1.64524	1.30978	0.826642	0.635883	0.414814	0.669001
SCML1	-16.5601	-13.8962	-15.5115	-16.999	-18.0796	-12.9093	-13.1632	-20.2023	-18.8301	-15.3477	-16.7035	-16.5382	-19.9079	-13.8523	-13.5143	-21.6979	-13.26	-16.9193	-14.2645	-19.252	-13.9849	-19.6781	-17.1953	-9.86847	-13.2248	-15.0921	-17.1522	-16.0651	-18.1135	-17.5122	-18.3553	-16.3746	-10.1591	-13.5307	-12.8223	-14.135	-15.3867	-19.6134	-16.8795	-17.8675	-13.2085	-18.8217	-13.5862	-4.03758	-16.2876	-16.8371	-6.01637	-8.75502	-18.6055
SCML2	-6.79609	-8.99809	-9.86981	-8.6548	-10.2041	-9.49009	-10.4136	-9.21503	-8.71331	-11.0162	-10.3957	-10.3579	-7.51019	-9.78674	-10.4185	-7.34433	-4.35528	-9.15763	-9.26682	-8.56393	-10.0765	-10.5428	-12.52	-7.39521	-8.15703	-10.9161	-10.4605	-9.05869	-8.98813	-10.6812	-6.19567	-10.9553	-3.85787	-10.2652	-2.85589	-10.3683	-9.71384	-9.04782	-10.0563	-10.7976	-10.4085	-9.20464	-10.8171	-8.51758	-6.78359	-7.65134	-6.96977	-7.24407	-9.66893
SHOX2	0.447424	0.48783	-0.228793	-0.190219	-0.165267	-0.124268	-0.131336	-0.440507	-0.0844608	-0.205104	0.60961	0.449309	-0.526137	-0.11064	-0.209911	-0.948293	-0.356204	-0.118533	-0.0644765	0.0207394	-0.271768	-0.126266	0.0416312	-0.0325961	0.528686	-0.256302	-0.646443	-0.746705	-0.39467	-0.293671	0.463315	-0.591717	-0.513035	0.208866	-0.764771	0.36584	-0.711688	0.0140586	-0.439028	0.243008	-0.186535	-0.429164	-0.346983	2.27928	-0.216899	-0.305453	1.16828	-0.395906	-0.835406
SIX1	0.842946	1.21343	0.915034	1.73529	1.03336	0.371711	0.931435	1.64445	1.10992	1.51127	2.96969	2.70359	0.327374	1.28558	1.25459	0.65704	0.331831	0.790132	1.09725	1.65997	1.34686	1.25471	1.79503	1.04389	1.83011	1.05697	1.97149	0.265366	0.666398	1.36521	1.9466	0.456212	1.34981	1.95966	0.46013	2.77475	1.354	1.69564	1.07432	2.40291	1.3555	1.08645	0.855993	2.19867	1.53822	0.860586	1.72301	0.652788	0.0140808
SIX2	-3.46883	-4.30445	-3.93073	-4.17635	-4.54151	-3.91889	-4.38476	-4.11934	-4.34625	-4.19221	-3.2238	-4.00531	-5.00133	-4.56979	-4.15761	-4.41076	-2.12463	-4.78368	-4.54673	-3.77585	-4.82519	-4.31042	-4.33628	-3.47812	-3.16508	-4.76991	-4.85138	-4.78723	-3.96521	-4.16003	-2.63841	-5.02672	-2.06981	-4.38933	-2.89807	-4.03908	-4.51191	-4.10073	-4.3054	-4.12931	-4.45635	-4.64785	-4.71324	-2.89077	-3.1176	-4.18004	-4.05561	-2.39267	-4.87694
SIX5	1.80409	1.25732	1.43339	0.835815	1.31919	0.977345	0.3796	0.706815	1.39995	0.563404	1.13748	0.927162	1.35758	0.467428	0.136226	0.844275	1.14827	1.07067	0.574328	1.34884	0.379511	0.736059	0.496734	0.426732	1.55042	0.464195	0.800052	0.697735	1.32961	0.422821	1.63903	0.647442	0.777115	0.58174	1.4095	0.689629	0.320343	0.907282	0.222074	0.728542	0.259972	0.653574	0.268208	2.35147	0.994749	0.851287	1.35689	0.578673	0.97406
SLC2A4RG	2.71301	2.43139	2.29037	2.6214	2.87159	2.57591	1.87975	2.08733	1.96113	2.87201	2.23852	2.37592	3.11404	2.34222	2.62113	2.09612	3.41094	2.36323	3.37376	2.59461	2.79968	2.23403	1.87396	1.87877	2.90413	2.49318	2.69632	3.01766	2.61887	1.99717	2.32309	2.12442	2.65682	2.4925	4.12726	2.34356	2.58705	2.29261	2.67442	2.3339	2.9612	2.18572	3.11922	3.36342	2.44708	2.69699	2.88148	2.7199	2.64691
SLC30A9	6.50209	6.41826	5.56197	5.81809	5.74425	6.78183	6.60967	6.68712	6.56201	5.97494	6.07195	6.12842	5.64123	5.88794	6.1834	6.70394	6.15166	5.83849	6.12324	7.05772	6.03643	5.75555	6.29239	6.31251	6.19578	6.14864	5.91036	5.7578	6.65421	6.85	7.14347	6.91617	7.22939	6.24893	6.4877	6.63829	6.58572	6.50983	6.99841	6.08069	6.45808	6.9817	6.75278	6.331	6.98072	6.68334	7.08409	7.31991	6.74651
SMAD1	-34.5058	-29.4769	-28.2267	-26.4773	-34.4996	-30.7006	-25.7005	-30.3875	-35.0189	-24.9335	-28.1656	-25.9428	-32.7131	-23.4519	-27.1751	-33.1104	-30.8058	-32.5474	-26.9919	-30.6135	-24.4331	-27.4586	-29.1366	-26.9096	-34.5119	-25.3477	-27.8585	-24.1039	-31.9261	-27.7456	-34.3472	-29.916	-29.9397	-23.8685	-30.4195	-24.8872	-24.82	-27.2555	-25.8003	-26.2585	-27.2166	-27.0656	-28.715	-39.7083	-34.7444	-30.0958	-42.3468	-30.0938	-30.6029
SMAD2	3.06708	2.55668	2.71878	2.81769	2.53223	2.83131	2.78447	2.94819	2.37062	2.88552	2.7937	2.87391	2.74164	2.86306	3.29558	2.64597	3.19507	2.71303	3.1525	3.00842	3.07158	2.59683	2.72493	3.46593	2.49068	2.86747	2.63685	2.73689	2.98256	2.86763	3.10177	2.87325	2.76538	3.0747	3.14057	2.93098	2.89443	2.8179	3.21887	2.90812	3.40741	3.06848	3.37127	2.69759	2.8616	3.10961	3.00769	2.9863	2.97175
SMAD4	9.23422	6.9363	7.33914	8.12029	7.2403	8.65499	9.10116	8.35652	8.52601	8.13053	7.78786	8.44182	8.87907	8.53278	9.0438	9.54112	9.04885	8.63165	8.83415	8.15703	8.99204	6.71392	7.18651	8.54747	7.21732	8.28996	6.95376	8.67859	8.21254	8.68236	9.15677	7.81765	9.3639	8.36678	10.5304	9.08159	10.2919	7.81931	9.42024	8.13338	9.5052	8.59889	9.73339	7.74617	9.02927	9.73229	10.0991	10.6821	9.04378
SMAD5	2.04578	1.7714	1.55766	1.71076	1.35989	1.73272	2.26074	1.47655	1.47317	1.91959	1.63365	2.18889	1.37761	2.04812	2.81644	1.55987	1.88957	1.4429	2.85935	1.67825	2.67854	1.707	1.93845	1.8121	1.43708	2.17462	1.53335	2.14691	1.67856	2.04021	1.74659	1.77213	1.7537	2.58231	2.19513	2.30963	2.36377	1.90305	3.01256	1.92754	3.2163	2.42192	3.39498	2.35239	1.92086	1.93948	2.47492	1.68078	2.01272
SMAD6	0.110722	2.58508	0.264284	3.25788	-0.183849	0.331171	2.00588	-0.0341715	-0.901691	2.40411	2.09929	1.43669	-1.34199	1.98887	0.552111	-0.545483	-0.91949	0.346288	0.203059	0.804317	-0.0348648	-0.898328	0.198778	1.10792	0.976368	1.17049	-0.235893	0.0229792	0.474185	1.10317	0.501179	-0.658602	-0.387178	1.39607	0.240951	2.35355	0.14128	1.451	-0.554337	1.97635	-0.0751511	0.0708856	-0.911041	1.38173	0.48779	-0.520987	-0.835251	-0.0114485	-0.322477
SMAD7	3.46109	2.69948	3.54001	1.99078	2.44367	2.42126	1.62221	2.10203	3.00308	1.49463	2.27366	1.89499	2.46687	1.94573	1.43304	2.35823	2.14989	3.03908	1.41191	2.82558	1.53837	1.66276	1.83531	2.21622	3.30667	1.38235	2.06686	1.31022	2.48284	1.31518	3.91713	2.06194	2.05776	1.52557	2.02125	1.78363	1.09424	1.42047	1.09123	1.6429	1.31464	1.22464	1.19817	3.68969	1.87773	1.68606	3.06046	1.89212	1.66519
SMAD9	-3.59294	-2.92054	-3.77552	-2.47947	-4.01434	-3.46617	-2.72059	-3.50127	-3.91509	-2.81792	-3.23945	-2.88099	-4.3631	-2.38837	-2.466	-4.21597	-3.08827	-3.80544	-2.45374	-3.39725	-2.54063	-4.05282	-3.78315	-2.85961	-3.76312	-2.63802	-3.78769	-3.04033	-3.38763	-3.34956	-3.34179	-3.87427	-3.85817	-2.30546	-2.36982	-2.66641	-2.9012	-3.39151	-2.97007	-2.93594	-2.38301	-3.61866	-2.78321	-2.81828	-3.2358	-3.87563	-3.81331	-3.39649	-3.96124
SMARCA4	5.24679	5.12992	5.80659	5.28161	6.18024	5.95712	5.07594	4.91243	5.54026	5.7089	5.16621	5.09384	5.76386	5.36488	5.73999	5.25281	7.08138	5.24189	5.72198	5.08561	5.6257	5.86043	5.88907	5.56204	4.67234	5.83172	5.67988	6.13199	5.71927	5.32425	4.2594	5.7341	4.85668	5.42378	5.37279	4.98287	5.25321	5.93172	5.47656	5.67688	5.78315	5.96095	5.78785	5.54977	5.32694	5.62669	5.33808	5.74893	5.84977
SNAI1	4.30787	5.88374	4.62358	4.48403	5.25306	5.51709	4.8151	3.2348	4.3272	5.12404	6.24755	4.4827	3.116	4.77675	2.503	2.31568	2.93155	4.66621	2.08868	4.54916	2.49212	3.84091	4.54646	5.19049	6.54372	3.72548	3.5142	2.08034	3.91436	4.49781	3.73478	3.9495	3.85253	4.23243	2.6436	4.97441	2.31752	4.30831	1.88698	5.18902	2.51091	3.34351	1.83326	8.50156	4.66828	3.54751	4.93064	3.36712	2.46217
SNAI2	11.6005	9.65191	9.46004	5.11896	8.82968	5.14768	4.50283	8.6895	8.99737	3.06785	6.43019	5.12701	10.5823	3.87812	4.82049	8.87125	5.54268	8.0602	5.08318	9.7008	4.5801	4.80688	4.80745	2.87237	10.3634	3.51408	4.43998	3.72306	8.84498	4.67262	12.4069	7.19441	7.53756	4.27668	3.90136	4.11145	2.77751	6.58207	4.15626	5.90459	4.26329	6.0472	4.37767	8.86177	8.5046	6.67017	11.0564	8.29496	6.99302
SNAPC2	3.53784	3.10644	3.01607	3.49749	3.62493	3.6852	2.52157	2.67101	3.13116	3.13448	3.25682	3.29798	3.82326	2.7439	2.56822	3.04774	3.67973	3.54186	3.44004	3.62822	3.00573	3.08095	2.50619	2.90932	3.39206	2.97391	3.31576	3.2223	3.31439	2.95266	2.63296	2.93671	2.22304	2.89338	3.57301	3.12957	3.07584	3.23832	2.96239	3.00084	2.86521	2.90339	2.9627	4.95866	3.45629	3.39742	4.28319	3.16616	3.28444
SNAPC4	0.12732	-0.207654	0.311226	-0.202122	0.790714	0.155408	-0.432724	-0.455592	0.0347841	0.0267308	-0.333759	-0.469163	0.286873	-0.353264	0.137464	0.172506	1.04092	-0.159946	0.0253533	-0.216954	0.00664841	0.212608	0.100659	0.131189	0.0749534	0.00589818	0.254135	0.51998	0.168258	-0.350042	-0.0366038	0.102823	0.648017	-0.35461	0.823228	-0.729871	-0.17738	0.0170331	-0.106439	-0.0729699	0.189369	0.192808	0.09957	-0.00703005	-0.0550891	0.193004	0.0182126	0.733293	0.235202
SNAPC5	5.64332	2.83735	4.57473	3.55733	3.76186	4.48663	5.92341	5.17506	5.06159	3.91106	3.3001	3.73513	5.7595	4.4116	4.49191	4.82871	4.21132	4.04976	4.39873	3.73992	5.45926	3.89103	2.69246	3.8491	2.98362	4.62107	3.71292	6.02265	4.52447	4.19683	5.38547	3.93541	4.91062	4.24342	3.70704	4.28143	6.74513	4.16626	4.20339	3.37431	4.35761	4.86426	4.27502	3.0117	4.56392	4.06183	4.89259	5.89892	4.81491
SOX10	-3.43822	-2.98946	-2.21424	-1.28653	-4.08664	-3.47185	-1.7741	-3.16445	-3.1016	-1.38835	-1.79439	-1.30788	-4.05698	-0.97987	-0.656356	-3.84113	-2.77527	-1.98085	-1.0763	-2.708	-0.610059	-2.02667	-2.39627	-3.10207	-4.21829	-0.848342	-3.93525	-1.12678	-3.23719	-2.25495	-3.52082	-2.04117	-3.9525	-0.731961	-3.161	-1.25065	-1.36853	-3.08775	-0.847671	-1.89706	-0.81616	-2.4174	-1.02524	-3.84813	-2.18999	-2.17421	-3.18832	-3.9901	-1.86034
SOX12	2.06761	1.63255	1.48808	1.33535	1.20603	0.287661	0.724111	1.59505	1.43639	0.976436	1.04863	1.34894	2.00967	0.844323	1.07111	1.40533	1.39392	1.35507	1.4476	1.33975	1.29413	0.773264	0.650712	0.0406924	1.80361	0.878619	0.66396	0.987845	1.83408	0.629825	2.10459	0.826528	0.794379	1.18327	1.19187	0.934644	0.663341	1.17005	1.04569	1.078	1.06319	1.10304	1.09387	1.93241	1.2956	0.907953	1.43615	1.1014	1.31467
SOX13	-1.15925	-0.295435	-1.7805	0.0353135	-1.69682	-1.38475	-1.27492	-1.92619	-1.11527	-0.62173	-0.132287	-0.219261	-2.44944	0.117862	-0.100138	-2.56416	-0.361225	-2.06575	-0.707049	-1.13599	0.175094	-1.9097	-1.4185	0.371676	-0.745937	-0.466383	-2.11216	-1.32924	-1.82906	-1.44036	-0.683923	-2.02335	-0.241138	0.710161	0.92204	0.397157	-1.06623	-1.35572	-1.59413	-0.141404	-0.368183	-1.91648	-1.71179	0.974899	-0.648214	-1.26299	1.30003	-0.110746	-2.60897
SOX15	11.4184	9.22279	9.12484	9.15755	10.3541	7.76832	6.52708	9.17741	9.89054	7.6759	9.05966	8.44953	11.0436	6.83299	7.36314	9.82978	8.0132	9.12321	8.65429	10.2498	7.92286	8.19904	7.25156	5.40855	8.20183	8.1039	8.46794	7.47455	10.1362	8.6724	10.4309	9.34716	8.16039	6.80107	7.90824	6.99056	6.7914	10.1641	8.21782	9.06687	7.37791	9.58478	7.91015	5.39597	10.0821	8.35959	8.52056	9.29246	10.034
SOX17	-2.13111	0.0665133	-1.9982	0.0812746	-1.41054	-1.51721	-0.490761	-1.41083	-2.33344	-0.213862	0.106235	-0.212679	-2.02816	-0.213558	-0.798373	-2.76207	-2.08122	-1.37228	-0.903183	-1.15517	-0.948418	-1.76534	-0.97318	-1.06072	-1.70981	-0.379631	-1.38529	-1.51255	-1.15158	-0.950746	-2.206	-1.97105	-2.14404	-0.137828	-1.51078	0.286373	-1.26769	-0.782201	-1.30388	0.302922	-0.84624	-1.50353	-1.23559	-0.754603	-1.26042	-1.92585	-2.3747	-1.93562	-1.95398
SOX18	-0.524789	0.44925	-0.376746	0.650409	0.0172768	-0.153454	-0.140979	-0.269471	-0.636761	0.232955	0.456917	0.0762211	-0.420768	-0.276027	-0.429488	-1.03077	-0.467196	-0.178805	-0.395949	-0.136963	-0.486139	-0.205564	-0.115386	-0.416737	-0.250973	0.18122	-0.0682137	-0.446538	-0.0227904	-0.017037	-0.666908	-0.488482	-0.600978	-0.156932	0.04734	0.308685	-0.549502	0.157302	-0.60632	0.645028	-0.506262	-0.098495	-0.57312	0.295276	0.155069	-0.454285	-0.431346	-0.405742	-0.290702
SOX21	0.856267	0.309831	2.192	3.75238	-0.576703	0.228393	2.32728	2.56724	0.218453	3.49297	2.23824	3.9211	0.306732	2.69948	3.93474	0.602326	1.06514	1.72085	4.15932	1.94981	3.6936	3.85564	2.57401	0.326961	-0.951902	3.49408	1.56172	3.23178	1.36331	3.25807	0.582958	2.4492	-0.785628	3.32014	1.009	2.52769	3.02371	2.69498	4.41788	3.4468	3.79715	3.4128	4.01294	-1.83935	2.0452	1.99973	-1.58183	-1.57277	2.42542
SOX4	0.449588	0.545069	-0.0874796	-0.168347	0.0324181	0.563379	-0.193268	0.356374	0.207659	-0.422988	0.520642	0.205178	-0.0240776	-0.0805104	-0.124819	-0.021639	1.28737	-0.161745	0.129275	0.921086	-0.12892	0.286193	-0.160117	-0.397543	0.803263	-0.397031	-0.493691	-0.16132	0.129061	0.0423642	1.26427	-0.22487	0.335636	0.182882	1.52947	0.408588	-0.30051	0.425804	0.143615	0.528062	-0.086498	0.202965	-0.172111	1.70364	0.789665	0.843118	1.66008	0.534138	-0.256475
SOX5	1.06677	-0.0945295	-0.582845	0.898385	0.419639	0.947584	-0.557235	0.333295	1.20349	0.728527	0.00824189	1.7291	0.0495029	1.83723	3.17979	0.0164248	-1.85927	0.283103	3.59918	0.349115	2.02062	0.311057	-0.521287	-3.92392	-2.00022	2.17561	-0.134488	0.567234	-0.434314	0.292189	0.720884	0.715863	-1.06148	2.06111	-0.544821	0.324771	0.172002	0.994024	2.79884	1.47144	2.63734	1.62614	2.62186	-3.62048	1.5587	-0.341683	-2.26527	-0.771319	2.03782
SOX9	-0.895598	-0.128952	-0.929132	-0.446375	-1.01377	0.553595	1.38142	-0.736033	-0.472189	-0.414114	-0.74467	-1.36635	-0.794331	1.0253	-0.826112	-0.232565	-0.174987	-0.672075	-1.15749	-0.508135	0.254895	-0.636809	-0.70851	-1.05399	1.07328	0.262712	-0.564135	1.25998	-1.04199	-0.215045	-0.568449	-0.317373	-0.693181	0.624136	-0.228586	0.744024	1.40116	-0.825424	-0.53074	-0.65102	-0.550992	-1.0721	-1.24367	-0.277588	-0.219542	-0.18553	0.595013	0.598352	-0.980902
SP1	8.00232	7.39015	8.66605	7.30027	8.15569	7.2036	7.4024	6.94987	7.85596	7.55151	6.8625	7.21169	7.16704	7.97807	8.51803	7.12326	8.79932	7.27255	8.25865	6.45161	8.15867	8.00346	7.92052	7.61318	7.42628	7.90919	7.2838	8.29199	7.69172	6.89168	7.70868	7.28666	7.56056	8.23045	8.34853	7.04483	7.25327	8.11168	7.94052	8.0033	9.06536	8.33464	8.61291	8.32658	7.07947	8.11409	7.49437	7.59231	7.74927
SP140	-3.67118	-2.65439	-2.36699	-3.93136	-1.6978	-2.27362	-3.87072	-3.63042	-3.16578	-3.03504	-2.51645	-3.68036	-3.5135	-3.94463	-4.40169	-2.89467	-3.49461	-2.21269	-4.26217	-3.37338	-4.42629	-2.67685	-1.62124	-2.8964	-1.99047	-3.69959	-1.61996	-4.28265	-2.83264	-3.39435	-4.16668	-2.63123	-3.10684	-4.35804	-3.26622	-3.92413	-4.84495	-3.81998	-4.32214	-3.93886	-4.34241	-4.09087	-3.91386	-3.18596	-4.41302	-3.72362	-3.38534	-2.84642	-3.35467
SP2	42.9691	37.8401	47.9673	37.7399	48.6132	46.137	37.5776	40.5734	44.8774	42.8549	37.1426	35.2382	45.9456	38.2592	46.7371	45.3337	48.3007	41.0705	43.1213	33.9247	44.7474	42.9328	43.5335	41.2261	38.259	44.1898	40.9802	47.0495	43.5589	38.7039	37.6033	45.311	48.918	40.0514	43.5741	33.4408	41.3038	44.7363	42.1417	42.7994	47.6434	47.3808	46.7576	41.7345	42.065	39.0534	43.4378	46.9814	49.3071
SP3	2.79111	2.59364	2.38066	2.38199	2.27628	2.63795	2.47069	2.60563	2.45065	2.52345	2.28788	2.31572	2.37239	2.50765	3.0057	2.45055	2.89038	2.45599	2.73652	2.90339	2.71258	2.10909	2.43788	2.7226	2.33158	2.4724	2.25756	2.34854	2.48232	2.30202	2.94796	2.61732	3.11644	2.7154	3.16153	2.40244	2.41805	2.16532	2.69757	2.43291	3.12304	2.45492	2.97904	2.45552	2.32273	2.40349	2.40558	3.00542	2.51367
SP4	-21.813	-19.2916	-23.1346	-21.8593	-20.2198	-20.5012	-19.6318	-24.1133	-21.292	-17.2384	-22.5948	-22.6656	-21.3416	-17.2124	-17.366	-22.6133	-19.7648	-21.8041	-15.9785	-21.2963	-16.305	-23.6598	-21.2228	-21.6365	-18.3485	-19.1018	-22.1522	-17.9495	-21.8856	-24.119	-20.6069	-21.6798	-20.6828	-16.3548	-19.1944	-18.3436	-18.386	-23.8697	-18.7289	-22.0471	-15.664	-24.527	-15.3601	-17.0535	-23.9023	-22.0388	-21.0122	-17.6414	-24.1695
SPI1	-0.746232	1.03449	0.915835	-0.591714	1.18647	1.70146	-0.122176	-0.908527	0.705711	0.328166	1.62837	0.0876133	-0.576588	-0.445805	-1.76153	-0.408984	-1.57815	1.84521	-0.982344	-0.164612	-1.16746	1.33491	1.85218	0.935914	1.85994	-0.511031	2.1662	-1.59561	-0.418792	0.144244	-0.98309	0.221203	-0.628127	-0.850415	-0.265677	0.0500469	-1.92456	-1.36611	-1.64078	-1.10081	-1.37975	-1.99144	-0.845774	1.63727	-1.39217	-0.398827	0.519624	-0.246705	-1.26799
SPIB	-4.674	-2.37379	-3.70631	-3.9919	-2.44228	-3.65526	-4.64234	-4.41243	-4.04257	-3.52413	-2.80684	-4.4507	-4.2276	-5.12051	-5.32654	-3.44827	-4.12381	-2.58923	-4.88858	-3.10455	-5.24872	-4.37205	-2.13832	-3.70969	-2.53851	-4.48984	-1.99392	-5.27677	-3.72765	-2.9134	-4.94732	-2.77249	-3.94147	-5.17288	-3.49143	-4.00409	-5.11646	-4.35537	-4.9059	-4.3799	-5.19661	-4.49027	-4.75456	-4.46772	-4.83213	-4.2001	-4.84008	-3.48148	-3.61077
SREBF1	1.93485	1.7085	1.87704	2.0769	1.80466	1.60548	4.67401	1.87408	2.07108	2.85095	1.73651	1.89154	2.33474	3.86222	1.72008	2.48586	1.95008	1.99373	2.11054	1.9464	3.29555	2.11132	1.80362	3.02901	1.91115	3.38662	2.08844	4.90169	2.1006	2.77689	1.96933	1.92627	2.03185	2.81581	2.1643	3.63722	5.24336	2.1439	2.15117	1.61358	2.17561	1.93611	2.02921	1.54322	2.09497	2.24317	2.00402	1.87387	2.38263
SREBF2	7.14261	6.41196	7.22948	8.03288	7.13078	6.51089	8.76687	8.17994	7.73927	8.17224	7.27883	8.02528	7.85899	8.69005	8.00784	9.26083	6.92009	7.19156	8.52553	7.94512	8.80716	8.97732	8.13685	7.29255	5.5629	8.80118	7.60151	9.9417	7.42053	8.67679	7.58425	7.78963	6.02452	8.04891	6.35592	8.14609	9.69577	9.01113	8.77768	8.49037	8.22017	8.79119	8.25967	4.33211	7.67112	7.38996	5.69368	5.94415	8.34697
SRF	2.91184	2.52106	2.83816	2.59511	3.40738	2.89372	2.14621	2.38826	3.09013	2.55833	2.60681	2.35648	2.99087	2.38238	1.74684	2.84875	2.80438	2.73944	2.24857	3.04237	2.23719	2.65689	2.24478	2.26987	2.34492	2.56305	2.97328	2.65725	2.95782	2.54274	2.2165	2.81889	2.42828	2.09561	3.08152	2.43066	2.54707	2.86084	2.18134	2.49593	2.03095	2.56394	2.23681	3.35737	2.7136	2.71387	2.54681	2.69942	2.71548
ST18	-5.88557	-5.49992	-5.13917	-6.11322	-4.39663	-5.1498	-6.26386	-5.76874	-5.90672	-5.43902	-5.26101	-5.94156	-5.73307	-6.24024	-5.54227	-5.47952	-5.10059	-5.10579	-6.23297	-5.88363	-6.44259	-4.82456	-4.30761	-5.95925	-4.91647	-5.68396	-4.64139	-5.81867	-5.16814	-5.57069	-6.01451	-5.01531	-5.38983	-6.38724	-5.48139	-6.7138	-6.67915	-5.4341	-6.11889	-5.26478	-5.72981	-5.38804	-5.67029	-5.24548	-5.91328	-5.79468	-5.40622	-4.89729	-5.01686
STAT1	2.72976	5.22058	6.52561	2.1014	5.36953	5.80012	1.75875	1.89679	4.8328	2.36663	3.64412	1.85717	4.03125	0.711592	0.739453	5.75604	1.97344	4.23331	0.596148	3.63711	0.277498	3.12793	4.10978	3.41464	5.41162	1.6769	5.13329	0.213452	2.29285	2.24874	1.41422	4.21021	4.87855	0.66992	3.0047	0.924392	-0.350867	0.744365	0.490125	1.04159	-0.00777097	0.912919	0.384494	2.42955	2.44285	2.88416	3.75139	3.57839	3.0171
STAT2	1.5174	2.53813	3.65967	1.49605	2.65731	2.51141	1.18984	0.778408	2.31549	1.34146	1.90687	1.3375	2.33847	0.717141	0.723713	2.60481	0.683787	2.1116	0.575431	1.23055	0.481721	1.56228	1.83714	1.55235	3.00882	1.0641	2.32491	0.290113	1.14132	1.13206	0.732961	1.79326	2.305	0.752161	0.820561	0.82682	0.100355	0.718025	0.429942	0.911258	0.342787	0.753087	0.400286	1.78532	1.47298	1.29349	2.12923	1.48947	1.54456
STAT3	-0.0357662	1.33114	2.93409	2.15391	2.10749	2.26197	2.20184	4.67148	3.23281	2.0378	3.18644	2.21862	2.39299	1.13831	0.0759301	3.82888	-0.416834	3.09228	-0.123969	2.26316	-0.0188393	5.79742	4.25367	0.426076	0.664239	2.8777	5.03132	2.36574	2.1254	4.52443	1.73371	4.28626	0.0958594	0.670735	-0.0886576	1.92191	1.96236	5.18862	1.77951	3.91272	-0.620387	4.81666	-0.464548	-2.59493	4.49235	2.36102	-1.6051	-1.42856	4.85713
STAT4	-3.77811	-1.1346	-0.850879	-4.2787	-0.197684	-0.825337	-4.06992	-3.40691	-1.64441	-3.3384	-1.48973	-4.1348	-2.92476	-4.98893	-6.70674	-1.93384	-4.39653	-0.679833	-6.08232	-2.46962	-6.61393	-2.91325	-0.453455	-1.92308	-0.0364855	-4.71793	0.00321862	-6.09592	-2.42521	-2.92831	-4.11173	-1.70117	-2.09914	-5.81743	-3.01493	-4.08322	-6.59026	-4.66768	-6.11764	-4.82095	-6.74959	-5.18595	-5.81822	-2.65379	-4.80987	-3.91616	-2.48624	-2.07859	-3.38346
STAT5A	-0.830648	1.82935	1.424	0.498036	1.24425	1.72608	0.815351	-0.667125	0.733229	1.389	2.64189	1.37615	-0.42617	0.747103	-0.194144	-0.142815	-1.03968	2.4883	0.375888	0.312024	0.252574	1.16283	2.37742	1.78464	2.20749	0.562941	2.56409	-1.05254	0.0869702	0.740421	-0.950148	0.399763	-0.230657	0.666124	0.175939	1.37868	-1.01055	-0.78966	-0.593816	0.024421	-0.00252948	-1.69967	0.37461	2.2538	-1.40564	-0.148514	0.246801	-0.222453	-1.0537
STAT5B	-1.85889	-0.689731	-2.14363	-0.860935	-2.16283	-1.80052	-1.09006	-1.92965	-2.25324	-0.761961	-0.397282	-0.331667	-2.44507	-0.521013	-0.395202	-2.91208	-2.25374	-1.56278	-0.193387	-1.59996	-0.503173	-2.09327	-1.27925	-1.07515	-1.71256	-0.909292	-1.92402	-2.06621	-1.72147	-1.60082	-2.04367	-2.44821	-2.08177	0.293189	-2.45572	-0.15247	-1.49911	-1.38558	-1.16497	-0.526169	-0.391982	-1.90384	-0.732129	-0.982981	-2.25349	-2.49497	-2.51866	-2.54464	-2.42222
STAT6	-64.3689	-54.844	-58.0327	-62.8788	-57.9883	-48.9552	-56.9002	-60.5253	-64.9166	-57.7623	-62.3859	-66.9424	-55.7321	-57.5413	-70.7989	-65.3625	-63.5502	-55.4071	-67.5492	-64.9875	-67.0831	-70.1359	-63.4777	-55.5714	-64.8577	-64.9462	-59.7968	-67.7938	-58.4201	-71.2793	-67.796	-64.318	-60.9224	-63.8054	-58.323	-58.233	-61.4531	-73.6935	-73.7197	-66.6306	-65.0783	-72.0925	-62.3577	-49.1794	-72.038	-64.8956	-65.3345	-54.6945	-58.3838
SUPT4H1	5.10535	4.44862	4.65621	5.07264	4.41447	5.13012	4.67312	5.50259	4.96759	4.31661	4.78285	4.77339	5.26458	4.27036	4.41398	5.61734	4.18845	5.26359	4.01971	5.18616	4.26529	4.97617	4.38455	5.02799	4.58793	4.2874	4.79458	4.12646	4.80648	5.04937	5.10764	4.79703	4.47802	3.97531	4.17183	4.42471	4.9019	4.77882	4.46579	4.70083	4.08361	4.76811	4.00907	4.32546	5.26093	4.74667	5.28615	5.48123	5.06953
SUPT6H	26.55	24.7301	27.0751	25.6403	27.5505	25.9042	24.0109	27.0159	27.4956	26.0676	24.7349	25.5793	27.2273	24.0825	29.0387	26.9799	29.8896	24.8855	27.4348	25.5078	26.4857	27.3772	27.0719	26.4129	24.7316	26.7328	25.0562	26.4094	27.3355	26.1251	26.6336	26.7362	28.3227	25.0788	27.1381	23.1995	25.2891	27.4011	27.2646	27.2844	28.0011	28.539	28.2881	23.3796	25.8688	26.9268	29.4527	28.0179	26.9124
TAF1B	3.43119	3.53218	2.9936	3.04509	3.47341	3.735	3.15479	3.45896	3.17301	3.21241	3.03455	2.92148	3.41769	2.82465	3.21102	3.5902	4.01531	3.07621	2.99621	3.63711	2.86092	2.92714	3.17068	3.70005	3.40306	2.99468	3.09588	2.80872	3.636	3.47398	3.74578	3.75432	4.17947	2.93522	3.93582	3.0458	3.00891	3.25681	3.32225	3.08591	3.17468	3.56351	3.27276	3.40114	3.80985	3.73429	4.00005	5.00404	3.74017
TAF5L	3.91758	4.27582	4.4354	4.0195	4.14923	4.44261	3.71414	4.18687	4.08025	3.86873	3.73769	3.51909	4.32525	3.58686	3.99741	4.31651	5.15256	4.13337	3.88512	4.38852	3.74542	3.68404	3.76536	4.99059	4.09518	3.69249	3.80448	3.48113	4.38886	3.88257	4.20873	4.18085	4.91951	3.47182	5.29191	3.55201	3.60085	3.64614	3.63169	3.75759	3.80784	3.69149	3.88262	4.11008	4.10625	4.53235	4.63214	5.3954	4.22641
TAL1	-2.832	-1.63582	-2.74481	-1.34277	-2.75563	-2.76044	-2.05159	-2.58151	-3.29157	-1.8214	-1.34652	-1.34938	-3.06396	-1.89828	-1.62614	-3.5572	-2.66099	-2.50759	-1.89958	-2.34316	-1.82302	-2.84232	-2.23893	-2.05153	-2.58615	-1.89181	-2.52825	-2.75823	-2.30664	-2.37088	-2.87996	-2.94696	-3.12825	-1.49516	-2.14264	-1.32975	-2.49988	-2.10223	-2.41073	-1.1212	-1.7733	-2.4217	-2.17294	-2.46643	-2.61921	-3.05265	-3.24364	-2.91335	-2.85893
TARDBP	9.22296	9.85703	8.9982	8.91853	9.65537	10.0616	9.19614	8.4905	9.13524	9.24332	8.89354	8.40754	9.50446	8.65575	8.96674	9.51306	10.0244	8.92867	9.09923	9.2659	8.74903	8.2901	8.76625	9.43081	9.71266	9.03089	8.66597	8.61999	9.31431	9.35567	9.31292	9.8598	11.3669	8.83626	10.0777	8.90278	8.92433	9.12848	9.44446	8.33454	9.05776	9.38177	9.55863	9.15853	9.73299	9.88594	9.51695	11.9774	10.082
TBX19	-10.8979	-12.7729	-10.7902	-12.3192	-9.61472	-11.7149	-12.5562	-11.855	-12.0839	-11.1699	-12.2842	-12.3223	-10.4279	-11.6817	-8.26011	-10.9402	-8.26212	-11.3977	-10.4801	-12.6887	-10.156	-9.93001	-9.94724	-11.7362	-11.6574	-10.732	-11.0869	-9.1042	-10.5266	-11.8404	-11.3583	-10.6234	-10.5818	-11.3292	-10.2889	-14.001	-11.5826	-10.4628	-10.2487	-9.68393	-8.11079	-9.76133	-8.88338	-11.6106	-11.3865	-11.3485	-9.85736	-9.7687	-10.4028
TBX2	2.09065	2.82659	1.36712	1.8638	1.94564	1.57919	1.12192	1.38214	1.2784	1.14417	3.33738	2.43388	1.20343	0.567859	0.51268	-0.43783	1.57081	1.3	0.300322	2.33091	-0.0479192	1.2945	1.91579	1.46116	2.36058	0.736161	0.290576	-0.184312	1.49996	1.56103	1.70107	0.858865	1.03047	0.937513	1.19763	1.84416	-0.477728	2.29731	0.0468516	2.95752	0.371863	1.58178	0.0956562	4.38624	2.24624	1.46256	1.69193	1.33052	0.823553
TBX21	-5.49655	-3.33374	-2.28088	-5.76122	-1.96953	-2.20498	-5.42315	-6.01538	-4.07204	-4.66357	-3.5188	-5.44218	-4.77713	-6.3429	-7.90422	-3.16965	-5.52338	-3.05489	-7.18719	-4.39555	-7.24295	-4.47175	-2.39562	-3.48406	-2.36078	-5.88628	-1.72224	-7.28583	-4.34667	-4.84513	-6.56893	-3.73153	-3.72741	-7.05436	-4.32048	-5.6682	-7.4421	-6.49355	-6.85997	-6.75823	-7.83339	-7.14489	-6.7876	-4.82505	-7.22797	-5.92199	-5.25459	-3.93944	-5.39253
TBX3	-2.40274	-1.71709	-2.80992	-0.680001	-3.02055	-3.00421	-2.30686	-2.88417	-2.84236	-1.54687	-1.22582	-1.54756	-3.5552	-1.05448	-0.691249	-3.3945	-1.38623	-2.39423	-1.00864	-2.09801	-0.434162	-2.81882	-2.1324	-0.859424	-2.27347	-0.925333	-2.92094	-2.12927	-2.50518	-2.71707	-2.30868	-2.64533	-3.35396	0.12315	-1.036	-0.85189	-2.32602	-2.35276	-1.63715	-1.3193	-0.786428	-2.6353	-1.70353	-0.340542	-2.28454	-3.04569	-1.21257	-3.28195	-3.13286
TBX5	-7.39418	-7.94428	-5.80324	-4.68043	-7.83355	-6.99992	-7.30714	-5.38179	-7.39884	-8.34848	-6.13902	-5.26324	-7.49756	-7.59207	-4.67604	-7.28351	-6.57929	-6.00429	-4.70051	-5.06612	-4.68606	-8.21069	-8.49073	-6.35187	-8.11586	-7.95286	-7.60054	-6.89243	-5.02221	-7.52984	-6.66924	-8.16659	-6.62973	-4.94664	-6.32311	-7.7836	-6.44823	-6.69928	-6.466	-7.2356	-6.76052	-6.47525	-5.38545	-7.13116	-5.72846	-7.75829	-6.56192	-7.05959	-6.83944
TCEAL1	0.933867	0.295522	0.662091	0.654151	-0.162018	0.24487	0.212487	-0.0615986	0.547885	0.423102	0.371084	0.847065	0.300246	0.619296	0.875217	0.2304	0.515432	-0.00148727	0.996093	0.276724	0.897197	-0.251141	-0.291824	0.529	0.202927	0.465508	-0.0702105	-0.0188146	0.17831	0.0232402	1.05676	0.00247414	0.763261	0.938908	0.566728	0.65234	0.537496	0.153001	0.650095	0.392518	0.893264	0.167954	0.792664	1.24727	0.246038	0.278871	1.27467	0.230947	0.16337
TCF12	3.04065	2.46038	2.01	3.37145	2.25147	1.48472	3.18721	2.41066	3.22943	2.09244	3.08456	3.13673	2.26912	2.67814	2.06504	2.44034	2.32404	2.69301	2.4502	2.9368	2.51591	2.26097	1.76293	2.20279	1.4899	2.42916	2.08844	2.8156	2.30934	3.14884	3.57159	1.88508	2.60375	3.04481	2.19849	3.40798	3.3141	3.63996	2.22638	3.04708	1.76806	2.66153	1.58749	1.47087	3.34228	2.74022	2.27398	1.4073	2.25204
TCF25	-9.76885	-10.1931	-8.52401	-8.66713	-8.8757	-10.4486	-10.0392	-8.89281	-10.5068	-9.59082	-8.68252	-8.82744	-9.33299	-9.07305	-9.89874	-9.93643	-11.2344	-8.88252	-10.0351	-9.7929	-9.80439	-8.39682	-8.91117	-10.6348	-9.32237	-9.40887	-8.49854	-9.59741	-9.89793	-9.84857	-10.4777	-9.92153	-12.1737	-9.88018	-12.6026	-9.57288	-10.1134	-9.36962	-10.6926	-8.59104	-10.4881	-10.275	-10.7946	-8.8842	-9.85318	-10.8655	-10.9671	-11.0713	-10.2388
TCF3	2.4784	2.22712	2.31276	2.4065	3.10343	3.0812	1.76303	1.84677	2.4308	2.2764	2.19538	2.08183	3.09939	1.83438	1.55018	2.32465	3.49475	2.47378	2.31671	2.90696	1.91964	2.24973	1.86111	2.2728	2.09328	2.06896	2.5681	2.4204	2.62215	2.23471	1.38355	2.26202	2.24853	1.82405	3.8391	2.11439	2.1508	2.4492	1.91012	2.13284	1.76084	2.16963	1.9927	3.27156	2.77138	2.96485	2.70352	3.11389	2.52283
TCF4	1.28495	2.4874	0.227913	2.18751	-0.0249834	-0.186915	2.01329	0.519888	-0.808847	2.2454	2.76361	3.41592	-0.992335	2.47285	2.71796	-1.68579	0.307622	0.794202	2.51498	1.02938	2.06171	0.25492	1.44146	1.3995	0.426288	1.96141	-0.362439	0.498949	0.876216	1.18712	0.64467	-0.044163	-0.785912	3.04749	-0.130906	2.76578	0.628479	1.80605	1.41161	3.11011	2.41679	1.1188	2.06528	2.61648	-0.158576	0.65855	-0.100738	-0.272993	-0.133488
TCF7	-12.0245	-9.61556	-9.47199	-8.56095	-8.04472	-8.4448	-8.7316	-8.6962	-9.76021	-8.36077	-9.36246	-8.9993	-8.592	-9.13001	-10.1851	-10.0108	-8.58749	-9.81602	-9.67726	-9.91353	-9.87272	-8.51671	-8.50382	-8.06289	-7.68722	-8.76053	-8.8788	-8.63788	-8.95413	-8.60894	-11.5268	-9.6175	-8.74353	-9.36511	-8.21808	-8.81393	-9.15569	-8.31031	-9.94307	-8.53865	-9.95611	-8.69598	-9.45821	-7.9789	-9.24881	-9.13036	-9.33014	-9.56201	-9.47647
TCF7L2	-4.16823	-4.53818	-4.83997	-3.79441	-3.52254	-4.7405	-5.79943	-5.28171	-4.68101	-2.86973	-3.53121	-3.46882	-4.30172	-3.44496	-1.21715	-5.07829	-1.68155	-4.95729	-3.41526	-4.94246	-3.05339	-3.57849	-3.58566	-4.78424	-5.03635	-3.02764	-4.95832	-2.69193	-4.521	-5.45167	-4.67007	-4.45097	-4.84102	-3.38968	-3.7892	-5.09919	-4.98583	-2.86737	-3.94179	-1.37568	-2.2949	-2.43858	-3.55815	-4.37983	-3.46342	-4.1224	-3.1213	-1.72987	-3.94005
TCFL5	2.84495	1.12721	1.14757	1.74609	0.673233	0.90774	2.26865	1.5573	2.11929	1.47686	0.875876	2.26518	2.6832	2.46363	3.02083	2.27532	3.05873	0.475941	3.44095	2.27939	3.53201	1.22639	0.105915	1.22178	1.36271	2.01706	-0.478938	3.02706	1.63213	1.49245	3.27368	1.05574	2.69883	2.95556	2.20049	2.51698	3.37602	2.11476	3.6344	1.5645	3.47851	2.49094	3.33763	2.55481	2.618	2.70109	3.18734	2.15048	1.93716
TEAD1	8.53578	9.35024	8.50796	8.71159	8.77474	8.99186	7.84302	8.78307	9.89124	9.24204	9.43385	9.63318	9.53444	8.43526	9.14279	9.16843	9.3222	9.88988	9.05009	8.69145	8.49152	8.65874	9.44782	9.8122	9.05387	9.50529	7.41995	8.39883	8.17201	8.25508	8.71898	9.09569	9.39709	9.02554	8.18323	8.80033	7.20247	9.6487	9.44292	9.89395	8.42978	9.86889	8.8409	11.2363	10.0888	9.8853	11.4624	9.32184	9.48
TEAD3	3.18561	2.86262	3.4527	3.62809	3.79497	3.18585	3.0948	3.65012	4.03441	3.87071	3.15489	3.53401	3.45698	3.69746	4.00465	3.66591	4.4245	2.95847	4.24008	3.41528	4.06595	4.16233	3.76042	3.88631	2.4521	3.97321	3.4978	4.28599	3.39989	3.67508	3.31188	3.49977	3.10691	3.66908	4.44589	3.17506	3.7521	4.30022	4.1857	4.16445	4.20189	4.307	4.07734	3.09939	3.46891	3.46763	2.6167	2.39831	3.73193
TEAD4	1.97104	1.73312	1.85379	2.28054	2.2489	1.84006	1.64267	1.68677	1.9104	1.99829	1.69408	1.75606	2.17075	1.46839	1.74473	1.78589	2.33609	1.83688	1.82542	2.17821	1.61588	1.48896	1.26845	1.55683	1.4106	1.96806	1.94003	1.86121	2.20393	2.1406	1.74119	1.98589	2.14407	1.52917	2.0228	1.78516	1.99768	2.06775	1.77202	1.80026	1.63745	1.95223	1.8651	1.7293	2.03125	2.13085	1.95231	2.72196	2.29299
TFAM	3.59428	3.9131	2.94269	2.79318	3.28492	4.18674	3.87391	3.43377	3.70706	3.25567	3.0178	3.02796	3.07131	3.11766	3.4247	3.73793	4.02226	2.93998	3.54322	3.47838	3.2748	2.58809	3.24582	4.10657	4.27667	3.30596	2.92688	3.06449	3.74726	3.82395	3.8111	3.95398	5.43093	3.58028	4.42619	3.72336	3.64583	3.43045	4.17311	2.86335	3.71308	3.8519	4.07692	4.13271	4.25009	4.34951	4.88832	5.37716	3.99728
TFAP2A	-4.22316	-5.89726	-3.69795	-4.42959	-4.90256	-4.93566	-4.24965	-3.12049	-4.22977	-4.15536	-7.69282	-6.01086	-3.04268	-3.60247	-3.68871	-1.89241	-3.4384	-5.28577	-4.08911	-4.52838	-3.19714	-3.98094	-5.65324	-4.78881	-6.3451	-3.33429	-3.69462	-1.32124	-3.45751	-4.73152	-4.08383	-3.21166	-3.74169	-4.71492	-2.96466	-5.31134	-1.32392	-4.19726	-2.62739	-5.25552	-3.75397	-2.76436	-3.55962	-9.10115	-3.77108	-3.90206	-5.26076	-3.38012	-2.12317
TFAP2B	-4.83657	-4.12531	-2.71609	-1.59793	-5.56714	-4.4035	-1.27425	-3.86868	-3.94733	-1.25378	-2.67579	-0.729641	-4.85715	-0.566879	-0.179771	-4.98482	-3.46326	-2.6694	0.102166	-3.51356	0.129852	-1.81269	-2.83074	-3.67477	-5.40084	-0.39496	-4.45013	-0.147624	-4.5137	-1.89855	-4.5184	-2.37919	-5.26307	-0.377639	-3.8494	-1.40318	-0.386446	-3.52048	0.291254	-2.21924	0.0539125	-2.34485	0.106156	-5.08305	-2.46453	-2.39702	-4.93631	-5.17932	-2.33425
TFAP2C	12.7642	15.0397	14.5417	16.8526	12.7795	13.6953	20.2078	16.3162	14.0498	17.2057	15.9482	17.9857	14.3779	18.8742	17.4924	16.7553	15.8603	15.4283	18.7429	15.9024	19.5541	18.1344	17.128	20.7367	13.2148	18.3248	14.1465	19.663	14.8294	17.9981	15.067	15.1265	13.6201	18.8712	14.8657	18.4927	20.1026	17.181	18.4795	17.6722	18.6887	17.4733	18.5225	11.2668	16.64	17.4534	13.0963	11.5898	15.7599
TFAP4	-48.0917	-42.3102	-44.3119	-51.8035	-42.2135	-48.2493	-50.3938	-53.2358	-44.2865	-50.2989	-48.361	-51.912	-43.5409	-49.2134	-49.7406	-48.5673	-47.4483	-44.66	-50.9151	-52.0142	-51.0347	-56.7957	-49.6365	-46.3985	-40.848	-50.6454	-47.8377	-52.4976	-48.7198	-53.7285	-48.8752	-50.2837	-41.9825	-47.8304	-46.466	-48.6498	-53.525	-53.8352	-54.2827	-52.3376	-48.719	-55.5365	-51.2743	-42.7232	-48.4046	-50.912	-43.2883	-44.8134	-52.8125
TFCP2	-10.2756	-9.83054	-10.1184	-11.0779	-9.78852	-10.1607	-10.4415	-9.08414	-9.88991	-9.92528	-10.1605	-10.6941	-10.6727	-10.2192	-10.5464	-10.0848	-10.5169	-10.5371	-11.5728	-10.0444	-11.2436	-10.51	-9.09644	-10.2437	-9.76743	-10.8213	-10.4567	-11.1281	-9.59339	-10.7396	-8.75648	-9.72407	-10.3791	-10.4811	-11.3742	-10.76	-11.9086	-10.4468	-11.3516	-10.2604	-11.0095	-10.7477	-11.4088	-11.2563	-11.4678	-10.8834	-10.6139	-10.4183	-10.6857
TFDP1	6.82742	7.9137	6.38628	7.15986	8.01425	7.69082	6.81022	6.6575	7.06618	7.80548	6.29892	6.14128	8.08455	6.51329	7.0044	6.87418	9.97348	7.02499	7.36765	7.37018	6.77135	6.03069	6.43297	10.0492	7.40728	6.51445	6.13063	6.96382	7.29605	6.70215	6.30329	6.86872	9.95269	7.01852	8.65857	6.68299	6.41705	6.75758	6.84127	6.59112	6.7887	6.21407	6.92428	7.69023	7.79996	8.85721	7.9713	10.9606	7.51972
TFDP2	-3.1922	-4.12914	-4.11599	-2.55493	-4.20643	-2.81593	-3.92083	-3.46983	-3.92945	-3.48779	-3.69226	-3.70179	-3.00064	-3.30543	-2.15887	-3.17567	-1.31887	-4.53683	-3.24561	-3.6673	-2.86912	-4.82821	-4.2169	-3.35487	-4.51832	-3.59492	-3.7668	-3.28126	-3.47357	-3.85197	-3.55078	-3.98779	-3.06704	-3.79899	-0.298536	-3.79631	-3.11734	-4.44776	-4.13836	-3.16101	-2.25677	-3.93949	-3.09153	-3.95976	-3.04574	-3.44765	-2.63606	-2.25899	-3.6201
TFE3	5.51165	4.54726	4.6422	4.34127	4.73503	4.42232	3.37641	4.38575	4.63358	3.7232	4.58188	4.44134	4.7547	3.70861	3.81551	4.63308	3.93123	4.69529	4.15184	4.7299	3.91529	4.02984	3.91944	3.5475	4.71897	3.90622	4.25999	3.54794	4.57131	3.89786	5.0994	4.30306	3.61523	3.74443	4.03748	3.86678	3.3915	4.14038	3.64116	4.17211	3.88969	3.85944	3.93213	6.12503	4.3094	4.28415	5.1733	4.10581	4.26273
TFEC	-1.93676	0.0117606	-0.261195	-2.04647	-0.0847351	0.759988	-1.34174	-2.08664	-0.273663	-1.28067	0.44741	-1.34099	-1.77126	-2.14857	-3.16374	-1.09705	-2.76436	0.535237	-2.64626	-1.41271	-2.96724	-0.741056	0.55185	0.0548085	1.04319	-2.18843	0.239439	-3.52491	-1.64119	-1.04308	-1.87374	-0.980088	-1.05342	-2.11281	-1.69798	-1.29926	-3.64911	-2.67316	-3.04933	-2.45118	-3.02913	-3.25576	-2.45947	0.754155	-2.6706	-1.64819	-0.109491	-1.1487	-2.53613
TGIF2	18.432	20.561	21.2446	22.904	19.9695	19.0593	22.4387	25.1772	20.304	22.738	21.5358	23.2726	19.9449	22.5505	22.8451	22.3575	22.1908	22.9706	24.205	22.3116	22.8958	23.973	24.2875	20.6819	20.8268	22.3926	23.5396	21.8583	22.6096	22.5629	21.075	22.2519	19.2103	22.6304	19.0512	22.0122	21.3425	22.2469	24.4174	22.2998	23.1545	22.1992	24.8583	22.1371	21.2375	20.3349	19.0687	18.1103	19.961
THRA	0.210691	-0.224494	0.105428	0.124121	-0.209757	-1.01703	-0.740544	-0.819107	-0.855427	-0.407892	-0.335282	0.173881	0.140562	0.12253	0.552324	-0.481351	0.991278	-0.268005	1.21723	-0.18402	0.853997	-0.76917	-1.29971	-1.41721	-0.182588	-0.00327889	-0.760176	0.084718	-0.260723	-0.968009	0.557249	-0.907154	-0.558546	0.727095	1.22529	-0.374323	-0.336571	-0.40102	0.180556	0.00407717	0.862539	-0.574307	0.717245	1.74156	-0.0489697	-0.683897	1.11646	-0.435185	-0.0830131
THRB	-1.0703	0.397452	2.87782	4.80233	-1.49908	0.5102	5.17761	2.93021	-0.7603	5.68389	3.22376	6.12504	-0.0602645	5.39795	6.47211	0.605834	1.1028	2.42616	6.62535	2.58976	6.62448	6.76035	4.81299	1.10398	-1.07184	6.00568	2.90458	6.10087	0.888573	6.19169	-0.923312	4.46352	-1.04401	6.20182	-0.475549	4.87197	6.57174	4.09834	7.57641	5.57376	6.51812	5.4259	6.8159	-0.826893	3.69626	3.40684	-0.883872	-1.68288	2.87263
TP53	0.264233	-0.375261	-0.345614	-0.507366	-0.628026	-0.900931	-0.913761	-1.23641	-0.205964	-0.865185	-0.564087	-0.287792	-0.620999	-0.689674	-0.567993	-0.449998	0.0951532	-0.991323	0.164501	-0.54753	-0.176859	-0.599659	-0.924925	-1.26922	0.131639	-0.422173	-0.635969	-0.0861947	-0.15372	-0.920964	-0.147333	-0.697789	-0.293294	-0.452051	0.248961	-0.535681	-0.620986	-0.307622	-0.374854	-0.546351	-0.143254	-0.207184	-0.0382578	0.248487	-0.123516	-0.27378	-0.248704	-0.382424	-0.425311
TP63	10.0207	8.14326	8.90695	8.10864	7.90369	6.07849	6.77024	8.39497	8.74619	7.53077	8.19645	8.36288	9.0774	6.76928	8.07363	8.4421	6.8493	8.00843	8.17059	8.4848	7.75699	7.7831	7.58904	5.4064	7.48615	7.69496	7.64706	6.81268	8.81676	7.52846	9.54566	7.81408	7.21343	7.43981	6.67742	6.61269	6.18715	8.18244	7.91483	7.7084	7.66378	8.35917	7.81226	5.41965	7.49559	7.75237	7.28064	6.88223	8.23134
TP73	2.20714	1.2757	1.56184	1.14276	1.24014	0.421267	1.00642	0.88575	1.17253	1.04761	0.817774	1.14897	1.83929	1.09349	1.09007	1.29761	0.822487	1.1208	1.67045	1.0404	1.4756	1.12577	0.636829	-0.197261	1.37172	1.20161	1.16466	1.63311	1.51144	0.764424	1.69618	0.926567	0.694151	1.18854	0.79638	0.862177	1.23789	1.11331	1.29597	0.739559	1.48639	1.07812	1.43415	0.65179	1.21834	0.897857	0.508393	0.616029	1.13522
TRERF1	7.31447	2.62326	3.82872	2.60713	2.76482	0.122165	1.81626	2.74862	3.55253	1.27576	2.36734	2.50693	5.17375	2.32925	2.45329	3.29246	3.4173	1.94651	3.18049	2.59282	3.74389	0.403697	-0.203742	1.30653	4.38348	2.2682	0.949007	2.79462	3.0858	0.723706	6.47436	1.9923	3.44811	2.42235	2.97223	0.824836	1.64855	2.65139	1.70203	1.44894	2.4969	2.36777	2.03773	2.30409	2.857	3.10676	3.96241	3.58365	2.85103
TRIM22	1.49607	2.98423	3.5068	1.84047	2.47193	2.64758	1.45299	1.14196	2.58837	1.83691	2.30065	1.708	2.30039	1.11665	1.13645	2.94756	0.977756	2.31341	1.09619	1.674	1.094	2.01034	2.10588	1.93728	2.5854	1.69116	2.68522	0.83971	1.32594	1.60262	0.845553	2.25458	2.37273	1.18845	1.20786	1.27111	0.713003	1.10703	0.938292	1.21837	0.850113	1.04529	0.97173	1.34728	1.73031	1.82398	2.07063	1.69721	2.03402
TRIM25	1.27653	1.37062	3.38473	3.335	3.00842	1.1889	1.64155	4.36149	3.75574	3.54365	3.58639	4.45164	3.55798	1.93548	3.05669	5.17259	0.191226	3.2941	3.27319	2.41461	2.74466	5.77349	4.10709	0.207399	0.808785	3.36662	4.5295	2.50813	1.68213	4.38146	1.6177	3.81667	0.00136258	2.63343	-0.563035	2.06895	2.52292	4.30987	4.28754	4.1085	2.31325	4.50409	2.92141	-1.6685	3.37959	2.43909	-0.253849	-0.925339	4.32425
TRIM28	2.94316	2.75133	3.13562	3.23279	3.96363	3.28374	2.64825	2.58776	2.76169	3.1432	2.68866	2.63683	3.08966	2.57346	2.59259	2.97369	4.38804	3.1735	3.05977	3.26546	2.76215	3.07242	2.72684	3.64923	3.17971	3.01893	3.30878	3.31802	3.22704	3.09495	2.39655	3.19693	3.11717	2.50578	3.96236	2.75926	2.99656	3.285	2.75674	2.89116	2.64054	3.06121	2.80721	3.5878	3.42256	3.27673	3.41745	4.05134	3.33813
TRIM29	10.9836	8.50191	10.0346	10.8948	9.58923	8.35882	8.91821	11.0498	10.2763	10.4152	10.0921	10.9069	10.2825	9.78055	10.8578	10.7419	9.75326	9.72174	10.9517	10.9347	10.766	11.2994	10.214	7.61278	7.53121	10.3692	9.93738	10.2918	10.2669	10.5773	10.8684	9.84358	7.58043	9.81735	8.66171	9.54465	9.96532	11.447	11.1746	11.0915	10.7205	11.4559	10.847	4.38305	9.47331	10.3873	5.78295	7.13935	10.2159
TRPS1	-3.71378	-2.66135	-3.84156	-1.68244	-4.36955	-3.83674	-2.18836	-3.20764	-4.81952	-2.08189	-2.53775	-1.84001	-5.33548	-1.41048	-1.28703	-5.1406	-2.02297	-3.99134	-2.60045	-2.88032	-1.92798	-3.22472	-2.59534	-2.57825	-3.70809	-2.08794	-3.7314	-1.86144	-3.23163	-2.81593	-4.53457	-3.30824	-5.25091	-1.54773	-2.58996	-1.77431	-2.17636	-2.94011	-2.3693	-1.51307	-1.93711	-2.82164	-2.72963	-2.32939	-3.72799	-3.24734	-4.2276	-3.45046	-4.13128
TSC22D1	-4.40936	-2.99308	-5.91568	-10.1842	-8.661	-5.46581	-2.97869	-7.46811	-6.51945	-8.94869	-8.46981	-6.95426	-9.13145	-4.9118	-7.3947	-5.68424	-4.3898	-3.7648	-5.84976	-6.60765	-5.0008	-8.86149	-6.22572	-5.6695	-1.55409	-8.27953	-8.84698	-3.37636	-5.5333	-9.15459	-3.95374	-6.01372	-5.32153	-6.17779	-7.52934	-6.19035	-4.81535	-10.3594	-5.24507	-8.4476	-4.89456	-9.19106	-5.19047	0.6779	-9.76496	-5.03182	-0.655411	0.464525	-9.12504
TSC22D2	-3.67574	-3.85812	-3.35079	-4.1911	-3.15362	-2.49325	-4.45076	-3.31395	-3.33994	-3.80189	-3.92201	-4.49246	-2.88216	-4.64729	-4.18984	-2.60451	-3.26112	-4.01874	-4.09213	-3.23682	-4.44283	-3.78353	-3.73991	-3.98065	-2.49258	-4.30166	-3.30529	-4.19884	-3.62284	-3.71651	-2.86999	-3.46107	-3.13355	-4.43035	-3.08503	-4.24717	-4.70258	-3.63556	-4.22382	-3.9579	-4.09497	-4.02753	-4.17045	-3.10628	-3.31094	-3.34167	-2.51447	-2.49637	-4.41575
TSC22D3	0.894606	0.475818	0.555077	0.40848	0.417589	0.12361	0.518778	0.461223	0.384574	0.987271	0.638187	0.737271	0.680523	1.20863	0.813972	0.228286	0.101203	0.772178	1.34012	0.446575	0.883561	0.0423244	0.223917	0.094774	0.282909	0.682159	0.267579	0.318293	0.460233	0.13705	0.696279	0.138496	0.0927578	1.50028	0.135103	0.845663	0.570835	0.202198	0.61661	0.257273	0.906317	-0.00693514	0.740378	0.829566	0.258925	0.340709	0.322032	0.0438418	0.235546
TSC22D4	4.05269	3.69081	4.22121	4.41073	5.05236	4.726	3.19381	3.17074	4.09037	4.37882	3.88927	3.96632	4.54024	3.40796	3.36353	3.79376	4.58992	4.00753	4.4265	4.1998	3.89093	4.49031	3.57224	3.6468	3.63906	4.25807	4.7914	4.67062	4.26992	3.90998	2.62241	3.91157	3.12089	3.486	4.07178	3.72379	4.12377	4.42657	3.89116	3.88968	3.68156	4.11499	4.07831	4.813	4.13193	4.12639	3.75705	3.46986	4.24547
TULP4	17.0907	14.293	15.9721	16.4369	13.9142	13.0875	16.355	17.128	15.8187	17.5624	14.1928	17.4762	16.9925	16.8783	21.2944	16.6707	18.1085	16.1074	21.1273	15.699	20.6676	17.2401	15.952	14.8725	13.3466	18.0656	14.2515	17.6297	15.6534	17.0729	17.3934	15.9116	13.9968	19.1001	17.5139	15.6938	17.6939	16.8895	20.6072	16.9055	21.5602	18.4375	21.9913	11.6938	15.5808	17.7332	13.4843	15.2438	16.9823
TWIST1	0.610003	1.96925	0.196708	1.55095	0.0122669	-0.229095	1.20424	-0.0667106	-0.254163	1.74361	2.78182	2.83028	-0.798736	2.12109	1.54188	-1.6512	-0.178928	0.466128	1.93468	0.998228	1.52515	0.0722217	0.811819	1.04738	1.20368	1.14053	-0.728717	0.287778	0.105071	0.691568	0.185955	-0.446334	-0.579908	2.51363	-0.523797	2.64177	0.445098	1.15607	0.573468	2.27496	1.69358	0.108247	1.24436	5.45168	0.187985	-0.0335302	0.511176	-0.599237	-0.824475
UBN1	17.0069	17.1351	17.264	16.2579	16.7158	16.5668	16.3175	16.3221	16.2871	15.3298	15.9482	15.595	17.1229	15.9634	16.3577	16.5865	16.9929	16.5541	15.973	15.9885	16.114	15.6717	15.8482	16.905	17.2217	16.0164	15.7253	15.98	17.0856	15.945	17.5274	16.5207	17.8702	15.7576	17.0905	15.3478	15.4831	16.0356	15.5811	16.0617	15.9965	16.2049	15.8602	16.5775	16.1682	17.218	16.452	17.1536	16.6204
UBP1	3.36587	3.13383	3.09701	3.16776	3.07815	2.13477	3.04462	3.04192	2.61249	3.2803	2.98567	3.07458	3.21135	3.01926	3.49772	1.88537	2.74362	3.04805	3.26309	2.40621	3.23956	3.0992	3.17552	3.1137	3.27044	3.18931	3.057	3.11462	3.31453	3.31735	2.41653	3.41584	4.06782	3.07351	3.34221	2.98328	3.15653	3.33288	3.50255	3.23388	3.59684	3.56998	3.62163	2.88978	3.43251	2.55229	3.37573	2.34035	3.44402
USF2	1.82982	1.31411	1.73346	1.75354	1.83045	1.82019	1.20161	1.17864	1.23118	1.60877	1.47102	1.42842	1.19873	1.43242	1.52635	1.51778	2.69857	1.53249	1.77226	1.75949	1.65935	1.64205	1.36718	1.53286	1.37557	1.63922	1.80022	1.816	1.65499	1.38396	1.42165	1.5459	1.35535	1.44079	2.76951	1.39767	1.54182	1.60469	1.47467	1.68442	1.72581	1.54592	1.73066	2.38273	1.55551	1.47517	1.60889	1.60989	1.67217
VAV1	-2.51938	-0.743238	-0.436415	-1.49206	0.115856	0.0557783	-1.47759	-0.559857	-0.767972	-1.33641	-0.533526	-2.19074	-1.8183	-1.75306	-3.65055	-1.50014	-1.92354	0.0682843	-3.30608	-1.32085	-3.2502	-0.734194	0.626555	0.209843	0.465057	-2.17301	0.941983	-2.90574	-0.170745	-1.76974	-2.60148	-0.542669	-1.79857	-3.12869	-1.09878	-1.5719	-3.74486	-2.0712	-3.67986	-2.50425	-3.51914	-3.1809	-2.99339	-0.72752	-3.34432	-1.81668	-2.20243	-1.37892	-2.55109
VDR	3.91615	3.57161	3.2597	3.78286	4.5902	3.13296	4.87067	5.20614	4.93824	3.31975	3.68642	3.25194	4.75416	5.4254	2.50337	5.99261	2.72772	3.8578	2.54015	4.71928	3.4436	4.79103	3.89671	1.65426	2.85368	3.98148	3.87377	5.95246	4.18986	4.33252	4.61011	4.08036	2.56089	3.69061	2.33734	4.23321	5.90828	4.90321	3.55839	4.30867	2.67945	4.44555	2.67081	1.3058	3.90201	3.7188	2.22422	1.89146	4.38516
VENTX	-1.80138	-0.680643	-0.973503	-0.931966	-0.963287	-1.17652	-1.10627	-1.94091	-1.63926	-0.719532	-0.0460563	-0.453138	-1.73374	-1.00501	-1.12725	-2.10101	-1.61711	-0.726665	-1.14464	-1.37454	-1.22995	-1.35816	-0.768956	-0.900006	-0.979662	-1.40426	-1.0458	-1.8013	-1.62768	-1.23839	-1.91875	-1.59956	-2.02958	-0.874499	-1.06119	-0.789836	-1.96644	-1.43015	-1.79711	-0.592362	-1.34532	-1.70371	-1.38114	0.938508	-1.49785	-1.51934	-0.117899	-1.54302	-1.86947
VEZF1	-15.2146	-13.9399	-17.9565	-19.6064	-16.9168	-16.4667	-21.6037	-23.2093	-16.2389	-19.8923	-20.1129	-21.556	-20.4531	-20.9193	-16.7822	-22.6031	-14.4048	-17.0597	-17.2443	-18.5559	-18.0145	-25.8548	-22.5118	-16.3291	-12.1581	-19.8764	-19.5458	-23.5054	-16.2314	-22.1249	-17.5204	-21.4288	-10.8772	-18.3857	-9.21049	-21.0026	-22.5044	-24.8888	-21.3453	-23.4578	-16.3682	-25.1024	-16.2179	-10.9483	-21.004	-17.5727	-11.5575	-7.43283	-20.7173
VPS72	-0.184218	-1.19065	0.139684	-1.06498	0.0977886	0.00846882	-1.37847	-0.291683	-0.273531	-1.17211	-1.77958	-1.64004	0.601245	-1.72974	-0.148343	0.568251	0.321321	-0.320485	-1.08755	-0.627379	-1.02159	-0.303301	-0.974274	-0.113078	-0.54804	-0.885614	-1.09527	-0.517753	-0.239859	-0.418974	0.139906	0.120756	0.840095	-1.73164	-0.778355	-2.26208	-0.559288	-0.195402	-0.120077	-0.766774	-0.374488	-0.210667	-0.205157	-0.565537	0.351695	0.206495	0.755054	1.9495	0.550333
XBP1	-8.70027	-5.23968	-3.54065	-3.48235	-2.11848	-3.62609	-5.05924	1.52354	-2.70612	-5.80827	-5.25223	-7.90224	-4.48647	-4.9268	-9.8847	-5.31564	-5.44904	-2.36405	-9.4755	-3.91174	-9.07195	-5.026	-0.887484	1.54397	0.462542	-6.7749	0.238041	-8.11576	1.43827	-7.17036	-8.06315	-3.36227	-6.18012	-9.74106	-5.18202	-4.953	-9.93086	-5.2144	-10.1701	-7.9316	-9.92764	-8.9278	-8.59576	-4.42115	-9.76427	-5.78819	-8.65069	-6.17549	-8.04319
YBX1	5.12877	4.80907	4.70658	4.77519	5.46352	5.41643	4.70406	4.94938	4.58394	4.61621	4.31007	4.12612	5.70846	4.0673	4.33754	5.27817	5.99702	5.17325	4.35726	5.13099	4.27187	4.30566	4.07335	5.12624	5.23893	4.23406	4.52432	4.3111	5.09447	5.04264	4.95075	4.98842	5.83756	4.1151	5.44274	4.41245	4.68916	4.68306	4.46553	4.24442	3.91049	4.57673	4.21205	5.38943	5.87463	5.59621	6.24366	7.19537	5.35958
YEATS4	4.35695	4.28613	3.66727	3.4632	3.7652	4.69084	3.87457	4.31684	4.28918	3.60223	3.57609	3.45289	3.82392	3.35719	3.87836	4.36193	4.76644	3.79463	3.72959	4.46248	3.54705	3.15122	3.59084	4.48895	4.1335	3.52596	3.49696	3.24012	4.38291	4.03806	4.94346	4.22368	5.23235	3.71191	4.83176	3.86272	3.69706	3.64982	4.11992	3.57809	3.97237	4.00735	4.0724	4.23551	4.68706	4.51869	4.9056	5.64704	4.28696
YWHAE	7.44798	6.92869	6.87728	7.15521	7.58891	8.02839	6.73649	7.33778	6.93938	6.66775	6.88615	6.35927	8.12623	5.9852	6.47288	8.0489	7.34492	7.52607	6.14446	7.81621	6.02338	6.42477	6.18639	6.99383	7.9019	6.31645	6.81125	6.19889	7.59634	7.41704	7.75985	7.51987	8.70756	5.83633	7.50083	6.51766	6.94019	6.97713	6.50814	6.60842	5.90452	6.9247	6.31312	6.94324	8.31004	7.0837	8.53758	10.2566	7.76857
YWHAZ	9.44518	8.56883	8.16735	8.41937	8.36226	8.37044	7.27134	9.32503	9.12406	7.61528	8.32263	8.13374	8.63879	7.01538	7.68869	8.8308	8.10435	8.12255	7.39704	9.57314	7.21952	7.67174	7.87538	7.25865	8.20493	7.58682	7.89651	6.67904	9.14184	8.61218	10.0219	8.8094	9.44201	7.19164	8.337	7.58258	7.03568	8.77755	7.93308	8.38842	7.3757	9.09119	7.57197	6.7516	8.53098	8.86534	8.00627	8.96809	8.94664
YY1	4.36154	3.83444	3.59276	3.0876	3.63897	3.89364	3.1476	3.57491	4.00521	3.30101	2.98407	2.83916	3.89679	2.9632	3.79686	4.04504	6.10623	3.27559	3.63791	3.66531	3.56688	2.90376	2.80678	4.68631	3.43065	2.83331	2.47225	3.2736	3.69164	3.25179	4.60702	3.66804	5.8102	3.06396	6.57529	2.59646	3.03865	3.06637	3.76878	3.20775	4.00969	3.41299	4.0503	4.49017	3.61662	4.61262	4.18045	5.59139	4.16114
ZBTB17	2.32091	2.09719	2.27856	2.13128	3.14354	2.67583	1.30295	1.66997	2.14352	1.91598	2.22044	1.84305	2.58429	1.39591	1.03176	2.22515	2.77653	2.34963	1.75244	2.62679	1.35391	2.23441	1.8082	1.69268	2.13145	1.74028	2.64503	2.04421	2.44529	1.91477	1.57838	2.11833	1.66024	1.22067	3.02892	1.7801	1.67288	2.24544	1.36883	1.98502	1.2033	2.09457	1.45658	3.15165	2.26998	2.37257	2.65856	2.13358	2.20184
ZBTB22	3.46936	2.39393	3.06686	3.15617	2.87104	2.69373	2.30425	2.50807	2.81654	3.10055	2.52482	3.10676	3.08524	3.00585	3.668	2.58765	3.75543	2.53334	4.11527	2.88078	3.58278	2.85283	2.306	2.79882	2.59723	3.10808	2.81631	3.87936	3.20692	2.43584	2.92692	2.37485	2.62761	3.15774	4.94415	2.58624	3.35967	2.79135	3.49227	2.88201	4.00776	3.0551	3.93476	3.73198	2.5092	3.23671	2.28601	2.57177	2.90088
ZBTB25	0.392621	-0.00437657	0.279291	-0.230607	0.14382	0.171692	0.197903	-0.163026	-0.166409	0.282843	0.110339	0.0279992	0.156946	0.0389371	0.544217	-0.10341	0.147511	0.00504659	0.358431	-0.376954	0.295918	0.131008	0.416278	-0.187369	0.166324	0.17474	0.13435	0.40226	0.117076	-0.130924	0.0779094	0.100981	-0.0523957	0.11905	-0.300875	-0.345688	-0.0442171	-0.0910799	0.330336	-0.214449	0.59934	0.108233	0.707677	-0.263093	-0.0864671	-0.0421076	0.609086	0.352273	0.266301
ZBTB38	17.4786	16.4111	15.5972	16.3766	14.471	16.713	16.2692	15.3528	14.8706	15.544	16.146	16.635	16.2554	16.5182	17.0978	15.2046	17.5428	15.995	15.8654	16.3772	16.345	16.0126	15.2085	16.1126	16.9021	15.8806	14.6804	16.4933	15.3444	16.218	19.2	14.5512	17.1268	17.3268	15.659	16.8508	16.2339	15.6569	16.5142	15.9847	15.5314	15.8619	15.6972	18.2521	16.3644	17.3288	18.7766	18.8391	15.1622
ZBTB43	7.82523	6.84446	7.17416	7.13168	6.6433	6.94293	6.73632	7.37414	7.73841	6.91274	6.91939	7.10877	6.60193	7.17427	7.6536	7.41543	7.43831	7.174	7.4122	7.32451	7.43218	7.22999	7.03365	6.60208	6.67267	7.22178	6.62443	6.86086	6.94453	6.99959	8.14382	7.05797	7.05172	7.20858	7.0042	6.76928	6.97441	7.13906	7.50302	7.41858	7.7911	7.34803	7.66806	5.94323	6.62237	7.28366	6.14477	6.52252	6.83503
ZBTB6	5.62038	5.61339	4.92749	4.2443	4.33289	5.25734	4.94423	4.94701	5.58681	4.5371	4.49981	4.63438	4.18466	4.48173	5.04067	5.18955	5.31079	4.45164	5.13201	5.51546	4.84034	3.9561	4.75235	5.21766	5.34844	4.70786	4.18039	4.13967	5.32096	4.9965	6.61011	5.32141	6.24724	5.10839	5.61638	5.02277	4.70766	4.74747	5.74536	4.32151	5.4544	5.27694	5.78467	5.12691	5.25316	5.40509	5.46459	6.07402	5.18093
ZBTB7A	2.88545	2.15102	3.16231	3.48966	3.85334	2.63204	2.56242	3.06813	3.23105	3.618	3.0573	3.4629	3.57932	3.11903	3.30359	3.64507	3.0128	2.83202	4.08138	3.19294	3.64785	4.31443	3.25226	1.71835	1.89767	3.85983	3.63436	4.38422	3.09595	3.57071	2.21009	3.17561	1.8669	3.23962	3.04647	2.9251	3.69519	4.31924	3.86848	3.84235	3.55147	4.05732	3.81756	2.47685	3.4078	3.035	2.10335	1.71999	3.73373
ZBTB7B	3.92099	3.31157	4.28847	5.77064	3.68419	3.27287	4.41236	4.91494	4.69844	5.44779	4.44207	5.91751	4.23197	5.13024	5.83287	4.57835	4.78623	4.63377	6.74255	4.6404	6.24994	6.32543	4.71404	3.9356	2.34017	5.93682	4.79291	6.44397	4.37099	5.54919	3.91894	4.42989	2.82105	5.4204	4.67482	4.79624	6.11467	6.02745	6.66734	5.80138	6.18831	6.00495	6.38978	1.48256	4.38763	4.56622	1.70757	1.3915	4.87369
ZFHX4	-0.956668	-1.17309	-1.31247	-1.35167	-1.69062	-1.60657	-1.42932	-1.2823	-1.82718	-1.551	-1.00113	-1.11342	-2.31503	-1.40754	-0.997865	-2.68612	-2.04332	-2.44375	-1.72432	-1.44727	-1.45237	-1.99651	-1.64524	-2.02707	-0.945407	-1.60849	-2.2314	-1.92177	-1.66226	-1.67826	-1.58961	-2.31548	-2.39766	-1.12759	-2.12586	-0.917677	-1.98166	-1.19141	-1.75417	-0.988924	-1.59068	-1.67288	-2.05765	-0.0727387	-1.92561	-2.05511	-1.73606	-1.33621	-2.68515
ZFX	0.798792	-0.688079	-0.840059	-1.0309	-1.23429	0.206258	-0.582475	-1.86611	-4.25986	0.561904	-1.42676	-0.0195251	-1.41054	0.635034	-4.07164	1.03966	1.29091	-5.14223	-4.17793	0.0389181	1.0289	0.309799	0.15094	-3.57158	-6.33543	-5.74513	-0.459909	0.526148	-0.452358	-0.385384	1.42408	-0.255275	0.85193	1.21227	-3.53177	-6.43781	-5.66177	-5.47776	-3.9715	-0.417295	2.11506	0.552655	2.10165	-0.137759	0.130356	-2.43773	-0.482589	-4.17172	0.169367
ZFY	0.229775	-0.261506	-0.130091	-0.555937	-0.0804003	0.366356	-0.00781892	-0.639591	-1.95094	0.0697787	-0.392214	-0.00547678	-0.102669	0.151703	-3.25943	-0.0631679	0.0494353	-3.32349	-3.26024	-0.0591129	0.116438	0.178494	0.102284	-3.38278	-3.38275	-3.58695	-0.0793056	0.369667	-0.0946693	-0.0689787	0.300005	0.0363079	-0.117146	0.0574738	-3.39768	-3.84035	-3.52517	-3.29181	-3.35115	-0.00969467	0.359314	0.15144	0.14987	-0.169752	-0.0636166	-1.32854	-0.454109	-1.95298	0.0838074
ZHX2	5.23604	6.49328	5.32256	5.7216	4.88563	5.09379	6.23733	4.42972	4.83211	6.75539	6.17291	7.03252	4.0513	6.78291	6.16078	3.40401	3.37611	4.91146	6.56586	5.37574	6.02857	4.29883	5.54118	6.28174	6.46292	6.06433	4.34649	4.14166	4.4655	4.70733	4.47166	4.50732	4.08756	7.04724	3.28957	7.18557	4.75434	5.08919	4.9669	5.66976	5.8917	3.95111	5.66041	5.63834	4.41058	3.99246	3.59425	5.21152	3.62922
ZHX3	3.78412	3.11544	6.39886	9.19105	3.09161	3.797	6.31504	8.1927	4.13083	8.85129	7.02154	10.0451	4.58248	7.50532	9.80186	6.79026	5.21101	5.88217	9.72115	6.64399	9.35823	9.79458	7.8708	3.46505	2.34678	7.97731	5.82579	7.7126	5.06118	9.17595	4.42929	7.4952	2.85214	8.56299	3.84582	6.72641	7.95996	7.02099	10.419	9.74486	9.38612	8.85847	9.53493	2.99743	5.95002	6.60367	2.62444	2.0042	5.96343
ZIC1	-0.703017	-1.27069	-0.712449	-1.12258	-1.40115	-0.50242	-1.36211	-0.6982	-0.814145	-0.900518	-0.895167	-0.707994	-1.4543	-1.4117	-0.933115	-1.21068	-0.335651	-1.43457	-1.18333	-0.999902	-1.06344	-1.42625	-1.37215	-0.481245	-0.837818	-1.34965	-1.32205	-1.51951	-0.971537	-1.22445	-0.58847	-1.42842	-1.14859	-1.27873	-0.487404	-1.37997	-1.34934	-1.34677	-1.26931	-1.30188	-1.2653	-1.38703	-1.35711	-0.29479	-1.09626	-1.39059	-0.838603	-0.407148	-1.28315
ZKSCAN1	-9.8875	-9.88687	-9.59466	-9.42436	-10.662	-11.4912	-8.61717	-10.1176	-10.9533	-8.34483	-8.66779	-8.63777	-12.3162	-7.95949	-8.09434	-11.5963	-11.1957	-9.4894	-8.49618	-10.7115	-8.23304	-8.9157	-8.06431	-9.35837	-10.0677	-8.84694	-8.63566	-8.06617	-10.8427	-9.76222	-10.6667	-10.1057	-11.1443	-7.6456	-11.0899	-7.90636	-9.02401	-9.45364	-8.65018	-8.02649	-7.01352	-9.4082	-7.92475	-9.92186	-11.7894	-11.5264	-12.9833	-12.7991	-11.5211
ZMYM2	3.24446	2.85964	2.86848	2.68399	2.88211	2.94857	3.12261	2.46205	2.55902	3.28322	2.75573	2.85709	2.66034	3.09065	3.89912	2.8576	3.71298	2.53824	3.38679	2.5089	3.36438	2.90447	3.2082	3.40979	2.59033	3.2063	2.72065	3.36337	2.95542	2.89242	2.829	3.24304	3.25015	3.15834	3.54375	2.73261	3.1037	2.93252	3.53143	2.94349	4.00595	3.34174	3.93633	2.56391	2.72278	2.88156	3.01264	3.54511	3.07154
ZMYM3	-12.6409	-10.0716	-10.7524	-10.5857	-14.4949	-10.8185	-8.67052	-13.2455	-13.4885	-10.9402	-12.1989	-10.814	-14.8731	-8.20313	-10.5	-16.8328	-10.061	-13.6367	-10.7334	-14.237	-10.3375	-12.189	-11.671	-8.72007	-7.34358	-10.1358	-11.0135	-9.88311	-13.2474	-11.8348	-13.4275	-13.3108	-13.4875	-9.05025	-10.6382	-8.33926	-9.73699	-14.0992	-12.3739	-11.9364	-10.0987	-13.2774	-10.8387	-5.49966	-11.8823	-11.4063	-9.86577	-9.45387	-14.2554
ZMYM4	2.32392	2.07063	2.08806	1.3848	1.70702	2.25738	1.84655	0.870101	2.05966	1.8156	1.64515	1.67085	2.0428	1.54493	1.93212	2.1984	2.41974	1.51843	2.02216	1.44809	1.89594	1.40537	1.59812	2.12557	1.90738	1.61764	1.2144	1.70778	1.74304	1.62917	2.51503	1.97753	3.09316	1.82784	2.78871	1.51813	1.69431	1.70762	2.25605	1.18729	2.15071	1.99097	2.34545	2.40843	1.8102	2.32655	2.70131	2.77132	2.05475
ZNF10	-0.328642	-0.614752	-0.439949	-0.687313	-0.80087	-0.295374	-0.287382	-0.890616	-0.488039	-0.216495	-0.586497	-0.427208	-0.383635	-0.209629	0.26086	-0.594554	0.297348	-0.715416	-0.0785602	-0.74733	-0.0419992	-0.496136	-0.378844	-0.574381	-0.68803	-0.22733	-0.686509	-0.0104471	-0.569015	-0.558721	-0.341993	-0.66639	-0.186718	-0.144604	-0.0531903	-0.532068	-0.222522	-0.577426	-0.0496369	-0.473124	0.295147	-0.318264	0.229304	-0.337474	-0.483783	-0.393896	-0.424047	-0.377776	-0.726614
ZNF117	-3.92893	-4.71467	-4.48463	-4.81207	-3.97736	-3.62254	-0.513739	-4.23624	-4.17793	-2.93938	-4.61388	-4.57553	-3.99825	-1.24401	-4.02401	-3.91559	-3.66197	-4.66311	-4.32868	-4.62855	-2.20025	-4.01643	-4.19093	-3.6905	-4.4136	-2.19422	-4.28489	-0.326828	-4.41998	-2.95579	-4.22302	-3.83716	-4.29168	-2.83474	-4.02126	-2.33364	-0.264435	-4.09981	-3.88802	-4.22666	-3.37909	-3.72058	-3.69978	-4.31245	-3.92515	-3.43089	-3.5675	-3.842	-3.58556
ZNF12	4.99739	4.53234	4.33424	4.45667	3.71806	4.68364	4.49169	4.29071	4.46447	4.57108	4.13815	4.47755	4.134	4.49032	5.33975	4.30375	5.7791	4.2819	5.01189	4.54468	4.83826	4.01103	4.21841	4.53024	4.09364	4.51119	3.96436	4.43365	4.60493	4.35991	5.13323	4.39242	5.20899	4.58175	6.04883	4.32245	4.57625	4.22132	4.91785	4.34929	5.45421	4.57225	5.42138	4.65243	4.34094	4.86675	4.61566	4.88142	4.62567
ZNF131	3.31092	3.46885	3.37753	3.00219	3.82817	3.22417	3.02649	3.40235	4.10614	3.22328	3.13275	2.89816	3.77883	3.06633	3.68849	3.31004	4.56748	3.22662	3.38359	3.08955	3.21186	2.92902	3.19789	3.4542	3.59816	3.17976	3.06858	3.04729	3.53945	3.10818	3.63469	3.36489	4.35957	3.13604	4.49436	2.85323	2.98824	2.85377	3.33502	3.12038	3.66396	3.25886	3.77081	3.94987	3.12529	3.62829	4.0489	4.13425	3.36895
ZNF135	-3.11806	-2.44252	-3.23421	-2.4283	-3.46012	-3.57076	-2.44707	-3.48889	-2.94104	-2.28525	-2.63745	-2.17057	-3.61974	-2.06257	-1.97485	-3.87665	-3.55546	-2.98084	-1.61342	-3.06815	-1.90342	-3.19296	-2.97852	-3.26275	-3.15214	-2.3239	-3.23751	-2.17715	-3.23897	-2.65083	-3.1673	-3.02159	-3.43084	-1.72334	-3.45295	-2.02524	-2.10421	-2.56134	-1.74851	-2.38607	-1.60386	-2.6575	-1.43588	-3.57324	-2.79875	-2.34586	-3.1469	-3.17539	-3.08453
ZNF136	7.18742	5.79771	6.57371	6.89254	5.46826	7.08588	5.53705	6.23291	5.94979	6.70184	6.04645	7.00727	6.93466	5.92045	7.12908	6.26066	8.74206	6.34133	6.33917	6.72604	6.30281	6.01018	6.16894	6.23248	5.9139	6.0758	6.19361	6.17367	6.9048	6.35282	6.50562	5.95748	6.60789	5.80324	7.04105	5.40669	5.6297	5.9556	6.12718	6.5119	6.8502	6.50645	6.64585	6.33048	6.75546	6.97476	7.15871	7.44596	6.74025
ZNF141	-0.71519	-2.2349	-1.02128	-1.73275	-0.035742	-1.01223	-1.87917	-2.34667	-1.71953	-0.67994	-1.68511	-1.48969	0.104287	-1.17605	1.20282	-1.0044	2.06186	-1.33892	0.422347	-1.80359	-0.222676	-0.472856	-0.508733	-1.03725	-1.98285	-0.5011	-1.24069	0.91793	-0.753791	-1.40975	-1.80565	-0.967637	-0.73583	-1.27217	0.557337	-2.71021	-0.989981	-0.751982	-0.222261	-0.506363	1.18266	-0.419845	0.810517	-0.72284	-0.946189	-0.368806	-0.340331	0.756077	-0.614299
ZNF142	10.7639	10.5158	11.3057	9.81438	13.1215	11.5294	10.2646	10.1531	10.8585	11.3141	10.1625	9.60847	10.6734	10.2701	11.7029	10.7065	13.0762	10.1742	11.186	10.3358	11.2234	11.435	12.1145	10.8869	10.0167	11.3646	11.4786	12.2844	11.694	10.0447	10.2718	11.7867	11.0936	10.6788	12.0485	9.37921	10.3364	11.516	11.1538	11.0597	12.2921	11.9886	11.9002	11.7803	11.0432	10.7899	11.2295	11.9151	11.4691
ZNF143	0.226145	1.85923	0.93648	2.85266	-0.459975	1.37012	3.73188	1.39206	0.200414	2.23258	2.07441	2.73203	0.843951	3.24161	1.62589	0.628688	1.07716	0.50584	1.90297	1.0207	2.04124	2.35263	1.87523	2.40242	1.69758	3.09042	0.149965	1.56714	1.03429	2.97183	1.62091	0.895066	0.368336	2.0614	-0.634072	2.2223	1.88147	2.16701	2.37243	2.21029	1.25097	2.07906	1.38987	0.473745	1.56423	2.32065	0.127475	1.30079	1.07707
ZNF146	11.3862	10.9968	11.6209	11.7945	10.6559	11.6938	11.2147	11.4254	11.8226	12.2017	10.8055	11.4279	11.81	11.163	11.8851	11.7065	12.343	11.2158	12.3574	11.3566	11.9199	11.888	11.0643	12.0109	11.1429	11.4505	11.1527	11.3664	11.2694	12.0749	11.7724	11.834	12.9275	11.6554	12.1583	11.0561	11.7651	11.2674	13.0753	11.0386	12.1276	11.8179	12.5451	10.3062	11.6926	12.6062	10.8449	11.5467	12.164
ZNF148	11.6576	11.7529	10.8392	10.8214	10.7689	11.6699	11.4056	10.6676	11.8289	11.0561	10.724	10.9519	10.8207	11.146	11.9525	11.621	12.8281	11.0471	11.7461	11.7428	11.6173	10.3375	10.858	11.5292	11.5542	11.1534	10.573	11.1269	11.4466	11.2655	12.4263	11.381	13.4251	11.5804	13.565	11.398	11.5358	10.739	12.1413	10.769	12.2565	11.4667	12.4541	12.1945	11.5991	12.1619	12.4084	12.6577	11.3994
ZNF154	-3.04006	-2.90743	-3.1138	-3.30743	-3.10881	-3.25142	-3.15691	-3.80107	-3.36454	-3.23372	-3.13064	-3.16563	-3.53911	-3.331	-3.21364	-3.87644	-3.56828	-3.17624	-2.92065	-3.41265	-3.08046	-3.10263	-3.12875	-3.33602	-3.37576	-3.45592	-3.18006	-3.10214	-3.33267	-3.08465	-3.4286	-3.29625	-3.27723	-3.07261	-3.40846	-3.10876	-3.13226	-3.06389	-2.74698	-3.11378	-3.04004	-3.10438	-2.84012	-3.62277	-3.22202	-2.80118	-3.03101	-2.8272	-3.24591
ZNF16	0.561275	0.897558	1.21086	0.944192	0.060178	0.495104	0.562167	1.08893	0.633088	0.733431	0.754612	1.10245	0.41007	0.717579	1.39391	0.886293	0.542982	0.695206	1.37656	1.20777	1.33771	1.05299	1.01031	0.547842	0.695344	0.862161	0.928519	0.869425	0.698802	0.939536	1.3193	0.771715	0.958475	0.91579	1.29055	0.697234	0.780472	0.894454	1.30368	1.00444	1.34385	1.113	1.37223	0.10433	0.74581	0.813282	0.41109	0.195155	0.65415
ZNF160	-5.18796	-4.15966	-4.50376	-4.04587	-4.63523	-6.34753	-3.2059	-3.88741	-5.07175	-4.4956	-3.12229	-3.14058	-6.90922	-2.95193	-4.24455	-3.75367	-8.3966	-3.8883	-4.85479	-4.55665	-3.78658	-3.72415	-3.04411	-5.47523	-5.1479	-3.6543	-3.54584	-4.54254	-4.86947	-3.92076	-4.14394	-3.73883	-6.37964	-3.02455	-7.40323	-2.7463	-3.65749	-4.01321	-4.18944	-3.38764	-4.59154	-3.85244	-4.72	-5.26109	-5.06631	-6.70163	-6.40228	-6.86947	-5.37653
ZNF174	-4.7668	-5.01847	-5.20036	-4.2816	-5.71602	-5.68586	-4.87229	-5.41943	-5.56839	-4.6614	-4.90757	-4.13571	-5.2542	-3.66372	-3.47519	-5.74056	-4.8644	-5.5511	-3.23721	-5.16283	-3.43475	-5.82413	-5.78794	-4.99167	-5.44362	-4.58404	-5.67029	-4.7708	-5.32442	-5.52727	-5.1323	-5.78825	-4.87926	-3.43571	-4.24504	-4.54245	-4.52069	-5.19442	-4.50643	-4.29178	-3.07049	-5.28286	-3.57164	-3.72189	-5.38032	-5.57623	-3.91851	-5.07269	-5.28967
ZNF175	-6.59532	-5.54989	-6.66004	-6.03713	-5.19882	-5.28843	-4.89236	-5.84065	-5.4228	-5.51364	-4.88522	-5.51172	-6.33313	-5.19202	-7.59061	-6.43458	-6.80367	-5.66473	-7.06641	-5.44114	-6.46171	-6.09966	-5.4912	-6.30759	-5.57874	-6.08392	-5.37872	-6.28885	-6.39692	-5.54265	-7.77896	-4.67586	-6.88737	-5.51224	-8.3583	-4.49799	-5.84492	-6.37939	-6.55324	-6.16978	-7.48602	-6.44494	-7.39865	-4.21293	-6.59933	-6.55873	-5.83502	-6.84828	-7.18878
ZNF184	1.95463	1.41281	1.6153	1.55406	1.22646	1.76223	1.66268	1.64472	1.29615	1.67184	1.34716	1.64306	1.4247	1.6367	2.40025	1.45463	2.53924	1.42233	2.2305	1.74129	2.08509	1.30332	1.41326	2.11922	1.19532	1.82084	1.14688	1.76052	1.64029	1.51624	2.00988	1.54002	2.29484	1.91217	2.74397	1.60391	1.83006	1.46609	2.20686	1.63613	2.60432	1.82127	2.55228	1.52332	1.66827	1.9728	1.80402	1.70873	1.69585
ZNF185	10.7901	9.09337	10.3215	11.94	11.1442	8.59598	8.614	12.8152	12.0547	10.1013	11.2757	11.4241	11.601	8.97484	9.35778	12.4451	9.61763	10.5425	9.50362	12.14	9.15231	12.2406	11.2638	8.36066	7.54748	10.1767	11.5546	9.55352	11.5562	11.9233	11.3405	11.1349	8.41447	8.76631	9.43658	9.41219	9.22153	12.8672	10.6981	12.1951	8.82703	12.6262	9.04215	3.1174	11.3126	10.6844	5.27605	6.50384	12.1574
ZNF189	0.417524	0.0257913	0.30001	-0.0879182	-0.285918	0.0928706	0.427831	-0.344535	0.285772	0.00398903	-0.143474	0.0357983	0.188571	0.0927659	0.0540238	0.277264	-0.0785072	0.0733391	0.220768	-0.0213704	0.247597	-0.138584	-0.206719	0.189539	0.101719	0.0408496	-0.120247	0.215292	-0.183051	-0.00584333	0.495835	0.0424575	0.612457	0.153477	-0.0732689	0.217432	0.502423	-0.133732	0.190894	-0.202616	0.207447	-0.0560103	0.245717	0.0161147	-0.0751807	0.0823016	0.033398	0.313485	0.0159118
ZNF195	18.1564	16.9649	17.595	16.3974	18.2908	19.0589	14.8762	14.3808	15.9423	17.6017	15.8805	15.5554	17.483	15.047	18.6783	17.7638	20.4383	16.5555	18.8923	16.4051	17.2241	16.5295	17.1183	17.3555	17.1542	17.1856	16.336	17.7974	17.9343	16.7926	15.933	18.0898	19.023	15.8276	18.6275	14.5322	16.0755	18.0188	18.9448	15.5226	19.2108	17.5257	19.9205	17.667	17.4931	18.9064	18.5801	20.8312	18.1907
ZNF197	3.62752	3.15303	3.16115	3.05772	2.7403	2.24625	3.15182	2.39148	2.36608	3.40026	2.84296	3.01104	3.15844	3.0607	3.84245	1.80392	3.18127	2.86449	3.7022	2.22107	3.45046	2.65236	2.98919	3.25598	2.96656	3.20586	2.83242	3.31661	3.06374	2.94724	2.47053	2.9402	4.14006	3.23666	3.68135	2.78756	3.198	2.92736	3.60841	2.77038	4.03005	3.16397	4.03293	2.99455	3.25907	2.58403	3.25207	2.44123	3.32458
ZNF202	-2.01325	-2.83347	-2.06669	-2.52425	-1.77156	-2.43342	-2.90299	-2.68717	-2.68317	-2.57715	-2.60481	-2.66002	-1.89965	-2.73439	-1.45863	-2.06701	-1.31258	-2.35668	-2.11562	-2.59939	-2.22136	-1.8279	-2.10928	-2.70285	-2.34604	-2.21503	-2.41836	-1.98311	-2.04788	-2.2996	-1.93788	-2.08291	-1.86992	-2.62306	-1.83009	-3.27715	-2.47686	-1.88735	-1.91065	-2.15006	-1.58926	-1.77428	-1.7183	-2.80043	-2.23389	-2.15947	-2.02724	-1.45258	-1.92861
ZNF205	2.86702	2.31747	2.65946	2.92564	3.21106	3.15956	1.79889	1.96332	2.80402	2.59216	2.3939	2.52103	3.08122	2.18766	1.92173	2.38834	3.59974	2.71926	2.8969	3.019	2.40398	2.66102	1.86781	2.09785	2.02233	2.59371	2.89522	3.01549	2.90646	2.48449	1.78696	2.39432	2.36947	2.1644	4.01094	2.30258	2.69398	2.76263	2.36942	2.45267	2.22524	2.46392	2.5781	3.59394	2.62984	2.90481	2.35146	2.52626	2.69853
ZNF207	-9.91398	-9.22371	-9.00938	-9.2055	-9.36702	-10.7157	-9.37287	-7.41565	-10.395	-9.31706	-9.14978	-9.84925	-9.40343	-9.89186	-9.74633	-8.67801	-10.0325	-9.64992	-11.3139	-8.49396	-10.2469	-9.14224	-8.27593	-10.0238	-10.4916	-9.85241	-9.67489	-10.9878	-8.75849	-8.70727	-9.36727	-8.33774	-9.76934	-10.433	-10.1093	-10.0406	-10.8771	-8.33919	-10.1142	-9.02998	-10.6659	-8.89893	-10.7288	-14.0228	-9.58635	-9.33853	-11.8599	-11.3345	-8.76395
ZNF212	6.26713	5.29605	5.84342	5.27036	5.91661	5.49805	4.65197	5.95331	6.3775	4.89322	5.14822	5.14675	5.91445	4.82381	5.37546	6.52628	6.41392	5.37139	5.71373	5.57207	5.76279	5.55277	5.2801	5.37237	5.42886	5.41895	4.65426	5.79489	5.93941	5.2367	6.57332	5.45335	5.71085	4.86566	6.50302	4.35284	5.00869	6.17851	5.67919	6.02531	6.14668	5.99386	5.99637	4.90903	5.11193	6.12079	5.16596	5.40138	6.06287
ZNF217	-11.1712	-9.36794	-8.78604	-8.68085	-9.56933	-9.37086	-7.82604	-9.21453	-9.47154	-8.20409	-8.56367	-8.31795	-10.0175	-7.85592	-7.81167	-9.90521	-9.02306	-9.76107	-8.83053	-10.1002	-8.3078	-8.06127	-8.20834	-6.66605	-10.507	-7.83866	-8.90473	-8.16076	-10.0439	-8.54402	-10.3148	-9.25548	-10.0362	-7.6505	-10.6062	-8.2456	-8.01535	-8.81047	-8.6617	-8.51514	-8.57763	-9.35822	-9.26235	-9.37394	-10.3594	-9.1439	-9.92405	-10.3881	-9.22965
ZNF219	2.29772	1.3819	1.96075	2.41578	2.15508	1.94285	1.54535	1.54224	2.1249	2.23104	2.05297	2.28411	2.19369	1.81175	1.68317	2.10452	1.87076	2.02545	2.63357	2.55699	2.10487	2.47291	1.51747	1.16841	1.2029	2.33714	2.4966	2.66442	2.10638	2.14772	1.50842	1.7387	1.19396	1.87262	2.24406	2.07786	2.49061	2.3779	2.18217	2.09081	1.99453	2.21529	2.325	1.80258	2.14543	2.11129	1.21995	0.959686	2.15567
ZNF22	16.4796	18.058	14.4849	17.9065	17.1745	15.3822	15.6956	19.8776	18.5057	16.8526	21.0848	21.1809	13.154	16.558	17.8895	15.1904	15.1026	14.1147	19.3364	19.6591	17.7502	20.3061	19.4074	13.0277	18.4467	16.5779	14.2225	15.8291	15.5082	20.748	21.1236	16.1678	14.4569	20.0719	12.4669	18.3978	14.4664	22.593	19.6517	22.9538	17.779	20.7601	18.1517	16.619	20.6079	17.6858	13.965	13.0179	13.3206
ZNF224	3.27523	1.04878	1.84952	2.41372	3.26144	3.89366	2.14805	1.37402	2.45628	1.91107	1.21887	1.5543	3.36772	1.80821	4.12077	3.11066	4.81268	2.34971	1.64466	2.44188	2.98664	1.53312	1.0118	3.31735	3.41289	2.05355	1.06544	3.91109	2.29356	1.41718	2.47371	2.17368	4.35174	1.09638	3.4055	1.02914	3.40319	2.09866	2.79134	2.78172	3.59408	2.68788	3.42714	2.12012	3.82751	2.8346	4.65485	7.21983	3.46855
ZNF226	-3.86127	-5.22596	-4.59599	-4.99644	-4.38773	-4.75188	-5.13098	-5.3827	-4.96097	-4.83542	-5.07311	-4.85669	-4.35304	-4.82555	-2.97762	-4.71468	-2.92653	-4.81075	-3.66846	-5.08604	-3.89727	-4.35691	-4.41172	-5.05848	-5.04879	-4.3542	-4.96993	-3.45764	-4.64056	-4.8803	-4.0688	-4.41188	-4.42393	-4.6112	-3.83051	-5.49046	-4.47289	-4.49311	-3.71991	-4.12145	-2.88374	-4.15722	-3.07992	-4.3258	-4.61452	-4.40518	-3.93312	-3.687	-4.15609
ZNF227	23.859	13.7658	16.71	-2.63158	20.2497	19.3045	-9.68417	26.0943	28.7712	-9.33382	11.921	-4.6274	22.9334	-5.14072	-9.66091	32.9686	-3.91013	11.4513	-8.99085	20.9106	-10.6573	11.4366	8.28122	-10.5144	4.01197	-4.53548	11.9316	-5.2676	17.8345	12.3508	29.3957	21.5661	16.407	-6.23999	10.3047	-7.55742	-4.18729	17.4371	-3.85749	8.33851	-8.00563	13.3853	-8.33436	-9.04889	23.3175	4.68074	5.61352	6.98814	29.1567
ZNF230	-0.0191323	-0.628272	-0.471394	-0.711891	-0.780971	-0.535301	-0.829027	-0.914723	-0.477695	-0.75326	-0.698265	-0.553988	-0.742888	-0.709554	-0.207694	-0.752682	-0.0522445	-0.611775	-0.316861	-0.471518	-0.423511	-0.712094	-0.818732	-0.966367	-0.704329	-0.673259	-0.840197	-0.552929	-0.544062	-0.738073	-0.326936	-0.71263	-0.23961	-0.573213	-0.307846	-0.68264	-0.505001	-0.64503	-0.339359	-0.584046	-0.0282582	-0.540783	0.0842003	-0.0261416	-0.67304	-0.522236	-0.187032	-0.393707	-0.313815
ZNF235	-87.5641	-78.0441	-82.7509	-75.2122	-84.0629	-83.3302	-68.2661	-70.0774	-76.3758	-75.4184	-69.2824	-70.3929	-84.7807	-67.1973	-85.9355	-81.9078	-100.934	-78.7364	-80.3006	-79.2427	-75.5485	-73.828	-73.303	-93.729	-75.3858	-75.7486	-70.6483	-76.7973	-81.1251	-76.4009	-79.6173	-82.5575	-96.6285	-64.0205	-89.7915	-65.3597	-72.3818	-79.2477	-82.9031	-75.3756	-85.3309	-81.2911	-89.5486	-82.351	-77.9414	-85.6817	-87.4	-106.551	-87.5629
ZNF236	0.563015	-0.589587	0.271831	-0.223274	0.500716	0.0830215	-0.435517	-0.513808	-0.455412	-0.0328728	-0.398814	-0.473222	0.793714	-0.158985	1.33782	0.0209182	1.69689	-0.114383	0.376759	-0.348373	0.445333	0.169005	0.257513	0.706096	-0.41785	-0.0348828	-0.0244314	0.902458	0.22501	-0.411298	0.329527	0.206028	0.635926	-0.150962	1.05898	-1.03717	-0.0743997	0.152285	0.3322	0.306851	1.21388	0.380518	0.778314	-0.407069	-0.130719	0.501998	0.512898	1.02693	0.359027
ZNF239	-25.2763	-22.7215	-23.1324	-24.2443	-22.2681	-21.0606	-21.4026	-23.7561	-23.8372	-23.846	-23.504	-24.6333	-22.8611	-22.5122	-25.5965	-23.8237	-23.7301	-23.3611	-26.1429	-25.3867	-25.5593	-23.0504	-22.2764	-21.5998	-21.4734	-23.9001	-20.8425	-22.2632	-23.566	-23.5927	-26.9278	-23.419	-23.3682	-24.0672	-23.6244	-21.4851	-21.8851	-24.9346	-25.3978	-24.3621	-25.5028	-24.6832	-25.259	-15.7752	-24.7729	-24.4361	-19.7622	-22.804	-23.3965
ZNF24	3.11905	2.98017	2.75927	2.71846	2.41671	3.1115	3.01826	3.00487	2.5327	3.00901	2.65355	2.75023	2.47699	2.92426	3.48091	2.95788	3.41631	2.74116	3.2993	3.32022	3.16927	2.45728	2.8986	3.51911	2.61209	2.93309	2.63051	2.78121	3.07865	2.88688	3.55804	3.1141	3.66293	3.25447	3.56766	2.95016	2.98103	2.7223	3.50541	2.76675	3.78836	3.11427	3.74982	2.63386	2.88159	3.22433	2.96357	3.50916	3.02128
ZNF248	7.88076	5.33603	5.80168	5.75932	6.24837	7.02385	4.73568	4.40712	5.69336	5.01729	5.19204	5.68915	8.27048	3.99754	5.94407	7.15173	6.55353	6.05841	6.6679	4.88012	5.88595	5.60597	4.82597	5.82182	5.0099	5.15828	4.82576	5.87686	6.36821	5.49164	6.58234	6.05091	6.6545	4.31599	6.24994	4.28358	5.62904	5.96904	7.15785	5.04904	5.86076	6.39259	6.31653	5.92774	6.0015	6.05132	7.29246	7.67119	6.98794
ZNF253	0.099853	-0.395309	-0.481404	-0.55848	-0.876527	0.119741	-0.462099	-1.08603	-0.559272	-0.510295	-0.441091	-0.38052	-0.921485	-0.423958	-0.143413	-1.02649	0.164541	-1.0663	-0.184233	-0.551287	-0.139046	-0.761273	-0.738563	-0.579232	-0.827583	-0.39979	-0.845163	-0.500811	-0.681459	-0.521644	-0.438377	-0.726859	-0.595009	-0.11076	-0.0596164	-0.454433	-0.38182	-0.497272	-0.250056	-0.473832	-0.0244013	-0.570423	-0.0536502	-0.486895	-0.26574	-0.0254194	-0.323738	-0.121842	-0.904863
ZNF26	-5.72699	-6.82884	-5.96219	-6.51673	-5.42742	-6.20906	-6.68463	-5.84787	-6.45453	-5.99915	-6.70246	-6.67868	-5.65927	-6.19692	-3.94502	-5.78916	-3.6406	-6.25863	-5.46426	-6.35974	-5.50817	-5.4911	-5.2979	-6.08195	-6.25617	-5.73583	-6.05818	-4.94656	-5.54365	-6.32875	-5.58163	-5.64838	-5.3483	-5.99699	-4.67849	-7.50738	-6.09822	-5.80643	-5.42449	-5.07324	-3.985	-5.27139	-4.57018	-6.15081	-5.92524	-5.77593	-5.39701	-4.67977	-5.52123
ZNF263	25.2293	21.6166	19.9879	21.7124	20.7582	24.1933	20.0231	23.889	23.5868	21.4806	19.6108	21.3523	21.3669	19.3377	24.9654	23.1802	26.3358	21.7017	24.7836	21.3447	22.8265	19.9488	19.1414	25.5339	18.6152	20.4202	19.1461	19.9731	22.6288	22.5499	24.7745	23.4011	31.8386	22.1867	30.3885	21.136	22.0739	21.1937	25.7591	20.6165	26.0429	25.0394	28.6213	25.0204	22.8276	23.4003	25.1374	25.192	24.366
ZNF267	2.85936	2.99232	3.07945	1.51343	3.65017	3.88041	1.91442	2.94319	3.58451	2.27335	2.58267	1.53226	2.35977	1.57111	1.44685	3.07245	2.3127	3.36547	1.46151	2.27463	1.02678	2.93425	3.38502	3.13461	3.7835	1.70205	3.2705	1.22215	2.92514	2.42173	2.62824	3.4136	4.01987	1.67544	3.3014	1.58451	1.04489	2.05841	1.65534	1.74039	1.45721	2.21158	1.8539	3.34911	2.35285	2.43379	3.67642	3.4496	2.42754
ZNF268	1.75259	1.35367	1.34638	0.998627	0.869066	1.40661	1.30365	1.07515	1.63413	1.1564	1.01901	1.1793	1.19417	1.16951	1.39276	1.39924	1.42897	1.2033	1.4055	1.24603	1.30795	1.09764	1.09346	0.947438	1.3133	1.17891	1.03372	1.22036	1.19395	1.22915	1.922	1.23041	1.81772	1.23847	1.56794	1.06256	1.28514	1.14661	1.63734	0.944894	1.52503	1.29073	1.67901	1.30055	1.28307	1.48542	1.29011	1.63297	1.38922
ZNF273	-3.88111	-10.23	-6.88567	-11.4517	-4.54314	-7.00291	-10.3663	-8.63643	-6.72613	-7.77594	-10.0073	-9.14135	-4.58553	-9.67946	-3.50882	-6.2131	-5.35482	-5.33211	-4.42367	-8.99406	-5.3203	-7.11606	-7.84477	-8.66001	-7.92043	-6.5565	-7.85246	-7.28085	-7.11911	-8.60946	-4.34247	-6.93927	-5.07546	-7.27215	-6.76408	-14.3635	-10.5796	-7.51534	-5.36591	-8.29583	-2.22316	-6.71905	-1.9387	-6.13404	-6.67796	-7.59248	-3.76072	-7.12604	-6.40775
ZNF277	4.89501	4.7741	4.51986	4.7038	4.29503	5.18553	5.28574	5.00573	5.09527	5.09173	4.77824	5.2211	4.3129	4.93261	5.79036	4.95875	4.84544	4.51875	5.73334	5.06736	5.50922	4.86504	5.02305	4.76257	4.45709	5.37324	4.58469	4.87915	4.97827	5.42429	5.10252	5.26468	5.60708	5.55335	4.7872	5.22313	5.29287	5.20629	6.3299	5.03699	6.00376	5.82132	6.33854	4.827	5.503	5.21483	5.1837	5.15444	5.46944
ZNF281	37.7372	41.1013	40.2614	42.5906	34.7635	41.7025	46.4208	42.2809	40.0787	41.7984	41.5274	44.7156	37.9939	44.3478	43.6817	39.8777	41.1579	41.9184	46.3588	44.6278	45.5939	44.8158	42.6083	41.4765	41.2695	44.4796	40.1309	45.8824	41.4273	46.4224	41.981	43.4928	42.4366	45.3923	40.235	46.7017	48.266	43.9779	47.9053	43.7554	44.7455	44.8082	46.4692	38.9346	46.7189	43.3932	42.9902	37.2613	40.3017
ZNF282	7.97913	6.92933	7.2162	6.48936	8.35044	7.27085	4.82434	6.62408	7.50919	5.71144	6.58306	5.97199	7.89081	5.19925	5.21139	6.86599	7.09847	6.71765	5.84319	7.55769	5.56658	6.31231	5.80394	5.13926	7.00981	5.9336	6.82961	6.2162	7.81689	5.9262	7.19153	6.89801	6.49567	5.11875	7.38643	5.43767	5.21957	6.87323	5.30309	6.3055	5.24374	6.55382	5.43159	7.026	6.8322	6.50177	6.98102	6.83601	6.8659
ZNF287	-0.327838	-0.459703	-0.258623	0.975173	-1.24783	0.299551	0.780476	0.101398	-0.581892	1.33541	0.172174	1.77059	-0.902493	1.05169	2.53605	-0.0327423	0.667456	0.105935	3.25173	0.168455	2.75598	0.898107	0.347814	0.178489	-1.20861	1.77359	0.120792	0.613688	-0.659941	0.901337	0.0184843	1.31273	0.886044	1.93965	0.870271	0.741943	1.14635	0.456044	2.90761	1.02175	3.01036	1.3028	3.56073	0.982525	0.142515	0.162225	1.71679	-0.237711	-0.0265222
ZNF292	4.06992	3.47088	3.43518	3.03091	3.42614	3.65369	3.49409	3.66084	3.51517	3.87067	3.08908	3.27481	3.42022	3.81663	5.22904	3.38469	5.54023	3.35478	4.39262	3.41763	4.22421	3.08786	3.89165	4.01743	3.25568	3.85302	3.06989	3.88762	4.02352	3.32828	4.08254	3.71224	4.62615	4.18916	5.3387	3.20312	3.53687	3.33325	4.41911	3.73975	5.48704	3.95488	5.23229	3.50836	3.54037	4.03721	4.33311	4.47092	3.79702
ZNF3	3.7854	3.79223	4.70399	3.42463	4.55898	3.59707	3.55437	5.4645	5.44984	4.09814	4.05389	3.77681	5.44524	4.09107	4.73593	6.32506	4.14846	4.30734	4.13853	3.89505	4.46478	5.47295	5.04753	3.10309	3.21183	4.39146	5.79793	4.82505	4.4869	4.94501	5.04257	5.35176	5.64318	3.63178	4.58656	3.58915	4.81562	4.8848	4.53492	4.75449	4.56229	5.28493	4.2605	2.44835	5.55616	4.19465	4.31448	3.15181	5.16435
ZNF302	0.885123	0.234988	0.203662	-0.0351533	-0.194979	0.600269	0.369398	-0.667531	0.0517211	0.177657	0.131964	0.388295	-0.189189	0.29695	0.972925	0.449174	1.00128	0.0386999	0.945314	-0.0537237	0.862711	-0.195079	0.00576109	0.599302	0.0396358	0.256902	-0.277221	0.472412	0.193067	0.0735712	1.03691	0.102828	1.23769	0.628213	0.966757	0.150946	0.395829	0.28976	1.08728	0.00226335	1.09227	0.507252	1.21986	0.835	0.3018	0.365703	0.494285	1.11049	0.237159
ZNF318	-7.46924	-8.35865	-10.4117	-13.0873	-8.14873	-10.0657	-12.488	-12.5479	-8.87824	-11.5814	-11.8939	-13.2396	-10.0273	-11.4193	-10.8275	-11.1618	-8.50674	-10.8873	-10.4693	-10.8387	-11.1783	-14.5617	-12.1373	-8.96572	-8.25572	-12.0311	-12.2948	-12.9771	-9.53614	-14.1357	-7.60786	-12.4128	-7.41405	-10.6604	-7.49965	-12.3484	-13.8581	-13.4748	-13.0709	-13.6763	-10.1431	-14.0008	-10.4582	-6.58591	-12.8659	-11.7136	-7.34299	-8.34731	-12.2201
ZNF32	-3.51185	-3.44813	-3.8881	-3.07368	-4.05554	-3.24896	-3.44849	-3.10853	-3.45768	-3.71493	-3.14325	-3.29499	-3.94582	-3.05266	-2.6595	-3.17382	-2.28131	-3.33856	-2.75778	-3.61376	-2.91341	-3.85167	-3.787	-2.98562	-3.84164	-3.50756	-3.81546	-3.48161	-3.54752	-3.43481	-2.74602	-3.72371	-2.24269	-2.59566	-1.21302	-3.12652	-3.40895	-2.79825	-3.1247	-2.99306	-2.98038	-3.33928	-3.47671	-2.50908	-2.82107	-3.00511	-3.38361	-3.43564	-3.26069
ZNF324	3.64792	1.86701	3.237	3.05621	3.22865	2.76518	1.97144	1.86926	2.16742	2.51715	2.39762	2.84209	2.3244	2.19419	3.37192	2.84983	3.43941	2.31556	4.25926	3.009	3.58584	2.92033	2.50667	2.15927	1.87747	3.22543	2.65368	3.25607	3.23509	2.69316	2.85544	2.87699	2.71014	2.86847	4.01981	1.86381	2.31663	3.14445	3.31023	2.70584	3.96554	3.13756	3.99041	3.82765	2.81382	2.7531	3.54572	2.77963	2.93576
ZNF329	-9.75942	-9.12359	-5.56798	-9.73528	-3.17972	-1.30753	-8.99017	-5.25954	-5.66264	-8.03601	0.219006	-6.41435	-10.9124	-5.61661	-11.5458	-4.72296	-15.8566	-5.42354	-14.1407	-5.76894	-9.7398	-2.46063	-1.47141	-5.75218	-5.05719	-5.72197	0.642066	-9.13485	-5.24162	-4.32929	-7.12658	-4.52982	-14.2584	-8.4275	-8.40677	-4.69096	-7.02428	-4.5555	-12.7669	-1.93755	-12.8172	-5.37279	-12.661	3.54753	-4.83467	-14.4332	-3.48386	-11.436	-11.141
ZNF334	1.98104	0.495296	1.41328	0.892157	0.582934	-0.0900983	0.594012	0.741253	1.30732	0.393321	0.326249	0.87454	0.872215	0.100128	1.32586	0.765842	-0.117562	-0.668231	1.12045	0.675638	1.90488	1.39828	0.0334795	-0.0327177	-0.326022	1.0999	0.691983	1.59237	0.919105	1.42673	1.9432	0.613395	-0.449842	0.710998	0.136788	0.0647867	1.18614	1.765	1.76281	0.924991	1.47316	1.79304	1.17365	-1.98303	1.24478	1.38378	0.649238	1.88941	1.78808
ZNF335	3.18834	2.74129	3.19272	3.21341	3.38108	3.67016	2.6658	2.67684	2.859	3.03902	2.83468	2.79676	3.30172	2.73762	3.34545	3.07502	4.39358	2.92208	3.27305	3.17899	3.19368	3.25994	3.14129	3.80396	2.76512	3.07492	3.19128	3.53338	3.18317	2.97634	2.816	3.06259	2.71319	2.73052	3.63411	2.52589	2.97546	3.1911	3.07273	3.08845	3.44642	3.29533	3.23341	3.09149	2.84185	3.24111	2.7316	3.4835	3.21902
ZNF337	-110.063	-95.1694	-104.727	-107.658	-95.8255	-104.101	-105.354	-104.258	-103.151	-106.19	-103.529	-107.734	-107.047	-99.2868	-109.052	-108.625	-108.264	-113.369	-101.549	-95.0781	-103.032	-105.826	-98.4814	-104.23	-99.7376	-102.501	-100.01	-100.98	-103.342	-109.699	-102.916	-108.25	-119.405	-100.695	-112.603	-102.866	-109.217	-106.754	-110.457	-107.24	-105.692	-110.48	-107.195	-103.958	-115.598	-107.899	-106.216	-117.725	-112.016
ZNF33B	1.79637	1.7183	1.69512	1.45932	1.49114	1.63545	1.67229	1.01876	1.27958	1.68537	1.54398	1.5224	1.72095	1.54148	2.05151	1.73194	2.36583	1.39176	1.91956	1.23803	1.83033	1.39593	1.63535	2.32037	1.37431	1.5681	1.27771	1.59057	1.58179	1.53546	1.40919	1.72605	2.36824	1.72456	2.34347	1.38609	1.49341	1.52224	1.93594	1.39821	2.15481	1.81713	2.13669	1.46304	1.64039	1.82142	1.72435	2.28776	1.78601
ZNF34	21.3559	20.7742	27.0104	19.5583	28.8699	21.8592	18.5844	31.4543	30.2449	17.4578	27.1088	19.2555	28.9865	16.7217	12.2882	32.6757	11.9241	26.3198	14.0438	24.1885	11.5182	26.1181	25.7892	17.0569	20.5583	20.4264	27.8161	18.2096	27.5692	25.6143	24.8231	27.7369	19.4747	15.2353	20.3709	17.3304	12.9537	29.9964	16.8408	22.4072	10.9852	26.4605	10.0232	12.0235	29.7215	21.8629	16.361	14.9162	34.1821
ZNF343	-0.0653169	-0.691721	-0.487496	-0.422562	-0.824176	-0.305982	-0.607491	-1.20342	-0.613395	-0.69246	-0.726831	-0.523968	-0.0163643	-0.646066	-0.215774	-0.548162	-0.00415151	-0.523261	-0.0324704	-1.00295	-0.193751	-0.747089	-0.972751	-0.467029	-0.877484	-0.633641	-0.786141	-0.34402	-0.827191	-0.697079	-0.254965	-0.773271	-0.13247	-0.624173	-0.231204	-0.746592	-0.368034	-0.644326	-0.13516	-0.772162	-0.0431006	-0.371234	0.0345206	-0.508687	-0.586374	-0.584014	-0.120276	-0.473624	-0.640686
ZNF345	15.2374	9.73042	7.87349	5.40106	7.4304	9.46199	7.87892	4.99113	10.6563	7.40894	2.39756	2.96032	14.7238	4.11025	9.90999	6.12245	14.495	8.40369	10.089	9.54944	7.33336	5.49359	5.56365	8.3829	11.3414	4.06639	3.94041	8.38592	7.22338	8.02296	12.0993	6.02882	21.0629	4.61378	14.7088	3.48925	7.09813	6.75744	9.47184	4.7148	10.3641	6.73849	10.8888	14.3345	13.0224	17.482	15.7217	19.7022	11.5752
ZNF35	3.69965	2.82188	3.87278	4.83155	3.80396	2.37488	3.15167	5.50298	4.35571	3.58916	4.47951	4.60226	4.36976	2.941	3.37776	4.3657	2.81564	3.81729	2.82039	3.85607	2.87534	5.11736	4.47189	3.16775	2.68151	3.65108	4.54893	3.28948	4.08832	4.95528	3.59698	4.4528	3.1918	2.89771	2.89002	3.44748	3.61732	5.24148	4.15753	5.25213	2.83318	5.46633	2.88579	1.74919	4.73123	3.44282	2.25671	1.61803	5.10279
ZNF350	-0.823785	-1.4398	-1.35028	-1.30534	-1.8743	-1.38254	-1.24572	-1.67624	-1.26184	-1.32993	-1.48597	-1.23288	-1.04032	-1.28272	-0.940152	-1.81797	-1.42675	-1.3639	-0.988651	-1.36069	-1.08972	-1.36876	-1.60741	-1.64354	-1.47591	-1.30856	-1.49628	-1.18913	-1.55896	-1.22623	-1.02057	-1.57126	-0.835098	-1.21237	-1.00087	-1.38063	-1.15675	-1.40637	-0.978741	-1.39134	-0.739338	-1.3769	-0.790618	-1.07693	-1.18357	-1.15741	-1.09982	-1.44209	-1.22356
ZNF354A	1.79375	1.3019	1.57234	1.51898	1.43714	1.76177	1.78284	1.14861	1.00539	1.78564	1.55361	1.49999	1.64136	1.54311	1.86335	1.71642	2.27009	1.39768	1.74206	1.14162	1.69446	1.45802	1.54444	1.89349	1.81516	1.65721	1.45884	1.73464	1.44709	1.71094	1.31408	1.82177	2.58759	1.72179	2.24853	1.47743	1.77927	1.64814	1.99041	1.39983	1.90058	1.89484	2.04421	1.85714	1.76069	1.96832	2.03135	2.3499	1.92005
ZNF358	1.00912	0.880284	0.450054	1.20813	0.766363	0.733367	0.312022	-0.166923	0.368237	1.03085	1.02001	1.21104	0.487631	0.985015	0.65902	-0.13181	1.75198	0.589417	1.55339	0.816242	1.12775	0.430349	0.0210246	0.256753	0.860439	0.829118	0.623374	1.27626	0.489571	0.111716	0.514506	-0.0130528	0.474058	1.24885	2.25795	1.2948	0.835878	0.53065	0.561178	0.949833	1.12136	0.345191	1.06059	3.77805	0.728466	0.684655	1.54363	0.511805	0.130784
ZNF365	-1.81062	-1.46352	-1.85536	-3.00868	-0.977332	-2.08455	-2.30006	-1.22229	-1.17901	-3.16755	-1.96376	-2.82314	-0.331104	-2.75871	-2.34687	1.2682	-2.66139	-1.56539	-2.54156	-1.47842	-2.4684	-1.28931	-1.65648	-2.77322	-0.0546674	-3.06947	-1.86865	-2.21478	-1.99308	-1.72881	-0.113548	-1.83432	-1.62397	-2.93011	-2.077	-2.56762	-2.14888	-1.59319	-2.53187	-1.96803	-2.52412	-1.96284	-2.62734	-0.66422	-0.512537	-1.64946	1.34862	-1.46538	-1.07472
ZNF384	6.4491	6.21983	6.75724	6.09517	6.76454	6.74883	6.30311	6.45144	6.33364	6.66972	5.7494	5.88309	6.75796	6.54636	7.23548	6.44705	7.64314	6.03229	6.42133	6.00496	6.72775	6.36607	6.84402	6.94825	6.41281	6.59914	6.21368	7.12811	6.73284	6.14578	6.59142	6.84395	7.35797	6.31189	7.3075	5.84758	6.45819	6.32467	6.4382	6.52963	7.16778	6.9766	6.84922	6.08297	6.48672	6.88781	6.81729	7.66759	6.92331
ZNF395	9.63123	7.42222	7.34736	6.84641	6.40542	8.33818	7.16029	7.33168	6.22001	6.53349	7.41649	7.27525	8.00487	8.04439	8.21633	6.05981	8.32712	8.04268	8.53751	6.8983	8.04244	7.39172	7.21653	6.12921	6.80376	7.15383	7.45069	6.99918	8.07382	6.45626	6.88184	7.32059	6.98824	7.77899	7.70606	6.22341	6.3486	7.14237	7.43544	7.56126	8.37502	6.99759	8.1448	7.80646	6.00153	7.73697	8.0035	7.87158	7.98579
ZNF407	-6.19952	-8.24216	-6.24879	-7.49679	-5.31868	-6.97252	-7.79471	-5.90295	-7.41949	-6.61196	-7.75673	-7.7891	-5.65772	-7.05675	-4.29382	-6.16743	-4.24681	-6.91879	-6.28552	-7.24329	-6.45585	-5.38776	-5.52915	-7.03506	-6.9263	-6.18467	-6.87625	-5.34584	-5.61422	-6.60985	-6.00237	-5.87765	-5.66975	-6.74233	-5.92712	-8.96919	-6.90841	-5.26281	-5.63232	-5.30582	-4.41787	-5.00178	-5.1292	-7.49728	-6.46598	-6.0878	-5.81123	-5.24111	-5.51574
ZNF408	12.2178	10.728	11.1476	11.9585	12.9414	12.0631	8.89994	11.0171	11.3688	10.5439	10.7848	10.9075	12.5678	9.49767	10.0698	11.9067	11.6742	10.8146	11.3609	11.822	10.4045	11.3397	10.3083	10.3071	10.6233	10.6338	11.5964	11.3764	12.3165	11.1576	10.8067	11.4136	9.65419	9.49334	11.7911	9.79627	10.4721	12.011	10.8476	11.2125	10.5816	11.8075	10.831	11.4619	11.5047	11.8264	11.6791	11.7149	11.927
ZNF410	-10.8618	-12.8764	-10.769	-12.8397	-8.9646	-11.9687	-12.5833	-11.2262	-12.074	-11.4707	-12.5796	-12.7476	-10.1971	-12.0106	-8.76504	-10.7513	-8.64254	-11.7557	-10.8544	-12.7869	-10.767	-9.46295	-9.75614	-12.4533	-11.5327	-10.6378	-11.18	-9.00081	-10.3765	-11.3032	-10.9105	-10.1227	-9.74685	-11.5278	-10.7839	-14.1787	-11.3794	-9.50929	-9.91925	-9.84806	-8.70834	-9.0972	-8.99248	-11.8413	-11.0253	-11.1066	-10.0412	-9.92608	-9.86116
ZNF423	-2.40323	-0.603991	-2.82631	-0.435842	-2.73653	-2.99054	-0.883028	-2.96766	-3.58232	-0.175584	0.0632709	0.644439	-3.73276	0.293276	-0.297128	-4.73015	-2.18551	-2.52201	-0.259524	-2.06402	-0.422704	-2.5444	-1.58857	-1.65239	-2.40102	-0.658433	-2.39665	-1.30629	-2.6333	-2.26363	-3.27419	-3.27531	-3.66399	0.556589	-2.75473	0.942454	-1.1525	-1.21875	-1.67299	0.55489	-0.305276	-2.03188	-1.09638	0.2164	-2.71218	-3.04696	-3.16674	-3.13444	-3.25671
ZNF426	0.952119	-0.103157	0.78169	0.260525	0.917004	0.438735	-0.339709	2.63537	1.7516	-0.36818	1.40503	0.350439	1.68872	-0.429203	-0.0915522	1.7432	-0.0555304	0.936485	-0.153869	1.32466	-0.488652	1.4475	1.15205	-0.412395	-0.39106	-0.260538	2.4528	-0.462939	0.89409	1.65199	1.09237	1.57183	0.891552	-0.338952	0.315327	0.0776382	-0.0967013	2.34822	0.176653	0.957932	-0.296493	2.05321	-0.258409	-0.676426	2.3963	0.634309	-0.197246	-0.00551144	2.67778
ZNF43	-3.18357	-2.8851	-3.19689	-3.09209	-3.53657	-2.75328	0.316142	-3.39824	-3.32564	-1.8833	-3.19793	-2.75916	-3.55005	-0.493642	-2.39641	-3.73649	-3.10717	-3.28605	-2.1609	-3.33551	-0.901372	-2.80798	-2.7314	-2.15	-3.31261	-1.16126	-3.14285	-0.100919	-3.45277	-1.87604	-3.44528	-2.91881	-3.54066	-1.2645	-3.31818	-1.04811	0.421636	-3.23776	-2.11695	-3.05364	-1.60425	-2.86448	-1.81495	-3.25032	-3.0451	-2.23763	-3.15374	-3.16017	-3.31187
ZNF430	0.885591	0.471037	1.06041	0.804041	0.310009	0.523948	2.42274	1.46821	0.899925	1.63631	0.640678	1.45675	0.670582	1.90375	1.60934	1.75286	1.22986	0.605877	1.74627	0.974913	1.86467	2.063	1.46367	0.921107	0.107225	1.9464	0.919532	2.54441	0.884872	1.93684	1.25155	1.62821	0.146275	1.76367	0.831618	1.63436	2.76369	1.77438	2.55857	1.29737	1.8428	2.18415	2.19337	-0.31586	1.44917	1.69105	0.529824	0.345765	1.67021
ZNF44	0.613324	-0.912594	-0.365601	-0.708704	-0.464081	-0.0494417	-0.373861	-0.884644	-0.373026	-0.423367	-0.790906	-0.538427	0.414134	-0.340517	1.7375	-0.182823	2.14024	-0.442676	0.533113	-0.309998	0.617079	-0.0412986	0.0147604	-0.898459	-0.816343	0.00980429	-0.312786	0.910968	-0.0881425	-0.665312	0.06047	-0.181888	0.0834001	-0.132953	0.190924	-1.13501	0.190686	-0.266805	0.596433	0.0521866	1.66262	0.160921	1.26986	-0.416012	-0.395136	0.285905	0.565689	0.357566	-0.0401738
ZNF440	5.60829	3.95587	4.9161	4.67603	4.10541	4.26421	4.67224	4.69349	4.42096	4.78533	4.39985	4.89488	4.80755	4.74936	6.28382	4.80196	5.66541	4.83398	5.78063	4.87794	5.81659	4.55517	4.49092	3.55446	3.22311	5.11088	4.32878	4.72517	4.84549	4.7004	5.15013	4.35698	4.79954	5.26257	4.97232	4.22025	4.81265	4.84592	5.51352	4.77453	6.36803	5.36719	6.29491	2.98051	4.50213	5.16779	4.64697	4.51255	5.066
ZNF443	4.65962	3.84293	4.14147	3.67406	3.71241	4.66466	3.64223	3.55855	4.13701	3.63754	3.99791	3.93002	4.19445	3.68854	4.29934	4.43531	4.60185	4.38027	4.38566	4.29139	4.20237	3.83417	3.85826	3.91236	3.44144	3.91584	3.96098	3.89582	4.08703	3.81997	4.01851	4.05391	4.41953	3.72477	4.18042	3.41976	4.00887	3.93208	4.28073	3.5633	4.51365	4.06381	4.50692	4.32609	4.10609	4.12287	4.76338	3.70302	4.8659
ZNF444	9.47055	8.12548	9.41885	7.70434	10.9395	8.68881	7.20648	7.20589	8.3334	9.6807	7.48597	7.53094	8.54996	7.8421	9.60203	8.4745	11.9132	8.1304	9.48698	7.72201	8.98583	8.77771	9.01631	8.56989	7.15079	9.02659	9.10326	10.8462	9.90793	7.3371	8.41817	9.3763	8.84835	8.80494	10.7086	7.1818	8.34888	9.04639	8.98872	9.40842	10.2771	9.90412	9.75254	9.44506	9.18768	8.21456	9.94254	10.0522	9.57406
ZNF446	1.17866	0.515955	0.871185	1.40773	1.22528	0.873855	0.67284	0.296338	0.654425	1.61248	0.634249	1.07008	0.819081	1.07225	1.49721	0.807884	2.52121	0.917664	1.9983	0.846816	1.62161	0.787063	0.474655	1.04956	0.512824	1.2429	1.12193	1.9703	1.03185	0.657314	0.717447	0.715678	1.05196	1.33824	2.72988	0.932	1.38298	0.984427	1.23327	0.985822	2.18088	1.01945	1.96357	1.84654	0.922993	0.839064	0.931909	0.955824	1.1133
ZNF451	4.39033	4.59047	3.83959	3.35461	4.18538	4.70985	4.13352	3.95407	4.45164	4.0335	3.74317	3.57392	3.81808	3.72387	4.52842	4.51087	5.30398	3.59941	4.19003	4.3154	3.88099	3.35588	4.11697	4.36606	4.57152	4.00617	3.45913	3.65368	4.5619	4.13798	5.01278	4.63408	6.46931	4.15105	5.7341	3.85373	3.7569	4.06182	4.69512	3.67152	4.69023	4.55952	4.88749	4.78938	4.56204	4.88274	5.33434	5.89286	4.55148
ZNF460	3.74284	3.45013	3.54952	3.45283	3.33436	3.59669	3.36842	3.47694	3.5051	3.51303	3.4893	3.45781	3.30327	3.52887	3.91392	3.68709	3.47812	3.32172	3.68728	3.44772	3.74327	3.50121	3.54138	3.22333	3.17704	3.6188	3.31773	3.62139	3.43808	3.49306	3.88778	3.65192	3.6977	3.68184	3.78771	3.40046	3.51199	3.61821	3.80367	3.49549	3.91985	3.76295	3.92368	3.41929	3.34853	3.46918	3.40867	3.38512	3.63259
ZNF467	0.372089	0.147808	0.441322	1.60001	0.451177	0.0846291	0.468348	0.412276	0.07125	1.50907	0.697056	1.71467	0.274703	1.05221	2.04348	-0.0539586	0.604138	0.762427	2.80713	0.928373	2.26791	1.62736	0.815741	0.115132	-0.406857	1.71521	0.975113	1.98369	0.479098	1.12	-0.00527344	0.622862	-0.487215	1.44173	1.25664	1.04783	1.65545	1.27387	2.12121	1.68216	2.43001	1.39757	2.59414	0.617913	0.416197	0.843436	-0.666204	-0.348613	0.538682
ZNF468	0.80771	0.533789	0.493268	0.342622	0.188081	0.628299	0.528617	0.37273	0.613049	0.42642	0.372629	0.391909	0.414304	0.401162	0.577286	0.538913	0.727556	0.42593	0.574386	0.596258	0.530197	0.303253	0.394344	0.348983	0.554787	0.438523	0.338351	0.393476	0.525386	0.480809	0.894384	0.382979	0.938718	0.501389	0.836564	0.459488	0.474492	0.412197	0.632416	0.333368	0.668566	0.494227	0.714843	0.551477	0.598061	0.623076	0.630438	0.801299	0.611337
ZNF471	-2.28245	-1.8644	-2.03187	-1.65929	-2.9763	-2.36162	-1.18672	-2.70995	-2.51456	-1.06028	-1.83637	-1.04325	-2.74531	-1.00133	-0.601286	-2.99804	-2.57443	-1.93907	-0.320348	-2.17327	-0.592049	-1.68776	-2.01823	-2.28106	-2.71685	-1.01244	-2.34664	-0.9156	-2.38377	-1.50096	-1.88324	-2.0321	-2.61825	-0.716369	-2.6145	-1.24538	-0.856639	-1.75933	-0.413766	-1.72828	-0.466099	-1.61608	-0.279384	-2.75768	-1.69958	-1.48839	-2.18184	-2.57452	-1.93388
ZNF480	2.98735	2.49036	2.21834	2.0612	2.20649	2.82007	2.52583	2.49459	2.81271	2.31944	2.26756	2.17154	2.35806	2.25965	2.54084	2.7682	2.84416	2.24766	2.43402	2.80442	2.3193	2.08774	2.37687	2.40528	2.4652	2.22236	2.13111	2.21917	2.56891	2.52275	3.20692	2.72394	3.02853	2.31409	3.49273	2.2705	2.47341	2.1848	2.68297	2.18826	2.61919	2.58894	2.73259	2.46462	2.75985	2.70566	2.74878	3.31744	2.81998
ZNF484	-22.7915	-21.254	-24.7191	-24.6951	-22.1288	-21.9463	-25.232	-22.8665	-23.0567	-23.5429	-22.9693	-24.5715	-24.116	-24.3295	-24.3103	-23.1626	-22.6292	-22.5258	-24.5207	-22.5113	-24.9229	-25.2109	-22.8159	-23.6808	-23.8498	-24.933	-23.1158	-26.9818	-22.3964	-25.6327	-21.0197	-23.5488	-23.6881	-23.5508	-23.3966	-24.1505	-27.5445	-24.5319	-26.1416	-24.325	-24.1819	-25.4308	-24.7524	-23.0412	-25.927	-24.0644	-23.0294	-23.5219	-23.987
ZNF493	1.3289	-0.343273	0.151142	-0.630344	-0.495223	1.09161	0.932015	-0.628143	-0.28702	0.77112	-0.697483	-0.113711	0.497245	0.951536	2.01504	-0.392712	2.32286	-0.931302	1.40205	-0.559874	1.23993	0.154421	0.302545	0.410933	-0.673173	0.809754	-0.667195	2.19934	0.300428	0.238192	0.229484	0.669116	-0.0949182	0.536823	0.725328	-0.183219	1.60855	-0.0399584	1.27315	0.195438	2.194	0.430191	1.98061	-0.287761	0.465478	1.2143	0.783251	1.66976	0.589334
ZNF500	4.21224	3.65124	4.18849	4.11799	4.4107	3.9945	3.4267	2.98182	3.80276	4.17706	3.47273	3.60339	4.15893	3.57712	4.06429	3.74961	4.78376	3.68354	4.34601	3.65718	4.13573	3.91392	3.63194	4.4948	2.99826	3.97978	4.15488	4.7842	3.99933	3.47589	3.50545	3.87243	3.98999	3.69438	4.53234	3.45908	3.96211	3.9221	3.9377	3.88801	4.40555	4.16072	4.26904	4.66245	3.84319	3.96214	3.93943	4.27261	4.16379
ZNF507	-11.8882	-10.6179	-12.3701	-12.0316	-12.4768	-13.2616	-10.3349	-15.5759	-14.6182	-9.97479	-12.7296	-11.5031	-15.117	-10.3086	-9.16827	-15.8326	-9.81057	-11.729	-8.49913	-12.636	-9.08475	-14.8708	-13.1471	-7.93261	-11.3176	-10.3785	-14.0666	-11.9901	-13.0869	-13.5179	-11.8319	-12.9668	-10.076	-9.09455	-9.70759	-10.201	-11.4699	-14.0662	-10.7323	-13.0676	-8.6997	-13.8776	-8.27618	-7.03892	-13.7814	-12.3188	-10.5801	-9.14712	-14.1026
ZNF510	1.00802	0.623612	0.511975	0.473513	0.232885	0.851803	2.00598	0.165996	0.716341	0.841679	0.438611	0.704654	0.636056	1.41094	0.848153	0.826022	1.03808	0.477027	0.931235	0.408801	1.33424	0.382653	0.369827	0.684696	0.319755	1.19105	0.317057	1.78369	0.584811	0.67017	1.04204	0.526697	1.18288	1.3026	0.986848	1.25748	2.123	0.48693	0.922717	0.370558	1.08511	0.607257	1.00057	0.67738	0.566571	0.891032	0.880644	1.10147	0.820763
ZNF516	-4.99499	-5.21863	-5.07075	-5.33402	-6.00661	-6.7951	-5.12285	-5.75773	-5.98882	-6.09436	-4.85505	-4.99836	-6.63574	-4.4193	-5.77968	-7.11752	-8.248	-5.61911	-6.20551	-6.15946	-5.4269	-5.60266	-4.75508	-6.00363	-6.27839	-5.43975	-5.69248	-5.2082	-5.69381	-6.0512	-5.45314	-6.25921	-8.79979	-5.15931	-7.06425	-4.66504	-5.78984	-5.73517	-6.50502	-5.00664	-6.02472	-6.06608	-6.46813	-4.89771	-7.001	-7.58517	-6.23947	-8.82666	-6.87433
ZNF529	-0.414769	-0.8618	-0.957744	-1.02869	-1.30754	-0.842432	-0.726169	-1.08785	-0.935425	-0.710343	-0.987872	-0.757165	-1.11478	-0.758834	-0.114774	-1.01151	-0.089881	-1.16221	-0.350949	-0.776754	-0.465298	-1.06006	-0.816662	-0.721741	-1.06355	-0.747328	-1.12519	-0.559508	-0.838582	-0.834056	-0.534384	-0.917624	-0.295919	-0.50172	-0.035643	-0.862145	-0.662436	-0.854186	-0.253363	-0.838537	0.0528735	-0.632117	0.0107077	-0.542362	-0.766435	-0.685448	-0.503593	-0.519792	-0.701332
ZNF532	-33.8898	-33.2068	-33.2677	-32.1971	-31.3145	-30.2564	-33.1207	-32.2998	-30.1393	-29.2558	-31.7981	-31.6247	-34.2422	-30.8177	-31.9962	-30.3858	-30.9696	-33.6295	-30.7282	-32.4647	-30.4063	-32.2816	-30.5526	-33.6659	-34.216	-30.437	-32.0427	-29.9745	-31.1876	-32.5673	-32.035	-30.866	-32.9528	-30.6748	-32.2872	-32.1187	-32.1214	-31.2188	-31.2716	-32.156	-30.5682	-32.3218	-30.5232	-31.1491	-34.5355	-34.1674	-32.4401	-32.8355	-32.5495
ZNF552	1.32328	0.561369	1.33691	0.706267	0.514906	1.13032	1.09663	1.29902	1.01448	0.576041	1.13449	0.910728	0.911574	0.732736	0.327202	1.52795	0.040735	1.11095	0.252598	1.04895	0.548932	1.52514	0.957788	0.615878	0.692874	0.895799	1.61689	1.1148	0.903549	1.34474	1.30736	1.21692	0.423887	0.500809	0.331116	0.609632	1.23167	1.42045	0.803881	0.914344	0.295821	1.4402	0.294718	-0.787008	1.69677	0.757806	-0.573066	0.0192376	1.62923
ZNF562	8.69749	7.89641	7.93844	7.50329	8.3173	8.9527	6.67304	8.58334	9.17535	6.90394	8.27747	7.43938	8.80695	5.90701	6.4014	9.12476	7.52564	7.8485	6.41346	8.66592	6.07565	7.79198	7.58106	6.73747	7.29602	6.85136	8.43187	6.16107	7.91382	8.29035	8.36099	8.84199	9.4229	6.17443	8.42865	6.81454	6.44519	8.45954	7.19554	7.31386	5.91833	8.48623	6.58563	6.78851	8.73165	8.47355	7.70193	9.53992	9.4138
ZNF573	-0.885603	-1.42907	-1.3094	-1.41139	-1.94349	-1.39911	-1.22095	-1.88847	-1.39182	-1.282	-1.46255	-1.21491	-1.25273	-1.33266	-0.798994	-1.89793	-1.18475	-1.51185	-0.76223	-1.56515	-0.883526	-1.44413	-1.47686	-1.59337	-1.81613	-1.24702	-1.62847	-1.03505	-1.59715	-1.27779	-1.19554	-1.68956	-1.1563	-1.11836	-1.71217	-1.28898	-0.972747	-1.3154	-0.668647	-1.36214	-0.542618	-1.10537	-0.453827	-1.38323	-1.30112	-1.02577	-1.08855	-1.67994	-1.11266
ZNF574	2.64616	1.93466	2.41123	2.33081	2.5889	2.03278	1.90391	1.86507	2.15992	2.15689	2.13836	2.17229	1.87166	2.13223	2.22914	2.3653	2.66828	2.24294	2.39644	2.5003	2.3177	2.33847	2.09951	2.22778	1.85024	2.32939	2.2799	2.37177	2.35073	2.03565	2.23406	2.25182	1.81817	1.91154	2.64217	1.91161	2.14237	2.341	2.14552	2.28063	2.35551	2.25372	2.24251	2.77292	2.03213	1.86805	2.05749	2.02598	2.3319
ZNF576	3.82769	3.07009	3.52019	3.69251	3.51761	3.51449	3.50154	3.31633	3.50969	3.53311	3.3142	3.38656	3.35688	3.17745	3.37374	3.9435	4.29103	4.1041	3.44499	3.66991	3.52297	3.49913	3.08717	3.6166	3.23233	3.34451	3.57854	3.43103	3.61353	3.65934	3.57108	3.49366	3.496	3.16263	3.94381	3.48579	3.85846	3.54379	3.49598	3.33519	3.30205	3.68004	3.48973	4.26769	4.17907	3.41338	4.25127	4.33637	4.06196
ZNF580	-10.1902	-9.05268	-9.82945	-8.27147	-10.0199	-9.55556	-8.3766	-8.07907	-9.95413	-8.91151	-8.11604	-7.99767	-8.63633	-8.12292	-9.13383	-9.98836	-10.5539	-8.69732	-8.88083	-8.90161	-8.64282	-8.81336	-8.78072	-9.18803	-8.88778	-8.9008	-8.72683	-9.22846	-9.45367	-8.82966	-10.6659	-10.0846	-11.1436	-8.44597	-10.1917	-8.09142	-9.08747	-9.3219	-9.78982	-8.1692	-9.52137	-9.90601	-9.67554	-9.09372	-9.59842	-9.77729	-9.16401	-11.3185	-9.20304
ZNF586	-3.25907	-3.68725	-3.09043	-4.01615	-2.80075	-3.50705	-3.69329	-3.60682	-3.58097	-3.56263	-3.71706	-3.78091	-3.38614	-3.69306	-2.86143	-3.22839	-3.0482	-3.3295	-3.31642	-3.86475	-3.38857	-2.95137	-2.95371	-3.99661	-3.38765	-3.34781	-3.22957	-2.98655	-3.2064	-3.38877	-3.50571	-3.0131	-2.79359	-3.45615	-3.474	-4.34769	-3.5661	-3.02839	-3.05831	-3.23721	-2.86469	-3.01072	-2.77354	-3.54159	-3.35802	-3.53285	-3.2032	-3.02046	-3.04625
ZNF587	-5.19997	-6.00428	-5.05753	-5.8274	-4.11902	-5.57218	-5.94902	-5.20775	-5.75727	-5.41819	-5.81681	-6.01919	-5.14009	-5.71937	-4.09261	-4.96053	-3.86251	-5.51856	-5.28465	-5.79457	-5.08392	-4.51366	-4.5323	-5.80343	-5.40457	-5.05173	-5.06939	-4.27666	-4.72862	-5.37632	-5.06431	-4.69164	-4.7454	-5.47755	-4.83281	-6.70194	-5.41813	-4.60496	-4.96787	-4.4687	-4.11615	-4.28221	-4.39716	-5.40257	-5.20193	-5.35012	-4.69375	-4.59517	-4.61423
ZNF589	-1.87067	-1.05686	1.58221	3.68407	-1.01511	-0.895871	5.55097	4.0507	0.137148	4.41681	2.73595	5.00915	1.14247	5.00117	3.12242	1.91569	-0.617892	1.11799	3.25221	1.19535	4.20113	6.6672	4.243	-1.10464	-2.04827	5.05471	3.08193	6.75046	0.301198	5.79703	-0.752252	3.83766	-2.9769	3.75337	-2.32749	4.28318	7.00556	5.30839	5.68655	5.19648	2.98183	5.91482	3.34416	-4.07818	3.08867	2.50168	-3.02249	-4.16305	3.27273
ZNF592	-88.353	-81.2328	-79.2666	-77.813	-87.6477	-90.8029	-86.4343	-93.1775	-85.5529	-81.3076	-75.5557	-74.7623	-90.4489	-80.5742	-88.9393	-90.6925	-96.026	-83.8058	-80.0118	-83.9631	-81.905	-77.4497	-79.3929	-93.6445	-85.8562	-81.307	-80.6138	-85.3997	-86.9627	-81.746	-85.8082	-84.7785	-94.045	-81.2444	-87.844	-79.9696	-87.9564	-82.4093	-84.1372	-82.5672	-89.1828	-84.1757	-83.6657	-87.9318	-89.6733	-88.8426	-97.1284	-106.774	-91.0027
ZNF593	6.41934	5.97235	6.39758	6.17163	6.74542	6.81385	5.50594	5.9771	6.15944	5.64975	5.86127	5.50641	6.9944	5.34266	5.26548	6.50547	6.68431	6.66986	5.41461	6.25899	5.30813	5.77955	5.30304	5.90313	6.50794	5.52144	5.95897	5.36264	6.53017	6.25164	5.87528	6.19421	6.61304	5.12042	6.72681	5.59486	5.75295	6.05397	5.35013	5.64562	4.98343	5.77751	5.33659	6.66334	7.08752	6.63573	6.9353	7.70582	6.59862
ZNF606	0.604914	-0.569881	-0.327871	-0.401452	-1.03261	-0.214397	-0.641776	-0.720737	-0.336339	-0.65967	-0.554529	-0.333068	-0.0620602	-0.547895	0.118704	-0.498074	0.304605	-0.468212	-0.0321662	-0.422765	-0.22193	-0.725293	-0.8451	-1.21022	-0.64968	-0.693837	-0.735909	-0.423672	-0.51191	-0.535141	0.285652	-0.834938	0.790736	-0.42799	0.216329	-0.727336	-0.454644	-0.515014	0.0570962	-0.603514	0.150124	-0.40111	0.159182	-0.425928	-0.325018	-0.155132	0.0853503	0.111729	-0.448517
ZNF611	1.79989	1.43346	1.49991	1.03801	1.07329	1.48305	1.44704	0.94505	1.4498	1.44617	1.36526	1.31886	1.17749	1.38393	1.81325	1.65346	2.07966	1.20369	1.65864	1.17487	1.59265	1.17415	1.39768	1.57142	1.29956	1.41931	1.08372	1.39534	1.30377	1.19199	1.60893	1.34181	2.21826	1.63044	2.2122	1.17308	1.25768	1.2379	1.78392	1.18564	1.93461	1.42604	2.00352	1.65281	1.33949	1.46888	1.97169	1.66057	1.48074
ZNF623	2.15486	1.89245	2.52601	1.77046	1.53081	1.59751	1.50826	1.69942	1.96346	1.51383	1.64717	1.59562	1.95593	1.61177	1.85432	1.93716	2.14277	1.62307	1.84745	1.82214	1.79887	1.63848	1.47476	1.72578	2.1742	1.57286	1.58574	1.75916	1.89512	1.53998	2.56569	1.67286	2.61651	1.5549	2.55049	1.51884	1.76788	1.66474	1.74524	1.4931	1.89414	1.71487	1.86413	1.58714	1.7642	1.90621	1.69263	2.49251	1.91955
ZNF629	0.953426	0.752221	1.1757	1.02623	1.22977	0.578572	0.350589	1.51261	1.22368	0.762696	0.657016	1.01191	0.908119	0.769753	1.69107	0.886742	2.12368	0.603225	1.18099	0.721021	0.994531	1.13876	0.864413	0.988366	0.394045	0.903883	0.934193	1.22883	1.12162	0.620895	1.50901	0.797027	0.649222	0.989868	1.93056	0.844683	0.913976	1.06911	0.933898	1.34714	1.56562	1.39497	1.15394	1.01997	0.90007	0.897814	1.36073	1.20838	1.30385
ZNF638	4.66597	4.45349	4.6213	3.9458	4.21646	4.60525	4.43835	3.08385	4.13342	4.6447	4.05407	4.14072	4.27742	4.32644	4.98659	4.3101	5.02621	3.85541	4.7745	3.61477	4.6803	3.97694	4.24296	4.33647	4.39964	4.51119	3.93879	4.71072	4.21945	4.101	4.40924	4.4005	5.29518	4.61194	4.73972	3.97526	4.39327	4.30521	5.04958	3.82281	5.22914	4.62179	5.33508	4.56765	4.08303	4.77632	4.45119	5.12375	4.56373
ZNF646	4.0027	3.40731	3.86477	4.01762	3.95782	3.8694	3.21975	3.61893	4.0733	3.79245	3.44759	3.63689	3.81018	3.51481	3.838	3.85806	3.88204	3.5789	4.09489	3.81854	3.97958	4.08684	3.54525	3.86139	3.05803	3.97825	3.85726	4.02635	3.82891	3.58245	3.47581	3.60994	2.95613	3.39916	3.75915	3.24342	3.74648	3.94395	3.87337	3.82016	3.93458	3.9231	3.86768	3.50046	3.25055	3.80461	3.17922	3.25593	3.78711
ZNF652	-195.893	-204.677	-187.894	-186.335	-194.174	-212.376	-185.544	-203.838	-191.899	-180.287	-179.233	-177.926	-204.833	-198.477	-199.126	-193.548	-196.227	-182.557	-183.882	-197.051	-195.657	-193.178	-189.694	-177.48	-194.068	-189.3	-193.369	-201.001	-197.802	-191.069	-201.46	-197.481	-194.993	-193.073	-196.265	-184.56	-191.88	-188.193	-182.66	-205.223	-196.542	-194.029	-192.092	-199.272	-203.926	-197.968	-222.03	-219.612	-205.525
ZNF654	5.94059	5.6164	5.25798	5.31985	4.78211	5.11611	5.98949	5.45319	5.30625	5.84596	5.36419	5.82645	4.66957	5.78574	6.64045	5.06677	5.78043	5.00403	6.49323	5.35891	6.33309	5.47126	5.80113	5.72365	5.13255	6.08303	5.18768	5.78048	5.81048	6.02477	6.07058	5.92434	6.73	6.34431	6.21638	5.88733	6.00986	5.92781	7.032	5.63928	7.04717	6.55773	7.29275	5.19969	5.76632	5.67177	5.64092	5.02246	5.95873
ZNF665	-3.06346	-3.29359	-3.3884	-3.27168	-3.92262	-3.14713	-3.09124	-3.69732	-3.12561	-3.31281	-3.35773	-3.0555	-2.94621	-3.18459	-2.61956	-3.99931	-3.00124	-3.52581	-2.56847	-3.6549	-2.67214	-3.6217	-3.69817	-3.57432	-3.22017	-3.28723	-3.62927	-2.96022	-3.67177	-3.3765	-3.27339	-3.78276	-3.61491	-2.87767	-3.63906	-3.26949	-3.11977	-3.31707	-2.79711	-3.23644	-2.39893	-3.31725	-2.5022	-3.31101	-3.35768	-2.98661	-2.71538	-2.77303	-3.44816
ZNF667	-3.15363	-2.13858	-3.4216	-2.63404	-3.31561	-3.42526	-2.26682	-3.40353	-3.06443	-2.44928	-2.64117	-2.30781	-3.57594	-1.66264	-2.19364	-3.70313	-3.37324	-3.31415	-1.94945	-3.16498	-1.9879	-3.3012	-2.94061	-2.96029	-3.45084	-2.09858	-3.13323	-1.76773	-3.31139	-2.74158	-3.31269	-3.13746	-3.48342	-1.77811	-3.39562	-1.85337	-1.87377	-2.83023	-1.91173	-2.47305	-1.80865	-2.9126	-1.81823	-3.30983	-2.99288	-2.67069	-3.14958	-3.40761	-3.15052
ZNF668	3.9249	3.29861	3.4268	3.49211	3.87041	3.52116	2.1181	2.97554	3.81869	2.89147	3.38777	3.16043	3.80267	2.34645	2.00799	3.4851	3.31407	3.41351	2.84838	4.1142	2.38324	3.46567	2.65824	2.63805	2.84515	2.80793	3.7493	2.85142	3.6849	3.14487	2.96905	3.18625	2.33428	2.2602	3.5644	2.77912	2.71598	3.50602	2.57991	3.03165	2.162	3.19959	2.53085	3.66835	3.33053	3.44077	3.01644	2.87679	3.38348
ZNF671	-1.08297	-0.0832706	-0.350707	-0.390691	-0.357651	-0.35661	-0.447713	-0.815763	-0.830337	-0.288298	0.0379296	-0.20409	-1.08689	-0.369872	-0.556236	-1.01074	-1.33517	-0.090007	-0.443119	-0.807232	-0.396249	-0.451236	0.190685	-0.352244	-0.112122	-0.374011	0.139064	-0.715839	-0.5662	-0.492583	-0.882275	-0.531609	-1.03994	-0.227389	-0.874137	-0.0721467	-0.762622	-0.65372	-0.57575	-0.44401	-0.516075	-0.892045	-0.433769	-0.525146	-1.16014	-0.743045	-1.01589	-0.653059	-1.06589
ZNF672	2.49933	2.0729	2.4442	2.41134	2.45356	2.5142	2.00361	1.94775	2.42025	1.96502	2.25876	1.85467	2.49361	2.04459	1.95083	2.17591	2.72346	2.68868	2.16298	2.23865	1.98884	2.31039	2.06784	2.62922	2.12007	2.52022	2.47957	2.20651	2.27099	2.06943	1.838	2.14557	1.98865	1.4744	2.65718	1.63005	1.93951	2.17074	1.80003	2.06767	1.76833	2.17298	1.72532	2.34015	2.64743	2.38984	1.50203	2.13654	2.42544
ZNF682	-0.216548	-0.523249	-0.519956	-0.0280727	-1.49733	0.104871	0.875065	-0.745445	-1.18968	0.415105	-0.547596	0.0513525	-1.61127	0.747553	1.40688	-1.46056	0.758102	-0.678874	1.26524	-0.482429	1.15246	0.0629962	-0.20274	0.253929	-0.885094	0.882884	-1.02628	1.20284	-0.728155	0.463752	-0.971765	0.206855	-1.32879	1.08883	0.0925511	0.184585	1.41132	-0.174251	1.64293	-0.17982	1.53865	0.0245956	1.68045	-1.01431	0.134628	0.460241	-0.632426	-0.618144	-0.827615
ZNF688	-22.6291	-20.2526	-21.3846	-21.5229	-20.0917	-23.6355	-19.05	-18.778	-21.3368	-21.9017	-19.6799	-20.0238	-21.0562	-18.8876	-20.568	-20.4691	-22.8587	-21.5929	-21.1636	-21.1571	-20.4674	-18.7423	-17.8334	-21.0877	-19.9647	-20.1784	-20.7847	-20.433	-21.2333	-21.0467	-18.725	-21.4194	-22.9725	-19.9999	-22.8275	-21.5038	-22.049	-19.6445	-20.6735	-19.3744	-21.9282	-21.059	-23.1984	-20.9734	-22.422	-22.3651	-21.4673	-25.2928	-22.4978
ZNF692	-0.584281	-0.872625	-0.481989	-0.80587	-0.00628773	-0.433869	-0.845376	-1.21838	-0.755188	-0.564379	-1.04437	-0.996612	-0.112779	-0.971524	-0.45637	-0.562974	0.0782508	-0.87268	-0.495171	-1.23219	-0.667795	-0.320248	-0.568779	-0.0432589	-0.702167	-0.588499	-0.62628	-0.00796648	-0.533876	-0.926559	-0.7056	-0.547203	0.160677	-0.970011	-0.391559	-1.53109	-0.79421	-0.377352	-0.363999	-1.02716	-0.568911	-0.348442	-0.576693	-0.931892	-0.75487	-0.52333	-0.465496	-0.236156	-0.334226
ZNF696	0.365955	0.335739	0.819995	0.302395	0.274078	0.174282	-0.117964	-0.183244	0.323445	0.258383	0.0314151	0.194422	0.293641	-0.00587379	0.0532458	0.0617178	0.892274	0.156108	0.482063	0.27946	0.210408	0.109166	-0.263729	0.0142917	0.676381	0.187076	0.205147	0.442572	0.395189	-0.0659989	0.358331	0.0149994	0.594435	0.110871	1.22682	0.10349	0.224911	0.0904059	0.157055	-0.108044	0.204802	0.0548202	0.379688	0.722687	0.332466	0.288664	-0.105483	0.487608	0.204918
ZNF706	-105.111	-94.7377	-102.94	-99.1688	-95.98	-100.352	-85.0529	-96.0427	-97.7421	-94.024	-99.3403	-99.88	-90.3802	-87.1736	-101.425	-93.843	-93.4344	-98.3049	-100.24	-104.17	-99.4489	-98.198	-96.5782	-93.3444	-98.0242	-93.6318	-96.8527	-88.2253	-103.411	-94.0808	-103.189	-94.2757	-100.057	-97.2625	-102.621	-91.4647	-80.0589	-98.6585	-97.5874	-100.624	-104.043	-102.406	-103.203	-98.3965	-103.881	-100.49	-95.2671	-85.0551	-92.8398
ZNF710	3.85539	3.81806	4.09264	4.44634	4.35407	4.06493	3.23991	4.63337	4.38891	3.9296	4.17319	4.14711	4.43791	3.34171	3.49347	4.42382	4.03767	3.93088	3.77672	4.63449	3.59951	4.61737	4.05711	3.39109	3.46951	3.84971	4.47834	3.9302	4.46104	4.32698	4.0718	3.97667	3.34189	3.27525	4.25167	3.57208	3.75008	4.76021	3.82851	4.42353	3.39698	4.59609	3.62989	2.44442	4.02812	4.03433	2.78224	2.94586	4.32808
ZNF711	2.41555	-1.44458	-1.6792	-1.23268	-1.25692	0.194677	-3.23815	-0.873003	0.0348872	-3.30631	-1.23605	-2.87232	-1.42428	-2.11171	1.59274	-0.576421	3.88256	-3.25539	-0.67054	-0.475121	-0.423765	-2.33092	-1.84769	1.09635	-1.72516	-1.25041	-0.992122	0.338208	-0.38241	-1.49485	2.84813	0.329061	-0.446099	-2.72244	4.33513	-3.99237	-1.86675	-1.34275	-1.07542	-0.626654	0.82964	-2.25336	-0.366755	-1.5123	2.12171	-0.360651	1.56997	2.07145	-1.56349
ZNF74	0.497498	0.334774	0.517098	0.505858	0.429301	0.749289	0.36764	-0.0882704	0.519282	0.409405	0.191819	0.328125	0.549046	0.209107	0.371326	0.565948	1.20411	0.57068	0.721343	0.216288	0.538349	0.302494	-0.0140811	0.554727	0.333762	0.429592	0.352137	0.677196	0.321363	0.320679	0.449266	0.231071	1.02223	0.279301	1.46078	0.286308	0.656682	0.352175	0.558052	0.0411755	0.378215	0.344688	0.541991	0.808358	0.603538	0.693464	0.601361	0.806347	0.605292
ZNF750	2.30334	2.25098	5.18787	8.44917	3.49533	2.64532	6.7077	8.57701	4.89812	8.6402	6.94294	9.57322	5.10213	7.45287	8.72412	7.41938	3.90165	5.36636	8.96847	6.03919	8.6896	10.9725	8.36635	3.2673	0.625876	8.66365	7.10481	8.76261	4.66573	9.44883	3.82277	7.49021	0.328643	7.92912	1.954	6.9039	8.69703	9.31399	10.4965	9.73375	8.21942	9.96504	8.80111	-2.82034	6.7732	6.12496	-1.73688	-1.53173	7.34568
ZNF81	-9.54994	-9.0926	-9.18053	-9.5827	-9.69209	-9.41442	-10.0979	-8.7285	-9.13801	-9.3238	-8.94515	-8.99654	-10.0645	-9.33772	-9.57255	-9.40904	-9.82539	-9.75174	-9.32992	-8.53313	-9.48985	-9.31248	-9.04889	-9.52276	-9.45578	-9.26677	-9.47063	-10.2036	-9.05912	-9.64798	-8.76341	-9.49123	-9.95117	-8.99124	-9.3586	-9.32776	-10.3809	-9.31154	-9.3064	-9.05275	-9.31662	-9.65343	-9.2693	-9.67166	-10.4218	-10.0379	-10.5318	-11.0376	-9.70325
ZNF83	2.70817	1.63547	1.55028	1.63474	1.48812	2.0295	1.48087	1.77332	2.40564	1.81455	1.71972	1.69507	2.18873	1.60401	2.23563	2.5596	2.35355	1.77887	2.177	1.78241	1.89007	1.87604	1.68993	1.94777	1.72075	1.76018	1.52748	1.97571	1.9722	1.71376	2.43491	1.98517	2.78067	1.91623	1.9393	1.5625	1.80929	2.14668	2.09121	1.7862	2.22624	2.10271	2.35312	1.7199	1.93781	1.8872	2.44963	2.18244	2.44274
ZNF84	122.959	114.417	119.547	122.191	123.634	124.413	111.834	118.933	122.815	115.363	120.136	117.211	128.804	106.941	111.923	128.193	125.384	121.648	108.088	120.969	107.363	122.329	115.314	117.611	112.066	116.991	120.583	118.414	122.329	123.442	121.868	121.485	123.516	104.944	117.861	111.598	114.731	128.666	117.188	119.403	109.456	128.093	111.295	106.146	126.046	124.443	116.061	127.333	129.226
ZNF91	-2.21441	-2.73865	-2.45153	-2.59507	-3.19489	-2.01851	0.199522	-2.56214	-2.46557	-1.51754	-2.45374	-1.99536	-2.48128	-0.345013	-1.80858	-2.38627	-2.14658	-2.64493	-1.88453	-2.70599	-0.797672	-2.01926	-2.18664	-2.30684	-2.8472	-0.964961	-2.5301	0.13255	-2.61952	-1.58841	-2.41326	-2.03429	-3.25939	-1.11491	-2.68993	-0.923052	0.449223	-2.31154	-1.427	-2.32342	-1.35337	-2.25866	-1.57174	-2.74119	-2.22527	-1.89967	-1.96735	-2.45072	-2.26372
ZNF93	19.7175	17.382	18.0182	20.3069	17.4011	16.0356	15.3247	19.6803	23.0265	18.1945	19.0466	20.024	19.4153	15.0014	18.8979	19.9193	18.6945	16.0135	19.2127	21.6696	17.4603	19.9712	18.7627	12.6621	15.9981	17.3955	19.5344	17.7311	17.3857	19.8634	20.3817	17.3558	15.9235	15.9623	17.2171	16.0484	15.7322	22.4955	20.6078	19.1814	18.1774	21.0603	18.9266	10.9009	19.3905	20.8822	14.5079	15.2807	19.5685
[truncated: 61 more columns]

## Sheet: Viper_scores_SuppFig_9c
Regulon	WW00367	WW00206b	WW00187b	WW00338	WW00207b	WW00205b	WW00219b	WW00193b	WW00207d	WW00369	WW00189a	WW00339	WW00197b	WW00203b	WW00224a	WW00192b	WW00366	WW00198b	WW00340	WW00372	WW00188b	WW00216a	WW00207a	WW00376	WW00356	WW00194a	WW00219a	WW00347	WW00341	WW00186b	WW00230b	WW00200a	WW00342	WW00215a	WW00205a	WW00226b	WW00207c	WW00350	WW00182a	WW00225b	WW00228a	WW00345	WW00346	WW00228b	WW00184b	WW00221a	WW00225a	WW00206a	WW00227b
TFAP2B	1.36572	1.73072	1.11283	1.30438	1.58707	1.32055	1.22633	1.63304	1.61869	1.4373	1.44564	0.837643	1.3154	1.32588	1.09653	1.61628	0.917581	1.46509	0.886937	0.187891	1.21134	1.33948	0.21126	1.24179	0.615104	0.457323	0.216728	1.00552	1.09164	0.795596	0.882232	0.405351	1.26624	0.206291	0.705172	0.728236	0.135234	0.161655	0.587303	0.38084	0.078341	0.492384	0.699203	1.12411	0.783208	1.06675	-0.0369983	-0.576313	-0.0340214
THRB	1.05607	1.57768	1.02658	1.05033	1.17584	1.1962	1.19532	1.21622	1.28891	1.10551	1.15836	0.98488	0.981256	1.05573	1.07294	1.21655	0.633202	1.0174	0.545058	1.02302	0.750492	1.19653	0.817252	1.52346	0.825641	1.26781	0.911607	0.7287	0.54038	0.859069	0.673134	1.05189	0.850282	0.658351	0.550771	0.769777	0.761108	0.716879	0.524329	0.745016	0.830837	0.779568	0.616878	0.409277	0.666827	0.53937	0.618512	0.257014	0.249743
PKNOX2	1.40306	2.01482	1.21065	1.48027	1.4396	1.63582	1.49008	1.50062	1.65786	1.18403	1.3461	0.948271	1.19806	1.07581	1.05442	1.54257	0.939996	1.23232	0.601948	0.855462	0.555947	1.33696	0.511967	1.69294	0.812336	0.867494	0.891028	0.448468	1.05711	0.610448	0.31599	0.536643	0.760055	0.607574	1.20317	0.0875411	0.739933	0.419163	0.352124	0.436836	0.0700736	0.923492	0.461519	0.683882	0.457412	0.520324	0.443594	0.217961	-0.149797
POU2F3	1.2655	1.58607	0.893974	1.52252	1.17808	1.40379	1.19791	1.25328	1.35541	1.03885	1.11584	0.847962	1.15314	1.03317	0.895689	1.43359	0.708822	1.36329	0.580626	0.853765	0.838662	1.25885	0.488911	1.4881	0.943185	1.16723	0.929205	0.872327	0.977122	0.761899	0.600256	0.770282	0.586299	0.978696	0.515433	0.584288	0.616037	0.568883	0.106729	0.360493	-0.0036329	0.583369	0.859989	0.703692	0.794294	1.02269	0.3884	0.333515	-0.411847
RORA	1.15325	1.69062	1.22826	1.10905	1.3254	0.587398	1.76204	1.24304	1.55874	1.14568	1.39317	0.998697	0.800735	0.978502	1.11099	1.47213	0.352439	0.523363	0.384651	0.630808	0.430008	1.385	0.810688	1.85251	0.835717	1.14191	1.1695	0.520549	0.390204	0.95732	-0.119419	0.81146	0.822605	0.825405	0.0943908	0.179848	0.783658	0.779629	0.621559	0.820644	0.97141	1.29834	0.45458	0.372721	0.0423931	0.109139	0.915788	-0.0182439	-0.141227
GAS7	0.648535	1.84904	1.04425	0.718701	0.743849	1.08842	1.22594	1.04805	1.03722	0.860064	0.976273	1.22401	0.653669	0.907722	0.833809	1.32062	0.292345	0.874047	0.0195616	1.12743	0.45055	1.26869	0.951171	1.89807	0.323343	1.32354	1.32357	0.746027	0.727768	0.918927	0.194257	1.18548	0.866211	1.11274	0.374011	0.235199	0.94416	0.876838	0.59048	0.699956	0.775811	1.30406	0.947799	-0.291628	0.681648	0.39696	0.818769	0.307452	-0.363722
MITF	1.54528	1.55441	1.34908	0.72724	1.64408	1.00563	1.20367	1.66019	1.6693	1.90652	1.80522	0.948755	1.23871	1.85694	1.06323	1.84431	1.40423	0.886262	1.03627	-0.262573	1.4982	1.30655	0.456255	0.531447	0.180982	-0.176274	-0.382805	0.919832	1.00903	0.962859	1.10964	0.0476919	1.37941	-0.375355	1.25456	0.775607	-0.105569	-0.0678153	0.699685	0.478214	-0.265071	0.135607	0.227211	1.13398	0.673629	0.473615	-0.408737	-0.56601	1.83448
SOX10	1.10501	1.37939	0.927379	0.794344	1.41034	0.867808	1.38781	1.61276	1.20498	1.2167	1.56729	1.28641	1.37873	1.49303	0.950334	1.15483	1.13585	1.10525	1.5842	0.388277	1.24954	0.796692	0.3487	0.622219	0.409259	0.221395	-0.109134	0.934764	0.889363	0.848342	1.32294	-0.00281227	1.50645	0.124379	0.983586	0.913257	-0.16237	0.0423919	0.948351	0.550637	-0.145872	0.240322	0.537317	1.60816	0.469469	1.11021	-0.0909129	-0.820772	0.324996
SOX21	1.08932	1.47618	1.16953	1.31674	1.09302	0.615597	1.54629	1.0291	1.22622	0.947364	1.17795	1.27186	0.905947	0.798577	0.926922	1.31658	0.787313	0.74403	0.543346	0.638476	0.415456	1.1479	0.876761	1.4243	0.985291	1.12912	0.84253	0.851323	0.832028	0.905256	0.297704	0.760259	0.689769	0.784085	0.309417	-0.549825	0.85577	0.668073	1.06539	0.825681	0.17033	1.13729	0.636722	0.755785	0.185709	0.203931	0.738712	0.412678	-0.851531
ZNF471	1.05514	1.88667	0.970433	0.549815	1.81049	1.24206	0.811591	1.62717	2.08226	1.6031	1.61373	0.25147	1.01529	1.44622	1.37558	2.02264	0.488518	1.15624	0.593005	0.363906	1.03145	1.38148	-0.026634	1.75911	0.16154	0.0323361	0.10378	0.410614	0.158057	0.945656	1.14122	0.304237	1.006	0.109181	0.676239	1.53386	0.136675	0.234523	0.0737863	0.254134	0.115477	0.443319	-0.0333184	0.692045	0.761617	1.12937	-0.118676	-0.0718252	2.14028
IRX5	1.30875	1.39798	0.539326	1.62203	1.37351	2.31065	0.689156	1.57549	1.63626	1.42511	0.855446	1.07854	1.11296	1.40875	0.579577	1.52637	0.952075	1.92202	0.719584	1.22711	1.35128	1.1017	0.134801	1.03105	0.253375	0.95073	0.311885	1.33457	1.49307	0.667374	1.0208	0.533451	0.684384	0.321753	0.989421	-0.15946	-0.0386672	0.233056	-0.0691602	0.2776	-0.865641	0.169677	1.15268	0.639915	1.27096	1.46166	0.213697	-0.287944	-0.911603
ZHX3	1.02952	1.48278	1.32898	1.19709	1.05792	0.471277	1.7036	1.04645	1.11914	0.833639	1.22894	1.49493	0.478414	0.719332	1.14278	1.19574	0.547884	0.369528	0.632958	0.972451	0.284263	1.15749	1.20549	1.51271	0.933992	1.22594	1.46227	0.46824	0.577096	0.837923	-0.481157	0.971471	0.567545	1.06213	-0.0361359	-0.226534	0.840877	0.911711	0.977682	0.815589	1.07468	1.6695	0.621575	0.0133752	-0.205351	-0.172984	1.12612	0.0850375	-0.167286
AR	1.13041	0.955068	0.573388	1.39979	1.13742	1.88983	0.582725	1.52963	1.00949	1.32695	0.65595	1.1268	1.39607	1.45673	1.10818	0.891026	1.09524	1.68494	1.28156	1.34288	1.73506	0.978735	-0.0849575	0.93521	0.0511917	-0.201697	-0.183031	1.45929	1.43648	1.00135	1.48411	0.47432	0.698267	-0.175236	1.26741	1.66221	-0.280586	0.28578	0.011734	0.110398	-0.442077	0.09261	0.921209	0.451194	1.77564	1.70442	-0.47497	-0.378272	0.728557
RORC	0.793186	1.16783	0.250969	1.5497	1.11438	2.18231	0.570093	1.59733	1.06199	1.09297	0.889568	1.0645	1.17169	1.17352	0.889897	0.897121	0.372679	1.93193	0.72078	1.64611	1.41548	0.905638	0.177427	1.1454	0.347554	0.580044	0.348305	1.48263	1.60505	0.545572	1.30038	0.682865	0.542808	0.44199	0.962753	1.35159	0.183945	0.213188	-0.177103	-0.0681876	-0.168734	-0.00693603	1.28869	0.406661	1.73708	1.81445	0.0917013	-0.335792	-0.400577
DLX5	0.894032	1.40154	1.23295	1.14911	0.870432	0.416209	1.60832	0.966939	0.907548	0.763593	1.03142	1.29881	0.507856	0.75545	1.10362	1.06447	0.417472	0.344979	0.572123	1.01279	0.230195	1.03737	1.04106	1.36447	0.870048	1.28571	1.48767	0.537436	0.665728	0.768253	-0.371052	0.93174	0.677691	1.02856	0.0417524	-0.114032	0.880322	0.890006	1.00468	0.771656	1.0288	1.6258	0.658092	-0.0589026	-0.0901825	-0.132843	1.19786	0.330507	-0.340606
NFE2L3	0.425475	1.4686	0.935843	0.963157	0.276299	1.68	0.50164	0.591326	0.365413	0.641938	0.525436	0.799361	1.06923	0.692882	0.712412	0.373355	0.64495	1.3935	0.156833	1.44972	0.84619	0.315638	0.953087	1.37709	0.978698	2.04189	1.15198	1.28408	1.23245	0.461168	0.82451	1.46645	0.827994	0.867984	0.718878	0.876841	0.859936	0.812729	0.216435	0.831217	0.647074	0.132963	1.08306	-0.148558	1.13692	0.680843	1.04379	0.227071	-0.502019
NFE2	0.917975	1.42989	1.27087	1.1693	0.690281	0.568556	1.42355	0.824287	0.89044	0.74105	0.894873	1.20812	0.660861	0.641562	0.9069	1.0119	0.583377	0.496332	0.543821	1.08644	0.282972	1.00814	1.05595	1.28542	0.98193	1.4556	1.38386	0.638012	0.664562	0.865788	-0.124598	1.07414	0.688863	1.19359	0.138326	-0.0429417	0.91488	0.952149	0.739323	0.862544	0.841601	1.26523	0.712267	-0.184927	0.0137239	-0.172395	1.21284	0.396397	-0.368239
EGR3	0.634011	0.939912	0.349044	1.5267	0.706368	2.19304	0.601388	1.26981	0.652087	0.883148	0.316379	1.18283	1.13395	0.960263	0.599089	0.407049	0.574623	1.97288	0.880773	1.82036	1.55464	0.630155	0.200704	0.748242	0.308557	0.712467	0.501092	1.61084	1.70221	0.771546	1.28113	0.672829	0.344819	0.482617	1.02756	1.72211	0.369937	0.40008	-0.205675	-0.00829584	-0.101138	0.272996	1.2979	-0.103469	1.75357	1.84808	0.111515	0.0480198	-0.271775
LZTS1	0.984232	1.28471	0.547016	1.79594	0.886245	2.39682	0.311702	1.04718	0.74525	1.08404	0.638579	1.47716	0.981549	1.13029	0.589369	0.810102	1.17309	2.31034	0.907797	1.4692	1.54566	0.63342	0.0585657	0.314675	0.471044	0.745642	0.158498	1.65023	1.40154	0.687473	1.29812	0.791319	0.420112	-0.210808	0.8937	-0.392697	0.0161592	0.216824	0.697731	0.175335	-0.502941	0.14703	1.03876	0.900984	1.46548	1.5528	0.0115668	0.0928986	-1.16786
KLF4	1.49442	1.65697	0.938175	1.49818	1.51046	0.579406	1.74158	1.37615	1.78745	1.05635	1.28979	1.32135	0.77207	0.917048	0.751071	1.7594	0.493682	0.681199	0.284255	0.425875	0.325933	1.50669	0.852004	1.7602	0.825338	0.758315	1.32281	0.230924	0.769099	0.639681	-0.37537	0.527721	0.29942	1.3093	-0.224168	-1.21101	0.830591	0.741398	0.632091	0.404746	0.270348	1.37638	0.657504	0.786338	-0.396532	0.023888	0.532333	0.560815	-1.41678
TFAP2C	1.05413	0.84597	0.628158	1.01709	0.938231	1.56193	0.361655	1.31998	0.864928	0.940879	0.410559	1.48684	0.777717	1.01876	0.546971	0.96213	1.16323	1.36803	0.882956	1.42037	1.02005	0.718655	0.489848	0.213092	0.361279	0.693742	0.485599	1.53898	1.68385	0.284087	0.844874	0.633623	0.154992	-0.256863	0.851785	1.03648	0.402115	0.730873	0.128329	-0.321672	-0.486214	0.132927	0.975355	-0.0391457	1.60832	2.04921	-0.0360618	0.273169	-0.811025
PBX1	0.966833	1.01388	1.10764	-0.0206048	0.828882	0.996692	0.746584	0.762345	0.479299	0.591164	0.70411	1.37304	0.917353	0.820325	1.1883	0.929971	0.766105	0.693938	1.28982	1.20119	0.743934	0.872542	0.331755	0.916109	0.289314	0.738789	0.520182	1.30975	0.395871	1.10269	0.773435	0.801042	0.109344	-0.179039	1.0598	1.05679	0.477709	0.283678	0.889713	0.345542	0.332997	0.138775	0.389421	0.133901	0.975737	0.194655	-0.275407	0.283246	0.957863
EMX2	1.96624	0.737288	1.58287	0.122541	1.69848	0.477406	0.752844	1.55824	1.36861	2.04925	1.687	1.6568	0.92968	1.75417	1.37935	1.91132	1.94056	0.227391	1.45023	-0.135173	1.49983	1.73043	1.01866	-0.0471852	-0.126796	-0.823325	-0.684477	0.178973	-0.0459141	1.01854	1.11424	-0.472864	1.22171	-0.870556	1.28651	0.714643	-0.14301	0.318548	0.827387	0.69466	0.0919922	-0.272716	-0.772839	0.975607	0.5377	0.156206	-0.778903	0.138862	2.75019
MYB	0.563765	1.18695	0.441061	0.385451	1.15436	1.3937	0.809052	1.0329	1.21796	0.974004	0.814807	0.479917	1.29745	0.995239	0.877667	0.95526	0.0203327	0.925261	0.364531	0.602087	0.89445	0.558809	0.583257	1.61048	-0.166736	0.404155	0.389469	1.16234	0.365078	1.44635	1.14967	0.857249	0.215099	-0.117164	1.1356	1.865	0.450535	0.117395	0.493123	0.214564	1.01568	0.600103	0.0768647	0.859634	0.954441	0.508814	-0.209337	0.357258	1.32953
POU3F3	1.00968	0.911633	0.733784	1.10268	1.19617	2.4835	0.612109	1.58473	0.923976	1.45106	0.725848	1.2283	1.50108	1.58589	0.988389	0.820432	1.18102	1.80299	1.75581	1.26344	1.91131	0.953759	-0.214506	0.234099	-0.45835	-0.509168	-0.563938	1.35031	1.11642	0.996963	1.83913	0.192677	0.625272	-0.679535	2.17637	1.59211	-0.576398	-0.0199311	0.0154288	-0.0669508	-0.523843	-0.3329	0.606719	0.489977	1.59597	1.43799	-0.828724	-0.45225	0.953814
ELF5	0.436164	1.09227	0.813275	1.16758	0.212353	1.10268	0.816405	0.619003	0.218954	0.458013	0.385979	0.886685	1.0293	0.641474	0.791705	0.393081	0.527122	0.970913	0.62253	1.30591	0.594086	0.490917	0.845977	0.763665	1.08774	1.65838	1.18967	1.09835	1.05094	0.775594	0.535387	1.11962	0.621654	1.55324	0.441866	0.763918	1.04037	0.927146	0.339502	0.630979	0.238177	0.400453	0.976641	-0.0359042	0.712466	0.521507	1.14604	0.789491	-0.47739
ZNF135	1.09067	1.6531	0.910678	0.288198	1.90754	1.0274	0.373899	1.38061	2.20303	1.91534	1.25495	1.08498	0.640967	1.69738	1.14808	1.89072	1.17129	0.899102	1.34442	0.543011	1.10066	1.21895	0.531604	-0.168633	-0.368051	-0.88776	-0.295343	0.198651	-0.332668	0.708947	1.70018	0.0658697	0.715064	-0.675108	1.16631	1.36915	0.0541446	0.27425	0.457313	0.556431	-0.16028	-0.320389	-0.673034	0.422638	0.424304	1.1344	-0.467916	0.223285	2.18719
ZNF682	0.12685	1.89431	-0.00377147	0.7791	1.76994	1.61809	0.379221	1.30938	1.93905	1.02846	1.6128	-0.257781	0.987894	1.2335	1.14459	1.44388	-0.53285	1.36947	-0.357449	0.397966	0.826501	1.1013	-0.279463	1.9711	0.222284	0.0101145	0.14227	0.0597635	-0.0267891	0.430032	1.00343	0.488046	0.918651	-0.378465	0.155119	2.66913	-0.0356812	-0.18104	-0.0984922	0.117222	1.38064	0.86046	0.517942	0.789141	0.97857	1.37825	0.220035	-0.272822	1.05318
MXD1	-1.67353	-0.866511	-0.668684	-0.386613	-1.77107	-0.981827	-0.386211	-1.53574	-1.74056	-1.43223	-1.49614	-1.06106	-0.845017	-1.1665	-1.10657	-1.44676	-1.22542	-0.835193	-0.871243	0.846666	-0.904	-1.17462	0.444659	-1.06045	0.531967	0.620239	0.885145	0.140373	0.38429	-0.804952	-1.0937	0.319794	-0.320013	1.1918	-0.731955	-1.05837	0.831283	0.643924	-0.433702	0.0124283	-0.50962	0.687807	0.754954	-1.44313	-0.810082	-1.13381	1.41254	1.19337	-1.84273
ZNF34	-1.71391	-0.75996	-0.375361	0.474665	-1.69265	-1.3791	-0.479571	-1.60775	-1.84587	-1.46387	-1.4851	-1.25149	-0.188859	-1.01569	-1.14265	-1.20547	-1.0495	-0.541944	-0.32241	0.434974	-0.778945	-0.935856	0.126647	-1.2042	0.920896	0.717722	0.853706	0.342485	0.454685	-0.661696	-0.782334	0.637482	-0.612106	1.37039	-0.681984	-0.942456	0.772253	0.980269	-0.327124	-0.229837	-0.637118	0.331671	0.743232	-1.3577	-0.482246	-0.757224	1.1668	1.33545	-1.61884
ZNF227	-1.66022	-0.844546	-0.901434	0.226173	-1.15105	-0.868914	-0.627448	-1.34698	-1.17534	-1.40777	-1.27336	-1.06404	-0.894642	-1.02059	-1.20153	-1.22385	-1.14581	-0.948739	-0.73325	0.161183	-0.939364	-1.0628	0.0566202	-1.02186	0.641994	0.285538	0.528818	-0.201554	0.614415	-1.24919	-1.36252	0.353086	-0.513657	1.75776	-1.11793	-1.17245	0.42953	0.289711	-0.753963	0.0228699	-0.975838	0.516915	0.756301	-1.37618	-1.27508	-1.11331	1.6567	0.728914	-1.42628
ZNF426	-1.53444	-0.469328	-0.30778	-0.996521	-0.909158	-0.723434	-0.34759	-1.08779	-0.873755	-1.04544	-0.718648	-1.18881	-0.875734	-0.948626	-0.683751	-0.776576	-1.49263	-1.06388	-1.46964	0.314648	-1.03252	-0.849938	0.256936	-0.369833	0.562069	0.712027	1.49122	-0.473586	-0.0521024	-0.975797	-1.0241	0.902123	0.123269	2.07406	-0.561371	-1.3881	1.27509	1.07798	-0.391362	0.226857	-0.196319	1.12252	0.346373	-1.02325	-0.949331	-1.29317	1.91263	1.54933	-1.26386
ARNTL2	-1.62045	-1.10014	-0.612709	-0.886934	-1.49385	-1.68158	-0.686924	-1.42302	-1.52132	-1.24757	-1.1211	-1.53695	-0.997566	-1.3933	-0.906023	-1.36335	-1.47696	-1.50045	-1.22493	-0.413319	-1.3703	-1.10377	0.0572587	-0.967614	0.0814135	-0.189595	0.567858	-0.573468	-0.261541	-1.15944	-1.42787	0.256575	-0.145846	1.24357	-1.17554	-0.990478	0.421411	0.101593	-0.448042	0.297327	-0.0707485	0.0804545	0.139534	-1.01486	-1.17077	-1.35102	1.19658	0.706067	-0.840071
ELF3	-1.2219	-0.912142	-1.46915	-0.273545	-1.17841	-0.989586	-1.0012	-1.29694	-1.38372	-1.14163	-1.20076	-1.03958	-0.830775	-0.628993	-1.08994	-1.16748	-1.02284	-0.861444	-0.644462	-0.0142682	-0.795744	-1.32452	-0.18613	-1.32312	-0.0701133	0.296814	-0.546334	-0.114267	0.477055	-0.846406	-0.580169	0.264228	-0.822666	1.09828	-0.943824	-1.01711	-0.0935664	-0.106092	-1.02559	-0.551065	-1.14268	-0.98018	-0.051465	-0.903164	-0.398366	-1.09311	1.09394	0.259082	-1.70784
KLF11	-0.956615	-1.13535	-1.08888	0.574703	-0.703917	-1.00403	-0.515675	-1.25734	-1.09827	-0.76482	-0.536196	-0.71107	-1.27055	-0.429173	-1.28962	-0.696909	-0.212991	-0.565988	-0.627631	-0.333069	-1.11712	-1.27839	0.296355	-1.10794	0.587301	0.386011	0.36552	0.193153	0.833565	-0.987535	-1.70721	-0.540741	-1.20979	1.17864	-0.886549	-1.43678	0.739788	0.0554337	-1.35744	-0.153271	-1.22632	0.0302304	0.549768	-0.780685	-1.48056	-0.977877	1.48594	0.541504	-0.980789
FOXE1	-1.40658	-0.728101	-0.38482	0.190226	-1.88194	-0.60197	0.33904	-1.51119	-1.77308	-1.35912	-1.5775	-0.56107	-0.615733	-0.923582	-0.944198	-1.43306	-0.824779	-0.257195	-0.0722715	0.737861	-0.617347	-0.918043	0.300527	-0.855133	0.654713	0.687175	1.08273	0.263487	0.564438	-0.526305	-1.04906	0.143079	0.0886681	1.16455	-0.398341	-1.45339	0.827288	0.553393	0.162805	0.304457	-0.79138	0.971779	0.725956	-1.10257	-0.722702	-0.923397	1.25934	1.24309	-2.3262
STAT3	-1.10662	-0.200204	0.0241953	0.440407	-1.42663	-0.106764	-0.25389	-1.11922	-1.34699	-1.03776	-1.07079	-0.290112	0.361004	-0.766823	-0.458576	-1.17294	-0.378354	0.0993783	-0.190769	0.971259	-0.527878	-0.965821	0.889935	-0.646957	1.25311	1.85308	1.34682	0.876875	1.02335	-0.0682097	-0.338047	1.20254	-0.138626	1.82489	-0.127432	-0.239318	1.35188	1.03106	-0.00887439	0.505394	-0.114955	-0.162302	1.18865	-0.88911	0.0156199	-0.42143	1.7583	1.54196	-1.84035
PPARD	-0.854421	-0.260874	0.48086	0.345981	-1.31426	-0.538302	0.640464	-1.07912	-1.29855	-0.973975	-1.04032	0.244422	-0.34241	-0.948075	-0.23133	-0.990812	-0.46776	-0.658571	-0.171797	0.880301	-0.613853	-0.723093	1.07628	-0.501014	0.858617	1.04334	1.47114	0.39293	0.815483	-0.241862	-1.28617	0.626253	0.177583	1.28361	-0.219159	-1.22214	1.02044	0.830133	0.661201	0.442004	0.204616	1.55214	0.902969	-1.12006	-0.93866	-1.30201	1.56674	1.31416	-1.5945
ZNF562	-2.22961	-0.394504	-0.177308	-1.72966	-1.53213	-1.06285	-0.491225	-1.39201	-0.937761	-1.1918	-1.10186	-2.29243	-0.701068	-1.30403	-0.337266	-1.09112	-2.30658	-1.31592	-2.13778	-0.538881	-1.54222	-1.0937	-0.28911	0.11918	-0.323057	0.136759	0.748213	-0.695162	-1.26985	-0.654231	-1.02268	0.580661	0.460809	1.22901	-0.733865	-0.851011	0.755139	0.144669	-0.12038	0.820628	0.214213	-0.0411013	-0.258844	-1.0249	-0.859899	-1.08374	1.37878	0.731369	-1.65104
ZNF3	-0.87848	-0.00734491	-0.916535	1.14834	0.0254775	0.329296	-0.614236	-0.0914644	-0.33645	-0.91672	0.233723	-0.825452	-0.179394	-1.09045	-0.535267	-0.482732	-1.09846	0.340603	-0.356075	0.650363	-0.539647	-0.448146	0.255987	0.722307	1.16715	1.11761	0.70905	0.747208	0.506032	-0.53116	-1.35771	0.484472	-0.0808101	1.81615	-1.14158	0.203623	0.892132	0.127469	-1.33889	-0.444102	-0.385285	0.384625	1.05731	-1.03145	-1.18329	-0.822684	1.55972	0.412254	-1.1575
HIF1A	-1.26503	-1.23406	-0.529827	-1.15025	-1.48795	-1.5021	-1.24784	-1.47588	-1.30967	-1.2165	-1.36491	-1.74365	-1.09934	-1.21512	-0.809416	-1.20109	-1.28757	-1.31308	-1.74873	-0.451924	-1.05004	-0.856543	0.0196099	-1.1327	0.0971631	-0.254326	0.0677652	-1.09751	-0.445696	-1.3075	-1.28766	0.31217	0.0670534	0.655802	-0.410432	-1.79298	0.400448	0.021543	-0.381036	0.449748	-0.633445	-0.685982	0.233345	-0.789019	-0.725637	-0.972144	1.12648	0.275316	-1.64475
PAX9	-1.28328	-1.22812	-0.465088	-1.03918	-1.79645	-1.5395	-0.266462	-1.43982	-1.63562	-1.36884	-1.47299	-0.9831	-0.82094	-1.46658	-0.532179	-1.52613	-0.998581	-1.32496	-1.01097	-0.46796	-0.990037	-1.15712	-0.146887	-0.794706	0.0260857	0.393906	0.387749	-0.336797	-0.257866	-0.861609	-1.08401	0.212812	-0.345046	1.12193	-1.10907	-0.878697	0.389308	0.148659	-0.132462	0.623602	-0.344761	-0.614053	-0.372424	-1.42036	-0.917571	-1.07527	1.33105	0.289843	-1.47859
HES2	-0.770297	-0.390725	-0.301821	0.430761	-0.995224	-0.530895	-0.272909	-0.726729	-0.795684	-1.04182	-0.730151	0.0185845	-0.244967	-1.13126	-0.495944	-0.669215	-0.402378	-0.323131	-0.334967	0.105984	-0.996994	-0.675743	0.459743	-0.793798	0.810097	0.76611	1.1097	-0.0545031	0.839047	-0.818956	-1.16801	0.477122	-0.610114	1.28984	-0.927971	-2.23866	1.15724	0.498283	0.13672	-0.0254234	-0.517091	-0.289772	0.646171	-0.218303	-0.840165	-0.772791	1.06398	1.05785	-3.79424
ZNF84	-2.64769	-0.177357	-0.173937	0.727039	-1.3267	-0.542575	-0.271382	-1.6379	-1.05338	-1.9869	-0.960028	-1.40609	-0.206588	-1.99759	-0.690455	-1.53012	-2.26076	0.00493773	-1.42943	0.357893	-1.70073	-1.0758	0.152002	-0.319542	0.63013	0.587024	1.06751	0.107365	-0.263846	-0.448572	-1.35135	0.752455	-0.682038	1.33404	-1.00828	-0.72356	1.44385	0.405984	0.566438	0.385064	0.440119	1.68903	1.05135	-1.07086	-0.973284	-0.88345	0.768482	1.52909	-2.87128
NFIX	-1.79158	-0.924103	-0.101159	-0.516383	-2.51176	-0.495133	-1.02505	-1.67912	-2.20562	-1.851	-2.08407	0.174377	-0.686746	-2.17929	-0.761857	-2.76957	-0.216552	-0.724655	-0.0824688	0.346418	-1.27165	-2.13686	-0.412005	-1.4032	0.934207	1.43073	1.38861	0.204549	0.368245	-1.12576	-1.6614	0.711214	-1.03838	0.578129	-0.629387	1.40869	0.917843	0.211609	-0.0251623	-0.276966	1.00633	0.221477	0.295788	-2.41583	-0.436556	-0.823963	0.890614	0.974246	0.128108
ZNF552	-1.46776	-0.111205	0.0784783	0.646592	-1.01316	0.648237	-0.250676	-0.563813	-1.01511	-1.00403	-0.957447	-0.0198064	0.0519761	-0.649244	-0.106035	-1.08989	-0.828441	0.440763	-0.46113	1.19938	-0.237508	-0.907862	0.0848978	-0.671972	0.975936	1.16923	1.33018	1.08619	1.21969	-0.515686	-0.489323	0.848978	0.115154	1.84618	-0.456053	0.215384	1.01844	0.631425	-0.284498	0.379233	-0.110209	-0.187695	0.974885	-1.30507	0.4085	-0.0140054	1.39712	0.983379	-2.77657
DRAP1	-1.28572	-0.549448	0.142421	1.05642	-1.69267	-0.739417	-0.493586	-1.19414	-1.48105	-1.73664	-1.28284	0.326555	-1.37012	-1.85675	-0.916237	-1.07658	-0.358273	-1.16711	-0.301825	0.373901	-1.5608	-0.916236	0.123581	-1.52734	0.123496	-0.289157	0.964199	-0.12008	1.03655	-1.04813	-1.72795	0.171787	-0.814051	1.39643	-0.645855	-1.79109	0.207637	0.408623	0.449248	0.244496	-0.386456	1.62162	0.782222	-1.4605	-1.41487	-1.03979	0.419465	0.681109	-2.1499
ZNF365	-0.89076	-0.796158	-1.08665	-0.164651	-0.788428	-0.414201	-0.907426	-0.732865	-0.891373	-1.13452	-0.611664	-1.19676	-1.33231	-1.19333	-1.29749	-0.805825	-1.17679	-0.479928	-1.23465	-0.45836	-1.02239	-0.566665	-0.233841	-0.638427	-0.0446915	0.443042	0.0742625	-0.245347	-0.408111	-1.43012	-1.365	0.00473381	-0.760521	1.04827	-0.83181	-0.446507	-0.228662	0.430895	-1.27168	-0.427097	-0.616639	0.210863	0.365428	-1.01612	-0.564974	-0.24651	0.848591	0.139987	-1.31918
ZNF185	-0.462669	0.194123	0.543623	0.465751	-0.706635	-0.516724	0.720947	-0.550044	-0.603076	-0.752287	-0.45113	0.375345	-0.0568913	-0.735868	0.205893	-0.380922	-0.460659	-0.356904	-0.221299	0.497752	-0.63548	-0.166494	0.914763	0.200989	0.817429	0.936647	1.48744	0.222887	0.745345	-0.0932	-1.14406	0.783913	0.090905	1.50647	-0.424939	-1.37731	1.12231	0.90308	0.791947	0.541402	0.369859	1.32418	0.924417	-0.531638	-0.80919	-0.885367	1.44002	1.23832	-2.60918
PITX1	-1.04324	-0.969492	-0.168114	1.21798	-1.37209	-1.31111	-0.868007	-1.13583	-0.918926	-1.32319	-1.42098	-0.6296	-0.391956	-1.42949	-1.16615	-0.742124	-0.407881	-0.407253	-0.229109	-0.835433	-0.978355	-0.439044	0.156039	-1.11451	0.807706	-0.315509	-0.00861683	-0.357386	0.439984	-0.521399	-1.67714	-0.275035	-0.632447	0.985391	-0.824414	-3.22	0.597438	0.377172	0.418965	0.745848	-2.83888	0.330177	0.718858	-0.544292	-1.3974	-1.13318	0.78607	0.899372	-2.53524
ZNF35	-0.864136	0.318324	0.72834	0.131166	-0.902644	-0.179709	0.596773	-0.863773	-0.854138	-0.937249	-0.40057	0.221644	-0.14859	-0.843146	0.245737	-0.914429	-0.61857	-0.481958	-0.505075	0.918805	-0.803239	-0.60558	1.32748	0.444048	0.863959	1.20323	1.77583	0.504778	0.614995	-0.205676	-1.00953	1.0538	0.338851	1.97883	-0.336291	-0.445725	1.52496	0.952885	0.939727	0.611184	1.6403	1.75127	0.97273	-0.800392	-0.609012	-0.858507	1.91441	1.31766	-1.32601
BLZF1	-2.25513	0.557044	-0.046148	-2.40014	-0.48216	-0.326067	0.105191	-0.680454	-0.162443	-0.315804	-0.683759	-2.66765	-0.424662	-0.691711	-0.146679	-0.596247	-3.07518	-0.951848	-2.73502	-0.53096	-0.866725	-0.555177	-0.0615152	1.06843	-1.05916	0.19774	0.920294	-0.799079	-1.96201	-0.369859	-0.584021	0.638461	0.881881	1.24805	-0.252515	0.077773	0.821741	0.0233269	-0.381348	0.166807	0.97445	0.156395	-0.502375	-0.753712	-0.395909	-1.04299	1.27258	0.641412	-0.427423
IRF6	-2.29581	-0.0148591	-0.605661	0.437045	-1.4453	1.08526	0.432689	-1.0139	-0.825472	-1.93284	-1.42405	-0.879095	-0.630957	-1.64532	-0.415669	-0.933886	-2.00469	0.714583	-1.50426	1.64879	-0.706719	-0.456123	-1.37147	1.10733	-0.372021	1.17143	0.937441	1.21234	0.49685	-1.00816	-0.522911	1.04266	-0.356425	1.65546	-0.249598	-1.19742	0.794487	0.00845704	-0.283381	0.188078	-0.951334	1.65091	1.22835	-0.691909	0.00360599	0.676859	1.28995	0.682139	-4.14573
MAFB	-0.527374	-0.253856	0.873819	0.219539	-1.02602	-0.723499	0.985406	-0.915279	-1.10531	-0.96317	-0.584477	0.775615	-0.427403	-0.926672	0.151565	-0.686855	-0.284328	-0.74521	-0.00343466	0.709598	-0.744205	-0.309929	1.03578	0.0278484	0.827519	0.823789	1.74661	0.0974307	0.74697	-0.15427	-1.30469	0.710961	0.365798	1.14978	-0.190743	-1.42715	1.02547	0.999032	1.2697	0.832158	0.889397	1.7912	0.830602	-0.779267	-1.03761	-1.13129	1.49717	1.16672	-1.88069
BAZ1B	-0.733664	-1.49165	-1.00496	-1.17522	-0.703877	-0.833899	-1.32527	-0.896155	-0.902906	-0.591502	-0.876143	-1.07128	-0.731893	-0.604207	-1.03618	-0.985088	-0.363437	-0.737519	-0.370983	-1.04924	-0.356609	-1.02512	-0.801454	-1.37064	-0.812972	-1.35168	-1.33724	-0.747457	-0.705525	-0.79444	-0.0435002	-0.963058	-0.603951	-1.19286	-0.159988	-0.453754	-1.03926	-0.895244	-0.604792	-0.653557	-0.998329	-1.30126	-0.797608	0.0263029	-0.333607	-0.386095	-0.906795	-0.695376	0.405601
HMGA2	-1.15256	-1.15986	-0.997275	-1.05656	-0.865556	-1.12844	-1.19073	-1.01609	-1.09943	-1.0024	-0.829023	-1.43464	-1.33262	-1.01087	-1.10316	-0.959975	-0.957426	-1.12507	-1.35313	-1.21511	-1.12866	-0.889794	-0.230484	-0.896279	-0.50781	-0.784442	0.0415469	-1.27686	-0.106517	-1.39089	-1.30497	-0.363998	-0.764399	0.391575	-0.774602	-1.05939	-0.252	0.346336	-0.845723	-0.685352	-0.549211	-0.0782529	-0.0345439	-0.966391	-0.728256	-0.53554	0.690276	0.0886265	-0.527482
ELK3	-0.230073	-1.39136	-0.321646	-1.8451	-1.25801	-1.79358	-1.65517	-1.42592	-1.2369	-0.501336	-1.14982	-1.10987	-1.14251	-0.451508	-0.433124	-1.11634	0.555456	-1.68442	-0.624634	-1.31099	-0.95402	-0.689706	0.482011	-1.56662	0.0147923	-0.944532	-0.236739	-1.57365	-0.646933	-1.45403	-0.151885	-0.0713372	-0.300914	-0.498401	0.0910782	-0.12657	-0.280096	0.522866	-0.62001	-0.749071	-0.777026	-1.0986	-0.170805	-0.725629	-0.391389	-0.257976	0.179962	0.181325	1.23162
KLF7	-0.584617	-0.796218	-0.760191	-1.0561	-0.977404	-1.33178	-1.56105	-1.01471	-1.27785	-0.951692	-0.868721	-1.30255	-1.19933	-0.869973	-1.28653	-1.06501	-0.54704	-1.19524	-1.28421	-1.33935	-0.878078	-0.982212	0.0645079	-1.24589	-0.149611	-0.0850929	0.316782	-1.71173	-0.435768	-1.42717	-0.973052	-0.609761	-0.218662	0.302407	-0.556586	-1.2122	-0.17985	-0.0420637	-1.12431	-1.05601	-0.604383	-0.441703	0.0963424	-0.576067	-0.281272	-0.166476	0.132608	-0.028217	-0.155667
FOXF2	-0.349593	-1.23392	-0.267832	-0.509675	-1.05648	-1.74061	-0.763776	-1.31889	-1.15395	-0.936045	-1.26806	-0.481066	-1.45336	-1.10316	-0.965415	-0.869463	0.357737	-1.29176	-0.364944	-0.851357	-1.22562	-0.675752	0.527209	-1.54659	0.0879387	-0.126574	-0.147238	-1.268	-0.514532	-1.2563	-1.27747	-0.57899	-0.380257	0.261693	-0.409705	-2.28842	-0.0432338	0.593376	-0.612077	-0.564802	-1.51064	-0.576792	-0.524848	-0.823604	-0.559302	0.202645	-0.245713	0.225222	-1.50685
SNAI2	-0.805683	-1.0063	-0.617232	-0.30208	-0.963402	-1.55888	-0.644269	-0.836425	-0.917558	-0.772208	-0.740083	-0.921076	-1.26367	-0.958035	-0.837396	-0.6348	-0.882235	-1.17992	-0.654889	-0.786736	-1.11777	-0.200422	-0.305588	-1.14986	-0.0226076	-0.745535	-0.0462065	-1.26202	-0.0554733	-1.44252	-1.5015	-0.799346	0.0589861	0.771678	-1.02425	-1.77303	-0.248432	0.236561	-0.620458	-0.494632	-0.991899	-0.132334	0.148613	-0.792183	-0.867394	-0.479908	0.117102	-0.0340627	-1.89814
FOXL1	-0.798019	-1.33543	-0.802467	-1.14875	-0.473697	-0.633731	-1.33274	-0.568939	-0.724042	-0.428519	-0.656698	-0.942446	-0.641131	-0.497946	-0.601575	-0.852782	-0.417896	-0.632243	-0.393868	-0.910439	-0.293054	-0.742045	-0.976851	-0.984673	-0.906927	-1.36744	-1.4354	-0.640362	-0.704715	-0.576965	0.291071	-0.771225	-0.383046	-1.31568	-0.116333	0.14007	-1.03696	-1.00993	-0.339358	-0.239966	-0.413894	-1.38519	-0.825819	0.19069	0.10082	-0.440999	-1.02156	-1.06124	1.31677
NKX3-1	-0.713624	-1.21824	-0.989022	-1.06575	-0.533313	-0.242016	-1.36849	-0.660757	-0.732009	-0.463211	-0.696804	-1.00915	-0.58362	-0.419424	-0.722699	-0.841712	-0.229039	-0.273468	-0.351497	-0.859476	-0.031742	-0.803111	-0.953971	-1.08858	-0.950145	-1.26434	-1.50272	-0.584427	-0.646388	-0.650805	0.471684	-0.836926	-0.498919	-1.40285	0.0817841	0.432569	-1.02133	-0.934795	-0.656719	-0.608888	-0.644392	-1.4204	-0.779438	0.230296	0.299695	0.373496	-1.26398	-0.848836	0.922605
SALL1	0.0234101	-1.10046	0.371745	-1.70529	-0.810626	-1.6812	-1.16722	-1.13308	-0.910781	-0.315397	-0.620896	-0.420938	-1.10431	-0.323081	-0.550731	-0.648085	0.800757	-1.33216	-0.449487	-1.46963	-0.841462	-0.576605	0.983088	-1.70753	0.058976	-0.0971423	-0.689921	-1.60714	-1.36373	-1.10873	-0.631145	-0.27069	-0.266074	-0.42975	0.243235	-0.77393	-0.0559537	0.879417	-0.0861742	-0.638805	-0.531403	-0.969638	-1.33423	-0.343741	-0.542381	0.555189	-0.390235	0.433718	0.673191
ETS1	-0.526628	-1.69318	-0.246782	-1.65569	-1.54226	-1.9231	-1.21495	-1.58676	-1.3791	-0.662796	-1.54972	-1.3266	-1.02705	-0.997001	-1.23394	-1.26751	0.280861	-1.9724	-0.717578	-0.943005	-0.753963	-1.58193	-0.26109	-1.96334	0.177333	-0.113885	-0.903373	-0.29971	-0.744331	-0.737497	-0.235591	-0.0540101	-0.788768	-0.812244	0.0347689	-0.636184	-1.02982	-0.118381	-0.588071	0.287907	-1.0999	-1.45453	-0.654174	-0.67245	-0.447503	-1.46137	0.418859	-0.566888	0.911951
PKNOX1	-1.25803	-0.497225	-0.705081	-1.62401	-1.18285	-1.33129	-0.559545	-0.948295	-1.01837	-0.102749	-1.3732	-1.22695	0.0847159	0.0868243	-0.795527	-0.53171	-1.21223	-0.891193	0.378853	-0.690876	-0.34623	-1.06204	-1.42816	-1.49418	-0.996521	-0.825552	-1.35977	-0.62314	-1.09219	0.327884	0.547542	-0.943181	-0.123811	-1.2879	-0.150894	0.319757	-1.1676	-0.88822	-0.904318	-0.093918	-1.50182	-0.920344	-0.894027	-0.308119	-0.226034	-1.25525	-0.465217	0.21377	1.12007
EPAS1	0.552922	-1.93241	0.208311	-0.748842	-1.33917	-2.2146	-1.13697	-1.30342	-1.49773	-1.01168	-0.759667	0.216083	-0.813678	-0.902075	0.263402	-1.47672	1.65883	-1.51278	0.137396	-0.940219	-0.955375	-0.553294	0.587862	-2.25344	0.456495	-0.889706	0.0480872	-1.48279	-0.23309	-0.888955	-0.562589	-0.459622	-0.700103	0.216858	-0.847454	-1.65872	-0.12486	0.720685	0.340685	-0.14176	-1.05324	-0.483474	-0.280586	-0.0635123	-1.24267	-0.308973	-0.0136723	0.137442	-0.277685
FOSL1	-1.74779	-1.05918	-1.18594	0.18367	-1.81032	-0.767478	-1.31303	-1.3019	-1.52792	-1.68254	-1.65594	-1.02146	-0.773638	-1.52905	-0.832236	-1.84429	-0.998981	-0.885748	-1.30465	-0.416366	-0.547384	-1.12331	-0.182077	-1.40026	-0.0124016	-0.234163	-0.00976744	-0.795468	0.518597	-0.534781	-0.387556	-0.178585	-0.326769	0.485177	-0.740336	-1.48658	0.340536	-0.0220679	-0.527173	-0.119929	-0.485252	0.481031	0.553532	-1.28443	-0.716025	-0.66011	0.849889	0.554627	-2.47294
ZNF318	0.222833	-0.882691	-0.960519	-1.38722	0.468205	-1.24589	-0.478274	-0.00942143	0.322845	0.29306	0.152415	-1.21657	-0.402918	0.229547	-0.569126	0.317713	-0.420081	-0.839396	-0.327235	-1.59595	-0.120645	0.0198272	-1.16202	-0.433208	-0.971999	-1.57055	-1.41074	-1.28492	-1.51021	-0.195444	-0.0498275	-1.37401	-0.181653	-1.40353	-0.549342	0.245557	-1.31177	-1.19932	-0.890252	-0.860279	-0.935108	-1.41717	-1.34067	0.718542	-0.61373	-0.225444	-1.29176	-1.06904	1.55136
E2F8	-1.46979	-0.449321	-1.23728	-1.40457	-1.13844	-1.04435	-0.758	-1.00892	-1.06935	-1.25992	-0.845033	-0.444177	-1.19449	-0.7733	-0.922682	-0.526914	-1.41135	-0.653526	-1.53264	-1.0521	-1.12002	-0.310918	-0.750687	0.151376	-1.33302	-0.727497	-0.374254	-0.470641	-0.498557	-0.352843	-1.19219	-0.500549	-0.50466	-0.440786	-0.799004	-0.718741	-0.2964	-0.17109	-0.500599	-0.651742	-0.169334	0.645796	0.0978478	-0.645699	-0.260591	-0.0427992	-0.669831	-0.213956	-1.66306
MYBL1	-0.637082	-1.56272	-0.975573	-1.357	-0.395209	-0.705009	-1.30841	-0.440906	-0.62172	-0.136065	-0.613616	-1.16734	-0.425317	-0.0201289	-0.564072	-0.646185	0.0640651	-0.858241	0.175693	-1.01742	0.227838	-0.764443	-1.29248	-1.72566	-0.83753	-1.83431	-1.6526	-0.846921	-0.721576	-0.350215	0.772992	-1.12706	0.358885	-1.27601	0.150067	1.2288	-1.25656	-1.21856	-0.662055	-0.368816	-0.190164	-1.89057	-1.27171	0.228143	0.250124	0.092004	-1.23791	-1.10796	1.75134
NFKB2	-0.685862	-1.52303	-0.994181	-0.567614	-1.72217	-1.39198	-1.18522	-1.71467	-1.49627	-1.04053	-1.74335	-1.40661	-0.703368	-0.880152	-1.4936	-1.38799	-0.134791	-1.15581	-0.911502	-0.163837	-0.591081	-1.36819	-0.570583	-1.65228	0.316922	0.74327	-1.10367	-0.281438	-0.230998	-0.112894	0.181407	-0.232888	-1.48354	-0.31505	-0.509774	-1.39798	-0.506026	-0.276077	-0.805373	0.262008	-1.18853	-1.58975	-0.330084	-0.398059	-0.438646	-0.9706	0.800035	-0.293263	-0.970385
GATAD1	-0.127856	-0.860842	-0.687991	-0.953938	0.00217734	-0.761173	-0.980254	-0.341885	-0.138616	-0.0699633	-0.156029	-0.869164	-0.383812	-0.0865316	-0.328343	-0.241969	-0.0382979	-0.683462	-0.127798	-1.28962	-0.160413	-0.28073	-0.869212	-0.579934	-0.69959	-1.05688	-1.24058	-0.93676	-1.01974	-0.580358	0.267123	-0.855809	-0.304255	-1.32577	-0.165761	0.0885155	-0.930281	-0.722669	-0.610652	-0.345916	-0.654628	-1.66049	-1.03265	0.728568	-0.240106	-0.0545233	-1.18397	-0.92182	1.23267
FOXM1	-1.71952	-0.315333	-1.40589	-0.829106	-1.27749	-0.866235	-0.67552	-1.05047	-0.998778	-1.53185	-1.05891	-0.569699	-1.13731	-1.1286	-0.998784	-0.655341	-1.67201	-0.570131	-1.56009	-0.806118	-1.32741	-0.487865	-1.04983	0.330043	-1.11081	-0.528684	-0.0309027	-0.333245	-0.118366	-0.561256	-1.45365	-0.38974	-0.754779	-0.109573	-1.06853	-1.10981	-0.117232	-0.322761	-0.582584	-0.680819	-0.287961	0.896044	0.325038	-0.739466	-0.447197	-0.106949	-0.360099	-0.146274	-2.22409
SMAD7	-0.23011	-1.43422	-0.283271	-0.271895	-1.11431	-1.42991	-0.434656	-0.793938	-1.28109	-0.490102	-0.944761	-0.182041	-1.01735	-0.812268	-0.728443	-0.975026	0.65848	-1.12063	0.243548	-0.868975	-0.210602	-0.526298	-0.644248	-1.49958	0.193974	-0.615817	-1.19228	-0.262585	-0.121522	-0.856562	-0.165473	-1.11354	-0.512384	-0.522031	-0.442736	-1.90971	-1.24318	-0.234395	-0.146103	-0.0835888	-1.66916	-1.02929	-0.773967	-0.462384	-0.67388	-0.66742	-0.341833	-0.962768	-1.24061
ARID3A	-0.0240222	-1.59038	-0.455589	-0.552708	-1.32716	-1.4789	-0.867702	-1.2108	-1.36263	-0.7964	-1.34576	-0.385953	-0.826321	-1.01844	-1.2039	-1.1659	0.64203	-1.05073	0.149676	-0.558059	-0.622627	-1.03713	-0.57428	-2.0649	0.265908	0.40558	-1.14102	-0.170993	-0.0522832	-0.464487	-0.00329686	-0.370104	-1.66608	-0.583277	-0.472172	-2.25262	-1.05991	-0.0452218	-0.600329	-0.376349	-2.01709	-1.46837	-0.525699	-0.484476	-0.70119	-0.88897	-0.0526552	-0.680481	-0.761679
ELF4	-0.719008	-0.613731	-1.0499	-0.251359	-0.832561	-1.46335	-0.340286	-0.654607	-0.793215	-0.41533	-0.738928	-0.843287	-1.18268	-1.09482	-0.70452	-0.625861	-0.669547	-0.970044	-0.738445	-0.86511	-0.888634	-0.318265	-0.772829	-0.733243	-0.231115	-0.704941	-0.625844	-1.06305	-0.114252	-1.04055	-1.13021	-1.03289	0.174404	-0.0393049	-1.10546	-1.37921	-0.903001	-0.560452	-0.843444	-0.244576	-1.12486	-0.628995	-0.31223	-0.238834	-0.226668	-0.230446	0.0317983	-0.909913	-1.63019
FUBP1	-1.19264	-1.63587	-1.44556	-1.61573	-1.09193	-0.766293	-1.42736	-0.818564	-1.27904	-0.879143	-1.02866	-1.92043	-0.780859	-0.493277	-0.446765	-1.79309	-1.04295	-0.414173	-0.658556	-0.301301	0.264372	-1.15344	-0.97005	-1.52728	-0.86133	-0.783044	-1.07159	-0.140418	-0.889025	-1.22821	0.247582	-0.874044	-0.235058	-1.38704	-0.534314	2.1914	-0.844927	-0.701106	-1.10032	-0.84206	0.434964	-1.30197	-0.546045	-0.759935	0.741646	0.431317	-0.739657	-0.751162	1.58539
MSRB2	0.376184	-1.37076	0.26434	-1.32267	-1.10035	-1.78798	-0.875049	-1.1587	-1.12856	-0.318248	-1.04101	-0.451896	-1.15067	-0.450618	-0.654749	-0.854853	1.335	-1.82109	-0.0142117	-1.19244	-0.925952	-0.763226	-0.29557	-2.00882	0.214284	-0.0929525	-1.4218	-0.298009	-0.798392	-0.739079	-0.105201	-0.174513	-1.0685	-1.23771	-0.0596457	-0.893392	-1.18746	0.170628	-0.379897	0.294112	-1.59953	-1.60308	-1.03856	-0.816363	-0.455427	-1.41298	-0.119993	-0.718652	1.77116
JUN	0.123259	-1.32232	-1.21808	0.396675	-1.03692	0.675264	-1.40694	-0.693064	-0.996415	-0.519396	-1.64253	-0.915311	-0.238205	-0.403121	-1.0864	-1.63361	0.214132	-0.151581	-1.22944	-1.33281	0.755784	-0.259941	-0.442807	-1.58006	0.223453	0.371493	-1.62402	-1.00549	0.630801	1.11463	1.41488	-0.704631	-1.02177	-0.2988	0.297944	-2.44755	-0.892123	-0.482299	-1.04259	0.0516316	-1.51086	-1.70232	-0.910669	0.00165451	0.624145	-1.10982	0.388684	-0.485461	-2.14566
MYBL2	-1.55775	-0.529197	-1.38226	-0.442884	-1.36413	-0.80286	-0.764544	-1.23138	-1.08539	-1.62016	-1.03105	-0.170709	-1.1228	-1.21319	-1.16387	-0.686512	-1.16404	-0.767005	-1.22868	-0.64508	-1.26602	-0.767443	-0.974826	-0.295239	-0.923839	-0.630485	-0.0601373	-0.248835	0.526143	-0.54002	-1.41397	-0.205907	-0.708015	-0.0421541	-0.899421	-1.45274	-0.360233	-0.433264	-0.458468	-0.405039	-0.313759	1.11038	0.473662	-0.507833	-0.342363	-0.301403	-0.317288	-0.37517	-2.31978
NFE2L1	-0.573502	-0.823648	-0.408658	-0.419645	-0.738948	-1.33128	-0.411992	-0.643938	-0.824869	-0.467057	-0.725119	-0.637494	-0.907993	-0.749663	-0.578207	-0.453536	-0.498003	-1.06419	-0.291194	-0.509268	-0.871211	-0.357661	-0.584764	-1.18736	-0.0619017	-0.642697	-0.544748	-0.919106	-0.375312	-1.18063	-1.24525	-0.844818	0.100376	0.310203	-0.798717	-2.00586	-0.36856	-0.151509	-0.29407	-0.437954	-1.39198	-0.627527	-0.403186	-0.704969	-0.744693	-0.579683	-0.236806	-0.370647	-1.56102
RUNX2	-0.135953	-1.72099	0.00509136	-1.74997	-1.71586	-2.3064	-1.45407	-1.96442	-1.57332	-0.993293	-1.54668	-1.03588	-1.08328	-1.22603	-1.125	-1.71195	0.960216	-1.80244	-0.326024	-1.27074	-1.0169	-1.536	0.676995	-1.95675	0.734353	0.367078	-0.497585	-0.95266	-1.08294	-0.489929	-0.475964	0.127318	-0.90202	-1.04475	0.0458016	-0.20979	-0.261594	0.814068	-0.383482	0.115275	-0.0105287	-1.40199	-0.911225	-0.387631	-0.455704	-0.532344	0.0896262	0.218828	0.6197
[truncated: 61 more columns]

## Sheet: Correlation_CIBERSORTx_VIPER
Regulons	Normal_KC_Diff (-Log10PVal)	Tumor_KC_Diff (-Log10PVal)	TSK (-Log10PVal)
ADNP	0.0809481	-1.75139	0.0730611
AEBP1	0.246471	-2.78899	0.696113
AFF1	3.70717	-2.9102	-1.30214
AFF3	6.22417	-2.90721	-6.37974
AFF4	-2.15517	0.688585	2.86391
AHCTF1	-3.07965	-0.491511	3.40079
AHR	-7.1928	0.900734	8.31197
ALX4	8.93308	-12.2425	-3.99529
AR	24.3393	-6.44855	-15.5405
ARID3A	-18.2212	3.55561	12.6699
ARID4A	-0.0999116	-2.0268	0.812338
ARNT	5.63614	-9.02506	-1.66809
ARNT2	5.75451	-12.5553	-1.94854
ARNTL2	-17.5599	18.3322	7.20215
ASCL2	-2.3162	1.77057	1.76326
ATF1	-7.96409	0.256443	8.92289
ATF2	4.89544	2.50093	-8.31609
ATF4	0.078454	0.649694	-0.501221
ATF5	-13.9219	2.8513	7.76321
ATF6	7.73184	-1.07467	-8.07179
ATF7	2.06259	-3.51847	-0.523516
BACH1	0.0530518	0.363241	-0.184323
BACH2	5.24388	-12.8165	-1.07498
BARX2	7.49843	-0.417539	-9.41385
BATF	-5.4239	2.35975	2.24894
BAZ1B	-24.9345	0.253989	26.2639
BLZF1	-5.0511	8.35621	2.23221
BNC1	-15.1375	7.40485	10.5011
BRD8	-1.79934	-5.74446	3.94002
BRF1	0.19435	-0.96473	0.217241
BRPF1	4.0098	-3.41103	-1.57708
BTAF1	0.689094	-1.06837	-0.149391
BUD31	-9.29727	4.12771	6.97634
CBFA2T2	10.9478	-16.25	-4.60944
CBFA2T3	-0.452447	1.1217	-0.250612
CBFB	-13.0258	2.64159	10.0666
CBL	-8.76311	2.90215	6.43596
CEBPA	16.8372	-2.63302	-12.2428
CEBPG	-0.112388	0.745573	-0.111792
CEBPZ	-9.50379	2.16546	7.54895
CIITA	-3.76518	0.965973	1.4985
CITED2	15.7845	0.337327	-17.7331
CLOCK	-0.822146	1.06424	0.44212
CNBP	1.01271	7.15174	-2.74683
CNOT7	-2.02345	0.686133	1.86716
CNOT8	-0.29966	-2.06767	1.42365
CREB1	-0.503209	-0.419497	1.01099
CREB3	0.0831567	0.104926	0.441483
CREB3L1	0.101165	-2.97094	1.44501
CREB3L2	-6.34937	0.328115	8.3384
CREB5	0.403227	-7.28967	1.30611
CREBBP	2.97192	-3.66577	-1.17445
CREBL2	1.65841	-5.93349	-0.455696
CREG1	17.0658	-1.06779	-18.2737
CREM	-13.0306	5.96795	7.26178
CTBP1	-2.49159	0.112856	3.20739
CTBP2	-1.23414	1.70084	2.06943
CTNNB1	0.268774	-0.212532	0.242141
DAXX	-2.2597	4.37307	0.426316
DBP	11.6186	-4.13355	-7.08338
DDIT3	-12.6008	7.62923	6.8076
DEK	-7.25574	1.00568	5.89497
DENND4A	-1.8819	-0.156213	1.75446
DLX2	-4.22969	2.53615	3.88944
DLX4	-3.55407	0.602425	3.84391
DLX5	22.7681	-0.275388	-21.8473
DMTF1	-0.325525	-0.299357	0.752788
DR1	-2.39215	0.0489638	3.04898
DRAP1	-8.15185	9.90721	5.49606
E2F1	-6.60357	0.553152	5.67471
E2F2	11.3068	-0.165808	-15.5665
E2F3	-16.6356	5.93802	6.93892
E2F4	-5.00108	0.0854136	6.63622
E2F5	-1.85962	-0.777076	1.91575
E2F6	-6.8189	0.42465	5.23816
E2F8	-13.5573	0.917107	13.3272
E4F1	2.47265	-1.53808	-0.945808
EDF1	0.304405	0.913533	-0.829328
EGR2	7.40393	-3.32457	-6.09601
EGR3	21.2687	-2.30329	-17.8313
ELF1	-0.134014	0.699165	-0.0759948
ELF2	-6.2595	1.17811	6.21165
ELF3	-16.7384	17.8997	4.31367
ELF4	-12.6245	1.95849	12.5679
ELF5	17.8706	0.087863	-24.4994
ELK1	-2.44828	0.0982693	3.51466
ELK3	-17.0449	2.71749	21.4024
ELK4	-0.228383	1.09835	-0.090198
EMX2	18.6059	-11.4279	-8.31622
EN1	4.47148	-4.07597	-2.15058
ENO1	-3.83186	-0.627419	8.6517
EP300	3.69383	-1.20507	-1.91847
EPAS1	-10.2436	1.38049	13.7671
ERCC6	3.99089	-1.06318	-4.03063
ERF	-5.02333	0.188083	7.57625
ERG	-4.607	0.742441	5.98477
ESRRA	-1.06942	0.653275	1.14149
ESRRG	10.9108	-8.59791	-4.87423
ETS1	-22.0151	4.76218	15.1349
ETV1	0.5781	-5.8649	0.65914
ETV3	16.0527	-2.83773	-11.6373
ETV4	-5.15385	3.4324	4.96425
ETV5	0.982299	-6.20246	0.42412
ETV6	-1.48537	0.0758603	1.01474
ETV7	-5.82711	1.21954	2.05221
EWSR1	0.68054	-5.3974	0.345891
FLI1	-0.00772049	-0.51021	-0.053764
FMNL2	-14.1381	6.28363	7.0001
FOSL1	-19.805	10.0855	13.492
FOSL2	3.16427	0.0342011	-2.79126
FOXA1	-0.471984	0.212433	0.114012
FOXE1	-3.56132	15.825	0.637555
FOXF2	-17.4122	1.85567	19.112
FOXI1	6.34422	-7.33082	-2.68407
FOXJ1	10.9758	-5.27011	-7.01512
FOXJ2	7.53494	-4.80369	-3.65099
FOXJ3	-0.025005	-0.618686	-0.254394
FOXK2	-7.57287	2.25371	5.82429
FOXL1	-13.5564	-0.698579	16.8738
FOXM1	-15.6422	2.38289	12.77
FOXN1	9.90914	0.453704	-11.5776
FOXP1	-0.0839937	-1.46538	1.27145
FOXP3	-6.52981	3.90939	2.52578
FUBP1	-17.2684	1.25219	12.4702
FUBP3	-7.27101	0.121927	4.57746
GAS7	28.9754	-1.60831	-22.1855
GATA2	4.12901	-1.0093	-3.27171
GATA3	-0.269775	-0.779866	2.95987
GATA6	4.57219	-5.35052	-2.99857
GATAD1	-7.81318	-2.84167	12.8795
GATAD2A	0.95711	0.471778	-0.629524
GLI2	15.5198	-13.4601	-6.16995
GLI3	0.497955	-1.39185	0.275691
GTF2IRD1	-1.35678	0.254863	1.80167
HAND2	5.37442	-4.30412	-2.43724
HBP1	3.62257	-2.0683	-2.4854
HCFC1	-0.94993	-0.187555	1.98919
HCLS1	-6.56864	3.03114	2.97098
HES1	6.08274	-4.13017	-2.89398
HES2	-2.35095	10.4044	-0.13095
HEY1	-0.0427424	-0.3593	0.807739
HEY2	0.253397	-4.87277	0.503846
HEYL	-1.74948	-0.82883	3.65535
HHEX	2.30597	-0.837137	-2.62947
HIC1	0.14749	-3.00547	1.22727
HIF1A	-20.2531	12.3062	10.0601
HIVEP1	-2.90316	-0.0362358	2.63806
HIVEP3	0.466101	-0.549874	-0.0982475
HLF	14.7792	-5.86198	-5.99012
HMBOX1	1.38767	-2.31321	-0.461049
HMG20A	1.77415	-4.07771	-1.05785
HMG20B	-0.0484148	-0.96401	0.361491
HMGA1	3.89791	-1.31825	-4.86745
HMGA2	-25.4995	8.7229	22.3991
HMGB1	-7.02928	1.5166	6.26448
HMGB2	-10.7523	1.34379	8.46304
HOXA1	-4.77536	4.62472	3.07489
HOXA11	-0.0805767	-0.625582	0.784098
HOXA6	-0.0140618	-0.0636924	0.0298159
HOXB13	-0.903785	-6.03085	3.41159
HOXB2	0.533414	-3.70783	0.604656
HOXC11	-6.0271	3.44052	4.87602
HOXC6	0.261275	-1.69424	0.19776
HOXD11	-7.88316	2.96206	5.4177
HOXD9	-1.06953	-0.460209	0.780887
HR	12.9566	-0.574221	-12.8869
HSF1	-7.57388	0.414381	8.32933
HSF2	-0.77124	0.139213	-0.112726
HSF4	1.07102	-2.92314	-0.21056
IKZF1	-2.81262	1.46272	0.767334
IKZF4	-0.142227	0.118438	0.218762
IKZF5	0.727323	-0.785819	-0.0835566
ILF2	-9.77273	2.0674	7.13832
IRF1	-10.6335	2.5204	4.58286
IRF2	-11.1214	1.85987	5.70298
IRF3	-4.87962	0.277983	5.29673
IRF4	-3.67753	2.02451	1.0789
IRF5	-13.1999	1.23904	9.442
IRF6	-2.08215	7.91172	0.475487
IRF7	-12.3759	7.20513	6.31385
IRF8	-0.733815	0.232941	0.0114723
IRX4	7.61838	-0.899457	-8.99887
IRX5	25.8542	-4.62982	-16.0064
JUN	-11.1581	1.81821	11.5894
JUNB	-0.429457	0.753058	0.796967
JUND	0.717627	-2.90194	0.133973
KLF10	-0.110149	3.08554	-0.190413
KLF11	-10.3352	17.1781	3.05251
KLF12	-1.65125	-1.30492	2.87189
KLF13	1.59686	-0.534811	-0.530222
KLF15	8.75828	-4.96178	-6.4548
KLF3	13.5304	0.311473	-15.1319
KLF4	19.6131	-0.627198	-16.6183
KLF5	0.25175	-0.284824	-0.521722
KLF7	-21.2887	4.8262	21.3638
KLF9	8.15553	-10.2136	-2.99456
KNTC1	-10.0368	1.49864	8.42605
LHX2	4.72058	-4.65916	-2.75014
LHX6	5.19609	-4.31129	-2.7734
LMO1	1.30493	-0.639558	-0.622002
LMO4	4.21535	-6.67772	-0.996669
LMX1B	2.46356	-3.86195	-1.80626
LYL1	-0.100951	-0.728763	0.285536
LZTFL1	0.784653	-2.80413	-0.254855
LZTR1	-2.61751	0.0915096	4.16066
LZTS1	20.1435	-7.43181	-11.5269
MAF	8.85871	-1.59782	-7.22259
MAFB	0.476943	7.82125	-1.93352
MAFF	-5.94592	5.01562	7.00841
MAFG	-0.737193	3.06132	0.279998
MAFK	-1.11826	-0.540276	2.20545
MAML3	12.5577	-4.59498	-6.23498
MAX	0.0356696	-1.84185	-0.163543
MAZ	-8.26659	0.567448	8.80283
MBD1	2.35878	3.85943	-4.26572
MECP2	0.332575	2.68599	-0.950898
MEF2A	0.876737	-2.17511	-0.110396
MEF2C	3.15828	-5.07323	-1.56706
MEF2D	3.31772	-0.33549	-4.07403
MEIS1	6.95047	-6.82813	-3.69629
MEIS2	9.68311	-12.0513	-4.09744
MEIS3P1	7.4354	-8.67242	-3.5792
MEOX1	10.3758	-3.30325	-6.86729
MEOX2	17.0638	-8.46149	-8.17799
MGA	-2.94047	-1.34683	2.71749
MITF	28.9299	-9.53281	-13.34
MLLT10	5.53486	-3.14158	-3.1054
MLX	-5.6106	5.97208	3.32786
MLXIP	0.58722	-0.96429	0.0715939
MLXIPL	8.31613	-10.2032	-4.50589
MNT	1.95727	-0.581898	-0.542073
MSC	-3.64813	-0.24799	5.1854
MSRB2	-14.0414	0.885122	12.1212
MSX1	4.68156	-10.7814	-0.866972
MTA1	-0.918653	-0.460059	2.01935
MTA2	-1.28464	0.477725	1.20509
MTF1	6.04453	3.80071	-11.1844
MXD1	-7.86334	26.7912	1.96341
MYB	18.2112	-3.6645	-17.1219
MYBL1	-11.4522	-0.643229	13.3208
MYBL2	-14.361	2.06548	11.1975
MYCN	6.18096	-5.01471	-3.89674
MYNN	-0.759775	-0.000378001	0.644989
MZF1	-3.54227	0.0473238	4.65614
NCOR1	8.74191	-3.68723	-4.59438
NFAT5	2.16701	-1.28435	-0.759326
NFATC1	5.25358	-10.2598	-1.44255
NFATC3	-3.48191	-0.496918	5.65545
NFATC4	6.03419	-5.4162	-2.23673
NFE2	21.9314	-0.0808434	-21.9123
NFE2L1	-13.4476	2.49425	11.1573
NFE2L2	1.85639	0.753305	-2.27495
NFE2L3	22.0876	-0.906333	-22.4231
NFIB	0.886993	-0.399278	-0.376947
NFIC	3.8336	-2.83764	-3.5034
NFIL3	-0.637329	-0.933488	-0.0601564
NFIX	-6.2636	10.2347	1.39032
NFKB1	7.62511	-5.70659	-7.25936
NFKB2	-21.3503	7.28763	12.9601
NFX1	3.10394	-1.91754	-0.933376
NFYA	-11.2498	0.991272	9.08466
NFYB	-2.3667	-0.651851	2.49848
NFYC	15.7656	-2.35464	-16.7378
NKRF	-12.3406	1.22852	10.7828
NKX3-1	-12.4881	-1.09626	15.987
NOTCH2	5.17327	-0.176337	-3.82915
NPAS2	5.19519	-1.04909	-2.45168
NPAS3	1.78294	-9.21304	-0.404526
NPAT	-0.537917	-0.895001	0.808829
NR1H2	-0.00973664	0.0158194	0.435985
NR1H3	1.81996	-2.932	-1.58167
NR2C1	-0.510154	-0.107293	0.693897
NR2C2	5.04378	-4.05397	-1.99883
NR2F1	-2.58509	-2.47376	7.98122
NR2F2	5.20576	-4.2583	-1.94249
NR2F6	0.748873	-0.229398	-0.436151
NR3C1	0.595115	-7.92354	1.67629
NR3C2	17.2815	-12.9549	-8.67346
NR4A3	-6.86999	1.73998	5.05865
NR5A2	4.79909	-5.15276	-1.73532
NR6A1	-4.10921	-0.0441103	7.19628
NRF1	-3.83615	-5.24664	8.19952
OVOL1	2.43545	6.63596	-6.35001
PAX9	-13.4829	11.363	6.09889
PBX1	18.6192	-3.31034	-24.7965
PBX2	-0.0343938	-1.79528	0.0821428
PBX3	-1.55105	-1.90971	4.79145
PFDN1	-0.693232	0.557583	1.22409
PGR	9.43392	-11.077	-3.52916
PHF2	-1.20082	-0.723194	0.984137
PHTF1	-14.9532	3.84372	10.1193
PHTF2	-11.2211	1.71674	9.60427
PITX1	-10.5254	9.16736	7.10057
PKNOX1	-18.1906	3.12214	14.1448
PKNOX2	37.1247	-3.45892	-23.6238
PLAG1	-5.04955	2.85842	3.88975
PLAGL1	14.6215	-13.0033	-4.90928
PLAGL2	0.576312	-0.36518	-0.50579
PML	-16.0251	4.65472	7.94627
POU2F1	-1.30157	1.00477	0.185886
POU2F2	-6.60903	2.33725	3.18607
POU2F3	32.8389	-1.93178	-28.2698
POU3F1	11.7281	-0.913427	-9.72506
POU3F3	18.0733	-7.90623	-10.5219
POU6F1	3.78539	-15.3398	-0.457448
PPARA	6.71813	-3.98167	-5.36077
PPARD	-0.263898	13.4038	-0.76025
PPARG	8.6	-3.43348	-7.24146
PRDM1	3.85307	5.10711	-6.96361
PRDM16	0.792393	-7.31726	-0.0811417
PRDM2	5.91272	-0.243539	-4.93674
PREB	-2.15006	0.180831	1.98733
PRRX1	0.290552	-2.60314	0.594261
PRRX2	3.87037	-6.60686	-0.802141
PTTG1	-12.7784	2.45426	10.3124
PURA	6.38089	-4.91826	-2.04454
RARA	-1.95078	-0.828098	4.37689
RARB	-1.27221	-2.47094	1.99913
RARG	3.4741	0.259637	-3.35705
RB1	-8.97667	1.85724	6.95624
RBL2	-8.1234	1.34686	5.97646
REL	4.12177	0.563154	-6.18994
RELA	-2.33612	0.452558	2.53514
RELB	-6.83227	1.5359	5.61943
RERE	2.0729	-3.07965	-0.610196
REST	-0.114837	-1.66561	0.367219
REXO4	-10.4614	0.845637	8.11435
RFX1	1.50798	-1.7668	-0.259803
RFX2	2.80358	-3.69964	-0.861855
RFX3	-0.202289	-2.09045	0.863914
RFX5	-4.2622	0.870665	1.6892
RFXANK	-1.6619	0.570555	2.25298
RFXAP	-0.12824	-0.918833	0.366007
RLF	-2.23982	-0.0423831	1.99931
RNF4	-13.6359	1.12251	10.1818
RORA	31.0741	-1.34909	-23.3823
RORB	5.91772	-10.9316	-3.01084
RORC	23.6355	-4.1325	-17.194
RREB1	3.24048	1.89456	-3.75721
RUNX1	-4.06947	-0.0860591	6.98649
RUNX1T1	10.6106	-10.53	-4.45806
RUNX2	-13.1957	2.16376	11.0087
RUNX3	-4.64047	0.400827	3.06057
RXRA	3.33848	-1.61786	-2.25877
RXRB	-1.35028	-2.99944	2.21231
RXRG	13.415	-13.1072	-6.47363
SALL1	-9.05485	0.0896958	15.4326
SALL2	9.8102	-16.6864	-3.44216
SATB1	10.3944	-6.08125	-7.29451
SATB2	1.39558	-8.06868	0.639463
SCAND1	-0.913178	0.183765	1.82953
SCML1	-0.191182	-10.3983	1.87273
SCML2	-6.61119	0.45623	5.69719
SHOX2	-1.60926	-2.17313	4.65768
SIX1	0.38001	-0.331204	0.0230405
SIX2	-4.88137	-0.92856	5.64547
SIX5	-7.86265	0.255175	9.02706
SLC2A4RG	-0.432679	-1.84454	1.58672
SLC30A9	-1.71749	1.07714	1.32005
SMAD1	15.2506	-1.77335	-20.7267
SMAD2	1.00416	-1.80849	-0.709565
SMAD4	0.0815503	-1.31839	0.333229
SMAD5	3.32267	-2.87739	-1.39247
SMAD6	2.0492	-4.57204	-0.503236
SMAD7	-13.1845	0.424512	12.6759
SMAD9	9.95593	-14.7676	-4.01293
SMARCA4	1.44036	-1.08993	-0.653275
SNAI1	-3.95175	-0.0670192	6.12979
SNAI2	-16.5567	4.26421	17.0624
SNAPC2	-1.62714	0.0272234	3.09688
SNAPC4	-1.51343	-0.453889	1.91851
SNAPC5	0.97786	-0.320518	-1.14722
SOX10	28.6685	-6.26529	-15.9282
SOX12	-2.37484	-0.217155	4.55185
SOX13	0.678754	-8.10442	0.623733
SOX15	-3.5565	5.77075	2.47903
SOX17	7.50526	-3.59595	-3.98222
SOX18	0.733745	-0.308079	-0.346865
SOX21	28.0649	-1.02754	-24.758
SOX4	-7.39614	0.849766	9.28973
SOX5	7.2945	-0.0255205	-5.36455
SOX9	0.0510299	-1.38348	0.261449
SP1	2.07872	-4.24255	-0.494145
SP140	-5.85239	2.75567	2.35925
SP2	-0.40225	-0.243562	1.05623
SP3	-0.745041	-1.01786	1.0723
SP4	3.24493	-14.6821	-0.449002
SPI1	-3.94715	0.796342	2.12982
SPIB	-4.40183	3.34762	1.74768
SREBF1	3.73004	-1.86902	-3.38509
SREBF2	10.5085	0.189526	-12.2537
SRF	-2.81741	2.10765	2.57721
ST18	-2.61979	1.29265	1.62335
STAT1	-12.7044	4.30694	5.55978
STAT2	-9.3681	1.49002	5.29822
STAT3	0.0229489	14.4809	-2.99208
STAT4	-12.4547	4.6467	5.57756
STAT5A	-0.305948	-0.434766	0.0475611
STAT5B	8.06008	-5.7032	-4.00899
STAT6	-2.99978	-0.956049	2.67923
SUPT4H1	-2.27869	6.13942	1.0095
SUPT6H	0.550707	0.135163	0.000708478
TAF1B	-6.67516	1.59227	5.59354
TAF5L	-7.51796	0.342141	5.88998
TAL1	8.57198	-4.95975	-5.23857
TARDBP	-5.52369	0.315927	5.27686
TBX19	1.39748	-1.41137	-0.572076
TBX2	-3.50103	0.219222	5.44581
TBX21	-6.97428	2.57294	2.44128
TBX3	6.10562	-10.1726	-1.95585
TBX5	2.62286	-1.33126	-1.01281
TCEAL1	0.604778	-8.63476	0.278272
TCF12	0.632476	0.594227	-0.845789
TCF25	1.66027	0.127139	-1.73159
TCF3	-2.95125	0.820391	2.95315
TCF4	7.80022	-7.2975	-3.33128
TCF7	0.407279	-0.561521	-0.257778
TCF7L2	2.25157	-3.48015	-0.37951
TCFL5	1.20105	-3.8886	0.263102
TEAD1	-0.946806	0.0672067	1.91091
TEAD3	5.96625	-0.0667102	-5.79626
TEAD4	-0.888334	0.134192	1.12549
TFAM	-3.18189	0.0899949	3.72897
TFAP2A	0.922269	1.05822	-2.12021
TFAP2B	39.5766	-6.05466	-22.3396
TFAP2C	19.4264	-1.84185	-21.0087
TFAP4	-7.20264	-1.40103	10.5019
TFCP2	-3.03014	1.61827	0.911616
TFDP1	-3.90004	-1.12215	5.53685
TFDP2	1.21583	-2.58783	-0.63605
TFE3	-6.53603	1.14838	7.4825
TFEC	-6.90616	1.21069	4.03031
TGIF2	6.7306	-0.027612	-7.65878
THRA	0.628378	-4.84631	0.57605
THRB	39.0565	-2.35854	-28.1269
TP53	-0.473868	-1.00678	1.88051
TP63	-0.452496	2.73285	0.335697
TP73	0.352099	-0.221509	0.0444614
TRERF1	-2.31344	0.307523	3.26597
TRIM22	-6.65718	2.51069	2.93821
TRIM25	3.10394	5.35101	-6.57957
TRIM28	-1.22217	-0.0256587	2.00231
TRIM29	6.00663	1.68054	-8.2781
TRPS1	16.5924	-9.59544	-8.79901
TSC22D1	-2.20277	-1.89062	2.77096
TSC22D2	-12.7446	3.38381	10.2113
TSC22D3	2.90101	-6.26295	-0.447198
TSC22D4	-0.116929	0.0336987	0.468049
TULP4	16.1407	-2.2709	-11.6609
TWIST1	3.25834	-6.4567	-0.420056
UBN1	-5.24188	-0.236774	5.71137
UBP1	3.39741	-0.540472	-2.297
USF2	-0.0969969	-0.70892	0.628932
VAV1	-5.97159	2.51959	2.15509
VDR	0.500382	5.36923	-1.75313
VENTX	0.231673	-2.74997	0.370519
VEZF1	-5.49151	-2.84463	9.71193
VPS72	-2.40417	1.05946	2.0621
XBP1	-4.22019	2.12296	1.33324
YBX1	-8.46252	1.23599	8.57057
YEATS4	-7.43543	1.07247	6.25724
YWHAE	-11.2005	4.50984	8.89405
YWHAZ	-6.31127	7.22079	3.2377
YY1	-5.64331	-0.0576694	5.10017
ZBTB17	-5.32145	1.91307	5.16414
ZBTB22	2.02046	-3.21589	-0.76927
ZBTB25	-0.0999225	-0.782016	0.192824
ZBTB38	-0.697409	-5.47225	2.52279
ZBTB43	3.45752	0.092836	-4.50611
ZBTB6	-2.5761	0.118849	2.33588
ZBTB7A	4.30608	0.550892	-3.70536
ZBTB7B	14.0136	-0.336601	-14.0224
ZFHX4	0.177316	-3.53948	0.583243
ZFX	-0.247276	0.2238	-0.030109
ZFY	-0.52865	0.855581	0.170105
ZHX2	1.91087	-6.35056	-0.608095
ZHX3	25.2559	-0.643458	-20.6616
ZIC1	-4.12221	-0.375491	3.56983
ZKSCAN1	11.2475	-4.20985	-8.10069
ZMYM2	0.390128	-1.07658	-0.145803
ZMYM3	2.90143	-12.656	-0.954794
ZMYM4	-3.00704	-0.347251	3.0171
ZNF10	1.45801	-3.18285	-0.56217
ZNF117	3.52946	-1.61347	-3.63182
ZNF12	0.287056	-2.78808	-0.0613252
ZNF131	-5.23554	-0.345217	6.93991
ZNF135	17.7391	-9.5616	-7.4989
ZNF136	-0.280776	-0.0227429	0.07053
ZNF141	0.814996	-2.02358	-0.183328
ZNF142	-0.49236	-0.73023	1.4245
ZNF143	10.4903	-3.61327	-9.56041
ZNF146	1.03429	0.149231	-2.00728
ZNF148	-2.19211	-0.683359	3.03917
ZNF154	0.748532	-4.08013	-0.074626
ZNF16	6.31315	-0.54011	-7.80729
ZNF160	6.18731	-0.10013	-6.6538
ZNF174	8.41593	-15.4839	-1.66942
ZNF175	-0.17869	0.222262	0.572125
ZNF184	1.8	-3.73245	-1.16011
ZNF185	0.539809	9.29688	-2.98297
ZNF189	-0.415725	-1.9227	0.170259
ZNF195	-1.45188	-0.515373	2.94877
ZNF197	4.14564	-4.0769	-2.37516
ZNF202	0.251045	-0.0587371	-0.156151
ZNF205	-0.601522	0.0566242	0.990719
ZNF207	0.113515	6.53389	-1.97461
ZNF212	-0.746614	2.12195	0.288665
ZNF217	17.3202	-4.16775	-14.4104
ZNF219	1.2347	0.296967	-0.815706
ZNF22	2.41763	1.05669	-2.01756
ZNF224	-0.814543	-1.40532	2.32529
ZNF226	1.32084	-2.50732	-0.488143
ZNF227	-11.3097	24.3586	3.05874
ZNF230	0.0369019	-2.37284	0.903507
ZNF235	2.9076	0.382119	-3.50528
ZNF236	0.445777	-2.16262	-0.152872
ZNF239	-1.49906	-0.868863	1.75217
ZNF24	-0.15378	-0.773555	0.178867
ZNF248	-2.9758	0.0282743	2.6533
ZNF253	0.0608103	-1.20737	-0.0618707
ZNF26	0.645028	-0.962215	-0.218769
ZNF263	-1.45987	-0.115482	1.5421
ZNF267	-13.972	4.94569	8.68846
ZNF268	-1.5109	0.0897919	1.07016
ZNF273	-0.27346	-0.389287	0.760851
ZNF277	1.00144	-0.13828	-0.618416
ZNF281	10.114	-1.31819	-8.31909
ZNF282	-8.05074	2.71106	7.42876
ZNF287	16.2104	-6.69605	-6.37169
ZNF292	0.0580366	-1.31482	0.243105
ZNF3	-1.22034	12.994	-0.525158
ZNF302	-0.0714864	-2.61477	0.3124
ZNF318	-10.5135	-1.04948	13.4552
ZNF32	0.28614	-0.666029	-0.800437
ZNF324	1.10277	-1.39394	0.0539459
ZNF329	-1.73575	4.07601	0.613323
ZNF334	0.887965	0.352226	-0.921217
ZNF335	0.368688	-1.03078	-0.201826
ZNF337	0.0599021	-0.341979	-0.0521743
ZNF33B	-0.562139	-1.18282	0.645335
ZNF34	-5.40178	26.3724	0.645066
ZNF343	0.603104	-5.30764	-0.186186
ZNF345	-5.29112	-0.355374	6.80819
ZNF35	1.11903	8.41237	-3.79121
ZNF350	2.23215	-3.07559	-1.37216
ZNF354A	-0.441916	-0.523821	0.719285
ZNF358	0.145372	-4.91375	1.05197
ZNF365	-12.1636	9.81483	9.4781
ZNF384	0.28746	-3.27844	0.0359526
ZNF395	-0.0331265	-0.333445	0.553308
ZNF407	0.793498	-0.214506	-0.43909
ZNF408	-2.06392	1.68246	2.2162
ZNF410	0.625783	-0.30353	-0.228413
ZNF423	8.67938	-9.37191	-3.24336
ZNF426	-3.7733	22.66	0.312917
ZNF43	9.88649	-5.04739	-7.69856
ZNF430	11.4525	-0.253086	-14.3182
ZNF44	1.26325	-2.39974	-0.709164
ZNF440	5.2948	-1.04046	-4.68801
ZNF443	-2.12128	1.43158	1.32357
ZNF444	-0.15502	-1.54111	1.25956
ZNF446	2.0013	-5.23635	-0.316584
ZNF451	-3.17262	0.147843	3.26386
ZNF460	0.94554	-0.212051	-1.0406
ZNF467	16.3229	-3.12508	-10.1095
ZNF468	-2.37523	0.263683	1.67346
ZNF471	26.818	-8.65801	-14.5241
ZNF480	-3.12024	0.871633	2.1144
ZNF484	-9.98192	1.07772	7.26836
ZNF493	1.67948	-3.09835	-1.07594
ZNF500	0.148338	-2.45019	0.547646
ZNF507	1.93081	-21.0497	0.0687456
ZNF510	2.255	-4.69139	-1.80173
ZNF516	2.67844	-1.56034	-2.17598
ZNF529	0.792096	-1.81276	-0.299755
ZNF532	2.03091	-0.528195	-2.55735
ZNF552	-0.0903905	9.92978	-2.93449
ZNF562	-12.1039	13.0775	4.76721
ZNF573	4.25232	-3.04436	-2.54192
ZNF574	0.159223	-0.35125	0.286593
ZNF576	-1.60692	0.815962	2.26522
ZNF580	5.08267	-0.68685	-4.46536
ZNF586	0.0157743	0.0443892	0.0249176
ZNF587	0.426038	-0.205345	-0.115618
ZNF589	17.3524	0.144523	-21.9617
ZNF592	4.16277	0.0108974	-6.45005
ZNF593	-10.5023	3.29612	9.42904
ZNF606	-0.0999553	-0.524358	0.193752
ZNF611	-1.11619	-0.142155	1.13982
ZNF623	-4.7001	0.0463998	2.45806
ZNF629	0.17484	-0.672233	0.133435
ZNF638	-0.245506	-1.41934	0.547524
ZNF646	1.24744	-0.179345	-0.970576
ZNF652	3.47697	-0.324359	-5.59366
ZNF654	1.2113	-0.605076	-1.05677
ZNF665	3.25413	-6.20468	-1.42727
ZNF667	15.9572	-9.91017	-7.15277
ZNF668	-3.36522	3.28549	2.41138
ZNF671	1.04779	-1.49815	-1.39952
ZNF672	-1.92815	0.702415	1.15949
ZNF682	17.4648	-6.47201	-12.162
ZNF688	1.13001	0.525959	-3.04097
ZNF692	-0.459633	-0.948462	0.592049
ZNF696	-0.897155	-1.26749	1.4056
ZNF706	1.24326	-0.487663	-1.36593
ZNF710	-0.208127	5.8656	-0.554629
ZNF711	-2.86512	0.935954	1.55171
ZNF74	-1.27944	-0.970373	1.918
ZNF750	16.2039	0.545857	-21.2947
ZNF81	-0.0349301	0.980136	-0.658387
ZNF83	-2.37894	1.5138	2.22483
ZNF84	-4.76784	10.2566	1.39646
ZNF91	7.63207	-2.33876	-7.24625
ZNF93	0.236579	5.33973	-0.998829

## Sheet: TINCR_Siganture
GeneID	AffyID	Log2_Fold.Change
EPCAM	201839_s_at	1.94813
CTH	217127_at	1.80717
FAM195A	1553715_s_at	1.40019
FAM195A	225861_at	1.32377
C12orf24	204521_at	1.25859
ADORA2B	205891_at	1.1958
FAM169A	213954_at	1.12126
PITX1	208502_s_at	1.27038
KLHL23	213610_s_at	1.04206
GPX2	202831_at	1.52534
KRT19	201650_at	2.5509
COTL1	224583_at	1.22233
TM7SF3	226478_at	1.06759
CELF2	202157_s_at	1.05202
DEPDC7	228293_at	1.20011
MME	203434_s_at	1.02017
ASNS	205047_s_at	1.47107
AGPAT9	224480_s_at	1.82087
ERAP2	227462_at	1.15522
PITX1	209587_at	1.0946
SAMD5	228653_at	1.08521
PHACTR3	227949_at	1.20768
FST	226847_at	1.29315
PM20D2	225421_at	1.03577
GOLSYN	218692_at	1.10764
KITLG	226534_at	1.18721
CBS	212816_s_at	1.5251
ENTPD3	206191_at	1.01008
HS6ST2	230030_at	1.2786
HS6ST2	1552767_a_at	1.12649
ADAMTS1	222162_s_at	1.34585
DNAJB4	203810_at	1.18547
FST	207345_at	1.47187
IKBIP	236249_at	1.15052
VGLL3	227399_at	1.10648
FST	204948_s_at	1.19233
TAF1A	206613_s_at	1.03701
CBS	1553972_a_at	1.38737
PSAT1	223062_s_at	1.17679
GCHFR	204867_at	1.40011
NOS1	239132_at	1.28354
C4orf19	219450_at	1.15916
LOC148189	235191_at	1.0439
ASS1	207076_s_at	1.36063
SLC16A9	227506_at	1.10592
FBXL14	213145_at	1.0381
ZNF575	1557119_a_at	1.13216
NRG1	206343_s_at	1.31125
UCHL1	201387_s_at	1.00663
AGPS	225114_at	1.31795
KCTD12	212188_at	1.00282
CHAC1	219270_at	1.14683
GPR110	238689_at	1.44829
CEACAM1	209498_at	1.3028
FAM73A	235125_x_at	1.09068
KCTD12	212192_at	1.22785
TMEM64	225974_at	1.00308
CBX6	202047_s_at	1.15132
S100P	204351_at	1.10804
DNAH14	242283_at	1.06697
FAM84B	225864_at	1.06259
ANXA1	233011_at	1.31369
FBXL16	227641_at	1.48307
ANKRD6	204671_s_at	1.00806
CLMN	221042_s_at	1.72986
GCLC	202922_at	1.02858
C14orf34	1555786_s_at	1.08218
RAB7L1	218700_s_at	1.02607
PSPH	205194_at	1.18824
EDN1	218995_s_at	1.07257
PLAT	201860_s_at	1.03457
DHRS9	224009_x_at	1.05873
VGLL1	215729_s_at	1.02971
UPP1	203234_at	1.08698
KCTD4	240512_x_at	1.25419
CLDN7	202790_at	1.5097
CYP2E1	209975_at	1.02386
CELF2	202158_s_at	1.16347
SLC39A8	209267_s_at	1.14305
GLUL	217202_s_at	1.00399
TRNP1	227862_at	1.1359
DHRS9	219799_s_at	1.09094
EMP1	201324_at	1.05448
SEC24D	202375_at	1.00813
MAL	204777_s_at	2.08032
UPK1B	210064_s_at	1.17154
EMP1	201325_s_at	1.11446
GLUL	200648_s_at	1.06246
CRTAM	206914_at	1.82761
EDN1	1564630_at	1.34058
KCNQ5	244623_at	1.01735
C9orf64	235940_at	1.0506
MUC1	213693_s_at	1.31053
TSPAN1	209114_at	1.14391
SLC7A11	217678_at	1.07635
POPDC3	219926_at	1.06987
GUCY1B3	203817_at	1.24439
IGFBP7	201163_s_at	1.07471
NTM	227566_at	1.39581
C9orf150	227443_at	1.07139
CRIP1	205081_at	1.08714
TGFBI	201506_at	-2.26471
RPTN	1553454_at	-4.62709
LYNX1	1554179_s_at	-2.07615
KRT1	205900_at	-3.29516
KRT10	213287_s_at	-1.81801
DSC1	207324_s_at	-1.32498
CEACAM5	201884_at	-1.2833
KRT10	210633_x_at	-1.77362
CD36	209555_s_at	-5.11098
KRT10	207023_x_at	-1.90841
FGD2	1553906_s_at	-1.03902
KRT4	213240_s_at	-1.70517
DIO2	231240_at	-3.75303
DIO2	203700_s_at	-3.57156
RHBG	220510_at	-1.96157
LMTK3	1557103_a_at	-1.15201
RFTN1	1569787_at	-3.95021
PLBD1	218454_at	-1.2501
KRT77	237120_at	-1.66243
MAF	229327_s_at	-2.00355
MYH14	226988_s_at	-1.43524
KRT9	208188_at	-3.08739
CD36	228766_at	-4.70329
AMDHD1	229596_at	-2.05357
ELF5	220625_s_at	-3.49704
CPM	243403_x_at	-2.00603
ZNF107	243312_at	-2.02664
UPK1A	214624_at	-2.53279
FRY	204072_s_at	-2.03925
FNIP2	226460_at	-1.20193
CD36	206488_s_at	-4.62399
NFATC2	226991_at	-1.38407
MAF	206363_at	-2.04873
CRNN	220090_at	-2.69747
LOC645638	229566_at	-1.56474
KRT2	207908_at	-5.44468
SORT1	224818_at	-1.26569
SLC30A2	230084_at	-1.50559
DLX3	231778_at	-1.38585
PGLYRP4	220944_at	-1.0543
PTPN21	40524_at	-2.72404
PADI1	223739_at	-2.49434
IL1F10	224262_at	-1.41413
PCSK6	207414_s_at	-1.78464
PTPN21	205438_at	-2.6249
SIGLEC15	215856_at	-1.26109
CPM	235706_at	-2.38951
PLAC2	229385_s_at	-1.55527
METTL7A	207761_s_at	-3.05916
KRT79	1569909_at	-2.79322
LOC100129122	231062_at	-1.81761
ZBTB7C	227782_at	-2.93584
CTSD	227863_at	-2.14595
SLC46A2	223816_at	-3.7997
HIST1H4H	232035_at	-1.36572
GPRIN2	1554541_a_at	-1.26058
TGM5	207911_s_at	-2.38416
AADACL2	240420_at	-3.20044
SLC19A3	239345_at	-3.71063
GPR68	229055_at	-1.0008
TP53INP2	224836_at	-1.77527
POSTN	210809_s_at	-3.02715
FLJ22536	229280_s_at	-1.54009
CPM	235019_at	-2.39945
GADD45G	204121_at	-1.04061
FNIP2	225924_at	-1.19854
MXI1	202364_at	-1.41027
ITGAM	205786_s_at	-4.23037
GSTT2	205439_at	-2.83384
KCNE1	236407_at	-1.47892
SNTB1	226438_at	-1.9564
PTGER3	213933_at	-3.04538
DSG1	206642_at	-1.1368
ZNF662	228538_at	-1.54895
OASL	205660_at	-1.81053
PLXDC2	227276_at	-1.61121
C12orf28	1556267_at	-1.26648
FA2H	219429_at	-1.17685
LOC643008	229740_at	-1.08291
ALOX12B	207381_at	-1.25456
CREB3L2	228759_at	-1.02104
ACER1	1553929_at	-2.05841
IL22RA1	220056_at	-1.59765
SLC39A2	220413_at	-1.61591
PDZK1IP1	1553589_a_at	-2.31395
PCOTH	222277_at	-1.44762
ACSBG1	206465_at	-4.15221
RASAL1	219752_at	-1.72059
ATP2C2	214798_at	-1.34107
SEMA4D	203528_at	-1.71138
CPM	206100_at	-2.24754
CRYAB	209283_at	-1.39966
LOC100049716	228647_at	-3.20008
TNFSF10	202687_s_at	-1.25053
GNG4	205184_at	-2.16018
SORT1	212807_s_at	-1.14501
PDZK1IP1	219630_at	-2.34268
RDH12	242998_at	-1.44881
GPR1	214605_x_at	-1.38943
MX2	204994_at	-1.46452
CD55	1555950_a_at	-1.04732
RORA	226682_at	-1.34868
HYAL4	220249_at	-2.5651
LYNX1	226305_at	-1.2352
KIAA1199	212942_s_at	-1.254
OVOL1	206604_at	-1.23764
KRT80	231849_at	-1.16327
ITPKB	203723_at	-1.27138
GAS7	210872_x_at	-1.58857
FAM3D	227676_at	-2.22968
CALML3	210020_x_at	-2.65653
EEF1A2	204540_at	-1.07541
C5orf46	1554195_a_at	-2.72513
BEX2	224367_at	-1.45355
SNX21	1553961_s_at	-1.31141
SERPINB4	211906_s_at	-2.06559
ASAP3	222236_s_at	-1.25013
CASP14	231722_at	-3.841
MYH14	232977_x_at	-1.16767
FHDC1	226599_at	-1.12518
GPR137B	204137_at	-1.23473
CAMK1D	235626_at	-1.38135
NDUFA4L2	218484_at	-1.67611
CSF2RB	205159_at	-1.63234
MYH14	234290_x_at	-1.22329
C5orf4	48031_r_at	-1.71818
CALML5	220414_at	-1.30603
ETV7	224225_s_at	-2.49894
CYP4F22	244692_at	-1.28745
C10orf99	227736_at	-1.88804
GCNT3	219508_at	-1.23313
IL20RA	222829_s_at	-1.31158
CPM	241765_at	-2.28169
BLMH	202179_at	-2.57111
HSPA2	211538_s_at	-1.77335
ELOVL7	227180_at	-1.41526
ATP2C2	206043_s_at	-2.01741
CCL5	1555759_a_at	-1.528
DIO2	203699_s_at	-2.8381
ALOXE3	222383_s_at	-1.0475
CYP4B1	210096_at	-3.908
PTPN21	1320_at	-2.23496
ATP10B	214070_s_at	-2.48675
ATP7A	205197_s_at	-1.07352
IGFBP3	210095_s_at	-1.61017
SCNN1A	203453_at	-1.03761
CXCR2	207008_at	-1.48576
HSD11B1	205404_at	-2.30678
CAT	201432_at	-1.0419
FARP2	204511_at	-1.10179
ALDOC	202022_at	-1.37436
ANXA9	210085_s_at	-2.45793
FNTB	225851_at	-1.05796
SLURP1	214536_at	-3.01889
SDR16C5	238017_at	-1.25514
DGAT2	224327_s_at	-1.22713
NOD2	220066_at	-1.22447
KDM3A	212689_s_at	-1.12925
MYH14	219946_x_at	-1.08927
GSTA4	202967_at	-1.01253
C6orf15	221100_at	-2.89726
SPTLC3	227752_at	-1.07866
DLX5	213707_s_at	-1.15413
ELOVL4	219532_at	-1.19131
ARL5A	226617_at	-1.39998
FABP4	203980_at	-1.76709
MIB2	226644_at	-1.01549
SASH1	213236_at	-1.0929
C5orf4	220751_s_at	-2.1239
CAT	211922_s_at	-1.18516
DEGS2	236496_at	-1.64718
SGPP2	244780_at	-1.54213
ALDH5A1	203608_at	-2.27236
VSIG10L	238654_at	-1.04074
CAMK1D	220246_at	-1.44772
TLE3	206472_s_at	-1.001
EXPH5	214734_at	-1.23456
RUNDC3A	206196_s_at	-1.7137
TGM3	206004_at	-2.88299
SRPK1	202199_s_at	-1.10885
ARL5A	218150_at	-1.24562
TUG1	212337_at	-1.12906
SLC26A9	242271_at	-1.68682
FLVCR2	219316_s_at	-1.29074
MAMDC2	228885_at	-1.01805
EPHA4	227449_at	-1.35055
PGLYRP3	1553059_at	-1.42402
KCTD11	235857_at	-1.1632
NEAT1	214657_s_at	-1.41546
MAP4K5	203553_s_at	-1.01328
KIAA0513	204546_at	-1.37176
C1orf96	225904_at	-1.23463
DIO2	210819_x_at	-1.2502
MFAP3L	210492_at	-1.53044
CCDC90A	227451_s_at	-1.06513
PRICKLE1	226065_at	-1.08103
PYDC1	243722_at	-3.3202
MAF	209348_s_at	-1.47098
PRSS23	226279_at	-1.20567
SASH1	41644_at	-1.01632
NYNRIN	220911_s_at	-1.04315
NFE2L3	236471_at	-1.57192
PRICKLE1	226069_at	-1.03034
AMACR	209426_s_at	-1.36616
MFAP3L	210843_s_at	-1.22151
ANXA9	211712_s_at	-1.93428
NFE2L3	204702_s_at	-1.87897
BLNK	207655_s_at	-1.20462
SCPEP1	218217_at	-1.13444
MAP1LC3A	227219_x_at	-1.47927
CSNK2A2	203575_at	-1.44025
TSHZ2	235616_at	-1.10358
MFAP3L	205442_at	-1.52908
SLC45A4	225597_at	-2.38465
ITPR1	203710_at	-1.30803
FLG	215704_at	-1.08182
FLG2	1569410_at	-1.31106
TM7SF2	210130_s_at	-1.22309
MUC15	227241_at	-1.65916
LY6G6C	207114_at	-1.50139
BCO2	232449_at	-1.25198
LOC100132815	227234_at	-1.38113
CXCL14	222484_s_at	-1.05198
GCNT1	205505_at	-2.10981
ASAP3	219103_at	-1.43051
NLRX1	1553695_a_at	-1.29407
FAM43A	227410_at	-1.29523
PSAPL1	1564333_a_at	-2.50879
GAS7	202192_s_at	-1.65698
AMACR	209425_at	-1.5793
LOC283404	1558195_at	-1.19494
VIPR1	205019_s_at	-1.23638
SPRR4	1552620_at	-1.4966
AKD1	1564002_a_at	-1.13417
ID4	209291_at	-1.67766
RORA	235567_at	-1.31679
DOCK9	215237_at	-1.70994
GAS7	207704_s_at	-1.51854
ABHD12	228124_at	-1.11121
SLC23A1	223732_at	-2.56941
C17orf67	236863_at	-1.19701
PTPRO	211600_at	-1.15766
MMP9	203936_s_at	-1.5914
WDR62	215218_s_at	-1.04637
DGAT2	226064_s_at	-1.2231
PSORS1C1	220362_at	-1.08851
ETFDH	33494_at	-1.31114
EPHA4	229374_at	-1.33241
CYP26B1	219825_at	-1.98966
GAS7	202191_s_at	-1.68547
PRSS27	232074_at	-1.30101
ALOXE3	207708_at	-1.0393
ST3GAL6	210942_s_at	-1.07855
GGT6	236225_at	-1.03929
SCNN1B	205464_at	-1.15046
CGN	223232_s_at	-1.04115
NCOA1	209106_at	-1.11619
NEAT1	224566_at	-1.4721
ZNF91	206059_at	-1.50359
STARD5	213820_s_at	-1.07348
SH3RF2	243582_at	-1.18685
CARD14	220598_at	-1.05487
GCNT1	239761_at	-2.25143
MGLL	225102_at	-1.06461
SH3BGRL2	225354_s_at	-1.33129
EPHA4	228948_at	-1.35974
PCSK5	205560_at	-1.22981
MAP1LC3A	224378_x_at	-1.4516
BCL6	203140_at	-1.03806
DUSP2	204794_at	-1.4448
DIO2	211215_x_at	-1.71368
ASPHD2	227014_at	-1.00678
CIDEA	221295_at	-1.13057
MUC15	227238_at	-1.38653
KRT78	1553213_a_at	-1.65453
ETFDH	205530_at	-1.30534
GAS7	211067_s_at	-1.68486
C3orf57	238702_at	-1.44994
FNTB	1773_at	-1.01236
CTSA	200661_at	-1.10607
RARRES1	206392_s_at	-1.55822
DBP	209782_s_at	-1.26951
C5orf13	201310_s_at	-1.19358
ABCG4	207593_at	-1.34223
[truncated: 122 more rows]

## Sheet: STAU1_signature
GeneID	AffyID	Log2_Fold.Change
[truncated: 471 more rows]
