# Supplementary material for: Driver gene combinations dictate cutaneous squamous cell carcinoma disease continuum progression
Source: Nat Commun. 2023 Aug 25;14:5211. doi: 10.1038/s41467-023-40822-9 (PMC10457401; doi:10.1038/s41467-023-40822-9)
Supplement: Supplementary file 13 — Supplementary Data File 10 [file 41467_2023_40822_MOESM13_ESM.xlsx]

## Sheet: xCELL_Results
	WW00179a	WW00180a	WW00181a	WW00182a	WW00183a	WW00184a	WW00184b	WW00185a	WW00186a	WW00186b	WW00187a	WW00187b	WW00188a	WW00188b	WW00189a	WW00190a	WW00191a	WW00192a	WW00192b	WW00193a	WW00193b	WW00194a	WW00195a	WW00196a	WW00197a	WW00197b	WW00198a	WW00198b	WW00199a	WW00200a	WW00201a	WW00202a	WW00203a	WW00203b	WW00204a	WW00205a	WW00205b	WW00206a	WW00206b	WW00207a	WW00207b	WW00207c	WW00207d	WW00208a	WW00209a	WW00210a	WW00211a	WW00212a	WW00213a
aDC	0.0876086	0.170325	0.18784	0.0586169	0.180716	0.156972	0.161402	0.0735033	0.179893	0.166423	0.194927	0.127717	0.124752	0.107624	0.000626063	0.133785	0.0438348	0.219972	0.0547071	0.128738	0.0389027	0.157671	0.179731	0.176647	0.228578	0.116135	0.214703	0.0344392	0.118892	0.146823	0.0786991	0.121424	0.149651	0.0705571	0.122205	0.131089	0.0317532	0.0395766	0.038235	0.0287949	0	0.0259706	0.0733464	0.163257	0.0476883	0.128811	0.129002	0.103166	0.0746553
Adipocytes	0.0173017	0.0113039	0	0.0442067	1.45741e-18	0	0.161998	2.83031e-21	3.86417e-18	0.0943087	0.0117868	0.0652394	0	0.186926	0.0450698	0	0.0501691	0	0.107778	0.0398251	0.20853	0.030575	0.0066077	0	0	0.110353	0	0.172912	0.0134413	0.07832	0.0138816	0.0227797	6.94713e-19	0.291027	0	0.247383	0.243276	0.0498064	0.112526	0.0273024	0.102712	0.0750957	0.0732096	0.00692374	0.0559161	0.0428448	2.30895e-19	0.00243928	0.00278761
Astrocytes	0	0.0180932	2.15518e-18	0	0	0.0605412	0.135157	1.55987e-18	0.0188292	0.00624701	0.0449605	0.0620179	0	0.0938905	0.0517735	1.30145e-17	0.080107	0.00215499	0.0800084	0.0349433	0.0450912	0.0686656	0.0876909	0.0367812	0.0315513	0.0339424	0.0329532	0.0635043	1.10493e-18	0.0595413	0.0204289	0.00142149	0.0439914	0.0174918	0.0652882	0.0369875	0.0875842	4.79102e-19	0.0491435	0.00464296	0.0664725	0	0.0929013	0.105857	0.00491496	0.0429336	0	0.0105657	0
B-cells	0.0979303	0.037065	0.0804907	2.0634e-17	0.0502404	0.11151	0.0364869	0.0538883	0.0588565	0.00813678	0.0818621	0.0802281	0.0485179	2.24053e-20	0	0.0697375	0.0268329	0.10372	0.00513491	0.0517307	0	0.0546874	0.0540214	0.0544872	0.109086	7.58515e-19	0.106496	1.9256e-19	0.0870288	0.0505613	0.0556848	7.22936e-19	0.085419	5.43258e-18	0.0846096	0	0.00207772	1.87091e-18	0	0	1.03336e-17	0.0136925	0.0577391	0.116758	0.0278078	0.0620985	0.0830918	0.0749602	0.0271521
Basophils	0.00962907	0.223791	0	0.673354	0.0412683	0.0449538	0.0737992	0.0354796	0	0.263674	0.0587493	0	0.0360728	0.196146	0.681776	0.0324953	0.0888367	1.17165e-18	0.280079	0.0127737	0.713442	0	0.201711	0.28686	0.0197366	0.395323	0	1.31569e-18	0	4.74268e-18	0.0390738	0.35731	0.0455628	0.733815	0.0191461	0.508304	0.0106085	0.134975	0.334978	0.308671	0.754971	1.20028e-18	1.21504e-19	3.27851e-17	8.25491e-18	0.0161327	0.0177218	0.123672	0.0606628
CD4+ memory T-cells	0.106141	0.175882	0.0769324	0.0533963	0.13303	0.177642	0.109632	0.0900754	0.101615	0.0813548	0.113497	0.0503342	0.138833	0.0548698	0.0903573	0.147506	0.120678	0.124254	0.0722117	0.113365	0.0480738	0.0298283	0.133226	0.190927	0.227434	0.0511699	0.137322	0.00550455	0.110129	0.113552	0.154303	0.121592	0.213329	0.0882981	0.162157	0.0897401	0.0669064	0.0640297	0.104823	0.00146472	0.061995	0.0690373	0.0667575	0.119169	0.135884	0.149275	0.123938	0.256788	0.131769
CD4+ naive T-cells	4.91062e-20	0.0405617	0.00804618	0.0155313	0.0167125	0	0.00293805	0	0	0.0570915	0.0851163	0.0691691	0.00132122	0.0314015	0.0586022	1.50631e-18	0.0317968	0.0396813	0.0289664	0	0.023903	0.013223	0.0923182	0	2.62421e-18	0.0367715	0.0381939	0	0	0.00108524	4.92865e-18	0.00933633	0	0.0281897	2.57708e-18	0.0241069	0	0.00665045	0.0148718	0.0486291	0.0732027	0	0.0456388	0.0447442	0	1.11185e-19	6.41282e-18	0	0
CD4+ T-cells	0.0110718	0.0523919	0.0200114	0	0.0528859	0.0566252	1.86413e-18	2.91012e-19	0	0.0424981	0.0605134	0.00487615	0.0275946	0.0131598	0.050549	0.0335807	0.0430037	0.0482573	0.0190169	0.00531322	0.00509167	0.0149515	0.0932817	0.00992394	0.104096	0.0180244	0.0950067	0	0.0410772	0.00968665	0	0.0311216	0.0293012	0.00892642	0.0324215	0.00739901	0	0.019751	0.029871	0	0.0525468	0.0169299	0.0296694	0.0486114	0.00121296	0.0264702	3.99562e-19	0.0514058	0.0290514
CD4+ Tcm	0.00944176	0	0.0054923	0.0106249	0	0	0	6.02506e-18	0	0.0289507	2.54599e-18	0	0.00319895	0.0476381	0.0715811	7.31114e-19	0.0169095	1.00311e-18	0.0400152	0	0.0655009	0.0406939	0	1.6015e-19	0.000571935	0.0608751	0.0486733	0.099555	0.00256561	1.04541e-18	0	0	2.01153e-17	0.039976	0.079532	0.0190256	0.0538987	0.0345047	0.0567238	0.00367525	0.0645292	0.0210804	0.0456997	4.23167e-18	1.51406e-18	1.05578e-18	1.26549e-17	0	0
CD4+ Tem	0.00685729	0.0132055	0.00726924	0.0406759	0.0305314	0.0296563	0.0302579	0.021882	5.11223e-19	0.0298243	0.0715147	0.0434461	0.00614134	0.0258694	0.0137104	7.43732e-18	0	0.0778372	0.0504731	0.0190441	0.0224842	0.0395072	0.0381905	1.06026e-19	0.0438193	0.0452804	0.0650706	0.0148628	0.0418268	0.0582343	0	0.0165919	4.17156e-18	0.0411966	0.00147894	0.0171697	0.0126021	0.0111795	0.0225488	0.0141801	0.0173924	0	0.0189034	0.0252988	0	0	3.47803e-18	4.84254e-18	0.0134301
CD8+ naive T-cells	0.0748036	0.0102577	0.00957298	0.0676871	0	0.0455107	0.0934758	0.0689706	0.0257748	0.0973026	0	0.0559021	0.0525554	0.115728	0.157074	8.31891e-20	0.143292	0.0433945	0.106363	0.0121659	0.107718	0.0167225	0	0.0473865	0.00470903	0.0844362	0.00833436	0.12212	0.0555431	0.0523569	0.0113361	0.0708956	0.0311181	0.0674314	0.105324	0.0938365	0.166351	0.0426729	0.105307	0.0806732	0.158499	0.0447788	0.102197	0.0331966	0.0862783	0.0890016	0.0789674	0.105761	0.0295659
CD8+ T-cells	0.0235826	0.044915	0.0767225	0.0696263	0.0141742	0.000149748	0.0306759	0.0267455	0.0197999	0.0471925	0.0482648	0.0548135	0.0382114	0.0490393	0.0883942	0.00895511	0.0700734	0.0189679	0.0623565	0.0332204	0.0633712	0.0165481	0.0624452	0.0967699	0	0.0534848	0.0429056	0.0421059	0.0597529	0.0282265	0.0184138	0.0364481	0	0.0647142	5.11973e-20	0.077125	0.060758	0.0537613	0.0621244	0.0483473	0.084845	0.0663918	0.0655897	4.92168e-18	0.0115084	0.0292053	0	0	0.0411307
CD8+ Tcm	0.00395801	0.00785412	0.0317411	0.00210701	0.0529741	0.0633067	1.77164e-18	0.0217674	0.0312784	0	0.0226028	0.0199086	0	3.00373e-20	4.1073e-20	0.0603019	2.42142e-18	0	0.00469428	0.0237064	0	0.00872463	0.0328579	0.0143872	0.0241922	0	0.0493161	8.99837e-19	0.0294433	0.0075518	0	0.0152022	0.0597309	0	0	0	0	0.0128763	0	0.00497106	1.18095e-18	0.0253766	1.50368e-20	0.0028471	0.00895167	4.28022e-19	1.83615e-17	0.0129878	4.28136e-18
CD8+ Tem	0.0114583	0.0655975	0.076222	0.0119742	0.0642185	0.0521097	0	0	0	0.00562879	0.0478802	0	0.0259567	5.425e-18	4.94317e-18	0.0329624	0.0096181	0.0109177	2.27041e-20	0.0354401	0	0.0102257	0.069438	0.0485154	0.082922	2.66497e-18	0.0403564	0	0.0132199	6.05194e-19	0	0.00132969	0.023976	0	2.27012e-17	2.67153e-18	0	6.37907e-19	9.74059e-19	0	4.47765e-19	1.04809e-18	0	0.0382972	6.25539e-19	1.26892e-18	2.07151e-19	1.184e-19	0
cDC	5.15763e-19	0.0227036	0.0508499	0	0.00367322	0	0.0586517	2.44457e-18	2.35565e-18	0.0579587	0.0923284	0.0859136	0.0275689	0.0586376	0	0	0	0.0832519	0.0212674	0.0132668	0	0.111684	0.0406357	0	0.0159628	0.0207914	0.144595	5.30352e-19	0.00117024	0.0624985	1.41007e-18	4.71993e-19	7.75178e-18	0	0.018142	0.0275718	0.00768735	6.70278e-18	0	2.14332e-17	0	7.48791e-19	0.0946141	0.0463194	0.00792508	0.0402365	0.0272879	0.0153809	2.27651e-18
Chondrocytes	0	0.038114	0	0.22934	0	7.10686e-19	0.110681	4.93689e-18	0	0.206269	0.100729	0.283173	1.39984e-17	0.178098	0.225907	1.31369e-17	0.0142191	0.0524859	0.188229	0.0229551	0.0877898	0	0.0631618	0.136491	0	0.156895	0	0.146334	0.0438129	0.0380376	0	0	0.0131346	0.21195	2.06641e-17	0.194627	0.135475	0.174187	0.153161	0.237809	0.123221	1.04608e-18	0.11194	9.66895e-18	0	6.46968e-18	0	6.14922e-18	0
Class-switched memory B-cells	0.0342609	0.0323566	0.092747	0	0	0	0.100138	0	0	0.0911025	0.0745182	0.146287	4.23456e-18	0.0638171	1.1621e-17	8.20806e-19	4.09531e-19	0.0417784	0.0371018	0.0157693	0	0.138052	0.0724139	6.90543e-18	0.00878171	0.054142	0.0850077	0.0826601	0	0.0291821	0.0152559	2.00229e-18	3.58226e-19	7.44202e-18	0.0476012	3.58299e-17	0.0124663	0	7.03806e-18	5.12371e-19	1.35583e-19	0	0.138722	0.121444	0.000245224	0.0244587	0	0	0
CLP	0.0807647	0.0437898	0.114009	0.0746826	0.0492331	0.0732077	0.0775061	0.0965953	0.098414	0.0616889	0.0115409	0.0037367	0.0880691	0.0310011	0.0960257	0.116197	0.134725	0.0930122	0.0423437	0.0763567	0.059934	0.0393742	0.0484881	0.0760201	0.0866675	0.0763946	0.0599294	0.0436901	0.0760792	0.0700617	0.102731	0.0868383	0.136045	0.0573456	0.0754689	0.0355291	0.0678169	0.0413335	0.0658264	0.0509569	0.0742505	0.0628989	0.0639518	0.0219474	0.124622	0.0958813	0.0950271	0.155996	0.109377
CMP	0.0739268	0.0720726	0.0482714	0.0661311	0	8.02919e-18	0.144881	0.0303856	0.0446658	0.0519081	0.131507	0.197054	0.123962	0.121484	0.0696706	0.0644568	0.0143085	0.20847	0.121274	0.0590089	0.0823998	0.0666288	0.0265784	0.0655568	0	0.0147728	0.088396	0.0311998	0.0588712	0.104634	0.0745931	0.0170804	0.0391656	0.0640496	0.0283784	0.0520045	0.0740497	0.104586	0.0722623	0.0746935	0.0936412	0.0683873	0.105514	0.0106265	0.00949053	0.110498	0.0611027	5.05082e-19	0.0459413
DC	0.0388358	0.102349	0.113959	3.90722e-20	0.0778112	0.0294002	0.122709	0.0172367	0.0834736	0.101271	0.162746	0.115936	0.0875982	0.102896	3.60067e-18	0.0722649	8.35726e-21	0.152478	0.0587269	0.058994	0.000163526	0.13386	0.123567	0.0954189	0.0980626	0.0673033	0.1857	0.0149846	0.0626752	0.0940283	0.0234151	0.0396741	0.0421406	0.017717	0.0568055	0.0857988	0.0307964	0.0125019	0.0193272	1.02108e-19	0	1.75383e-18	0.107756	0.125163	0.0214489	0.07017	0.053417	0.0379268	0.0304988
Endothelial cells	0.0584107	0.12766	0.016426	0.139284	0.0265263	0.0631484	0.0727224	0.0938221	0.00378745	0.0530633	0.0868031	0.0580959	0.0618199	0.0364988	0.0525284	4.6117e-20	0.0215718	0.0436456	0.00553256	0.0927006	0.0194825	2.44587e-18	0.0217757	0.0455231	0.0558918	0.080205	3.71354e-19	8.61124e-18	0.105098	0.0854487	0.110741	0.0283053	0.0777085	0.0548663	0.0886048	0.0694458	0.00523711	0.0811528	0.028778	0.135443	1.16649e-19	0.0499291	0	0.112539	0.142975	0.0638563	0.103615	0.0944469	0.0471535
Eosinophils	0	0.000302646	0.0803113	4.06058e-18	0.210844	0.0146999	0.0832607	0.0262569	0.107692	0.0625583	0.0527574	0.0328715	0.0109674	0.137305	3.61145e-17	0.038542	0.108515	0.0434899	0.0806343	0.0166299	1.95118e-17	0.144696	0.0940717	5.69169e-18	1.59424e-19	0.0840769	0.135522	0.257276	0.0224475	0.0617151	0	0.0569412	0	1.21273e-17	0.0872578	4.3796e-18	0.119373	0.147869	0.0332391	0.0967324	4.9531e-18	0.154914	0.159863	0.0313846	0.112314	4.85314e-19	0	0	0.0881165
Epithelial cells	0.245072	0.199378	0.24166	0.237024	0.241999	0.217862	0.204758	0.25827	0.28608	0.189119	0.194716	0.21662	0.262447	0.205873	0.224004	0.296333	0.230549	0.239292	0.243276	0.265566	0.252632	0.259594	0.192156	0.235756	0.13364	0.223043	0.221354	0.241278	0.257201	0.253873	0.250621	0.286755	0.236952	0.224019	0.225513	0.189058	0.241788	0.274736	0.267144	0.228176	0.225561	0.270117	0.223666	0	0.313321	0.239736	0.0724222	0.200719	0.271553
Erythrocytes	0	0	0	1.61504e-17	0.0136601	0.0654125	0	0.0627753	0.00104366	0	0	0	0.0515767	1.60095e-18	0	0.0110908	0.0570087	0	0.0289291	0	1.66591e-17	0	0	6.58828e-18	0.0444016	0	0	0.0291108	1.58932e-18	1.57518e-18	0.0408611	4.97046e-19	0.0818254	0	0	0	0.0512567	0	0.0157306	1.16436e-17	1.90986e-18	0.00792769	9.33947e-19	0.0205371	0.0461639	0.0359056	0.0556868	0.11014	0.0314685
Fibroblasts	0.0674654	0.0871393	0.00184411	0.0243305	2.26402e-17	7.17307e-18	0.0388995	0	0	0.127714	0.0959016	0.180292	0	0.129581	0.0909308	0	0	0	0.144323	3.87424e-19	0.13936	2.18433e-17	2.66199e-19	0.0810693	1.52329e-17	0.129607	0	7.52546e-19	4.12629e-18	0	2.55658e-18	1.27661e-18	4.09163e-18	0.114446	0	0.139476	0	0	0.0289157	0.0596663	0.128655	3.0056e-18	0.0639493	0.313841	0	0	0	0	0
GMP	0.124165	0.321919	0.118005	0.135875	0.0820499	0.100307	0.290141	0.149186	0.132549	0.117906	0.308552	0.28161	0.213976	0.18629	0.0714959	0.209311	0.0359969	0.385257	0.135409	0.249278	0.0947461	0.14055	0.224349	0.234703	0.121576	0.0732893	0.320941	0	0.207702	0.218511	0.189871	0.189728	0.110286	0.17441	0.100238	0.213961	0.0616248	0.201947	0.0828416	0.150852	0.0920684	0.105081	0.103326	0.0365783	0	0.212582	0.0694077	0.0966972	0.0756138
Hepatocytes	0.00713076	0.0272765	0.0319069	0.0131257	0	0.0456249	0.0873816	0.0134692	0.00764665	0.0328199	0.0418122	0.0619708	6.42181e-18	0.066301	0.028566	0	4.92519e-18	0.016545	0.0546743	0.0190375	0.0340564	0.0192326	0.0212812	0.0587305	0.0262236	0.0366058	0.00577522	0.0480263	0.00576484	0.054171	0.0118167	0.00992289	0.0258232	0.0338038	4.13389e-19	0.0354649	0.0700406	0.0145877	0.0413632	0.0142489	0.02008	0.00581797	0.0485316	0.0766896	0.032256	0.0263808	0.00327533	0	0.00403757
HSC	0.0291654	0.213174	0.0373942	0.187306	0	0.0153332	0.196067	0.0782483	5.40948e-18	0.179393	0.269377	0.268651	1.17746e-17	0.235643	0.271838	1.19335e-18	0.0467514	0	0.396456	0.064554	0.194543	0.0435914	0.0837663	9.90193e-18	0	0.291681	1.08446e-17	0.162986	0.0714534	0.0412123	0.0187974	3.66041e-20	0.07827	0.326337	1.05441e-18	0.407894	0.228401	0.219611	0.159408	0.336879	0.278804	0.196503	0.292134	6.9247e-18	0.0585134	0.00839275	4.05839e-19	0.0065663	0.0485975
iDC	0.030822	0.0871066	0.0638828	0.0605302	1.75921e-18	3.92666e-19	0.102969	0.00198068	0.0373665	0.0632067	0.144103	0.123911	0.0973472	0.106521	0.0659637	0.066713	0.000456707	0.102076	0.0879612	0.0436656	0.0526697	0.0170998	0.0840777	0.0974312	0.00434462	0.0528541	0.0696557	0.0254408	0.0571189	0.0754148	0.0078903	0.0036193	0	0.0559925	0	0.0904866	0.0598546	0.05049	0.049826	0.0576688	0.047492	0	0.104834	0.148195	8.75156e-19	0.0355497	0.0254169	6.19271e-19	0.00989672
Keratinocytes	0.208015	0.169795	0.185338	0.167341	0.222377	0.15601	0.166976	0.220987	0.21513	0.174031	0.183127	0.186898	0.233314	0.16604	0.147671	0.243129	0.160428	0.190859	0.173656	0.227286	0.164047	0.200835	0.172511	0.120409	0.147745	0.176871	0.185115	0.188147	0.214847	0.208055	0.2104	0.192706	0.18845	0.142001	0.149555	0.155348	0.192529	0.215385	0.194802	0.193829	0.143264	0.218311	0.179978	5.73535e-18	0.233836	0.201335	0.105927	0.155446	0.219723
ly Endothelial cells	0.0679385	0.156811	0.0256413	0.150434	0.113635	0.0842168	0.0798511	0.126504	0.0570028	0.0964972	0.102757	0.0484331	0.0740484	0.0674389	0.0606619	0.0531786	0.0676397	0.0613643	0.0136012	0.118737	0.0277618	0.0473726	0.0885135	0.0595438	0.10011	0.101311	0.0611273	0.0266156	0.130994	0.0902325	0.0997635	0.0679333	0.0703271	0.0523025	0.133613	0.0853605	0.0328745	0.124392	0.0441932	0.171551	0.0268776	0.0961628	0.0231679	0.11749	0.1378	0.0537219	0.0966878	0.0853197	0.0760546
Macrophages	0.0812674	0.0857138	0.100513	0.0141194	0.0604164	0.204658	0.0821945	0.0100396	0.193931	0.0507997	0.106573	0.0797117	0.0580894	0.000709648	0	0.0983836	6.58896e-18	0.13296	0.00233423	0.0781437	0	0.140185	0.212928	0.118733	0.181963	0.00774982	0.0716944	0	0.031489	0.0829337	0.108247	0.0537395	0.0636345	0.00874651	0.0320883	0.0505321	0.0244222	1.29122e-18	0.00907528	0	0	0	0	0.193674	0.0283955	0.0844774	0.212687	0.0613886	0
Macrophages M1	0.0018768	0.032259	0.0454689	0.0140104	0.0449041	0.0607967	0.0166076	1.35525e-20	0.0655655	0.0422744	0.0290164	0.0418779	0.0348556	0.00871405	0.0100798	0.030799	0.0118244	0.0578929	0.0249137	0.0353104	0.00877796	0.0340571	0.0590847	0.0431244	0.0670328	0.014289	0.0283891	1.05631e-17	0.0196541	0.0195707	0.000777733	0.0288438	0.0220649	0.0247841	0.0218208	0.0260261	0	1.01604e-18	0.0130153	0.00692493	0.0132926	0	0.0163643	0.0498618	0.0162337	0.0170748	0.0312325	0.0114704	0.00705268
Macrophages M2	0.146396	0.10855	0.101644	0.103806	0.0354808	0.229648	0.207559	0.061635	0.198349	0.073625	0.174239	0.0790316	0.108673	0.119937	0.0133413	0.111665	3.69633e-19	0.118531	0.0117096	0.0635192	0.0843746	0.128545	0.183692	0.16684	0.183228	0.0997809	0.0986711	0.136319	0.059917	0.152266	0.201526	0.039859	0.108624	0.114862	0.0158118	0.130495	0.159105	0.0307542	0.0157054	0.0644563	0.0194427	0.0145389	0.00682182	0.203763	0.0579338	0.145864	0.240835	0.0385141	0.0345079
Mast cells	0.0186606	0.0280502	0.026095	0.0397448	0.0167385	0.0176296	0.0219044	0.0085074	0.0073224	0.0292997	0.0265782	0.0124971	0.0219372	0.0230502	0.0487796	0.0234645	0.034399	0.0346305	0.0302225	0.0157355	0.0544482	0	0.0308551	0.0333174	0.0161287	0.0319379	0.0314567	0.00108427	0.025623	0.00634681	0.0125576	0.0303317	0.0256514	0.0524274	0.0317782	0.0328977	0.0101385	0.0281304	0.0346488	0.0221273	0.0568793	0.0216415	0.033444	0.00590267	0.00161513	0.0168659	0.015879	0.0181253	0.03181
Megakaryocytes	0.0630446	0.109577	0.0182649	0.0996917	0.0952176	0.102231	0.0402843	0.0671932	0.012865	0.0106441	0.0383838	0	5.83966e-18	0.0316275	0.0113234	0.063551	0	0	1.20328e-18	0.120223	0	0.0329619	0.0479582	5.09088e-18	5.71029e-18	0.0542616	0.0605436	0.0347456	0.108887	0.0680345	0.0396361	0.0919805	5.77136e-19	1.4428e-18	0.0932875	0.0623347	0.022498	0.0496786	0	0.124476	0	0.0402074	0	0.0595799	0.138712	0.013596	0.00241812	0.0637332	0.0756264
Melanocytes	0.0196845	0.0323658	0.110683	0.119584	0.00851208	0.01843	0.0780499	0.0263649	0.0101888	0.100938	0.100468	0.137909	0.000147268	0.0929886	0.133549	0.0140757	0.0247262	0.0869283	0.118855	0.0295395	0.114565	0.107415	0.0681639	0.0154314	0.0244015	0.129093	0.0314995	0.113723	0	0.075514	7.3334e-20	0.0810677	0	0.107223	0.0353569	0.0864837	0.0965434	0.0254551	0.155281	0.0896737	0.108596	0.0677519	0.102451	0.013559	0.0719647	0.0844117	0.00110053	0	0.103991
Memory B-cells	6.67143e-18	0	0	2.9491e-17	3.40279e-19	0	1.22916e-18	0.0390041	5.35975e-19	0	2.08529e-19	4.40353e-18	0.001059	1.64859e-17	1.49395e-18	0.00581188	0	0	7.01321e-18	0.0356342	4.87939e-17	0	0	0	0.0177233	3.39938e-17	0.00298596	0	0.0456186	1.87169e-18	0	5.45074e-18	7.63455e-18	5.20828e-17	0	2.4918e-17	0.019649	6.4116e-18	0	0	4.44054e-17	7.8162e-18	1.04267e-17	3.52551e-18	0.000976673	8.07732e-18	0.000487138	0	0
MEP	1.68016e-18	0	2.27734e-19	7.01639e-18	0	7.02681e-19	7.52819e-19	0	1.5819e-18	0	0	0	0.0218275	0	5.69459e-17	0.0107556	0.0597705	1.75226e-18	0	0	1.68576e-18	4.75579e-17	2.4298e-18	0	5.75072e-18	0	4.58258e-18	3.07692e-17	7.90904e-18	0	6.16262e-18	0	0.0961801	3.64411e-18	1.87443e-18	0	0.00991884	6.96689e-19	0	9.94023e-18	5.61688e-17	4.01949e-19	0	2.93269e-17	0.0532158	1.84753e-18	0.0338761	0.121129	0.00795142
Mesangial cells	1.69434e-19	0.0248098	0.0482961	0.011681	0.0257376	0	0.0461742	0	0.0142718	0.0428203	0.0234352	0.0348734	2.26293e-19	0.0535435	0.0114969	0	0.00805763	0.0262558	0.0202695	0.00528178	0.0155862	0.0408191	0.0363214	0.0149307	0.0500386	0.0392935	0.0500402	0.0146327	0.00940366	0.00879673	0.0092606	0.00236061	0.0189203	0.0407054	0.025778	0.0263564	0.00581302	0	0	0.00559092	7.76437e-19	8.01574e-18	0.00888189	0.0475016	0	0	0.00439402	4.53028e-19	1.29677e-18
Monocytes	0.0351431	0.0467071	0.0128658	0	0	0.089458	0.0138397	0.0817719	0.0512869	0	0.0842135	0.0304627	0.0389687	0	7.1228e-18	0.0699126	0	0.100991	0	0.0681499	1.97755e-17	0	0.0119068	0.117052	0.104573	0	0.00787099	2.64937e-18	0.0408234	0.0419652	0.0567905	0	0.0403681	2.80519e-18	0.0143864	0	0	0	0	7.18479e-18	0	0	0	0.0854625	0	0.0279906	0.0404952	0.02285	0.0175265
MPP	0.0268847	0.12639	0.182656	0.0051694	0.261313	0.221947	0.0450605	0.0857402	0.101232	0.123394	0.164215	0.0281196	0.0626355	0.0205565	8.10633e-18	0.107341	0.00385251	0.352196	0	0.073569	3.19677e-18	0.124273	0.287502	0.146666	0.260384	0.0353131	0.373344	7.21342e-18	0.148554	0.166775	1.17099e-18	0.210211	0.0950016	0	0.0938286	0.00698122	1.70088e-18	0	0.00485079	0	0	0	0.0642375	0.0742179	0.00182467	0.0987565	0.0541889	0.213753	0.110037
MSC	0.629762	0.597545	0.382254	0.277145	0.457818	0.250382	0.107482	0.579287	0.43822	0.0999972	0.679166	0.316701	0.58131	0	0	0.404543	0.429688	0.311481	0.0193965	0.682747	8.79495e-18	0.199528	0.280793	0.265457	0.788611	1.00509e-18	0.135353	2.29463e-17	0.45722	0.36489	0.441822	0.263821	0.209419	3.82457e-19	0.290154	0.2294	0	0.509177	0.0540795	0.504237	0	0.533634	4.55379e-18	0.914715	0.542725	0.44613	0.707931	0.439822	0.431918
mv Endothelial cells	0.109334	0.222867	0.0873889	0.277337	0.179914	0.172404	0.142997	0.177656	0.105381	0.144838	0.168686	0.127261	0.164906	0.112836	0.157664	0.123466	0.0656543	0.129329	0.113057	0.163272	0.130518	0.10168	0.128225	0.123277	0.113244	0.16437	0.130448	0.0669979	0.197846	0.163175	0.139487	0.133916	0.101338	0.167452	0.136488	0.185375	0.0885267	0.185437	0.114817	0.240781	0.119547	0.13513	0.0662083	0.163712	0.187756	0.120034	0.145018	0.168641	0.145581
Myocytes	0.00611533	0	0	3.22697e-19	0	6.36137e-18	0.0205603	0	5.2873e-18	0.007985	0.00519782	0.0391124	0.00519999	0.0327293	0.0332691	0.0144434	0.0200155	0	0.0500361	0	0.0359252	0.00385498	9.06742e-19	0.0182132	9.13251e-20	0.0151916	0.0664274	0.0431648	0.00561811	0.00334373	0.0147338	0	0.015134	0.00056062	0.0534306	0.0799801	0.0833974	0.00451157	0.0293788	0.0130288	0.0438487	0.0174123	0.047446	2.10911e-18	1.52508e-05	0.0106713	4.96155e-19	0.011023	5.12223e-20
naive B-cells	0.0113178	0	2.13299e-18	0	1.93489e-18	6.77001e-18	0	0	9.17417e-19	1.01664e-18	0	0	2.22535e-19	0	3.21914e-18	0	1.29455e-17	0	0	0	2.05003e-17	0	6.66687e-18	9.04481e-18	0.0124404	0	1.84198e-17	5.98494e-19	1.22575e-18	0	0.00571887	0	5.87638e-18	0	0	2.17672e-18	0	2.49161e-18	4.39336e-18	0	0	7.19003e-18	1.33924e-17	0	0	4.79152e-18	0.0259191	0	1.74559e-17
Neurons	0.0430717	0.0139635	0.0147558	0.0288287	0.00658766	0.0149258	0.0476781	0.0202718	0.0127609	0.0331904	0.0308966	0.0456696	0.00148064	0.0363249	0.0338424	0.000923764	0.0245383	0.0149004	0.0303974	0.0231977	0.0278584	0.0403693	0.0262075	0.0253143	0.0361441	0.0280813	0.0464737	0.0346143	0.0185119	0.0332064	0.0238877	0.00527674	0.00514664	0.0356762	0.0375983	0.0626679	0.0397393	0.0301743	0.0373192	0.0314185	0.0321739	0.0280353	0.0357702	0.0592376	0.0105809	0.0218445	0.0182971	0.0201676	0.013178
Neutrophils	0.0705129	0.00801437	0.0535873	0	0.115461	0.176875	0	0.176147	0.0687294	3.53589e-19	0.0244176	0.0446097	0.0638672	3.94177e-18	0	0.0635244	2.55189e-18	0.0935031	0.0304871	0.0420335	1.25883e-17	0.0653012	0.0487099	0.0271623	0.0383582	0.000249035	0.0734753	0	0.0882964	0.0430748	0.0739421	0.0998727	0.0767369	0.0166316	0.0490578	0	1.26972e-17	0.0760643	0.0225649	0.0525011	0	0.0918393	0	0.0123265	0.0456713	0.0041915	2.98001e-19	0.024209	0.0653493
NK cells	0.0637438	0.0461027	0.054244	0.00408165	0.0339931	0.0507564	2.11168e-19	2.33445e-19	0.0546247	4.13864e-19	0.00981617	1.61981e-18	0.0418157	1.86713e-17	0.0311345	0.104865	0.0982952	0.0426431	0.0530585	0.0368626	0.0123413	0	0.0406645	0.0388799	0.060111	0	0.0110067	5.47311e-17	0.00548899	0	0.0517934	0.0381545	0.0681751	0.0298224	0.100981	0.000736364	2.90626e-18	2.10994e-18	0.0314119	0	0.0352388	0	0.0101224	0.013921	2.07698e-18	2.27019e-18	0	0.0974677	0.0131371
NKT	0.0726721	0.121143	0.218273	0.136343	0.278813	0.103082	0.0180814	0.0586738	0.125752	0.14786	0.123684	0.0817685	0.119258	0.0935889	0.0640934	0.0790413	0.0553272	0.182151	0.0748236	0.0542578	0.0808375	0.206645	0.160296	0	0.108811	0.134807	0.301557	0.109084	0.0819291	0.0607978	0	0.152192	0.0139048	0.0235169	0.101619	0.142201	0.0225007	0.109802	0.0532463	0.142683	0.0911003	0.0602764	0.119657	0.0916652	0.0975114	0.0879655	0.160607	0.12685	0.12159
Osteoblast	0.0648741	0	0.0278404	0.127868	0	0.14525	0.0476391	0.0226996	0	9.86648e-18	0	0.100676	0.0392555	0.0115615	6.61902e-19	1.13183e-17	0.0163588	0.0754605	0	0.0465647	4.05393e-17	0	5.03705e-18	0.0926807	0	1.91925e-18	1.75657e-17	0.0523003	0.0570258	0.0506246	0.0407234	0.0256792	0	0	0.0181982	0	0.0925046	0.0340468	0.024079	0.0134161	0	3.66025e-18	5.30712e-18	0.05891	4.37224e-18	0.0354319	0.0851488	0.177907	0.0326515
pDC	0.0393374	0.0833054	0.0545841	0	0.051423	0.0784397	0.0240442	0.063567	0.0738276	0.00461219	0.0615591	0.031061	0.054905	1.04042e-17	0	0.0987888	5.34669e-18	0.105957	0	0.0598292	0	0.00458612	0.0919076	0.0663668	0.0871344	3.55334e-18	0.11763	0	0.065548	0.0686283	0.0421	0.0333888	0.0712072	8.86236e-18	0.0177176	0	0.0167219	0	0	9.40124e-18	0	5.38431e-18	2.38602e-18	0.0172803	0.00222605	0.0295738	0.0764822	0.0506247	0.0170176
Pericytes	0.14767	0.142449	0.0831933	0.0995527	0.0875538	0.0614322	0.0878136	0.0882661	0.0832516	0.0827482	0.158165	0.0885907	0.0942264	0.0821186	0.0333384	0.0316617	0.0735028	0.0775558	0.0146932	0.106258	0.031459	0.0640881	0.078271	0.0846242	0.0671922	0.0486735	0.0246937	0.0814977	0.0936241	0.109967	0.148307	0.0603389	0.051895	0.0447672	0.0607401	0.0717044	0.058722	0.129891	0.0333496	0.133454	0.0337642	0.0699685	0.00227813	0.157058	0.077326	0.0553252	0.0814436	0.0570949	0.0755201
Plasma cells	0.0446612	0	0.0253549	0	0.0356285	0.0529827	0.0201472	0.0599127	0.0730677	0	7.59452e-18	5.20322e-20	0.0376996	2.52143e-19	0	0.080248	0.00628678	0.0499116	0	0.00284154	4.61312e-18	0.0241024	0.0168212	0.0660129	0.0745679	0	0.0749329	0.0196481	0.117803	0.0440566	0.0535326	1.5611e-19	0.0583771	0	0.0670836	0	0.088447	0.0145225	0.011144	0	0	0.055033	5.6703e-19	0.0220446	0.0715755	0.0478906	0.0710452	0.0368713	0.0525106
Platelets	0.0123639	0.0590788	0.0263104	0.0398648	0.0277328	0.0331078	0.167691	0.0608604	0.00813931	0.11987	0.0589735	0.0764113	0.0281574	0.125994	0.0206117	0.00324661	0.0174696	0.047193	0.0613598	0.0595139	0.0863082	0.0637046	0.0735392	0.0456945	0	0.11549	0.0848692	0.134337	0.073989	0.143719	0.0392361	0.0663213	0.0549075	0.0631814	0.0594207	0.118363	0.157955	0.057276	0.0959917	0.052088	0.0431905	0.0951682	0.116765	0	0.0407841	0.0873559	0	0.0314082	0.0647802
Preadipocytes	3.80637e-18	0.0537677	1.22063e-19	0.0735511	0.00368249	0	0.112606	0.0105744	1.37022e-18	0.173534	0	0.0907258	7.6804e-18	0.1458	0.159011	1.10866e-17	0.00904236	0.021981	0.137016	0	0.154629	0	0.0783811	0.0488285	0	0.130866	0.0588891	0.13464	0.0439626	0.0122882	0	0.0384238	0.00436972	0.176137	0.0220155	0.0948214	0.101377	0.0438816	0.130756	0.0878965	0.159379	0.060563	0.146318	0.0489099	0	1.15005e-18	0	0.0503853	0.0183459
pro B-cells	0.0810662	0.0666065	0.0519276	1.73235e-17	0.118381	0.156242	0.0339967	0.13167	0.0937639	0.0180226	0.0416764	0.048782	0.170971	0	0	0.124011	0.158473	0.113934	0.0266691	0.136288	0	0.0365984	0.0382857	0.0774461	0.0927079	0	0.0508044	0.0411562	0.069577	0.0892496	0.107661	0.0781902	0.14957	2.5295e-17	0.103644	9.39705e-18	0.0409042	0.0606143	0.0255093	8.18538e-20	1.50064e-17	0.087899	0.0662298	0.0547097	0.126761	0.195671	0.0946035	0.204887	0.125034
Sebocytes	0.0233635	0.0260267	0.0252512	0.0255314	0.0297412	0.0213544	0.0253398	0.030799	0.0301298	0.0242554	0.0306817	0.0276024	0.028521	0.0255517	0.0199762	0.0324447	0.0191109	0.0266918	0.0206692	0.0311559	0.0198247	0.0301459	0.028065	0.019572	0.020513	0.0259545	0.0277816	0.0256753	0.0291951	0.029261	0.0258441	0.0270241	0.0217335	0.0237933	0.0197322	0.0261234	0.0244279	0.0306029	0.0241423	0.0269785	0.0183228	0.0282738	0.0206827	0	0.0294794	0.027534	0.00778592	0.0140374	0.0281949
Skeletal muscle	5.89164e-19	0.000573904	0	0	1.71422e-19	0.0162122	0.00524608	1.88509e-19	3.34199e-19	1.56066e-20	0	1.21738e-18	3.99916e-20	0	0	0	0.0203196	3.83743e-19	0.0023779	0	0.000711702	7.64319e-19	4.30484e-20	0.0159484	0.00222729	0	0.0633269	0	1.06215e-18	5.14956e-19	0.00177066	0	0.0404026	0	0.0239297	0.0790056	0.0758919	0	0.010417	1.14735e-17	4.33681e-19	0	0	0.0183502	0.0066952	0.0175876	0.00597522	0.0383961	0.0106476
Smooth muscle	0	2.36849e-20	2.40927e-17	0	3.39209e-19	0	4.22922e-18	0	0.00459699	1.1938e-19	2.77971e-17	8.85973e-21	0	1.56895e-17	2.45935e-17	9.99717e-18	9.54171e-18	0	2.54646e-17	1.29194e-19	0	0	4.06617e-17	0.054265	1.2088e-17	7.3477e-18	0	0	1.35462e-17	3.66675e-19	0.12682	0	0.0926764	0	0	3.75122e-17	5.25449e-18	9.29086e-20	0.0165782	2.19056e-19	0	7.44067e-20	4.41699e-18	0.00330755	0	8.48717e-18	0.115893	0.0793229	0
Tgd cells	0.097106	0.146166	0.0825072	0.0597003	0.126369	0.194276	0.0709141	0.0952178	0.127281	0.0653853	0.04874	0.0223768	0.146113	0.00135718	0.0249538	0.149232	0.122793	0.0923647	0.031313	0.125139	0.0211143	0.0442251	0.100967	0.175559	0.143713	0.0187394	0.0855113	0.0251155	0.101393	0.0812863	0.106297	0.120411	0.185519	0.0194204	0.13989	0.0349391	0.04145	0.0739609	0.0727402	0.0377055	0.0254963	0.0855534	0.0263288	0.0995273	0.12367	0.154696	0.113056	0.189309	0.13867
Th1 cells	0.132098	0.0405243	0.125613	0.163269	0.197089	0.128136	0.105657	0.1497	0.1008	0.0998085	0.045506	0.0699098	0.231622	0.0822804	0.109371	0.13114	0.213736	0.132254	0.102513	0.119444	0.103223	0.118836	0.0249236	0.144523	0.121078	0.0984741	0.0872748	0.15236	0.136976	0.147107	0.103058	0.121557	0.166558	0.0811088	0.11828	0.0928938	0.157747	0.133132	0.0974547	0.0784688	0.0840899	0.13221	0.100081	0.102086	0.204877	0.224581	0.25731	0.307382	0.211618
Th2 cells	0.0490566	0.0948428	0.0302867	0	0.0996827	0.108314	0.0221028	0.0742015	0.0898075	0.0126717	0.0363494	0.00816298	0.0901111	6.31622e-19	0	0.102209	0.0764026	0.0602976	0.0144074	0.0794983	0	0.0254229	0.0586443	0.0575615	0.12388	0	0.0446512	0.01192	0.0565017	0.0288448	0.0846819	0.0941786	0.157445	1.6395e-18	0.11106	1.65395e-19	1.2808e-18	0.0449841	0.0225032	0.013402	3.25847e-18	0.0544024	0.0170952	0.0687073	0.100616	0.0909761	0.0965566	0.164724	0.0897136
Tregs	0.0163895	0.0430369	0.106615	6.1521e-18	0.102735	0.0508242	0.0287863	7.80639e-18	0.0434566	0.052407	0.0843854	0.0103826	0.0180265	0.0585006	3.97284e-18	0.0167179	1.85878e-18	0.0846782	0	0.015681	0	0.0708841	0.15312	0.0363666	0.150019	0.01943	0.15279	0.00698737	0.0603198	0.028932	8.53055e-19	0.0544993	1.29614e-18	6.14091e-20	0	0.056908	1.66541e-18	0.0166909	3.17987e-18	0.0225616	0.00207725	0.0267719	0.0244394	0.0332832	0	6.22908e-18	0	0	0.0073075
ImmuneScore	0.293832	0.301074	0.412534	0.0850481	0.421709	0.501175	0.260714	0.267062	0.430477	0.227837	0.438495	0.304004	0.291712	0.21744	0.145905	0.38882	0.254079	0.514428	0.227981	0.271209	0.0902772	0.380153	0.514968	0.394497	0.474919	0.175217	0.507423	0.210301	0.309802	0.279026	0.267229	0.257522	0.287618	0.132657	0.326257	0.169659	0.165044	0.225385	0.161508	0.146472	0.153007	0.243606	0.309456	0.422136	0.166649	0.214313	0.27038	0.258889	0.229182
StromaScore	0.0715889	0.113051	0.00913506	0.10391	0.0132631	0.0315742	0.13681	0.046911	0.00189372	0.137543	0.0972458	0.151814	0.03091	0.176503	0.0942645	2.30585e-20	0.0358705	0.0218228	0.128817	0.0662628	0.183687	0.0152875	0.0141917	0.0632962	0.0279459	0.160083	1.85677e-19	0.086456	0.0592696	0.0818843	0.0623114	0.0255425	0.0388542	0.23017	0.0443024	0.228152	0.124257	0.0654796	0.0851097	0.111206	0.115684	0.0625124	0.0685794	0.216652	0.0994457	0.0533505	0.0518073	0.0484431	0.0249706
MicroenvironmentScore	0.365421	0.414126	0.421669	0.188959	0.434973	0.532749	0.397524	0.313973	0.432371	0.36538	0.535741	0.455818	0.322622	0.393943	0.240169	0.38882	0.28995	0.53625	0.356798	0.337472	0.273964	0.39544	0.52916	0.457793	0.502865	0.3353	0.507423	0.296757	0.369071	0.36091	0.329541	0.283065	0.326472	0.362827	0.37056	0.397812	0.289301	0.290865	0.246618	0.257678	0.26869	0.306118	0.378035	0.638788	0.266095	0.267663	0.322187	0.307332	0.254152
[truncated: 61 more columns]

## Sheet: Immune_Modulators
Gene	HGNC Symbol	Immune Checkpoint
ADORA2A	ADORA2A	Inhibitory
ARG1	ARG1	Inhibitory
BTLA	BTLA	Inhibitory
BTN3A1	BTN3A1	Stimulatory
BTN3A2	BTN3A2	Stimulatory
CCL5 (RANTES)	CCL5	Stimulatory
CD27 (TNFRSF7)	CD27	Stimulatory
CD274 (PD-L1)	CD274	Inhibitory
CD276 (B7-H3)	CD276	Inhibitory
CD28	CD28	Stimulatory
CD40	CD40	Stimulatory
CD40LG	CD40LG	Stimulatory
CD70	CD70	Stimulatory
CD80 (B7-1)	CD80	Stimulatory
CTLA4	CTLA4	Inhibitory
CX3CL1	CX3CL1	Stimulatory
CXCL10 (IP-10)	CXCL10	Stimulatory
CXCL9	CXCL9	Stimulatory
EDNRB	EDNRB	Inhibitory
ENTPD1	ENTPD1	Stimulatory
GZMA	GZMA	Stimulatory
HAVCR2 (TIM-3)	HAVCR2	Inhibitory
HMGB1	HMGB1	Stimulatory
ICAM1	ICAM1	Stimulatory
ICOS	ICOS	Stimulatory
ICOSLG (B7-H2)	ICOSLG	Stimulatory
IDO1	IDO1	Inhibitory
IFNA1	IFNA1	Stimulatory
IFNA2	IFNA2	Stimulatory
IFNG	IFNG	Stimulatory
IL10	IL10	Inhibitory
IL12	IL12A	Stimulatory
IL13	IL13	Inhibitory
IL1A	IL1A	Stimulatory
IL1B	IL1B	Stimulatory
IL2	IL2	Stimulatory
IL2RA (CD122)	IL2RA	Stimulatory
IL4	IL4	Inhibitory
ITGB2 (LFA1)	ITGB2	Stimulatory
KIR2DL1	KIR2DL1	Inhibitory
KIR2DL2	KIR2DL2	Inhibitory
KIR2DL3	KIR2DL3	Inhibitory
LAG3	LAG3	Inhibitory
PDCD1 (PD-1)	PDCD1	Inhibitory
PDCD1LG2 (PD-L2, CD273, B7-DC)	PDCD1LG2	Inhibitory
PRF1	PRF1	Stimulatory
SELP	SELP	Stimulatory
SLAMF7	SLAMF7	Inhibitory
TGFB1	TGFB1	Inhibitory
TIGIT	TIGIT	Inhibitory
TLR4	TLR4	Stimulatory
TNFA	TNF	Stimulatory
TNFRSF14 (HVEM)	TNFRSF14	Stimulatory
TNFRSF18 (CD357, GITR)	TNFRSF18	Stimulatory
TNFRSF4 (CD134,OX40)	TNFRSF4	Stimulatory
TNFRSF9 (CD137, 4-1BB)	TNFRSF9	Stimulatory
TNFSF4 (OX40L)	TNFSF4	Stimulatory
TNFSF9 (CD137L, 4-1BB-L)	TNFSF9	Stimulatory
VEGFA	VEGFA	Inhibitory
VEGFB	VEGFB	Inhibitory
VISTA (B7-H5)	C10orf54	Inhibitory
VTCN1 (B7-H4)	VTCN1	Inhibitory

## Sheet: PanImmuneGeneSets
SetName	Gene
IR7_score	C1QA
IR7_score	IGLC2
IR7_score	LY9
IR7_score	TNFRSF17
IR7_score	SPP1
IR7_score	XCL2
IR7_score	HLA-F
Buck14_score	CXCL13
Buck14_score	CLIC5
Buck14_score	RGS4
Buck14_score	RPS28
Buck14_score	RFX7
Buck14_score	EXOC7
Buck14_score	HAPLN1
Buck14_score	ZNF3
Buck14_score	SSX3
Buck14_score	HRBL
Buck14_score	PRRG3
Buck14_score	ABO
Buck14_score	PRTN3
Buck14_score	MATN1
ICS5_score	CXCL13
ICS5_score	CLIC5
ICS5_score	HLA-F
ICS5_score	TNFRSF17
ICS5_score	XCL2
LIexpression_score	CCL5
LIexpression_score	CD19
LIexpression_score	CD37
LIexpression_score	CD3D
LIexpression_score	CD3E
LIexpression_score	CD3G
LIexpression_score	CD3Z
LIexpression_score	CD79A
LIexpression_score	CD79B
LIexpression_score	CD8A
LIexpression_score	CD8B1
LIexpression_score	IGHG3
LIexpression_score	IGJ
LIexpression_score	IGLC1
LIexpression_score	CD14
LIexpression_score	LCK
LIexpression_score	LTB
LIexpression_score	MS4A1
Chemokine12_score	CCL2
Chemokine12_score	CCL3
Chemokine12_score	CCL4
Chemokine12_score	CCL5
Chemokine12_score	CCL8
Chemokine12_score	CCL18
Chemokine12_score	CCL19
Chemokine12_score	CCL21
Chemokine12_score	CXCL9
Chemokine12_score	CXCL10
Chemokine12_score	CXCL11
Chemokine12_score	CXCL13
NHI_5gene_score	IGK
NHI_5gene_score	GBP1
NHI_5gene_score	STAT1
NHI_5gene_score	IGLL5
NHI_5gene_score	OCLN
CD68	CD68
CD8A	CD8A
CD8_CD68_ratio	CD8A
CD8_CD68_ratio	CD68
PD1_data	PDCD1
PDL1_data	CD274
PD1_PDL1_score	PDCD1
PD1_PDL1_score	CD274
CTLA4_data	CTLA4
Bcell_mg_IGJ	IGL
Bcell_mg_IGJ	IGHM
Bcell_mg_IGJ	IGHG3
Bcell_mg_IGJ	IGHV1-69
Bcell_mg_IGJ	LOC652128
Bcell_mg_IGJ	IGKC
Bcell_mg_IGJ	IGLJ3
Bcell_mg_IGJ	IGJ
Bcell_mg_IGJ	IL8
Bcell_mg_IGJ	NTN2L
Bcell_mg_IGJ	CTA-246H3.1
Bcell_mg_IGJ	IGKV1D-13
Bcell_mg_IGJ	IFI6
Bcell_mg_IGJ	IGHA1
Bcell_mg_IGJ	IGKV1OR2-108
Bcell_mg_IGJ	IGKV1OR15-118
Bcell_receptors_score	CD19
Bcell_receptors_score	CD1C
Bcell_receptors_score	CD1D
Bcell_receptors_score	CD20
Bcell_receptors_score	CD200
Bcell_receptors_score	CD22
Bcell_receptors_score	CD24
Bcell_receptors_score	CD38
Bcell_receptors_score	CD72
Bcell_receptors_score	CD74
Bcell_receptors_score	CD79A
Bcell_receptors_score	CD79B
Bcell_receptors_score	CD83
Bcell_receptors_score	CD86
Bcell_receptors_score	FCGR2B
STAT1_score	STAT1
STAT1_score	CXCL10
STAT1_score	TAP1
STAT1_score	CXCL11
STAT1_score	INDO
STAT1_score	CXCL9
STAT1_score	MX1
STAT1_score	LAMP3
STAT1_score	ISG15
STAT1_score	RTP4
STAT1_score	HERC6
STAT1_score	IFI44L
STAT1_score	MX2
STAT1_score	IFIT3
STAT1_score	HERC5
STAT1_score	RSAD2
STAT1_score	DDX58
STAT1_score	CCL5
STAT1_score	ADAMDEC1
STAT1_score	CD2
STAT1_score	HCP5
STAT1_score	NMI
STAT1_score	SPOCK2
STAT1_score	CCL8
STAT1_score	TRIM22
STAT1_score	LYZ
STAT1_score	IRF1
STAT1_score	LAG3
STAT1_score	PSCDBP
STAT1_score	TFEC
STAT1_score	UBD
STAT1_score	SP140
STAT1_score	CTSC
STAT1_score	IFI6
STAT1_score	PLA2G7
STAT1_score	CD3G
STAT1_score	ECGF1
STAT1_score	PLAC8
STAT1_score	FGL2
STAT1_score	GZMK
STAT1_score	CD48
STAT1_score	STAT4
STAT1_score	GPR18
STAT1_score	P2RX5
STAT1_score	IFI30
STAT1_score	SH2D1A
STAT1_score	LAPTM5
STAT1_score	CD69
STAT1_score	PTPN7
STAT1_score	IRF8
STAT1_score	PIM2
STAT1_score	ETV7
STAT1_score	GPR171
STAT1_score	PSME1
STAT1_score	BIRC3
STAT1_score	FASLG
STAT1_score	IFITM1
STAT1_score	IFIT5
STAT1_score	ITGB2
STAT1_score	BTN3A2
STAT1_score	HCLS1
STAT1_score	SECTM1
STAT1_score	ARHGAP15
STAT1_score	KLRK1
STAT1_score	IGSF6
STAT1_score	EBI2
STAT1_score	SNX10
STAT1_score	BST2
STAT1_score	APOC1
STAT1_score	ZC3HAV1
STAT1_score	DDAH2
STAT1_score	LILRA4
STAT1_score	EBI3
STAT1_score	KLRC3
STAT1_score	CLEC4A
STAT1_score	CD40LG
STAT1_score	VAV1
STAT1_score	GLRX
STAT1_score	ACP5
STAT1_score	RFX5
STAT1_score	CECR1
STAT1_score	TRAF3
STAT1_score	RAB8A
STAT1_score	IL18
STAT1_score	EFNA1
STAT1_score	RASGRP1
STAT1_score	REC8L1
STAT1_score	CCRL2
STAT1_score	DNAL4
CSF1_response	CORO1A
CSF1_response	MNDA
CSF1_response	CCRL2
CSF1_response	SLC7A7
CSF1_response	HLA-DMA
CSF1_response	FYB
CSF1_response	RNASE6
CSF1_response	TLR2
CSF1_response	CTSC
CSF1_response	LILRB4
CSF1_response	PSCDBP
CSF1_response	CTSS
CSF1_response	RASSF4
CSF1_response	MSN
CSF1_response	CYBB
CSF1_response	LAPTM5
CSF1_response	DOCK2
CSF1_response	FCGR1A
CSF1_response	EVI2B
CSF1_response	ADCY7
CSF1_response	CD48
CSF1_response	ARHGAP15
CSF1_response	ARRB2
CSF1_response	SYK
CSF1_response	BTK
CSF1_response	TNFAIP3
CSF1_response	FCGR2A
CSF1_response	VSIG4
CSF1_response	FPRL2
CSF1_response	IL10RA
CSF1_response	IFI16
CSF1_response	ITGB2
CSF1_response	IL7R
CSF1_response	TBXAS1
CSF1_response	FMNL1
CSF1_response	FLI1
CSF1_response	RASSF2
CSF1_response	LYZ
CSF1_response	CD163
CSF1_response	CD97
CSF1_response	CCL2
CSF1_response	FCGR2B
CSF1_response	MERTK
CSF1_response	CD84
CSF1_response	CD53
CSF1_response	CD86
CSF1_response	HMHA1
CSF1_response	CTSL
CSF1_response	EVI2A
CSF1_response	TNFRSF1B
CSF1_response	CXCR4
CSF1_response	LCP1
CSF1_response	SAMHD1
CSF1_response	CPVL
CSF1_response	HLA-DRB1
CSF1_response	C13orf18
CSF1_response	GIMAP4
CSF1_response	SAMSN1
CSF1_response	PLCG2
CSF1_response	OSBPL3
CSF1_response	CD8A
CSF1_response	RUNX3
CSF1_response	FCGR3A
CSF1_response	AMPD3
CSF1_response	MYO1F
CSF1_response	CECR1
CSF1_response	LYN
CSF1_response	MPP1
CSF1_response	LRMP
CSF1_response	FGL2
CSF1_response	NCKAP1L
CSF1_response	HCLS1
CSF1_response	SELL
CSF1_response	CASP1
CSF1_response	SELPLG
CSF1_response	CD33
CSF1_response	GPNMB
CSF1_response	NCF2
CSF1_response	FNBP1
CSF1_response	IL18
CSF1_response	B2M
CSF1_response	SP140
CSF1_response	FCER1G
CSF1_response	LCP2
CSF1_response	LY86
CSF1_response	LAIR1
CSF1_response	IFI30
CSF1_response	TNFSF13B
CSF1_response	LST1
CSF1_response	FGR
CSF1_response	NPL
CSF1_response	PLEK
CSF1_response	CCL5
CSF1_response	PTPRC
CSF1_response	GNPTAB
CSF1_response	SLC1A3
CSF1_response	HCK
CSF1_response	NPC2
CSF1_response	C3AR1
CSF1_response	PIK3CG
CSF1_response	DAPK1
CSF1_response	ALOX5AP
CSF1_response	CSF1R
CSF1_response	CUGBP2
CSF1_response	APOE
CSF1_response	APOC1
CSF1_response	CD52
CSF1_response	LHFPL2
CSF1_response	C1orf54
CSF1_response	IKZF1
CSF1_response	SH2B3
CSF1_response	WIPF1
Module3_IFN_score	IFI44
Module3_IFN_score	IFI44L
Module3_IFN_score	DDX58
Module3_IFN_score	IFI6
Module3_IFN_score	IFI27
Module3_IFN_score	IFIT2
Module3_IFN_score	IFIT1
Module3_IFN_score	IFIT3
Module3_IFN_score	CXCL10
Module3_IFN_score	MX1
Module3_IFN_score	OAS1
Module3_IFN_score	OAS2
Module3_IFN_score	OAS3
Module3_IFN_score	HERC5
Module3_IFN_score	SAMD9
Module3_IFN_score	HERC6
Module3_IFN_score	DDX60
Module3_IFN_score	RTP4
Module3_IFN_score	IFIH1
Module3_IFN_score	STAT1
Module3_IFN_score	TAP1
Module3_IFN_score	OASL
Module3_IFN_score	RSAD2
Module3_IFN_score	ISG15
Module4_TcellBcell_score	CD96
Module4_TcellBcell_score	CD52
Module4_TcellBcell_score	SEMA4D
Module4_TcellBcell_score	CXCL13
Module4_TcellBcell_score	SP140
Module4_TcellBcell_score	CCR7
Module4_TcellBcell_score	CTSW
Module4_TcellBcell_score	DOCK2
Module4_TcellBcell_score	EVI2B
Module4_TcellBcell_score	FCN1
Module4_TcellBcell_score	KLRK1
Module4_TcellBcell_score	FLI1
Module4_TcellBcell_score	PLCL2
Module4_TcellBcell_score	FYB
Module4_TcellBcell_score	IPCEF1
Module4_TcellBcell_score	PPP1R16B
Module4_TcellBcell_score	CCDC69
Module4_TcellBcell_score	STAP1
Module4_TcellBcell_score	GPR18
Module4_TcellBcell_score	ICOS
Module4_TcellBcell_score	GPR171
Module4_TcellBcell_score	GZMA
Module4_TcellBcell_score	GZMB
Module4_TcellBcell_score	GZMK
Module4_TcellBcell_score	IGJ
Module4_TcellBcell_score	IL2RB
Module4_TcellBcell_score	IL2RG
Module4_TcellBcell_score	IL7R
Module4_TcellBcell_score	ITGA4
Module4_TcellBcell_score	ITK
Module4_TcellBcell_score	KLRB1
Module4_TcellBcell_score	LCK
Module4_TcellBcell_score	LGALS2
Module4_TcellBcell_score	LRMP
Module4_TcellBcell_score	LTB
Module4_TcellBcell_score	SH2D1A
Module4_TcellBcell_score	CXCL9
Module4_TcellBcell_score	NCF4
Module4_TcellBcell_score	GIMAP6
Module4_TcellBcell_score	IL21R
Module4_TcellBcell_score	TRAT1
Module4_TcellBcell_score	PLAC8
Module4_TcellBcell_score	UBASH3A
Module4_TcellBcell_score	POU2AF1
Module4_TcellBcell_score	RHOF
Module4_TcellBcell_score	LAX1
Module4_TcellBcell_score	BANK1
Module4_TcellBcell_score	SIRPG
Module4_TcellBcell_score	PRF1
Module4_TcellBcell_score	DOCK10
Module4_TcellBcell_score	PRKCB
Module4_TcellBcell_score	CRTAM
Module4_TcellBcell_score	PTGDS
Module4_TcellBcell_score	PTPRC
Module4_TcellBcell_score	PTPRCAP
Module4_TcellBcell_score	TNFRSF17
Module4_TcellBcell_score	CCL19
Module4_TcellBcell_score	SELL
Module4_TcellBcell_score	BCL11B
Module4_TcellBcell_score	SLAMF1
Module4_TcellBcell_score	TNFRSF1B
Module4_TcellBcell_score	CCR2
Module4_TcellBcell_score	TRAF3IP3
Module4_TcellBcell_score	TCL1A
Module4_TcellBcell_score	VNN2
Module4_TcellBcell_score	PSTPIP1
Module4_TcellBcell_score	CD2
Module4_TcellBcell_score	CD3G
Module4_TcellBcell_score	CD247
Module4_TcellBcell_score	CD7
Module4_TcellBcell_score	CD8A
Module4_TcellBcell_score	CD19
Module4_TcellBcell_score	MS4A1
Module4_TcellBcell_score	CD27
Module4_TcellBcell_score	AIM2
Module4_TcellBcell_score	CD37
Module4_TcellBcell_score	CYTIP
Module4_TcellBcell_score	CD69
Module4_TcellBcell_score	CD79A
Module4_TcellBcell_score	FAM65B
Module4_TcellBcell_score	KIAA0125
Module4_TcellBcell_score	P2RY14
Module5_TcellBcell_score	IGSF6
Module5_TcellBcell_score	LILRB2
Module5_TcellBcell_score	BTN3A3
Module5_TcellBcell_score	UBD
Module5_TcellBcell_score	CXCL13
Module5_TcellBcell_score	GNLY
Module5_TcellBcell_score	CXCR6
Module5_TcellBcell_score	CTSC
Module5_TcellBcell_score	HCP5
Module5_TcellBcell_score	PIM2
Module5_TcellBcell_score	SP140
Module5_TcellBcell_score	CCR7
Module5_TcellBcell_score	CTSS
Module5_TcellBcell_score	CYBB
Module5_TcellBcell_score	FCN1
Module5_TcellBcell_score	TFEC
Module5_TcellBcell_score	SEL1L3
Module5_TcellBcell_score	FYB
Module5_TcellBcell_score	GBP1
Module5_TcellBcell_score	LAMP3
Module5_TcellBcell_score	ADAMDEC1
Module5_TcellBcell_score	GPR18
Module5_TcellBcell_score	ICOS
Module5_TcellBcell_score	GPR171
Module5_TcellBcell_score	GZMH
Module5_TcellBcell_score	GZMB
Module5_TcellBcell_score	GZMK
Module5_TcellBcell_score	BIRC3
Module5_TcellBcell_score	IFNG
Module5_TcellBcell_score	IL2RG
Module5_TcellBcell_score	IL15
Module5_TcellBcell_score	IDO1
Module5_TcellBcell_score	CXCL10
Module5_TcellBcell_score	IRF1
Module5_TcellBcell_score	ISG20
Module5_TcellBcell_score	ITK
Module5_TcellBcell_score	LAG3
Module5_TcellBcell_score	LCK
Module5_TcellBcell_score	LYN
Module5_TcellBcell_score	CXCL9
Module5_TcellBcell_score	NKG7
Module5_TcellBcell_score	TRAT1
Module5_TcellBcell_score	MGC29506
Module5_TcellBcell_score	PLAC8
Module5_TcellBcell_score	POU2AF1
Module5_TcellBcell_score	CRTAM
Module5_TcellBcell_score	SLAMF8
Module5_TcellBcell_score	PSMB9
Module5_TcellBcell_score	PTPN7
Module5_TcellBcell_score	SLAMF7
Module5_TcellBcell_score	BCL2A1
Module5_TcellBcell_score	TNFRSF17
Module5_TcellBcell_score	CCL5
Module5_TcellBcell_score	CCL8
Module5_TcellBcell_score	CCL13
Module5_TcellBcell_score	CCL18
Module5_TcellBcell_score	CCL19
Module5_TcellBcell_score	CXCL11
Module5_TcellBcell_score	SELL
Module5_TcellBcell_score	SAMSN1
Module5_TcellBcell_score	RTP4
Module5_TcellBcell_score	CLEC7A
Module5_TcellBcell_score	TAP1
Module5_TcellBcell_score	WARS
Module5_TcellBcell_score	PLA2G7
Module5_TcellBcell_score	ZBED2
Module5_TcellBcell_score	NPL
Module5_TcellBcell_score	RUNX3
Module5_TcellBcell_score	VNN2
Module5_TcellBcell_score	CD3G
Module5_TcellBcell_score	IL32
Module5_TcellBcell_score	CD8B
Module5_TcellBcell_score	CD19
Module5_TcellBcell_score	CD86
Module5_TcellBcell_score	AIM2
Module5_TcellBcell_score	CD38
Module5_TcellBcell_score	CYTIP
Module5_TcellBcell_score	LOC96610
Module5_TcellBcell_score	CD69
Module5_TcellBcell_score	CD79A
Module11_Prolif_score	CDKN3
Module11_Prolif_score	NDC80
Module11_Prolif_score	RNASEH2A
Module11_Prolif_score	CENPA
Module11_Prolif_score	SMC2
Module11_Prolif_score	CENPE
Module11_Prolif_score	RAD51AP1
Module11_Prolif_score	PLK4
Module11_Prolif_score	NMU
Module11_Prolif_score	KIF2C
Module11_Prolif_score	TMSB15A
Module11_Prolif_score	UBE2C
Module11_Prolif_score	CHEK1
Module11_Prolif_score	ZWINT
Module11_Prolif_score	OIP5
Module11_Prolif_score	CRABP1
Module11_Prolif_score	ECT2
Module11_Prolif_score	EIF4EBP1
Module11_Prolif_score	EZH2
Module11_Prolif_score	FEN1
Module11_Prolif_score	HSPA4L
Module11_Prolif_score	TPX2
Module11_Prolif_score	FOXM1
Module11_Prolif_score	NCAPH
Module11_Prolif_score	PRAME
Module11_Prolif_score	PDSS1
Module11_Prolif_score	KIF4A
Module11_Prolif_score	RAD54B
Module11_Prolif_score	ASPM
Module11_Prolif_score	FBXO5
Module11_Prolif_score	ATAD2
Module11_Prolif_score	RACGAP1
Module11_Prolif_score	GPSM2
Module11_Prolif_score	DONSON
Module11_Prolif_score	HMMR
Module11_Prolif_score	BIRC5
Module11_Prolif_score	KIF11
Module11_Prolif_score	LMNB1
Module11_Prolif_score	MAD2L1
Module11_Prolif_score	MCM4
Module11_Prolif_score	MCM5
Module11_Prolif_score	MKI67
Module11_Prolif_score	MMP1
Module11_Prolif_score	MYBL1
Module11_Prolif_score	MYBL2
Module11_Prolif_score	NEK2
Module11_Prolif_score	NUSAP1
Module11_Prolif_score	GTSE1
Module11_Prolif_score	GINS2
Module11_Prolif_score	PLK1
Module11_Prolif_score	FAM64A
Module11_Prolif_score	ERCC6L
Module11_Prolif_score	NCAPG2
Module11_Prolif_score	CEP55
Module11_Prolif_score	FANCI
Module11_Prolif_score	HJURP
Module11_Prolif_score	MCM10
Module11_Prolif_score	DEPDC1
Module11_Prolif_score	C1orf112
Module11_Prolif_score	CENPN
Module11_Prolif_score	PBK
Module11_Prolif_score	KIF15
Module11_Prolif_score	CIAPIN1
Module11_Prolif_score	ACTR3B
Module11_Prolif_score	GPR126
Module11_Prolif_score	SPC25
Module11_Prolif_score	RAD21
Module11_Prolif_score	RFC3
Module11_Prolif_score	RFC4
Module11_Prolif_score	RRM2
Module11_Prolif_score	NCAPG
Module11_Prolif_score	STIL
Module11_Prolif_score	SKP2
Module11_Prolif_score	SOX11
Module11_Prolif_score	SQLE
Module11_Prolif_score	AURKA
Module11_Prolif_score	TAF2
Module11_Prolif_score	TARS
Module11_Prolif_score	BUB1B
Module11_Prolif_score	TK1
Module11_Prolif_score	TMPO
Module11_Prolif_score	TOP2A
Module11_Prolif_score	PHLDA2
Module11_Prolif_score	TTK
Module11_Prolif_score	LRP8
Module11_Prolif_score	DSCC1
Module11_Prolif_score	MLF1IP
Module11_Prolif_score	E2F8
Module11_Prolif_score	SHCBP1
Module11_Prolif_score	SLC7A5
Module11_Prolif_score	ANP32E
Module11_Prolif_score	KIF18A
Module11_Prolif_score	CDC7
Module11_Prolif_score	CDC45
Module11_Prolif_score	RAD54L
Module11_Prolif_score	TTF2
Module11_Prolif_score	PIR
Module11_Prolif_score	ACTL6A
Module11_Prolif_score	GGH
Module11_Prolif_score	CCNA2
Module11_Prolif_score	CCNB1
Module11_Prolif_score	PRC1
Module11_Prolif_score	CCNB2
Module11_Prolif_score	CCNE2
Module11_Prolif_score	EXO1
Module11_Prolif_score	AURKB
Module11_Prolif_score	PTTG1
Module11_Prolif_score	TRIP13
Module11_Prolif_score	KIF23
Module11_Prolif_score	APOBEC3B
Module11_Prolif_score	MTFR1
Module11_Prolif_score	ESPL1
Module11_Prolif_score	DLGAP5
Module11_Prolif_score	CDK1
Module11_Prolif_score	MELK
Module11_Prolif_score	GINS1
Module11_Prolif_score	CDC6
Module11_Prolif_score	CDC20
Module11_Prolif_score	NCAPD2
Module11_Prolif_score	KIF14
TAMsurr_score	CXCL10
TAMsurr_score	CXCL11
TAMsurr_score	CCL8
TAMsurr_score	LAMP3
TcClassII_score	CD2
TcClassII_score	CD3G
TcClassII_score	CD8A
TcClassII_score	IFNG
TcClassII_score	TNF
TcClassII_score	GZMB
TcClassII_score	GZMH
TcClassII_score	PRF1
TcClassII_score	ZAP70
TcClassII_score	HLA-DMA
TcClassII_score	HLA-DOA
TcClassII_score	HLA-DOB
TcClassII_score	HLA-DPA1
TcClassII_score	HLA-DPB1
TcClassII_score	HLA-DQA1
TcClassII_score	HLA-DQB1
TcClassII_score	HLA-DQB2
TcClassII_score	HLA-DRA
TcClassII_score	HLA-DRB1
TcClassII_score	HLA-DRB2
TcClassII_score	HLA-DRB3
TcClassII_score	HLA-DRB4
TcClassII_score	HLA-DRB5
TcClassII_score	HLA-DRB6
TcClassII_score	CIITA
TcClassII_score	CD74
TAMsurr_TcClassII_ratio	CXCL10
TAMsurr_TcClassII_ratio	CXCL11
TAMsurr_TcClassII_ratio	CCL8
TAMsurr_TcClassII_ratio	LAMP3
TAMsurr_TcClassII_ratio	CD2
TAMsurr_TcClassII_ratio	CD3G
TAMsurr_TcClassII_ratio	CD8A
TAMsurr_TcClassII_ratio	IFNG
TAMsurr_TcClassII_ratio	TNF
TAMsurr_TcClassII_ratio	GZMB
TAMsurr_TcClassII_ratio	GZMH
TAMsurr_TcClassII_ratio	PRF1
TAMsurr_TcClassII_ratio	ZAP70
TAMsurr_TcClassII_ratio	HLA-DMA
TAMsurr_TcClassII_ratio	HLA-DOA
TAMsurr_TcClassII_ratio	HLA-DOB
TAMsurr_TcClassII_ratio	HLA-DPA1
TAMsurr_TcClassII_ratio	HLA-DPB1
TAMsurr_TcClassII_ratio	HLA-DQA1
TAMsurr_TcClassII_ratio	HLA-DQB1
TAMsurr_TcClassII_ratio	HLA-DQB2
TAMsurr_TcClassII_ratio	HLA-DRA
TAMsurr_TcClassII_ratio	HLA-DRB1
TAMsurr_TcClassII_ratio	HLA-DRB2
TAMsurr_TcClassII_ratio	HLA-DRB3
TAMsurr_TcClassII_ratio	HLA-DRB4
TAMsurr_TcClassII_ratio	HLA-DRB5
TAMsurr_TcClassII_ratio	HLA-DRB6
TAMsurr_TcClassII_ratio	CIITA
TAMsurr_TcClassII_ratio	CD74
IL12_score_21050467	CD3E
IL12_score_21050467	TRB
IL12_score_21050467	IL12B
IL12_score_21050467	CD3Z
IL12_score_21050467	STAT4
IL12_score_21050467	IFNG
IL12_score_21050467	JAK2
IL12_score_21050467	IL12RB1
IL12_score_21050467	IL12RB2
IL12_score_21050467	MAPK14
IL12_score_21050467	TRA
IL12_score_21050467	IL12A
IL12_score_21050467	MAP2K6
IL12_score_21050467	TYK2
IL12_score_21050467	JUN
IL12_score_21050467	IL18
IL12_score_21050467	CXCR3
IL12_score_21050467	CD3G
IL12_score_21050467	ETV5
IL12_score_21050467	CCR5
IL12_score_21050467	CD3D
IL12_score_21050467	MAPK8
IL12_score_21050467	IL18R1
IL4_score_21050467	JAK3
IL4_score_21050467	GRB2
IL4_score_21050467	STAT6
IL4_score_21050467	SHC1
IL4_score_21050467	IL4
IL4_score_21050467	IL4R
IL4_score_21050467	AKT1
IL4_score_21050467	IRS1
IL4_score_21050467	IL2RG
IL4_score_21050467	JAK1
IL4_score_21050467	RPS6KB1
IL2_score_21050467	RAF1
IL2_score_21050467	IL2
IL2_score_21050467	STAT5A
IL2_score_21050467	IL2RB
IL2_score_21050467	SOS1
IL2_score_21050467	GRB2
IL2_score_21050467	STAT5B
IL2_score_21050467	HRAS
IL2_score_21050467	LCK
IL2_score_21050467	JUN
IL2_score_21050467	MAPK3
IL2_score_21050467	IL2RG
IL2_score_21050467	JAK1
IL2_score_21050467	JAK3
IL2_score_21050467	CSNK2A1
IL2_score_21050467	MAP2K1
IL2_score_21050467	FOS
IL2_score_21050467	SHC1
IL2_score_21050467	SYK
IL2_score_21050467	ELK1
IL2_score_21050467	IL2RA
IL2_score_21050467	MAPK8
IL13_score_21050467	IL13
IL13_score_21050467	IL13RA2
IL13_score_21050467	JAK2
IL13_score_21050467	IL13RA1
IL13_score_21050467	TYK2
IL13_score_21050467	IL4R
IL13_score_21050467	JAK1
IFNG_score_21050467	MAP3K10
IFNG_score_21050467	CSRP3
IFNG_score_21050467	FOSL1
IFNG_score_21050467	SKP1A
IFNG_score_21050467	HLA-B
IFNG_score_21050467	SF3A1
IFNG_score_21050467	XRCC6
IFNG_score_21050467	CEBPD
IFNG_score_21050467	HLA-A
IFNG_score_21050467	NMI
IFNG_score_21050467	IFI35
IFNG_score_21050467	HIF3A
IFNG_score_21050467	TAS2R5
IFNG_score_21050467	C1S
IFNG_score_21050467	SHFM1
IFNG_score_21050467	COL16A1
IFNG_score_21050467	PSME1
IFNG_score_21050467	IFITM1
IFNG_score_21050467	CYCS
IFNG_score_21050467	BAK1
IFNG_score_21050467	EPS15
IFNG_score_21050467	GBP1
IFNG_score_21050467	FAS
IFNG_score_21050467	PML
IFNG_score_21050467	HADH
IFNG_score_21050467	EIF2B1
IFNG_score_21050467	HLA-E
IFNG_score_21050467	HADHB
IFNG_score_21050467	IRF1
IFNG_score_21050467	ADAR
IFNG_score_21050467	IFIT3
IFNG_score_21050467	SDCBP
IFNG_score_21050467	ATP6V0B
IFNG_score_21050467	ZFP36L2
IFNG_score_21050467	TRIM21
IFNG_score_21050467	PRAME
IFNG_score_21050467	ELK4
IFNG_score_21050467	BBC3
IFNG_score_21050467	PSMB10
IFNG_score_21050467	CASP8
IFNG_score_21050467	PHLDA1
IFNG_score_21050467	PPP3CA
IFNG_score_21050467	BTG1
IFNG_score_21050467	RBBP4
IFNG_score_21050467	PMAIP1
IFNG_score_21050467	TEAD4
IFNG_score_21050467	SRP9
IFNG_score_21050467	ISG15
IFNG_score_21050467	BST2
IFNG_score_21050467	PYHIN1
IFNG_score_21050467	IL15RA
IFNG_score_21050467	VEGFC
IFNG_score_21050467	RHOC
IFNG_score_21050467	PLOD2
IFNG_score_21050467	NULL
IFNG_score_21050467	STAT1
IFNG_score_21050467	PSMB8
IFNG_score_21050467	SFRS2
IFNG_score_21050467	VAT1
IFNG_score_21050467	PARP1
IFNG_score_21050467	ICAM1
IFNG_score_21050467	TAP1
IFNG_score_21050467	IL6
IFNG_score_21050467	BAG1
TGFB_score_21050467	MMP3
TGFB_score_21050467	MARCKSL1
TGFB_score_21050467	IGF2R
TGFB_score_21050467	LAMB1
TGFB_score_21050467	SPARC
TGFB_score_21050467	FN1
TGFB_score_21050467	ITGA4
TGFB_score_21050467	SMO
TGFB_score_21050467	MMP19
TGFB_score_21050467	ITGB8
TGFB_score_21050467	ITGA5
TGFB_score_21050467	NID1
TGFB_score_21050467	TIMP1
TGFB_score_21050467	SEMA3F
TGFB_score_21050467	RHOQ
TGFB_score_21050467	CTNNB1
TGFB_score_21050467	MMP2
TGFB_score_21050467	SERPINE1
TGFB_score_21050467	EPHB2
TGFB_score_21050467	COL16A1
TGFB_score_21050467	EPHA2
TGFB_score_21050467	TNC
TGFB_score_21050467	JUP
TGFB_score_21050467	ITGA3
TGFB_score_21050467	TCF7L2
TGFB_score_21050467	COL3A1
TGFB_score_21050467	CDH6
TGFB_score_21050467	WNT2B
TGFB_score_21050467	ADAM9
TGFB_score_21050467	DSP
TGFB_score_21050467	HSPG2
TGFB_score_21050467	ARHGAP1
TGFB_score_21050467	ITGB5
TGFB_score_21050467	IGFBP5
TGFB_score_21050467	ARHGDIA
TGFB_score_21050467	LRP1
TGFB_score_21050467	IGFBP2
TGFB_score_21050467	CTNNA1
TGFB_score_21050467	LRRC17
TGFB_score_21050467	MMP14
TGFB_score_21050467	NEO1
TGFB_score_21050467	EFNA5
TGFB_score_21050467	ITGB3
TGFB_score_21050467	EPHB3
TGFB_score_21050467	CD44
TGFB_score_21050467	IGFBP4
TGFB_score_21050467	TNFRSF1A
TGFB_score_21050467	RAC1
TGFB_score_21050467	PXN
TGFB_score_21050467	PLAT
TGFB_score_21050467	COL8A1
TGFB_score_21050467	WNT8B
TGFB_score_21050467	IGFBP3
TGFB_score_21050467	RHOA
TGFB_score_21050467	EPHB4
TGFB_score_21050467	MMP1
TGFB_score_21050467	PAK1
TGFB_score_21050467	MTA1
TGFB_score_21050467	THBS2
TGFB_score_21050467	CSPG2
TGFB_score_21050467	MMP17
TGFB_score_21050467	CD59
TGFB_score_21050467	DVL3
TGFB_score_21050467	RHOB
TGFB_score_21050467	COL6A3
TGFB_score_21050467	NOTCH2
TGFB_score_21050467	BSG
TGFB_score_21050467	MMP11
TGFB_score_21050467	COL1A2
TGFB_score_21050467	ZYX
TGFB_score_21050467	RND3
TGFB_score_21050467	THBS1
TGFB_score_21050467	RHOG
TGFB_score_21050467	ICAM1
TGFB_score_21050467	LAMA4
TGFB_score_21050467	DVL1
TGFB_score_21050467	PAK2
TGFB_score_21050467	ITGB2
TGFB_score_21050467	COL6A1
TGFB_score_21050467	FGD1
TREM1_data	TREM1
DAP12_data	TYROBP
Immune_NSCLC_score	C3orf41
Immune_NSCLC_score	C1orf24
Immune_NSCLC_score	PLEK
Immune_NSCLC_score	RHOH
Immune_NSCLC_score	PSCDBP
Immune_NSCLC_score	TCEA2
Immune_NSCLC_score	FLJ21963
Immune_NSCLC_score	CLEC4E
Immune_NSCLC_score	USP51
Immune_NSCLC_score	WFDC10B
Immune_NSCLC_score	IGH
Immune_NSCLC_score	SLC4A3
Immune_NSCLC_score	CD53
Immune_NSCLC_score	LOC401431
Immune_NSCLC_score	SCFV
Immune_NSCLC_score	THRAP2
Immune_NSCLC_score	PRDM13
Immune_NSCLC_score	OBSL1
Immune_NSCLC_score	C7orf40
Immune_NSCLC_score	TAGAP
Immune_NSCLC_score	MGC11271
Immune_NSCLC_score	IGLV6-57
Immune_NSCLC_score	CD38
Immune_NSCLC_score	FKBP9
Immune_NSCLC_score	ADAMTSL2
Immune_NSCLC_score	CD48
Immune_NSCLC_score	GNPTAB
Immune_NSCLC_score	DHRS8
Immune_NSCLC_score	LOC388886
Immune_NSCLC_score	CNIH3
Immune_NSCLC_score	PSMA6
Immune_NSCLC_score	CCRK
Immune_NSCLC_score	SHROOM1
Immune_NSCLC_score	GPSM1
Immune_NSCLC_score	TRO
Immune_NSCLC_score	GSTT2
Immune_NSCLC_score	NQO2
Immune_NSCLC_score	EAF2
Immune_NSCLC_score	MUM1L1
Immune_NSCLC_score	MUC4
Immune_NSCLC_score	C13orf21
Immune_NSCLC_score	PABPC1
Immune_NSCLC_score	PLA2G7
Immune_NSCLC_score	PARK2
Immune_NSCLC_score	AOAH
Immune_NSCLC_score	IGL
Immune_NSCLC_score	LOC642480
Immune_NSCLC_score	TMSB4X
Immune_NSCLC_score	LOC390712
Immune_NSCLC_score	ACOT8
Immune_NSCLC_score	GIMAP7
Immune_NSCLC_score	LOC375010
Immune_NSCLC_score	ASAH1
Immune_NSCLC_score	TRIM45
Immune_NSCLC_score	C2orf30
Immune_NSCLC_score	EXT2
Immune_NSCLC_score	IFI6
Immune_NSCLC_score	KCNE3
Immune_NSCLC_score	CTSF
Immune_NSCLC_score	SULT1C1
Immune_NSCLC_score	RASL11B
Immune_NSCLC_score	LOC148898
Immune_NSCLC_score	HMGCL
Immune_NSCLC_score	IGHA1
Immune_NSCLC_score	C1QTNF3
Immune_NSCLC_score	C20orf46
Immune_NSCLC_score	IL11RA
Immune_NSCLC_score	ADRA2C
Immune_NSCLC_score	IGKC
Immune_NSCLC_score	CEACAM5
Immune_NSCLC_score	PURB
Immune_NSCLC_score	TPD52
Tcell_receptors_score	CD3D
Tcell_receptors_score	CD3E
Tcell_receptors_score	CD3G
Tcell_receptors_score	CD3Z
CHANG_CORE_SERUM_RESPONSE_UP	CEP78
CHANG_CORE_SERUM_RESPONSE_UP	LSM3
CHANG_CORE_SERUM_RESPONSE_UP	LRRC40
CHANG_CORE_SERUM_RESPONSE_UP	STK17A
CHANG_CORE_SERUM_RESPONSE_UP	RPN1
CHANG_CORE_SERUM_RESPONSE_UP	JUNB
CHANG_CORE_SERUM_RESPONSE_UP	NUP85
CHANG_CORE_SERUM_RESPONSE_UP	FLNC
CHANG_CORE_SERUM_RESPONSE_UP	HMGN2
CHANG_CORE_SERUM_RESPONSE_UP	RPP40
CHANG_CORE_SERUM_RESPONSE_UP	UQCR10
CHANG_CORE_SERUM_RESPONSE_UP	AIMP2
CHANG_CORE_SERUM_RESPONSE_UP	CHEK1
CHANG_CORE_SERUM_RESPONSE_UP	VTA1
CHANG_CORE_SERUM_RESPONSE_UP	EXOSC8
CHANG_CORE_SERUM_RESPONSE_UP	CENPO
CHANG_CORE_SERUM_RESPONSE_UP	PNO1
CHANG_CORE_SERUM_RESPONSE_UP	SLC16A1
CHANG_CORE_SERUM_RESPONSE_UP	WDR77
CHANG_CORE_SERUM_RESPONSE_UP	UBE2J1
CHANG_CORE_SERUM_RESPONSE_UP	NOP16
CHANG_CORE_SERUM_RESPONSE_UP	NUDT1
CHANG_CORE_SERUM_RESPONSE_UP	SMC2
CHANG_CORE_SERUM_RESPONSE_UP	SLC25A5
CHANG_CORE_SERUM_RESPONSE_UP	NUPL1
CHANG_CORE_SERUM_RESPONSE_UP	DLEU2
CHANG_CORE_SERUM_RESPONSE_UP	PDAP1
CHANG_CORE_SERUM_RESPONSE_UP	CCBL2
CHANG_CORE_SERUM_RESPONSE_UP	COX17
CHANG_CORE_SERUM_RESPONSE_UP	BCCIP
CHANG_CORE_SERUM_RESPONSE_UP	PLG
CHANG_CORE_SERUM_RESPONSE_UP	RGS8
CHANG_CORE_SERUM_RESPONSE_UP	SNRPC
CHANG_CORE_SERUM_RESPONSE_UP	PLK4
CHANG_CORE_SERUM_RESPONSE_UP	NUTF2
CHANG_CORE_SERUM_RESPONSE_UP	LSM4
CHANG_CORE_SERUM_RESPONSE_UP	SMS
CHANG_CORE_SERUM_RESPONSE_UP	EBNA1BP2
CHANG_CORE_SERUM_RESPONSE_UP	C13orf27
CHANG_CORE_SERUM_RESPONSE_UP	VDAC1
CHANG_CORE_SERUM_RESPONSE_UP	PSMD14
CHANG_CORE_SERUM_RESPONSE_UP	MYCBP
CHANG_CORE_SERUM_RESPONSE_UP	SMURF2
CHANG_CORE_SERUM_RESPONSE_UP	GNG11
CHANG_CORE_SERUM_RESPONSE_UP	F3
CHANG_CORE_SERUM_RESPONSE_UP	IL7R
CHANG_CORE_SERUM_RESPONSE_UP	BRIP1
CHANG_CORE_SERUM_RESPONSE_UP	HNRNPA2B1
CHANG_CORE_SERUM_RESPONSE_UP	DCK
CHANG_CORE_SERUM_RESPONSE_UP	ALKBH7
CHANG_CORE_SERUM_RESPONSE_UP	HN1L
CHANG_CORE_SERUM_RESPONSE_UP	MSN
CHANG_CORE_SERUM_RESPONSE_UP	TPM1
CHANG_CORE_SERUM_RESPONSE_UP	HYLS1
CHANG_CORE_SERUM_RESPONSE_UP	HAUS1
CHANG_CORE_SERUM_RESPONSE_UP	NUP93
CHANG_CORE_SERUM_RESPONSE_UP	SNRPE
CHANG_CORE_SERUM_RESPONSE_UP	ITGA6
CHANG_CORE_SERUM_RESPONSE_UP	CENPN
CHANG_CORE_SERUM_RESPONSE_UP	C11orf24
CHANG_CORE_SERUM_RESPONSE_UP	GGH
CHANG_CORE_SERUM_RESPONSE_UP	PFKP
CHANG_CORE_SERUM_RESPONSE_UP	FARSA
CHANG_CORE_SERUM_RESPONSE_UP	EIF2AK1
CHANG_CORE_SERUM_RESPONSE_UP	CENPW
CHANG_CORE_SERUM_RESPONSE_UP	TUBA4A
CHANG_CORE_SERUM_RESPONSE_UP	TRA2B
CHANG_CORE_SERUM_RESPONSE_UP	UMPS
CHANG_CORE_SERUM_RESPONSE_UP	MRTO4
CHANG_CORE_SERUM_RESPONSE_UP	NUDT15
CHANG_CORE_SERUM_RESPONSE_UP	PGM2
CHANG_CORE_SERUM_RESPONSE_UP	DBNDD1
CHANG_CORE_SERUM_RESPONSE_UP	SNRPB
CHANG_CORE_SERUM_RESPONSE_UP	MNAT1
CHANG_CORE_SERUM_RESPONSE_UP	NUP35
CHANG_CORE_SERUM_RESPONSE_UP	TCEB1
CHANG_CORE_SERUM_RESPONSE_UP	HSPB11
CHANG_CORE_SERUM_RESPONSE_UP	C19orf48
CHANG_CORE_SERUM_RESPONSE_UP	ID3
CHANG_CORE_SERUM_RESPONSE_UP	IPO4
CHANG_CORE_SERUM_RESPONSE_UP	FARSB
CHANG_CORE_SERUM_RESPONSE_UP	EIF4G1
CHANG_CORE_SERUM_RESPONSE_UP	SKA1
CHANG_CORE_SERUM_RESPONSE_UP	MFSD11
CHANG_CORE_SERUM_RESPONSE_UP	PLAUR
CHANG_CORE_SERUM_RESPONSE_UP	MARVELD2
CHANG_CORE_SERUM_RESPONSE_UP	MCM3
CHANG_CORE_SERUM_RESPONSE_UP	DHFR
CHANG_CORE_SERUM_RESPONSE_UP	RNF41
CHANG_CORE_SERUM_RESPONSE_UP	ID2
CHANG_CORE_SERUM_RESPONSE_UP	H2AFZ
CHANG_CORE_SERUM_RESPONSE_UP	CDK2
CHANG_CORE_SERUM_RESPONSE_UP	NCLN
CHANG_CORE_SERUM_RESPONSE_UP	ZWILCH
CHANG_CORE_SERUM_RESPONSE_UP	DYNLT1
CHANG_CORE_SERUM_RESPONSE_UP	C16orf61
CHANG_CORE_SERUM_RESPONSE_UP	SLC25A40
CHANG_CORE_SERUM_RESPONSE_UP	RHOC
CHANG_CORE_SERUM_RESPONSE_UP	CCT5
CHANG_CORE_SERUM_RESPONSE_UP	PDIA4
CHANG_CORE_SERUM_RESPONSE_UP	SNRPA
CHANG_CORE_SERUM_RESPONSE_UP	RBM14
CHANG_CORE_SERUM_RESPONSE_UP	PDLIM7
CHANG_CORE_SERUM_RESPONSE_UP	PITPNC1
CHANG_CORE_SERUM_RESPONSE_UP	TPM3
CHANG_CORE_SERUM_RESPONSE_UP	CORO1C
CHANG_CORE_SERUM_RESPONSE_UP	ERLIN1
CHANG_CORE_SERUM_RESPONSE_UP	PAICS
CHANG_CORE_SERUM_RESPONSE_UP	TPRKB
CHANG_CORE_SERUM_RESPONSE_UP	SKA2
CHANG_CORE_SERUM_RESPONSE_UP	MYBL1
CHANG_CORE_SERUM_RESPONSE_UP	SH3BP5L
CHANG_CORE_SERUM_RESPONSE_UP	BRCA2
CHANG_CORE_SERUM_RESPONSE_UP	SAR1A
CHANG_CORE_SERUM_RESPONSE_UP	POLR3K
CHANG_CORE_SERUM_RESPONSE_UP	MRPS28
CHANG_CORE_SERUM_RESPONSE_UP	NUP107
CHANG_CORE_SERUM_RESPONSE_UP	TUBG1
CHANG_CORE_SERUM_RESPONSE_UP	PNN
CHANG_CORE_SERUM_RESPONSE_UP	FAM167A
CHANG_CORE_SERUM_RESPONSE_UP	RFC3
CHANG_CORE_SERUM_RESPONSE_UP	MYL6
CHANG_CORE_SERUM_RESPONSE_UP	MCM7
CHANG_CORE_SERUM_RESPONSE_UP	MAGOHB
CHANG_CORE_SERUM_RESPONSE_UP	FAM89B
CHANG_CORE_SERUM_RESPONSE_UP	TOMM40
CHANG_CORE_SERUM_RESPONSE_UP	CDCA4
CHANG_CORE_SERUM_RESPONSE_UP	MT3
CHANG_CORE_SERUM_RESPONSE_UP	MTHFD1
CHANG_CORE_SERUM_RESPONSE_UP	PSMD12
CHANG_CORE_SERUM_RESPONSE_UP	MYBL2
CHANG_CORE_SERUM_RESPONSE_UP	CKLF
CHANG_CORE_SERUM_RESPONSE_UP	NRIP3
CHANG_CORE_SERUM_RESPONSE_UP	EZR
CHANG_CORE_SERUM_RESPONSE_UP	C12orf24
CHANG_CORE_SERUM_RESPONSE_UP	GPLD1
CHANG_CORE_SERUM_RESPONSE_UP	SRM
CHANG_CORE_SERUM_RESPONSE_UP	RAB3B
CHANG_CORE_SERUM_RESPONSE_UP	NLN
CHANG_CORE_SERUM_RESPONSE_UP	MT1F
CHANG_CORE_SERUM_RESPONSE_UP	TNFRSF12A
CHANG_CORE_SERUM_RESPONSE_UP	TPI1
CHANG_CORE_SERUM_RESPONSE_UP	HAS2
CHANG_CORE_SERUM_RESPONSE_UP	APOO
CHANG_CORE_SERUM_RESPONSE_UP	FBXO41
CHANG_CORE_SERUM_RESPONSE_UP	MRPL37
CHANG_CORE_SERUM_RESPONSE_UP	GSTCD
CHANG_CORE_SERUM_RESPONSE_UP	SDC1
CHANG_CORE_SERUM_RESPONSE_UP	WDR54
CHANG_CORE_SERUM_RESPONSE_UP	RNF138
CHANG_CORE_SERUM_RESPONSE_UP	APITD1
CHANG_CORE_SERUM_RESPONSE_UP	RMND5B
CHANG_CORE_SERUM_RESPONSE_UP	ENO1
CHANG_CORE_SERUM_RESPONSE_UP	MAP3K8
CHANG_CORE_SERUM_RESPONSE_UP	TMEM130
CHANG_CORE_SERUM_RESPONSE_UP	SNX17
CHANG_CORE_SERUM_RESPONSE_UP	KRR1
CHANG_CORE_SERUM_RESPONSE_UP	TAGLN
CHANG_CORE_SERUM_RESPONSE_UP	PA2G4
CHANG_CORE_SERUM_RESPONSE_UP	RUVBL1
CHANG_CORE_SERUM_RESPONSE_UP	SNRPD1
CHANG_CORE_SERUM_RESPONSE_UP	LOXL2
CHANG_CORE_SERUM_RESPONSE_UP	POLE2
CHANG_CORE_SERUM_RESPONSE_UP	MAPRE1
CHANG_CORE_SERUM_RESPONSE_UP	IMP4
CHANG_CORE_SERUM_RESPONSE_UP	EMP2
CHANG_CORE_SERUM_RESPONSE_UP	PSMD2
CHANG_CORE_SERUM_RESPONSE_UP	MET
CHANG_CORE_SERUM_RESPONSE_UP	IFRD2
CHANG_CORE_SERUM_RESPONSE_UP	LMNB2
CHANG_CORE_SERUM_RESPONSE_UP	PLOD2
CHANG_CORE_SERUM_RESPONSE_UP	NCEH1
CHANG_CORE_SERUM_RESPONSE_UP	NME1
CHANG_CORE_SERUM_RESPONSE_UP	STRA13
CHANG_CORE_SERUM_RESPONSE_UP	ACTL6A
CHANG_CORE_SERUM_RESPONSE_UP	DLEU1
CHANG_CORE_SERUM_RESPONSE_UP	SNRPA1
CHANG_CORE_SERUM_RESPONSE_UP	CBX1
CHANG_CORE_SERUM_RESPONSE_UP	LYAR
CHANG_CORE_SERUM_RESPONSE_UP	PTPLB
CHANG_CORE_SERUM_RESPONSE_UP	PFN1
CHANG_CORE_SERUM_RESPONSE_UP	CENPJ
CHANG_CORE_SERUM_RESPONSE_UP	COTL1
CHANG_CORE_SERUM_RESPONSE_UP	SPRYD7
CHANG_CORE_SERUM_RESPONSE_UP	USPL1
CHANG_CORE_SERUM_RESPONSE_UP	MRPL12
CHANG_CORE_SERUM_RESPONSE_UP	ADAMTS1
CHANG_CORE_SERUM_RESPONSE_UP	GLRX3
CHANG_CORE_SERUM_RESPONSE_UP	WSB2
CHANG_CORE_SERUM_RESPONSE_UP	MRPS16
CHANG_CORE_SERUM_RESPONSE_UP	DCLRE1B
CHANG_CORE_SERUM_RESPONSE_UP	MKKS
CHANG_CORE_SERUM_RESPONSE_UP	C3orf26
CHANG_CORE_SERUM_RESPONSE_UP	CPEB4
CHANG_CORE_SERUM_RESPONSE_UP	SPAG17
CHANG_CORE_SERUM_RESPONSE_UP	MLF1IP
CHANG_CORE_SERUM_RESPONSE_UP	UAP1
CHANG_CORE_SERUM_RESPONSE_UP	COQ2
CHANG_CORE_SERUM_RESPONSE_UP	WDHD1
CHANG_CORE_SERUM_RESPONSE_UP	DCBLD2
CHANG_CORE_SERUM_RESPONSE_UP	KIAA0090
CHANG_CORE_SERUM_RESPONSE_UP	SAR1B
CHANG_CORE_SERUM_RESPONSE_UP	PSMA7
CHANG_CORE_SERUM_RESPONSE_UP	PSMC3
CHANG_CORE_SERUM_RESPONSE_UP	COPS6
CHANG_CORE_SERUM_RESPONSE_UP	DUT
CHANG_CORE_SERUM_RESPONSE_UP	PPIH
CHANG_CORE_SERUM_RESPONSE_UP	PHF19
CHANG_CORE_SERUM_RESPONSE_UP	TPM2
CHANG_CORE_SERUM_RESPONSE_UP	MCTS1
CHANG_CORE_SERUM_RESPONSE_UP	EIF4EBP1
CHANG_CORE_SERUM_RESPONSE_UP	HNRNPR
CSR_Activated_15701700	ACAS2
CSR_Activated_15701700	ACINUS
CSR_Activated_15701700	ADAMTS1
CSR_Activated_15701700	ADD3
CSR_Activated_15701700	AIP1
CSR_Activated_15701700	ALEX3
CSR_Activated_15701700	APOD
CSR_Activated_15701700	APP
CSR_Activated_15701700	ARHC
CSR_Activated_15701700	ARHGAP12
CSR_Activated_15701700	ARHGEF3
CSR_Activated_15701700	ATP6V0A1
CSR_Activated_15701700	AXIN2
CSR_Activated_15701700	BAF53A
CSR_Activated_15701700	BBC3
CSR_Activated_15701700	BCCIP
CSR_Activated_15701700	BCL6
CSR_Activated_15701700	BF
CSR_Activated_15701700	BHC80
CSR_Activated_15701700	BHLHB2
CSR_Activated_15701700	BM039
CSR_Activated_15701700	BOCT
CSR_Activated_15701700	BRCA2
CSR_Activated_15701700	BRIP1
CSR_Activated_15701700	C11ORF14
CSR_Activated_15701700	C11ORF24
CSR_Activated_15701700	C13ORF1
CSR_Activated_15701700	C1ORF33
CSR_Activated_15701700	C1S
CSR_Activated_15701700	C20ORF108
CSR_Activated_15701700	C5ORF4
CSR_Activated_15701700	C6ORF55
CSR_Activated_15701700	C8ORF13
CSR_Activated_15701700	CAMLG
CSR_Activated_15701700	CBX1
CSR_Activated_15701700	CCNG2
CSR_Activated_15701700	CCNL2
CSR_Activated_15701700	CCT5
CSR_Activated_15701700	CDC14B
CSR_Activated_15701700	CDCA4
CSR_Activated_15701700	CDK2
CSR_Activated_15701700	CDKN1A
CSR_Activated_15701700	CDKN1C
CSR_Activated_15701700	CENPJ
CSR_Activated_15701700	CGI-121
CSR_Activated_15701700	CHEK1
CSR_Activated_15701700	CKLF
CSR_Activated_15701700	CL640
CSR_Activated_15701700	CLCN6
CSR_Activated_15701700	CLIC2
CSR_Activated_15701700	CNTNAP1
CSR_Activated_15701700	COPS6
CSR_Activated_15701700	CORO1C
CSR_Activated_15701700	COTL1
CSR_Activated_15701700	COX17
CSR_Activated_15701700	CPR8
CSR_Activated_15701700	CRTAP
CSR_Activated_15701700	CSF1
CSR_Activated_15701700	CST3
CSR_Activated_15701700	CTNS
CSR_Activated_15701700	CTSF
CSR_Activated_15701700	CYP27A1
CSR_Activated_15701700	DC13
CSR_Activated_15701700	DCK
CSR_Activated_15701700	DCLRE1B
CSR_Activated_15701700	DEPP
CSR_Activated_15701700	DHFR
CSR_Activated_15701700	DHRS6
CSR_Activated_15701700	DKFZP434B103
CSR_Activated_15701700	DKFZP434L142
CSR_Activated_15701700	DKFZP434O1427
CSR_Activated_15701700	DKFZP586A0522
CSR_Activated_15701700	DKFZP727G051
CSR_Activated_15701700	DKFZP761L1417
CSR_Activated_15701700	DKFZP762H185
CSR_Activated_15701700	DLEU1
CSR_Activated_15701700	DLEU2
CSR_Activated_15701700	DNM1
CSR_Activated_15701700	DPP7
CSR_Activated_15701700	DPYSL2
CSR_Activated_15701700	DUSP22
CSR_Activated_15701700	DUT
CSR_Activated_15701700	EBNA1BP2
CSR_Activated_15701700	EEF1E1
CSR_Activated_15701700	EIF4EBP1
CSR_Activated_15701700	EIF4G1
CSR_Activated_15701700	EMP2
CSR_Activated_15701700	ENIGMA
CSR_Activated_15701700	ENO1
CSR_Activated_15701700	EPHB1
CSR_Activated_15701700	ERP70
CSR_Activated_15701700	ESDN
CSR_Activated_15701700	F10
CSR_Activated_15701700	F3
CSR_Activated_15701700	FABP3
CSR_Activated_15701700	FACL3
CSR_Activated_15701700	FADS1
CSR_Activated_15701700	FADS2
CSR_Activated_15701700	FARSL
CSR_Activated_15701700	FCGRT
CSR_Activated_15701700	FDPS
CSR_Activated_15701700	FLJ10036
CSR_Activated_15701700	FLJ10292
CSR_Activated_15701700	FLJ10407
CSR_Activated_15701700	FLJ10618
CSR_Activated_15701700	FLJ10849
CSR_Activated_15701700	FLJ10948
CSR_Activated_15701700	FLJ10983
CSR_Activated_15701700	FLJ11286
CSR_Activated_15701700	FLJ12643
CSR_Activated_15701700	FLJ12953
CSR_Activated_15701700	FLJ14525
CSR_Activated_15701700	FLJ20059
CSR_Activated_15701700	FLJ20154
CSR_Activated_15701700	FLJ20331
CSR_Activated_15701700	FLJ21016
CSR_Activated_15701700	FLJ21986
CSR_Activated_15701700	FLJ23462
CSR_Activated_15701700	FLJ23468
CSR_Activated_15701700	FLJ30532
CSR_Activated_15701700	FLJ30574
CSR_Activated_15701700	FLJ31033
CSR_Activated_15701700	FLJ32731
CSR_Activated_15701700	FLJ32915
CSR_Activated_15701700	FLJ90754
CSR_Activated_15701700	FLJ90798
CSR_Activated_15701700	FLNC
CSR_Activated_15701700	FRSB
CSR_Activated_15701700	FYCO1
CSR_Activated_15701700	GABARAPL1
CSR_Activated_15701700	GABBR1
CSR_Activated_15701700	GATM
CSR_Activated_15701700	GG2-1
CSR_Activated_15701700	GGH
CSR_Activated_15701700	GLS
CSR_Activated_15701700	GNG11
CSR_Activated_15701700	GPLD1
CSR_Activated_15701700	GPR124
CSR_Activated_15701700	GSN
CSR_Activated_15701700	H2AFZ
CSR_Activated_15701700	H2AV
CSR_Activated_15701700	HAS2
CSR_Activated_15701700	HDAC5
CSR_Activated_15701700	HECA
CSR_Activated_15701700	HMGB1
CSR_Activated_15701700	HMGCS1
CSR_Activated_15701700	HMGN2
CSR_Activated_15701700	HN1L
CSR_Activated_15701700	HNRPA2B1
CSR_Activated_15701700	HNRPR
CSR_Activated_15701700	HRB2
CSR_Activated_15701700	HRI
CSR_Activated_15701700	HSPC111
CSR_Activated_15701700	HSU79274
CSR_Activated_15701700	ID2
CSR_Activated_15701700	ID3
CSR_Activated_15701700	IDI1
CSR_Activated_15701700	IFRD2
CSR_Activated_15701700	IGBP1
CSR_Activated_15701700	IL1R1
CSR_Activated_15701700	IL6ST
CSR_Activated_15701700	IL7R
CSR_Activated_15701700	IMP4
CSR_Activated_15701700	INSIG1
CSR_Activated_15701700	IPO4
CSR_Activated_15701700	ITGA6
CSR_Activated_15701700	ITPKB
CSR_Activated_15701700	JAG1
CSR_Activated_15701700	JTV1
CSR_Activated_15701700	KAI1
CSR_Activated_15701700	KEO4
CSR_Activated_15701700	KIAA0090
CSR_Activated_15701700	KIAA0095
CSR_Activated_15701700	KIAA0323
CSR_Activated_15701700	KIAA0342
CSR_Activated_15701700	KIAA0367
CSR_Activated_15701700	KIAA0874
CSR_Activated_15701700	KIAA1036
CSR_Activated_15701700	KIAA1109
CSR_Activated_15701700	KIAA1228
CSR_Activated_15701700	KIAA1268
CSR_Activated_15701700	KIAA1305
CSR_Activated_15701700	KIAA1363
CSR_Activated_15701700	KIAA1536
CSR_Activated_15701700	KIAA1554
CSR_Activated_15701700	KIAA1720
CSR_Activated_15701700	KIAA1946
CSR_Activated_15701700	KIT
CSR_Activated_15701700	KLHL5
CSR_Activated_15701700	LDB1
CSR_Activated_15701700	LDLR
CSR_Activated_15701700	LIPA
CSR_Activated_15701700	LMNB2
CSR_Activated_15701700	LOC115106
CSR_Activated_15701700	LOC115294
CSR_Activated_15701700	LOC129401
CSR_Activated_15701700	LOC153222
CSR_Activated_15701700	LOC169611
CSR_Activated_15701700	LOC201562
CSR_Activated_15701700	LOC201895
CSR_Activated_15701700	LOC221810
CSR_Activated_15701700	LOC253263
CSR_Activated_15701700	LOC284018
CSR_Activated_15701700	LOC284436
CSR_Activated_15701700	LOC285362
CSR_Activated_15701700	LOC339924
CSR_Activated_15701700	LOC51128
CSR_Activated_15701700	LOC51279
CSR_Activated_15701700	LOC51668
CSR_Activated_15701700	LOC56757
CSR_Activated_15701700	LOC56902
CSR_Activated_15701700	LOC56926
CSR_Activated_15701700	LOC93081
CSR_Activated_15701700	LOXL2
CSR_Activated_15701700	LPIN1
CSR_Activated_15701700	LRIG2
CSR_Activated_15701700	LRP1
CSR_Activated_15701700	LSM3
CSR_Activated_15701700	LSM4
CSR_Activated_15701700	LSS
CSR_Activated_15701700	LUM
CSR_Activated_15701700	LYAR
CSR_Activated_15701700	MAF
CSR_Activated_15701700	MAN1A1
CSR_Activated_15701700	MAP3K8
CSR_Activated_15701700	MAPRE1
CSR_Activated_15701700	MBP
CSR_Activated_15701700	MCM3
CSR_Activated_15701700	MCM7
CSR_Activated_15701700	MCP
CSR_Activated_15701700	MCT-1
CSR_Activated_15701700	MEF2D
CSR_Activated_15701700	MEP50
CSR_Activated_15701700	MET
CSR_Activated_15701700	MFGE8
CSR_Activated_15701700	MGC10200
CSR_Activated_15701700	MGC10500
CSR_Activated_15701700	MGC10974
CSR_Activated_15701700	MGC11266
CSR_Activated_15701700	MGC13047
CSR_Activated_15701700	MGC13170
CSR_Activated_15701700	MGC14480
CSR_Activated_15701700	MGC15429
CSR_Activated_15701700	MGC17330
CSR_Activated_15701700	MGC3101
CSR_Activated_15701700	MGC39820
CSR_Activated_15701700	MGC4170
CSR_Activated_15701700	MGC4308
CSR_Activated_15701700	MGC4825
CSR_Activated_15701700	MIG-6
CSR_Activated_15701700	MKKS
CSR_Activated_15701700	MNAT1
CSR_Activated_15701700	MRF2
CSR_Activated_15701700	MRPL12
CSR_Activated_15701700	MRPL37
CSR_Activated_15701700	MRPS16
CSR_Activated_15701700	MRPS28
CSR_Activated_15701700	MSN
CSR_Activated_15701700	MT1F
CSR_Activated_15701700	MT3
CSR_Activated_15701700	MTH2
CSR_Activated_15701700	MTHFD1
CSR_Activated_15701700	MVD
CSR_Activated_15701700	MXI1
CSR_Activated_15701700	MYBL1
CSR_Activated_15701700	MYBL2
CSR_Activated_15701700	MYCBP
CSR_Activated_15701700	MYL6
CSR_Activated_15701700	NCOA3
CSR_Activated_15701700	NIFU
CSR_Activated_15701700	NLN
CSR_Activated_15701700	NME1
CSR_Activated_15701700	NOLA2
CSR_Activated_15701700	NUDT1
CSR_Activated_15701700	NUP107
CSR_Activated_15701700	NUPL1
CSR_Activated_15701700	NUTF2
CSR_Activated_15701700	OIP2
CSR_Activated_15701700	OSBPL8
CSR_Activated_15701700	P8
CSR_Activated_15701700	PA26
CSR_Activated_15701700	PA2G4
CSR_Activated_15701700	PAICS
CSR_Activated_15701700	PBXIP1
CSR_Activated_15701700	PCNT1
CSR_Activated_15701700	PCSK7
CSR_Activated_15701700	PDAP1
CSR_Activated_15701700	PDK2
CSR_Activated_15701700	PFKP
CSR_Activated_15701700	PFN1
CSR_Activated_15701700	PGCP
CSR_Activated_15701700	PHACS
CSR_Activated_15701700	PITPNC1
CSR_Activated_15701700	PKIG
CSR_Activated_15701700	PLA2R1
CSR_Activated_15701700	PLAUR
CSR_Activated_15701700	PLD3
CSR_Activated_15701700	PLG
CSR_Activated_15701700	PLOD2
CSR_Activated_15701700	PLU-1
CSR_Activated_15701700	PLXNB1
CSR_Activated_15701700	PNN
CSR_Activated_15701700	POLE2
CSR_Activated_15701700	POLR3K
CSR_Activated_15701700	POR
CSR_Activated_15701700	PPIH
CSR_Activated_15701700	PROL2
CSR_Activated_15701700	PSMA7
CSR_Activated_15701700	PSMC3
CSR_Activated_15701700	PSMD12
CSR_Activated_15701700	PSMD14
CSR_Activated_15701700	PSMD2
CSR_Activated_15701700	PTPRU
CSR_Activated_15701700	PTS
CSR_Activated_15701700	RAB11-FIP2
CSR_Activated_15701700	RARRES3
CSR_Activated_15701700	RBM14
CSR_Activated_15701700	RBMX
CSR_Activated_15701700	REV3L
CSR_Activated_15701700	RFC3
CSR_Activated_15701700	RNASEH2A
CSR_Activated_15701700	RNASEP1
CSR_Activated_15701700	RNF138
CSR_Activated_15701700	RNF41
CSR_Activated_15701700	RPN1
CSR_Activated_15701700	RRM2B
CSR_Activated_15701700	RUVBL1
CSR_Activated_15701700	SATB1
CSR_Activated_15701700	SBP1
CSR_Activated_15701700	SC4MOL
CSR_Activated_15701700	SCD
CSR_Activated_15701700	SDC1
CSR_Activated_15701700	SDFR1
CSR_Activated_15701700	SELENBP1
CSR_Activated_15701700	SEMACAP3
CSR_Activated_15701700	SERPING1
CSR_Activated_15701700	SES2
CSR_Activated_15701700	SFRS10
CSR_Activated_15701700	SFRS2
CSR_Activated_15701700	SFTPB
CSR_Activated_15701700	SLC16A1
CSR_Activated_15701700	SLC25A5
CSR_Activated_15701700	SLC35E2
CSR_Activated_15701700	SLC40A1
CSR_Activated_15701700	SLC5A3
CSR_Activated_15701700	SLPI
CSR_Activated_15701700	SMC2L1
CSR_Activated_15701700	SMS
CSR_Activated_15701700	SMURF2
CSR_Activated_15701700	SNRP70
CSR_Activated_15701700	SNRPA
CSR_Activated_15701700	SNRPA1
CSR_Activated_15701700	SNRPB
CSR_Activated_15701700	SNRPC
CSR_Activated_15701700	SNRPD1
CSR_Activated_15701700	SNRPE
CSR_Activated_15701700	SQLE
CSR_Activated_15701700	SQRDL
CSR_Activated_15701700	SRM
CSR_Activated_15701700	SSR3
CSR_Activated_15701700	SSSCA1
CSR_Activated_15701700	STK17A
CSR_Activated_15701700	STK18
CSR_Activated_15701700	SVIL
CSR_Activated_15701700	TAGLN
CSR_Activated_15701700	TBRG1
CSR_Activated_15701700	TCEB1
CSR_Activated_15701700	TCTEL1
CSR_Activated_15701700	TFPI2
CSR_Activated_15701700	TIM50L
CSR_Activated_15701700	TIMP2
CSR_Activated_15701700	TNFAIP2
CSR_Activated_15701700	TNFRSF12A
CSR_Activated_15701700	TNFSF12
CSR_Activated_15701700	TNXB
CSR_Activated_15701700	TOMM40
CSR_Activated_15701700	TP53INP1
CSR_Activated_15701700	TPI1
CSR_Activated_15701700	TPM1
CSR_Activated_15701700	TPM2
CSR_Activated_15701700	TRIM22
CSR_Activated_15701700	TSC22
CSR_Activated_15701700	TUBA1
CSR_Activated_15701700	TUBG1
CSR_Activated_15701700	TXNL2
CSR_Activated_15701700	UAP1
CSR_Activated_15701700	UBE2J1
CSR_Activated_15701700	UMPK
CSR_Activated_15701700	UMPS
CSR_Activated_15701700	VAMP4
CSR_Activated_15701700	VDAC1
CSR_Activated_15701700	VIL2
CSR_Activated_15701700	WBP2
CSR_Activated_15701700	WDHD1
CSR_Activated_15701700	WSB1
CSR_Activated_15701700	WSB2
CSR_Activated_15701700	WTAP
CSR_Activated_15701700	ZFP106
CSR_Activated_15701700	ZNF151
CSR_Activated_15701700	ZNF219
CSR_Activated_15701700	ZNF36
CSR_Activated_15701700	ZNF83
IgG_19272155	LOC96610
IgG_19272155	IGKV1OR2-118
IgG_19272155	IGKV1D-13
IgG_19272155	IGLL3P
IgG_19272155	IGKV1-5
IgG_19272155	IGHV1-69
IgG_19272155	POU2AF1
IgG_19272155	IGLJ3
IgG_19272155	GUSBP11
IgG_19272155	IGLC2
IgG_19272155	IGLV3-25
IgG_19272155	IGKC
IgG_19272155	IGLV2-14
IgG_19272155	IGHG1
IgG_19272155	IGHM
IgG_19272155	IGLV4-3
IgG_19272155	IGHD
IgG_19272155	IGHA1
IgG_19272155	IGL
IgG_19272155	IGH
IgG_19272155	IGLC1
Interferon_19272155	RSAD2
Interferon_19272155	OAS3
Interferon_19272155	IFI44
Interferon_19272155	ISG15
Interferon_19272155	DDX60
Interferon_19272155	IFI44L
Interferon_19272155	IFI6
Interferon_19272155	MX1
Interferon_19272155	IFIT3
Interferon_19272155	IFI27
Interferon_19272155	IFIT1
Interferon_19272155	OAS1
Interferon_19272155	OAS2
LCK_19272155	ARHGAP15
LCK_19272155	KLRK1
LCK_19272155	SASH3
LCK_19272155	ARHGAP25
LCK_19272155	SLAMF1
LCK_19272155	GIMAP5
LCK_19272155	SH2D1A
LCK_19272155	CCR7
LCK_19272155	ITK
LCK_19272155	TRBV19
LCK_19272155	RAC2
LCK_19272155	CORO1A
LCK_19272155	PIK3CD
LCK_19272155	LPXN
LCK_19272155	PRKCB
LCK_19272155	STAT4
LCK_19272155	GMFG
LCK_19272155	SELPLG
LCK_19272155	FGL2
LCK_19272155	EVI2B
LCK_19272155	CSF2RB
LCK_19272155	GZMK
LCK_19272155	SAMSN1
LCK_19272155	GIMAP4
LCK_19272155	IRF8
LCK_19272155	NCKAP1L
LCK_19272155	IL10RA
LCK_19272155	TRAC
LCK_19272155	INPP5D
LCK_19272155	PLAC8
LCK_19272155	CCL5
LCK_19272155	CD247
LCK_19272155	LTB
LCK_19272155	IL2RG
LCK_19272155	HCLS1
LCK_19272155	IL7R
LCK_19272155	CD53
LCK_19272155	LCK
LCK_19272155	CD3D
LCK_19272155	CD27
LCK_19272155	GZMA
LCK_19272155	SELL
LCK_19272155	TRBV21-1
LCK_19272155	CD2
LCK_19272155	CD48
LCK_19272155	SLA
LCK_19272155	LCP2
LCK_19272155	SRGN
LCK_19272155	PTPRC
MHC.I_19272155	HLA-G
MHC.I_19272155	HLA-A
MHC.I_19272155	HLA-B
MHC.I_19272155	HLA-C
MHC.I_19272155	HLA-F
MHC.II_19272155	CTSS
MHC.II_19272155	CD74
MHC.II_19272155	HLA-DRB1
MHC.II_19272155	HLA-DQA1
MHC.II_19272155	HLA-DMB
MHC.II_19272155	HLA-DPA1
MHC.II_19272155	HLA-DPB1
MHC.II_19272155	HLA-DMA
MHC.II_19272155	HLA-DRA
MHC.II_19272155	LCP2
MHC.II_19272155	SRGN
MHC.II_19272155	PTPRC
STAT1_19272155	TAP1
STAT1_19272155	GBP1
STAT1_19272155	IFIH1
STAT1_19272155	PSMB9
STAT1_19272155	CXCL9
STAT1_19272155	IRF1
STAT1_19272155	CXCL11
STAT1_19272155	CXCL10
STAT1_19272155	IDO1
STAT1_19272155	STAT1
Troester_WoundSig_19887484	ADH1A
Troester_WoundSig_19887484	APOH
Troester_WoundSig_19887484	BMPR1B
Troester_WoundSig_19887484	DST
Troester_WoundSig_19887484	CAPN6
Troester_WoundSig_19887484	CD86
Troester_WoundSig_19887484	CDK4
Troester_WoundSig_19887484	COL17A1
Troester_WoundSig_19887484	COX7B
Troester_WoundSig_19887484	CSF3
Troester_WoundSig_19887484	CTGF
Troester_WoundSig_19887484	CTSK
Troester_WoundSig_19887484	DMBT1
Troester_WoundSig_19887484	ARID3A
Troester_WoundSig_19887484	DSC3
Troester_WoundSig_19887484	ELANE
Troester_WoundSig_19887484	EYA4
Troester_WoundSig_19887484	F3
Troester_WoundSig_19887484	FABP4
Troester_WoundSig_19887484	FAP
Troester_WoundSig_19887484	FBLN1
Troester_WoundSig_19887484	EFEMP1
Troester_WoundSig_19887484	FPR1
Troester_WoundSig_19887484	FRZB
Troester_WoundSig_19887484	GJB5
Troester_WoundSig_19887484	HBB
Troester_WoundSig_19887484	HDC
Troester_WoundSig_19887484	HMGA1
Troester_WoundSig_19887484	HPCAL1
Troester_WoundSig_19887484	CYR61
Troester_WoundSig_19887484	IL1B
Troester_WoundSig_19887484	IL13RA2
Troester_WoundSig_19887484	IDO1
Troester_WoundSig_19887484	INHBA
Troester_WoundSig_19887484	KRT6A
Troester_WoundSig_19887484	KRT6B
Troester_WoundSig_19887484	KRT34
Troester_WoundSig_19887484	AFF3
Troester_WoundSig_19887484	LAMA3
Troester_WoundSig_19887484	LAMC2
Troester_WoundSig_19887484	LTBP2
Troester_WoundSig_19887484	LUM
Troester_WoundSig_19887484	MSMB
Troester_WoundSig_19887484	ND4
Troester_WoundSig_19887484	NODAL
Troester_WoundSig_19887484	OGN
Troester_WoundSig_19887484	PCDH8
Troester_WoundSig_19887484	PDGFRL
Troester_WoundSig_19887484	PER1
Troester_WoundSig_19887484	PFKFB3
Troester_WoundSig_19887484	PITX1
Troester_WoundSig_19887484	PML
Troester_WoundSig_19887484	PNLIPRP2
Troester_WoundSig_19887484	S100A8
Troester_WoundSig_19887484	SAA4
Troester_WoundSig_19887484	CCL2
Troester_WoundSig_19887484	TGFB2
Troester_WoundSig_19887484	THBS1
Troester_WoundSig_19887484	TLR2
Troester_WoundSig_19887484	UGT2B17
Troester_WoundSig_19887484	ZIC2
Troester_WoundSig_19887484	TFPI2
Troester_WoundSig_19887484	NR4A3
Troester_WoundSig_19887484	SPARCL1
Troester_WoundSig_19887484	TP63
Troester_WoundSig_19887484	PER2
Troester_WoundSig_19887484	SPAG9
Troester_WoundSig_19887484	CXCL14
Troester_WoundSig_19887484	TMCC2
Troester_WoundSig_19887484	TNFSF15
Troester_WoundSig_19887484	CLEC4M
Troester_WoundSig_19887484	NPM2
Troester_WoundSig_19887484	HOXB13
Troester_WoundSig_19887484	PPP6R1
Troester_WoundSig_19887484	SULF1
Troester_WoundSig_19887484	DICER1
Troester_WoundSig_19887484	ABI3BP
Troester_WoundSig_19887484	EGFL6
Troester_WoundSig_19887484	TIPARP
Troester_WoundSig_19887484	RGS22
Troester_WoundSig_19887484	IGLV2-14
Troester_WoundSig_19887484	A1CF
Troester_WoundSig_19887484	TREM1
Troester_WoundSig_19887484	PGPEP1
Troester_WoundSig_19887484	RGMA
Troester_WoundSig_19887484	ADAMTS9
Troester_WoundSig_19887484	TENM2
Troester_WoundSig_19887484	MKL2
Troester_WoundSig_19887484	VPS18
Troester_WoundSig_19887484	CACHD1
Troester_WoundSig_19887484	GUF1
Troester_WoundSig_19887484	ELSPBP1
Troester_WoundSig_19887484	ZBED2
Troester_WoundSig_19887484	LRRC2
Troester_WoundSig_19887484	CHPF
Troester_WoundSig_19887484	HMBOX1
Troester_WoundSig_19887484	TMC5
Troester_WoundSig_19887484	BAALC
Troester_WoundSig_19887484	APOLD1
Troester_WoundSig_19887484	VMP1
Troester_WoundSig_19887484	SPACA1
Troester_WoundSig_19887484	FRMD8P1
Troester_WoundSig_19887484	FAM71F1
Troester_WoundSig_19887484	TNS4
Troester_WoundSig_19887484	KIAA1751
Troester_WoundSig_19887484	CROCCP3
Troester_WoundSig_19887484	OSR2
Troester_WoundSig_19887484	LRR1
Troester_WoundSig_19887484	TMEM139
Troester_WoundSig_19887484	CCBE1
Troester_WoundSig_19887484	FAM19A4
Troester_WoundSig_19887484	BMPER
Troester_WoundSig_19887484	YPEL4
Troester_WoundSig_19887484	JAKMIP3
Troester_WoundSig_19887484	LOC284454
Troester_WoundSig_19887484	KRT6C
Troester_WoundSig_19887484	ZNF713
Troester_WoundSig_19887484	SIMC1
Troester_WoundSig_19887484	LOC389332
Troester_WoundSig_19887484	SPDYE8P
Troester_WoundSig_19887484	LOC440934
Troester_WoundSig_19887484	MUC5B
Troester_WoundSig_19887484	C13orf45
Troester_WoundSig_19887484	KRT17P3
Troester_WoundSig_19887484	LOC100131138
MDACC.FNA.1_20805453	TMEM176B
MDACC.FNA.1_20805453	SLCO2B1
MDACC.FNA.1_20805453	CKAP2
MDACC.FNA.1_20805453	CD74
MDACC.FNA.1_20805453	VCAM1
MDACC.FNA.1_20805453	IGLL1
MDACC.FNA.1_20805453	CCL2
MDACC.FNA.1_20805453	GPNMB
MDACC.FNA.1_20805453	PTGDS
MDACC.FNA.1_20805453	CD163
MDACC.FNA.1_20805453	MAFB
MDACC.FNA.1_20805453	HLA-DRB1
MDACC.FNA.1_20805453	PLTP
MDACC.FNA.1_20805453	APOE
MDACC.FNA.1_20805453	C1QB
MDACC.FNA.1_20805453	NTN3
MDACC.FNA.1_20805453	PECAM1
MDACC.FNA.1_20805453	IGKV1D-13
MDACC.FNA.1_20805453	IGKV1OR2-108
MDACC.FNA.1_20805453	IGLJ3
MDACC.FNA.1_20805453	IGKC
MDACC.FNA.1_20805453	IGL
MDACC.FNA.1_20805453	IGHG3
MDACC.FNA.1_20805453	IGHM
MDACC.FNA.1_20805453	HLA-DPA1
MDACC.FNA.1_20805453	HLA-DQB1
MDACC.FNA.1_20805453	HLA-DQA1
MDACC.FNA.1_20805453	IGHG1
MDACC.FNA.1_20805453	IGJ
MDACC.FNA.1_20805453	C1QA
MDACC.FNA.1_20805453	HLA-DRA
IGG_Cluster_21214954	CD27
IGG_Cluster_21214954	IL2RG
IGG_Cluster_21214954	CD79A
IGG_Cluster_21214954	PIM2
IGG_Cluster_21214954	POU2AF1
IGG_Cluster_21214954	IGKC
IGG_Cluster_21214954	IGLV3-25
IGG_Cluster_21214954	IGL
IGG_Cluster_21214954	IGJ
IGG_Cluster_21214954	TNFRSF17
IGG_Cluster_21214954	NTN3
IGG_Cluster_21214954	IL8
IGG_Cluster_21214954	HLA-C
IGG_Cluster_21214954	LAX1
Minterferon_Cluster_21214954	STAT1
Minterferon_Cluster_21214954	IL18BP
Minterferon_Cluster_21214954	XAF1
Minterferon_Cluster_21214954	B2M
Minterferon_Cluster_21214954	RSAD2
Minterferon_Cluster_21214954	EPSTI1
Minterferon_Cluster_21214954	PSMB8
Minterferon_Cluster_21214954	PSMB9
Minterferon_Cluster_21214954	ZC3HAV1
Minterferon_Cluster_21214954	IFI35
Minterferon_Cluster_21214954	DDX58
Minterferon_Cluster_21214954	GBP7
Minterferon_Cluster_21214954	CXCL10
Minterferon_Cluster_21214954	CCL5
Minterferon_Cluster_21214954	GBP6
Minterferon_Cluster_21214954	CXCL9
Minterferon_Cluster_21214954	CD274
Minterferon_Cluster_21214954	HELZ2
Minterferon_Cluster_21214954	UBA7
Minterferon_Cluster_21214954	LGALS3BP
Minterferon_Cluster_21214954	PARP9
Minterferon_Cluster_21214954	IRF9
Minterferon_Cluster_21214954	ADAR
Minterferon_Cluster_21214954	IFIT2
Minterferon_Cluster_21214954	OASL
Minterferon_Cluster_21214954	DDX60
Minterferon_Cluster_21214954	IFIH1
Minterferon_Cluster_21214954	RTP4
Minterferon_Cluster_21214954	GBP4
Minterferon_Cluster_21214954	IFI44
Minterferon_Cluster_21214954	MX1
Minterferon_Cluster_21214954	ISG15
Minterferon_Cluster_21214954	BST2
Minterferon_Cluster_21214954	USP18
Minterferon_Cluster_21214954	IFIT1
Minterferon_Cluster_21214954	OAS2
Minterferon_Cluster_21214954	ZBP1
Minterferon_Cluster_21214954	PARP14
Minterferon_Cluster_21214954	IRGM
Minterferon_Cluster_21214954	STAT2
Minterferon_Cluster_21214954	PARP12
Minterferon_Cluster_21214954	SP100
Minterferon_Cluster_21214954	GBP1
Minterferon_Cluster_21214954	BATF2
Minterferon_Cluster_21214954	NMI
Minterferon_Cluster_21214954	SLFN13
Minterferon_Cluster_21214954	GVINP1
Minterferon_Cluster_21214954	IRF1
Immune_cell_Cluster_21214954	WARS
Immune_cell_Cluster_21214954	IDO1
Immune_cell_Cluster_21214954	RNASE6
Immune_cell_Cluster_21214954	GPR65
Immune_cell_Cluster_21214954	MNDA
Immune_cell_Cluster_21214954	LAMP3
Immune_cell_Cluster_21214954	TNFAIP8
Immune_cell_Cluster_21214954	LYN
Immune_cell_Cluster_21214954	TNFAIP3
Immune_cell_Cluster_21214954	PLAC8
Immune_cell_Cluster_21214954	IL7R
Immune_cell_Cluster_21214954	CSF2RB
Immune_cell_Cluster_21214954	IRF1
Immune_cell_Cluster_21214954	TNFRSF1B
Immune_cell_Cluster_21214954	ADAMDEC1
Immune_cell_Cluster_21214954	SLAMF8
Immune_cell_Cluster_21214954	SIRPG
Immune_cell_Cluster_21214954	LTB
Immune_cell_Cluster_21214954	PTPRCAP
Immune_cell_Cluster_21214954	CCR7
Immune_cell_Cluster_21214954	SPOCK2
Immune_cell_Cluster_21214954	PLEK
Immune_cell_Cluster_21214954	CD74
Immune_cell_Cluster_21214954	HLA-DMA
Immune_cell_Cluster_21214954	HLA-DRA
Immune_cell_Cluster_21214954	HLA-DMB
Immune_cell_Cluster_21214954	FCER1G
Immune_cell_Cluster_21214954	TYROBP
Immune_cell_Cluster_21214954	LAPTM5
Immune_cell_Cluster_21214954	ITGB2
Immune_cell_Cluster_21214954	C1QA
Immune_cell_Cluster_21214954	STAT1
Immune_cell_Cluster_21214954	CXCL11
Immune_cell_Cluster_21214954	CXCL10
Immune_cell_Cluster_21214954	GBP1
Immune_cell_Cluster_21214954	TAP1
Immune_cell_Cluster_21214954	PSMB9
Immune_cell_Cluster_21214954	GIMAP4
Immune_cell_Cluster_21214954	SRGN
Immune_cell_Cluster_21214954	FGL2
Immune_cell_Cluster_21214954	HCLS1
Immune_cell_Cluster_21214954	ARHGAP25
Immune_cell_Cluster_21214954	LCK
Immune_cell_Cluster_21214954	EVI2B
Immune_cell_Cluster_21214954	ARHGAP15
Immune_cell_Cluster_21214954	CYTIP
Immune_cell_Cluster_21214954	GZMA
Immune_cell_Cluster_21214954	LCP2
Immune_cell_Cluster_21214954	CD53
Immune_cell_Cluster_21214954	IL10RA
Immune_cell_Cluster_21214954	CD48
Immune_cell_Cluster_21214954	CCL5
Immune_cell_Cluster_21214954	CD3D
Immune_cell_Cluster_21214954	CD2
Immune_cell_Cluster_21214954	GZMK
Immune_cell_Cluster_21214954	PTPRC
Immune_cell_Cluster_21214954	CXCL9
Immune_cell_Cluster_21214954	GMFG
Immune_cell_Cluster_21214954	IRF8
Immune_cell_Cluster_21214954	CTSS
Immune_cell_Cluster_21214954	TFEC
Immune_cell_Cluster_21214954	SLA
Immune_cell_Cluster_21214954	SLC7A7
Immune_cell_Cluster_21214954	LST1
Immune_cell_Cluster_21214954	AIF1
Immune_cell_Cluster_21214954	CD86
Immune_cell_Cluster_21214954	NCKAP1L
Immune_cell_Cluster_21214954	THEMIS2
Immune_cell_Cluster_21214954	LYZ
Immune_cell_Cluster_21214954	CD52
Immune_cell_Cluster_21214954	SELL
Immune_cell_Cluster_21214954	HLA-F
Immune_cell_Cluster_21214954	HLA-B
Immune_cell_Cluster_21214954	HLA-E
Immune_cell_Cluster_21214954	GZMB
Immune_cell_Cluster_21214954	SEMA4D
Immune_cell_Cluster_21214954	BTN3A2
Immune_cell_Cluster_21214954	BTN3A3
Immune_cell_Cluster_21214954	CASP1
MCD3_CD8_21214954	SRPX
MCD3_CD8_21214954	IGFBP6
MCD3_CD8_21214954	ENPP2
MCD3_CD8_21214954	SEMA3G
MCD3_CD8_21214954	CIDEA
MCD3_CD8_21214954	GPX3
MCD3_CD8_21214954	GPD1
MCD3_CD8_21214954	CD36
MCD3_CD8_21214954	RBP4
MCD3_CD8_21214954	AOC3
MCD3_CD8_21214954	LPL
MCD3_CD8_21214954	FABP4
MCD3_CD8_21214954	ADIPOQ
MCD3_CD8_21214954	PLIN1
MCD3_CD8_21214954	ADH1B
MCD3_CD8_21214954	FHL1
MCD3_CD8_21214954	LEP
MCD3_CD8_21214954	CD34
MCD3_CD8_21214954	SPRY1
MCD3_CD8_21214954	PROS1
MCD3_CD8_21214954	PPAP2A
MCD3_CD8_21214954	AKAP12
MCD3_CD8_21214954	JAM3
MCD3_CD8_21214954	NDN
MCD3_CD8_21214954	SPARCL1
[truncated: 2,612 more rows]

## Sheet: Immune_signature_scores
Immune_Signature	WW00179a	WW00180a	WW00181a	WW00182a	WW00183a	WW00184a	WW00184b	WW00185a	WW00186a	WW00186b	WW00187a	WW00187b	WW00188a	WW00188b	WW00189a	WW00190a	WW00191a	WW00192a	WW00192b	WW00193a	WW00193b	WW00194a	WW00195a	WW00196a	WW00197a	WW00197b	WW00198a	WW00198b	WW00199a	WW00200a	WW00201a	WW00202a	WW00203a	WW00203b	WW00204a	WW00205a	WW00205b	WW00206a	WW00206b	WW00207a	WW00207b	WW00207c	WW00207d	WW00208a	WW00209a	WW00210a	WW00211a	WW00212a	WW00213a
IR7_score	0.0972119	0.473872	0.716799	0.00792723	0.437492	0.627167	0.173779	0.351689	0.600302	0.429542	0.628419	-0.276468	0.485987	0.212369	-0.60757	0.172459	-0.1352	0.603708	-0.657348	0.416813	-0.533288	0.569512	0.726181	0.749962	0.877017	-0.313988	0.701585	-0.551671	0.611832	-0.0392753	0.141672	0.543163	0.314878	-0.476551	0.208178	0.047697	-0.786474	-0.649167	-0.766622	-0.600362	-0.672551	-0.869975	-0.484744	0.191884	-0.702692	0.386096	0.280293	-0.00315642	-0.45153
Buck14_score	-0.0418749	0.425218	-0.280144	-0.0933337	0.212413	0.0795272	0.128188	0.0998828	0.0819463	-0.374827	0.275225	0.050222	0.214159	0.224916	0.202057	-0.254547	0.125079	-0.0710031	-0.057938	0.0718842	-0.236739	-0.0815835	-0.0512227	-0.243978	-0.0492865	0.224486	0.167929	0.0118101	0.217536	-0.112302	0.147469	-0.155678	-0.226801	-0.00235911	0.228559	0.026363	-0.0944893	0.0075328	-0.293474	0.231786	0.0803801	-0.116361	-0.021373	-0.297476	-0.195662	-0.509558	0.00219878	0.035898	-0.0986004
ICS5_score	-0.0541226	0.631502	0.629982	0.16908	0.696786	0.630873	0.190224	-0.0608543	0.501697	0.27989	0.657393	-0.397136	0.695413	-0.0788818	-0.647525	0.0797779	-0.0440094	0.733255	-0.670891	0.283551	-0.570135	-0.35476	0.754102	0.4942	0.634014	-0.357164	0.762303	-0.692173	0.308924	-0.101124	-0.352484	0.556249	0.14044	-0.307251	0.0997662	0.217208	-0.492785	-0.536766	-0.746577	-0.763188	-0.742782	-0.859044	-0.605669	-0.0150205	-0.74512	-0.436526	-0.338946	0.158979	-0.0875511
LIexpression_score	-0.565851	0.772164	0.585638	0.12682	0.631339	0.616798	0.298378	0.232659	0.428682	0.501124	0.744197	-0.0731536	0.165721	0.0658799	-0.764425	0.107607	-0.142989	0.682245	-0.591895	0.3481	-0.526419	0.495943	0.914691	0.548737	0.726332	-0.166423	0.927957	-0.589832	0.627765	0.563856	-0.523913	0.73141	-0.053915	-0.55154	0.335474	0.396144	-0.638259	-0.592062	-0.675649	-0.469689	-0.602713	-0.770348	-0.489796	0.113638	-0.807875	-0.193381	-0.461373	0.0286533	-0.252246
Chemokine12_score	-0.605611	0.730286	0.46716	0.104853	0.687492	0.443862	0.502439	-0.413952	-0.0483577	0.33658	0.7405	0.0242481	-0.225243	-0.654598	-0.484356	-0.0340199	-0.410177	0.687273	-0.778948	0.624744	-0.690765	-0.333509	0.735433	0.388024	0.447034	-0.3408	0.620033	-0.427347	0.190606	0.271607	-0.58713	0.718565	0.0525736	-0.57627	-0.256343	-0.26311	-0.801525	-0.668074	-0.458732	-0.431252	-0.693691	-0.636134	-0.580298	-0.065378	-0.693784	-0.383071	0.278942	0.0557114	-0.0148486
NHI_5gene_score	-0.499092	-0.0361218	0.338965	0.0114083	0.574518	0.217364	-0.0148451	0.32345	0.711572	-0.126067	0.0373656	-0.45059	0.342665	-0.0969559	-0.4303	0.76727	-0.125716	0.604033	-0.608711	0.210926	-0.511153	0.359731	0.458371	0.47557	0.499173	-0.333096	0.749301	-0.748183	-0.00514321	-0.23723	-0.30152	0.748802	0.44309	-0.595604	-0.0261251	-0.60525	-0.673315	-0.0044647	-0.475947	-0.602386	-0.643113	-0.553088	-0.542754	-0.623975	-0.509204	0.109728	-0.464664	-0.119418	0.294672
CD8A	-0.300064	0.920996	0.9044	0.130486	0.823058	0.88535	0.375446	-0.668322	0.224216	0.444282	0.705721	-0.195582	0.115526	-0.0965932	-0.734588	0.609537	0.256004	0.131304	-0.596798	0.493952	-0.133057	0.401508	0.941682	0.496874	0.853795	0.115409	0.868988	-0.579735	0.449658	-0.155496	-0.530415	0.731315	0.486472	-0.204231	0.403144	-0.18296	-0.63817	-0.844095	-0.495471	-0.8566	-0.526676	-0.953836	-0.237772	-0.0144335	-0.804476	-0.233098	0.0172384	0.24198	-0.52352
CD8_CD68_ratio	-0.300064	0.920996	0.9044	0.130486	0.823058	0.88535	0.375446	-0.668322	0.224216	0.444282	0.705721	-0.195582	0.115526	-0.0965932	-0.734588	0.609537	0.256004	0.131304	-0.596798	0.493952	-0.133057	0.401508	0.941682	0.496874	0.853795	0.115409	0.868988	-0.579735	0.449658	-0.155496	-0.530415	0.731315	0.486472	-0.204231	0.403144	-0.18296	-0.63817	-0.844095	-0.495471	-0.8566	-0.526676	-0.953836	-0.237772	-0.0144335	-0.804476	-0.233098	0.0172384	0.24198	-0.52352
PD1_data	-0.415298	0.731549	0.888389	-0.317478	0.932449	0.844679	0.105592	-0.620873	0.381757	0.553439	0.786946	-0.159236	-0.0184071	-0.404196	-0.989599	0.286975	-0.171273	0.78753	-0.950213	0.27073	-0.792322	0.445334	0.893297	0.464033	0.63443	0.0307953	0.948226	-0.320517	0.550634	0.418103	-0.60942	0.853912	0.333489	-0.786011	0.25355	0.0946064	-0.701397	-0.177935	-0.593409	-0.300298	-0.929644	-0.643312	-0.757728	0.13516	-0.755391	0.0708818	-0.0611816	0.0366388	-0.538012
PDL1_data	0.306142	0.725589	0.950681	-0.26138	0.868755	0.744989	0.099515	-0.131771	0.598551	-0.59259	0.627418	-0.432011	0.339566	-0.417519	-0.985508	0.362005	-0.575527	0.825747	-0.704201	0.281599	-0.890142	0.416233	0.76626	0.390639	0.76287	-0.585228	0.899725	-0.896804	0.322036	0.153977	0.0977619	0.975224	0.5504	-0.761702	0.171156	-0.424999	-0.904634	-0.591539	-0.944136	-0.598434	-0.920528	-0.193829	-0.850056	0.13329	0.397183	-0.533571	0.815696	-0.105943	0.191024
PD1_PDL1_score	-0.0545816	0.728612	0.919589	-0.289446	0.900655	0.794881	0.10256	-0.445824	0.490182	-0.0536377	0.707223	-0.29564	0.288271	-0.410881	-0.987611	0.324509	-0.373422	0.806685	-0.827256	0.27618	-0.841281	0.430809	0.829827	0.427361	0.698691	-0.535118	0.92403	-0.633523	0.43636	0.286057	-0.471073	0.914621	0.441971	-0.773901	0.212366	-0.242779	-0.803062	-0.384759	-0.768817	-0.449392	-0.92514	-0.418595	-0.803939	0.134233	-0.41072	-0.416181	0.745979	-0.034654	-0.275882
CTLA4_data	-0.254134	0.840706	0.762169	-0.893414	0.843745	0.63256	-0.107345	-0.158885	0.280313	0.576112	0.867469	-0.445568	0.483317	0.2151	-0.991702	0.0560393	-0.392859	0.952668	-0.879273	0.357915	-0.972535	0.450009	0.957342	0.293286	0.955356	-0.492082	0.972068	-0.33793	0.39356	0.0720505	-0.36072	0.799801	0.274236	-0.630106	0.220593	0.477473	-0.62847	-0.151639	-0.860223	-0.404313	-0.952901	-0.581137	-0.800269	-0.106761	-0.683515	-0.0491439	0.0297435	0.228189	0.0359376
Bcell_mg_IGJ	-0.350961	0.531084	0.724356	0.510936	0.427027	0.546415	-0.375332	0.855341	0.538664	-0.0447133	0.334002	-0.127009	0.450576	-0.0565899	-0.703221	0.521885	0.140569	0.680577	-0.62933	0.483371	-0.448536	0.460651	0.807411	0.68234	0.787305	-0.0710737	0.735917	-0.554503	0.869256	-0.130516	-0.220001	0.66088	0.139342	-0.611481	0.157344	0.0387992	-0.808849	-0.464488	-0.86136	-0.449267	-0.662134	-0.602431	-0.783161	-0.0366474	-0.769301	0.241852	-0.155202	-0.004559	-0.0935765
Bcell_receptors_score	-0.598307	0.629498	0.368103	0.297485	0.5754	0.415099	0.394973	0.358494	0.155492	0.520944	0.575392	-0.323898	-0.0871879	0.102267	-0.664736	-0.237835	-0.382382	0.68699	-0.530862	0.273774	-0.488644	0.474443	0.869598	0.570278	0.701068	-0.0775646	0.793189	-0.489494	0.40897	0.568183	-0.494559	0.646819	-0.144907	-0.375282	0.187717	0.547981	-0.503974	-0.648151	-0.704946	-0.489775	-0.49631	-0.707697	-0.567277	0.144611	-0.728024	-0.0954988	-0.0193834	0.306468	-0.510805
STAT1_score	-0.215778	0.617105	0.612791	-0.257691	0.547127	0.579178	-0.0762191	-0.273575	0.498077	0.234452	0.566782	-0.0707229	0.204408	-0.40691	-0.630014	0.483486	-0.326605	0.626431	-0.584317	0.280166	-0.591805	0.450086	0.650631	0.333053	0.64106	-0.198286	0.701484	-0.571832	0.0364117	0.189051	-0.483626	0.519765	0.349966	-0.531915	-0.0291924	-0.228287	-0.632253	-0.618128	-0.583535	-0.595771	-0.600461	-0.717703	-0.52249	-0.0531029	-0.461407	-0.0124334	-0.0323912	0.0269862	-0.197634
CSF1_response	-0.283508	0.606923	0.543361	-0.344188	0.471683	0.61713	0.195531	-0.0992428	0.474533	0.232863	0.717891	0.136172	-0.258628	-0.0283342	-0.612112	0.158763	-0.542515	0.728142	-0.503678	-0.043513	-0.535352	0.54735	0.743941	0.42947	0.653624	-0.304567	0.693054	-0.56913	-0.00314846	0.305775	-0.22885	0.364408	0.0754505	-0.262715	-0.175316	0.219536	-0.609986	-0.572283	-0.588582	-0.503867	-0.521407	-0.69186	-0.419822	0.434601	-0.568319	-0.17	0.267615	-0.187127	-0.520988
Module3_IFN_score	-0.0258631	0.786365	0.804999	0.0372147	0.638485	0.582985	-0.55481	-0.0132562	0.687108	-0.271973	0.350771	-0.206047	0.632985	-0.743953	-0.653109	0.78134	-0.345172	0.418211	-0.690581	0.356308	-0.711527	0.495684	0.060243	-0.0473799	0.641629	-0.481788	0.537901	-0.784208	-0.442208	-0.16071	-0.591042	0.492655	0.52136	-0.732304	-0.0349287	-0.661753	-0.884279	-0.751706	-0.735455	-0.700892	-0.763175	-0.714719	-0.763439	-0.302776	0.413218	0.556924	0.286928	0.110178	0.314089
Module4_TcellBcell_score	-0.487811	0.70066	0.603591	-0.0942777	0.633768	0.494139	0.202976	-0.000422766	0.0108345	0.565554	0.746796	0.0557585	-0.301702	-0.0247879	-0.669451	0.0948524	-0.242246	0.731904	-0.521883	0.297134	-0.574221	0.33883	0.843546	0.484142	0.688877	-0.049935	0.822471	-0.555481	0.539115	0.503946	-0.547931	0.654097	-0.0991427	-0.415742	-0.000882187	0.346942	-0.649811	-0.485036	-0.565092	-0.479987	-0.54193	-0.730292	-0.380427	-0.0950875	-0.695634	-0.364198	-0.460271	0.0833124	-0.392512
Module5_TcellBcell_score	-0.225408	0.652641	0.609924	-0.358945	0.637505	0.616681	0.126676	0.0329544	0.405574	0.309039	0.623979	-0.289329	0.0433784	-0.3798	-0.692364	0.470016	-0.332486	0.690793	-0.650845	0.440017	-0.674552	0.327748	0.73136	0.477772	0.710876	-0.292521	0.74889	-0.602284	0.416751	0.14487	-0.372958	0.626436	0.336531	-0.510129	0.124238	-0.136452	-0.668429	-0.599695	-0.671395	-0.626561	-0.66294	-0.741813	-0.575717	0.0338098	-0.572099	-0.20827	-0.0310905	0.192011	-0.27084
Module11_Prolif_score	-0.0705559	0.470179	-0.500696	-0.511018	0.562644	0.619177	-0.262347	0.362039	0.527873	-0.438881	-0.67512	-0.776465	0.660332	-0.73592	-0.631469	0.604976	0.536935	0.145098	-0.530836	0.41667	-0.675721	-0.462038	-0.300856	0.553969	0.532122	-0.734584	-0.359525	-0.406426	0.111814	-0.0733812	0.253177	0.542534	0.729308	-0.647261	0.465629	-0.574232	-0.46546	-0.109378	-0.21331	-0.71155	-0.666611	-0.0262901	-0.60943	-0.0316471	0.609392	0.704215	0.528614	0.73965	0.700386
TAMsurr_score	-0.278851	0.78007	0.809001	-0.445757	0.677323	0.650694	-0.23528	-0.609176	0.261322	-0.109172	0.68598	-0.363276	0.0992987	-0.710497	-0.637697	0.6609	-0.428288	0.681473	-0.887043	0.679968	-0.674693	0.344919	0.762887	0.345553	0.541555	-0.609778	0.811397	-0.569786	0.190139	0.114027	-0.512918	0.630567	0.492042	-0.582335	0.212683	-0.696838	-0.768902	-0.75342	-0.630275	-0.907072	-0.659649	-0.844302	-0.4628	-0.0401884	-0.434946	-0.203874	-0.127851	0.240194	-0.0651081
TcClassII_score	-0.417533	0.632324	0.791477	-0.278145	0.598372	0.725398	0.234721	-0.48207	0.420622	0.506194	0.672607	-0.0806707	-0.228073	-0.211661	-0.630169	0.184658	-0.522867	0.728046	-0.534872	0.279546	-0.477742	0.599475	0.79613	0.494739	0.590649	0.156047	0.876828	-0.549449	0.133664	0.424469	-0.541162	0.591449	-0.0342806	-0.563663	0.287612	0.0423615	-0.633965	-0.708876	-0.60209	-0.701283	-0.468926	-0.836423	-0.3262	0.0231434	-0.742347	-0.13673	-0.32985	0.116498	-0.53965
TAMsurr_TcClassII_ratio	-0.417644	0.641984	0.798071	-0.291201	0.609687	0.706728	0.159639	-0.513439	0.410877	0.471234	0.672721	-0.102402	-0.228127	-0.311829	-0.635736	0.273032	-0.490908	0.710301	-0.548319	0.43331	-0.498411	0.592635	0.777891	0.452245	0.580442	-0.0203451	0.846197	-0.55918	0.131302	0.416584	-0.541289	0.599597	0.0834392	-0.564405	0.288889	-0.0961879	-0.685887	-0.699012	-0.611616	-0.717379	-0.484893	-0.828661	-0.342891	-0.0055097	-0.677132	-0.143183	-0.266183	0.126821	-0.499969
IL12_score_21050467	-0.108388	0.470537	0.675212	-0.214012	0.499539	0.564683	0.0987322	-0.403028	0.136841	0.231872	0.589252	0.411286	-0.405372	-0.31079	-0.522411	0.23121	-0.0989247	0.527668	-0.533089	0.260199	-0.411159	0.503504	0.677123	0.101885	0.606698	-0.0439483	0.6961	-0.417264	0.316589	0.0477009	-0.430965	0.447388	-0.125718	-0.479306	-0.0787389	0.0285266	-0.570872	-0.395229	-0.423537	-0.407175	-0.534903	-0.483243	-0.243739	0.0628458	-0.608097	-0.219222	-0.169964	-0.272526	-0.300768
IL4_score_21050467	0.539066	0.472852	0.590343	-0.24803	0.592887	0.283783	-0.649592	0.658177	0.529859	-0.378648	0.536658	0.02002	0.537815	-0.477195	-0.624446	0.451178	-0.596241	0.48915	-0.240234	0.152486	-0.513266	0.300886	0.218854	-0.0848074	0.597295	-0.254524	0.485825	-0.746422	0.496784	0.354556	0.164308	0.48951	0.159367	-0.457442	0.181912	-0.404974	-0.703214	0.468392	-0.619464	0.0534902	-0.440159	0.0100704	-0.330172	0.10771	-0.323321	-0.36896	0.0914407	0.000641504	0.431909
IL2_score_21050467	0.0589731	0.353203	0.358259	-0.165044	0.388569	0.468918	-0.156255	0.326181	0.36924	-0.0105789	0.521741	0.00810251	0.0582853	-0.225842	-0.584647	0.260961	-0.213224	0.408025	-0.252617	0.13903	-0.322499	0.311688	0.512809	0.0328782	0.50371	-0.151446	0.539227	-0.523764	0.461957	0.267796	-0.0769626	0.381043	0.255514	-0.261615	0.322072	0.167881	-0.398115	-0.0150801	-0.411548	0.0286575	-0.404376	-0.213622	-0.265598	0.238608	-0.324567	-0.429238	0.0803504	-0.227007	-0.160812
IL13_score_21050467	0.0330839	0.19027	0.375432	0.149871	0.471183	0.461465	-0.167619	0.181816	0.488649	-0.344403	0.374421	-0.129935	0.131159	-0.425504	-0.248038	0.337464	-0.410068	0.529401	-0.257813	0.243105	-0.262837	0.1152	0.502478	-0.572748	-0.2825	-0.306512	0.720877	-0.727366	0.157142	0.193476	-0.279499	0.487536	0.667318	-0.175552	0.364616	-0.319904	-0.658915	0.270482	-0.618275	0.433743	-0.0171152	0.347018	0.0478294	0.498013	-0.147545	0.0120947	0.214963	-0.346229	0.700248
IFNG_score_21050467	0.196368	0.430402	0.455823	-0.0838995	0.527378	0.49619	-0.124809	0.0412184	0.416213	-0.00879239	0.2555	-0.0792362	0.31111	-0.400358	-0.361714	0.491155	-0.286649	0.229872	-0.427831	0.272546	-0.438565	-0.278723	0.0458865	-0.200782	0.439238	-0.257276	0.388215	-0.580317	0.22474	-0.114302	-0.196	0.388041	0.461331	-0.345804	-0.0801315	-0.276492	-0.554604	-0.448617	-0.48437	-0.450505	-0.51193	-0.407694	-0.369074	0.332918	0.148016	-0.0927633	0.281365	0.241746	0.228777
TGFB_score_21050467	0.295595	0.452687	0.0731076	0.0866785	0.351137	-0.15765	-0.400341	0.270833	0.236485	-0.35101	0.453009	0.304311	0.0809956	-0.247641	-0.267961	-0.203637	-0.265916	-0.184923	-0.192052	0.463372	-0.373634	-0.121762	0.0161431	-0.484637	0.366179	-0.426361	-0.384917	-0.481291	0.206464	-0.15342	0.41903	-0.236319	-0.0960383	0.0204091	-0.218397	-0.0244587	-0.55677	0.442116	-0.449031	0.457317	-0.340978	0.126483	-0.437922	0.479271	0.289436	-0.044926	0.369473	-0.247868	-0.251837
TREM1_data	0.675919	-0.143926	0.0371063	-0.777479	0.514755	0.905569	-0.278326	0.761585	0.556244	-0.542921	-0.19231	-0.949045	-0.138199	-0.635832	-0.87752	-0.0462222	-0.744171	0.816864	-0.899842	0.670075	-0.914918	-0.140653	-0.0520657	0.323088	0.491731	-0.972302	0.0279904	-0.42979	0.446853	-0.331035	0.641325	0.814293	0.493251	-0.309998	0.391807	-0.289546	-0.292468	-0.511716	-0.816046	-0.00520072	-0.807047	0.159586	-0.971834	0.694151	0.526208	0.0403787	0.748378	0.676036	0.267107
DAP12_data	-0.219541	0.642611	0.353591	-0.231345	0.352539	0.788231	0.334424	-0.132823	0.688073	0.0576755	0.890726	0.274002	-0.0707649	-0.116695	-0.755975	0.103138	-0.787764	0.954421	-0.395898	-0.0898148	-0.507275	0.79536	0.82037	0.55975	0.762169	-0.526676	0.787997	-0.882429	-0.502133	0.446269	0.00531759	-0.0290422	0.149535	-0.286858	-0.153977	0.320633	-0.833694	-0.823643	-0.76474	-0.767896	-0.489862	-0.947058	-0.478525	0.58289	-0.728744	0.181558	0.337813	-0.104891	-0.687138
Immune_NSCLC_score	0.016503	0.22257	0.0299883	0.0799998	-0.0403606	0.273392	0.201789	0.183033	0.149926	0.108928	0.272421	0.114733	-0.133915	0.134195	-0.336309	-0.227306	-0.0602999	0.273184	-0.144089	0.142041	-0.213193	0.159026	0.279863	0.162631	0.495214	-0.299705	0.291288	-0.149203	0.162337	-0.0835226	0.0943237	-0.0801254	0.0911713	0.0127659	0.183943	0.278185	-0.286156	-0.256169	-0.268412	-0.209184	-0.150815	-0.356747	-0.160327	0.130807	-0.30769	0.00302086	-0.0663984	-0.297899	-0.374883
Tcell_receptors_score	-0.237566	0.82257	0.876571	-0.291158	0.819765	0.711238	0.170008	-0.354158	0.14067	0.588919	0.848402	0.211034	-0.0369937	0.284028	-0.945941	0.468003	-0.0232014	0.725381	-0.662439	0.310853	-0.633686	0.44825	0.957922	0.348256	0.834843	-0.0200456	0.963883	-0.500672	0.415464	0.226229	-0.622524	0.750336	0.142657	-0.536614	0.112442	0.417509	-0.67781	-0.668751	-0.634387	-0.637309	-0.773947	-0.910584	-0.354801	-0.186021	-0.914266	-0.172988	-0.377184	0.062416	-0.25808
CHANG_CORE_SERUM_RESPONSE_UP	0.192856	0.141616	-0.217026	-0.191373	0.403036	0.440057	-0.229007	0.378042	0.367051	-0.389192	-0.267836	-0.420346	0.481784	-0.498566	-0.481495	0.461161	0.137438	0.316094	-0.4646	0.40722	-0.568664	-0.362329	-0.422802	0.243062	0.397893	-0.521827	-0.211686	-0.531763	0.257062	0.34758	0.210064	0.379785	0.489746	-0.526428	0.159207	-0.247254	-0.227768	-0.0747948	-0.359174	-0.404592	-0.545336	-0.157399	-0.458626	0.216604	0.559986	0.445411	0.490521	0.575255	0.450402
CSR_Activated_15701700	0.120928	0.155464	-0.131019	-0.0826966	0.213975	0.0764684	-0.0523752	0.259716	0.228482	-0.203114	0.0215779	-0.0480964	0.171062	-0.120168	-0.258225	0.233581	-0.108734	0.0660992	-0.182215	0.285234	-0.277038	-0.253502	-0.25101	0.0923303	0.231825	-0.325848	-0.0851408	-0.300094	0.13989	0.222485	0.153652	0.00653122	0.182434	-0.152926	0.00729703	0.0561461	-0.102881	-0.0101961	-0.193685	-0.0694753	-0.329976	-0.174264	-0.250077	0.247619	0.300973	0.237588	0.361759	0.124975	0.160616
IgG_19272155	-0.54934	0.222618	0.694716	0.612148	0.612781	0.165341	0.176567	0.879035	0.547932	0.269703	0.448911	-0.452305	0.306464	0.226578	-0.671464	0.229901	0.225526	0.669147	-0.628656	0.617381	-0.589894	0.303079	0.871552	0.817938	0.796466	0.0225094	0.85529	-0.201986	0.976077	-0.211649	-0.238482	0.778765	0.112605	-0.65783	0.187675	0.11623	-0.718383	0.177385	-0.792921	-0.51395	-0.647833	-0.596787	-0.472597	0.152341	-0.900471	0.27356	-0.318355	0.0418616	-0.313026
Interferon_19272155	-0.184785	0.862623	0.895094	0.0897608	0.490036	0.50804	-0.625507	-0.263435	0.713632	-0.0813578	0.337182	-0.0775593	0.644742	-0.758552	-0.685892	0.834396	-0.308158	0.300209	-0.814468	0.0937839	-0.704701	0.568647	-0.161745	-0.278654	0.724014	-0.431636	0.474536	-0.803427	-0.506312	0.0368507	-0.669994	0.471494	0.408352	-0.817311	-0.222027	-0.690685	-0.872384	-0.768272	-0.82314	-0.699959	-0.788722	-0.756259	-0.866539	-0.361166	0.523239	0.519183	0.35187	0.0485352	0.404907
LCK_19272155	-0.412881	0.750786	0.621323	-0.213734	0.649406	0.56373	-0.0693733	-0.0310435	0.419912	0.502819	0.794435	0.000547608	-0.20146	0.0378278	-0.735297	0.177592	-0.427285	0.785512	-0.584192	0.273253	-0.613674	0.330365	0.853299	0.462602	0.745232	-0.190825	0.86737	-0.633013	0.519194	0.484583	-0.44786	0.639755	-0.161498	-0.522153	0.00919927	0.444017	-0.699146	-0.541177	-0.66642	-0.506327	-0.619435	-0.774432	-0.429262	0.121675	-0.771277	-0.277612	-0.170374	0.146456	-0.3799
MHC.I_19272155	0.731492	0.437867	0.939369	-0.444866	0.723904	0.924901	-0.278216	-0.619308	0.710834	0.105325	0.313578	-0.438728	0.500343	-0.613891	-0.282	0.569662	-0.108539	0.660612	-0.403065	0.257642	-0.567438	-0.118125	0.199857	0.329096	0.763739	-0.257082	0.732915	-0.777202	-0.34971	-0.387866	-0.00748144	0.431237	0.567721	-0.367666	0.345491	-0.617092	-0.905716	-0.96008	-0.857053	-0.85755	-0.638989	-0.963397	-0.361611	0.0310233	-0.745287	0.0192296	0.236075	0.321468	0.0722427
MHC.II_19272155	-0.296165	0.627354	0.752515	-0.34109	0.551807	0.806109	0.171091	-0.216964	0.48661	0.370169	0.762589	-0.0449655	-0.149683	-0.0699333	-0.70752	-0.192492	-0.584575	0.91767	-0.556543	0.269394	-0.520816	0.638678	0.841773	0.533882	0.687463	-0.220851	0.862648	-0.654609	-0.0294358	0.432908	-0.368532	0.453907	0.085721	-0.369682	0.0978145	0.137435	-0.734651	-0.739269	-0.640238	-0.580166	-0.522278	-0.931996	-0.376897	0.407588	-0.706792	-0.332428	0.163782	0.0533271	-0.578975
STAT1_19272155	0.214392	0.656279	0.861436	-0.503058	0.746902	0.815833	-0.242667	-0.416032	0.658618	-0.0073667	0.454104	-0.322347	0.557819	-0.666999	-0.609974	0.655245	-0.214705	0.609633	-0.704163	0.475968	-0.832203	0.143768	0.638487	0.334716	0.623304	-0.418148	0.730239	-0.726146	-0.0869972	-0.225613	-0.426517	0.670662	0.521808	-0.657098	0.23856	-0.701976	-0.866347	-0.755378	-0.654584	-0.830705	-0.809167	-0.768241	-0.664581	-0.0447264	-0.587558	-0.0622661	0.221524	0.324252	-0.0440248
Troester_WoundSig_19887484	0.0648433	0.249169	-0.00776011	0.0069557	0.309803	-0.0550987	0.0879465	0.00759429	0.170662	-0.0560099	0.246249	0.175239	-0.177917	0.220501	-0.290635	-0.139675	-0.210559	0.113778	-0.151565	0.25767	-0.235813	-0.154971	-0.0185538	-0.183053	0.134329	-0.0118617	-0.127942	-0.137724	0.0058508	-0.154279	0.0441361	0.029356	-0.0282012	0.200076	-0.288528	0.214644	-0.195867	0.112487	-0.336858	0.153366	-0.22161	-0.15321	-0.285356	0.115104	0.0871136	-0.114689	0.100101	-0.110607	-0.207086
MDACC.FNA.1_20805453	-0.143385	0.426865	0.68415	0.326013	0.241094	0.573619	0.371338	-0.142125	0.412221	0.448443	0.665341	0.415415	-0.0267346	0.186152	-0.476683	-0.0543493	-0.473099	0.614922	-0.358232	0.161469	-0.371034	0.293629	0.589253	0.537632	0.642604	0.0615199	0.57048	-0.421832	0.239601	0.501367	-0.112184	0.0413493	-0.0593165	-0.257488	-0.232565	0.213711	-0.536078	-0.408407	-0.486095	-0.526125	-0.460727	-0.735364	-0.232595	0.496893	-0.616633	-0.184836	-0.25435	-0.356058	-0.334836
IGG_Cluster_21214954	-0.403399	0.539763	0.716808	0.377462	0.683017	0.657123	0.0345513	0.791783	0.530254	0.307746	0.510056	-0.446725	0.211985	-0.114747	-0.704661	0.278704	-0.0232096	0.757284	-0.6388	0.419712	-0.721052	0.356487	0.866253	0.754468	0.79772	-0.0190162	0.833557	-0.527177	0.907975	0.137708	-0.557717	0.744735	0.0866998	-0.706519	0.234657	0.1679	-0.707688	-0.0776685	-0.768692	-0.51448	-0.579784	-0.829232	-0.516981	-0.031979	-0.837563	0.00368313	-0.233909	0.00245542	-0.28069
Minterferon_Cluster_21214954	0.0604998	0.69043	0.823934	-0.209449	0.670974	0.600576	-0.542221	-0.218406	0.611306	-0.0658491	0.412992	-0.433312	0.54187	-0.678711	-0.585979	0.677866	-0.254653	0.492675	-0.68923	0.178889	-0.734848	0.371275	0.452362	0.0964433	0.641598	-0.423453	0.593141	-0.685188	-0.282731	-0.251	-0.536186	0.599836	0.525864	-0.663423	-0.0170264	-0.689656	-0.836063	-0.602709	-0.682223	-0.638922	-0.721235	-0.654245	-0.693996	-0.292694	-0.154366	0.11792	0.276572	0.185623	0.126595
Immune_cell_Cluster_21214954	-0.203197	0.637486	0.646981	-0.378357	0.614671	0.6492	-0.016873	-0.108875	0.490669	0.428326	0.693731	-0.0760649	0.00621765	-0.252191	-0.682747	0.363071	-0.497066	0.73915	-0.614989	0.318174	-0.613599	0.481822	0.743029	0.427156	0.72155	-0.313326	0.805842	-0.674596	0.158403	0.318288	-0.391434	0.586236	0.27102	-0.453469	0.195599	0.10068	-0.70129	-0.677272	-0.644962	-0.612694	-0.614148	-0.758883	-0.450866	0.226796	-0.679708	-0.17651	-0.0244151	0.0455293	-0.444774
MCD3_CD8_21214954	-0.515221	0.56818	-0.48487	0.596857	-0.375839	-0.370909	0.540445	-0.241608	-0.451821	0.600583	0.613402	0.604821	-0.430752	0.596614	0.404857	-0.625529	-0.583641	-0.310825	0.441062	-0.0197645	0.53228	-0.493431	0.101859	-0.0774361	-0.231537	0.547496	-0.255448	-0.0456279	-0.299644	0.19115	-0.396694	-0.567792	-0.521804	0.742703	-0.430123	0.702707	0.295204	0.232698	0.0922905	0.587312	0.346076	-0.290471	0.115704	0.247229	-0.101585	-0.413726	-0.315018	-0.551042	-0.511465
Interferon_Cluster_21214954	0.0527579	0.767184	0.847169	0.0933082	0.577222	0.603725	-0.584797	-0.149066	0.639111	-0.199458	0.411111	-0.410048	0.629303	-0.734105	-0.647033	0.810736	-0.291672	0.471258	-0.742458	0.196536	-0.734091	0.353102	-0.00664393	-0.0419396	0.632722	-0.479813	0.57396	-0.756618	-0.437494	-0.247748	-0.551367	0.476633	0.523253	-0.710388	-0.237494	-0.674912	-0.826572	-0.684807	-0.747	-0.670456	-0.786537	-0.733332	-0.783243	-0.27896	0.427478	0.452753	0.438085	0.0260217	0.367898
B_cell_PCA_16704732	-0.100276	0.321668	0.2177	-0.0793382	0.300991	0.29055	-0.00392365	0.209449	0.210653	0.0099933	0.244173	-0.0676888	-0.0672142	-0.0884908	-0.312147	0.0391546	-0.191709	0.288093	-0.281632	0.142547	-0.287906	0.236562	0.455523	0.103776	0.387962	-0.154711	0.372881	-0.315695	0.257507	0.190818	-0.0500868	0.269849	0.0310229	-0.165768	-0.0378697	0.0128292	-0.364831	-0.191505	-0.323318	-0.115223	-0.309848	-0.30793	-0.250173	0.143055	-0.226992	-0.0948479	0.0384024	-0.0869568	-0.17298
CD8_PCA_16704732	-0.0699079	0.546508	0.730301	-0.174272	0.657501	0.198531	0.296803	-0.481477	0.0727937	0.619762	0.584789	0.136257	-0.108727	-0.0942516	-0.498053	0.392301	-0.377358	0.726229	-0.11314	0.153648	-0.247466	0.404514	0.734204	0.204428	0.353889	-0.0604271	0.86129	-0.333934	0.366036	0.0795285	-0.453775	0.627244	-0.115391	-0.110528	-0.224851	0.0996407	-0.469371	-0.619582	-0.420002	-0.614539	-0.317262	-0.669143	-0.0907964	-0.311307	-0.714808	-0.426605	-0.502818	0.231653	-0.265503
GRANS_PCA_16704732	0.0985265	0.103589	0.0850059	-0.133554	0.130061	0.264225	-0.00855396	0.289898	0.323724	-0.117294	0.275589	0.170002	-0.0194911	-0.0331296	-0.304372	0.195176	-0.405377	0.282646	-0.151262	0.130418	-0.185356	0.252368	0.140279	-0.164211	0.0949672	-0.125963	0.22724	-0.238912	-0.00710535	0.155409	0.0926468	0.166646	0.0233721	0.0106842	-0.257607	0.0653002	-0.0870119	-0.0228315	-0.15723	-0.072812	-0.241926	-0.177116	-0.239091	0.0761069	0.0139842	-0.131535	0.123173	-0.321509	-0.0190025
LYMPHS_PCA_16704732	0.021116	-0.263126	-0.0430434	0.131574	0.162826	0.0180057	0.418567	0.304258	-0.138916	-0.157811	0.0200405	-0.161337	0.141518	-0.199547	-0.11367	-0.0350494	-0.199086	0.210143	-0.376996	-0.415076	-0.331564	0.164911	-0.236654	0.301927	0.0848223	-0.189477	0.286191	-0.180662	-0.135322	0.471911	-0.318881	0.181217	0.366023	-0.0430384	-0.182102	0.0514213	0.386907	0.157154	0.0051788	-0.000942561	-0.331016	0.312709	-0.266336	-0.0397888	0.514886	0.124213	0.27543	0.296483	0.202668
T_cell_PCA_16704732	-0.203311	0.429783	0.296401	-0.201287	0.326255	0.133935	0.0534021	-0.0809073	-0.0710916	0.240283	0.424413	0.151453	-0.109553	0.203721	-0.423559	0.0162289	-0.283799	0.360952	-0.175168	0.152507	-0.221873	0.0572248	0.396807	-0.0469086	0.382572	0.0260704	0.478612	-0.265376	0.0752713	0.173594	-0.224461	0.208963	-0.267374	-0.0180228	-0.119777	0.258456	-0.25334	-0.0190095	-0.20882	-0.209738	-0.338994	-0.297202	-0.252607	0.0111402	-0.246819	-0.275129	-0.098619	-0.202532	-0.048875
TGFB_PCA_17349583	0.557019	0.53776	0.406956	-0.116353	0.441158	0.0732351	-0.331941	-0.0538187	0.146961	-0.5628	0.686057	0.338525	-0.092493	0.120737	-0.486721	-0.681042	0.0762924	0.156818	-0.571237	0.472289	-0.694605	-0.229889	-0.00136983	0.102798	0.61082	-0.463809	-0.730652	-0.720988	0.161723	-0.232518	0.441449	-0.503889	0.0902247	-0.206152	-0.527581	0.362542	-0.701581	0.0409132	-0.661264	0.587633	-0.455543	-0.376339	-0.536617	0.823758	0.6498	0.0491341	0.583498	0.115859	-0.61986
Rotterdam_ERneg_PCA_15721472	0.292614	0.438396	0.256081	-0.0436225	0.152623	0.512892	0.226932	-0.0429114	0.0917448	-0.135993	0.314896	0.103074	0.350157	-0.36517	0.193274	0.307701	-0.0661717	0.366074	-0.325945	0.0956236	-0.335116	-0.131024	0.266822	0.0913786	0.0249399	-0.528077	0.22742	-0.58	0.044872	0.0318182	0.151273	0.100334	0.180333	-0.346926	0.405611	-0.366208	-0.556937	-0.349893	-0.382612	-0.231982	-0.018035	-0.280751	-0.385061	-0.355379	0.332576	-0.147377	0.280261	0.0409242	0.370973
HER2_Immune_PCA_18006808	-0.135261	0.474095	0.395518	-0.155948	0.418979	0.369701	-0.048575	-0.0764476	0.210664	0.187027	0.524121	0.101496	-0.0861118	-0.0886035	-0.449298	0.0777971	-0.297051	0.502219	-0.351404	0.201179	-0.38856	0.275045	0.546911	0.260314	0.450307	-0.199419	0.540358	-0.432448	0.0957529	0.167347	-0.219111	0.342855	-0.0439941	-0.273198	-0.0660285	0.160795	-0.493385	-0.358176	-0.455089	-0.256306	-0.402354	-0.493995	-0.31612	0.250388	-0.42345	-0.185054	0.0121576	-0.0434067	-0.284347
IL8_21978456	0.466191	0.103092	0.822416	-0.511484	0.760397	0.768862	-0.123429	0.668284	0.370931	0.240736	0.247687	-0.806265	0.0849161	-0.153166	-0.820174	0.0836304	-0.724305	0.615101	-0.871085	-0.0265326	-0.785904	0.220198	0.390872	0.159371	0.677839	-0.504938	0.545344	-0.685969	0.299982	0.0537666	-0.018117	0.891482	0.629244	0.157178	0.25097	-0.493637	-0.681156	-0.279676	-0.839148	-0.619395	-0.767446	-0.388171	-0.865575	0.45424	0.478838	-0.111858	0.351059	0.0115715	-0.563933
IFN_21978456	-0.199844	0.856057	0.839333	0.164201	0.560827	0.505438	-0.645559	-0.0503317	0.757699	-0.204184	0.280634	-0.161732	0.644891	-0.758552	-0.689458	0.874627	-0.295768	0.296002	-0.815742	0.152118	-0.734516	0.548773	-0.161745	-0.292755	0.525277	-0.539324	0.475402	-0.805657	-0.507506	0.083153	-0.662843	0.470404	0.387401	-0.858312	-0.155655	-0.642828	-0.872324	-0.70168	-0.844044	-0.659335	-0.823344	-0.691716	-0.876381	-0.367897	0.52344	0.517228	0.326428	0.0483013	0.37477
MHC1_21978456	0.751329	0.349169	0.713214	-0.176091	0.579947	0.77209	-0.417782	-0.530464	0.704396	0.00888525	0.477465	-0.0758253	0.481227	-0.583383	-0.0410477	0.506669	-0.0402759	0.667871	-0.249773	0.4663	-0.490828	0.24762	-0.0145693	0.154956	0.462241	-0.555945	0.796738	-0.756488	0.0210687	-0.593857	-0.00748232	0.231062	0.661423	-0.407886	0.438316	-0.58706	-0.884594	-0.852667	-0.784668	-0.836496	-0.640913	-0.895994	-0.497598	0.218166	-0.582871	0.101946	0.236102	0.348776	-0.443784
MHC2_21978456	-0.353864	0.491608	0.705755	-0.166072	0.513653	0.82427	0.503479	-0.492823	0.555166	0.583289	0.737416	0.0502251	-0.0430919	0.17722	-0.46871	-0.162428	-0.728996	0.821948	-0.32812	0.350289	-0.22057	0.673304	0.742482	0.403083	0.623871	0.288721	0.935856	-0.427742	-0.324725	0.574402	-0.379475	0.405251	-0.0482372	-0.399125	0.113212	0.179927	-0.600789	-0.768267	-0.498089	-0.652283	-0.377906	-0.890197	-0.0690522	0.253521	-0.693656	-0.0107583	-0.198211	-0.101912	-0.567206
Bcell_21978456	-0.425029	0.385217	0.652842	0.616316	0.60669	0.510081	0.17907	0.846427	0.636879	0.315069	0.393798	-0.242801	0.40362	0.317188	-0.734938	0.369779	0.293447	0.737335	-0.637015	0.562168	-0.46471	0.452839	0.77869	0.828164	0.671723	-0.0989416	0.851985	-0.240719	0.982904	-0.0767791	-0.213145	0.747175	0.124788	-0.611342	0.212171	0.331624	-0.713842	0.219148	-0.834391	-0.199587	-0.662252	-0.562657	-0.406279	0.21239	-0.798546	0.300096	-0.425322	0.0888252	-0.189541
Tcell_21978456	-0.472789	0.771924	0.564172	-0.346967	0.648456	0.631044	0.109746	0.304638	0.413576	0.348676	0.769778	-0.240318	-0.254475	-0.0150345	-0.760274	0.429805	-0.154589	0.757514	-0.617749	0.394125	-0.634506	0.422145	0.90565	0.516479	0.740578	-0.309507	0.869024	-0.587923	0.533374	0.519229	-0.481182	0.629741	0.196839	-0.514926	0.295002	0.357711	-0.624111	-0.558681	-0.678296	-0.502332	-0.639434	-0.767003	-0.48289	0.101615	-0.775706	-0.393191	-0.0653446	-0.0782153	-0.250457
CD103pos_mean_25446897	-0.675782	0.655917	0.503248	0.345306	0.498905	-0.134498	-0.00755038	-0.440138	-0.408832	0.680288	0.820297	0.479066	-0.395477	0.473597	-0.223612	-0.30895	-0.320347	0.852786	0.111444	-0.055653	-0.210311	0.0681528	0.795982	0.0973927	0.419304	0.538743	0.745767	-0.302684	-0.0865803	0.547645	-0.685841	0.617475	-0.217055	0.275466	0.295061	0.607553	-0.41945	-0.176182	0.121891	-0.131814	-0.211426	-0.58717	0.239437	0.0750933	-0.654941	0.0122764	-0.662215	-0.324348	-0.387565
CD103neg_mean_25446897	-0.249651	0.418743	0.322227	-0.384837	0.114735	0.56115	0.526845	-0.457272	0.309115	0.232593	0.719568	0.281863	-0.138022	0.241368	-0.400533	-0.273768	-0.559722	0.465342	-0.0764313	-0.321042	-0.337331	0.219875	0.599586	0.425941	0.654918	0.00521267	0.133432	-0.267429	-0.419769	0.305986	-0.254233	-0.446356	-0.101176	0.446964	-0.454625	0.516911	-0.403157	-0.543	-0.49206	-0.27987	-0.34982	-0.791214	-0.197971	0.600733	-0.4602	0.108781	-0.104977	-0.478514	-0.407699
aDC	-0.326457	0.710654	0.669367	-0.430191	0.596926	0.27871	-0.541591	-0.338149	0.473129	0.512342	0.509221	-0.46342	0.636866	-0.725171	-0.747239	0.94009	-0.26663	0.733159	-0.652347	-0.00870785	-0.625679	0.648647	0.641985	-0.0445328	0.651714	-0.29829	0.7854	-0.744208	0.136403	-0.0232014	-0.520133	0.406931	0.58714	-0.702671	-0.357138	-0.0599948	-0.726258	-0.713455	-0.812343	-0.811057	-0.817216	-0.724738	-0.736812	-0.631018	-0.467394	0.351136	-0.615387	-0.225235	0.126477
B cells	-0.38964	0.490581	0.401228	0.0804784	0.477132	-0.0403355	0.125027	0.216905	0.209655	0.192527	0.227915	-0.404732	0.0906627	0.143137	-0.476997	-0.211281	-0.0345529	0.386992	-0.489646	0.307729	-0.28117	-0.0864643	0.703383	0.329401	0.443374	0.00479491	0.649533	0.0062136	0.560652	0.255986	-0.194297	0.609565	-0.286379	-0.24125	0.0796218	0.204528	-0.344119	-0.221704	-0.435034	0.0517344	-0.375111	-0.404641	-0.344285	-0.240335	-0.516396	-0.218419	-0.389149	0.065842	-0.219511
CD8 T cells	0.102183	0.31899	0.0215207	-0.198249	0.276614	0.234343	-0.0974757	0.0419156	-0.0217463	0.25756	0.116415	0.0541526	-0.153423	0.380433	-0.228867	-0.0446395	-0.154576	0.00623724	0.023817	0.0315696	-0.188897	-0.115101	0.0176201	-0.136148	0.0686907	-0.129362	0.354233	-0.0764544	0.0445561	0.0186949	-0.31514	0.0116526	0.00807884	0.0708017	0.0777474	0.12904	-0.00785811	-0.1634	-0.18435	-0.158195	-0.111149	-0.159975	0.113777	0.175518	-0.234341	-0.176697	-0.26848	-0.0716906	-0.0767629
Cytotoxic cells	-0.276189	0.489351	0.596258	0.0703509	0.489622	0.449624	0.220895	-0.414723	0.0292753	0.519646	0.555353	0.0544268	-0.378922	-0.0821079	-0.51206	0.194311	0.0258243	0.633955	-0.33564	-0.0229169	-0.373423	0.130656	0.656853	0.310607	0.326094	0.262012	0.768821	-0.432367	-0.0763966	-0.00448977	-0.552166	0.387818	-0.0219298	-0.206963	0.33539	0.267815	-0.342309	-0.623948	-0.365385	-0.529515	-0.408254	-0.68882	-0.332602	0.123129	-0.668351	-0.511673	-0.23854	0.298899	-0.383794
DC	-0.609785	0.615778	-0.435601	-0.234294	-0.0249219	-0.594691	0.659064	-0.308471	-0.129546	0.575111	0.668954	0.29177	-0.346645	0.756366	-0.380556	-0.302138	-0.663708	0.684063	0.336769	-0.322348	0.317676	-0.0435807	0.792519	0.0665119	-0.226232	0.567539	0.396624	0.284511	-0.194342	0.180973	-0.327176	-0.437487	-0.563683	0.563463	-0.411048	0.712044	0.0200568	-0.317479	-0.344934	-0.175859	-0.0899259	-0.426995	0.120652	-0.0600932	-0.547091	-0.167183	-0.420834	-0.602855	-0.585703
Eosinophils	-0.294442	-0.144698	0.0480454	0.0671518	-0.153462	-0.0764486	0.339794	-0.122646	0.0169897	0.184525	0.197824	0.299866	-0.473478	0.482039	0.153277	-0.111884	0.110833	0.127976	0.0272045	0.0467697	0.134334	0.403993	0.123099	0.102294	-0.159322	0.14844	0.0160025	0.154942	-0.120531	-0.0866436	-0.303055	-0.0660187	-0.201557	0.111805	0.0947164	0.132668	0.30133	0.0774474	0.119128	0.331613	0.341333	0.164262	0.277548	-0.0456358	-0.190699	-0.251995	0.00692648	-0.26356	-0.188652
iDC	-0.0922897	0.288502	0.233248	-0.216636	-0.0589958	-0.356118	0.499616	-0.189586	0.367483	0.280464	0.421268	0.329482	-0.0343426	0.450959	-0.502182	-0.042169	-0.492415	0.359517	-0.121104	0.018421	-0.173725	0.515429	0.334242	0.0627805	0.170692	0.256023	0.42816	0.109166	-0.163715	0.343859	0.11212	-0.150045	-0.313151	0.136815	-0.324378	0.436083	0.136955	0.168693	-0.00283918	-0.491779	-0.305198	-0.262463	-0.00789566	0.113866	-0.234286	-0.427208	-0.246007	-0.438666	-0.434166
Lymph vessels	0.399468	0.938464	0.78255	-0.526741	0.841748	-0.0910472	0.00543478	0.284362	0.68449	-0.565685	0.371174	-0.531966	0.908836	-0.0276414	-0.747981	0.401005	-0.963301	-0.106709	-0.587892	0.432036	-0.633123	-0.615691	0.278226	-0.61641	0.870208	-0.430394	-0.728883	-0.63546	0.233268	-0.372487	0.580353	0.58472	0.330595	-0.334794	-0.893058	0.00473352	-0.562471	-0.200444	-0.699334	0.266513	-0.672043	-0.234338	-0.764142	0.866819	0.613955	0.285998	0.931159	0.359806	0.331288
Macrophages	0.0382867	0.267319	-0.264811	-0.314805	-0.333131	0.200122	0.390535	-0.217162	0.314561	0.121787	0.625928	0.137707	-0.396865	0.41106	0.0340003	-0.233044	-0.446174	0.311878	0.268368	-0.022081	0.0506498	0.271025	0.501961	0.140528	0.372956	0.229354	-0.113686	-0.273117	-0.477221	0.288349	0.103607	-0.289618	-0.169554	0.39283	-0.35239	0.44111	-0.265146	-0.237349	-0.166494	0.15766	-0.0196709	-0.540001	0.186132	0.586418	-0.0488479	0.0824357	0.262634	-0.378501	-0.573295
Mast cells	-0.356259	0.362449	0.05681	0.573121	-0.545623	-0.435023	0.607779	-0.0345462	-0.252666	0.353178	0.630846	0.753429	-0.247172	0.553874	0.301622	-0.469626	-0.499908	0.656931	0.187579	0.131909	0.386121	0.400533	0.528688	0.119294	-0.489179	0.190929	0.580732	-0.370499	-0.218932	0.638293	-0.0204895	-0.00892781	-0.493424	0.471278	-0.370565	0.465961	-0.243599	0.594134	-0.0821901	0.659514	0.436001	0.199731	0.117138	-0.301764	-0.195086	0.0288536	-0.376791	-0.619509	-0.432448
Neutrophils	0.353664	0.415377	0.179525	-0.0184281	0.471138	0.554421	0.000885526	0.62582	0.216016	-0.326541	0.235906	-0.413861	-0.255222	-0.239282	-0.546425	-0.323127	-0.520344	0.583993	-0.489712	-0.0252472	-0.65383	-0.000650022	0.293941	0.101891	0.139299	-0.485315	0.098779	-0.460923	0.358605	0.103598	0.0638081	0.645429	-0.0864799	0.336647	-0.197904	0.173988	-0.493645	-0.0639804	-0.615724	0.117535	-0.50571	-0.286063	-0.767337	0.321142	0.155142	-0.289497	0.053577	-0.0786695	-0.312142
NK CD56bright cells	-0.245574	-0.0320802	0.542737	-0.205584	0.224858	0.191677	0.218165	-0.746525	-0.435353	0.690452	-0.159906	-0.146422	-0.36499	0.0334749	-0.0384474	-0.445345	-0.190027	0.350779	0.156306	-0.150618	0.506145	0.25095	0.224668	-0.312375	-0.0883734	0.378951	0.651507	0.266065	-0.264647	-0.361131	-0.36413	-0.106275	-0.705511	0.168206	-0.13811	0.222777	0.403818	-0.420305	-0.0193623	-0.38161	0.297237	-0.457183	0.204585	-0.131139	-0.151242	-0.537799	0.253716	-0.0152491	-0.138264
NK CD56dim cells	0.360876	0.359128	0.592786	-0.343514	0.6815	-0.061066	-0.428404	-0.0485096	0.302396	-0.0121566	0.364739	-0.0678827	0.335426	-0.440818	-0.662938	-0.110461	-0.321443	0.654561	-0.25044	0.690181	-0.234713	0.53415	0.712869	-0.117898	0.41509	-0.178281	0.637801	-0.165495	0.205919	0.107047	0.358105	0.245446	-0.482236	-0.218897	-0.419948	0.371653	-0.612402	0.159271	-0.224183	-0.097229	-0.263845	-0.310239	-0.212275	0.520765	-0.748566	-0.0203974	-0.0884278	-0.46469	-0.0635301
NK cells	-0.175093	0.328223	0.0574705	0.255325	-0.151456	-0.0660441	-0.135834	-0.53366	0.0992895	0.11527	0.172703	0.417159	-0.110241	0.417241	0.102862	-0.315299	0.212784	0.0606605	0.526742	-0.0623804	0.423483	-0.250631	-0.271716	-0.0399409	0.0171725	0.00884676	-0.15318	0.0645852	-0.368652	-0.342514	-0.050902	-0.446603	-0.0356224	0.329764	-0.00151193	0.414033	0.158606	-0.238991	0.158982	-0.0843244	0.337107	-0.426202	0.232865	0.473442	-0.205584	-0.107296	0.134983	-0.0589168	-0.268471
pDC	-0.323438	0.962718	-0.782738	0.97125	0.504003	-0.231345	0.266756	0.241512	0.131421	0.378718	0.916438	0.493718	-0.531818	-0.682931	-0.467656	-0.780868	-0.96751	0.876468	-0.610472	-0.0716999	-0.920411	-0.89283	0.75504	0.0754397	-0.0596622	-0.288377	0.774674	-0.917139	0.380822	0.657921	-0.728277	0.13107	-0.138082	0.238006	-0.714486	0.689826	-0.967276	-0.582656	-0.706656	0.738912	-0.309531	-0.205049	-0.494186	-0.229708	0.122889	-0.377549	0.238941	-0.223047	-0.746859
T cells	-0.481333	0.680894	0.617489	-0.100538	0.627252	0.470281	0.289109	-0.332272	-0.28167	0.546375	0.727243	0.358993	-0.0133111	0.349072	-0.621134	0.0540549	0.0397895	0.635308	-0.387466	0.226253	-0.36559	0.121	0.876165	0.451707	0.650731	0.168001	0.771969	-0.438881	0.199944	0.0402035	-0.627182	0.355412	-0.343198	-0.146251	0.113433	0.547257	-0.5124	-0.393596	-0.398936	-0.358896	-0.50324	-0.746439	-0.211052	-0.384853	-0.795747	-0.346268	-0.491665	-0.19745	-0.200077
T helper cells	0.234684	0.18743	-0.0758942	-0.169856	0.193735	0.120182	0.000701995	0.0307836	-0.0108735	-0.0925881	-0.0296244	-0.168408	0.18957	-0.139208	-0.022291	0.218567	0.00678237	-0.0426819	-0.146789	-0.29028	-0.144608	-0.357523	0.0211038	0.0285238	0.506467	-0.160628	0.207773	-0.23001	-0.0742657	0.152848	0.222623	0.372101	0.370768	-0.0150065	-0.0215784	-0.0493452	-0.208618	-0.144042	0.0846636	-0.523609	-0.0785489	-0.0815094	0.149644	-0.105707	-0.126734	0.240263	0.165726	0.338724	0.246703
Tcm cells	-0.250653	-0.0318407	0.267334	-0.226053	0.290608	-0.00797267	-0.0923876	0.126141	-0.331595	0.370215	0.162542	0.0581	-0.23753	0.147719	0.077847	-0.146828	-0.000736559	0.128451	0.0133146	-0.378488	0.180774	0.263925	0.487795	-0.251006	-0.0473473	0.106412	0.312723	0.150372	0.0115853	-0.159288	-0.210079	0.184326	-0.286269	0.294436	-0.102716	-0.384094	-0.239156	-0.153511	0.0366464	-0.0852653	0.366695	0.0735911	0.375475	-0.117558	-0.384148	-0.222745	0.0541096	-0.168682	0.233676
Tem cells	-0.572671	0.530646	-0.0407918	0.2633	0.44438	-0.485481	0.0177965	-0.137678	-0.379436	0.487138	0.695644	0.453106	-0.356804	0.181529	-0.163019	-0.516414	-0.230729	0.384937	0.0195645	-0.380482	0.112794	-0.0679617	0.625509	0.425503	0.291635	-0.0813937	0.394251	-0.116111	0.0815694	-0.186835	-0.460273	0.312851	-0.329406	0.243307	0.00964357	0.099778	-0.537015	0.207036	-0.328334	0.277845	0.139712	-0.0469095	-0.0435364	0.458025	-0.308433	-0.620621	0.023228	-0.0394792	0.10048
Tfh cells	-0.255482	0.383815	0.19978	0.27979	0.234724	0.00478022	0.230211	-0.262347	-0.406511	0.128746	0.281786	0.0202333	-0.416058	0.202449	-0.0114359	-0.32726	-0.0136655	0.176196	-0.0973383	0.0194843	-0.0053497	-0.109978	0.419428	-0.298279	0.104372	0.363398	0.298711	0.000646972	0.0209923	0.12053	0.106931	0.177264	-0.148917	0.0348002	0.180254	0.108614	-0.347365	-0.150664	-0.190822	0.0393952	-0.323577	-0.246824	-0.238643	-0.128132	-0.49152	-0.0404854	-0.407283	-0.172281	-0.103826
Tgd cells	0.509145	0.635014	-0.175364	-0.42605	0.762637	-0.991235	-0.428855	0.85847	-0.0178227	-0.7991	0.827032	0.541518	0.966575	-0.493952	-0.09858	0.767779	-0.885584	-0.811722	0.119617	0.913165	-0.0978788	-0.957109	-0.560685	-0.863729	0.767311	-0.526792	-0.986443	-0.495471	0.872611	-0.84094	0.704201	-0.847601	-0.739263	-0.0264711	-0.221995	0.419856	-0.728277	-0.458307	-0.256589	-0.373459	-0.167183	-0.479577	0.00391515	0.698475	0.669491	0.0886461	0.980249	0.579384	-0.696956
Th1 cells	-0.0875875	0.474761	0.505492	-0.299252	0.507536	0.216689	0.0452931	0.126599	0.309955	-0.0747383	0.403043	-0.210207	-0.0858023	0.0593012	-0.530223	0.0832971	-0.215691	0.264984	-0.456815	0.378432	-0.458351	0.237443	0.533807	0.344885	0.621175	-0.332147	0.484482	-0.489393	0.236339	0.0920121	0.201698	0.143622	0.13147	-0.14857	-0.1055	0.266811	-0.436548	-0.0634382	-0.53528	-0.0581455	-0.564399	-0.300704	-0.527068	0.357912	-0.1672	0.106752	0.138222	-0.206559	-0.326937
Th17 cells	-0.727857	-0.250699	-0.275365	0.27099	-0.486234	0.760285	0.608119	-0.541204	-0.841456	-0.484691	0.328705	-0.377623	-0.728953	0.827548	0.397652	-0.684713	-0.470956	0.248632	0.163417	-0.326554	0.649748	0.541253	0.74902	-0.548005	-0.130579	0.596014	0.402508	0.609572	-0.533836	0.293362	-0.762447	-0.520629	-0.0315568	0.352682	0.123597	0.454885	0.769285	-0.536114	-0.258298	0.240623	0.683527	-0.390281	0.494957	-0.345798	-0.80513	-0.717158	-5.84385e-05	-0.863254	-0.492812
Th2 cells	-0.0733174	0.394754	-0.556969	-0.371004	0.322328	0.173592	0.158016	0.0900332	-0.173721	-0.0982678	-0.263408	-0.431338	0.524916	-0.392018	-0.108643	0.29666	0.172281	0.199302	-0.114319	-0.0888577	-0.457271	-0.249753	0.136613	0.286288	0.13913	-0.368586	0.0172553	-0.247827	-0.166761	0.025217	-0.155471	0.436675	0.184378	-0.235964	0.0889298	-0.0985013	-0.254043	0.100678	0.181248	-0.195239	-0.333371	-0.0200058	-0.220465	0.155785	0.231558	0.582385	0.573797	0.45032	0.594142
Treg cells	-0.509846	0.692748	0.849705	-0.900543	0.852042	0.282767	-0.25542	-0.707474	-0.274703	-0.137848	0.948694	0.239876	0.466137	0.152223	-0.938176	-0.167066	-0.0783615	0.935137	-0.513002	0.0596622	-0.955122	0.68784	0.997078	0.303454	0.810437	-0.237188	0.990534	0.142173	0.61351	0.175714	-0.868988	0.913165	-0.251096	-0.925904	0.0496114	0.137264	-0.51382	0.30696	-0.738912	-0.0134985	-0.94846	-0.105592	-0.826214	-0.188336	-0.694034	-0.0639864	-0.661427	0.252849	0.48881
Angiogenesis	-0.614892	0.734759	-0.542886	0.805642	-0.0911503	0.130058	0.483279	-0.0128599	-0.703977	0.60388	0.811617	0.604679	-0.501103	0.252589	0.294961	-0.824612	-0.61678	-0.0217056	-0.0729019	0.0193242	0.061732	-0.529828	0.54157	0.0381845	-0.138635	0.724741	-0.331823	-0.579547	0.13683	0.36279	-0.450843	-0.5894	-0.583297	0.593252	-0.103089	0.710162	-0.470253	0.470313	-0.382536	0.820751	-0.100839	-0.165219	-0.335237	0.286866	0.0370941	-0.552315	-0.475543	-0.305884	-0.489775
APM1	0.603203	0.389724	0.874262	-0.543871	0.88733	0.804466	-0.533466	-0.425981	0.755071	-0.0167768	0.317823	-0.547297	0.474789	-0.801836	-0.485362	0.753434	-0.114222	0.676273	-0.548372	0.444263	-0.767113	0.0509148	0.525111	0.313099	0.691953	-0.330643	0.804875	-0.747912	0.0538816	-0.407786	0.0534284	0.499874	0.668966	-0.65745	0.325244	-0.743731	-0.912609	-0.837926	-0.836324	-0.748392	-0.639037	-0.837675	-0.457357	0.0323844	-0.586991	-0.110364	0.256679	0.118657	0.113112
APM2	-0.388289	0.517387	0.697495	-0.0981334	0.398162	0.748621	0.367831	-0.370377	0.4891	0.517489	0.683545	0.0869313	-0.302573	0.173509	-0.521228	-0.234737	-0.70685	0.790747	-0.233797	0.306907	-0.0401554	0.678114	0.736959	0.491175	0.487423	0.25888	0.835223	-0.481872	-0.200855	0.561462	-0.392966	0.518436	-0.285497	-0.547553	0.242054	0.0712246	-0.555943	-0.779443	-0.501114	-0.64117	-0.237027	-0.856261	0.00597458	0.00051622	-0.694575	0.00822438	-0.399413	0.0793567	-0.599185
LYM	-0.445687	0.702818	0.592453	-0.234181	0.675807	0.727491	0.0320393	-0.316486	0.348223	0.515001	0.864944	0.187909	-0.284271	-0.108396	-0.701401	0.0631431	-0.184147	0.858279	-0.60241	0.209899	-0.57588	0.532403	0.950421	0.540971	0.767364	-0.46348	0.91768	-0.632717	0.293781	0.405387	-0.395314	0.600157	0.0193522	-0.495518	0.20276	0.337619	-0.827604	-0.611962	-0.810278	-0.550458	-0.588261	-0.820861	-0.486081	0.316061	-0.744117	-0.150668	0.0244972	0.0219247	-0.480958
IFIT3	-0.0732577	0.930776	0.922065	0.238716	0.453211	0.507951	-0.622839	-0.266237	0.730239	-0.188893	0.360691	-0.307748	0.589103	-0.725444	-0.613612	0.868744	-0.14981	0.436183	-0.767782	0.302778	-0.69561	0.475125	-0.207671	-0.0978134	0.761109	-0.436478	0.525695	-0.848924	-0.582086	0.0146488	-0.742233	0.477657	0.37652	-0.777219	0.0474743	-0.61889	-0.892014	-0.895167	-0.817703	-0.574602	-0.767067	-0.854347	-0.825016	-0.0724392	0.363551	0.400246	0.386778	0.119563	0.467123
G_GIMAP4	-0.822305	0.773128	0.309114	0.735303	0.289631	0.179682	0.329437	-0.588438	-0.006722	0.585516	0.969722	0.631576	-0.436462	-0.410159	-0.0162497	-0.394961	-0.660042	0.685118	0.267302	-0.00566986	-0.0120996	-0.760814	0.70844	0.309563	0.677812	0.242971	0.647826	-0.57704	0.237587	0.412205	-0.650456	-0.111761	-0.466036	0.0804887	-0.311199	0.829437	-0.389525	-0.597031	-0.458499	0.535096	0.178279	-0.879822	0.133037	0.165478	-0.794131	-0.563304	-0.328034	-0.426584	-0.724164
G_HLA-DPA1	-0.410375	0.504337	0.734707	-0.19363	0.547533	0.888096	0.52859	-0.504239	0.555133	0.583255	0.71647	-0.0958255	-0.258699	-0.0183583	-0.60746	-0.19247	-0.727011	0.770112	-0.426742	0.315356	-0.260266	0.684637	0.717994	0.436109	0.690833	0.288704	0.95656	-0.445342	-0.30766	0.558641	-0.421656	0.405227	-0.0482343	-0.405227	0.227456	0.245394	-0.579887	-0.74587	-0.494086	-0.652245	-0.386927	-0.958782	-0.154993	0.423117	-0.681057	-0.2096	-0.198199	-0.0672942	-0.530284
G_SLAMF6	-0.420242	0.742438	0.632899	-0.215234	0.559128	0.441597	-0.133279	0.129947	0.250261	0.438087	0.816377	0.0859882	-0.10428	0.0819437	-0.893325	0.155726	0.185468	0.870988	-0.688022	0.190869	-0.62074	0.540241	0.956743	0.611095	0.712983	-0.383939	0.833285	-0.607529	0.519583	0.44965	-0.280995	0.618619	-0.0768691	-0.665517	0.0956918	0.186054	-0.770912	-0.546326	-0.644788	-0.569613	-0.707526	-0.895507	-0.501257	0.00897038	-0.750395	-0.36861	-0.148919	-0.238655	-0.313738
G_LILRB4	-0.00783305	0.767697	0.56714	0.00695622	0.631437	0.77857	0.118514	-0.29272	0.570936	-0.293515	0.816391	-0.0246683	0.0360671	-0.49394	-0.79903	-0.121705	-0.575612	0.901385	-0.629701	-0.136552	-0.686841	0.419541	0.846846	0.50418	0.792775	-0.535586	0.748524	-0.704963	0.0953411	0.288435	0.128076	0.706276	-0.126907	-0.339762	-0.136845	0.298178	-0.934179	-0.6066	-0.821418	-0.439799	-0.591045	-0.718516	-0.548106	0.611387	-0.411721	-0.0375285	0.637108	0.280054	-0.403346
G_SIGLEC9	-0.04542	0.637756	0.518291	-0.222862	0.54148	0.684457	0.207751	-0.037391	0.605218	0.229497	0.749926	0.00227722	-0.131934	-0.69711	-0.855607	-0.0679254	-0.634594	0.809586	-0.597751	-0.154351	-0.820743	0.657139	0.760157	0.408072	0.740248	-0.392444	0.750273	-0.682402	-0.150253	0.132928	0.112819	0.567259	0.0555384	-0.341781	-0.0854036	-0.0787569	-0.798562	-0.58008	-0.765626	-0.473544	-0.668635	-0.752703	-0.712256	0.574151	-0.542918	0.0758222	0.47384	-0.00132407	-0.55638
G_CYTH4	-0.392133	0.673447	0.581331	-0.448142	0.69872	0.685253	-0.0665147	0.107965	0.409508	0.0422	0.778596	-0.185287	0.136715	-0.266813	-0.74417	0.234836	-0.599977	0.812905	-0.197371	-0.166988	-0.690491	0.537532	0.935414	0.522213	0.599746	-0.520369	0.882284	-0.667134	0.478695	0.310242	-0.377342	0.629084	-0.368761	-0.584782	-0.377964	0.320624	-0.69335	-0.413047	-0.643217	-0.287354	-0.681481	-0.622285	-0.556656	0.400532	-0.656197	-0.459372	0.0111978	-0.00552612	0.196622
G_CD3E	-0.497871	0.689714	0.745996	-0.00707697	0.751841	0.655932	0.289655	-0.252347	0.140678	0.576739	0.877499	0.211046	-0.200351	0.284044	-0.78011	0.420531	-0.155114	0.777732	-0.662478	0.310871	-0.57405	0.513033	0.961251	0.486382	0.817124	-0.0200468	0.963939	-0.471362	0.471654	0.38685	-0.621917	0.607773	-0.0863822	-0.531619	0.0555231	0.509702	-0.543836	-0.563063	-0.714845	-0.621292	-0.658738	-0.807598	-0.354822	0.0130333	-0.878726	-0.172998	-0.363574	-0.0434249	-0.359556
ICR_SCORE	0.0114062	0.672847	0.861313	-0.465298	0.807499	0.70048	0.0438699	-0.454942	0.355573	0.113548	0.658341	-0.288508	0.284362	-0.576506	-0.725565	0.5502	-0.148908	0.658127	-0.690485	0.461312	-0.783667	0.30588	0.780791	0.4883	0.70938	-0.34025	0.878919	-0.629335	0.352026	0.0761619	-0.487263	0.764562	0.407994	-0.637944	0.310767	-0.379514	-0.721322	-0.705578	-0.694243	-0.679028	-0.718756	-0.751243	-0.663032	0.0172555	-0.73535	-0.318892	0.0719475	0.479429	-0.0472141
ICR_ACT_SCORE	0.0114035	0.67269	0.861111	-0.366185	0.80731	0.722511	0.0438596	-0.484504	0.405853	0.222721	0.608713	-0.300711	0.234188	-0.608608	-0.704084	0.595104	-0.0101754	0.607907	-0.692895	0.486547	-0.758458	0.109081	0.808558	0.481988	0.671913	-0.306583	0.876725	-0.65956	0.308915	0.0174614	-0.372339	0.731743	0.440128	-0.613749	0.321393	-0.45285	-0.728772	-0.793473	-0.66943	-0.705803	-0.696569	-0.773626	-0.628844	0.0172515	-0.766164	-0.338868	0.0529109	0.493288	-0.206531
ICR_INHIB_SCORE	-0.10187	0.731034	0.856575	-0.662564	0.87218	0.666538	-0.0779661	-0.419696	0.272274	-0.00836545	0.788194	-0.226313	0.352951	-0.199969	-0.898948	0.0974868	-0.43253	0.889363	-0.696259	0.208825	-0.940736	0.552133	0.854062	0.342022	0.807364	-0.41128	0.8782	-0.64837	0.425768	0.317767	-0.482076	0.846756	0.329484	-0.730742	0.135126	0.026242	-0.709351	-0.156049	-0.814904	-0.667251	-0.928288	-0.586861	-0.827177	0.0205728	-0.643163	-0.291409	0.102582	0.141867	0.26242
[truncated: 61 more columns]

## Sheet: Immune_modulator_matrix
HGNC_Symbol	WW00367	WW00206b	WW00187b	WW00338	WW00207b	WW00205b	WW00219b	WW00193b	WW00207d	WW00369	WW00189a	WW00339	WW00197b	WW00203b	WW00224a	WW00192b	WW00366	WW00198b	WW00340	WW00372	WW00188b	WW00216a	WW00207a	WW00376	WW00356	WW00194a	WW00219a	WW00347	WW00341	WW00186b	WW00230b	WW00200a	WW00342	WW00215a	WW00205a	WW00226b	WW00207c	WW00350	WW00182a	WW00225b	WW00228a	WW00345	WW00346	WW00228b	WW00184b	WW00221a	WW00225a	WW00206a	WW00227b
ARG1	0.558031	1.01214	1.07468	0.507528	0.327519	0.420242	0.950634	-0.0118284	0.564516	0.372738	0.815497	1.29307	-0.221158	-0.0488316	0.824832	0.393455	0.606711	0.611919	0.361072	0.994256	0.110247	0.672871	1.19883	0.967516	0.520596	0.994715	1.00597	0.883546	0.934598	0.445081	0.120028	1.02057	0.781813	1.12444	0.329194	0.305009	1.24057	1.03371	0.980132	1.12837	1.31994	1.57389	0.982465	-0.48295	0.00778203	-0.203552	1.20806	0.918057	-0.133021
BTLA	-0.513678	-0.732442	-0.0439356	-1.48713	-0.774411	-0.81233	0.479894	-0.224745	0.032475	0.278162	-1.30638	-0.891739	0.0838794	-0.182812	-1.09302	-0.579345	-0.606803	-0.795903	-0.0892074	-0.160526	0.46215	-1.41616	-0.335452	-0.55497	0.0545927	-0.0500144	-0.726623	0.908715	-0.806299	1.09315	0.03176	0.699875	-0.127637	-1.58563	0.702362	1.37716	-1.23897	-0.374388	0.254655	1.50583	0.337375	-1.74342	0.321041	-0.174031	-0.48081	-1.01567	0.461767	-0.910252	0.891819
BTN3A1	0.479751	-0.750818	-0.12482	0.304857	-0.830906	-1.41305	-0.594291	-0.718823	-0.506808	-0.0273761	-0.0607374	-0.6478	0.276148	0.0133235	-0.853786	-0.433604	0.826099	-0.95632	0.352602	-0.646606	-0.389064	-1.26194	-1.35146	-0.434532	0.297246	-0.026937	-1.3812	0.78881	-1.33361	0.668072	0.182904	-0.91939	-0.415629	-2.29249	-0.553799	0.902149	-1.48086	-0.886817	-0.546602	0.555693	-0.864578	-2.35409	-1.04611	-0.55091	0.293611	-1.18116	-0.310937	-1.16295	1.23341
BTN3A2	0.441486	-0.330096	0.0161688	-0.419099	-1.05742	-0.901266	-0.397816	-1.29919	-0.238573	-0.149258	-0.272014	-0.517427	-0.293483	-0.447074	-0.746958	-0.153961	0.898664	-0.792226	0.692849	-0.370671	-0.385182	-1.20569	-1.2687	-0.979663	0.486703	0.133454	-0.838641	1.0518	-0.767108	0.817161	0.219549	-0.430758	-0.155622	-1.77987	-0.0194158	0.789552	-1.28961	-0.311832	0.0683138	0.806903	-1.22062	-1.90462	-0.600398	-0.553777	0.446445	-0.884685	-0.0507661	-0.858506	0.633171
CD27	0.0547658	-0.954449	0.156654	-0.410552	-1.55475	-0.906074	0.0212457	-0.838023	-0.616039	-0.317845	-1.70168	0.421811	-0.213128	-0.81289	-1.32449	-1.04286	0.439655	-0.661942	1.19321	-0.111479	0.181361	-1.7104	-0.610692	-1.08388	0.693311	0.310444	-0.812399	0.729738	0.141743	0.365491	1.02935	0.559967	-0.527342	-1.86855	1.03653	0.0580874	-1.10484	-0.583214	0.220168	1.09832	-0.434981	-1.80984	0.257455	-0.61567	0.0321848	-1.71302	0.315395	-0.202622	0.0895139
CD274	-0.976061	-1.49508	-0.466108	-0.61031	-1.60428	-1.44958	-0.963443	-1.3028	-1.38305	-0.817984	-1.80114	-1.1171	-0.603568	-1.01194	-1.36716	-1.00803	-0.726843	-1.42112	-0.752478	-0.2542	-0.448082	-1.58093	-0.678421	-0.914776	0.132382	0.411462	-1.40007	0.265466	-0.740199	-0.591382	-0.0178397	0.096203	-0.668456	-0.115619	-0.443574	0.312944	-0.315279	-0.264032	-0.245397	1.48025	-0.110621	-2.04184	-0.252691	-0.276739	0.109613	-1.58404	1.31477	-0.696702	-0.199083
CD276	0.474354	-1.58829	0.325132	-1.32168	-0.863309	-2.16817	-0.744605	-0.650796	-1.20566	-0.309008	-0.485165	-0.285932	-1.29945	0.135393	-0.724957	-0.2232	0.571094	-1.67334	-0.353978	-1.42335	-1.1204	0.305968	0.432955	-1.3206	-0.293637	-0.676129	-0.339629	-1.56048	-0.661066	-1.0986	-1.2702	-0.493801	-0.868652	0.470766	-0.435746	-2.22495	-0.451574	0.546177	-0.386193	-0.093882	-1.82313	-1.15917	-0.706835	-0.98076	-1.31705	-0.314865	0.0281537	0.0880455	-0.0428049
CD28	0.893199	-0.797884	0.619962	-1.02893	-1.51522	-1.31866	0.204158	-0.936016	-0.63631	0.227465	-2.03534	-0.948562	0.035467	-0.919405	-0.531188	-0.698102	1.29939	-0.869193	-0.375963	-0.386485	0.734982	-1.38831	-0.120657	-0.861123	0.707475	0.160697	-1.21683	1.02905	-0.066272	0.467406	1.05848	0.486986	-0.471104	-2.18284	0.807223	0.723185	-1.29072	0.292308	-0.132572	1.18148	0.208705	-2.32645	0.365136	-0.275439	0.0890214	-1.48311	0.274865	-0.265485	1.99654
CD40	0.656884	-1.0321	-0.169317	0.493977	-0.653707	-0.674351	-0.996102	-0.384656	-0.59029	0.0739517	-1.06728	-0.17359	-0.562159	0.205741	-0.434999	-0.360608	1.33207	-0.963287	0.555428	-0.973559	-0.275901	-0.491931	-0.942615	-0.212915	0.206863	-0.577617	-1.29824	0.442187	-0.250468	0.277765	0.346361	-0.484185	-0.533407	-0.630965	0.168735	0.0121427	-2.00173	-0.561391	-0.0783947	0.792669	-0.845279	-0.206133	-1.30583	0.607922	0.187958	-1.12666	0.0906959	-1.06198	0.433865
CD40LG	-0.0936443	-0.196886	1.49587	-0.404366	-0.597923	-0.425747	0.601273	0.572706	0.390364	1.17982	-1.0331	-0.0368845	0.41774	-0.42445	-0.663079	-0.355881	0.613847	0.183862	1.14843	0.741271	1.71703	-0.533828	-0.799331	-0.235057	0.283491	-1.00727	-1.00635	2.18759	0.483295	2.02709	0.90834	0.109157	-0.355145	-1.59763	1.2376	2.39477	-1.24424	-0.128067	0.337058	0.549065	-0.445943	-1.60804	1.00074	-0.556246	0.809747	-0.0484477	-1.08735	-0.431947	1.88678
CD70	0.564728	-1.25168	-0.368652	-0.191418	0.443845	-0.973526	-0.245867	0.121434	0.545511	0.915425	0.447268	0.533799	-0.293804	0.311419	-0.529368	1.14995	0.257834	-0.565158	-0.508794	-0.576137	-0.351288	0.498234	-0.370721	-1.16189	-0.718739	0.211639	-1.36143	0.0456107	-0.689236	-0.779115	-0.0385384	-0.895405	-0.691506	-1.05879	-0.0727515	-0.17903	-0.429489	-0.568665	-0.418465	0.0267382	-0.27493	-1.34987	-0.983218	-0.217523	-0.702197	-0.654701	-0.575777	-1.19588	1.1139
CD80	-0.763375	-1.54275	-0.973505	-0.808507	-1.72166	-1.60103	-0.756998	-1.77343	-1.28943	-1.23675	-1.88322	-1.67671	-0.647485	-0.954107	-1.49994	-1.35645	-0.13748	-1.37187	-0.993753	-0.946598	-0.789458	-1.79865	-0.888804	-1.03101	0.107918	0.65606	-0.707182	-0.0158802	-1.11329	-0.247439	-0.0867793	0.0570061	-0.49639	-1.17736	-0.363493	0.482916	-0.589661	0.115299	-0.928022	1.24501	-0.420364	-1.41102	-0.271657	-0.483294	-0.147146	-1.02124	1.05424	-0.170016	-0.0773647
CTLA4	-0.801259	-1.2655	-0.466437	-0.777573	-1.78958	-0.894856	-0.784975	-1.6394	-1.31153	-0.556975	-1.94871	-0.856209	-0.480263	-0.807311	-1.7267	-1.36099	-0.318146	-0.516148	-1.09553	-0.628492	0.293352	-1.82632	-0.447052	-1.06143	0.405526	0.479395	-1.01894	0.608839	-0.200268	0.671856	0.707163	0.0389134	-0.488269	-1.68628	0.640957	0.0109437	-0.772482	-0.306527	-1.0419	1.3581	0.038809	-1.63233	0.205605	0.101919	-0.0752419	-1.35919	0.794896	-0.206035	-0.300714
CX3CL1	0.928548	-0.728482	-0.0663939	0.672015	-0.359333	0.226571	0.262018	0.214492	-0.614087	0.343246	0.175852	1.23052	0.341789	0.707268	0.278692	-0.55613	1.65873	0.659054	1.47305	0.56597	0.926283	-0.4563	-0.541779	-0.272588	-0.00520947	-0.896599	-0.37468	1.11306	0.702293	0.574083	1.25999	-1.21779	0.400716	-1.91625	0.287285	-0.117603	-2.4171	-0.728377	0.277251	1.5439	-1.10978	-0.723914	-0.340254	0.685769	0.707314	1.13413	-0.515497	-1.33568	-0.615727
CXCL10	-0.302657	-0.812125	-0.146835	-0.367293	-1.46646	-1.68768	-0.13824	-1.41151	-1.16709	-0.620462	-1.14009	-0.192835	-0.662018	-0.872377	-0.620404	-1.43436	0.176458	-0.803125	-0.865111	-0.68002	-1.24114	-1.38847	-1.34586	-0.105068	0.0162893	0.019164	-0.514598	0.945369	-0.228775	-0.090782	-0.805997	-0.081556	-1.03479	-1.24325	-0.98431	0.101487	-1.09847	-0.577634	-0.560833	1.85623	-1.34076	-0.851064	-0.981276	-0.798435	-0.281945	-1.58481	0.698281	-1.46138	-0.260207
CXCL9	-0.121463	-1.31574	0.021943	-0.382867	-1.5308	-1.86656	-0.0898053	-1.46638	-1.24915	-0.203909	-1.25114	0.11407	-0.280152	-1.00798	-0.883383	-1.56226	0.558508	-0.828616	-0.86892	-0.627861	-1.325	-1.47783	-0.751482	-0.07927	0.317615	0.274736	-0.738125	0.965591	-0.0856506	0.395275	-0.598418	0.330915	-1.33244	-1.6514	-0.883348	0.462681	-0.798316	-0.604511	-0.915568	1.68983	-0.989627	-1.19865	-0.506205	-0.360403	0.12149	-1.71151	0.673347	-1.6246	0.0528128
EDNRB	0.600545	1.73779	1.58278	-0.0378833	0.0960893	0.306707	1.01629	0.732574	0.790965	1.5846	0.287738	0.379493	1.13909	1.07018	1.29005	0.837157	0.824172	0.442784	0.762356	-0.748744	1.75575	0.698699	0.0353929	0.587444	0.27329	0.0441247	-0.246522	0.899263	1.0683	0.966816	1.23452	0.812363	1.55722	-0.926321	0.73884	0.918644	-0.347048	0.238838	1.31602	0.92552	0.117566	0.247961	0.000655924	0.974634	0.802319	0.21181	0.164702	-0.20463	2.04547
ENTPD1	1.02266	-0.974002	0.292713	-1.36171	-0.326795	1.12109	-1.17568	-0.329616	0.187515	0.424723	-0.436717	-0.189752	0.530851	0.27148	1.05154	-0.187099	1.09143	-0.30548	0.726253	0.066548	-0.0367269	0.269565	0.819579	-1.18816	0.397606	0.434928	-0.793965	-0.284696	-0.798369	0.103005	0.386349	-0.446843	0.12241	-2.16912	0.857913	2.577	-1.13901	0.271284	0.237546	0.83741	1.11771	-1.86978	-0.302845	0.260585	0.660435	-0.0716405	-0.336482	-0.290939	2.95169
GZMA	0.242676	-0.8719	0.166087	-0.506352	-1.26458	-1.29715	-0.278381	-1.1776	-1.28235	-0.40657	-1.10787	-0.692762	-0.215724	-0.877183	-0.716755	-1.15732	0.693647	-1.36932	0.205638	-0.376261	-0.659858	-1.54328	-0.919569	-0.83565	0.727037	0.0375892	-0.968673	0.665358	-0.100053	0.582662	0.242054	0.419193	-0.939612	-1.94359	-0.36803	-0.247671	-1.74487	-0.62481	-0.255178	1.24428	-1.10184	-1.5171	-0.720811	-1.24473	0.108379	-1.44829	0.0950885	-0.9863	0.391454
HAVCR2	0.233199	-1.12294	0.0157433	-0.960309	-0.891817	-1.31276	-0.188697	-0.91562	-0.498634	-0.160789	-1.56529	-1.14669	-0.441885	-0.708659	-0.740365	-0.871665	0.633359	-1.50725	-0.130857	-0.828198	-0.211738	-1.3104	-0.600926	-0.663724	0.756933	1.1345	-1.34265	0.70943	-0.650232	0.0142148	0.089119	0.349588	-1.22188	-2.48081	-0.0808188	-0.419747	-1.75874	-0.0568769	-0.368135	1.25387	-1.25663	-2.29086	-0.48205	-0.410415	0.0991494	-1.49568	0.536165	-1.14786	1.45053
HMGB1	-1.56738	0.683425	-0.646232	-1.32813	0.313141	-0.541711	-0.548273	-0.317261	0.700605	0.283934	0.709124	-1.42814	-0.804857	0.204619	-0.517465	1.06384	-0.860826	-1.16764	-1.52045	-1.23637	-0.541564	-0.607204	-0.717839	0.703572	-1.42053	-1.56358	0.00466043	-0.324563	0.232555	-0.441347	-0.374327	0.312744	1.31657	0.377789	0.16832	-0.49807	-0.621579	-1.55172	-0.458324	-0.316448	0.524145	0.513077	-0.0393776	0.550242	0.407302	-0.802097	-0.400813	-0.75135	1.08932
ICAM1	-0.370588	-1.68209	-0.389144	-0.810388	-0.879284	-1.71826	-1.38329	-1.34411	-1.41014	-0.0890208	-0.736049	-0.340642	-0.696878	-0.79335	-0.784962	-1.47214	0.461376	-1.45036	-0.268174	-0.585282	-0.168847	-0.75009	0.383742	-2.41278	0.0403263	0.0806988	-1.8076	0.0561364	-0.168424	-0.202231	0.915579	-0.347588	-0.739733	-0.360786	0.214145	-0.396102	-1.42752	-0.144495	-0.171485	0.727164	-0.866872	-2.4361	-1.05402	0.00107185	-0.0943255	-1.52761	0.903466	-0.949262	-0.0911348
ICOS	-1.04965	-0.864471	-0.465015	-0.93856	-1.65317	-0.917174	-0.39442	-1.59106	-1.02672	-0.426474	-1.93324	-0.62695	-0.137045	-1.14075	-1.44392	-1.31685	-0.0537356	-0.701378	-0.998124	-0.557189	0.0672987	-1.76986	-0.64925	-0.328078	0.428128	0.606422	-1.18294	0.698586	-0.289187	0.327248	0.616595	0.332163	-0.5728	-1.65238	0.524334	0.262647	-1.22815	-0.437373	-0.776088	1.71191	-0.17427	-1.70915	0.0815016	0.594687	0.30042	-1.37048	1.0906	-0.743623	-0.0301337
ICOSLG	1.05809	0.649066	0.338305	1.18476	0.381137	1.17132	1.46304	0.584338	0.601999	0.587198	0.142616	0.980022	0.367003	-0.47282	-0.506054	0.569898	0.27454	3.10819	1.26442	0.0861501	1.94371	0.411601	0.460251	-0.545297	0.836518	0.370108	0.329667	1.24652	0.906349	0.37843	0.688642	-1.02088	-1.16888	-0.627694	0.500258	-0.318405	-0.250729	0.127843	-1.19845	-0.581591	-1.2078	-0.783382	0.945719	0.405601	0.667251	1.17985	-1.36351	0.43645	-1.26191
IDO1	-0.495334	-0.927215	-0.419389	-0.712322	-1.47304	-1.18527	-0.505918	-1.57526	-1.33404	-0.37882	-1.25049	-0.715482	-0.356971	-0.703938	-0.809774	-0.881116	-0.451643	-1.24626	-0.592326	-0.239323	-0.620462	-1.08022	-1.25239	-0.539817	0.276036	0.705087	-0.531674	0.854073	-0.748314	0.0704921	-0.501679	0.508829	-1.30561	-1.53104	-0.107387	-0.0904129	-1.35504	-0.287524	-0.630166	1.75707	-1.32257	-1.35287	-0.14263	-1.01994	-0.115925	-1.68737	1.28803	-0.492687	-0.0701956
IFNG	-0.211042	-0.607018	-0.745829	-0.498607	-1.12018	-0.813767	-0.398515	-1.01291	-0.969883	-0.509962	-1.12623	-1.03754	-0.775665	-1.11391	-0.910281	-1.1172	-0.00400321	-1.10996	-0.545939	-0.974036	-0.77317	-0.992352	-1.12441	-0.619017	0.200125	0.0413038	-0.86716	1.02176	-0.740778	-0.404527	-0.0408015	-0.325964	-0.995174	-0.938451	-0.629174	-0.0115088	-1.08876	-0.820046	-0.471836	2.28573	-0.372221	-1.10264	-0.821391	-0.540207	-0.148133	-0.829253	1.14229	-0.926127	-0.396532
IL10	0.156764	-1.90359	-0.514543	-0.702609	-1.17266	-0.26807	-0.960205	-0.820899	-1.01372	-0.286371	-1.58783	-0.694431	0.664773	0.601547	-0.530976	-0.947025	0.303682	-1.67013	-0.542339	-1.21355	1.68275	-0.588435	-0.837457	-2.20469	0.838649	0.3853	-2.01067	0.59328	0.148803	0.105684	1.77395	0.0635987	-1.16869	-1.11019	0.86427	0.228826	-0.878171	-0.542273	-0.398897	0.798559	-0.863784	-1.8506	-0.991851	-1.20107	1.08847	-1.18372	0.171016	0.23395	1.78106
IL1A	-1.41892	-0.76298	-0.383282	-1.32404	-1.31942	-0.230045	0.109919	-0.592249	-0.753231	-0.487308	-1.48397	-0.853623	-1.2667	-0.523479	-1.27718	0.0337184	-1.43836	-0.255364	-1.63263	0.428374	-0.676709	-0.896545	-0.515579	-0.796068	-1.07842	0.300312	0.347704	-0.832692	0.305483	-1.27009	-0.858076	-0.0323925	-0.426009	0.155452	-0.390333	-0.528285	-0.365636	0.38395	-1.20814	0.032487	-1.02122	0.349156	0.395073	-1.47489	-0.446397	-0.929423	0.986847	0.282396	-1.5192
IL1B	-1.47561	-1.401	-1.00103	-0.404681	-1.26259	-0.161529	-0.604893	-1.25137	-1.15477	-0.831519	-1.0828	-1.25952	-0.629806	-0.769646	-1.41872	-1.24728	-1.13248	-0.309874	-1.27824	2.08173	-0.227674	-1.16782	-0.505744	-1.48739	-0.403439	0.270773	-0.491664	-0.10877	-0.206067	-0.549101	0.57601	-0.420365	-1.41562	0.333705	-0.622201	-0.136865	-0.397149	-0.0300677	-0.695277	-0.428312	-1.32191	-1.11717	-0.0968571	-1.11612	-0.17654	-0.739962	1.02333	-0.275166	-0.772524
IL2RA	-1.1436	-1.63516	0.0226569	-0.934321	-1.93928	-1.37161	-1.04476	-1.80666	-1.20285	-0.775234	-1.32935	-1.07219	-0.725808	-1.09445	-0.895823	-0.990557	-0.623211	-1.0645	-0.576938	-0.788388	-0.427585	-1.63525	-0.47902	-1.62377	0.296041	0.0174048	-0.69176	0.232655	-0.247913	-0.402536	0.546434	0.758083	-0.279477	-1.67615	1.16215	0.472576	-1.07943	0.261898	-0.781588	0.823161	-0.495121	-2.10942	-0.245543	0.0529218	-0.184499	-1.38561	0.750669	-0.545308	0.0179811
ITGB2	0.593163	-1.14511	0.343603	-0.614166	-1.16775	-1.28061	0.0229539	-0.778321	-0.698683	0.0157818	-1.3311	-0.282464	-0.0182188	-0.101476	-0.795233	-0.762153	1.43455	-1.0964	0.389267	-0.636324	-0.317128	-0.962689	-0.781219	-1.647	0.766682	1.56589	-1.46568	0.922293	-0.0299675	0.53517	0.501274	0.493104	-1.19497	-2.75084	0.574519	-0.52639	-1.39451	0.188934	-0.104097	0.777132	-1.24122	-2.57313	-0.244196	0.142063	0.206175	-1.27302	0.0811903	-0.867753	0.616367
LAG3	-0.498096	-0.805613	-0.715173	0.206329	-0.959579	-0.47542	-0.260478	-0.4176	-1.12095	-0.723655	-0.775555	-0.906855	-0.577907	-1.28769	-1.25884	-1.21834	0.22338	-0.570024	-0.367694	-0.659716	-0.692356	-0.425651	-0.474785	-0.239831	0.266399	0.49264	-0.514352	1.14291	-0.461298	0.0658691	-0.323328	-0.554578	-1.37656	-1.95166	-1.00254	-0.286301	-0.918164	-0.698502	-0.457667	2.22988	-0.662727	-1.37772	-0.131726	-0.653062	-0.394328	-0.869071	0.972253	-1.0116	-0.912283
PDCD1	-0.148059	-0.772528	-0.178662	-0.137719	-1.64364	-1.00954	-0.283184	-1.10998	-1.21847	-0.562096	-1.83206	-0.331214	-0.00399035	-1.05046	-0.926912	-1.54905	0.667066	-0.475869	0.0398833	-0.593033	-0.410152	-1.59332	-0.332049	-1.64632	0.524131	0.424873	-0.546796	0.929327	0.523501	0.582542	-0.113177	0.30172	-0.451179	-1.5934	0.102791	-0.668636	-0.845315	-0.443698	-0.297787	2.12864	-0.358938	-1.44935	0.0753586	-0.362491	0.0827471	-1.19724	0.724115	-0.250668	-0.870753
PDCD1LG2	0.304691	-1.35136	0.318388	-1.7029	-0.672319	-1.19073	-1.02598	-0.340645	-0.641016	0.509711	-0.893794	-0.794486	-0.3366	-0.520408	-0.854563	-0.617376	0.465511	-1.31419	0.411717	-0.667413	0.158746	-1.19565	-0.886338	-1.81777	0.353196	-0.398591	-1.51849	0.416847	-1.1578	0.269272	0.0419576	0.023236	-0.607942	-1.26404	0.252759	-0.0674819	-1.80632	0.0803884	-0.506879	1.33007	-1.19598	-2.14039	-0.764252	-0.428395	0.0907827	-1.72784	0.970951	-1.35882	1.42228
PRF1	0.401189	-1.15764	-0.236055	-0.477426	-1.07639	-1.30025	-0.731201	-1.14426	-0.682517	-0.328789	-1.63577	-0.627415	-0.382717	-0.6028	-0.888365	-0.80939	0.988346	-1.11579	0.235995	-0.508883	-0.353883	-1.87434	-0.712623	-1.49455	0.735889	0.331808	-0.844235	0.963786	-0.224137	0.399619	-0.0340695	0.115314	-0.923383	-2.22318	-0.164124	-0.451554	-1.66372	-0.619178	-0.162219	1.42419	-0.708639	-1.78445	-0.211095	-1.27325	-0.16902	-1.61991	0.597698	-0.778266	0.157207
SELP	-0.237455	-0.421809	-1.1767	-0.342834	-0.397491	-0.470924	-0.348056	-0.336336	-0.516186	0.190659	0.39205	0.885398	0.820958	0.137102	0.657247	-0.252974	0.52829	-0.540947	1.62036	0.643013	0.146951	-0.834638	1.17409	-0.338515	0.39081	-0.563548	-0.589177	0.0574669	0.826505	0.851596	1.03434	0.497591	0.928997	-0.271599	1.18969	1.60555	-0.33533	0.684142	1.76919	1.19962	1.21006	-0.366669	0.410854	1.54333	0.990956	0.362926	0.534366	0.254103	0.969902
SLAMF7	-0.873724	-1.04729	-0.0886745	-0.871873	-1.9879	-1.44681	-0.605833	-1.6521	-1.58697	-1.65413	-1.73767	-0.361161	-0.80583	-1.22423	-0.526422	-1.84031	-0.484965	-1.49998	0.675343	-0.0609649	-0.855973	-1.36255	-0.279341	-0.683772	0.449313	0.48923	0.00283154	0.148315	-0.253496	-0.59029	0.0855918	0.120308	-1.05802	-0.664569	-0.570417	-0.0620925	0.00580529	-0.335673	0.0311566	0.718949	-0.210173	1.04368	-0.182764	-1.44872	-0.637099	-1.66796	1.14101	0.38454	-0.824427
TGFB1	0.100021	-1.57049	-0.0291702	-0.224225	-1.53702	-2.43887	-0.150558	-1.16254	-1.0349	-0.27726	-1.45569	-0.619073	-0.520582	-0.916797	-1.15418	-0.929786	0.520581	-1.61014	0.251067	-0.941464	-0.788298	-0.20828	-0.0699823	-2.17103	0.110649	-0.0406567	-0.0557914	-0.677918	-0.515732	-0.306038	-1.10072	-0.115145	-1.09111	-0.0665159	-0.257155	-2.42947	0.0241131	0.0964569	-0.519203	0.554281	-2.55823	-0.555143	-0.210157	-0.376287	-1.1148	-0.470185	0.213728	0.424548	-1.39521
TIGIT	-0.328773	-1.14937	0.0627761	-0.922954	-1.35679	-1.11088	-0.258372	-1.03456	-0.753294	-0.347688	-2.09135	-1.12677	-0.0688899	-1.17471	-1.56464	-1.23778	0.245959	-0.98428	-0.348584	-0.419914	0.393369	-2.0115	-0.393787	-0.781646	0.583389	0.724744	-1.4761	0.760998	-0.41774	0.369675	0.368621	0.10721	-0.27406	-1.87076	0.460417	0.129937	-1.13814	-0.522587	-0.334336	1.36326	0.0489898	-1.88425	0.27377	-0.169905	0.0619807	-1.59176	0.890254	-0.40601	-0.0481179
TLR4	0.440653	-0.0614594	0.728654	-2.09695	0.123278	-0.699225	-0.659678	0.206579	0.552766	1.23218	0.410505	-0.609918	0.24048	1.24164	0.825624	0.252616	0.439574	-0.994028	-0.254294	-0.268292	0.742384	0.416804	0.344012	-1.41206	-0.193835	-0.110836	-2.26639	0.401226	-1.00434	0.278153	1.03431	0.275292	0.225318	-2.62474	1.31498	0.882539	-1.44925	0.0999395	0.347182	0.989714	-0.692356	-2.35045	-1.16823	-0.304936	0.622585	-1.46586	0.106892	-0.338165	3.07581
TNF	0.369305	-1.27939	0.138038	0.975099	-0.9905	-0.0902574	-0.203241	-0.413846	-0.0561883	0.347096	-0.747377	-1.06226	0.64168	-0.919305	-0.765022	-0.733534	1.06862	-0.17882	0.293893	-0.323956	-0.168802	-0.512714	-1.28325	-0.217895	1.03871	4.93788	-0.930863	0.755718	-0.07545	-0.112245	0.0565002	0.142592	-1.04226	-0.733254	-0.114582	-0.149323	-1.10997	-0.203351	-0.630413	0.896722	-1.26693	-2.37172	-0.505853	0.598786	-0.502833	-0.886389	0.740032	-1.36316	-0.311072
TNFRSF14	1.74227	-0.153448	0.252149	1.51793	-0.268251	-1.26735	0.287304	-0.0767481	-0.251716	0.500931	-0.0203558	-0.348372	0.403296	0.437244	-0.437567	0.168854	1.34784	0.587074	0.957768	-0.786811	-0.131292	0.182319	-0.0905345	-0.765962	0.54169	1.22692	-1.40086	0.807161	-0.142432	0.862504	0.197037	-0.588613	-1.01543	-1.81793	-0.22422	-1.71092	-0.904674	-0.331029	-0.0587087	0.608044	-1.49884	-1.93026	-0.753312	0.608139	0.0607975	-0.80848	0.00724062	-0.803503	-0.269967
TNFRSF18	0.874823	0.320088	-0.172041	1.22956	1.2124	0.407707	0.82908	1.06172	1.73114	0.727945	-0.225521	0.125197	0.452831	0.233068	-0.673348	1.46954	-0.103313	0.308712	0.38766	0.333366	0.275209	0.592396	-0.349093	0.494404	0.222089	-0.29334	-0.241397	0.429353	0.118823	0.868633	-0.425401	-0.0173781	0.666782	-0.681012	0.559692	-2.77944	-0.507863	-0.536484	-0.140251	0.373268	-2.2846	-0.0384654	0.487262	0.635007	-0.194394	-0.481814	0.436979	-0.585421	-2.56976
TNFRSF4	0.160599	-1.23062	0.0523516	-0.13875	-1.52189	-1.44342	-0.838043	-1.11699	-1.008	-0.202135	-1.7494	-0.491568	-0.175578	-0.497837	-1.62271	-1.05616	0.676219	-0.388755	0.0419312	-0.550226	-0.144162	-1.43458	-0.541883	-1.11146	1.11898	0.403271	-0.455948	0.708113	-0.137343	0.301152	0.0679105	0.0645986	-0.822041	-1.39274	0.86844	-1.63079	-0.623739	0.417715	-0.698112	1.01409	-1.30892	-1.40436	0.592159	0.117185	-0.546871	-1.51823	1.00395	-0.0495513	-1.33842
TNFRSF9	-0.963873	-1.61061	-0.666603	-0.566476	-1.5072	-1.2502	-0.932247	-1.54796	-1.56804	-0.485645	-1.72015	-1.13986	-0.405088	-0.751579	-1.77205	-1.38002	-0.194813	-0.459114	-0.733157	-0.59594	-0.232038	-1.67924	-0.668523	-0.856346	0.367237	1.47167	-1.19538	0.435785	-0.702779	0.204288	0.339134	0.153239	-0.514156	-1.65087	0.581751	-0.377458	-0.867724	-0.513554	-0.80664	1.41464	-1.06474	-1.79003	-0.176167	-0.0993576	-0.236818	-0.513372	0.671419	-0.633009	-0.899303
TNFSF4	0.142181	-0.670152	0.897149	-1.80118	-0.913303	-1.30977	-0.754919	-1.42128	-1.08335	0.191991	-0.797795	-0.793061	-0.711705	-0.0199432	-0.610895	-0.614893	0.0871562	-0.847787	-0.547269	-0.886803	-0.487106	-0.957781	-0.759257	-0.637161	-1.01839	-0.413977	-0.861189	0.175433	-1.38053	-0.502501	-0.586399	-0.0837126	-0.314154	-2.07897	0.402654	-0.204491	-1.33583	-0.026727	-0.839286	0.800851	-1.28922	-1.54344	-0.474619	-0.602625	-0.3619	-0.439194	-0.316212	-0.665916	1.36435
TNFSF9	-0.886424	-2.33337	-1.03185	-0.773247	-1.50845	-0.65158	0.491873	-0.94852	-2.05952	-1.31534	-0.968731	1.94179	-1.26604	-1.91158	-0.77014	-1.34885	-0.833733	-0.480795	-1.10865	0.397838	-0.344929	-1.15899	0.859552	-0.925443	-0.577789	0.388666	0.431287	-0.187535	0.659463	-1.10189	-0.342649	-0.354163	-0.106683	0.288385	-0.263601	-1.36086	0.800465	0.371577	0.416294	-0.364902	1.08295	-0.179621	-0.558452	-1.28565	-0.601271	-0.776563	1.12676	0.48983	-0.963405
VEGFA	-1.15111	-1.45543	-0.989333	1.37213	-1.3008	-0.227631	-0.786512	-0.752044	-1.23447	-0.725279	-1.00289	0.196265	-0.138038	-1.04484	-0.45091	-0.405979	-0.358758	0.624166	-0.395066	-0.756039	0.149613	-1.04325	0.29247	-0.23388	0.348771	-0.866301	-0.205723	-1.4651	0.122357	-0.563384	-0.392714	0.02908	-1.08174	-0.587704	-0.513272	-0.165223	0.345312	-0.5146	-0.54831	-0.865407	-1.12731	1.13103	-0.512192	0.930365	-0.131935	-0.0551262	-0.510587	0.151691	-0.314814
VEGFB	2.33238	0.0961308	0.763577	1.37113	0.300583	0.821737	-0.236472	0.750697	0.754847	0.953988	0.33618	1.63126	0.291642	1.56481	0.162153	0.764065	2.88796	0.854919	1.6477	0.748756	1.00057	0.242608	0.482181	-1.07794	-0.217224	-0.553045	-0.454386	0.417484	0.945606	0.116045	0.384691	-0.426211	-0.747701	-0.567303	1.30963	-2.3055	-0.373339	-0.212315	0.0449824	-0.110886	-2.75746	-0.326663	-0.404657	0.196304	0.224495	0.877642	-1.24367	-0.690409	2.57657
C10orf54	0.896873	0.0954568	0.513934	0.665202	-0.397751	-0.920892	1.22673	0.0204587	-0.288895	0.557811	-0.0429501	1.33368	-0.26797	0.102735	0.365343	1.3728	1.55247	-0.743887	0.555296	-0.565316	-0.0536797	-0.240842	-0.0079177	-0.993022	0.455603	-0.248053	-0.168982	0.317629	0.720718	1.16717	-0.720306	-0.393644	-1.04736	-0.712123	0.505577	-2.21287	-1.11178	0.0132368	0.921154	0.954608	-1.53614	0.255898	-0.403888	0.403706	-0.599366	-0.730828	0.697966	0.198563	-0.500902
VTCN1	0.800414	0.341438	-0.932319	-0.449871	0.448247	0.669726	0.77866	1.23036	-0.934867	0.667006	0.982943	1.46223	1.05435	1.96218	0.649947	-0.103504	0.765423	1.2929	2.09922	1.48715	1.55715	-0.479922	-0.0406247	-0.754128	-1.20392	-0.627194	-1.04797	0.87942	0.178139	0.264414	1.89241	-0.683487	1.01978	-1.16845	1.01658	1.60756	-1.28282	0.0649383	0.532836	0.342757	-1.01116	-1.31447	-0.0785338	1.16331	0.457051	1.70716	-0.893899	-1.18933	0.193082
[truncated: 61 more columns]

## Sheet: Immune_modulator_cor
	TIGIT	BTLA	CTLA4	PDCD1	PDCD1LG2	HAVCR2	IDO1	SLAMF7	CD274
TIGIT	1	0.845186	0.935834	0.904084	0.734585	0.839781	0.848783	0.601574	0.758581
BTLA	0.845186	1	0.796961	0.737354	0.609776	0.690563	0.703818	0.409137	0.552395
CTLA4	0.935834	0.796961	1	0.85987	0.739299	0.805591	0.844186	0.599809	0.797488
PDCD1	0.904084	0.737354	0.85987	1	0.67568	0.80742	0.870468	0.610247	0.710546
PDCD1LG2	0.734585	0.609776	0.739299	0.67568	1	0.848008	0.760973	0.485511	0.815114
HAVCR2	0.839781	0.690563	0.805591	0.80742	0.848008	1	0.858745	0.49387	0.739081
IDO1	0.848783	0.703818	0.844186	0.870468	0.760973	0.858745	1	0.666812	0.793187
SLAMF7	0.601574	0.409137	0.599809	0.610247	0.485511	0.49387	0.666812	1	0.650478
CD274	0.758581	0.552395	0.797488	0.710546	0.815114	0.739081	0.793187	0.650478	1

## Sheet: Immune_modulator_pvalue
	TIGIT	BTLA	CTLA4	PDCD1	PDCD1LG2	HAVCR2	IDO1	SLAMF7	CD274
TIGIT	0	3.72938e-31	9.94586e-51	1.12811e-41	6.65924e-20	2.04366e-30	1.15921e-31	3.65204e-12	8.1244e-22
BTLA	3.72938e-31	0	2.16224e-25	4.10476e-20	1.54492e-12	7.00444e-17	9.86006e-18	9.08409e-06	3.94331e-10
CTLA4	9.94586e-51	2.16224e-25	0	2.58894e-33	2.91145e-20	2.65513e-26	5.13397e-31	4.3807e-12	1.90778e-25
PDCD1	1.12811e-41	4.10476e-20	2.58894e-33	0	5.60789e-16	1.67977e-26	4.97703e-35	1.46932e-12	3.49472e-18
PDCD1LG2	6.65924e-20	1.54492e-12	2.91145e-20	5.60789e-16	0	1.49516e-31	5.09134e-22	7.61447e-08	2.31533e-27
HAVCR2	2.04366e-30	7.00444e-17	2.65513e-26	1.67977e-26	1.49516e-31	0	3.8636e-33	4.18948e-08	3.02604e-20
IDO1	1.15921e-31	9.86006e-18	5.13397e-31	4.97703e-35	5.09134e-22	3.8636e-33	0	1.83034e-15	5.24208e-25
SLAMF7	3.65204e-12	9.08409e-06	4.3807e-12	1.46932e-12	7.61447e-08	4.18948e-08	1.83034e-15	0	1.45984e-14
CD274	8.1244e-22	3.94331e-10	1.90778e-25	3.49472e-18	2.31533e-27	3.02604e-20	5.24208e-25	1.45984e-14	0

## Sheet: Immune_modulator_cibersort
TSK	Normal_KC_Diff	Tumor_KC_Diff	type	gene
-18.8248	16.4621	0	Inhibitory	ARG1
1.89313	-4.33764	0	Stimulatory	BTN3A1
1.31376	-2.84409	0	Stimulatory	BTN3A2
0	-1.84013	1.56642	Stimulatory	CD27
4.56545	-11.3199	6.63628	Inhibitory	CD274
15.2927	-12.9226	1.97441	Inhibitory	CD276
0	-1.82212	0	Stimulatory	CD40
-3.15641	2.16157	0	Stimulatory	CD40LG
4.43446	-1.63718	-1.39339	Stimulatory	CD70
6.40711	-11.7877	4.61658	Stimulatory	CD80
2.22966	-5.47215	3.15915	Inhibitory	CTLA4
0	0	-2.69426	Stimulatory	CX3CL1
3.29988	-7.24359	2.11362	Stimulatory	CXCL10
1.93791	-5.49543	1.81282	Stimulatory	CXCL9
-11.2196	16.9591	-4.41187	Inhibitory	EDNRB
-1.73478	0	0	Stimulatory	ENTPD1
2.18951	-6.06943	1.4898	Stimulatory	GZMA
3.12865	-5.32447	0	Inhibitory	HAVCR2
3.24455	-3.0939	0	Stimulatory	HMGB1
7.5022	-11.2132	2.71077	Stimulatory	ICAM1
1.99272	-4.7928	2.34313	Stimulatory	ICOS
-2.51365	3.58203	-3.10173	Stimulatory	ICOSLG
2.21341	-6.57589	2.35035	Inhibitory	IDO1
1.83259	-5.72239	2.2609	Stimulatory	IFNG
2.03041	-3.83112	0	Inhibitory	IL10
8.83038	-12.9086	14.6788	Stimulatory	IL1A
8.62586	-15.1051	10.6953	Stimulatory	IL1B
3.80676	-7.05924	3.30093	Stimulatory	IL2RA
1.45146	-2.53078	0	Stimulatory	ITGB2
2.30299	-4.76833	0	Inhibitory	LAG3
0	-3.14948	1.46758	Inhibitory	PDCD1
4.36639	-6.47907	1.89794	Inhibitory	PDCD1LG2

## Sheet: IC_versus_IS_DGE
	baseMean	log2FoldChange	lfcSE	stat	pvalue	padj	symbol
ENSG00000206195	148.724	3.00551	0.419056	7.17209	7.38592e-13	1.29128e-08	DUXAP8
ENSG00000185686	136.311	4.41357	0.635511	6.94491	3.78712e-12	3.31051e-08	PRAME
ENSG00000196604	45.9647	3.88964	0.592282	6.56721	5.12654e-11	2.95445e-07	POTEF
ENSG00000225210	57.9382	2.78771	0.427176	6.5259	6.75959e-11	2.95445e-07	DUXAP9
ENSG00000143632	102.419	4.20176	0.654502	6.41978	1.36474e-10	4.77197e-07	ACTA1
ENSG00000211938	1145.33	3.9679	0.622394	6.37523	1.82691e-10	5.32331e-07	IGHV3-7
ENSG00000211637	469.115	4.80813	0.782791	6.14229	8.13395e-10	2.03151e-06	IGLV4-69
ENSG00000125730	6499.3	2.48358	0.409558	6.06406	1.32725e-09	2.57826e-06	C3
ENSG00000197181	113.129	2.90752	0.478651	6.0744	1.24455e-09	2.57826e-06	PIWIL2
ENSG00000211640	728.129	3.88954	0.643995	6.03971	1.54389e-09	2.69919e-06	IGLV6-57
ENSG00000242371	106.381	4.20513	0.713202	5.89613	3.72129e-09	5.91449e-06	IGKV1-39
ENSG00000160161	61.3753	2.47405	0.422512	5.85557	4.75382e-09	6.92592e-06	CILP2
ENSG00000244306	116.085	2.49498	0.428444	5.82334	5.76821e-09	7.75735e-06	LINC01296
ENSG00000124253	35.0044	4.60481	0.806923	5.70664	1.15231e-08	1.43899e-05	PCK1
ENSG00000197977	41.5502	2.7355	0.485138	5.63859	1.71446e-08	1.99826e-05	ELOVL2
ENSG00000211650	286.453	4.48137	0.811111	5.52497	3.29539e-08	3.60083e-05	IGLV5-45
ENSG00000133019	146.641	2.87675	0.522071	5.51027	3.58278e-08	3.62299e-05	CHRM3
ENSG00000144619	57.5243	2.28297	0.415107	5.49971	3.80416e-08	3.62299e-05	CNTN4
ENSG00000159388	4493.94	0.857046	0.156007	5.49364	3.93736e-08	3.62299e-05	BTG2
ENSG00000211625	138.072	3.46796	0.641253	5.4081	6.36957e-08	5.32286e-05	IGKV3D-20
ENSG00000225840	65940	-3.03218	0.560744	-5.40743	6.39364e-08	5.32286e-05	AC010970.2
ENSG00000148408	65.7547	2.78705	0.516722	5.39372	6.90148e-08	5.48448e-05	CACNA1B
ENSG00000130595	89.341	2.87967	0.534726	5.38532	7.23178e-08	5.4971e-05	TNNT3
ENSG00000125740	960.321	1.94499	0.361996	5.37295	7.7458e-08	5.64249e-05	FOSB
ENSG00000198125	108.298	2.76348	0.519642	5.31804	1.04893e-07	7.33541e-05	MB
ENSG00000151025	89.912	2.54295	0.479644	5.30174	1.14703e-07	7.71292e-05	GPR158
ENSG00000187260	41.6611	1.62391	0.307511	5.28081	1.28613e-07	8.0305e-05	WDR86
ENSG00000211651	1194.1	3.39563	0.642372	5.28608	1.24962e-07	8.0305e-05	IGLV1-44
ENSG00000165197	17.267	2.58101	0.490567	5.26127	1.43067e-07	8.11674e-05	VEGFD
ENSG00000183798	112.659	2.49734	0.474415	5.26405	1.40918e-07	8.11674e-05	EMILIN3
ENSG00000226958	125762	-3.08161	0.585839	-5.26017	1.43922e-07	8.11674e-05	NA
ENSG00000182168	68.9005	1.8928	0.362804	5.21715	1.81693e-07	9.9267e-05	UNC5C
ENSG00000211897	9220.18	3.30296	0.634882	5.20248	1.96649e-07	0.000104182	IGHG3
ENSG00000167178	33.906	1.77212	0.34216	5.17921	2.22825e-07	0.000114578	ISLR2
ENSG00000075035	98.4638	2.49472	0.486932	5.12334	3.00171e-07	0.00014994	WSCD2
ENSG00000103528	78.8518	1.68509	0.33229	5.07113	3.95452e-07	0.000192047	SYT17
ENSG00000211892	15514.5	3.43111	0.68094	5.03879	4.68478e-07	0.000221362	IGHG4
ENSG00000172586	927.65	-0.414441	0.0831604	-4.98364	6.23982e-07	0.000287081	CHCHD1
ENSG00000100307	688.765	0.804875	0.161933	4.97042	6.68081e-07	0.000290998	CBX7
ENSG00000166819	107.657	2.76685	0.556667	4.97038	6.68209e-07	0.000290998	PLIN1
ENSG00000211649	188.92	3.4617	0.697038	4.9663	6.8243e-07	0.000290998	IGLV7-46
ENSG00000211939	329.309	3.72039	0.750753	4.95555	7.21269e-07	0.000300237	NA
ENSG00000211648	1022.06	3.39486	0.690918	4.91354	8.94449e-07	0.000355401	IGLV1-47
ENSG00000211936	220.854	3.07616	0.625544	4.91757	8.76259e-07	0.000355401	NA
ENSG00000106819	1400.99	1.91487	0.390264	4.90661	9.26618e-07	0.000360001	ASPN
ENSG00000196616	203.499	3.11537	0.63722	4.88901	1.01347e-06	0.000385184	ADH1B
ENSG00000182732	29.2696	2.15542	0.442175	4.87459	1.09036e-06	0.000404793	RGS6
ENSG00000198932	210.826	0.934873	0.191934	4.87082	1.11137e-06	0.000404793	GPRASP1
ENSG00000211666	3178.47	3.14137	0.645491	4.86664	1.13513e-06	0.000405008	IGLV2-14
ENSG00000159263	42.9501	3.37223	0.694459	4.85591	1.19835e-06	0.000419014	SIM2
ENSG00000137868	195.504	1.80026	0.371066	4.85159	1.22473e-06	0.000419841	STRA6
ENSG00000211935	499.359	3.48528	0.720082	4.84011	1.29768e-06	0.000428063	IGHV1-3
ENSG00000211972	73.4258	3.43362	0.709113	4.84213	1.28455e-06	0.000428063	IGHV3-66
ENSG00000150779	1953.28	-0.637616	0.132171	-4.82419	1.40575e-06	0.000455124	TIMM8B
ENSG00000088881	208.581	1.36561	0.283462	4.81761	1.45291e-06	0.00046184	EBF4
ENSG00000182253	1331.17	1.51485	0.315028	4.80862	1.51978e-06	0.000474471	SYNM
ENSG00000211941	426.838	2.75439	0.576244	4.77991	1.75375e-06	0.00053791	IGHV3-11
ENSG00000102683	21.3391	2.76907	0.580117	4.7733	1.81232e-06	0.000546289	SGCG
ENSG00000211668	955.726	3.06402	0.645656	4.74559	2.079e-06	0.000605787	IGLV2-11
ENSG00000236609	142.333	1.41062	0.29724	4.74574	2.07749e-06	0.000605787	ZNF853
ENSG00000160469	50.348	1.14935	0.243405	4.72198	2.33562e-06	0.000658606	BRSK1
ENSG00000211953	1217.1	2.79288	0.591206	4.72403	2.31211e-06	0.000658606	NA
ENSG00000162409	176.859	2.31396	0.492546	4.69797	2.6276e-06	0.00072918	PRKAA2
ENSG00000211947	1522.7	3.06321	0.653101	4.69025	2.72867e-06	0.000745396	IGHV3-21
ENSG00000106809	50.8923	2.55802	0.546654	4.67942	2.8769e-06	0.000760838	OGN
ENSG00000187634	55.3666	1.69792	0.362884	4.67896	2.88328e-06	0.000760838	SAMD11
ENSG00000197345	1167.75	-0.388145	0.0829961	-4.67667	2.91575e-06	0.000760838	MRPL21
ENSG00000165323	169.414	2.30565	0.493977	4.66751	3.04865e-06	0.000778478	FAT3
ENSG00000241351	3149.34	2.93324	0.628653	4.66592	3.07241e-06	0.000778478	IGKV3-11
ENSG00000092096	185.575	1.14383	0.245613	4.65702	3.20825e-06	0.000779026	SLC22A17
ENSG00000160963	57.4769	2.001	0.429617	4.65764	3.19858e-06	0.000779026	COL26A1
ENSG00000184408	66.9937	1.70512	0.365868	4.66049	3.15455e-06	0.000779026	KCND2
ENSG00000145358	63.4554	2.23904	0.482697	4.6386	3.50779e-06	0.000812089	DDIT4L
ENSG00000153234	326.825	1.1464	0.247215	4.63728	3.53022e-06	0.000812089	NR4A2
ENSG00000170345	9444.56	1.48391	0.319953	4.6379	3.51959e-06	0.000812089	FOS
ENSG00000239855	294.467	3.03795	0.654739	4.63995	3.48497e-06	0.000812089	IGKV1-6
ENSG00000184226	63.4121	1.70666	0.36978	4.61533	3.92471e-06	0.000891112	PCDH9
ENSG00000127540	1099.14	-0.451724	0.0980437	-4.60737	4.07795e-06	0.000914036	UQCR11
ENSG00000146197	70.4263	1.91388	0.415761	4.60333	4.15784e-06	0.000920145	SCUBE3
ENSG00000101842	85.6453	-0.976225	0.213128	-4.58047	4.63923e-06	0.00101385	VSIG1
ENSG00000121005	210.673	1.53493	0.335343	4.57719	4.71271e-06	0.00101719	CRISPLD1
ENSG00000211898	186.803	3.03062	0.662961	4.57133	4.84631e-06	0.00103327	IGHD
ENSG00000254402	35.0243	1.28548	0.281439	4.56751	4.93547e-06	0.0010396	LRRC24
ENSG00000211673	2314.41	2.91455	0.642168	4.53861	5.6627e-06	0.00116472	IGLV3-1
ENSG00000211976	137.049	3.36829	0.741875	4.54024	5.61916e-06	0.00116472	IGHV3-73
ENSG00000211652	144.509	3.32907	0.734368	4.53324	5.80862e-06	0.00118084	IGLV7-43
ENSG00000243238	206.1	3.37077	0.744467	4.52777	5.96106e-06	0.0011979	IGKV2-30
ENSG00000196091	86.2499	3.7221	0.822599	4.52481	6.04508e-06	0.00120098	MYBPC1
ENSG00000106483	467.679	2.8135	0.623427	4.51295	6.39306e-06	0.00125584	SFRP4
ENSG00000130684	807.478	0.319122	0.0707592	4.50998	6.48332e-06	0.00125942	ZNF337
ENSG00000204060	33.6192	1.80307	0.400314	4.50413	6.66459e-06	0.00128041	FOXO6
ENSG00000142102	778.678	0.965623	0.21483	4.49481	6.96313e-06	0.00131217	PGGHG
ENSG00000197479	132.331	1.50273	0.334363	4.4943	6.98e-06	0.00131217	PCDHB11
ENSG00000231475	622.122	3.04628	0.678957	4.4867	7.23344e-06	0.00134534	IGHV4-31
ENSG00000169762	722.478	0.434515	0.0974918	4.45694	8.31383e-06	0.00151828	TAPT1
ENSG00000196218	1233.13	1.63941	0.368231	4.45213	8.50233e-06	0.00151828	RYR1
ENSG00000198756	48.0827	1.34501	0.302118	4.45192	8.51063e-06	0.00151828	COLGALT2
ENSG00000259261	226.465	3.3175	0.744937	4.4534	8.45221e-06	0.00151828	IGHV4OR15-8
ENSG00000256269	650.789	-0.510453	0.115002	-4.43865	9.05243e-06	0.00159862	HMBS
ENSG00000196655	1130.74	-0.421408	0.0951876	-4.42713	9.54931e-06	0.00166951	TRAPPC4
ENSG00000255026	46.2215	1.71367	0.387959	4.41714	1.00017e-05	0.00173129	RP11-326C3.2
ENSG00000170323	506.421	2.37664	0.539718	4.40348	1.06528e-05	0.00180818	FABP4
ENSG00000211594	156.858	2.78362	0.632104	4.40374	1.06399e-05	0.00180818	IGKJ4
ENSG00000135736	260.448	0.736557	0.167459	4.39843	1.09037e-05	0.00183298	CCDC102A
ENSG00000159217	19.3167	2.41208	0.549231	4.39174	1.1245e-05	0.00185468	IGF2BP1
ENSG00000169567	6778.12	-0.470025	0.106986	-4.39333	1.11627e-05	0.00185468	HINT1
ENSG00000141668	39.8371	2.21922	0.506368	4.38263	1.17256e-05	0.00191587	CBLN2
ENSG00000211895	18910.9	2.60821	0.595425	4.38042	1.18451e-05	0.00191747	IGHA1
ENSG00000101463	58.3736	1.62601	0.372215	4.36846	1.25125e-05	0.00200694	SYNDIG1
ENSG00000099800	2329.18	-0.496107	0.114169	-4.34536	1.39045e-05	0.00220993	TIMM13
ENSG00000044524	237.06	1.48293	0.342585	4.32865	1.50027e-05	0.00225767	EPHA3
ENSG00000052850	61.0181	2.26408	0.523609	4.32399	1.53233e-05	0.00225767	ALX4
ENSG00000105369	443.738	2.31998	0.535744	4.33039	1.48847e-05	0.00225767	CD79A
ENSG00000105989	108.951	1.90485	0.439613	4.33302	1.4708e-05	0.00225767	WNT2
ENSG00000133454	171.085	2.45892	0.568457	4.3256	1.52115e-05	0.00225767	MYO18B
ENSG00000180660	24.4232	2.22182	0.512912	4.33178	1.47909e-05	0.00225767	MAB21L1
ENSG00000187689	101.379	2.95102	0.681856	4.32792	1.50522e-05	0.00225767	AMTN
ENSG00000204248	47.7989	1.27694	0.294674	4.33338	1.46839e-05	0.00225767	COL11A2
ENSG00000240834	122.666	3.39759	0.785868	4.32336	1.53671e-05	0.00225767	NA
ENSG00000105227	183.074	0.829135	0.192413	4.30914	1.63892e-05	0.00238777	PRX
ENSG00000141376	1543.06	0.337273	0.0783525	4.30457	1.67314e-05	0.00241748	BCAS3
ENSG00000163485	54.4339	1.53814	0.357852	4.29825	1.7215e-05	0.0024469	ADORA1
ENSG00000181856	53.8507	1.97972	0.460434	4.29968	1.71047e-05	0.0024469	SLC2A4
ENSG00000232216	139.082	3.20357	0.747035	4.28838	1.79981e-05	0.00253759	IGHV3-43
ENSG00000240671	72.6033	2.96573	0.692374	4.28343	1.84036e-05	0.00257401	IGKV1-8
ENSG00000160323	100.559	0.869722	0.203474	4.27435	1.91693e-05	0.00261826	ADAMTS13
ENSG00000167964	32.1826	1.35542	0.316998	4.27581	1.90441e-05	0.00261826	RAB26
ENSG00000173641	52.2457	1.86462	0.436118	4.27548	1.90724e-05	0.00261826	HSPB7
ENSG00000137745	1701.73	2.35996	0.552864	4.26861	1.96698e-05	0.00266579	MMP13
ENSG00000107020	763.01	-0.508944	0.119382	-4.26315	2.01562e-05	0.0027107	PLGRKT
ENSG00000122254	63.6567	1.62172	0.380694	4.25991	2.0451e-05	0.00271841	HS3ST2
ENSG00000136842	115.486	1.68523	0.395677	4.25911	2.05245e-05	0.00271841	TMOD1
ENSG00000205795	134.778	1.4308	0.336697	4.24951	2.1424e-05	0.00281621	CYS1
ENSG00000091262	17.385	1.83242	0.43147	4.24693	2.16718e-05	0.00282752	ABCC6
ENSG00000177700	4261.97	-0.521138	0.122873	-4.24129	2.2224e-05	0.00287809	POLR2L
ENSG00000181982	696.633	0.761503	0.179677	4.23818	2.25344e-05	0.00289683	CCDC149
ENSG00000211951	202.303	3.14538	0.743692	4.2294	2.34311e-05	0.00299012	IGHV2-26
ENSG00000100285	178.97	2.06887	0.490039	4.22184	2.42313e-05	0.00304774	NEFH
ENSG00000103199	561.432	0.336339	0.0796467	4.22289	2.41192e-05	0.00304774	ZNF500
ENSG00000117115	630.124	1.45057	0.34383	4.21886	2.45543e-05	0.0030663	PADI2
ENSG00000167862	1037.56	-0.410897	0.0977351	-4.20419	2.62024e-05	0.00324891	MRPL58
ENSG00000179698	53.5722	1.04153	0.247858	4.20213	2.6442e-05	0.00325553	WDR97
ENSG00000141552	1738.9	-0.423536	0.100861	-4.1992	2.67858e-05	0.0032748	ANAPC11
ENSG00000198759	245.26	1.14273	0.272261	4.19717	2.70266e-05	0.00328129	EGFL6
ENSG00000196547	1257.53	0.585039	0.139515	4.19338	2.74832e-05	0.00331372	MAN2A2
ENSG00000134028	352.07	1.53631	0.366516	4.19165	2.76928e-05	0.00331612	ADAMDEC1
ENSG00000266037	28947.2	-1.30431	0.311787	-4.18333	2.87269e-05	0.00341655	NA
ENSG00000163083	533.65	1.31841	0.31535	4.18077	2.90518e-05	0.00342516	INHBB
ENSG00000197724	2278.27	0.442783	0.105937	4.17969	2.91912e-05	0.00342516	PHF2
ENSG00000077092	90.3711	1.23248	0.295054	4.17713	2.95207e-05	0.00344073	RARB
ENSG00000211685	266.973	2.84279	0.681269	4.17278	3.00908e-05	0.00348395	IGLC7
ENSG00000143942	154.441	-0.629658	0.151336	-4.16068	3.17307e-05	0.00364965	CHAC2
ENSG00000124177	3976.13	0.394204	0.0948131	4.1577	3.21465e-05	0.00367332	CHD6
ENSG00000182117	3243.7	-0.467851	0.112755	-4.14929	3.33511e-05	0.00378622	NOP10
ENSG00000111341	1826.83	1.61914	0.390435	4.14702	3.36834e-05	0.00379927	MGP
ENSG00000130208	534.219	1.66571	0.401853	4.14508	3.39695e-05	0.00380698	APOC1
ENSG00000007944	1479.78	0.95513	0.230671	4.14066	3.46307e-05	0.00385636	MYLIP
ENSG00000095777	19.5958	2.42699	0.587219	4.13301	3.58036e-05	0.00393682	MYO3A
ENSG00000138735	646.1	1.05642	0.255522	4.13435	3.55967e-05	0.00393682	PDE5A
ENSG00000157833	166.38	1.01202	0.244985	4.13096	3.61259e-05	0.00394743	GAREM2
ENSG00000123358	1208.8	1.31786	0.319481	4.12501	3.7072e-05	0.00402565	NR4A1
ENSG00000112511	767.12	0.57816	0.140403	4.11787	3.82394e-05	0.00407646	PHF1
ENSG00000114638	54.9127	-2.11733	0.513993	-4.11937	3.79909e-05	0.00407646	UPK1B
ENSG00000181449	139.343	1.60004	0.388474	4.11879	3.80865e-05	0.00407646	SOX2
ENSG00000255823	52.7787	2.06728	0.502233	4.11618	3.8521e-05	0.0040816	MTRNR2L8
ENSG00000107317	994.057	1.7134	0.41682	4.11064	3.94556e-05	0.00410597	PTGDS
ENSG00000166402	268.775	1.12053	0.272584	4.11079	3.94309e-05	0.00410597	TUB
ENSG00000211644	624.8	2.43	0.590981	4.11181	3.92566e-05	0.00410597	IGLV1-51
ENSG00000139112	1358.76	0.714142	0.173917	4.10623	4.02172e-05	0.00416045	GABARAPL1
ENSG00000159307	31.7152	1.58315	0.385751	4.10407	4.05947e-05	0.0041748	SCUBE1
ENSG00000160097	15.3105	1.82836	0.446139	4.09817	4.16425e-05	0.00423642	FNDC5
ENSG00000162415	224.391	1.51266	0.369124	4.09797	4.16784e-05	0.00423642	ZSWIM5
ENSG00000184811	11.0351	2.92207	0.714175	4.09152	4.28546e-05	0.00433079	TUSC5
ENSG00000211890	2025.73	2.43496	0.596106	4.08477	4.41198e-05	0.00443302	IGHA2
ENSG00000115468	99.6031	1.4489	0.355245	4.0786	4.53083e-05	0.00452643	EFHD1
ENSG00000092841	27412.6	-0.389263	0.0955488	-4.07397	4.62191e-05	0.00459118	MYL6
ENSG00000171004	127.787	2.38799	0.586501	4.07159	4.66926e-05	0.00461202	HS6ST2
ENSG00000099958	533.461	1.90412	0.468974	4.06019	4.90318e-05	0.00468154	DERL3
ENSG00000138032	1874.33	0.274111	0.0675081	4.06042	4.89853e-05	0.00468154	PPM1B
ENSG00000144810	830.449	1.43638	0.353841	4.05941	4.91979e-05	0.00468154	COL8A1
ENSG00000150316	1940.87	-0.321194	0.0791495	-4.05807	4.94801e-05	0.00468154	CWC15
ENSG00000162782	84.3318	2.69784	0.664582	4.05945	4.91874e-05	0.00468154	TDRD5
ENSG00000165029	10396.8	0.614078	0.151333	4.05779	4.95387e-05	0.00468154	ABCA1
ENSG00000176371	264.732	0.563921	0.138713	4.06537	4.79568e-05	0.00468154	ZSCAN2
ENSG00000211638	247.147	3.101	0.762625	4.06621	4.77834e-05	0.00468154	IGLV8-61
ENSG00000211662	3032.66	2.61596	0.645827	4.05056	5.10958e-05	0.00480273	IGLV3-21
ENSG00000185215	4034.94	0.664663	0.164192	4.04809	5.16365e-05	0.00481547	TNFAIP2
ENSG00000241644	118.04	1.37866	0.340626	4.04743	5.17822e-05	0.00481547	INMT
ENSG00000211677	1339.79	2.49297	0.616278	4.0452	5.22774e-05	0.0048358	IGLC2
ENSG00000167644	1228.43	-0.954158	0.236053	-4.04213	5.29687e-05	0.00487395	C19orf33
ENSG00000164440	92.1474	1.12533	0.278544	4.04004	5.34417e-05	0.00489173	TXLNB
ENSG00000123572	18.8089	1.99587	0.495149	4.03084	5.55776e-05	0.00503452	NRK
ENSG00000167280	815.789	0.409129	0.101473	4.03191	5.53257e-05	0.00503452	ENGASE
ENSG00000128011	37.6924	1.12623	0.279818	4.02486	5.70103e-05	0.00513769	LRFN1
ENSG00000178821	47.2799	1.89124	0.470081	4.02322	5.7409e-05	0.00514709	TMEM52
ENSG00000105825	340.587	-2.07424	0.517548	-4.00781	6.12837e-05	0.00545361	TFPI2
ENSG00000107833	1041.13	-0.728523	0.182062	-4.00152	6.29381e-05	0.00545361	NPM3
ENSG00000108010	4365.47	-0.478076	0.119393	-4.00423	6.22208e-05	0.00545361	GLRX3
ENSG00000134363	2051.76	-1.46525	0.366266	-4.00051	6.32067e-05	0.00545361	FST
ENSG00000136870	895.455	0.458363	0.11446	4.00456	6.21341e-05	0.00545361	ZNF189
ENSG00000138615	407.875	2.14152	0.534991	4.0029	6.25707e-05	0.00545361	CILP
ENSG00000154473	4783.35	-0.410874	0.102717	-4.00007	6.33234e-05	0.00545361	BUB3
ENSG00000250986	22.7571	1.81456	0.453001	4.00564	6.18507e-05	0.00545361	AC141928.1
ENSG00000163113	2103.56	0.37529	0.0939032	3.99657	6.42675e-05	0.00550778	NA
ENSG00000164405	3634.85	-0.47604	0.119226	-3.99275	6.53109e-05	0.00552757	UQCRQ
ENSG00000167080	68.6733	1.97119	0.493685	3.99281	6.52959e-05	0.00552757	B4GALNT2
ENSG00000172361	59.7587	1.07617	0.269565	3.99226	6.54468e-05	0.00552757	CFAP53
ENSG00000157445	162.604	1.06252	0.266609	3.98532	6.73903e-05	0.0056104	CACNA2D3
ENSG00000186301	78.6216	0.966886	0.242585	3.98577	6.72627e-05	0.0056104	MST1P2
ENSG00000211945	1058.75	2.51879	0.631875	3.98621	6.71372e-05	0.0056104	IGHV1-18
ENSG00000156804	2683.36	1.05977	0.266003	3.98406	6.77489e-05	0.00561352	FBXO32
ENSG00000173114	52.2184	1.11409	0.279876	3.98067	6.87222e-05	0.00566731	LRRN3
ENSG00000185437	74.1727	1.29885	0.326396	3.97937	6.90983e-05	0.00567158	SH3BGR
ENSG00000175745	96.4001	1.27563	0.3207	3.97763	6.96064e-05	0.00568658	NR2F1
ENSG00000092607	367.792	1.08148	0.272073	3.97495	7.03945e-05	0.00569865	TBX15
ENSG00000116459	6951.68	-0.340407	0.085639	-3.97491	7.0406e-05	0.00569865	ATP5F1
ENSG00000171435	51.4998	1.79943	0.453653	3.96653	7.2926e-05	0.00587541	KSR2
ENSG00000121753	164.71	1.0973	0.276725	3.96531	7.33012e-05	0.00587855	ADGRB2
ENSG00000173141	1340.43	-0.344944	0.0871849	-3.95646	7.60684e-05	0.00604502	MRPL57
ENSG00000175084	820.672	2.37209	0.599516	3.95668	7.59988e-05	0.00604502	DES
ENSG00000198963	56.0418	1.31855	0.333403	3.95481	7.65944e-05	0.00605927	RORB
ENSG00000179954	175.224	1.31011	0.332125	3.94463	7.9924e-05	0.00629419	SSC5D
ENSG00000121064	3427.35	0.691081	0.17541	3.9398	8.15509e-05	0.00639352	SCPEP1
ENSG00000126267	5168.44	-0.349812	0.0888286	-3.93805	8.21455e-05	0.00641139	COX6B1
ENSG00000164346	3093.24	-0.382607	0.0972295	-3.93509	8.31659e-05	0.00643359	NSA2
ENSG00000196296	38.3076	1.43529	0.36472	3.93532	8.30868e-05	0.00643359	ATP2A1
ENSG00000149043	514.501	-1.65294	0.42051	-3.93079	8.46666e-05	0.00649277	SYT8
ENSG00000165821	106.403	1.01819	0.25903	3.93077	8.46737e-05	0.00649277	SALL2
ENSG00000104979	2289.14	-0.336628	0.085729	-3.92665	8.61357e-05	0.00657603	C19orf53
ENSG00000125945	2875.46	0.465518	0.118632	3.92404	8.70774e-05	0.00659037	ZNF436
ENSG00000158258	429.961	1.70222	0.433747	3.92445	8.69263e-05	0.00659037	CLSTN2
ENSG00000111432	561.104	1.00316	0.255736	3.92265	8.75805e-05	0.00659987	FZD10
ENSG00000211956	513.594	2.5361	0.646926	3.92023	8.84661e-05	0.006638	IGHV4-34
ENSG00000177383	1010.01	0.578463	0.1476	3.91912	8.88721e-05	0.00663996	MAGEF1
ENSG00000188293	5859.71	-1.85199	0.472706	-3.91785	8.93437e-05	0.00664679	IGFL1
ENSG00000144057	71.5809	1.62491	0.41491	3.9163	8.99185e-05	0.00666121	ST6GAL2
ENSG00000105711	160.509	1.16682	0.298113	3.91403	9.07665e-05	0.00667144	SCN1B
ENSG00000211950	436.767	2.56444	0.655215	3.91389	9.08199e-05	0.00667144	IGHV1-24
ENSG00000088320	36.1185	1.26823	0.32441	3.90934	9.25489e-05	0.00668808	REM1
ENSG00000139182	1549.46	0.687253	0.175964	3.90565	9.39733e-05	0.00668808	CLSTN3
ENSG00000149100	6377.99	-0.336133	0.0860231	-3.90748	9.32649e-05	0.00668808	EIF3M
ENSG00000158528	80.0797	1.78673	0.457076	3.90904	9.26646e-05	0.00668808	PPP1R9A
ENSG00000161681	33.4506	1.00634	0.257684	3.9053	9.41067e-05	0.00668808	SHANK1
ENSG00000177943	141.928	0.977847	0.250345	3.90599	9.38399e-05	0.00668808	MAMDC4
ENSG00000211900	127.643	2.18428	0.55848	3.91111	9.18737e-05	0.00668808	IGHJ6
ENSG00000259932	78.2458	-1.35092	0.345631	-3.90856	9.28496e-05	0.00668808	CTD-2651B20.7
ENSG00000148948	13.7608	1.8228	0.467395	3.89991	9.62292e-05	0.00678377	LRRC4C
ENSG00000178568	23.3766	2.62282	0.672426	3.90053	9.59819e-05	0.00678377	ERBB4
ENSG00000162772	753.691	1.20141	0.308313	3.89671	9.75086e-05	0.00681897	ATF3
ENSG00000211934	879.089	2.50341	0.642381	3.89707	9.73618e-05	0.00681897	IGHV1-2
ENSG00000078699	1400.89	0.38588	0.099173	3.89097	9.98435e-05	0.00695444	CBFA2T2
ENSG00000211970	146.408	2.63992	0.678993	3.88799	0.000101079	0.00701257	IGHV4-61
ENSG00000198331	329.709	-0.523494	0.134696	-3.88649	0.000101702	0.00702789	HYLS1
ENSG00000106367	2365.74	-0.442202	0.113844	-3.8843	0.000102627	0.00706389	AP1S1
ENSG00000162877	228.583	2.61797	0.674586	3.88086	0.000104088	0.00713639	PM20D1
ENSG00000139233	683.467	-0.379889	0.0979915	-3.87676	0.000105858	0.0072046	LLPH
ENSG00000167676	710.312	2.0312	0.523959	3.87664	0.000105908	0.0072046	PLIN4
ENSG00000163354	41.0048	1.00654	0.259781	3.87458	0.000106807	0.00723764	DCST2
ENSG00000166848	2014.95	0.25116	0.0649144	3.8691	0.000109238	0.00737379	TERF2IP
ENSG00000141431	31.825	1.68577	0.435953	3.86686	0.000110245	0.0074131	ASXL3
ENSG00000112936	181.083	2.00992	0.520202	3.86373	0.000111666	0.00747994	C7
ENSG00000164061	66.1749	1.24784	0.323459	3.85781	0.000114409	0.00763437	BSN
ENSG00000113494	418.619	1.29892	0.337506	3.84859	0.000118799	0.00789718	PRLR
ENSG00000153404	345.376	1.26116	0.327776	3.84762	0.000119272	0.00789861	PLEKHG4B
ENSG00000184381	436.221	0.531323	0.13838	3.83961	0.000123232	0.00813008	PLA2G6
ENSG00000170153	203.112	1.1962	0.311915	3.83502	0.000125556	0.00822131	RNF150
ENSG00000240382	361.741	2.52801	0.659057	3.8358	0.000125155	0.00822131	IGKV1-17
ENSG00000097096	187.663	1.08679	0.283603	3.83207	0.000127067	0.00828926	SYDE2
ENSG00000143774	9744.57	-0.398405	0.104233	-3.82225	0.000132238	0.00859451	GUK1
ENSG00000137809	662.818	1.26286	0.330831	3.81725	0.00013495	0.00873824	ITGA11
ENSG00000182718	76639.4	-0.553513	0.145182	-3.81254	0.000137545	0.00887343	ANXA2
ENSG00000271288	113.274	2.49825	0.655435	3.81159	0.000138077	0.00887502	IGHV1OR15-3
ENSG00000102878	153.152	0.657794	0.172626	3.81052	0.000138676	0.00888083	HSF4
ENSG00000109472	2120.09	0.960837	0.252349	3.80758	0.000140335	0.00895431	CPE
ENSG00000015171	3514.73	0.27466	0.0721542	3.80657	0.000140908	0.00895817	ZMYND11
ENSG00000183287	155.421	-1.18129	0.310616	-3.80304	0.000142932	0.00905389	CCBE1
ENSG00000187288	27.4134	2.74809	0.723107	3.80039	0.000144469	0.00908545	CIDEC
ENSG00000196074	310.996	1.55611	0.409423	3.80075	0.000144259	0.00908545	SYCP2
ENSG00000184489	551.436	0.954211	0.251209	3.79847	0.000145591	0.00912315	PTP4A3
ENSG00000132341	15265.3	-0.371947	0.0979558	-3.79709	0.000146402	0.00914126	RAN
ENSG00000050030	124.258	2.03284	0.536143	3.79161	0.000149674	0.00927925	KIAA2022
ENSG00000130203	4125.41	1.30004	0.34283	3.79209	0.000149387	0.00927925	APOE
ENSG00000008405	816.276	0.491134	0.12959	3.7899	0.00015071	0.00931047	CRY1
ENSG00000183873	41.078	1.31019	0.346167	3.78484	0.000153806	0.00943508	SCN5A
ENSG00000211593	87.029	2.3715	0.626446	3.78564	0.000153312	0.00943508	IGKJ5
ENSG00000211967	155.536	2.07489	0.548568	3.78237	0.000155342	0.00949597	IGHV3-53
ENSG00000155893	436.764	0.789697	0.209353	3.77209	0.000161885	0.00986146	PXYLP1
ENSG00000009950	21.8595	2.00501	0.532443	3.76567	0.0001661	0.0098659	MLXIPL
ENSG00000095587	83.3801	-1.41048	0.374584	-3.76545	0.000166248	0.0098659	TLL2
ENSG00000128606	134.856	1.40506	0.373176	3.76515	0.00016645	0.0098659	LRRC17
ENSG00000128626	1477.99	-0.393399	0.104441	-3.7667	0.000165418	0.0098659	MRPS12
ENSG00000168758	1817.43	0.45662	0.121281	3.76497	0.00016657	0.0098659	SEMA4C
ENSG00000172590	1371.27	-0.35463	0.09414	-3.76705	0.000165186	0.0098659	MRPL52
ENSG00000211955	550.579	2.41164	0.640263	3.76664	0.000165457	0.0098659	IGHV3-33
ENSG00000211959	1628.44	2.46967	0.656082	3.76427	0.000167037	0.0098659	IGHV4-39
ENSG00000250132	62.0428	0.538026	0.142685	3.77072	0.000162775	0.0098659	RP11-359B12.2
ENSG00000129009	1098.38	1.23879	0.329194	3.7631	0.000167818	0.00987863	ISLR
ENSG00000243290	430.023	2.64249	0.702523	3.76143	0.000168946	0.00991171	IGKV1-12
ENSG00000144868	67.5382	1.53665	0.409483	3.75266	0.000174966	0.0102305	TMEM108
ENSG00000106823	422.136	1.01672	0.271245	3.74836	0.000177996	0.0103314	ECM2
ENSG00000128266	100.486	1.50052	0.400384	3.7477	0.000178465	0.0103314	GNAZ
ENSG00000151892	816.669	1.4146	0.377295	3.74933	0.000177308	0.0103314	GFRA1
ENSG00000111237	2419.66	-0.361352	0.0965041	-3.74442	0.000180812	0.0104328	VPS29
ENSG00000105185	2137.46	-0.390968	0.104511	-3.74093	0.000183339	0.0105438	PDCD5
ENSG00000072954	158.39	1.17873	0.315361	3.73771	0.000185706	0.0106101	TMEM38A
ENSG00000171877	74.5304	-1.4109	0.377432	-3.73815	0.000185381	0.0106101	FRMD5
ENSG00000120699	968.604	-0.404323	0.108368	-3.731	0.000190722	0.0108259	EXOSC8
ENSG00000146830	2129.91	0.356897	0.0956564	3.73104	0.000190694	0.0108259	GIGYF1
ENSG00000223648	63.13	2.94323	0.789163	3.72956	0.000191817	0.0108528	IGHV3-64
ENSG00000106479	491.579	0.595214	0.159785	3.72509	0.000195246	0.0109057	ZNF862
ENSG00000131773	227.984	1.11313	0.298697	3.72662	0.000194066	0.0109057	KHDRBS3
ENSG00000247081	186.603	0.917725	0.246336	3.7255	0.000194926	0.0109057	BAALC-AS1
ENSG00000258545	29.0345	-1.98782	0.533463	-3.72625	0.000194348	0.0109057	RHOXF1-AS1
ENSG00000224373	1162.18	2.54468	0.683524	3.72289	0.000196957	0.0109662	IGHV4-59
ENSG00000204186	1308.35	0.677712	0.182178	3.72006	0.000199173	0.0110544	ZDBF2
ENSG00000183309	1559.51	0.441449	0.11876	3.71714	0.000201488	0.0111475	ZNF623
ENSG00000066230	29.5158	1.53954	0.414393	3.71517	0.00020307	0.0111657	SLC9A3
ENSG00000171311	912.236	-0.353541	0.0951623	-3.71514	0.000203094	0.0111657	EXOSC1
ENSG00000185345	108.614	0.949781	0.255932	3.71106	0.00020639	0.0113113	PARK2
ENSG00000163346	3110.73	0.510747	0.137676	3.70977	0.00020745	0.0113339	PBXIP1
ENSG00000120055	36.3132	-0.870749	0.234779	-3.7088	0.000208245	0.0113419	C10orf95
ENSG00000135473	1188.45	0.434945	0.117338	3.70676	0.000209926	0.0113979	PAN2
ENSG00000169976	2756.24	-0.288525	0.0778871	-3.7044	0.000211889	0.0114689	SF3B5
ENSG00000211679	1421.03	2.18679	0.590857	3.70105	0.000214712	0.0115858	IGLC3
ENSG00000101004	482.5	0.756922	0.204606	3.69941	0.000216098	0.0116247	NINL
ENSG00000259877	95.7729	0.589121	0.159342	3.69721	0.000217985	0.0116903	RP11-46C24.7
ENSG00000107331	1178.22	0.795783	0.215331	3.69562	0.000219349	0.0117147	ABCA2
ENSG00000134533	208.209	1.31088	0.354775	3.69495	0.000219927	0.0117147	RERG
ENSG00000180867	219.366	0.496975	0.134523	3.69435	0.000220451	0.0117147	PDIA3P1
ENSG00000005379	353.486	0.930817	0.252042	3.69311	0.00022153	0.0117152	TSPOAP1
ENSG00000129235	3172.63	-0.618148	0.167428	-3.69203	0.000222469	0.0117152	TXNDC17
ENSG00000180537	44.2234	1.55643	0.421484	3.69273	0.000221855	0.0117152	RNF182
ENSG00000127578	18.8223	1.01268	0.27447	3.68957	0.000224634	0.0117722	WFIKKN1
ENSG00000135447	43.633	2.68029	0.726509	3.68927	0.0002249	0.0117722	PPP1R1A
ENSG00000144908	105.471	2.09875	0.569132	3.68763	0.000226348	0.0118127	ALDH1L1
ENSG00000067141	2907.26	0.613298	0.166533	3.68274	0.000230743	0.0118999	NEO1
ENSG00000096060	4144.13	-0.781436	0.212124	-3.68385	0.000229733	0.0118999	FKBP5
ENSG00000145794	138.847	1.0066	0.273279	3.6834	0.000230141	0.0118999	MEGF10
ENSG00000155011	133.692	1.09176	0.296395	3.68347	0.000230083	0.0118999	DKK2
ENSG00000133063	340.592	1.86962	0.507858	3.68138	0.000231972	0.0119282	CHIT1
ENSG00000101470	32.5512	1.70534	0.463453	3.67963	0.000233569	0.011975	TNNC2
ENSG00000269896	34.6299	1.17171	0.318529	3.67852	0.00023459	0.0119922	RP4-740C4.5
ENSG00000130528	28.3685	1.5371	0.418456	3.67327	0.000239468	0.0120652	HRC
ENSG00000155393	1292.58	-0.284968	0.0775255	-3.6758	0.000237109	0.0120652	HEATR3
ENSG00000170837	94.429	1.52629	0.41542	3.6741	0.00023869	0.0120652	GPR27
ENSG00000179456	712.116	0.44242	0.120412	3.67421	0.000238583	0.0120652	ZBTB18
ENSG00000203867	59.423	1.21525	0.330803	3.67365	0.00023911	0.0120652	RBM20
ENSG00000138152	86.5247	-1.47071	0.400836	-3.66911	0.000243398	0.0122279	BTBD16
ENSG00000139220	40.1697	1.3141	0.358316	3.66743	0.000245002	0.0122358	PPFIA2
ENSG00000171812	1260.44	1.06291	0.289846	3.66714	0.000245275	0.0122358	COL8A2
ENSG00000211659	1592.55	2.56634	0.699896	3.66675	0.000245654	0.0122358	IGLV3-25
ENSG00000197798	563.031	-0.286993	0.078326	-3.66408	0.000248231	0.0122941	FAM118B
ENSG00000206052	79.1215	1.32665	0.362021	3.66458	0.000247743	0.0122941	DOK6
ENSG00000183914	125.838	1.66718	0.455219	3.66238	0.000249888	0.0123412	DNAH2
ENSG00000123500	591.837	1.74913	0.477769	3.66104	0.000251193	0.0123707	COL10A1
ENSG00000130332	1360.42	-0.407029	0.111229	-3.65938	0.000252825	0.0124161	LSM7
ENSG00000179981	1299.65	0.418202	0.114477	3.65315	0.000259048	0.0126861	TSHZ1
ENSG00000156466	42.9237	1.64808	0.451398	3.65106	0.000261164	0.0127322	GDF6
ENSG00000165526	1106.74	-0.280298	0.0767777	-3.65078	0.000261446	0.0127322	RPUSD4
ENSG00000214870	22.2288	1.13288	0.310403	3.64969	0.000262553	0.0127506	AC004540.5
ENSG00000085231	2684.31	-0.384119	0.105278	-3.64861	0.000263664	0.0127691	AK6
ENSG00000167863	4928.26	-0.341643	0.093711	-3.64571	0.000266659	0.0128784	ATP5H
ENSG00000163884	43.5844	1.60009	0.439012	3.64475	0.00026765	0.0128907	KLF15
ENSG00000224650	474.222	2.28341	0.627027	3.64165	0.000270901	0.0130114	IGHV3-74
ENSG00000139209	164.567	-0.884037	0.243195	-3.63509	0.000277884	0.0132377	SLC38A4
ENSG00000180447	1662.25	0.750481	0.206434	3.63545	0.000277493	0.0132377	GAS1
ENSG00000204219	808.973	0.947166	0.260463	3.63646	0.000276407	0.0132377	TCEA3
ENSG00000188818	72.5521	1.31791	0.362645	3.63416	0.00027889	0.0132495	ZDHHC11
ENSG00000240864	431.191	2.47974	0.682638	3.63258	0.000280605	0.0132949	IGKV1-16
ENSG00000009694	83.3764	1.43701	0.395886	3.62985	0.000283585	0.0133998	TENM1
ENSG00000109917	2518.32	-0.34211	0.0943731	-3.62508	0.000288869	0.0134316	ZPR1
ENSG00000110700	14909.4	-0.413759	0.114063	-3.62747	0.000286217	0.0134316	RPS13
ENSG00000135547	122.823	0.803391	0.221588	3.6256	0.000288288	0.0134316	HEY2
ENSG00000149531	520.159	0.475331	0.131115	3.6253	0.000288628	0.0134316	FRG1BP
ENSG00000211940	726.111	2.54224	0.701223	3.62544	0.000288474	0.0134316	NA
ENSG00000239672	1802.31	-0.432044	0.119147	-3.62616	0.000287666	0.0134316	NME1
ENSG00000221852	23.6941	2.5159	0.694677	3.62168	0.000292692	0.0135733	KRTAP1-5
ENSG00000169122	180.623	1.04473	0.288611	3.61986	0.000294764	0.0136332	FAM110B
ENSG00000147381	929.842	3.33642	0.92212	3.61821	0.000296646	0.0136841	MAGEA4
ENSG00000080493	26.6987	1.2561	0.347293	3.61683	0.000298232	0.0136872	SLC4A4
ENSG00000089009	27115.4	-0.402313	0.111243	-3.61653	0.000298576	0.0136872	RPL6
ENSG00000143450	71.0508	-0.762768	0.210936	-3.61611	0.000299061	0.0136872	OAZ3
ENSG00000149294	189.159	1.48564	0.411286	3.61218	0.000303631	0.013788	NCAM1
ENSG00000169925	1664.47	0.460313	0.127417	3.61264	0.000303095	0.013788	BRD3
ENSG00000186715	33.3244	1.21899	0.337393	3.61298	0.000302698	0.013788	MST1L
ENSG00000183617	1019.28	-0.357344	0.0989535	-3.61123	0.000304747	0.0138028	MRPL54
ENSG00000100302	70.0503	1.19369	0.330742	3.60912	0.000307235	0.0138551	RASD2
ENSG00000164176	790.223	1.02635	0.284393	3.60891	0.000307486	0.0138551	EDIL3
ENSG00000224424	38.8086	0.62651	0.173815	3.60447	0.000312785	0.0140577	PRKAR2A-AS1
ENSG00000150787	916.712	-0.438821	0.121875	-3.60059	0.000317492	0.0142326	PTS
ENSG00000088876	544.229	0.319686	0.0888166	3.59939	0.000318961	0.0142619	ZNF343
ENSG00000176014	14795.7	-0.603695	0.167766	-3.59844	0.000320127	0.0142775	TUBB6
ENSG00000167157	570.846	0.953695	0.265189	3.59628	0.000322804	0.0143238	PRRX2
ENSG00000239264	367.124	0.576268	0.160224	3.59665	0.00032234	0.0143238	TXNDC5
ENSG00000204922	616.262	-0.388439	0.108038	-3.59539	0.000323902	0.0143362	UQCC3
ENSG00000162817	427.199	0.988087	0.274971	3.59342	0.000326369	0.0144089	C1orf115
ENSG00000136878	1396.16	0.33967	0.0945636	3.59197	0.000328183	0.0144159	USP20
ENSG00000183833	21.035	1.65717	0.461522	3.59067	0.000329826	0.0144159	MAATS1
ENSG00000184752	2115.25	-0.35529	0.0989332	-3.59121	0.000329145	0.0144159	NDUFA12
ENSG00000221890	125.942	1.28538	0.357912	3.59132	0.000329002	0.0144159	NPTXR
ENSG00000261115	118.545	1.41319	0.393818	3.58843	0.000332673	0.014504	TMEM178B
ENSG00000106305	1371.19	-0.333669	0.0930457	-3.58608	0.000335685	0.014599	AIMP2
ENSG00000108813	84.8372	1.39262	0.388462	3.58496	0.000337125	0.0146252	DLX4
ENSG00000163873	28.4713	1.63147	0.455277	3.58347	0.000339054	0.0146725	GRIK3
ENSG00000169230	9091.82	-0.42781	0.11943	-3.5821	0.000340846	0.0147136	PRELID1
ENSG00000105171	1395.04	-0.242614	0.0677546	-3.58078	0.00034257	0.0147158	POP4
ENSG00000114796	2977.17	0.658069	0.183912	3.57817	0.000346014	0.0147158	KLHL24
ENSG00000134323	110.436	1.2312	0.343968	3.57941	0.000344376	0.0147158	MYCN
ENSG00000172508	53.6977	1.13678	0.317673	3.57846	0.000345621	0.0147158	CARNS1
ENSG00000173175	74.1777	1.49073	0.416514	3.57906	0.000344835	0.0147158	ADCY5
ENSG00000186481	32.8027	1.33809	0.374022	3.57758	0.000346788	0.0147158	ANKRD20A5P
ENSG00000225032	49.5542	0.697709	0.194965	3.57864	0.000345382	0.0147158	RP11-228B15.4
ENSG00000167553	30197.7	-0.556973	0.155753	-3.57601	0.000348885	0.0147689	TUBA1C
ENSG00000211669	308.46	2.55686	0.717059	3.56576	0.000362804	0.015321	IGLV3-10
ENSG00000117152	190.527	1.43158	0.401725	3.56359	0.000365819	0.0153353	RGS4
ENSG00000170558	54.2756	1.37844	0.386874	3.56303	0.000366599	0.0153353	CDH2
ENSG00000172428	1419.04	-0.406553	0.114125	-3.56237	0.000367529	0.0153353	COPS9
ENSG00000182636	378.088	1.21636	0.341322	3.56367	0.000365711	0.0153353	NDN
ENSG00000253304	357.488	1.06032	0.297637	3.56245	0.000367411	0.0153353	TMEM200B
ENSG00000124006	1385.01	0.59355	0.166672	3.56119	0.000369183	0.0153677	OBSL1
ENSG00000232006	42.595	0.990731	0.278253	3.56053	0.000370102	0.0153693	AC005537.2
ENSG00000109819	257.779	1.37114	0.385462	3.55713	0.000374932	0.015533	PPARGC1A
ENSG00000115616	63.6528	1.35984	0.382596	3.55425	0.00037906	0.0156109	SLC9A2
ENSG00000165113	54.3721	1.01636	0.28595	3.55432	0.000378952	0.0156109	GKAP1
ENSG00000271912	120.497	0.753909	0.212133	3.55395	0.000379489	0.0156109	NA
ENSG00000234072	123.849	0.480824	0.135318	3.5533	0.000380431	0.0156128	AC074117.10
ENSG00000112320	106.296	1.12776	0.317705	3.5497	0.000385671	0.0156823	SOBP
ENSG00000164631	2069.7	0.34274	0.0965056	3.55151	0.000383032	0.0156823	ZNF12
ENSG00000166450	75.1552	0.956755	0.269474	3.55045	0.000384575	0.0156823	PRTG
ENSG00000177181	58.1878	1.5528	0.43745	3.54967	0.000385711	0.0156823	RIMKLA
ENSG00000146555	1263.3	0.879201	0.247767	3.5485	0.000387427	0.0157155	SDK1
ENSG00000130032	40.322	1.62847	0.459048	3.5475	0.0003889	0.0157387	PRRG3
ENSG00000134259	74.9908	-1.07519	0.303352	-3.54437	0.000393553	0.0158869	NGF
ENSG00000261437	36.1675	0.84939	0.239682	3.54382	0.000394378	0.0158869	RP11-22C11.2
ENSG00000204442	44.3981	1.26663	0.357486	3.54316	0.000395358	0.0158897	FAM155A
ENSG00000135454	94.0223	1.24312	0.351293	3.5387	0.000402109	0.016124	B4GALNT1
ENSG00000158008	27.984	1.89669	0.536136	3.53771	0.000403614	0.0161473	EXTL1
ENSG00000244437	747.162	2.22782	0.630191	3.53515	0.000407548	0.0162675	IGKV3-15
ENSG00000151240	1444.03	0.467384	0.132242	3.53431	0.000408834	0.0162817	DIP2C
ENSG00000109919	4340.75	-0.301632	0.0854325	-3.53064	0.00041455	0.0164718	MTCH2
ENSG00000174963	35.2743	1.56782	0.444227	3.52932	0.000416622	0.0165166	ZIC4
ENSG00000151322	30.7535	1.37017	0.388573	3.52615	0.000421651	0.0166781	NPAS3
ENSG00000144712	101.116	1.34354	0.381305	3.52353	0.000425832	0.0168054	CAND2
ENSG00000225968	167.863	1.05944	0.300836	3.52166	0.00042885	0.0168865	ELFN1
ENSG00000201699	118.532	1.04217	0.29615	3.51906	0.000433081	0.0170147	RNU1-59P
ENSG00000100387	978.482	-0.350968	0.0997766	-3.51753	0.000435578	0.0170627	RBX1
ENSG00000176907	339.407	0.968631	0.275404	3.51712	0.000436254	0.0170627	C8orf4
ENSG00000128596	95.9637	0.854056	0.242896	3.51614	0.000437866	0.0170718	CCDC136
ENSG00000149196	1062.1	-0.318385	0.0905583	-3.51579	0.00043844	0.0170718	HIKESHI
ENSG00000182667	333.542	0.915534	0.260465	3.515	0.000439758	0.0170851	NTM
ENSG00000136159	1231.97	-0.494488	0.140729	-3.51377	0.000441795	0.0170883	NUDT15
ENSG00000176533	102.493	0.888874	0.252962	3.51387	0.000441635	0.0170883	GNG7
ENSG00000108561	4928.5	-0.418258	0.119094	-3.512	0.00044474	0.0171642	C1QBP
ENSG00000119772	1143.86	0.365216	0.104168	3.50603	0.000454841	0.0175154	DNMT3A
ENSG00000181092	131.371	2.9464	0.840531	3.5054	0.000455914	0.0175181	ADIPOQ
ENSG00000169019	841.574	-0.429347	0.122546	-3.50357	0.000459067	0.0176006	COMMD8
ENSG00000070182	93.3487	1.26227	0.360485	3.50159	0.000462495	0.0176546	SPTB
ENSG00000142611	51.9025	1.36331	0.389308	3.50187	0.000462006	0.0176546	PRDM16
ENSG00000163126	44.6888	0.666343	0.19048	3.49823	0.000468357	0.0178394	ANKRD23
ENSG00000204390	89.725	0.425219	0.121615	3.49645	0.000471501	0.0179201	HSPA1L
ENSG00000175287	211.229	-1.30653	0.373802	-3.49525	0.000473626	0.0179399	PHYHD1
ENSG00000211451	46.4665	0.547969	0.156787	3.49499	0.000474073	0.0179399	GNRHR2
ENSG00000111640	125154	-0.478335	0.136894	-3.49419	0.000475508	0.0179553	GAPDH
ENSG00000159784	48.0574	0.912944	0.261481	3.49144	0.000480432	0.0180931	FAM131B
ENSG00000204389	2067.57	0.709338	0.203191	3.49099	0.000481226	0.0180931	HSPA1A
ENSG00000101098	24.4053	2.12823	0.609892	3.48952	0.000483881	0.0181539	RIMS4
ENSG00000023191	12048.8	-0.570235	0.163592	-3.48572	0.000490807	0.0181796	RNH1
ENSG00000104213	231.355	1.50018	0.430197	3.48719	0.000488129	0.0181796	PDGFRL
ENSG00000123505	7390.52	-0.386056	0.110718	-3.48683	0.000488775	0.0181796	AMD1
ENSG00000143416	409.426	1.16301	0.333547	3.48681	0.00048882	0.0181796	SELENBP1
ENSG00000184313	22.0708	1.05597	0.302805	3.4873	0.00048793	0.0181796	MROH7
ENSG00000243244	507.677	0.841771	0.241487	3.48578	0.000490701	0.0181796	STON1
ENSG00000141639	50.0296	1.47729	0.424086	3.48347	0.000494953	0.0182558	MAPK4
ENSG00000211943	712.09	2.223	0.638065	3.48396	0.000494049	0.0182558	IGHV3-15
ENSG00000196557	161.76	1.19998	0.344565	3.48258	0.000496608	0.0182783	CACNA1H
ENSG00000254709	235.028	2.41674	0.694502	3.47982	0.000501752	0.0184288	IGLL5
ENSG00000123453	77.382	1.03099	0.296703	3.47481	0.000511223	0.0186591	SARDH
ENSG00000165502	5636.33	-0.305642	0.0879493	-3.47521	0.000510447	0.0186591	RPL36AL
ENSG00000231991	337.823	-0.552473	0.158981	-3.47509	0.000510679	0.0186591	ANXA2P2
ENSG00000100865	1247.69	-0.295557	0.0851233	-3.47211	0.000516385	0.0186914	CINP
ENSG00000132507	20758.5	-0.39001	0.112325	-3.47216	0.000516281	0.0186914	EIF5A
ENSG00000163209	10182.7	-2.05255	0.591031	-3.47283	0.000514999	0.0186914	SPRR3
ENSG00000171016	269.454	1.04498	0.300827	3.47369	0.000513349	0.0186914	PYGO1
ENSG00000173465	870.588	-0.342905	0.0988014	-3.47065	0.000519209	0.0187548	SSSCA1
ENSG00000198832	1257.16	0.990371	0.285486	3.46908	0.000522251	0.0188237	SELM
ENSG00000254093	430.724	-0.435528	0.125565	-3.46855	0.00052327	0.0188237	PINX1
ENSG00000163170	477.316	-0.487493	0.14065	-3.466	0.000528269	0.0189645	BOLA3
ENSG00000229334	33.4197	-0.894865	0.258233	-3.46534	0.000529559	0.0189719	AC046143.3
ENSG00000163050	1011.96	0.791646	0.228525	3.46415	0.000531914	0.0190173	COQ8A
ENSG00000183549	34.662	1.24099	0.358556	3.46108	0.000538018	0.0191963	ACSM5
ENSG00000232855	105.256	-1.33518	0.385991	-3.45909	0.000541998	0.0192989	AF131217.1
ENSG00000160460	38.9937	1.1938	0.345642	3.45386	0.000552615	0.0196369	SPTBN4
ENSG00000116774	1137.21	0.954974	0.276833	3.44965	0.000561322	0.0197505	OLFML3
ENSG00000168028	20821.4	-0.466642	0.135254	-3.45012	0.000560339	0.0197505	RPSA
ENSG00000181045	453.138	0.3913	0.113434	3.44958	0.000561459	0.0197505	SLC26A11
ENSG00000196208	231.068	0.96577	0.279948	3.44982	0.000560961	0.0197505	GREB1
ENSG00000198169	572.337	0.497475	0.1442	3.4499	0.000560791	0.0197505	ZNF251
ENSG00000204866	1120.3	-1.42791	0.414117	-3.44808	0.00056458	0.0198204	IGFL2
ENSG00000165030	1677.85	0.477806	0.13861	3.44713	0.000566566	0.0198503	NFIL3
ENSG00000250091	64.7718	0.69735	0.202372	3.44588	0.000569213	0.0199031	DNAH10OS
ENSG00000181610	1404.96	-0.372805	0.108211	-3.44517	0.000570709	0.0199156	MRPS23
ENSG00000181234	31.9018	1.9394	0.563791	3.43993	0.000581856	0.0202641	TMEM132C
ENSG00000211974	445.433	2.44944	0.712277	3.43889	0.000584112	0.0203023	IGHV2-70
ENSG00000008277	76.5433	1.03845	0.302059	3.43791	0.000586227	0.0203353	ADAM22
ENSG00000120328	80.4267	0.898451	0.261431	3.43667	0.000588916	0.0203882	PCDHB12
ENSG00000108826	1601.3	-0.310137	0.0902629	-3.43593	0.000590533	0.0204037	MRPL27
ENSG00000153162	236.764	0.890729	0.259297	3.43517	0.00059219	0.0204206	BMP6
ENSG00000147027	378.223	0.858828	0.250091	3.43406	0.000594616	0.0204639	TMEM47
ENSG00000042980	492.388	0.954302	0.278014	3.43257	0.000597893	0.0205363	ADAM28
ENSG00000240771	230.82	0.856346	0.249536	3.43175	0.000599702	0.020558	ARHGEF25
ENSG00000236104	954.751	0.405726	0.118261	3.43076	0.000601898	0.0205929	ZBTB22
ENSG00000150394	139.852	1.57782	0.460131	3.42907	0.000605647	0.0206807	CDH8
ENSG00000136143	2163.27	-0.407247	0.118788	-3.42836	0.000607237	0.0206899	SUCLA2
ENSG00000211670	204.159	2.49105	0.726701	3.42789	0.000608282	0.0206899	IGLV3-9
ENSG00000170445	3707.07	-0.36119	0.105399	-3.42688	0.000610549	0.0207266	HARS
ENSG00000216895	89.2325	-0.457724	0.133648	-3.42486	0.000615115	0.0208412	AC009403.2
ENSG00000198768	238.307	1.61275	0.471808	3.41823	0.000630304	0.0213145	APCDD1L
ENSG00000006468	215.772	0.580652	0.16992	3.41722	0.000632646	0.0213336	ETV1
ENSG00000129514	62.0371	1.63675	0.479012	3.41693	0.000633308	0.0213336	FOXA1
ENSG00000037241	764.753	-0.385133	0.112812	-3.41394	0.000640317	0.0214676	RPL26L1
ENSG00000231584	74.8389	0.615215	0.180194	3.41419	0.000639725	0.0214676	FAHD2CP
ENSG00000247746	79.8723	0.729537	0.213711	3.41366	0.000640969	0.0214676	USP51
ENSG00000166183	485.233	-1.4525	0.425633	-3.41255	0.000643578	0.0215079	ASPG
ENSG00000181035	277.984	0.575487	0.16866	3.4121	0.000644635	0.0215079	SLC25A42
ENSG00000197410	46.4889	1.16629	0.341931	3.41088	0.000647532	0.0215634	DCHS2
ENSG00000187391	111.393	0.929104	0.272615	3.40812	0.000654119	0.0217414	MAGI2
ENSG00000099864	466.384	1.28952	0.378732	3.40483	0.000662044	0.0217976	PALM
ENSG00000147573	41.0993	2.12661	0.624538	3.40509	0.000661426	0.0217976	TRIM55
ENSG00000168826	251.845	0.221869	0.0651464	3.4057	0.000659949	0.0217976	ZBTB49
ENSG00000169957	1042.71	0.608967	0.17882	3.40547	0.000660498	0.0217976	ZNF768
ENSG00000181638	268.635	0.446042	0.130947	3.40628	0.000658542	0.0217976	ZFP41
ENSG00000103742	207.876	1.0824	0.318055	3.40319	0.000666043	0.021847	IGDCC4
ENSG00000196754	57747.4	-0.880163	0.258608	-3.40346	0.00066537	0.021847	S100A2
ENSG00000091831	377.056	0.77213	0.226957	3.4021	0.000668704	0.0218874	ESR1
ENSG00000165238	277.716	1.66878	0.490578	3.40166	0.000669781	0.0218874	WNK2
ENSG00000118181	15801.4	-0.369956	0.108886	-3.39766	0.000679641	0.0221682	RPS25
ENSG00000109927	44.5879	0.742184	0.218563	3.39575	0.000684417	0.0222544	TECTA
ENSG00000174080	843.481	0.804644	0.236998	3.39515	0.00068591	0.0222544	CTSF
ENSG00000262074	186.261	0.953647	0.280892	3.39507	0.000686103	0.0222544	SNORD3B-2
ENSG00000099999	345.66	0.482559	0.142202	3.39347	0.000690126	0.0223435	RNF215
ENSG00000135482	318.374	0.343531	0.101373	3.38878	0.00070204	0.0226718	ZC3H10
ENSG00000149806	10682	-0.302126	0.0891632	-3.38846	0.000702861	0.0226718	FAU
ENSG00000149090	167.926	1.16442	0.343756	3.38735	0.00070572	0.0226803	PAMR1
ENSG00000204524	786.301	0.306366	0.0904343	3.38772	0.000704765	0.0226803	ZNF805
ENSG00000119705	1704.29	-0.353464	0.104373	-3.38653	0.000707816	0.0226838	SLIRP
ENSG00000148053	1552.82	1.42607	0.42113	3.3863	0.000708424	0.0226838	NTRK2
ENSG00000102109	49.5906	1.59903	0.472326	3.38543	0.00071068	0.0227145	PCSK1N
ENSG00000099953	1936.16	1.346	0.39831	3.37927	0.000726797	0.0230343	MMP11
ENSG00000102030	1080.92	-0.37184	0.110042	-3.37908	0.000727275	0.0230343	NAA10
ENSG00000107566	2445.9	-0.309209	0.0914884	-3.37977	0.000725476	0.0230343	ERLIN1
ENSG00000143507	1012.71	0.634316	0.187698	3.37946	0.000726296	0.0230343	DUSP10
ENSG00000159164	65.8379	0.815745	0.241276	3.38096	0.00072232	0.0230343	SV2A
ENSG00000034053	470.884	0.750416	0.222228	3.37678	0.000733405	0.0230521	APBA2
ENSG00000167283	4631.52	-0.305191	0.0903962	-3.37615	0.000735077	0.0230521	ATP5L
ENSG00000168779	151.17	0.903372	0.267488	3.37724	0.000732161	0.0230521	SHOX2
ENSG00000177839	111.421	1.15154	0.340966	3.37728	0.000732071	0.0230521	PCDHB9
ENSG00000178026	335.408	0.597239	0.176913	3.3759	0.000735747	0.0230521	LRRC75B
ENSG00000187017	309.756	1.07613	0.318703	3.3766	0.000733879	0.0230521	ESPN
ENSG00000165115	402.117	0.463419	0.137297	3.3753	0.00073734	0.0230607	KIF27
ENSG00000179958	951.359	-0.456988	0.135422	-3.37454	0.000739387	0.0230834	DCTPP1
ENSG00000060718	1819.43	1.37012	0.406418	3.3712	0.000748411	0.0233235	COL11A1
ENSG00000138772	3351.05	-0.96944	0.287738	-3.36918	0.00075392	0.0234173	ANXA3
ENSG00000171202	605.466	-0.383892	0.113944	-3.36911	0.000754101	0.0234173	TMEM126A
ENSG00000111669	25056.6	-0.35462	0.105297	-3.36782	0.000757654	0.0234859	TPI1
ENSG00000104324	838.133	0.671772	0.19955	3.36643	0.000761472	0.0235625	CPQ
ENSG00000115423	33.3076	1.38194	0.410863	3.36351	0.000769581	0.0237621	DNAH6
ENSG00000162591	1666.02	0.805615	0.239543	3.36313	0.000770641	0.0237621	MEGF6
ENSG00000130822	47.758	1.65903	0.493771	3.35992	0.00077965	0.0239976	PNCK
ENSG00000103241	44.304	1.01301	0.301603	3.35875	0.000782951	0.0240473	FOXF1
ENSG00000137285	293.858	-0.895471	0.266638	-3.35838	0.000784017	0.0240473	TUBB2B
ENSG00000164051	963.461	-0.500613	0.149093	-3.35773	0.000785864	0.0240618	CCDC51
ENSG00000054267	2684.51	0.292505	0.0871539	3.35619	0.000790249	0.0240918	ARID4B
ENSG00000162373	37.5471	1.13276	0.337482	3.3565	0.000789346	0.0240918	BEND5
ENSG00000162576	1855.26	1.20827	0.360041	3.35593	0.000790979	0.0240918	MXRA8
ENSG00000125995	1949.44	-0.363967	0.108527	-3.35369	0.000797415	0.024112	ROMO1
ENSG00000155189	1345.84	-0.488904	0.14576	-3.35418	0.000796014	0.024112	AGPAT5
ENSG00000182326	15512.5	0.777079	0.23163	3.35483	0.000794149	0.024112	C1S
ENSG00000207392	136	0.941844	0.280888	3.3531	0.000799133	0.024112	SNORA20
ENSG00000235531	230.842	0.918693	0.273883	3.35433	0.000795569	0.024112	MSC-AS1
ENSG00000245146	53.8527	0.671377	0.200242	3.35282	0.000799919	0.024112	LINC01024
ENSG00000185986	146.178	0.551345	0.164613	3.34935	0.000810025	0.0243746	SDHAP3
ENSG00000130176	355.675	1.58165	0.472566	3.34693	0.000817106	0.0245455	CNN1
ENSG00000018625	44.0984	1.72486	0.515655	3.34499	0.000822869	0.0246762	ATP1A2
ENSG00000113296	74.2275	1.31258	0.392709	3.34238	0.000830632	0.0247062	THBS4
ENSG00000115705	38.8325	1.3483	0.403203	3.34397	0.000825895	0.0247062	TPO
ENSG00000127083	142.908	1.50901	0.451425	3.34278	0.000829444	0.0247062	OMD
ENSG00000129757	366.86	0.92732	0.277415	3.34272	0.000829628	0.0247062	CDKN1C
ENSG00000179094	2340.01	-0.705491	0.211111	-3.34181	0.00083235	0.0247062	PER1
ENSG00000263327	89.4381	0.651855	0.195045	3.34207	0.000831556	0.0247062	TAPT1-AS1
ENSG00000166788	547.318	-0.333806	0.0999161	-3.34086	0.000835182	0.0247483	SAAL1
ENSG00000070808	68.5102	1.51116	0.452536	3.3393	0.000839885	0.0247573	CAMK2A
ENSG00000077942	5168.26	1.01669	0.304431	3.33964	0.000838883	0.0247573	FBLN1
ENSG00000078487	174.833	0.790029	0.236615	3.33889	0.00084115	0.0247573	ZCWPW1
ENSG00000211942	73.0121	2.39607	0.717574	3.33912	0.000840442	0.0247573	IGHV3-13
ENSG00000126778	100.603	1.30336	0.390433	3.33823	0.000843138	0.0247741	SIX1
ENSG00000065320	736.073	0.891858	0.267286	3.33672	0.000847722	0.024867	NTN1
ENSG00000055118	36.3151	0.990078	0.296781	3.33605	0.000849772	0.0248854	KCNH2
ENSG00000141314	37.7453	1.20865	0.362427	3.33487	0.000853378	0.0249492	RHBDL3
ENSG00000079841	33.8861	1.89516	0.568602	3.33302	0.000859077	0.0250321	RIMS1
ENSG00000199266	89.1291	1.16314	0.348946	3.3333	0.00085822	0.0250321	SNORA60
ENSG00000231806	39.443	1.73758	0.521552	3.33156	0.000863607	0.0251222	PCAT7
ENSG00000154188	245.613	1.03061	0.309463	3.33032	0.00086747	0.0251681	ANGPT1
ENSG00000256128	35.8369	1.53961	0.462327	3.33013	0.000868066	0.0251681	LINC00944
ENSG00000183508	1665.54	1.39631	0.419469	3.32876	0.00087232	0.0252496	FAM46C
ENSG00000120738	2234.17	0.869533	0.261299	3.32773	0.000875577	0.025302	EGR1
ENSG00000165283	3203.1	-0.397286	0.119486	-3.32497	0.000884291	0.0254705	STOML2
ENSG00000168427	62.1494	1.29727	0.390163	3.32496	0.000884321	0.0254705	KLHL30
ENSG00000113643	5073.15	-0.291403	0.0877552	-3.32064	0.000898111	0.0258251	RARS
ENSG00000130224	74.5589	1.07536	0.323938	3.31965	0.000901288	0.0258739	LRCH2
ENSG00000253755	4341.68	2.16794	0.653288	3.31851	0.000904988	0.0259375	IGHGP
ENSG00000163132	101.845	1.05674	0.318547	3.31736	0.000908709	0.0260016	MSX1
ENSG00000086065	3425.26	-0.373414	0.112631	-3.31537	0.000915234	0.0261455	CHMP5
ENSG00000196378	224.076	0.40952	0.123578	3.31386	0.000920186	0.0262441	ZNF34
ENSG00000159873	1425.42	0.32867	0.0992291	3.31223	0.000925538	0.0263537	CCDC117
ENSG00000163466	20433.5	-0.36897	0.111427	-3.31131	0.000928611	0.0263626	ARPC2
ENSG00000198258	3638.19	-0.316407	0.0955557	-3.31123	0.000928864	0.0263626	UBL5
ENSG00000160094	557.35	0.46045	0.139112	3.30992	0.000933228	0.026405	ZNF362
ENSG00000198523	72.9363	1.57466	0.475748	3.30987	0.000933382	0.026405	PLN
ENSG00000171298	2722.87	0.663488	0.200515	3.30892	0.000936569	0.0264524	GAA
ENSG00000197256	2048.25	0.7644	0.231044	3.30845	0.000938127	0.0264537	KANK2
ENSG00000108788	2266.89	-0.253156	0.0765614	-3.30657	0.000944443	0.0265615	MLX
ENSG00000165458	2649.19	0.515058	0.155797	3.30596	0.000946508	0.0265615	INPPL1
ENSG00000179348	320.529	0.75659	0.228854	3.30599	0.000946411	0.0265615	GATA2
ENSG00000138182	1866.75	-0.545642	0.165105	-3.30482	0.000950362	0.0266269	KIF20B
ENSG00000108518	20558.8	-0.346888	0.105018	-3.30314	0.000956102	0.0266595	PFN1
ENSG00000167085	5170.69	-0.309716	0.0937612	-3.30324	0.000955743	0.0266595	PHB
ENSG00000177301	33.1471	1.34823	0.408095	3.30371	0.000954144	0.0266595	KCNA2
ENSG00000099840	112.414	-0.666293	0.20179	-3.30192	0.000960252	0.0267172	IZUMO4
ENSG00000135916	2375.67	0.791038	0.23959	3.30164	0.000961226	0.0267172	ITM2C
ENSG00000206737	58.6428	0.81885	0.248227	3.29879	0.000971028	0.0269468	RNVU1-18
ENSG00000084623	8237.96	-0.295222	0.0895401	-3.2971	0.000976894	0.0269811	EIF3I
ENSG00000151131	498.019	-0.287078	0.0870678	-3.29718	0.000976602	0.0269811	C12orf45
ENSG00000185220	321.222	0.412012	0.124954	3.29731	0.000976145	0.0269811	PGBD2
ENSG00000111110	236.959	0.857789	0.260342	3.29486	0.000984712	0.0271541	PPM1H
ENSG00000196963	182.015	1.04743	0.318058	3.29319	0.000990585	0.0272731	NA
ENSG00000260035	269.267	-1.20004	0.364613	-3.29127	0.000997356	0.0274163	CTD-2651B20.6
ENSG00000113312	2496.64	-0.263752	0.0801735	-3.28976	0.00100273	0.0274388	TTC1
ENSG00000124155	3697.2	0.378779	0.115156	3.28928	0.00100445	0.0274388	PIGT
ENSG00000137726	190.164	1.0957	0.333074	3.28966	0.00100308	0.0274388	FXYD6
ENSG00000165626	145.125	1.14313	0.34746	3.28995	0.00100205	0.0274388	BEND7
ENSG00000188002	213.625	0.56755	0.172596	3.28832	0.00100786	0.027489	RP11-43F13.1
ENSG00000146411	408.394	1.01118	0.307563	3.28771	0.00101005	0.0275058	SLC2A12
ENSG00000177694	281.658	1.01944	0.310308	3.28524	0.00101896	0.0277052	NAALADL2
ENSG00000171303	30.0728	1.29646	0.394809	3.28377	0.00102428	0.0278066	KCNK3
ENSG00000189058	1002.33	1.52939	0.465834	3.28313	0.00102663	0.0278272	APOD
ENSG00000168273	304.499	-0.488729	0.149006	-3.27994	0.0010383	0.0280565	SMIM4
ENSG00000237575	61.538	2.14485	0.653846	3.28037	0.00103673	0.0280565	PYY2
ENSG00000128165	71.886	0.850157	0.259299	3.27867	0.00104297	0.0280958	ADM2
ENSG00000152154	14.6792	1.28275	0.391195	3.27906	0.00104155	0.0280958	TMEM178A
ENSG00000172057	1900.51	0.325331	0.0993025	3.27616	0.00105228	0.0283031	ORMDL3
ENSG00000176971	305.929	1.33985	0.409206	3.27426	0.00105938	0.0284503	FIBIN
ENSG00000048162	1447.87	-0.37664	0.11505	-3.27369	0.00106153	0.0284643	NOP16
ENSG00000196660	16.9725	1.95247	0.596589	3.27273	0.00106515	0.0285176	SLC30A10
ENSG00000114739	601.766	0.529206	0.161871	3.2693	0.00107814	0.0285854	ACVR2B
ENSG00000145103	109.824	0.96656	0.295671	3.26904	0.00107913	0.0285854	ILDR1
ENSG00000163536	141.66	0.710743	0.217331	3.27032	0.00107425	0.0285854	SERPINI1
ENSG00000164011	274.204	0.355567	0.108702	3.27103	0.00107155	0.0285854	ZNF691
ENSG00000174547	1190.9	-0.314367	0.0961561	-3.26934	0.00107798	0.0285854	MRPL11
ENSG00000184271	261.519	0.570279	0.174366	3.27058	0.00107326	0.0285854	POU6F1
ENSG00000231486	323.324	1.77311	0.542127	3.27066	0.00107296	0.0285854	NA
ENSG00000181924	1512.79	-0.356438	0.109075	-3.26782	0.0010838	0.0286658	COA4
ENSG00000065717	233.826	0.872011	0.26692	3.26694	0.00108717	0.0286682	TLE2
ENSG00000157240	1765.4	0.655659	0.200683	3.26714	0.00108641	0.0286682	FZD1
ENSG00000137161	1246.42	0.384108	0.117637	3.26519	0.00109391	0.0287863	CNPY3
ENSG00000168653	4393.78	-0.313107	0.0959003	-3.26492	0.00109494	0.0287863	NDUFS5
ENSG00000183337	2443.64	0.334166	0.102437	3.26215	0.0011057	0.0290256	BCOR
ENSG00000229132	82.3672	-0.40228	0.123423	-3.25936	0.00111662	0.0292683	EIF4A1P10
ENSG00000111058	140.351	1.10895	0.340393	3.25787	0.00112253	0.0293789	ACSS3
ENSG00000061455	38.6454	0.86659	0.266279	3.25444	0.00113616	0.0294428	PRDM6
ENSG00000102935	294.98	0.842995	0.258858	3.2566	0.00112756	0.0294428	ZNF423
ENSG00000161265	100.648	0.404757	0.124352	3.25494	0.00113417	0.0294428	U2AF1L4
ENSG00000183808	1526.99	0.370123	0.113709	3.255	0.00113391	0.0294428	RBM12B
ENSG00000187479	161.579	0.95264	0.29265	3.25522	0.00113306	0.0294428	C11orf96
ENSG00000198366	1226.44	-0.654274	0.201049	-3.25429	0.00113675	0.0294428	NA
ENSG00000211598	4409.65	2.07619	0.637844	3.25502	0.00113385	0.0294428	IGKV4-1
ENSG00000189159	5290.74	-0.567613	0.174604	-3.25086	0.00115058	0.0297569	HN1
ENSG00000056736	36.589	1.28101	0.394224	3.24944	0.00115633	0.0298613	IL17RB
ENSG00000170175	446.244	-0.445002	0.136978	-3.24871	0.00115928	0.0298933	CHRNB1
ENSG00000067715	115.74	1.5159	0.467108	3.24528	0.00117334	0.0300785	SYT1
ENSG00000128268	244.263	0.912297	0.281064	3.24587	0.00117092	0.0300785	MGAT3
ENSG00000157502	49.4686	1.86908	0.57589	3.24555	0.00117224	0.0300785	MUM1L1
ENSG00000197380	62.9359	0.822055	0.253291	3.24549	0.00117248	0.0300785	DACT3
ENSG00000111666	417.623	0.904381	0.278737	3.24457	0.00117629	0.0300821	CHPT1
ENSG00000118564	5237.31	-0.29402	0.0906235	-3.24441	0.00117692	0.0300821	FBXL5
ENSG00000226752	699.691	0.495386	0.152753	3.24306	0.00118254	0.0301816	PSMD5-AS1
ENSG00000015413	32.4944	1.48015	0.456485	3.2425	0.00118486	0.0301966	DPEP1
ENSG00000115009	283.884	1.3923	0.429528	3.24147	0.00118916	0.030262	CCL20
ENSG00000211966	2599.91	2.22548	0.686747	3.24061	0.00119275	0.0303095	IGHV5-51
ENSG00000159403	9563.73	0.686249	0.211822	3.23974	0.00119637	0.0303573	C1R
ENSG00000058453	955.873	0.562997	0.173893	3.2376	0.00120538	0.0305414	CROCC
ENSG00000131495	1176.49	-0.356893	0.110252	-3.23708	0.00120761	0.0305537	NDUFA2
ENSG00000240370	54.0598	0.452093	0.139705	3.23605	0.00121197	0.0306198	U47924.6
ENSG00000169282	33.6949	1.2591	0.389261	3.23459	0.00121817	0.0307319	KCNAB1
ENSG00000117971	46.5527	1.27549	0.394408	3.23394	0.00122095	0.0307436	CHRNB4
ENSG00000163145	26.1934	1.45929	0.45128	3.23366	0.00122215	0.0307436	C1QTNF7
ENSG00000272091	183.19	0.490104	0.151615	3.23257	0.00122684	0.0308173	NA
ENSG00000156411	2594.91	-0.328717	0.101737	-3.23106	0.00123334	0.0308919	C14orf2
ENSG00000187486	35.1678	1.18878	0.367911	3.23115	0.00123293	0.0308919	KCNJ11
ENSG00000257093	2228	0.423465	0.131162	3.22856	0.00124417	0.0311185	KIAA1147
ENSG00000108823	49.7616	1.64492	0.509663	3.22748	0.00124887	0.0311915	SGCA
ENSG00000166426	117.025	1.47953	0.458474	3.22707	0.00125066	0.0311915	CRABP1
ENSG00000043591	23.0809	1.34085	0.415706	3.22546	0.00125769	0.0313221	ADRB1
ENSG00000179841	161.281	0.890068	0.27637	3.22056	0.00127939	0.0318172	AKAP5
ENSG00000101444	5161.21	-0.37899	0.117796	-3.21735	0.00129379	0.0321296	AHCY
ENSG00000123143	1397.02	0.782467	0.243282	3.21629	0.00129859	0.0322033	PKN1
ENSG00000116120	2537.49	-0.357742	0.111267	-3.21517	0.00130368	0.0322837	FARSB
ENSG00000131469	19385.8	-0.413381	0.128591	-3.21471	0.00130578	0.03229	RPL27
ENSG00000151365	111.082	2.12832	0.662176	3.21413	0.00130838	0.0323085	THRSP
ENSG00000119013	1331.88	-0.310606	0.0966572	-3.21348	0.00131137	0.0323366	NDUFB3
ENSG00000211891	46.3173	1.65363	0.515054	3.2106	0.0013246	0.0326169	IGHE
ENSG00000130844	769.8	0.484605	0.15097	3.20995	0.00132759	0.0326446	ZNF331
ENSG00000069712	138.695	0.688563	0.21465	3.20784	0.00133734	0.0327904	KIAA1107
ENSG00000127561	76.8405	1.32759	0.413907	3.20745	0.00133915	0.0327904	SYNGR3
ENSG00000197079	22.8832	3.43597	1.07101	3.20817	0.00133585	0.0327904	KRT35
ENSG00000160111	85.7878	0.79879	0.249138	3.20621	0.00134496	0.0328407	CPAMD8
ENSG00000198648	1868.07	-0.42638	0.132979	-3.20638	0.00134418	0.0328407	STK39
ENSG00000150627	34.5517	1.34263	0.418904	3.20511	0.00135012	0.0329206	WDR17
ENSG00000198105	453.125	0.415101	0.129564	3.20382	0.00135615	0.0330217	ZNF248
ENSG00000215908	656.828	0.402277	0.125579	3.20337	0.00135829	0.0330279	CROCCP2
ENSG00000011260	1757.4	-0.266914	0.083389	-3.20083	0.00137033	0.0331504	UTP18
ENSG00000112562	553.647	1.14951	0.359212	3.20008	0.0013739	0.0331504	SMOC2
ENSG00000167077	232.369	1.25885	0.393242	3.20121	0.0013685	0.0331504	MEI1
ENSG00000174348	810.415	1.40532	0.439175	3.19991	0.00137471	0.0331504	PODN
ENSG00000196670	1250.02	0.351031	0.109688	3.20027	0.00137301	0.0331504	ZFP62
ENSG00000197321	9602.62	0.389467	0.121674	3.20091	0.00136994	0.0331504	SVIL
ENSG00000110492	1058.6	1.09867	0.343465	3.19879	0.00138007	0.0331653	MDK
ENSG00000154874	239.579	0.82346	0.257387	3.19931	0.00137758	0.0331653	CCDC144B
ENSG00000183207	2892.13	-0.337745	0.105592	-3.19859	0.00138102	0.0331653	RUVBL2
ENSG00000149474	911.2	0.287552	0.0899162	3.198	0.00138386	0.033188	KAT14
ENSG00000104936	678.056	0.582748	0.182298	3.19668	0.00139018	0.0332362	DMPK
ENSG00000174021	2113.22	-0.307703	0.0962656	-3.19639	0.00139157	0.0332362	GNG5
ENSG00000272047	889.341	-0.323015	0.101048	-3.19664	0.00139036	0.0332362	GTF2H5
ENSG00000164949	840.32	0.993919	0.311198	3.19385	0.00140388	0.0334843	GEM
ENSG00000105366	56.7796	1.287	0.403133	3.19248	0.00141055	0.033552	SIGLEC8
ENSG00000204054	1644.48	0.469852	0.147173	3.19251	0.00141042	0.033552	LINC00963
ENSG00000152977	214.154	1.45573	0.456073	3.19188	0.00141348	0.0335689	ZIC1
ENSG00000204272	679.506	-0.395863	0.124035	-3.19155	0.0014151	0.0335689	LINC01420
ENSG00000174586	44.1397	0.78059	0.244628	3.19092	0.0014182	0.0335967	ZNF497
ENSG00000104886	1382.63	-0.351886	0.110322	-3.18963	0.00142456	0.0337018	PLEKHJ1
ENSG00000167608	200.504	1.05577	0.33124	3.18731	0.00143601	0.0339267	TMC4
ENSG00000196262	31153.5	-0.322291	0.101154	-3.18614	0.00144184	0.0340184	PPIA
ENSG00000138080	1471.98	1.09438	0.343611	3.18495	0.00144781	0.0341134	EMILIN1
ENSG00000257702	61.1207	0.670908	0.210702	3.18416	0.00145174	0.03416	LBX2-AS1
ENSG00000243199	49.8446	-0.512411	0.161038	-3.18192	0.00146304	0.0343794	RP11-408P14.1
ENSG00000116898	2644.11	-0.299823	0.0942984	-3.17951	0.00147524	0.0346195	MRPS15
ENSG00000161682	101.681	1.03705	0.326382	3.17742	0.00148593	0.0348238	FAM171A2
ENSG00000072736	2306.71	0.218336	0.0687544	3.17559	0.00149531	0.0349499	NFATC3
ENSG00000139946	420.627	0.713645	0.224705	3.17592	0.0014936	0.0349499	PELI2
ENSG00000128298	273.428	-0.791298	0.249248	-3.17474	0.0014997	0.0350056	BAIAP2L2
ENSG00000140092	824.49	0.862368	0.27169	3.17409	0.00150306	0.0350372	FBLN5
ENSG00000131831	134.861	0.976122	0.307571	3.17365	0.00150535	0.0350441	RAI2
ENSG00000117643	428.136	0.779146	0.245553	3.17303	0.00150856	0.0350721	MAN1C1
ENSG00000162194	874.81	-0.323143	0.101898	-3.17123	0.00151797	0.0351971	LBHD1
ENSG00000187953	313.214	0.296183	0.0933947	3.17131	0.00151754	0.0351971	PMS2CL
ENSG00000204304	1867.09	0.263644	0.0831591	3.17035	0.00152253	0.0352563	PBX2
ENSG00000205181	88.9086	0.724466	0.228713	3.16757	0.00153717	0.035548	LINC00654
ENSG00000136149	40.1532	-0.510581	0.16124	-3.1666	0.00154232	0.03562	RPL13AP25
ENSG00000258056	79.6816	0.568545	0.179583	3.16592	0.00154593	0.0356563	RP11-644F5.11
ENSG00000136942	25561.5	-0.346017	0.109394	-3.16303	0.00156137	0.0357766	RPL35
ENSG00000139329	9358.01	1.01268	0.320131	3.16334	0.00155973	0.0357766	LUM
ENSG00000171522	809.13	0.723379	0.228646	3.16375	0.00155753	0.0357766	PTGER4
ENSG00000177889	4265.75	-0.31345	0.0990621	-3.16417	0.00155525	0.0357766	UBE2N
ENSG00000232112	3201.57	-0.36852	0.116472	-3.16403	0.00155599	0.0357766	TMA7
ENSG00000156510	103.501	-1.4023	0.443456	-3.16222	0.00156572	0.0358168	HKDC1
ENSG00000172915	244.123	0.826903	0.261518	3.16194	0.00156723	0.0358168	NBEA
ENSG00000005961	54.7639	0.823928	0.260645	3.16111	0.00157167	0.0358714	ITGA2B
ENSG00000151835	3513.38	-0.468328	0.148192	-3.16028	0.00157616	0.0358802	SACS
ENSG00000271858	21.7321	0.748475	0.236821	3.16051	0.00157491	0.0358802	CYB561D2
ENSG00000130723	12328.8	0.38364	0.121438	3.15914	0.00158236	0.0359375	PRRC2B
ENSG00000132563	34.6694	0.894009	0.282998	3.15906	0.00158279	0.0359375	REEP2
ENSG00000215041	770.774	0.291523	0.0922962	3.15856	0.00158549	0.0359522	NEURL4
ENSG00000163795	685.806	0.290606	0.0920858	3.15582	0.00160049	0.0362453	ZNF513
ENSG00000173915	2827.05	-0.404736	0.128356	-3.15323	0.00161475	0.0365023	USMG5
ENSG00000237807	258.359	1.07197	0.339984	3.153	0.00161601	0.0365023	RP11-400K9.4
ENSG00000129038	793.58	0.847479	0.268899	3.15167	0.00162342	0.0365179	LOXL1
ENSG00000164411	29.0331	2.7621	0.876474	3.15137	0.00162506	0.0365179	GJB7
ENSG00000187672	58.0008	1.0374	0.329172	3.15155	0.00162407	0.0365179	ERC2
ENSG00000196338	25.715	0.762365	0.241876	3.15189	0.00162218	0.0365179	NLGN3
ENSG00000146038	79.3049	-1.67099	0.530349	-3.15074	0.00162857	0.0365287	DCDC2
ENSG00000167046	61.1644	-1.1055	0.350905	-3.15042	0.00163038	0.0365287	RP11-93B14.6
ENSG00000188342	1683.08	-0.322476	0.102368	-3.15016	0.00163181	0.0365287	GTF2F2
ENSG00000224389	48.22	1.08699	0.345377	3.14725	0.00164816	0.0368475	C4B
ENSG00000137103	156.515	0.723351	0.229893	3.14646	0.00165259	0.0368995	TMEM8B
ENSG00000154165	47.6528	1.52351	0.484338	3.14556	0.0016577	0.0369663	GPR15
ENSG00000176809	142.771	0.484233	0.153996	3.14445	0.00166399	0.0370593	LRRC37A3
ENSG00000108590	391.058	-0.336354	0.107003	-3.14342	0.00166988	0.0371274	MED31
ENSG00000139651	1874.83	0.227548	0.0723945	3.14317	0.0016713	0.0371274	ZNF740
ENSG00000133048	2404.13	1.19254	0.379514	3.14229	0.00167634	0.0371451	CHI3L1
ENSG00000173418	3150.68	-0.368594	0.117296	-3.14244	0.00167547	0.0371451	NAA20
ENSG00000100461	2879.95	0.237225	0.0755395	3.1404	0.00168715	0.0373017	RBM23
ENSG00000166394	1685.48	-0.732247	0.233176	-3.14031	0.00168768	0.0373017	CYB5R2
ENSG00000004468	549.341	1.22962	0.391623	3.1398	0.00169064	0.03732	CD38
ENSG00000126603	300.788	0.801399	0.255314	3.13888	0.00169595	0.03739	GLIS2
ENSG00000076351	503.789	0.811089	0.258668	3.13564	0.00171478	0.0375213	SLC46A1
ENSG00000095397	312.069	0.638004	0.203405	3.13662	0.0017091	0.0375213	WHRN
ENSG00000118680	20728.5	-0.351984	0.112239	-3.13603	0.0017125	0.0375213	MYL12B
ENSG00000122705	5003.73	-0.372224	0.118699	-3.13586	0.0017135	0.0375213	CLTA
ENSG00000128602	651.603	0.763107	0.243313	3.13631	0.00171086	0.0375213	SMO
ENSG00000248334	38.4314	0.881518	0.281	3.13707	0.00170645	0.0375213	WHAMMP2
ENSG00000181350	35.4859	0.811598	0.258938	3.13434	0.00172244	0.0375947	LRRC75A
ENSG00000182518	396.274	-0.27016	0.0861936	-3.13435	0.00172238	0.0375947	FAM104B
ENSG00000078687	943.874	0.396268	0.126593	3.13025	0.00174655	0.0376158	TNRC6C
ENSG00000103168	1062.21	0.282175	0.090104	3.13166	0.00173823	0.0376158	TAF1C
ENSG00000109452	2144.33	-0.586362	0.187285	-3.13086	0.00174296	0.0376158	INPP4B
ENSG00000114391	16866.6	-0.299096	0.0955526	-3.13017	0.00174707	0.0376158	RPL24
ENSG00000119782	88.2462	-0.656931	0.209681	-3.133	0.00173027	0.0376158	FKBP1B
ENSG00000167528	929.179	0.326764	0.104313	3.13255	0.00173294	0.0376158	ZNF641
ENSG00000168056	1058.78	0.575173	0.183596	3.13282	0.00173135	0.0376158	LTBP3
ENSG00000181790	174.774	1.1945	0.381579	3.13041	0.00174565	0.0376158	ADGRB1
ENSG00000185100	387.88	0.832921	0.265947	3.1319	0.00173678	0.0376158	ADSSL1
ENSG00000211937	1486.43	2.27042	0.725329	3.13019	0.00174691	0.0376158	IGHV2-5
ENSG00000259065	28.5161	0.743445	0.237332	3.13251	0.00173316	0.0376158	RP5-1021I20.1
ENSG00000006747	109.85	0.858369	0.274318	3.1291	0.00175345	0.0376815	SCIN
ENSG00000107651	2668.19	-0.274506	0.0877562	-3.12806	0.00175966	0.0376815	SEC23IP
ENSG00000211962	566.972	1.99622	0.63808	3.12848	0.00175715	0.0376815	IGHV1-46
ENSG00000226777	109.077	1.44166	0.460911	3.12785	0.0017609	0.0376815	FAM30A
ENSG00000237438	233.084	0.600272	0.191862	3.12867	0.00175601	0.0376815	CECR7
ENSG00000134779	2583.14	-0.31993	0.102313	-3.12698	0.00176611	0.0377069	TPGS2
ENSG00000179152	1026.24	-0.35317	0.112944	-3.12693	0.0017664	0.0377069	TCAIM
ENSG00000170866	91.2274	-1.50183	0.480422	-3.12605	0.0017717	0.0377739	NA
ENSG00000187145	2283.59	-0.352037	0.112636	-3.12545	0.00177535	0.0378057	NA
ENSG00000261338	141.676	-0.460994	0.147616	-3.12294	0.00179057	0.0380834	RP11-378A13.1
ENSG00000128709	182.089	0.506625	0.162311	3.12133	0.00180038	0.0382455	HOXD9
ENSG00000234390	48.9127	0.518513	0.166211	3.11961	0.0018109	0.0384223	USP27X-AS1
ENSG00000239951	6013.19	2.08502	0.668853	3.1173	0.00182517	0.038678	IGKV3-20
ENSG00000137834	167.744	0.597495	0.191745	3.11609	0.00183269	0.0387904	SMAD6
ENSG00000130518	145.623	0.837654	0.268884	3.1153	0.00183758	0.0388469	KIAA1683
ENSG00000138297	1309.58	-0.24381	0.0783354	-3.11238	0.00185584	0.0390911	NA
ENSG00000165140	201.687	1.09811	0.352764	3.11288	0.00185272	0.0390911	FBP1
ENSG00000166482	1241.19	1.42944	0.459225	3.11272	0.00185372	0.0390911	MFAP4
ENSG00000125812	889.943	0.27477	0.0883181	3.11114	0.00186364	0.0392082	GZF1
ENSG00000204859	603.274	0.266638	0.0857234	3.11045	0.00186803	0.0392533	ZBTB48
ENSG00000162616	707.023	0.498436	0.160352	3.10838	0.00188115	0.0394815	DNAJB4
ENSG00000173262	40.8541	1.46671	0.472074	3.10696	0.00189022	0.039577	SLC2A14
ENSG00000197363	180.167	0.425183	0.136848	3.10697	0.00189014	0.039577	ZNF517
ENSG00000155229	3022.68	-0.308309	0.0992441	-3.10657	0.00189272	0.0395818	MMS19
ENSG00000127415	240.931	0.596556	0.192142	3.10477	0.00190426	0.0397248	IDUA
ENSG00000145912	2768.88	-0.31189	0.100463	-3.10454	0.00190577	0.0397248	NHP2
ENSG00000164683	180.194	0.636825	0.205133	3.10444	0.00190637	0.0397248	HEY1
ENSG00000164902	1948.65	-0.246165	0.0793147	-3.10365	0.00191146	0.0397361	PHAX
ENSG00000259886	81.817	0.644024	0.207482	3.104	0.00190924	0.0397361	NA
ENSG00000165632	525.619	0.240635	0.0776345	3.09959	0.00193788	0.0402375	TAF3
ENSG00000182481	5280.04	-0.446739	0.144156	-3.09899	0.00194184	0.0402718	KPNA2
ENSG00000111229	6242.3	-0.279355	0.0902103	-3.09671	0.0019568	0.040486	ARPC3
ENSG00000134802	934.143	-0.612647	0.197835	-3.09676	0.00195648	0.040486	SLC43A3
ENSG00000178860	294.108	0.99342	0.320844	3.09627	0.00195971	0.0404984	MSC
ENSG00000112667	824.251	-0.38161	0.123267	-3.09581	0.00196279	0.0405076	DNPH1
ENSG00000178700	424.718	0.36749	0.118731	3.09515	0.00196711	0.0405076	DHFR2
ENSG00000179826	64.3986	-1.5932	0.514703	-3.09537	0.00196569	0.0405076	MRGPRX3
ENSG00000102174	160.351	-0.558685	0.180614	-3.09326	0.00197969	0.0407187	PHEX
ENSG00000141076	1710.53	-0.312761	0.10115	-3.09205	0.00198776	0.0407924	UTP4
ENSG00000168702	87.2574	1.16378	0.37638	3.09203	0.00198794	0.0407924	LRP1B
ENSG00000118482	5187.7	0.329573	0.106637	3.0906	0.00199755	0.0409416	PHF3
ENSG00000070018	2146.99	0.361056	0.116849	3.08994	0.00200196	0.0409839	LRP6
ENSG00000154027	115.654	1.10754	0.35862	3.08835	0.0020127	0.0411555	AK5
ENSG00000236603	59.6653	-0.385529	0.124871	-3.08742	0.00201902	0.0412365	RANP1
ENSG00000121577	77.1997	0.840057	0.272219	3.08596	0.00202894	0.0412945	POPDC2
ENSG00000172638	741.611	0.803234	0.26026	3.08627	0.00202682	0.0412945	EFEMP2
ENSG00000183718	365.347	0.407085	0.131908	3.08613	0.00202778	0.0412945	TRIM52
ENSG00000143434	265.283	0.726922	0.235614	3.08522	0.00203404	0.0413021	SEMA6C
ENSG00000212195	100.082	0.880119	0.285269	3.08523	0.00203397	0.0413021	U3
ENSG00000121440	653.132	0.926363	0.30031	3.08469	0.00203765	0.0413275	PDZRN3
ENSG00000197747	13305.4	-0.569466	0.184664	-3.08379	0.00204379	0.0414039	S100A10
ENSG00000086289	169.757	0.843288	0.273581	3.08241	0.00205334	0.0414456	EPDR1
ENSG00000118971	14089.7	-0.806561	0.261608	-3.08309	0.00204863	0.0414456	CCND2
ENSG00000126249	182.852	-0.386816	0.125519	-3.08173	0.002058	0.0414456	PDCD2L
ENSG00000135443	57.5381	2.02124	0.655942	3.08143	0.00206007	0.0414456	KRT85
ENSG00000180044	29.9821	1.05912	0.34362	3.08225	0.00205445	0.0414456	C3orf80
ENSG00000272501	45.1736	0.68555	0.222441	3.08194	0.00205654	0.0414456	XXbac-BPG299F13.17
ENSG00000112941	1879.21	0.389277	0.126375	3.08033	0.00206771	0.0414731	PAPD7
ENSG00000144681	95.4192	-0.922917	0.299638	-3.0801	0.00206929	0.0414731	STAC
ENSG00000160801	85.0089	1.06704	0.346455	3.07987	0.00207093	0.0414731	PTH1R
ENSG00000188690	1175.37	-0.318379	0.103355	-3.08046	0.00206683	0.0414731	UROS
ENSG00000182621	711.92	0.849385	0.27606	3.07681	0.00209229	0.0418531	PLCB1
ENSG00000079102	278.83	0.853449	0.27754	3.07504	0.00210471	0.0420533	RUNX1T1
ENSG00000100490	210.508	-0.383147	0.124663	-3.07347	0.00211587	0.0422281	CDKL1
ENSG00000149970	27.7471	1.03256	0.336141	3.0718	0.00212769	0.0424156	CNKSR2
ENSG00000115514	1733.71	-0.385846	0.125672	-3.07027	0.00213862	0.0425849	TXNDC9
ENSG00000197921	169.376	-1.04637	0.340868	-3.06973	0.00214253	0.0426141	HES5
ENSG00000241685	6512.75	-0.346855	0.113012	-3.06919	0.00214638	0.0426423	ARPC1A
ENSG00000138675	29.7775	-1.53352	0.499819	-3.06815	0.0021539	0.0427431	FGF5
ENSG00000148834	3140.04	-0.536763	0.175044	-3.06644	0.00216625	0.0429393	GSTO1
ENSG00000120322	43.8315	1.357	0.442801	3.06458	0.00217979	0.0431101	PCDHB8
ENSG00000241837	2290.69	-0.310942	0.101453	-3.06489	0.00217751	0.0431101	ATP5O
ENSG00000115268	17357	-0.380736	0.124254	-3.06418	0.00218268	0.0431185	RPS15
ENSG00000123243	957.25	0.99528	0.324849	3.06382	0.00218528	0.0431211	ITIH5
ENSG00000107960	1749.02	-0.441194	0.144052	-3.06274	0.00219324	0.0431807	OBFC1
ENSG00000128045	147.559	0.755958	0.246825	3.06274	0.00219324	0.0431807	RASL11B
ENSG00000157152	58.876	1.39149	0.454382	3.06238	0.00219584	0.0431832	SYN2
ENSG00000214389	67.367	-0.498217	0.162741	-3.06142	0.00220292	0.0432738	RPS3AP26
ENSG00000166136	741.49	-0.31479	0.102842	-3.06093	0.00220654	0.0432962	NDUFB8
ENSG00000100462	4002.94	-0.319301	0.10438	-3.05903	0.00222058	0.0435171	PRMT5
ENSG00000244300	53.5662	0.890744	0.291214	3.05873	0.00222277	0.0435171	GATA2-AS1
ENSG00000166441	27847.5	-0.341097	0.111562	-3.05746	0.00223221	0.0436042	RPL27A
ENSG00000169021	2800.14	-0.253117	0.0827826	-3.05761	0.00223113	0.0436042	UQCRFS1
ENSG00000176142	1329.31	0.317354	0.103817	3.05686	0.00223666	0.0436424	TMEM39A
ENSG00000053918	235.079	0.612303	0.200369	3.05588	0.00224404	0.0437375	KCNQ1
ENSG00000123096	386.423	0.7835	0.256454	3.05513	0.00224961	0.0437972	SSPN
ENSG00000154127	1875.03	-0.532311	0.174274	-3.05445	0.00225474	0.0437996	UBASH3B
ENSG00000204427	189.148	0.28962	0.0948122	3.05467	0.00225309	0.0437996	ABHD16A
ENSG00000172809	16181.5	-0.315722	0.103419	-3.05285	0.00226679	0.0439849	RPL38
ENSG00000170584	859.251	-0.258448	0.0846832	-3.05194	0.00227368	0.0440695	NUDCD2
ENSG00000189195	36.6251	0.696747	0.22835	3.05122	0.00227914	0.0441264	BTBD8
ENSG00000169783	72.8175	0.99204	0.325324	3.04939	0.00229307	0.044347	LINGO1
ENSG00000165699	2774.43	0.298712	0.0979799	3.0487	0.00229831	0.0443634	TSC1
ENSG00000250208	121.111	0.855638	0.280665	3.04861	0.00229899	0.0443634	FZD10-AS1
ENSG00000116761	121.238	-0.769241	0.252428	-3.04736	0.00230859	0.0444996	CTH
ENSG00000162433	2913.05	-0.584439	0.192038	-3.04336	0.00233956	0.0448191	AK4
ENSG00000172986	445.791	1.0669	0.350581	3.04323	0.00234055	0.0448191	GXYLT2
ENSG00000188070	729.217	0.454185	0.149195	3.04425	0.00233265	0.0448191	C11orf95
ENSG00000196152	513.013	0.308158	0.101254	3.04343	0.00233899	0.0448191	ZNF79
ENSG00000204128	33.4208	1.67603	0.550613	3.04393	0.00233508	0.0448191	C2orf72
ENSG00000235385	67.3847	-1.67051	0.548892	-3.04343	0.00233895	0.0448191	GS1-600G8.5
ENSG00000140575	31564.7	-0.263515	0.0866228	-3.04209	0.00234939	0.0449299	IQGAP1
ENSG00000154719	1012.33	-0.337676	0.111011	-3.04183	0.00235147	0.0449299	MRPL39
ENSG00000196981	316.593	0.431002	0.141761	3.04035	0.00236305	0.0451018	WDR5B
ENSG00000249430	58.052	1.06468	0.35028	3.0395	0.00236971	0.0451796	NA
ENSG00000211933	159.567	1.88096	0.618972	3.03885	0.00237481	0.0452274	IGHV6-1
ENSG00000152056	412.668	-0.582357	0.191806	-3.03618	0.00239596	0.0455806	AP1S3
ENSG00000211896	70937	2.10117	0.692252	3.03527	0.00240323	0.0456692	IGHG1
ENSG00000096654	706.21	0.307227	0.101265	3.03388	0.00241428	0.0458294	ZNF184
ENSG00000133424	1047.39	0.462561	0.152579	3.03161	0.00243253	0.0458463	LARGE1
ENSG00000145681	120.181	1.38052	0.455289	3.03219	0.0024279	0.0458463	HAPLN1
ENSG00000155876	2493.98	-0.392055	0.129256	-3.03318	0.00241993	0.0458463	RRAGA
ENSG00000156110	2822.92	-0.401835	0.132555	-3.03145	0.00243379	0.0458463	ADK
ENSG00000165617	206.712	1.0144	0.334661	3.03113	0.00243636	0.0458463	DACT1
ENSG00000171206	2194.43	0.430807	0.142141	3.03084	0.00243877	0.0458463	TRIM8
ENSG00000186056	78.2083	0.487881	0.160905	3.03211	0.00242852	0.0458463	MATN1-AS1
ENSG00000186998	162.892	0.972338	0.320712	3.03181	0.00243096	0.0458463	EMID1
ENSG00000187534	38.8459	1.37821	0.454523	3.03221	0.00242767	0.0458463	PRR13P5
ENSG00000198838	399.26	1.25229	0.41355	3.02814	0.00246061	0.0461575	RYR3
ENSG00000244486	291.387	0.93913	0.310116	3.02832	0.00245921	0.0461575	SCARF2
ENSG00000134057	2928.59	-0.69174	0.228606	-3.02591	0.00247886	0.0463507	CCNB1
ENSG00000137513	656.508	-0.277269	0.0916232	-3.02618	0.00247662	0.0463507	NARS2
ENSG00000168300	2981.94	0.352612	0.116517	3.02627	0.00247589	0.0463507	PCMTD1
ENSG00000048462	58.4363	1.68842	0.558555	3.02284	0.00250414	0.0466143	TNFRSF17
ENSG00000099624	1568.1	-0.422112	0.139598	-3.02377	0.00249648	0.0466143	ATP5D
ENSG00000113231	60.3175	0.70085	0.231871	3.02258	0.00250629	0.0466143	PDE8B
ENSG00000170515	6538.21	-0.293983	0.0972547	-3.02281	0.00250438	0.0466143	PA2G4
ENSG00000177570	451.429	1.04774	0.346569	3.02319	0.00250127	0.0466143	SAMD12
ENSG00000112303	161.125	1.09182	0.361782	3.0179	0.00254536	0.0472404	VNN2
ENSG00000211893	5594	1.73802	0.575869	3.01808	0.00254381	0.0472404	IGHG2
ENSG00000124772	218.558	0.765469	0.253897	3.01488	0.00257082	0.0476213	CPNE5
ENSG00000130770	2892.98	-0.292979	0.0971901	-3.01449	0.00257411	0.0476213	ATPIF1
ENSG00000143252	1770.53	-0.273905	0.0908722	-3.01418	0.00257678	0.0476213	SDHC
ENSG00000150773	48.2678	-0.485734	0.161129	-3.01456	0.00257351	0.0476213	PIH1D2
ENSG00000163191	24048.2	-0.432464	0.143542	-3.01281	0.00258844	0.0477864	S100A11
ENSG00000109381	2358.6	0.233744	0.0776294	3.01103	0.00260364	0.0480163	ELF2
ENSG00000171105	3288.57	0.34753	0.115441	3.01047	0.00260846	0.0480368	INSR
ENSG00000174886	754.764	-0.319455	0.106122	-3.01026	0.00261025	0.0480368	NDUFA11
ENSG00000147255	52.3475	1.4276	0.474322	3.00977	0.00261445	0.0480636	IGSF1
ENSG00000211660	1306.74	2.0731	0.689147	3.00821	0.00262794	0.0482608	IGLV2-23
ENSG00000118407	224.658	0.851136	0.28309	3.00659	0.00264196	0.0483153	FILIP1
ENSG00000164309	631.656	1.07034	0.35595	3.00698	0.00263857	0.0483153	CMYA5
ENSG00000169375	3306.41	0.243073	0.0808238	3.00744	0.00263458	0.0483153	SIN3A
ENSG00000225828	121.674	0.649424	0.215978	3.0069	0.00263929	0.0483153	FAM229A
ENSG00000165672	2871.26	-0.396509	0.13195	-3.005	0.0026558	0.0485176	PRDX3
ENSG00000100473	90.161	1.47282	0.490427	3.00313	0.00267216	0.0485628	COCH
ENSG00000133256	49.4514	1.00459	0.33451	3.00316	0.00267191	0.0485628	PDE6B
ENSG00000148688	915.857	-0.320995	0.106869	-3.00364	0.00266767	0.0485628	RPP30
ENSG00000212901	11.7463	2.84868	0.948208	3.00428	0.00266208	0.0485628	KRTAP3-1
ENSG00000268751	27.5095	1.50002	0.499446	3.00337	0.00267009	0.0485628	SCGB1B2P
ENSG00000051108	3983.2	0.39976	0.133173	3.00182	0.00268372	0.0486717	HERPUD1
ENSG00000166902	1090.78	-0.279909	0.0932374	-3.00211	0.00268119	0.0486717	MRPL16
ENSG00000140465	15.8752	2.07821	0.692579	3.00068	0.00269381	0.0487658	CYP1A1
ENSG00000175556	74.559	0.708481	0.236113	3.0006	0.00269449	0.0487658	LONRF3
ENSG00000170043	1333.11	-0.278687	0.092888	-3.00025	0.00269759	0.0487714	TRAPPC1
ENSG00000139193	284.227	1.2142	0.404908	2.99871	0.0027113	0.0489609	CD27
ENSG00000179604	3220.02	0.449918	0.150051	2.99844	0.00271367	0.0489609	CDC42EP4
ENSG00000078053	68.6149	0.886282	0.295746	2.99677	0.0027286	0.0491795	AMPH
ENSG00000119915	178.5	1.32382	0.441877	2.99591	0.00273624	0.0492663	ELOVL3
ENSG00000113805	69.0657	1.11837	0.373613	2.99339	0.00275896	0.0494683	CNTN3
ENSG00000134056	721.42	-0.286887	0.0958154	-2.99416	0.00275199	0.0494683	MRPS36
ENSG00000164796	55.8395	-1.85384	0.61936	-2.99315	0.00276117	0.0494683	CSMD3
ENSG00000187954	1644.85	0.319803	0.106838	2.99335	0.00275937	0.0494683	CYHR1
ENSG00000259070	49.7743	1.13604	0.379552	2.9931	0.0027616	0.0494683	LINC00639
ENSG00000211964	606.912	1.92512	0.643399	2.99212	0.00277049	0.0495768	IGHV3-48
ENSG00000115350	907.01	-0.351054	0.117342	-2.99172	0.00277408	0.0495902	POLE4
ENSG00000090266	2345.56	-0.305029	0.102046	-2.98914	0.0027976	0.0495949	NDUFB2
ENSG00000099341	7369.91	-0.278607	0.0931562	-2.99075	0.00278292	0.0495949	PSMD8
ENSG00000106346	915.38	0.253263	0.0846922	2.99039	0.00278617	0.0495949	USP42
ENSG00000125247	692.812	0.493652	0.165188	2.98842	0.00280423	0.0495949	TMTC4
ENSG00000132465	2643.33	1.60778	0.538084	2.98797	0.00280838	0.0495949	JCHAIN
ENSG00000142546	1777.44	-0.284301	0.0950808	-2.9901	0.00278886	0.0495949	NOSIP
ENSG00000159208	338.875	-0.881295	0.294943	-2.98802	0.00280789	0.0495949	CIART
ENSG00000163431	391.642	1.15281	0.385581	2.9898	0.00279156	0.0495949	LMOD1
ENSG00000172336	1290.4	-0.255061	0.0853355	-2.98892	0.00279969	0.0495949	POP7
ENSG00000178980	5129.5	-0.396504	0.132666	-2.98875	0.00280122	0.0495949	SEPW1
ENSG00000214711	110.46	-0.935713	0.313032	-2.9892	0.00279711	0.0495949	CAPN14
ENSG00000271721	76.4493	0.502466	0.16803	2.99033	0.00278673	0.0495949	NA
ENSG00000006210	892.974	1.05081	0.351804	2.98692	0.00281805	0.0496	CX3CL1
ENSG00000107140	875.062	0.400976	0.134295	2.98578	0.00282853	0.0496	TESK1
ENSG00000123201	42.2893	1.46707	0.491247	2.98642	0.00282261	0.0496	GUCY1B2
ENSG00000143603	269.633	0.676647	0.226556	2.98666	0.00282043	0.0496	KCNN3
ENSG00000163738	633.917	-0.532232	0.178187	-2.98693	0.00281791	0.0496	MTHFD2L
ENSG00000173809	59.4573	1.62578	0.544482	2.98591	0.00282733	0.0496	TDRD12
ENSG00000183837	42.8056	1.01835	0.341065	2.9858	0.00282834	0.0496	PNMA3
ENSG00000010932	264.01	1.20171	0.402684	2.98425	0.00284278	0.0498	FMO1
ENSG00000175879	300.078	0.56696	0.190096	2.9825	0.00285903	0.0500345	HOXD8
ENSG00000169857	749.343	-0.371122	0.124457	-2.98194	0.00286429	0.0500765	AVEN
ENSG00000129682	45.3848	0.935226	0.313785	2.98046	0.00287812	0.0502177	FGF13
ENSG00000184785	59.314	0.736738	0.247173	2.98066	0.00287627	0.0502177	SMIM10
ENSG00000047621	1273.43	-0.272831	0.0916235	-2.97774	0.00290385	0.0505657	C12orf4
ENSG00000051009	1169.84	0.225923	0.075867	2.97789	0.00290241	0.0505657	FAM160A2
ENSG00000105376	84.7403	0.944578	0.317329	2.97665	0.00291414	0.050644	ICAM5
ENSG00000160683	54.014	1.34067	0.450395	2.97665	0.00291413	0.050644	CXCR5
ENSG00000137267	5165.24	-0.792472	0.266307	-2.97578	0.00292241	0.0507286	TUBB2A
ENSG00000165669	1984.92	-0.306629	0.10305	-2.97553	0.00292481	0.0507286	FAM204A
ENSG00000127928	35.1662	2.43855	0.819816	2.9745	0.00293463	0.0508485	GNGT1
ENSG00000138798	60.1898	1.4151	0.475818	2.97404	0.00293907	0.050875	EGF
ENSG00000104081	841.381	0.59877	0.201425	2.97267	0.00295222	0.0510372	BMF
ENSG00000165916	6456.65	-0.241551	0.081263	-2.97246	0.00295428	0.0510372	PSMC3
ENSG00000105676	1472.15	-0.317522	0.106847	-2.97174	0.00296119	0.0510557	ARMC6
ENSG00000260054	552.29	0.344284	0.115847	2.97189	0.0029597	0.0510557	NA
ENSG00000169951	236.371	0.295147	0.0993381	2.97114	0.002967	0.0510684	ZNF764
ENSG00000245060	310.322	0.437193	0.147151	2.97106	0.00296777	0.0510684	LINC00847
ENSG00000016391	126.266	0.986546	0.332163	2.97006	0.00297737	0.0511833	CHDH
ENSG00000164932	1240.07	0.973189	0.327817	2.96869	0.00299068	0.0513615	CTHRC1
ENSG00000154122	3454.67	0.564587	0.190203	2.96834	0.00299417	0.051371	ANKH
ENSG00000038219	7299.37	0.250251	0.0843228	2.96778	0.00299958	0.051396	BOD1L1
ENSG00000122188	327.441	1.15904	0.390686	2.96668	0.00301033	0.051396	LAX1
ENSG00000127914	8040.26	0.337627	0.113805	2.96672	0.00300995	0.051396	AKAP9
ENSG00000142065	305.208	0.462194	0.155779	2.96699	0.00300731	0.051396	ZFP14
ENSG00000165264	926.762	-0.347372	0.117064	-2.96736	0.0030037	0.051396	NDUFB6
ENSG00000126749	1379.45	-0.300914	0.101468	-2.96559	0.00302099	0.0515278	EMG1
ENSG00000103269	43.809	0.778751	0.262639	2.9651	0.00302585	0.0515604	RHBDL1
ENSG00000160190	587.356	0.436108	0.147179	2.96311	0.00304551	0.0517865	SLC37A1
ENSG00000169105	361.31	0.52337	0.176662	2.96256	0.00305097	0.0517865	CHST14
ENSG00000169248	1820.1	-1.66956	0.563525	-2.96271	0.00304943	0.0517865	CXCL11
ENSG00000197976	1559.69	0.305302	0.103042	2.96289	0.00304767	0.0517865	AKAP17A
ENSG00000130988	19.9754	0.944518	0.318864	2.96213	0.00305518	0.0518076	RGN
ENSG00000181163	26379.2	-0.386092	0.130412	-2.96055	0.00307086	0.051984	NPM1
ENSG00000184348	675.425	-0.483794	0.163417	-2.96049	0.00307152	0.051984	NA
ENSG00000091656	625.84	1.00016	0.337979	2.95923	0.00308408	0.0521138	ZFHX4
ENSG00000161202	2898.71	0.298178	0.100766	2.95912	0.00308516	0.0521138	DVL3
ENSG00000242472	91.5449	1.75745	0.59403	2.95851	0.00309127	0.0521666	IGHJ5
ENSG00000100138	3960.1	-0.254216	0.0859714	-2.95699	0.00310663	0.0523753	SNU13
ENSG00000105472	270.625	0.695989	0.235455	2.95593	0.00311728	0.0524537	CLEC11A
ENSG00000273230	64.6535	0.521303	0.176346	2.95614	0.00311519	0.0524537	RP11-1246C19.1
ENSG00000198246	222.604	0.517366	0.175093	2.95481	0.00312859	0.0525934	SLC29A3
ENSG00000136068	47123.3	-0.37021	0.125336	-2.95373	0.0031396	0.052712	FLNB
ENSG00000136840	607.307	0.615626	0.208438	2.95352	0.00314168	0.052712	ST6GALNAC4
ENSG00000034239	60.4938	-0.976936	0.331065	-2.95089	0.00316862	0.0531131	EFCAB1
ENSG00000110844	1017.31	0.29767	0.100902	2.95009	0.00317682	0.0531995	PRPF40B
ENSG00000100399	62.9108	0.683076	0.231697	2.94814	0.00319692	0.0532109	CHADL
ENSG00000109906	219.721	-1.12374	0.381154	-2.94826	0.00319569	0.0532109	ZBTB16
ENSG00000136940	1076.35	0.238414	0.0808484	2.94891	0.003189	0.0532109	PDCL
ENSG00000170476	593.683	1.54019	0.522498	2.94774	0.00320103	0.0532109	MZB1
ENSG00000204950	23.7584	1.2952	0.439361	2.94793	0.00319913	0.0532109	LRRC10B
ENSG00000205189	621.435	0.761294	0.25827	2.94766	0.00320184	0.0532109	ZBTB10
ENSG00000213626	1178.77	0.675981	0.229316	2.94782	0.00320028	0.0532109	LBH
ENSG00000260482	556.489	-0.324583	0.110102	-2.94803	0.00319809	0.0532109	CTD-2196E14.9
ENSG00000145495	6340.99	0.404105	0.137107	2.94736	0.00320499	0.0532125	MARCH6
ENSG00000107372	6113.47	0.286173	0.0971288	2.94632	0.00321575	0.0533059	ZFAND5
ENSG00000139734	693.453	-0.621054	0.210809	-2.94606	0.00321854	0.0533059	DIAPH3
ENSG00000181722	1277.62	0.544299	0.184763	2.94594	0.00321976	0.0533059	ZBTB20
ENSG00000148357	132.264	1.18597	0.402692	2.94511	0.00322839	0.0533982	HMCN2
ENSG00000131187	539.939	-0.670656	0.227841	-2.94353	0.00324494	0.0535706	F12
ENSG00000197837	1931.81	-0.375699	0.127632	-2.94361	0.00324412	0.0535706	HIST4H4
ENSG00000235587	30.3569	-0.569345	0.193457	-2.943	0.00325047	0.0536113	GAPDHP65
ENSG00000121653	220.809	0.935562	0.318031	2.94174	0.00326377	0.0536292	MAPK8IP1
ENSG00000153551	377.26	-0.753866	0.25626	-2.9418	0.00326315	0.0536292	CMTM7
ENSG00000162461	78.8287	0.832007	0.282857	2.94144	0.00326689	0.0536292	SLC25A34
ENSG00000169604	6680.72	0.55224	0.187741	2.9415	0.00326622	0.0536292	ANTXR1
ENSG00000242485	2415.59	-0.216338	0.0735318	-2.9421	0.00325991	0.0536292	MRPL20
ENSG00000105792	147.534	0.687015	0.233732	2.93933	0.0032892	0.0539448	CFAP69
ENSG00000175161	15.0918	1.60774	0.547063	2.93886	0.00329419	0.0539759	CADM2
ENSG00000074370	1210.99	0.687297	0.233987	2.93732	0.00331059	0.0540421	ATP2A3
ENSG00000160213	24801.8	-0.824777	0.280759	-2.93767	0.00330691	0.0540421	CSTB
ENSG00000185627	4383.19	-0.260387	0.0886401	-2.93757	0.00330796	0.0540421	PSMD13
ENSG00000244116	124.728	2.07212	0.70539	2.93755	0.00330818	0.0540421	IGKV2-28
ENSG00000143627	76.0081	1.54998	0.527915	2.93604	0.00332427	0.0542147	PKLR
ENSG00000172071	1493.16	0.246033	0.0838223	2.93517	0.00333363	0.0543167	EIF2AK3
ENSG00000066735	364.69	0.967149	0.329571	2.93457	0.00334007	0.054371	KIF26A
ENSG00000154358	2442.7	0.794985	0.271101	2.93244	0.00336314	0.0546494	OBSCN
ENSG00000211949	2716.88	1.83047	0.62422	2.93241	0.00336342	0.0546494	IGHV3-23
ENSG00000138135	271.76	1.00241	0.342041	2.93067	0.00338227	0.0549046	CH25H
ENSG00000205710	194.968	0.54187	0.185037	2.92845	0.00340656	0.0552476	C17orf107
ENSG00000077782	1675.52	0.815581	0.278693	2.92645	0.00342856	0.055248	FGFR1
ENSG00000101191	5057.66	0.213965	0.0731194	2.92624	0.00343081	0.055248	DIDO1
ENSG00000136213	417.448	0.397346	0.13574	2.92726	0.00341967	0.055248	CHST12
ENSG00000162896	63.5194	1.5671	0.535359	2.9272	0.00342032	0.055248	PIGR
ENSG00000164587	29500.4	-0.400138	0.136746	-2.92615	0.00343187	0.055248	RPS14
ENSG00000173163	1060.81	-0.313437	0.10708	-2.92712	0.00342118	0.055248	COMMD1
ENSG00000174332	88.6969	0.868253	0.296709	2.92628	0.00343043	0.055248	GLIS1
ENSG00000233532	29.0718	-1.59268	0.544167	-2.92682	0.00342449	0.055248	LINC00460
ENSG00000171863	22618.9	-0.323	0.110419	-2.92521	0.00344219	0.0553123	RPS7
ENSG00000239779	191.341	0.336662	0.11509	2.92522	0.00344218	0.0553123	WBP1
ENSG00000153246	3037.94	0.736234	0.2519	2.92272	0.0034699	0.0557063	PLA2R1
ENSG00000176171	2504.96	-0.615526	0.210686	-2.92153	0.00348318	0.0558683	BNIP3
ENSG00000184588	1596.85	0.743723	0.254599	2.92116	0.00348732	0.0558835	PDE4B
ENSG00000165475	716.759	-0.502437	0.172061	-2.9201	0.00349919	0.0560224	CRYL1
ENSG00000201772	221.587	0.585148	0.200416	2.91966	0.00350409	0.0560494	SNORA5C
ENSG00000113209	41.4918	1.22038	0.418246	2.91786	0.00352445	0.0562208	PCDHB5
ENSG00000163617	305.343	0.371263	0.127237	2.91788	0.00352424	0.0562208	CCDC191
ENSG00000185304	59.7379	1.32699	0.45471	2.91832	0.00351927	0.0562208	RGPD2
ENSG00000172987	13.7625	1.45812	0.500282	2.91459	0.00356152	0.0567086	HPSE2
ENSG00000198807	147.43	-0.768885	0.263795	-2.91471	0.00356022	0.0567086	PAX9
ENSG00000239819	64.8322	2.2183	0.76132	2.91375	0.00357118	0.0567461	IGKV1D-8
ENSG00000258199	115.762	0.312428	0.107233	2.91354	0.00357361	0.0567461	RP11-977G19.5
ENSG00000272983	35.0371	0.76887	0.263862	2.91391	0.00356928	0.0567461	RP11-508N22.12
ENSG00000167371	19.3578	0.853184	0.292883	2.91306	0.00357911	0.0567819	PRRT2
ENSG00000111644	36.9513	0.643256	0.220856	2.91256	0.00358481	0.0568206	ACRBP
ENSG00000188060	99.9704	0.769502	0.264318	2.91128	0.00359954	0.0570025	RAB42
ENSG00000161914	132.674	0.373987	0.128509	2.9102	0.00361198	0.0571478	ZNF653
ENSG00000137259	1048.37	-0.555656	0.19099	-2.90935	0.00362183	0.0571787	NA
ENSG00000152078	80.7153	1.18763	0.408162	2.9097	0.00361778	0.0571787	TMEM56
ENSG00000204314	42.9953	0.524742	0.180374	2.90918	0.00362375	0.0571787	PRRT1
ENSG00000254560	111.185	1.50577	0.517668	2.90875	0.00362877	0.0572064	BBOX1-AS1
ENSG00000068976	40.1409	0.930341	0.319926	2.90799	0.00363759	0.0572936	PYGM
ENSG00000130255	19923.6	-0.376278	0.129432	-2.90714	0.00364752	0.0573983	RPL36
ENSG00000074527	753.71	0.751875	0.258722	2.90611	0.00365947	0.057483	NTN4
ENSG00000112964	311.866	0.762604	0.262399	2.90628	0.00365754	0.057483	GHR
ENSG00000008710	3820.94	0.487473	0.167831	2.90454	0.00367788	0.0577203	PKD1
ENSG00000101134	30.3409	0.957983	0.329914	2.90373	0.00368743	0.0578082	DOK5
ENSG00000253276	680.481	0.599624	0.206517	2.90351	0.0036901	0.0578082	CCDC71L
ENSG00000137100	1784.43	-0.3371	0.116133	-2.9027	0.00369963	0.0579056	DCTN3
ENSG00000138617	444.909	0.31855	0.109766	2.90208	0.00370695	0.0579684	PARP16
ENSG00000157216	1623.61	0.310915	0.107157	2.90151	0.00371374	0.0580226	SSBP3
ENSG00000076716	339.402	1.06222	0.366156	2.901	0.00371978	0.0580284	GPC4
ENSG00000110811	433.492	0.891695	0.307429	2.90049	0.00372577	0.0580284	P3H3
ENSG00000178947	96.2168	0.968754	0.334012	2.90036	0.00372739	0.0580284	SMIM10L2A
ENSG00000188783	367	1.24024	0.427603	2.90045	0.00372633	0.0580284	PRELP
ENSG00000128463	3141.12	-0.244725	0.0844142	-2.8991	0.00374241	0.0582104	EMC4
ENSG00000072195	456.897	0.821718	0.283559	2.89787	0.00375702	0.0583858	SPEG
ENSG00000106591	1555.22	-0.303177	0.104652	-2.897	0.00376753	0.0584972	MRPL32
ENSG00000141012	1030.75	0.304191	0.105037	2.89605	0.00377895	0.0585184	GALNS
ENSG00000166813	263.856	0.672737	0.232286	2.89615	0.00377769	0.0585184	KIF7
ENSG00000178229	710.853	0.318566	0.109993	2.89623	0.00377675	0.0585184	ZNF543
ENSG00000116127	2915.34	0.286897	0.0991229	2.89436	0.00379937	0.0585237	ALMS1
ENSG00000133624	458.037	0.396022	0.136808	2.89473	0.00379486	0.0585237	ZNF767P
ENSG00000140943	5359	0.247406	0.0854494	2.89535	0.00378735	0.0585237	MBTPS1
ENSG00000145781	574.555	-0.281868	0.097381	-2.89448	0.00379782	0.0585237	COMMD10
ENSG00000173531	128.314	0.453992	0.156814	2.8951	0.00379032	0.0585237	MST1
ENSG00000174579	1917.53	0.255662	0.088331	2.89437	0.00379923	0.0585237	MSL2
ENSG00000166821	320.577	0.572717	0.197933	2.89348	0.00380993	0.0586347	PEX11A
ENSG00000124334	57.5215	0.850223	0.294003	2.89189	0.00382935	0.058878	IL9R
ENSG00000171502	162.271	0.846661	0.292797	2.89163	0.00383248	0.058878	COL24A1
ENSG00000189046	534.998	-0.300466	0.103945	-2.89062	0.00384486	0.0590164	ALKBH2
ENSG00000034510	49704.1	-0.489459	0.169372	-2.88985	0.00385429	0.0590994	TMSB10
ENSG00000228474	3335.62	-0.281829	0.0975314	-2.88962	0.00385703	0.0590994	OST4
ENSG00000260032	19051.1	0.304426	0.105363	2.88931	0.00386091	0.0591071	NORAD
ENSG00000270362	99.8643	0.48617	0.168337	2.88808	0.00387605	0.0592869	HMGN3-AS1
ENSG00000157764	2687.98	0.279609	0.0968272	2.88771	0.00388061	0.0593048	BRAF
ENSG00000140538	37.2008	1.17718	0.407726	2.88719	0.00388695	0.0593499	NTRK3
ENSG00000142748	50.2783	-0.770841	0.267036	-2.88666	0.0038936	0.0593995	FCN3
ENSG00000129559	2454.5	-0.283774	0.0983179	-2.88629	0.00389812	0.0594166	NEDD8
ENSG00000029639	378.22	-0.334316	0.115856	-2.88561	0.00390651	0.0594409	TFB1M
ENSG00000164808	1993.37	0.263645	0.09136	2.88578	0.00390449	0.0594409	SPIDR
ENSG00000213619	1657.08	-0.232084	0.0804571	-2.88457	0.00391949	0.0595865	NDUFS3
ENSG00000152582	94.2883	0.759649	0.263435	2.88363	0.00393121	0.059616	SPEF2
ENSG00000179988	139.085	-0.42818	0.148467	-2.88402	0.00392639	0.059616	PSTK
ENSG00000218426	204.211	-0.366922	0.127245	-2.88359	0.00393166	0.059616	RP11-475C16.1
ENSG00000184156	88.9925	0.649637	0.22534	2.88291	0.00394018	0.0596934	KCNQ3
ENSG00000176340	4419.85	-0.250785	0.0870714	-2.88022	0.00397395	0.0601008	COX8A
ENSG00000182463	1308.8	0.630382	0.218858	2.88032	0.00397272	0.0601008	TSHZ2
ENSG00000178982	5925.77	-0.285137	0.0990076	-2.87995	0.00397741	0.0601012	EIF3K
ENSG00000160999	90.2284	0.536862	0.18651	2.87846	0.00399617	0.0602804	SH2B2
ENSG00000187778	2297.1	-0.228792	0.0794764	-2.87874	0.00399272	0.0602804	MCRS1
ENSG00000120509	1304.5	-0.286019	0.0994265	-2.87668	0.00401878	0.0605692	PDZD11
ENSG00000011454	4455.83	0.261219	0.0908299	2.87591	0.00402865	0.0606202	RABGAP1
ENSG00000105270	140.217	0.759052	0.263988	2.87533	0.00403603	0.0606202	CLIP3
ENSG00000164684	1491.12	0.755182	0.262636	2.87539	0.00403524	0.0606202	ZNF704
ENSG00000244968	29.7733	0.916942	0.318875	2.87555	0.00403321	0.0606202	LIFR-AS1
ENSG00000196666	12.9478	1.65452	0.575506	2.8749	0.00404156	0.0606511	FAM180B
ENSG00000111052	88.1379	0.674646	0.234703	2.87446	0.00404717	0.0606833	LIN7A
ENSG00000091536	23.1378	0.854156	0.297249	2.87353	0.00405909	0.0607068	MYO15A
ENSG00000120129	8667.13	0.808507	0.281364	2.87353	0.00405916	0.0607068	DUSP1
ENSG00000229320	179.751	0.415493	0.144583	2.87372	0.00405666	0.0607068	KRT8P12
ENSG00000224189	140.444	0.795009	0.276729	2.87288	0.00406747	0.0607792	HAGLR
ENSG00000168280	104.803	0.857957	0.298674	2.87255	0.00407171	0.0607905	KIF5C
ENSG00000024862	480.309	0.263999	0.0919203	2.87204	0.00407828	0.0608367	CCDC28A
ENSG00000106031	27.8608	1.41451	0.492658	2.87119	0.00408933	0.0608891	HOXA13
ENSG00000108830	64.7471	0.945586	0.329345	2.87111	0.00409034	0.0608891	RND2
ENSG00000173230	13565.5	0.286379	0.0997503	2.87096	0.00409224	0.0608891	GOLGB1
ENSG00000042753	4478.36	-0.383828	0.133716	-2.87047	0.00409858	0.060893	AP2S1
ENSG00000109118	1339.28	0.234907	0.0818467	2.87008	0.0041037	0.060893	PHF12
ENSG00000125846	1056.22	0.251246	0.0875331	2.8703	0.00410081	0.060893	ZNF133
ENSG00000254999	4366.22	-0.339629	0.118343	-2.86987	0.00410644	0.060893	BRK1
ENSG00000105341	1349.21	-0.23284	0.0811466	-2.86937	0.00411293	0.0608939	ATP5SL
ENSG00000165121	87.8012	0.661419	0.230552	2.86885	0.00411965	0.0608939	RP11-213G2.3
ENSG00000185274	51.3619	0.944127	0.329098	2.86883	0.00411988	0.0608939	WBSCR17
ENSG00000248593	70.9778	0.4119	0.14358	2.86879	0.00412043	0.0608939	DSTNP2
ENSG00000125743	4440.79	-0.325183	0.113381	-2.86807	0.00412984	0.0609814	SNRPD2
ENSG00000153406	1710.59	-0.300038	0.104651	-2.86703	0.00414347	0.0610795	NMRAL1
ENSG00000164463	1499.33	0.42213	0.147227	2.86721	0.00414108	0.0610795	CREBRF
ENSG00000148200	270.328	0.370958	0.129413	2.86646	0.00415095	0.0611382	NR6A1
ENSG00000071082	21168	-0.369712	0.128996	-2.86607	0.00415607	0.0611621	RPL31
ENSG00000123095	447.597	0.792315	0.276596	2.86452	0.00417638	0.0614093	BHLHE41
ENSG00000225177	79.6718	-0.420643	0.146933	-2.86282	0.00419888	0.0616883	RP11-390P2.4
ENSG00000180817	6107.06	-0.362748	0.126725	-2.86248	0.00420346	0.0617037	PPA1
ENSG00000171823	318.929	0.419693	0.146709	2.86071	0.00422691	0.0619958	FBXL14
ENSG00000124610	812.956	-0.752031	0.262931	-2.86018	0.00423396	0.0620056	HIST1H1A
ENSG00000215021	7128.58	-0.255549	0.0893489	-2.86013	0.00423467	0.0620056	PHB2
ENSG00000125166	5238.5	-0.32831	0.114828	-2.85915	0.0042478	0.0621458	GOT2
ENSG00000183793	26.7641	1.08878	0.380864	2.85871	0.00425367	0.0621796	NPIPA5
ENSG00000185730	284.265	0.433825	0.151852	2.85689	0.00427811	0.0624846	ZNF696
ENSG00000169758	41.7052	0.820968	0.287424	2.85629	0.00428623	0.0625511	TMEM266
ENSG00000198205	245.941	0.39146	0.137083	2.85565	0.00429493	0.0626258	ZXDA
ENSG00000154654	83.0085	0.928075	0.325196	2.85389	0.00431872	0.0629201	NCAM2
ENSG00000104626	1225.18	-0.4236	0.148492	-2.85269	0.00433514	0.0630543	ERI1
ENSG00000203896	45.7655	0.49856	0.174756	2.85289	0.00433233	0.0630543	LIME1
ENSG00000127081	795.486	0.351832	0.123349	2.85233	0.00433995	0.0630718	ZNF484
ENSG00000083845	23008.3	-0.387793	0.136	-2.85142	0.00435246	0.063201	RPS5
ENSG00000173156	3812.48	-0.615507	0.215926	-2.85054	0.00436449	0.0633231	RHOD
ENSG00000184058	341.773	0.875673	0.307241	2.85011	0.00437036	0.0633557	TBX1
ENSG00000143436	1702.32	-0.270751	0.0950203	-2.8494	0.00438017	0.0634454	MRPL9
ENSG00000198467	3481.97	1.10642	0.388348	2.84904	0.00438515	0.0634649	TPM2
ENSG00000070019	97.0163	-1.78777	0.628211	-2.8458	0.00442996	0.063945	GUCY2C
ENSG00000076555	715.44	0.759621	0.266903	2.84606	0.00442637	0.063945	ACACB
ENSG00000100234	8846.87	0.961741	0.337952	2.84579	0.00443014	0.063945	TIMP3
ENSG00000145879	1567.73	-1.64202	0.577073	-2.84543	0.00443515	0.063945	SPINK7
ENSG00000230267	39.8001	1.24362	0.437082	2.84529	0.00443709	0.063945	HERC2P4
ENSG00000258839	85.1281	0.444686	0.156301	2.84506	0.00444027	0.063945	MC1R
ENSG00000002919	1166.78	-0.245598	0.086338	-2.84461	0.00444651	0.0639571	SNX11
ENSG00000115486	1803.54	0.240948	0.0847074	2.84448	0.00444842	0.0639571	GGCX
ENSG00000109674	335.626	-0.641948	0.22572	-2.844	0.00445514	0.0639928	NEIL3
ENSG00000150656	9.59166	1.32462	0.465826	2.84361	0.00446062	0.0639928	CNDP1
ENSG00000164576	1627.81	0.325026	0.114319	2.84315	0.00446703	0.0639928	SAP30L
ENSG00000188229	20488.3	-0.360253	0.126716	-2.84299	0.00446921	0.0639928	TUBB4B
ENSG00000188599	102.567	0.424334	0.149231	2.84348	0.00446244	0.0639928	NPIPP1
ENSG00000095485	1385.89	-0.291448	0.102527	-2.84264	0.0044741	0.0640104	CWF19L1
ENSG00000133983	882.202	-0.23979	0.0843751	-2.84195	0.0044838	0.0640681	COX16
ENSG00000139292	166.051	1.39873	0.492191	2.84184	0.00448546	0.0640681	LGR5
ENSG00000042088	1219.09	-0.248063	0.0873721	-2.83915	0.00452337	0.0644515	TDP1
ENSG00000117594	180.876	1.28862	0.453843	2.83934	0.00452069	0.0644515	HSD11B1
ENSG00000156284	57.4043	1.67979	0.591651	2.83916	0.0045233	0.0644515	CLDN8
ENSG00000067445	141.659	0.778193	0.274187	2.83818	0.00453713	0.0645528	TRO
ENSG00000205544	298.979	-0.440224	0.15511	-2.83813	0.00453786	0.0645528	TMEM256
ENSG00000132432	1433.97	-0.501438	0.176706	-2.8377	0.00454399	0.0645874	SEC61G
ENSG00000107242	53.5695	0.823662	0.290327	2.83702	0.00455373	0.0646734	PIP5K1B
ENSG00000167985	371.166	-0.197106	0.0694988	-2.8361	0.00456676	0.0647007	SDHAF2
ENSG00000182591	19.716	2.25539	0.795134	2.8365	0.00456115	0.0647007	KRTAP11-1
ENSG00000223891	102.768	0.63404	0.22355	2.83624	0.00456483	0.0647007	OSER1-AS1
ENSG00000181315	294.969	0.321521	0.113398	2.83533	0.00457782	0.0647602	ZNF322
ENSG00000211655	36.9148	1.90314	0.671233	2.83529	0.00457837	0.0647602	IGLV1-36
ENSG00000107949	2090.63	-0.338075	0.11925	-2.83502	0.00458226	0.0647628	BCCIP
ENSG00000197991	40.0672	1.522	0.537029	2.83411	0.00459541	0.0648962	RP11-310K10.1
ENSG00000067191	214.371	0.821859	0.290033	2.83367	0.00460165	0.064932	CACNB1
ENSG00000130522	2637.19	0.441663	0.155995	2.83127	0.00463634	0.0653686	JUND
ENSG00000244731	48.7707	0.920821	0.325291	2.83076	0.00464369	0.0654195	C4A
ENSG00000054116	3254.39	-0.227481	0.0804699	-2.82691	0.00469995	0.066142	TRAPPC3
ENSG00000241528	40.7318	0.542221	0.191819	2.82673	0.00470254	0.066142	NA
ENSG00000184675	906.132	0.356346	0.126097	2.82597	0.00471374	0.0662463	AMER1
ENSG00000164742	320.486	0.915102	0.3239	2.82526	0.00472426	0.0663407	ADCY1
ENSG00000136717	1193.59	0.667306	0.236263	2.82443	0.00473652	0.0664595	BIN1
ENSG00000120162	1803.54	-0.471057	0.166842	-2.82337	0.00475223	0.0665198	MOB3B
ENSG00000167770	3570.02	-0.290549	0.102903	-2.82353	0.00474983	0.0665198	OTUB1
ENSG00000198794	235.543	0.771353	0.273177	2.82364	0.00474818	0.0665198	SCAMP5
ENSG00000171604	1318.01	0.402077	0.142453	2.82253	0.00476468	0.0666407	CXXC5
ENSG00000121769	181.346	1.20963	0.428666	2.82186	0.00477462	0.0667263	FABP3
ENSG00000225889	53.0119	0.805703	0.28557	2.82138	0.00478171	0.0667721	AC074289.1
ENSG00000111199	325.337	0.586081	0.207836	2.81992	0.0048036	0.0668405	TRPV4
ENSG00000112299	208.613	0.982449	0.348376	2.82008	0.00480117	0.0668405	VNN1
ENSG00000116574	909.754	0.769095	0.272671	2.8206	0.00479336	0.0668405	RHOU
ENSG00000116852	627.429	0.664915	0.235804	2.81978	0.00480573	0.0668405	KIF21B
ENSG00000240869	436.004	-0.646166	0.229143	-2.81992	0.00480359	0.0668405	RN7SL128P
ENSG00000117395	3876.17	-0.27666	0.0981258	-2.81944	0.00481073	0.0668569	EBNA1BP2
ENSG00000137218	105.653	0.391158	0.138763	2.81889	0.00481903	0.0669191	FRS3
ENSG00000180992	1712.4	-0.261722	0.0928553	-2.8186	0.00482342	0.0669269	MRPL14
ENSG00000105426	3935.42	0.509482	0.180896	2.81644	0.00485594	0.0673247	PTPRS
ENSG00000109323	1116.17	0.455861	0.161917	2.8154	0.00487161	0.0674884	MANBA
ENSG00000115896	260.591	0.617497	0.219368	2.81489	0.00487942	0.0674896	PLCL1
ENSG00000138180	1418.67	-0.71509	0.254024	-2.81505	0.00487699	0.0674896	CEP55
ENSG00000158966	1429.18	0.621099	0.220854	2.81226	0.00491953	0.0679906	CACHD1
ENSG00000162972	515.331	-0.23715	0.0843507	-2.81148	0.00493145	0.0681016	C2orf47
ENSG00000172137	1024.54	-0.996408	0.354548	-2.81036	0.0049486	0.0682306	CALB2
ENSG00000185238	1423.78	-0.331466	0.117938	-2.81051	0.00494633	0.0682306	PRMT3
ENSG00000124440	48.8702	-1.4607	0.519863	-2.80978	0.0049576	0.0683008	HIF3A
ENSG00000114770	2526.13	0.43802	0.15595	2.80871	0.00497402	0.0684731	ABCC5
ENSG00000057294	1148.37	-0.849781	0.302705	-2.80729	0.00499602	0.0687181	PKP2
ENSG00000144034	584.425	-0.307985	0.109718	-2.80705	0.00499968	0.0687181	TPRKB
ENSG00000160991	1026.06	0.565051	0.201377	2.80593	0.00501717	0.0689043	ORAI2
ENSG00000188279	85.1018	-0.738337	0.263189	-2.80535	0.00502619	0.068974	NA
ENSG00000123600	2528.99	-0.350967	0.125143	-2.80454	0.00503887	0.0690937	METTL8
ENSG00000111879	77.9992	1.04179	0.371513	2.80419	0.00504434	0.0691146	FAM184A
ENSG00000036448	120.492	1.17689	0.420018	2.802	0.00507866	0.0692052	MYOM2
ENSG00000106538	597.21	0.941263	0.335778	2.80323	0.00505939	0.0692052	RARRES2
ENSG00000169116	1001.72	0.73835	0.263499	2.80209	0.00507723	0.0692052	PARM1
ENSG00000198558	803	-0.552324	0.197105	-2.80218	0.00507593	0.0692052	NA
ENSG00000204396	94.0944	0.629881	0.224741	2.80269	0.0050678	0.0692052	VWA7
ENSG00000237172	861.024	0.507103	0.180946	2.80252	0.0050705	0.0692052	B3GNT9
ENSG00000254221	89.6986	1.0967	0.391293	2.80277	0.00506659	0.0692052	PCDHGB1
ENSG00000122477	42.0152	1.00004	0.356949	2.80163	0.00508445	0.06923	LRRC39
ENSG00000167861	202.053	0.782126	0.279228	2.80103	0.00509405	0.0693068	HID1
ENSG00000130540	76.7247	1.44986	0.517926	2.79935	0.00512048	0.0695582	SULT4A1
ENSG00000198783	612.964	0.172998	0.0617949	2.79956	0.00511724	0.0695582	ZNF830
ENSG00000151079	21.1801	1.18934	0.425118	2.79767	0.00514728	0.0698507	KCNA6
ENSG00000211671	886.344	1.92465	0.687989	2.7975	0.00515001	0.0698507	NA
ENSG00000021300	38.2467	0.99795	0.356982	2.79552	0.00518162	0.070008	PLEKHB1
ENSG00000140807	328.974	0.647572	0.231636	2.79565	0.00517958	0.070008	NKD1
ENSG00000173113	3461.84	-0.258963	0.0926346	-2.79554	0.00518137	0.070008	TRMT112
ENSG00000225698	92.5127	1.98909	0.711409	2.796	0.00517401	0.070008	IGHV3-72
ENSG00000241468	2186.25	-0.289363	0.103501	-2.79575	0.00517789	0.070008	ATP5J2
ENSG00000166938	1124.96	0.357176	0.127781	2.79523	0.00518632	0.0700173	DIS3L
ENSG00000254837	209.469	0.496902	0.177784	2.79498	0.00519035	0.0700177	AP001372.2
ENSG00000141622	136.204	0.939974	0.336623	2.79236	0.00523245	0.0705311	RNF165
ENSG00000055950	1627.85	-0.307179	0.110035	-2.79164	0.00524416	0.0706345	MRPL43
ENSG00000140265	1661.16	0.219399	0.0786084	2.79104	0.00525386	0.0706849	ZSCAN29
ENSG00000143995	670.401	0.412439	0.147779	2.79091	0.00525599	0.0706849	MEIS1
ENSG00000182218	160.264	0.601611	0.215585	2.79059	0.00526113	0.0706998	HHIPL1
ENSG00000120885	1583.13	0.952772	0.3415	2.78996	0.00527148	0.0707301	CLU
ENSG00000164258	1658.63	-0.299615	0.107384	-2.79013	0.00526872	0.0707301	NDUFS4
ENSG00000186496	87.8527	0.564782	0.202549	2.78838	0.00529723	0.0710211	ZNF396
ENSG00000244575	530.312	2.01367	0.722255	2.78804	0.00530288	0.0710424	IGKV1-27
ENSG00000110042	897.633	0.680175	0.244019	2.78739	0.00531348	0.0711298	DTX4
ENSG00000196502	122.723	0.70727	0.253983	2.78471	0.00535759	0.0716654	SULT1A1
ENSG00000057608	13516.8	-0.19525	0.0701533	-2.78319	0.00538266	0.0717463	GDI2
ENSG00000111639	3320.91	-0.256764	0.0922685	-2.78278	0.00538945	0.0717463	MRPL51
ENSG00000174233	972.916	0.510654	0.183504	2.7828	0.00538924	0.0717463	ADCY6
ENSG00000204789	192.534	0.726548	0.261089	2.78277	0.00538976	0.0717463	ZNF204P
ENSG00000205542	35562.1	-0.500309	0.179759	-2.78323	0.00538213	0.0717463	TMSB4X
ENSG00000251442	323.113	-0.597934	0.214882	-2.78261	0.00539236	0.0717463	LINC01094
ENSG00000260432	15.849	1.19274	0.4286	2.78286	0.00538815	0.0717463	NA
ENSG00000067560	19105.7	-0.268802	0.0966524	-2.78112	0.00541713	0.0719435	RHOA
ENSG00000113068	1867.7	-0.191847	0.0689853	-2.78098	0.00541953	0.0719435	PFDN1
ENSG00000134375	2015.97	-0.25171	0.0905112	-2.78099	0.00541937	0.0719435	TIMM17A
ENSG00000081189	1251.27	0.674192	0.242641	2.77856	0.00546007	0.0723577	MEF2C
ENSG00000111696	601.243	-0.464357	0.167133	-2.77838	0.00546315	0.0723577	NT5DC3
ENSG00000124541	2576.77	-0.226969	0.0816889	-2.77846	0.00546172	0.0723577	RRP36
ENSG00000180035	345.64	0.399019	0.143666	2.7774	0.00547952	0.0724648	ZNF48
ENSG00000229833	410.116	-0.274822	0.0989473	-2.77745	0.00547866	0.0724648	PET100
ENSG00000142684	802.761	-0.302494	0.108963	-2.77612	0.00550119	0.0726963	ZNF593
ENSG00000160808	22.6543	1.06457	0.38353	2.77571	0.00550805	0.072732	MYL3
ENSG00000131467	4849.2	-0.294332	0.106135	-2.77319	0.00555101	0.0728591	PSME3
ENSG00000143643	957.858	0.263698	0.0950756	2.77356	0.0055447	0.0728591	TTC13
ENSG00000144649	100.918	0.930408	0.335358	2.77437	0.00553083	0.0728591	FAM198A
ENSG00000158042	2003.71	-0.284058	0.102414	-2.77362	0.00554359	0.0728591	MRPL17
ENSG00000171448	300.263	0.365394	0.131741	2.77359	0.00554411	0.0728591	ZBTB26
ENSG00000177370	891.496	-0.244824	0.0882377	-2.7746	0.00552697	0.0728591	TIMM22
ENSG00000213614	2000.89	0.447644	0.161382	2.77382	0.00554027	0.0728591	HEXA
ENSG00000253320	77.4622	0.513415	0.185133	2.77322	0.00555045	0.0728591	AZIN1-AS1
ENSG00000166197	6581.24	-0.392891	0.141706	-2.77258	0.00556139	0.0728859	NOLC1
ENSG00000227008	31.7938	-0.55737	0.201024	-2.77266	0.00556002	0.0728859	RP3-417G15.1
ENSG00000075420	6944.4	0.388582	0.140211	2.7714	0.00558152	0.0729614	FNDC3B
ENSG00000078237	872.706	-0.475105	0.17154	-2.76964	0.00561179	0.0729614	TIGAR
ENSG00000088812	5283.47	0.250839	0.0905439	2.77035	0.00559954	0.0729614	ATRN
ENSG00000103415	4994.06	-0.480831	0.173588	-2.76996	0.00560633	0.0729614	HMOX2
ENSG00000108278	919.467	-0.21944	0.0792325	-2.76957	0.00561306	0.0729614	NA
ENSG00000118096	836.241	-0.294157	0.10613	-2.77167	0.0055769	0.0729614	IFT46
ENSG00000129636	2382.38	0.27538	0.0994256	2.76971	0.00561064	0.0729614	ITFG1
ENSG00000139572	99.967	0.867303	0.313058	2.77042	0.00559835	0.0729614	GPR84
ENSG00000162636	1468.09	0.464476	0.16765	2.77051	0.00559689	0.0729614	FAM102B
ENSG00000172731	1156.65	-0.845139	0.304942	-2.77148	0.00558026	0.0729614	LRRC20
ENSG00000177606	6932.45	0.569333	0.205475	2.77081	0.00559162	0.0729614	JUN
ENSG00000170382	31.4209	1.22976	0.444159	2.76875	0.00562724	0.0729638	LRRN2
ENSG00000181929	2549.59	-0.181859	0.0656863	-2.76859	0.00562994	0.0729638	PRKAG1
ENSG00000198315	1140.59	0.338053	0.12209	2.76888	0.00562494	0.0729638	ZKSCAN8
ENSG00000247735	35.1338	0.515617	0.186218	2.7689	0.00562467	0.0729638	CTD-2574D22.2
ENSG00000172757	30838.6	-0.263501	0.0951851	-2.7683	0.00563498	0.0729751	CFL1
ENSG00000108953	14973.8	-0.246647	0.0891209	-2.76755	0.00564788	0.073088	YWHAE
ENSG00000004139	313.899	0.574545	0.207646	2.76695	0.00565841	0.0731701	SARM1
ENSG00000100744	1496.89	-0.359729	0.130026	-2.7666	0.00566446	0.0731942	GSKIP
ENSG00000213741	10033.6	-0.351606	0.127127	-2.76579	0.00567856	0.0733222	RPS29
ENSG00000008128	74.79	0.399014	0.144349	2.76424	0.00570556	0.0734538	CDK11A
ENSG00000133110	12712.7	0.969417	0.350655	2.76459	0.00569944	0.0734538	POSTN
ENSG00000138107	7580.38	-0.279363	0.101051	-2.76458	0.00569955	0.0734538	ACTR1A
ENSG00000164032	4910.77	-0.391853	0.14175	-2.76439	0.00570288	0.0734538	H2AFZ
ENSG00000095370	528.565	0.415003	0.150213	2.76277	0.00573136	0.0735693	SH2D3C
ENSG00000172171	411.391	-0.272726	0.0986987	-2.76322	0.00572346	0.0735693	TEFM
ENSG00000188026	566.39	0.311704	0.112822	2.7628	0.00573071	0.0735693	RILPL1
ENSG00000263934	2827	-0.58279	0.210895	-2.76342	0.00571992	0.0735693	SNORD3A
ENSG00000184012	113.125	1.3447	0.487002	2.76118	0.00575921	0.0738184	TMPRSS2
ENSG00000197540	51.8758	1.05373	0.38159	2.76142	0.0057551	0.0738184	GZMM
ENSG00000110660	1709.8	-0.347584	0.125906	-2.76066	0.00576842	0.0738823	SLC35F2
ENSG00000068489	899.286	-0.605822	0.2195	-2.76001	0.00577989	0.0739209	PRR11
ENSG00000169439	1453.72	0.849573	0.307805	2.7601	0.00577833	0.0739209	SDC2
ENSG00000115750	1062.63	-0.343988	0.124679	-2.75898	0.00579818	0.0740592	TAF1B
ENSG00000125845	1105.19	0.77306	0.280276	2.75821	0.00581188	0.0740592	BMP2
ENSG00000136986	3255.89	0.28653	0.103857	2.75889	0.00579984	0.0740592	DERL1
ENSG00000188643	23104.8	-0.448105	0.162437	-2.75863	0.00580433	0.0740592	S100A16
ENSG00000212722	7.85054	2.71887	0.985711	2.75828	0.00581058	0.0740592	KRTAP4-9
ENSG00000140993	186.835	0.659868	0.2393	2.7575	0.00582458	0.0741669	TIGD7
ENSG00000100027	149.616	0.78349	0.284257	2.75628	0.00584638	0.0742282	YPEL1
ENSG00000103449	57.3849	1.0404	0.377407	2.75671	0.00583852	0.0742282	SALL1
ENSG00000169607	837.681	-0.626125	0.227159	-2.75633	0.00584546	0.0742282	CKAP2L
ENSG00000197061	3780.55	-0.442696	0.160589	-2.7567	0.00583876	0.0742282	HIST1H4C
ENSG00000105668	114.74	-1.59352	0.578315	-2.75546	0.00586097	0.0743595	UPK1A
ENSG00000118518	1214.14	0.242388	0.0880179	2.75385	0.00588981	0.074617	RNF146
ENSG00000221818	81.4487	1.08922	0.395499	2.75403	0.00588672	0.074617	EBF2
ENSG00000143933	12702.7	-0.31784	0.11543	-2.75352	0.00589583	0.0746392	CALM2
ENSG00000109756	2568.68	0.240448	0.0874201	2.75048	0.00595074	0.0750654	RAPGEF2
ENSG00000113558	6508.71	-0.232255	0.0844563	-2.75	0.00595955	0.0750654	SKP1
ENSG00000161547	6433.35	-0.188405	0.0684971	-2.75055	0.00594956	0.0750654	SRSF2
ENSG00000163817	52.4069	-1.30199	0.473381	-2.7504	0.00595225	0.0750654	SLC6A20
ENSG00000178764	1177.58	0.290616	0.105635	2.75113	0.00593899	0.0750654	ZHX2
ENSG00000180535	38.7516	1.38919	0.505144	2.75008	0.00595804	0.0750654	BHLHA15
ENSG00000180573	6899.29	-0.310494	0.112902	-2.75012	0.00595743	0.0750654	HIST1H2AC
ENSG00000138303	994.723	-0.229642	0.083517	-2.74964	0.005966	0.0750926	ASCC1
ENSG00000111859	1626.75	0.578357	0.21041	2.74872	0.00598293	0.0752515	NEDD9
ENSG00000228203	72.0533	0.770455	0.280337	2.74832	0.00599015	0.0752881	RNF144A-AS1
ENSG00000073849	1793.63	0.773532	0.281506	2.74784	0.00599899	0.0753451	ST6GAL1
ENSG00000187601	344.399	0.621674	0.226284	2.74732	0.00600846	0.0753886	MAGEH1
ENSG00000232119	1295.17	-0.369183	0.134386	-2.74718	0.00601108	0.0753886	MCTS1
ENSG00000152117	517.433	0.346526	0.126157	2.74679	0.00601818	0.0754235	AC093838.4
ENSG00000005194	2468.2	-0.212977	0.0775755	-2.74541	0.00604348	0.0756028	CIAPIN1
ENSG00000053372	2397.83	-0.28835	0.105043	-2.74507	0.00604978	0.0756028	MRTO4
ENSG00000102317	16038	-0.340875	0.124156	-2.74554	0.00604112	0.0756028	RBM3
ENSG00000213025	26.9469	-1.69762	0.61842	-2.74509	0.0060495	0.0756028	COX20P1
ENSG00000255874	83.9817	-0.553428	0.201659	-2.74438	0.0060625	0.0757077	LINC00346
ENSG00000133488	79.515	1.52213	0.554805	2.74354	0.00607805	0.0757935	SEC14L4
ENSG00000183978	1356.92	-0.312627	0.113944	-2.74368	0.00607552	0.0757935	COA3
ENSG00000105429	2007.83	0.379466	0.138357	2.74266	0.00609431	0.0758881	MEGF8
ENSG00000186281	77.6263	1.05566	0.384883	2.74281	0.00609157	0.0758881	GPAT2
ENSG00000099985	494.314	1.29944	0.473907	2.74198	0.00610696	0.0759914	OSM
ENSG00000203666	156.923	0.566697	0.206731	2.74123	0.00612093	0.0761008	EFCAB2
ENSG00000256294	211.662	0.306586	0.11185	2.74104	0.00612445	0.0761008	ZNF225
ENSG00000106105	7389.91	-0.321826	0.11743	-2.74058	0.00613307	0.0761538	GARS
ENSG00000147799	349.229	0.517031	0.188691	2.7401	0.00614212	0.0762119	ARHGAP39
ENSG00000137171	567.942	0.3462	0.126387	2.7392	0.00615895	0.0763125	KLC4
ENSG00000206432	41.0335	0.912716	0.333204	2.73921	0.00615874	0.0763125	TMEM200C
ENSG00000090539	210.494	0.828148	0.302476	2.7379	0.00618335	0.0765606	CHRD
ENSG00000110777	269.421	1.28752	0.470568	2.73609	0.00621741	0.0768734	POU2AF1
ENSG00000272782	79.5252	0.603759	0.220653	2.73623	0.00621472	0.0768734	NA
ENSG00000235501	50.7041	0.791332	0.289252	2.73579	0.00622308	0.0768891	RP4-639F20.1
ENSG00000167476	63.1739	0.925637	0.338456	2.73488	0.00624028	0.0770472	JSRP1
ENSG00000261452	307.038	-1.00209	0.366462	-2.7345	0.00624747	0.0770815	NA
ENSG00000236682	37.7502	0.554978	0.202984	2.73409	0.00625522	0.0771227	AC068282.3
ENSG00000110987	855.062	0.389167	0.142375	2.7334	0.00626843	0.0771963	BCL7A
ENSG00000123179	1120.01	-0.371298	0.135858	-2.73298	0.00627641	0.0771963	EBPL
ENSG00000125967	413.64	0.422624	0.154646	2.73285	0.00627885	0.0771963	NECAB3
ENSG00000188242	899.779	0.461701	0.168933	2.73303	0.00627539	0.0771963	PP7080
ENSG00000126351	1334.29	0.537244	0.196632	2.73222	0.00629086	0.0772896	THRA
ENSG00000049769	164.551	0.508973	0.186385	2.73077	0.00631869	0.0773883	PPP1R3F
ENSG00000099957	33.9299	0.785257	0.28759	2.73047	0.00632436	0.0773883	P2RX6
ENSG00000120008	3868.78	-0.208705	0.0764372	-2.73042	0.00632545	0.0773883	WDR11
ENSG00000155115	1773.11	-0.290309	0.106301	-2.731	0.00631428	0.0773883	GTF3C6
ENSG00000173085	709.487	-0.329608	0.120668	-2.73154	0.00630391	0.0773883	COQ2
ENSG00000174938	437.648	0.83568	0.306024	2.73077	0.00631875	0.0773883	SEZ6L2
ENSG00000129292	3717.74	0.33174	0.121517	2.72999	0.00633356	0.0773953	PHF20L1
ENSG00000139998	511.123	0.821182	0.30084	2.72963	0.00634061	0.0773953	RAB15
ENSG00000167191	426.292	0.614308	0.225029	2.7299	0.00633529	0.0773953	GPRC5B
ENSG00000186442	108.391	-1.62387	0.594941	-2.72946	0.00634374	0.0773953	KRT3
ENSG00000117399	2212.51	-0.671404	0.246071	-2.7285	0.00636236	0.0775144	CDC20
ENSG00000171314	5504.12	-0.345222	0.126522	-2.72855	0.00636136	0.0775144	PGAM1
ENSG00000205903	646.374	0.368512	0.135161	2.72646	0.00640168	0.0779391	ZNF316
ENSG00000130881	563.056	0.753763	0.276518	2.72591	0.00641243	0.077948	LRP3
ENSG00000145425	26162.2	-0.384165	0.14094	-2.72574	0.00641579	0.077948	RPS3A
ENSG00000146731	11099.6	-0.362276	0.1329	-2.72594	0.00641192	0.077948	CCT6A
ENSG00000167515	1234.6	-0.245961	0.0902609	-2.725	0.00643012	0.0780679	TRAPPC2L
ENSG00000141378	772.339	-0.264997	0.0972675	-2.72441	0.0064416	0.0781071	PTRH2
ENSG00000149557	1015.4	-0.889183	0.32638	-2.72438	0.00644228	0.0781071	FEZ1
ENSG00000117013	33.2664	1.00654	0.369512	2.72396	0.00645039	0.0781512	KCNQ4
ENSG00000071994	2129.63	-0.209144	0.0767969	-2.72333	0.00646269	0.0782294	PDCD2
ENSG00000204366	66.3876	0.529237	0.194345	2.72317	0.00646579	0.0782294	ZBTB12
ENSG00000034693	1353.68	-0.36133	0.132734	-2.72221	0.00648476	0.0784046	PEX3
ENSG00000066382	29.9436	1.0414	0.382629	2.72168	0.00649502	0.0784744	MPPED2
ENSG00000204580	13150.2	0.449955	0.165398	2.72044	0.00651952	0.0787159	DDR1
ENSG00000148459	382.557	-0.332806	0.122358	-2.71993	0.00652957	0.078783	PDSS1
ENSG00000175164	16.0362	1.12352	0.413294	2.71846	0.00655865	0.0790514	ABO
ENSG00000259806	76.2913	-0.323444	0.118985	-2.71835	0.00656086	0.0790514	NA
ENSG00000142669	10968.8	-0.395271	0.145454	-2.71749	0.00657791	0.0792022	SH3BGRL3
ENSG00000183011	1373.5	-0.298886	0.109996	-2.71723	0.00658302	0.0792092	NAA38
ENSG00000173334	3284.4	0.473409	0.174267	2.71657	0.00659624	0.0792682	TRIB1
ENSG00000184986	37.2195	0.953964	0.35117	2.71653	0.00659699	0.0792682	TMEM121
ENSG00000110104	1150.49	-0.321937	0.118548	-2.71568	0.00661404	0.0794184	CCDC86
ENSG00000253738	865.801	0.341261	0.125697	2.71495	0.00662848	0.0795373	OTUD6B-AS1
ENSG00000165379	28.1009	1.20884	0.445298	2.71469	0.00663382	0.0795467	LRFN5
ENSG00000066379	746.831	-0.24871	0.0916253	-2.71443	0.00663903	0.0795546	ZNRD1
ENSG00000116604	2002.91	0.239275	0.088164	2.71398	0.00664806	0.0796083	MEF2D
ENSG00000112695	3930.01	-0.25585	0.0942889	-2.71347	0.00665829	0.0796762	COX7A2
ENSG00000168393	995.922	-0.385401	0.142082	-2.71252	0.00667735	0.0796861	DTYMK
ENSG00000170390	139.996	0.645713	0.238034	2.71269	0.00667402	0.0796861	DCLK2
ENSG00000175787	147.569	0.33945	0.125128	2.71281	0.00667149	0.0796861	ZNF169
ENSG00000198355	2708.52	0.385197	0.141986	2.71291	0.00666942	0.0796861	PIM3
ENSG00000177045	526.99	0.425317	0.156826	2.71202	0.00668736	0.0797511	SIX5
ENSG00000249242	233.877	0.582374	0.214892	2.71008	0.00672667	0.0801652	TMEM150C
ENSG00000055163	1232.81	0.709217	0.261794	2.70907	0.00674723	0.0802841	CYFIP2
ENSG00000100242	5898.16	0.322219	0.11896	2.70864	0.00675606	0.0802841	SUN2
ENSG00000119699	1450.79	0.757752	0.279731	2.70886	0.00675148	0.0802841	TGFB3
ENSG00000135919	2934.71	-0.782182	0.28872	-2.70914	0.00674583	0.0802841	SERPINE2
ENSG00000147403	31714.8	-0.344905	0.127343	-2.70846	0.00675961	0.0802841	RPL10
ENSG00000105327	199.709	0.513821	0.189776	2.70751	0.00677908	0.0804153	BBC3
ENSG00000125445	2264.84	-0.259808	0.0959679	-2.70724	0.00678445	0.0804153	MRPS7
ENSG00000147419	2137.37	-0.243399	0.0898996	-2.70745	0.00678014	0.0804153	CCDC25
ENSG00000124172	5900.6	-0.237195	0.0876449	-2.70632	0.00680334	0.0805846	ATP5E
ENSG00000100216	2961.95	-0.25973	0.096041	-2.70436	0.00684361	0.0810067	TOMM22
ENSG00000183908	41.8956	0.801152	0.296436	2.70261	0.00687967	0.0813784	LRRC55
ENSG00000174607	62.9354	1.36398	0.504756	2.70226	0.00688698	0.0814098	UGT8
ENSG00000253719	4573.36	0.229025	0.0847812	2.70137	0.00690548	0.0815733	ATXN7L3B
ENSG00000112561	737.032	0.308527	0.114258	2.70028	0.0069282	0.0817865	TFEB
ENSG00000185052	1226.25	0.514968	0.190746	2.69976	0.00693895	0.0818581	SLC24A3
ENSG00000139438	126.984	-0.678981	0.251647	-2.69815	0.00697265	0.0822002	FAM222A
ENSG00000071537	7319.62	0.290324	0.107638	2.69724	0.00699175	0.0823612	SEL1L
ENSG00000157259	1038.47	0.292589	0.108485	2.69705	0.00699573	0.0823612	GATAD1
ENSG00000130005	342.966	0.793149	0.294106	2.69682	0.00700061	0.0823632	GAMT
ENSG00000088882	1370.42	0.966768	0.358674	2.69539	0.00703055	0.0826598	CPXM1
ENSG00000059804	1902.49	0.701786	0.26039	2.69514	0.00703594	0.0826675	SLC2A3
ENSG00000196335	47.1245	1.42061	0.527178	2.69475	0.00704413	0.0827082	STK31
ENSG00000112237	3150.48	-0.314464	0.116706	-2.6945	0.00704934	0.0827139	CCNC
ENSG00000155760	745.771	0.766741	0.28459	2.6942	0.00705585	0.0827346	FZD7
ENSG00000180875	25.8894	1.36156	0.505717	2.69233	0.00709546	0.0831434	GREM2
ENSG00000160539	42.1626	0.924347	0.343494	2.69101	0.00712353	0.0833714	PLPP7
ENSG00000163319	1038.1	-0.272622	0.10131	-2.69097	0.00712445	0.0833714	MRPS18C
ENSG00000112624	1460.4	0.204165	0.0759016	2.68987	0.007148	0.0835744	GLTSCR1L
ENSG00000166922	122.469	-0.915194	0.340257	-2.68971	0.00715136	0.0835744	SCG5
ENSG00000113648	13011.2	-0.192098	0.0714448	-2.68876	0.00717183	0.0836554	H2AFY
ENSG00000132635	687.584	0.337372	0.125482	2.68861	0.007175	0.0836554	PCED1A
ENSG00000146530	33.7717	1.39682	0.519591	2.68831	0.00718151	0.0836554	VWDE
ENSG00000170522	1010.81	-0.666535	0.247872	-2.68903	0.007166	0.0836554	ELOVL6
ENSG00000171150	1446.48	0.263621	0.0980631	2.68828	0.00718222	0.0836554	SOCS5
ENSG00000106415	545.465	0.504237	0.187604	2.68778	0.00719291	0.0836633	GLCCI1
ENSG00000169020	3134.61	-0.252051	0.0937877	-2.68747	0.00719966	0.0836633	ATP5I
ENSG00000211965	385.052	1.99817	0.743545	2.68735	0.00720204	0.0836633	IGHV3-49
ENSG00000238083	205.137	0.413634	0.153912	2.68747	0.00719956	0.0836633	LRRC37A2
ENSG00000237161	30.2346	0.738453	0.274828	2.68696	0.00721048	0.0837057	RP11-32B5.1
ENSG00000107736	290.666	0.658307	0.245041	2.68652	0.00722015	0.0837069	CDH23
ENSG00000113088	188.845	1.1745	0.437164	2.68664	0.00721758	0.0837069	GZMK
ENSG00000083838	442.366	0.278164	0.103618	2.68451	0.00726365	0.084073	ZNF446
ENSG00000145741	18031.5	-0.24884	0.0927046	-2.68423	0.00726981	0.084073	BTF3
ENSG00000166035	31.7875	0.812754	0.302795	2.68417	0.00727097	0.084073	LIPC
ENSG00000211653	1999.3	1.85073	0.6894	2.68456	0.00726256	0.084073	IGLV1-40
ENSG00000243264	110.635	2.28552	0.851877	2.68293	0.00729807	0.0843306	IGKV2D-29
ENSG00000112130	1131.23	-0.250492	0.0933932	-2.68212	0.0073157	0.084367	RNF8
ENSG00000170835	28.9517	0.861165	0.321057	2.68228	0.0073122	0.084367	CEL
ENSG00000230183	68.8082	1.16835	0.435545	2.68251	0.00730722	0.084367	CNOT6LP1
ENSG00000079459	6171.14	-0.49341	0.184042	-2.68096	0.00734102	0.0844918	FDFT1
ENSG00000106153	9750.05	-0.363187	0.135449	-2.68136	0.00733225	0.0844918	CHCHD2
ENSG00000138193	183.755	0.747929	0.278968	2.68106	0.007339	0.0844918	PLCE1
ENSG00000172403	1707.2	1.00009	0.373332	2.67881	0.00738833	0.0849804	SYNPO2
ENSG00000117560	76.4578	0.985668	0.368003	2.67842	0.00739698	0.0850239	FASLG
ENSG00000198517	823.295	0.370284	0.13829	2.6776	0.00741517	0.0851771	MAFK
ENSG00000139180	769.984	-0.219491	0.0819891	-2.67708	0.00742672	0.0852536	NDUFA9
ENSG00000122224	158.885	0.89199	0.333325	2.67604	0.00744987	0.0854633	LY9
ENSG00000170604	686.948	0.473875	0.177149	2.67501	0.0074727	0.085669	IRF2BP1
ENSG00000148426	380.658	-0.668426	0.249941	-2.67433	0.00748779	0.0857858	PROSER2
ENSG00000164251	3055.57	-0.382981	0.143243	-2.67365	0.00750312	0.0859051	F2RL1
ENSG00000154734	2540.8	-0.628463	0.235093	-2.67325	0.00751213	0.0859339	ADAMTS1
ENSG00000185920	425.749	0.454176	0.169906	2.6731	0.00751547	0.0859339	PTCH1
ENSG00000161920	580.48	-0.244695	0.0915561	-2.67262	0.00752614	0.0859997	MED11
ENSG00000067113	1053.72	0.468064	0.175207	2.6715	0.00755138	0.0862317	PLPP1
ENSG00000163682	26601.2	-0.33108	0.123964	-2.67078	0.0075675	0.0863594	RPL9
ENSG00000077157	2464.65	0.409284	0.153352	2.66891	0.0076097	0.0867206	PPP1R12B
ENSG00000196954	6792.25	-0.47783	0.179053	-2.66865	0.00761562	0.0867206	CASP4
ENSG00000206530	465.666	0.450846	0.16894	2.66868	0.00761489	0.0867206	CFAP44
ENSG00000224614	31.0076	-0.774194	0.290123	-2.6685	0.00761899	0.0867206	TNK2-AS1
ENSG00000196422	1029.68	0.551356	0.206648	2.66809	0.0076283	0.0867701	PPP1R26
ENSG00000120992	4768.77	-0.379341	0.142343	-2.66498	0.00769927	0.0872933	LYPLA1
ENSG00000125386	1552.61	0.174941	0.0656357	2.66534	0.00769113	0.0872933	FAM193A
ENSG00000137101	119.281	0.760395	0.285327	2.66499	0.00769896	0.0872933	CD72
ENSG00000153113	23201.7	-0.30016	0.112628	-2.66506	0.00769742	0.0872933	CAST
ENSG00000154277	142.442	0.883982	0.331606	2.66576	0.00768147	0.0872933	UCHL1
ENSG00000137074	1439.26	-0.283016	0.106222	-2.66438	0.007713	0.0873924	APTX
ENSG00000229618	56.5818	1.10285	0.413966	2.66411	0.00771913	0.0874052	AC011288.2
ENSG00000201512	187.342	-0.587775	0.220699	-2.66325	0.00773906	0.0875175	SNORA71C
ENSG00000267575	275.827	-0.298969	0.112256	-2.66328	0.00773821	0.0875175	CTC-459F4.3
ENSG00000138030	87.0817	0.6408	0.24069	2.66234	0.00775988	0.0876962	KHK
ENSG00000114646	63.117	0.906623	0.340694	2.66111	0.00778847	0.0879624	CSPG5
ENSG00000148384	601.11	0.347674	0.130682	2.66045	0.00780368	0.0879637	INPP5E
ENSG00000204767	15.1339	0.94143	0.353855	2.6605	0.00780256	0.0879637	FAM196B
ENSG00000207501	247.539	0.64132	0.24103	2.66075	0.00779668	0.0879637	RNVU1-14
ENSG00000138639	559.295	0.563906	0.212085	2.65887	0.00784022	0.0882618	ARHGAP24
ENSG00000197037	1223.39	0.221559	0.0833226	2.65906	0.00783601	0.0882618	ZSCAN25
ENSG00000136895	393.334	0.448764	0.168822	2.6582	0.00785596	0.0882891	GARNL3
ENSG00000143786	85.8009	0.501001	0.188526	2.65747	0.00787294	0.0882891	CNIH3
ENSG00000171045	647.402	0.424147	0.159564	2.65816	0.00785685	0.0882891	TSNARE1
ENSG00000197558	54.9836	0.838753	0.315617	2.65751	0.00787209	0.0882891	SSPO
ENSG00000211946	58.4226	1.79374	0.674884	2.65785	0.0078642	0.0882891	IGHV3-20
ENSG00000235217	87.8095	0.593455	0.223302	2.65764	0.00786907	0.0882891	TSPY26P
ENSG00000177600	19605.6	-0.292185	0.109986	-2.65658	0.00789388	0.0884672	RPLP2
ENSG00000148218	1745.4	0.261486	0.0984405	2.65629	0.00790067	0.0884865	ALAD
ENSG00000116396	400.063	0.435422	0.163948	2.65586	0.00791055	0.0885404	KCNC4
ENSG00000162804	940.698	0.967838	0.364596	2.65455	0.0079415	0.0888226	SNED1
ENSG00000165480	484.672	-0.581258	0.218993	-2.65424	0.00794883	0.0888226	SKA3
ENSG00000183520	1835.37	-0.228482	0.0860852	-2.65414	0.00795101	0.0888226	UTP11
ENSG00000172164	612.824	0.598042	0.225393	2.65333	0.00797014	0.0889796	SNTB1
ENSG00000064655	317.249	0.881501	0.332265	2.65301	0.0079778	0.0890083	EYA2
ENSG00000073464	186.19	0.857614	0.323335	2.6524	0.00799228	0.0891129	CLCN4
ENSG00000170962	418.598	0.983253	0.370781	2.65184	0.00800535	0.0892017	PDGFD
ENSG00000154553	294.701	1.00654	0.379602	2.65157	0.0080118	0.0892168	PDLIM3
ENSG00000171204	716.07	-0.300804	0.113485	-2.65061	0.00803463	0.0894141	TMEM126B
ENSG00000100575	548.448	-0.278827	0.105271	-2.64866	0.00808107	0.0898736	TIMM9
ENSG00000088986	14662	-0.39545	0.149398	-2.64695	0.0081221	0.0901629	DYNLL1
ENSG00000112796	54.6229	1.19332	0.450871	2.6467	0.00812821	0.0901629	ENPP5
ENSG00000131669	1699.81	0.457869	0.173009	2.6465	0.00813286	0.0901629	NINJ1
ENSG00000138207	18.5996	1.76245	0.66587	2.64685	0.00812462	0.0901629	RBP4
ENSG00000211973	2957.61	1.79537	0.678312	2.64683	0.00812506	0.0901629	IGHV1-69
ENSG00000234231	37.3942	-0.658499	0.248863	-2.64603	0.00814417	0.090231	AC093616.4
ENSG00000101353	46.9444	0.496967	0.187853	2.64551	0.0081567	0.0903126	MROH8
ENSG00000203857	39.133	1.841	0.696128	2.64463	0.00817803	0.0904915	HSD3B1
ENSG00000004776	37.8275	1.46963	0.55584	2.64398	0.00819374	0.0905507	HSPB6
ENSG00000181754	205.52	0.643317	0.243294	2.64419	0.0081886	0.0905507	AMIGO1
ENSG00000142621	124.914	0.840063	0.318067	2.64115	0.00826258	0.0912537	FHAD1
ENSG00000004864	2045.57	-0.294454	0.111524	-2.64026	0.00828413	0.0913203	SLC25A13
ENSG00000123360	193.25	0.666017	0.252254	2.64026	0.00828427	0.0913203	PDE1B
ENSG00000184160	98.2585	1.02571	0.388484	2.64029	0.00828358	0.0913203	ADRA2C
ENSG00000149761	1356.68	-0.294849	0.111686	-2.63998	0.00829098	0.0913273	NUDT22
ENSG00000169967	6718.82	0.311433	0.117976	2.63981	0.00829536	0.0913273	MAP3K2
ENSG00000135506	12960.5	0.24714	0.0936337	2.63943	0.00830448	0.0913702	OS9
ENSG00000164197	186.981	0.683331	0.258948	2.63887	0.00831817	0.0914632	RNF180
ENSG00000134532	118.956	0.789549	0.29927	2.63825	0.00833344	0.0915735	SOX5
ENSG00000185532	471.473	0.590273	0.22376	2.63798	0.00834017	0.09159	PRKG1
ENSG00000106028	2853.45	-0.248498	0.0942454	-2.63671	0.00837135	0.0917598	SSBP1
ENSG00000197779	826.454	0.274169	0.103981	2.63671	0.00837138	0.0917598	ZNF81
ENSG00000221983	18249	-0.261644	0.0992251	-2.63687	0.00836751	0.0917598	UBA52
ENSG00000168004	14.2779	1.58192	0.600193	2.63568	0.00839681	0.0919808	HRASLS5
ENSG00000143850	303.972	0.820639	0.311411	2.63523	0.00840802	0.092046	PLEKHA6
ENSG00000170262	11.2456	2.05431	0.779809	2.63437	0.00842925	0.0921855	MRAP
ENSG00000186952	32.0826	0.704374	0.267387	2.63429	0.00843131	0.0921855	TMEM232
ENSG00000250251	338.159	0.477812	0.1814	2.63402	0.00843795	0.0922005	PKD1P6
ENSG00000137876	2864.16	-0.291172	0.110594	-2.6328	0.00846834	0.0923666	RSL24D1
ENSG00000177556	1936.4	-0.319508	0.121357	-2.63279	0.00846859	0.0923666	ATOX1
ENSG00000188257	340.717	1.95074	0.740943	2.63278	0.00846901	0.0923666	PLA2G2A
ENSG00000123384	28628.9	0.565912	0.214972	2.63249	0.00847612	0.0923708	LRP1
ENSG00000168724	2693.52	0.261095	0.0992034	2.63192	0.00849046	0.0923708	DNAJC21
ENSG00000188015	388.63	-0.481198	0.182814	-2.63217	0.00848421	0.0923708	S100A3
ENSG00000226200	205.247	0.367068	0.139468	2.63191	0.00849053	0.0923708	SGMS1-AS1
ENSG00000084676	3960.14	0.293369	0.111499	2.63115	0.00850973	0.0924614	NCOA1
ENSG00000116183	59.1014	0.969313	0.368486	2.63053	0.00852513	0.0924614	PAPPA2
ENSG00000164292	1207.93	0.610539	0.232072	2.63082	0.00851789	0.0924614	RHOBTB3
ENSG00000188987	2891.83	-0.484642	0.184192	-2.63118	0.00850888	0.0924614	NA
ENSG00000211450	1100.11	-0.287536	0.109308	-2.63053	0.0085253	0.0924614	C11orf31
ENSG00000164087	411.186	-0.429827	0.163463	-2.62951	0.00855085	0.0926236	POC1A
ENSG00000187079	4827.06	-0.326859	0.124297	-2.62966	0.00854715	0.0926236	TEAD1
ENSG00000167123	1697.17	0.719623	0.273799	2.62828	0.00858166	0.0928998	CERCAM
ENSG00000267279	33.5699	-0.9298	0.353839	-2.62775	0.00859528	0.0929322	RP11-879F14.2
ENSG00000272909	50.835	0.490519	0.186661	2.62786	0.00859231	0.0929322	CTD-2555O16.4
ENSG00000136542	610.617	-0.891217	0.339252	-2.627	0.00861401	0.0930771	GALNT5
ENSG00000082641	18871.4	0.450802	0.171643	2.62639	0.00862953	0.0931872	NFE2L1
ENSG00000138698	2514.2	-0.247312	0.0941724	-2.62616	0.00863549	0.093194	RAP1GDS1
ENSG00000119812	2392.26	-0.312608	0.119059	-2.62565	0.00864825	0.0932741	FAM98A
ENSG00000010803	1110.17	0.316715	0.120655	2.62497	0.00866578	0.0934055	SCMH1
ENSG00000116580	2902.55	0.143487	0.0546795	2.62415	0.00868665	0.0935728	GON4L
ENSG00000168887	963.282	0.254645	0.0970581	2.62363	0.00869971	0.0936558	C2orf68
ENSG00000126457	4452.95	-0.2936	0.111936	-2.62292	0.00871792	0.0937249	PRMT1
ENSG00000148672	8241.54	-0.242173	0.0923414	-2.62258	0.00872666	0.0937249	GLUD1
ENSG00000172671	401.854	0.242761	0.0925669	2.62254	0.00872757	0.0937249	ZFAND4
ENSG00000182585	4296.28	-1.14766	0.437533	-2.62303	0.00871527	0.0937249	EPGN
ENSG00000139684	2864.5	-0.27012	0.10302	-2.62202	0.00874104	0.093812	ESD
ENSG00000164619	42.0124	1.003	0.382562	2.62179	0.00874686	0.0938167	BMPER
ENSG00000273081	27.8132	0.537039	0.204989	2.61984	0.00879705	0.0942973	NA
ENSG00000087263	2065.41	-0.202596	0.077374	-2.6184	0.00883425	0.0945271	OGFOD1
ENSG00000105254	2162.26	-0.267791	0.102261	-2.61869	0.00882688	0.0945271	TBCB
ENSG00000109738	28.2381	1.05898	0.40444	2.61838	0.00883471	0.0945271	GLRB
ENSG00000124787	399.976	-0.388423	0.148395	-2.6175	0.0088576	0.0945983	RPP40
ENSG00000150456	176.483	-0.330202	0.126143	-2.61768	0.00885307	0.0945983	EEF1AKMT1
ENSG00000171714	24.781	0.942701	0.360111	2.61781	0.00884962	0.0945983	ANO5
ENSG00000088340	211.989	1.03762	0.396544	2.61665	0.00887986	0.0947781	FER1L4
ENSG00000227191	57.5875	0.990613	0.378701	2.61582	0.00890133	0.0949493	TRGC2
ENSG00000124549	212.173	0.373748	0.142946	2.6146	0.00893316	0.0951727	BTN2A3P
ENSG00000256940	509.661	-0.554679	0.212143	-2.61464	0.00893214	0.0951727	RP11-783K16.5
ENSG00000132603	2224.48	-0.279515	0.10692	-2.61425	0.00894224	0.0952115	NIP7
ENSG00000089157	76101.6	-0.338086	0.129357	-2.61358	0.00895988	0.0952802	RPLP0
ENSG00000196275	77.8972	0.49083	0.187797	2.61362	0.00895898	0.0952802	GTF2IRD2
ENSG00000234782	33.4432	-0.478145	0.18296	-2.61338	0.00896504	0.0952802	TPT1P9
ENSG00000130517	575.082	0.571424	0.218686	2.61299	0.00897552	0.0953335	PGPEP1
ENSG00000228801	117.408	0.39479	0.151109	2.61261	0.00898535	0.09538	RP11-110G21.1
ENSG00000268601	390.165	-0.826057	0.316258	-2.61197	0.00900213	0.0955001	AC115522.3
ENSG00000132561	2578.81	0.831453	0.318351	2.61175	0.00900802	0.0955046	MATN2
ENSG00000183674	30.2806	-0.881634	0.337605	-2.61144	0.00901629	0.0955345	LINC00518
ENSG00000177272	205.01	0.956544	0.366326	2.61118	0.00902295	0.0955471	KCNA3
ENSG00000175564	59.2294	0.572691	0.219372	2.6106	0.0090384	0.0956528	UCP3
ENSG00000107623	42.9958	1.22517	0.469597	2.60899	0.0090811	0.0960465	NA
ENSG00000225383	15.4168	-1.1589	0.444326	-2.60821	0.00910172	0.0962064	SFTA1P
ENSG00000167566	995.349	0.371866	0.142605	2.60766	0.00911645	0.0963039	NCKAP5L
ENSG00000102804	4489.42	0.432108	0.165737	2.60718	0.00912906	0.0963465	TSC22D1
ENSG00000130829	161.939	1.27316	0.488404	2.60678	0.00913971	0.0963465	DUSP9
ENSG00000152240	708.643	-0.359391	0.137869	-2.60675	0.00914056	0.0963465	HAUS1
ENSG00000258457	32.1991	0.548433	0.210395	2.60668	0.00914253	0.0963465	RP11-298I3.4
ENSG00000121039	1999.93	0.600849	0.230527	2.60642	0.00914947	0.0963616	RDH10
ENSG00000131504	8731.98	-0.278611	0.10691	-2.60604	0.0091595	0.0964091	DIAPH1
ENSG00000264364	3023.93	0.286095	0.109819	2.60515	0.00918346	0.0966032	DYNLL2
ENSG00000181036	31.8924	1.06879	0.410517	2.60352	0.0092272	0.0969945	FCRL6
ENSG00000196663	1594.58	0.222935	0.0856338	2.60335	0.00923176	0.0969945	TECPR2
ENSG00000132694	3518.95	0.236641	0.0909205	2.60273	0.00924856	0.0971077	ARHGEF11
ENSG00000135744	37.8923	1.24373	0.477893	2.60254	0.00925364	0.0971077	AGT
ENSG00000189129	171.341	1.19746	0.460282	2.60158	0.00927965	0.0972638	PLAC9
ENSG00000198327	2195.14	-0.598684	0.23011	-2.60172	0.00927564	0.0972638	NA
ENSG00000009830	749.121	0.264032	0.101513	2.60097	0.00929597	0.0972645	POMT2
ENSG00000106976	519.589	0.674192	0.259224	2.60081	0.00930046	0.0972645	DNM1
ENSG00000137692	1424.48	-0.32762	0.125986	-2.60044	0.00931038	0.0972645	DCUN1D5
ENSG00000154678	71.4036	0.7168	0.275656	2.60034	0.00931309	0.0972645	PDE1C
ENSG00000184304	138.655	0.666821	0.256428	2.60042	0.00931097	0.0972645	PRKD1
ENSG00000214706	2422.04	-0.321153	0.123493	-2.60059	0.00930649	0.0972645	IFRD2
ENSG00000223764	25.3016	1.10846	0.426336	2.59996	0.00932334	0.0973134	RP11-54O7.3
ENSG00000171246	158.238	-1.29759	0.499269	-2.59899	0.00934997	0.0975331	NPTX1
ENSG00000151729	585.721	0.834838	0.321272	2.59854	0.00936202	0.0975424	SLC25A4
ENSG00000205838	14.7629	0.994327	0.382637	2.59862	0.00936001	0.0975424	TTC23L
ENSG00000171819	23.152	1.91604	0.737646	2.59751	0.00939025	0.0977783	ANGPTL7
ENSG00000136944	215.768	0.859506	0.331085	2.59603	0.00943087	0.0980844	LMX1B
ENSG00000166199	1133.35	-0.212636	0.0819054	-2.59611	0.00942859	0.0980844	ALKBH3
ENSG00000133863	31.1902	1.48799	0.573303	2.59547	0.00944608	0.0981842	TEX15
ENSG00000135253	142.475	0.793455	0.305736	2.59523	0.00945269	0.0981945	KCP
ENSG00000101335	1582.69	0.808711	0.311643	2.59499	0.00945939	0.0982058	MYL9
ENSG00000122591	3409.26	-0.365029	0.140716	-2.59408	0.00948447	0.0982911	FAM126A
ENSG00000132906	347.068	0.348302	0.134254	2.59436	0.00947683	0.0982911	CASP9
ENSG00000258565	21.079	-0.717338	0.276513	-2.59423	0.00948036	0.0982911	BLZF2P
ENSG00000113763	64.052	-0.997742	0.384688	-2.59364	0.00949666	0.0983591	UNC5A
ENSG00000226332	56.8626	0.555315	0.21414	2.59323	0.00950793	0.0983791	RP11-157P1.4
ENSG00000253797	1154.11	0.223105	0.0860359	2.59316	0.00950985	0.0983791	UTP14C
ENSG00000110852	2160.85	-0.543937	0.20985	-2.59202	0.00954136	0.0986468	CLEC2B
ENSG00000007350	37.0524	1.24955	0.482308	2.59077	0.00957613	0.0986969	TKTL1
ENSG00000054793	4658.94	0.46862	0.180905	2.59043	0.00958573	0.0986969	ATP9A
ENSG00000084710	638.702	-0.951124	0.367129	-2.59071	0.00957786	0.0986969	EFR3B
ENSG00000134258	71.6937	1.54081	0.594625	2.59122	0.00956359	0.0986969	VTCN1
ENSG00000151067	644.713	0.653723	0.252262	2.59145	0.00955735	0.0986969	CACNA1C
ENSG00000165105	684.804	0.751021	0.289914	2.59049	0.00958385	0.0986969	RASEF
ENSG00000170855	982.121	-0.243794	0.0941098	-2.59053	0.00958276	0.0986969	TRIAP1
ENSG00000182851	44.1467	0.902736	0.348533	2.5901	0.00959479	0.098732	NA
ENSG00000167721	4782.31	-0.269644	0.104119	-2.58977	0.0096041	0.0987697	TSR1
ENSG00000153902	94.1718	0.806279	0.311381	2.58937	0.00961529	0.0988248	LGI4
ENSG00000164398	57.9042	0.970176	0.374705	2.58917	0.00962077	0.0988248	ACSL6
ENSG00000213445	1139.25	0.400917	0.154885	2.58848	0.00963999	0.0989641	SIPA1
ENSG00000087076	71.6245	0.562869	0.217539	2.58744	0.00966918	0.0989843	HSD17B14
ENSG00000153066	2064.64	0.28584	0.110453	2.58788	0.00965675	0.0989843	TXNDC11
ENSG00000161281	197.014	0.943728	0.36464	2.58811	0.00965042	0.0989843	COX7A1
ENSG00000169288	736.426	-0.338295	0.130729	-2.58776	0.00966011	0.0989843	MRPL1
ENSG00000184402	973.365	0.261059	0.100896	2.5874	0.00967026	0.0989843	SS18L1
ENSG00000163376	289.976	-0.463967	0.179353	-2.5869	0.00968449	0.099072	KBTBD8
ENSG00000128944	1120.34	-0.384444	0.148667	-2.58593	0.00971154	0.0992906	KNSTRN
ENSG00000102974	3305.05	0.162933	0.0630298	2.58501	0.00973759	0.0993311	CTCF
ENSG00000122420	320.437	1.05073	0.406506	2.58479	0.00974392	0.0993311	PTGFR
ENSG00000144749	1894.8	0.631366	0.244237	2.58505	0.00973639	0.0993311	LRIG1
ENSG00000147789	1342.31	0.309768	0.119811	2.58547	0.00972451	0.0993311	ZNF7
ENSG00000186409	103.813	0.503767	0.194887	2.58492	0.00974006	0.0993311	CCDC30
ENSG00000122026	15092.2	-0.330212	0.127792	-2.58397	0.00976691	0.0994972	RPL21
ENSG00000227500	935.022	-0.318549	0.123286	-2.58381	0.00977159	0.0994972	SCAMP4
ENSG00000112984	1599.67	-0.60432	0.23396	-2.583	0.00979454	0.0996452	KIF20A
ENSG00000159184	44.8426	1.61109	0.623753	2.58289	0.00979752	0.0996452	HOXB13
ENSG00000113211	29.4712	1.03553	0.401056	2.582	0.00982297	0.0998459	PCDHB6
ENSG00000100219	7962.74	0.525218	0.203442	2.58165	0.00983281	0.09987	XBP1
ENSG00000109794	100.372	0.903394	0.349981	2.58127	0.00984381	0.09987	FAM149A
ENSG00000172348	338.203	0.677152	0.262349	2.58111	0.00984818	0.09987	RCAN2
ENSG00000250510	46.3502	0.685743	0.265671	2.58117	0.00984648	0.09987	GPR162
ENSG00000235552	114.513	-0.362332	0.140414	-2.58045	0.00986704	0.100003	RPL6P27
ENSG00000160058	4201.84	0.260885	0.101119	2.57999	0.0098802	0.100079	BSDC1
ENSG00000163156	1230.93	-0.239463	0.0928299	-2.57959	0.00989179	0.100138	SCNM1
ENSG00000109790	1891.78	0.39082	0.151558	2.57868	0.00991799	0.100345	KLHL5
ENSG00000068793	10734.4	-0.222166	0.086187	-2.57773	0.00994529	0.100563	NA
ENSG00000049449	2780.07	0.450349	0.174735	2.57732	0.00995683	0.100622	RCN1
ENSG00000261068	522.958	-0.879989	0.341504	-2.5768	0.00997186	0.100715	RP11-7K24.3
ENSG00000179335	1893.26	0.166528	0.0646328	2.57653	0.00997988	0.100738	CLK3
ENSG00000213719	15717.3	-0.288258	0.111917	-2.57564	0.0100054	0.100937	CLIC1
ENSG00000265185	251.32	1.16719	0.453365	2.5745	0.0100385	0.101213	SNORD3B-1
ENSG00000196150	922.939	0.309989	0.120421	2.57421	0.010047	0.10124	ZNF250
ENSG00000158825	1332.3	-0.870848	0.338358	-2.57375	0.0100603	0.101316	CDA
ENSG00000032389	1189.14	-0.198101	0.0770066	-2.57252	0.010096	0.10138	TSSC1
ENSG00000146247	5179.96	0.324713	0.126229	2.57242	0.0100991	0.10138	PHIP
ENSG00000166435	692.947	0.494187	0.192075	2.57288	0.0100856	0.10138	XRRA1
ENSG00000170965	43.3876	-1.1124	0.432302	-2.5732	0.0100762	0.10138	PLAC1
ENSG00000171428	217.518	-0.453398	0.176259	-2.57234	0.0101015	0.10138	NAT1
ENSG00000244607	32.8567	0.563851	0.219163	2.57275	0.0100894	0.10138	CCDC13
ENSG00000016082	20.1855	-1.66181	0.646444	-2.57069	0.0101495	0.101571	ISL1
ENSG00000102699	4282.04	-0.285396	0.110992	-2.57132	0.0101311	0.101571	PARP4
ENSG00000109610	250.193	0.873498	0.339776	2.5708	0.0101463	0.101571	SOD3
ENSG00000186310	46.8064	0.838486	0.326098	2.57127	0.0101327	0.101571	NAP1L3
ENSG00000202077	42.4431	0.77677	0.302121	2.57106	0.0101389	0.101571	NA
ENSG00000128524	2754.78	-0.225091	0.0875813	-2.57008	0.0101675	0.101692	ATP6V1F
ENSG00000105519	198.768	0.390665	0.152018	2.56985	0.0101742	0.101701	CAPS
ENSG00000173218	3950.17	-0.308194	0.119942	-2.56952	0.010184	0.101741	VANGL1
ENSG00000204388	3058.56	0.403418	0.157025	2.56912	0.0101956	0.101799	HSPA1B
ENSG00000134333	53789.6	-0.438514	0.170716	-2.56867	0.0102088	0.101873	LDHA
ENSG00000105355	8026.04	-0.371202	0.144551	-2.56796	0.0102299	0.101995	PLIN3
ENSG00000156384	337.28	-0.445288	0.173408	-2.56786	0.0102328	0.101995	SFR1
ENSG00000172531	7531.08	-0.212381	0.0827246	-2.56733	0.0102486	0.102023	PPP1CA
ENSG00000188393	164.099	-1.27772	0.497691	-2.5673	0.0102494	0.102023	CLEC2A
ENSG00000213261	65.2109	-0.421584	0.164221	-2.56718	0.010253	0.102023	EEF1B2P6
ENSG00000102096	1217.28	0.795194	0.309794	2.56685	0.0102627	0.102049	PIM2
ENSG00000132879	580.99	0.285554	0.111262	2.5665	0.0102732	0.102049	FBXO44
ENSG00000170425	594.175	-0.547027	0.21313	-2.56664	0.010269	0.102049	ADORA2B
ENSG00000085563	202.531	0.571053	0.22255	2.56595	0.0102892	0.102128	ABCB1
ENSG00000187164	2179.97	-0.293975	0.114573	-2.56583	0.0102928	0.102128	SHTN1
ENSG00000118804	45.2646	0.663749	0.258738	2.56533	0.0103079	0.102219	STBD1
ENSG00000107201	4141.69	-0.568966	0.221862	-2.5645	0.0103324	0.102289	DDX58
ENSG00000184557	5676.18	0.666706	0.259947	2.56478	0.0103242	0.102289	SOCS3
ENSG00000188322	60.5222	0.849593	0.331272	2.56463	0.0103284	0.102289	SBK1
ENSG00000077264	56.7308	0.887506	0.346133	2.56406	0.0103455	0.102302	PAK3
ENSG00000152767	1478.41	0.60767	0.236989	2.56413	0.0103435	0.102302	FARP1
ENSG00000165490	496.601	-0.498181	0.194357	-2.56323	0.0103704	0.10249	DDIAS
ENSG00000153563	473.854	1.03868	0.40541	2.56205	0.0104055	0.102779	CD8A
ENSG00000006625	3515.27	-0.554323	0.216419	-2.56135	0.0104267	0.10291	GGCT
ENSG00000155438	1905.68	-0.291842	0.113946	-2.56122	0.0104305	0.10291	NIFK
ENSG00000181991	1209.35	-0.187604	0.0732614	-2.56075	0.0104448	0.102993	MRPS11
ENSG00000115902	3965.81	0.551426	0.215439	2.55955	0.0104808	0.103131	SLC1A4
ENSG00000130165	1526.98	-0.223088	0.0871611	-2.5595	0.0104824	0.103131	ELOF1
ENSG00000170745	538.656	0.631284	0.246622	2.55973	0.0104754	0.103131	KCNS3
ENSG00000267002	57.0755	0.37617	0.146941	2.56001	0.0104669	0.103131	RP11-242D8.1
ENSG00000108292	4579.78	0.269355	0.105304	2.55788	0.0105314	0.103555	NA
ENSG00000170577	50.7866	1.01766	0.398005	2.55691	0.0105607	0.103727	SIX2
ENSG00000233673	32.3911	0.633966	0.24793	2.55703	0.0105569	0.103727	ANAPC1P1
ENSG00000111802	2158.41	-0.360342	0.140948	-2.55656	0.0105714	0.103746	TDP2
ENSG00000113575	6905.95	-0.277204	0.108433	-2.55645	0.0105746	0.103746	PPP2CA
ENSG00000185596	510.593	0.273735	0.107094	2.55602	0.0105878	0.103817	WASH3P
ENSG00000131459	731.348	0.742013	0.290353	2.55556	0.0106019	0.103897	GFPT2
ENSG00000034533	401.422	0.257776	0.100888	2.55507	0.0106165	0.103982	ASTE1
ENSG00000215548	73.2563	0.545555	0.213616	2.5539	0.0106523	0.104275	FRG1JP
ENSG00000142156	27447.2	0.754771	0.295646	2.55295	0.0106814	0.104501	COL6A1
ENSG00000019485	557.492	0.44218	0.173341	2.55093	0.0107437	0.105021	PRDM11
ENSG00000122406	28876	-0.291715	0.114368	-2.55068	0.0107513	0.105021	RPL5
ENSG00000221914	3057.7	-0.348107	0.136478	-2.55064	0.0107526	0.105021	PPP2R2A
ENSG00000056972	3699.84	-0.303322	0.118976	-2.54944	0.0107896	0.105209	TRAF3IP2
ENSG00000115129	1021.26	-0.515518	0.202225	-2.54924	0.0107959	0.105209	TP53I3
ENSG00000119711	955.783	0.460592	0.180664	2.54944	0.0107896	0.105209	ALDH6A1
ENSG00000174945	99.6025	0.929611	0.364636	2.54942	0.0107901	0.105209	AMZ1
ENSG00000107829	1592.33	0.248956	0.097682	2.54863	0.0108146	0.105332	FBXW4
ENSG00000128918	124.128	0.673716	0.264386	2.54823	0.0108272	0.105396	ALDH1A2
ENSG00000133392	1761.03	1.20816	0.474294	2.54727	0.0108569	0.105626	MYH11
ENSG00000076864	456.301	0.690532	0.271114	2.54701	0.0108649	0.105646	RAP1GAP
ENSG00000186462	99.483	0.916775	0.360014	2.5465	0.0108809	0.105683	NAP1L2
ENSG00000215845	846.863	-0.429853	0.168795	-2.54661	0.0108776	0.105683	TSTD1
ENSG00000170961	602.474	-0.78742	0.309272	-2.54604	0.0108952	0.105764	HAS2
ENSG00000096070	1386.31	0.279937	0.109972	2.54552	0.0109114	0.105862	BRPF3
ENSG00000101605	88.0033	0.650761	0.2557	2.54502	0.0109272	0.10593	MYOM1
ENSG00000164638	167.035	0.819071	0.321847	2.54491	0.0109305	0.10593	SLC29A4
ENSG00000228439	58.8384	-0.294724	0.115825	-2.54456	0.0109414	0.105932	TSTD3
ENSG00000237499	349.656	-0.615484	0.241886	-2.54452	0.0109428	0.105932	RP11-356I2.4
ENSG00000138780	789.464	-0.319812	0.125706	-2.54412	0.0109554	0.105947	GSTCD
ENSG00000168763	445.19	0.293881	0.115516	2.54408	0.0109565	0.105947	CNNM3
ENSG00000108294	4618.19	-0.234621	0.0922349	-2.54374	0.0109674	0.105994	NA
ENSG00000127334	3086.6	0.27989	0.11005	2.54331	0.0109808	0.106065	DYRK2
ENSG00000106400	2301.39	-0.266251	0.104705	-2.54287	0.0109945	0.106138	ZNHIT1
ENSG00000157388	114.239	0.880293	0.346241	2.54243	0.0110086	0.106216	CACNA1D
ENSG00000143429	850.578	-0.611563	0.240634	-2.54146	0.011039	0.106401	AC027612.6
ENSG00000189431	590.096	0.749336	0.294848	2.54143	0.0110399	0.106401	RASSF10
ENSG00000271851	48.2324	-0.387048	0.152309	-2.5412	0.0110471	0.106412	RP11-565F19.2
ENSG00000172794	75.0602	0.620756	0.244333	2.54061	0.0110658	0.106533	RAB37
ENSG00000151623	154.71	0.812163	0.319732	2.54013	0.011081	0.10662	NR3C2
ENSG00000158470	2537.12	0.379672	0.149483	2.53991	0.0110882	0.106631	B4GALT5
ENSG00000166803	442.663	-0.541817	0.213345	-2.53963	0.011097	0.106657	KIAA0101
ENSG00000183723	2605.68	0.411526	0.162057	2.5394	0.0111044	0.106669	CMTM4
ENSG00000166963	944.879	0.76179	0.300097	2.53848	0.0111335	0.10689	MAP1A
ENSG00000178741	2631.37	-0.249643	0.0983579	-2.53811	0.0111454	0.106923	COX5A
ENSG00000198816	392.24	0.604244	0.23808	2.53799	0.0111492	0.106923	ZNF358
ENSG00000164172	962.687	-0.272729	0.107473	-2.53765	0.0111599	0.106967	MOCS2
ENSG00000104219	553.527	0.780214	0.307575	2.53666	0.0111914	0.107211	ZDHHC2
ENSG00000006638	48.0203	0.777674	0.306633	2.53617	0.0112072	0.107303	TBXA2R
ENSG00000204256	10031.6	0.191606	0.0755568	2.53592	0.0112151	0.10732	BRD2
ENSG00000239650	26.9323	0.480002	0.189348	2.53502	0.0112441	0.107539	GUSBP4
ENSG00000151470	540.566	-0.3331	0.131421	-2.5346	0.0112575	0.107607	C4orf33
ENSG00000064692	367.95	0.869124	0.343001	2.53388	0.0112806	0.107634	SNCAIP
ENSG00000113396	33.2393	1.43403	0.565937	2.5339	0.0112801	0.107634	SLC27A6
ENSG00000134461	281.189	0.288276	0.113768	2.5339	0.01128	0.107634	ANKRD16
ENSG00000164010	822.633	0.299199	0.118094	2.53356	0.011291	0.107634	ERMAP
ENSG00000254815	27.8127	0.760456	0.300144	2.53364	0.0112886	0.107634	RP11-496I9.1
ENSG00000231826	35.585	-1.0498	0.414433	-2.53309	0.0113061	0.107719	AC016735.2
ENSG00000090006	2028.89	0.471956	0.186338	2.5328	0.0113155	0.10775	LTBP4
ENSG00000153976	311.092	0.723371	0.285673	2.53217	0.0113361	0.107887	HS3ST3A1
ENSG00000112306	30872.2	-0.326395	0.128948	-2.53121	0.011367	0.108006	RPS12
ENSG00000122873	801.123	-0.291095	0.115002	-2.53121	0.0113671	0.108006	CISD1
ENSG00000151923	2096.74	-0.253919	0.100309	-2.53136	0.0113621	0.108006	TIAL1
ENSG00000086015	1713.04	0.333266	0.131718	2.53015	0.0114015	0.108215	MAST2
ENSG00000163508	130.567	0.926846	0.366308	2.53024	0.0113986	0.108215	EOMES
ENSG00000077616	26.7801	1.10142	0.435427	2.52951	0.0114221	0.108351	NAALAD2
ENSG00000082397	2447.18	-0.556529	0.2201	-2.52853	0.0114542	0.108597	EPB41L3
ENSG00000124529	2348.73	-0.402381	0.159194	-2.52762	0.0114839	0.10882	NA
ENSG00000136732	577.816	0.708735	0.280438	2.52725	0.0114961	0.108877	GYPC
ENSG00000110321	52435	-0.236877	0.0937742	-2.52603	0.0115358	0.109194	EIF4G2
ENSG00000013523	884.729	0.213215	0.0844355	2.52518	0.0115639	0.109378	ANGEL1
ENSG00000165406	1681.42	0.248419	0.0983813	2.52506	0.0115678	0.109378	MARCH8
ENSG00000143333	328.859	0.643692	0.254956	2.52472	0.0115792	0.109426	RGS16
ENSG00000173110	525.996	0.647128	0.256459	2.52332	0.0116253	0.109803	HSPA6
ENSG00000196636	436.461	-0.328036	0.130025	-2.52287	0.01164	0.109883	SDHAF3
ENSG00000233008	33.292	0.929808	0.368637	2.52228	0.0116596	0.110008	RP11-475O6.1
ENSG00000166164	3614.95	0.21129	0.083822	2.5207	0.0117123	0.110445	BRD7
ENSG00000120832	302.939	0.32717	0.129827	2.52005	0.0117338	0.110588	MTERF2
ENSG00000149554	963.083	-0.511878	0.203139	-2.51984	0.011741	0.110596	CHEK1
ENSG00000162437	800.117	0.494355	0.196223	2.51936	0.0117569	0.110687	RAVER2
ENSG00000230989	4647.52	-0.298907	0.118662	-2.51898	0.0117696	0.110747	HSBP1
ENSG00000133112	88877.1	-0.381962	0.151671	-2.51836	0.0117904	0.110883	TPT1
ENSG00000162244	20207.6	-0.397525	0.157869	-2.51807	0.0118001	0.110914	RPL29
ENSG00000198848	121.22	0.981086	0.389837	2.51666	0.0118474	0.111299	CES1
ENSG00000166704	419.073	0.4719	0.187621	2.51517	0.0118975	0.11171	ZNF606
ENSG00000106665	1929.23	0.562811	0.223796	2.51484	0.0119087	0.111755	CLIP2
ENSG00000106034	387.689	0.684067	0.272057	2.51442	0.0119228	0.111767	CPED1
ENSG00000135144	101.635	0.700582	0.278614	2.51453	0.0119191	0.111767	DTX1
ENSG00000135424	509.226	0.83471	0.33203	2.51396	0.0119383	0.111801	ITGA7
ENSG00000187775	3161.44	1.13922	0.453161	2.51394	0.0119392	0.111801	DNAH17
ENSG00000204934	25.5362	0.671825	0.267273	2.51363	0.0119497	0.111839	ATP6V0E2-AS1
ENSG00000113108	501.318	0.338344	0.134627	2.51319	0.0119645	0.11186	APBB3
ENSG00000184076	2541.74	-0.231648	0.092173	-2.51319	0.0119647	0.11186	UQCR10
ENSG00000133641	1760.71	-0.40455	0.160987	-2.51294	0.011973	0.111878	C12orf29
ENSG00000063587	706.126	0.398591	0.158672	2.51204	0.0120034	0.112042	ZNF275
ENSG00000135999	1756.13	0.193193	0.076904	2.51213	0.0120005	0.112042	EPC2
ENSG00000183648	1197.04	-0.250923	0.099897	-2.51182	0.012011	0.112054	NDUFB1
ENSG00000146013	27.3317	0.958503	0.381656	2.51143	0.0120242	0.112117	GFRA3
ENSG00000128591	2227.57	1.02514	0.408427	2.50998	0.0120737	0.112417	FLNC
ENSG00000155966	208.47	0.727921	0.289998	2.51009	0.01207	0.112417	AFF2
ENSG00000164879	32.4692	1.17622	0.468626	2.50993	0.0120756	0.112417	CA3
ENSG00000198040	1075.43	0.321955	0.128299	2.50941	0.0120932	0.11252	ZNF84
ENSG00000137807	1719.26	-0.540824	0.215646	-2.50792	0.0121443	0.112876	KIF23
ENSG00000143469	33.2648	1.33	0.530292	2.50805	0.0121399	0.112876	SYT14
ENSG00000154153	569.478	0.72208	0.288106	2.5063	0.0122001	0.113309	FAM134B
ENSG00000229619	267.165	0.496802	0.19823	2.50619	0.0122039	0.113309	MBNL1-AS1
ENSG00000144369	541.967	0.635483	0.253607	2.50578	0.0122182	0.113382	FAM171B
ENSG00000117791	101.917	0.645814	0.257828	2.50482	0.0122512	0.113567	MARC2
ENSG00000171533	59.7513	0.891881	0.35606	2.50486	0.0122499	0.113567	MAP6
ENSG00000011243	1830.93	0.206802	0.0825847	2.50412	0.0122758	0.113601	AKAP8L
ENSG00000109390	1454.33	-0.254522	0.101647	-2.50398	0.0122806	0.113601	NDUFC1
ENSG00000135835	240.057	0.537583	0.214693	2.50396	0.0122813	0.113601	KIAA1614
ENSG00000138326	31028.7	-0.327073	0.130632	-2.50378	0.0122874	0.113601	RPS24
ENSG00000180828	58.3244	0.907004	0.362219	2.50402	0.0122791	0.113601	BHLHE22
ENSG00000125148	9178.46	-0.703401	0.280989	-2.50331	0.0123038	0.113633	MT2A
ENSG00000198918	10725	-0.380853	0.152135	-2.50339	0.0123011	0.113633	RPL39
ENSG00000061794	1960.96	-0.227269	0.0908064	-2.50279	0.012322	0.113741	MRPS35
ENSG00000131174	4779.24	-0.251674	0.100576	-2.50233	0.0123378	0.113826	COX7B
ENSG00000196167	35.7067	0.914834	0.365677	2.50176	0.0123579	0.113952	COLCA1
ENSG00000076043	2215.95	-0.319582	0.127777	-2.50109	0.0123811	0.113991	REXO2
ENSG00000137502	1055.33	0.330292	0.13208	2.5007	0.0123947	0.113991	RAB30
ENSG00000150051	44.5933	0.86522	0.345936	2.5011	0.012381	0.113991	MKX
ENSG00000164776	42.221	0.826298	0.330407	2.50085	0.0123895	0.113991	PHKG1
ENSG00000174083	133.446	0.628379	0.251277	2.50074	0.0123935	0.113991	NA
ENSG00000223784	126.512	-0.960729	0.384286	-2.50004	0.012418	0.114145	RP11-554I8.2
ENSG00000234171	101.288	-0.516212	0.206511	-2.49968	0.0124306	0.114201	RNASEH1-AS1
ENSG00000259071	34.8486	-0.379283	0.15175	-2.4994	0.0124406	0.114232	RP11-247L20.4
ENSG00000116455	1169.97	-0.223813	0.0896047	-2.49778	0.0124974	0.114518	WDR77
ENSG00000164237	236.236	0.916976	0.367118	2.49777	0.0124979	0.114518	CMBL
ENSG00000232637	116.045	0.46239	0.18512	2.49778	0.0124973	0.114518	NA
ENSG00000255031	71.1522	0.47403	0.189769	2.49793	0.0124921	0.114518	RP11-802E16.3
ENSG00000243466	7396.65	1.68331	0.674047	2.49732	0.0125137	0.114603	IGKV1-5
ENSG00000159214	191.852	0.544674	0.218188	2.49635	0.0125479	0.114856	CCDC24
ENSG00000253190	258.081	-0.802044	0.321504	-2.49466	0.0126077	0.115343	AC084082.3
ENSG00000156414	112.184	1.21468	0.486991	2.49426	0.0126218	0.115412	TDRD9
ENSG00000100554	3687.44	-0.313821	0.125839	-2.49382	0.0126377	0.115497	ATP6V1D
ENSG00000184661	936.333	-0.606491	0.243243	-2.49336	0.0126541	0.115586	CDCA2
ENSG00000130818	1629.03	-0.595987	0.239177	-2.49183	0.0127088	0.116025	ZNF426
ENSG00000123353	1842.72	-0.333676	0.133973	-2.49062	0.012752	0.116351	ORMDL2
ENSG00000137942	1741.74	0.539615	0.216683	2.49035	0.0127618	0.116351	FNBP1L
ENSG00000138031	3549.63	0.244529	0.0981991	2.49013	0.0127695	0.116351	ADCY3
ENSG00000176406	372.57	1.10419	0.443434	2.49009	0.0127712	0.116351	RIMS2
ENSG00000153790	139.437	0.405296	0.162792	2.48965	0.0127867	0.116433	C7orf31
ENSG00000164930	5987.4	0.481539	0.193432	2.48945	0.0127941	0.116439	FZD6
ENSG00000137440	10805.3	-0.843294	0.338953	-2.48794	0.0128485	0.116873	FGFBP1
ENSG00000164929	256.922	1.02537	0.412185	2.48766	0.0128587	0.116906	BAALC
ENSG00000078549	142.09	0.957116	0.384838	2.48707	0.0128802	0.11704	ADCYAP1R1
ENSG00000131650	201.164	0.908909	0.36558	2.48621	0.0129112	0.117246	KREMEN2
ENSG00000197291	26.6676	0.759811	0.305627	2.48607	0.0129163	0.117246	RAMP2-AS1
ENSG00000006283	175.195	0.84603	0.340428	2.48519	0.0129481	0.117413	CACNA1G
ENSG00000143437	3089.39	0.129835	0.0522417	2.48527	0.0129453	0.117413	ARNT
ENSG00000237187	92.0076	0.739415	0.297594	2.48465	0.012968	0.117533	NR2F1-AS1
ENSG00000006740	120.041	0.706151	0.284287	2.48394	0.0129938	0.117644	ARHGAP44
ENSG00000140284	114.447	1.00765	0.405642	2.48407	0.0129889	0.117644	SLC27A2
ENSG00000143867	72.005	0.958956	0.386357	2.48205	0.0130631	0.117966	OSR1
ENSG00000154342	135.724	1.00979	0.406822	2.48215	0.0130592	0.117966	WNT3A
ENSG00000171345	1347	1.26808	0.510867	2.48222	0.0130567	0.117966	KRT19
ENSG00000197653	35.516	0.74876	0.301585	2.48275	0.0130373	0.117966	DNAH10
ENSG00000242887	88.1062	1.71821	0.692248	2.48207	0.0130622	0.117966	IGHJ3
ENSG00000082175	60.5451	0.705199	0.284222	2.48115	0.0130957	0.118173	PGR
ENSG00000112782	80.7614	0.786629	0.317055	2.48105	0.0130996	0.118173	CLIC5
ENSG00000172009	1789.37	-0.293155	0.118181	-2.48056	0.0131178	0.118276	THOP1
ENSG00000105974	14914.3	-0.587907	0.237043	-2.48017	0.0131321	0.118345	CAV1
ENSG00000118156	29.3338	0.965719	0.389542	2.47911	0.0131711	0.11835	ZNF541
ENSG00000124225	4552.49	0.594754	0.239912	2.47905	0.0131734	0.11835	PMEPA1
ENSG00000130772	924.448	-0.253369	0.102204	-2.47905	0.0131732	0.11835	MED18
ENSG00000143196	784.875	1.1321	0.456599	2.47943	0.0131593	0.11835	DPT
ENSG00000170889	18215.3	-0.324798	0.130971	-2.47993	0.013141	0.11835	RPS9
ENSG00000198740	2302.92	0.267308	0.107812	2.47939	0.0131606	0.11835	ZNF652
ENSG00000114942	16235.5	-0.387073	0.156167	-2.47858	0.0131907	0.11839	EEF1B2
ENSG00000154917	102.531	0.833969	0.336473	2.47856	0.0131913	0.11839	RAB6B
ENSG00000151320	473.929	0.538938	0.217575	2.47703	0.0132483	0.118823	AKAP6
ENSG00000158019	1138.71	0.207175	0.0836431	2.47689	0.0132531	0.118823	BRE
ENSG00000140307	1112.48	-0.274954	0.111016	-2.4767	0.0132602	0.118825	GTF2A2
ENSG00000188603	213.056	0.262522	0.106024	2.47607	0.0132836	0.118974	CLN3
ENSG00000108405	140.657	0.713266	0.288122	2.47557	0.0133025	0.119001	P2RX1
ENSG00000161405	426.907	0.837686	0.338404	2.4754	0.0133087	0.119001	IKZF3
ENSG00000173535	142.435	0.82416	0.333003	2.47494	0.013326	0.119001	TNFRSF10C
ENSG00000188933	20.4248	1.09395	0.441879	2.47567	0.0132988	0.119001	USP32P1
ENSG00000204282	167.018	0.482865	0.195105	2.4749	0.0133274	0.119001	TNRC6C-AS1
ENSG00000225526	59.936	-0.589244	0.23806	-2.47519	0.0133164	0.119001	MKRN2OS
ENSG00000124107	29044.3	-0.877179	0.354677	-2.47318	0.0133918	0.119031	SLPI
ENSG00000151224	72.7012	-1.15085	0.465341	-2.47313	0.0133934	0.119031	MAT1A
ENSG00000160867	103.473	0.874398	0.35358	2.47299	0.0133989	0.119031	FGFR4
ENSG00000165899	19.1312	0.771166	0.311732	2.47381	0.013368	0.119031	OTOGL
ENSG00000173227	278.016	0.805113	0.325561	2.473	0.0133983	0.119031	SYT12
ENSG00000182611	1923.92	-0.48425	0.195784	-2.47339	0.0133839	0.119031	NA
ENSG00000185480	370.764	-0.427302	0.172695	-2.47432	0.0133491	0.119031	PARPBP
ENSG00000188636	1854.99	0.346392	0.139985	2.47449	0.0133425	0.119031	LDOC1L
ENSG00000206172	100.392	1.30799	0.528696	2.47399	0.0133612	0.119031	HBA1
ENSG00000232527	152.806	-0.662119	0.267671	-2.47363	0.013375	0.119031	RP11-14N7.2
ENSG00000154864	420.052	0.648927	0.262525	2.47187	0.0134408	0.119227	PIEZO2
ENSG00000185739	40.7891	0.882328	0.35695	2.47185	0.0134415	0.119227	SRL
ENSG00000250067	33.1302	0.6242	0.252514	2.47194	0.0134382	0.119227	YJEFN3
ENSG00000187118	309.858	-0.271551	0.109883	-2.47126	0.0134636	0.119346	CMC1
ENSG00000233554	43.5341	-0.467866	0.189332	-2.47114	0.0134684	0.119346	B4GALT1-AS1
ENSG00000060558	6338.89	-0.4158	0.168289	-2.47075	0.0134828	0.119413	GNA15
ENSG00000198914	17.3452	1.21122	0.490325	2.47024	0.0135023	0.119524	POU3F3
ENSG00000111674	528.412	0.717127	0.290341	2.46995	0.0135133	0.119561	ENO2
ENSG00000226711	38.8725	0.621706	0.251763	2.46941	0.0135336	0.119681	FAM66C
ENSG00000144048	1682.79	-0.240859	0.0975639	-2.46874	0.0135591	0.119829	DUSP11
ENSG00000172264	140.38	0.771088	0.312358	2.4686	0.0135642	0.119829	MACROD2
ENSG00000148773	9126.87	-0.536998	0.217576	-2.4681	0.0135833	0.119878	MKI67
ENSG00000244055	38.8525	0.46913	0.190067	2.46824	0.0135781	0.119878	AC007566.10
ENSG00000126467	34.8369	1.39477	0.565228	2.46762	0.0136013	0.119976	TSKS
ENSG00000128563	1011.43	0.168327	0.0682297	2.46707	0.0136225	0.120102	PRKRIP1
ENSG00000097007	4512.43	0.287419	0.116543	2.46621	0.0136553	0.120102	ABL1
ENSG00000101935	3335.68	-0.419918	0.170242	-2.4666	0.0136404	0.120102	AMMECR1
ENSG00000117425	43.4983	0.631639	0.256123	2.46615	0.0136573	0.120102	PTCH2
ENSG00000117461	1481.55	0.399975	0.162209	2.4658	0.0136706	0.120102	PIK3R3
ENSG00000120800	3157.1	-0.22547	0.0914359	-2.46588	0.0136678	0.120102	UTP20
ENSG00000167216	109.299	0.673409	0.273078	2.466	0.0136632	0.120102	KATNAL2
ENSG00000179965	95.9742	0.449588	0.182272	2.46657	0.0136413	0.120102	ZNF771
ENSG00000129515	3794.71	-0.247396	0.100373	-2.46477	0.0137102	0.120222	SNX6
ENSG00000165215	14.1686	1.58796	0.644211	2.46497	0.0137026	0.120222	CLDN3
ENSG00000175324	1040.98	-0.235013	0.0953507	-2.46473	0.0137118	0.120222	LSM1
ENSG00000197057	59.5414	0.906251	0.367634	2.46509	0.013698	0.120222	DTHD1
ENSG00000113269	1654.81	0.448841	0.18214	2.46427	0.0137294	0.120241	RNF130
ENSG00000122643	2646.95	-0.543489	0.220556	-2.46418	0.0137328	0.120241	NT5C3A
ENSG00000198721	1057.09	-0.408549	0.165798	-2.46413	0.0137345	0.120241	ECI2
ENSG00000247317	34.858	0.672095	0.272795	2.46374	0.0137498	0.120314	RP11-273G15.2
ENSG00000174917	1147.75	-0.304424	0.123589	-2.46319	0.0137706	0.120436	C19orf70
[truncated: 15,484 more rows]

## Sheet: IC_vs_IS_Reactome
Cluster	ID	Description	GeneRatio	BgRatio	pvalue	p.adjust	qvalue	geneID	Count
up	R-HSA-397014	Muscle contraction	20/191	209/10619	9.79925e-10	3.9393e-07	3.58962e-07	58/7140/3751/4604/6261/7111/55799/1674/487/6324/6331/7125/477/815/5350/53826/3777/3767/6263/25802	20
up	R-HSA-1474244	Extracellular matrix organization	20/191	301/10619	4.5858e-07	9.21746e-05	8.39925e-05	90187/54829/136227/222663/23127/1302/4322/80274/1295/22801/1296/1300/4684/4320/1301/2192/11117/4060/4239/1404	20
up	R-HSA-5576891	Cardiac conduction	13/191	141/10619	1.44877e-06	0.000194135	0.000176903	3751/6261/55799/487/6324/6331/477/815/5350/53826/3777/3767/6263	13
up	R-HSA-5578775	Ion homeostasis	8/191	56/10619	6.41987e-06	0.000645197	0.000587925	6261/487/477/815/5350/53826/3767/6263	8
up	R-HSA-1442490	Collagen degradation	8/191	64/10619	1.76925e-05	0.00142247	0.0012962	136227/1302/4322/1295/1296/1300/4320/1301	8
up	R-HSA-390522	Striated Muscle Contraction	6/191	36/10619	3.89025e-05	0.00260646	0.0023751	58/7140/4604/7111/1674/7125	6
up	R-HSA-8948216	Collagen chain trimerization	6/191	44/10619	0.000125118	0.00718536	0.00654754	136227/1302/1295/1296/1300/1301	6
up	R-HSA-112316	Neuronal System	19/191	413/10619	0.000160245	0.00775752	0.00706891	774/5563/3751/57622/55799/50944/2066/8499/2899/111/815/22999/3737/3777/6857/7881/1143/3767/6854	19
up	R-HSA-1650814	Collagen biosynthesis and modifying enzymes	7/191	67/10619	0.000190665	0.00775752	0.00706891	136227/23127/1302/1295/1296/1300/1301	7
up	R-HSA-1474290	Collagen formation	8/191	90/10619	0.000208103	0.00775752	0.00706891	136227/23127/1302/4322/1295/1296/1300/1301	8
up	R-HSA-1474228	Degradation of the extracellular matrix	10/191	140/10619	0.00021227	0.00775752	0.00706891	136227/222663/1302/4322/80274/1295/1296/1300/4320/1301	10
up	R-HSA-181429	Serotonin Neurotransmitter Release Cycle	4/191	18/10619	0.000254705	0.00853262	0.00777521	8499/22999/6857/6854	4
up	R-HSA-212676	Dopamine Neurotransmitter Release Cycle	4/191	23/10619	0.000686987	0.0212438	0.019358	8499/22999/6857/6854	4
up	R-HSA-2022090	Assembly of collagen fibrils and other multimeric structures	6/191	61/10619	0.000764276	0.0219456	0.0199976	1302/4322/1295/1296/1300/1301	6
up	R-HSA-2022857	Keratan sulfate degradation	3/191	13/10619	0.00143429	0.0384389	0.0350268	4969/4958/4060	3
down	R-HSA-170968	Frs2-mediated activation	2022-08-01	10/10619	0.00751135	0.0466272	0.013819	4803	1
down	R-HSA-193697	p75NTR regulates axonogenesis	2022-08-01	10/10619	0.00751135	0.0466272	0.013819	4803	1
down	R-HSA-1839122	Signaling by activated point mutants of FGFR1	2022-08-01	11/10619	0.00825976	0.0466272	0.013819	2250	1
down	R-HSA-169893	Prolonged ERK activation events	2022-08-01	12/10619	0.00900768	0.0466272	0.013819	4803	1
down	R-HSA-1839130	Signaling by activated point mutants of FGFR3	2022-08-01	12/10619	0.00900768	0.0466272	0.013819	2250	1
down	R-HSA-190373	FGFR1c ligand binding and activation	2022-08-01	12/10619	0.00900768	0.0466272	0.013819	2250	1
down	R-HSA-2033514	FGFR3 mutant receptor activation	2022-08-01	12/10619	0.00900768	0.0466272	0.013819	2250	1
down	R-HSA-2197563	NOTCH2 intracellular domain regulates transcription	2022-08-01	12/10619	0.00900768	0.0466272	0.013819	388585	1
down	R-HSA-1502540	Signaling by Activin	2022-08-01	13/10619	0.00975511	0.0466272	0.013819	10468	1
down	R-HSA-190239	FGFR3 ligand binding and activation	2022-08-01	13/10619	0.00975511	0.0466272	0.013819	2250	1
down	R-HSA-190372	FGFR3c ligand binding and activation	2022-08-01	13/10619	0.00975511	0.0466272	0.013819	2250	1
down	R-HSA-190375	FGFR2c ligand binding and activation	2022-08-01	13/10619	0.00975511	0.0466272	0.013819	2250	1
down	R-HSA-209543	p75NTR recruits signalling complexes	2022-08-01	13/10619	0.00975511	0.0466272	0.013819	4803	1
down	R-HSA-209560	NF-kB is activated and signals survival	2022-08-01	13/10619	0.00975511	0.0466272	0.013819	4803	1
down	R-HSA-5654227	Phospholipase C-mediated cascade; FGFR3	2022-08-01	13/10619	0.00975511	0.0466272	0.013819	2250	1
down	R-HSA-5658623	FGFRL1 modulation of FGFR1 signaling	2022-08-01	13/10619	0.00975511	0.0466272	0.013819	2250	1
down	R-HSA-177504	Retrograde neurotrophin signalling	2022-08-01	14/10619	0.010502	0.0466272	0.013819	4803	1
down	R-HSA-2214320	Anchoring fibril formation	2022-08-01	15/10619	0.0112485	0.0466272	0.013819	7093	1
down	R-HSA-190242	FGFR1 ligand binding and activation	2022-08-01	16/10619	0.0119944	0.0466272	0.013819	2250	1
down	R-HSA-193639	p75NTR signals via NF-kB	2022-08-01	16/10619	0.0119944	0.0466272	0.013819	4803	1
down	R-HSA-205043	NRIF signals cell death from the nucleus	2022-08-01	16/10619	0.0119944	0.0466272	0.013819	4803	1
down	R-HSA-5654219	Phospholipase C-mediated cascade: FGFR1	2022-08-01	16/10619	0.0119944	0.0466272	0.013819	2250	1
down	R-HSA-2033519	Activated point mutants of FGFR2	2022-08-01	17/10619	0.0127399	0.0466272	0.013819	2250	1
down	R-HSA-2243919	Crosslinking of collagen fibrils	2022-08-01	18/10619	0.0134848	0.0466272	0.013819	7093	1
down	R-HSA-5654221	Phospholipase C-mediated cascade; FGFR2	2022-08-01	18/10619	0.0134848	0.0466272	0.013819	2250	1
down	R-HSA-5654704	SHC-mediated cascade:FGFR3	2022-08-01	18/10619	0.0134848	0.0466272	0.013819	2250	1
down	R-HSA-5654710	PI-3K cascade:FGFR3	2022-08-01	18/10619	0.0134848	0.0466272	0.013819	2250	1
down	R-HSA-167044	Signalling to RAS	2022-08-01	20/10619	0.0149733	0.0466272	0.013819	4803	1
down	R-HSA-190241	FGFR2 ligand binding and activation	2022-08-01	20/10619	0.0149733	0.0466272	0.013819	2250	1
down	R-HSA-5654706	FRS-mediated FGFR3 signaling	2022-08-01	20/10619	0.0149733	0.0466272	0.013819	2250	1
down	R-HSA-9013695	NOTCH4 Intracellular Domain Regulates Transcription	2022-08-01	20/10619	0.0149733	0.0466272	0.013819	388585	1
down	R-HSA-5654688	SHC-mediated cascade:FGFR1	2022-08-01	21/10619	0.0157168	0.0466272	0.013819	2250	1
down	R-HSA-5654689	PI-3K cascade:FGFR1	2022-08-01	21/10619	0.0157168	0.0466272	0.013819	2250	1
down	R-HSA-5655332	Signaling by FGFR3 in disease	2022-08-01	22/10619	0.0164598	0.0466272	0.013819	2250	1
down	R-HSA-8853338	Signaling by FGFR3 point mutants in cancer	2022-08-01	22/10619	0.0164598	0.0466272	0.013819	2250	1
down	R-HSA-5654693	FRS-mediated FGFR1 signaling	2022-08-01	23/10619	0.0172023	0.0466272	0.013819	2250	1
down	R-HSA-5654695	PI-3K cascade:FGFR2	2022-08-01	23/10619	0.0172023	0.0466272	0.013819	2250	1
down	R-HSA-5654699	SHC-mediated cascade:FGFR2	2022-08-01	23/10619	0.0172023	0.0466272	0.013819	2250	1
down	R-HSA-5654700	FRS-mediated FGFR2 signaling	2022-08-01	25/10619	0.0186858	0.0469424	0.0139124	2250	1
down	R-HSA-5654708	Downstream signaling of activated FGFR3	2022-08-01	25/10619	0.0186858	0.0469424	0.0139124	2250	1
down	R-HSA-9013508	NOTCH3 Intracellular Domain Regulates Transcription	2022-08-01	25/10619	0.0186858	0.0469424	0.0139124	388585	1

[truncated: 7 more sheets: IC_TopGO, IS_TopGO, EDC_xCellMatrix, EDC_ImmuneModulatorySet, EDC_ImmuneModulatorySetMatrix, EDC_ImmuneSignatureSetMatrix, EDC_ImmuneSignatureSet]
