# Supplementary material for: Driver gene combinations dictate cutaneous squamous cell carcinoma disease continuum progression
Source: Nat Commun. 2023 Aug 25;14:5211. doi: 10.1038/s41467-023-40822-9 (PMC10457401; doi:10.1038/s41467-023-40822-9)
Supplement: Supplementary file 14 — Supplementary Data File 11 [file 41467_2023_40822_MOESM14_ESM.xlsx]

## Sheet: WES_Mutations_Immune_correlates
PatientID*	Non-syn	Syn + UTR	D-P Axis Rank	Total Mutations	SEQ_ID		CD4+ve tcell score	CD8+ve T cell score	Macrophage score	Neutrophil score		adaptive innate ratio		Driver Mutations
MD16	378	177	27	555	WW00219a		1.68017e-20	0.0310903	1.1975e-18	0.0462443		0.672305
WD13	776	451	34	1227	WW00215a		5.17647e-18	0.0263379	0.00952601	0.101818		0.236544		N
WD14	169	79	59	248	WW00217a		0.0750888	0.028713	0.0714159	0.0456823		0.320293
WD5	1106	537	68	1643	WW00213a		0.0290514	0.0411307	0	0.0653493		0.658449		NP
MD04	2394	1910	70	4304	WW00218a		3.92422e-20	0.0613176	0.0229446	0.0456823		0.893492		NT
PD3	1169	638	75	1807	WW00209a		0.00121296	0.0115084	0.0283955	0.0456713		0.156591		NPT
PD5	1236	641	77	1877	WW00210a		0.0264702	0.0292053	0.0844774	0.0041915		0.355845		NPT
WD12	3794	3073	82	6867	WW00214a		0.0503372	0.040001	0.123355	0		0.374613		NPT
WD22	920	519	81	1439	WW00220a		0.018655	0.0369954	0.0830033	0.0616864		0.274343		NPT
PD2	794	449	104	1243	WW00208a		0.0486114	4.92168e-18	0.193674	0.0123265		0.0486114		NPRAS
PD7	1281	710	108	1991	WW00211a		3.99562e-19	0	0.212687	2.98001e-19		3.99562e-19		NPTRAS
PD10	1331	773	110	2104	WW00212a		0.0514058	0	0.0613886	0.024209		0.0514058		NPT
														N=Notch1 or 2
														T=TGFBR1 or R2
*from Inman et al 2018														P=Tp53
														RAS=H or KRAS

## Sheet: frequency_table_CN_gains
chromosome_arm	n	frequency
1p	8	9.52381
1q	4	4.7619
2p	3	3.57143
2q	3	3.57143
3p	4	4.7619
3q	5	5.95238
4p	5	5.95238
4q	4	4.7619
5p	5	5.95238
5q	4	4.7619
6p	5	5.95238
6q	2	2.38095
7p	6	7.14286
7q	3	3.57143
8p	2	2.38095
8q	5	5.95238
9p	4	4.7619
9q	5	5.95238
10p	1	1.19048
10q	4	4.7619
11p	2	2.38095
11q	2	2.38095
12p	3	3.57143
12q	3	3.57143
13q	4	4.7619
14q	4	4.7619
15q	6	7.14286
16p	7	8.33333
16q	5	5.95238
17p	13	15.4762
17q	12	14.2857
18p	5	5.95238
18q	6	7.14286
19p	24	28.5714
19q	12	14.2857
20p	10	11.9048
20q	11	13.0952
21q	7	8.33333
22q	16	19.0476

## Sheet: frequency_table_CN_losses
chromosome_arm	n	frequency
1p	8	9.52381
1q	1	1.19048
2p	15	17.8571
2q	11	13.0952
3p	32	38.0952
3q	6	7.14286
4p	10	11.9048
4q	13	15.4762
5p	6	7.14286
5q	12	14.2857
6p	2	2.38095
6q	10	11.9048
7p	10	11.9048
7q	4	4.7619
8p	31	36.9048
8q	7	8.33333
9p	36	42.8571
9q	7	8.33333
10p	14	16.6667
10q	8	9.52381
11p	5	5.95238
11q	10	11.9048
12p	7	8.33333
12q	4	4.7619
13q	14	16.6667
14q	3	3.57143
15q	8	9.52381
16p	6	7.14286
16q	3	3.57143
17p	20	23.8095
17q	4	4.7619
18p	1	1.19048
18q	11	13.0952
19p	11	13.0952
19q	21	25
20p	5	5.95238
20q	1	1.19048
21q	13	15.4762
22q	5	5.95238

## Sheet: Freq_table_gene_gain
	gene	n	frequency
1	ADCK5	21	25
2	ARHGAP39	22	26.1905
3	C8orf82	22	26.1905
4	CPSF1	21	25
5	CYC1	21	25
6	DGAT1	21	25
7	EXOSC4	21	25
8	FAM30A	23	27.381
9	FBXL6	21	25
10	FOXH1	22	26.1905
11	GPAA1	21	25
12	GPT	22	26.1905
13	GRINA	21	25
14	HGH1	21	25
15	HOMER2P1	22	26.1905
16	HOMER2P2	22	26.1905
17	HSF1	21	25
18	IGHD	21	25
19	IGHD2-15	23	27.381
20	IGHD3-22	23	27.381
21	IGHD3-3	23	27.381
22	IGHD3-9	23	27.381
23	IGHD6-19	23	27.381
24	IGHD6-6	23	27.381
25	IGHG1	21	25
26	IGHG3	21	25
27	IGHJ1	23	27.381
28	IGHJ1P	23	27.381
29	IGHJ2	23	27.381
30	IGHJ2P	23	27.381
31	IGHJ3	23	27.381
32	IGHJ3P	22	26.1905
33	IGHJ4	22	26.1905
34	IGHJ5	22	26.1905
35	IGHJ6	22	26.1905
36	IGHM	22	26.1905
37	IGHV1-12	23	27.381
38	IGHV1-14	22	26.1905
39	IGHV1-17	22	26.1905
40	IGHV1-18	22	26.1905
41	IGHV1-2	23	27.381
42	IGHV1-24	22	26.1905
43	IGHV1-3	23	27.381
44	IGHV1-45	22	26.1905
45	IGHV1-46	22	26.1905
46	IGHV1-58	22	26.1905
47	IGHV1-67	21	25
48	IGHV1-68	22	26.1905
49	IGHV1-69	22	26.1905
50	IGHV2-26	22	26.1905
51	IGHV2-5	23	27.381
52	IGHV2-70D	21	25
53	IGHV3-11	23	27.381
54	IGHV3-13	23	27.381
55	IGHV3-15	22	26.1905
56	IGHV3-16	22	26.1905
57	IGHV3-19	22	26.1905
58	IGHV3-20	22	26.1905
59	IGHV3-21	22	26.1905
60	IGHV3-22	22	26.1905
61	IGHV3-23	22	26.1905
62	IGHV3-30-2	22	26.1905
63	IGHV3-32	22	26.1905
64	IGHV3-33	22	26.1905
65	IGHV3-33-2	22	26.1905
66	IGHV3-35	22	26.1905
67	IGHV3-36	22	26.1905
68	IGHV3-37	22	26.1905
69	IGHV3-38	22	26.1905
70	IGHV3-42	22	26.1905
71	IGHV3-43	22	26.1905
72	IGHV3-47	22	26.1905
73	IGHV3-48	22	26.1905
74	IGHV3-49	22	26.1905
75	IGHV3-52	22	26.1905
76	IGHV3-53	22	26.1905
77	IGHV3-6	23	27.381
78	IGHV3-60	22	26.1905
79	IGHV3-62	22	26.1905
80	IGHV3-63	22	26.1905
81	IGHV3-64	22	26.1905
82	IGHV3-65	22	26.1905
83	IGHV3-66	21	25
84	IGHV3-7	23	27.381
85	IGHV3-71	21	25
86	IGHV3-72	21	25
87	IGHV3-73	21	25
88	IGHV3-74	21	25
89	IGHV3-75	21	25
90	IGHV4-28	22	26.1905
91	IGHV4-31	22	26.1905
92	IGHV4-34	22	26.1905
93	IGHV4-39	22	26.1905
94	IGHV4-55	22	26.1905
95	IGHV4-59	22	26.1905
96	IGHV4-61	22	26.1905
97	IGHV5-51	22	26.1905
98	IGHV5-78	21	25
99	IGHV6-1	23	27.381
100	IGHV7-27	22	26.1905
101	IGHV7-34-1	22	26.1905
102	IGHV7-56	22	26.1905
103	IGHV7-81	21	25
104	IGHVIII-22-2	22	26.1905
105	KIFC2	22	26.1905
106	LRRC14	22	26.1905
107	LRRC24	22	26.1905
108	MAF1	21	25
109	MFSD3	22	26.1905
110	MIR4537	22	26.1905
111	MIR4539	22	26.1905
112	MIR5195	21	25
113	MIR661	21	25
114	MROH1	21	25
115	NRBP2	21	25
116	OPLAH	21	25
117	PARP10	21	25
118	PLEC	21	25
119	PPP1R16A	22	26.1905
120	RECQL4	22	26.1905
121	RNA5SP389	22	26.1905
122	SHARPIN	21	25
123	SLC20A1P1	22	26.1905
124	SLC39A4	22	26.1905
125	SLC52A2	21	25
126	SMPD5	21	25
127	SPATC1	21	25
128	TONSL	22	26.1905
129	TONSL-AS1	22	26.1905
130	VPS28	22	26.1905
131	WDR97	21	25
132	ZFTRAF1	22	26.1905

## Sheet: copygain_geneUp_Q12vsQ34
gene	n	frequency	baseMean	log2FoldChange	lfcSE	stat	pvalue	padj
EXOSC4	21	25	817.51	0.421748	0.0960892	4.38913	1.13806e-05	3.52179e-05
FAM30A	23	27.381	83.1246	1.55168	0.367245	4.22519	2.38735e-05	6.96922e-05
FBXL6	21	25	539.494	0.250658	0.106918	2.3444	0.0190575	0.03128
GRINA	21	25	3649.76	0.469031	0.103523	4.53071	5.87868e-06	1.91698e-05
HGH1	21	25	50.4999	0.323381	0.11611	2.78513	0.00535067	0.00989458
HSF1	21	25	2736.57	0.485129	0.0955303	5.07827	3.80885e-07	1.54189e-06
MAF1	21	25	3054.38	0.300644	0.0815565	3.68632	0.000227517	0.000550943
PARP10	21	25	1727.59	0.663623	0.15046	4.41063	1.03069e-05	3.21868e-05
PLEC	21	25	53388	0.351094	0.130197	2.69664	0.00700424	0.0126458
RECQL4	22	26.1905	2404.21	0.641977	0.0755271	8.49995	1.89675e-17	4.69288e-16
SHARPIN	21	25	1548.54	0.344371	0.08393	4.10308	4.07691e-05	0.000114125
SLC39A4	22	26.1905	362.11	0.406939	0.131265	3.10013	0.00193435	0.0039158
SLC52A2	21	25	1872.42	0.528611	0.117417	4.50199	6.73189e-06	2.17265e-05
TONSL	22	26.1905	599.263	0.749922	0.147632	5.07967	3.78083e-07	1.53173e-06

## Sheet: Freq_table_gene_loss
	gene	n	frequency
1	A1BG	26	30.9524
2	A1BG-AS1	26	30.9524
3	ADGRF5P1	24	28.5714
4	AK3	24	28.5714
5	AMT	21	25
6	ANKRD20A2P	21	25
7	ANKRD20A4P	23	27.381
8	AQP7P1	23	27.381
9	AQP7P2	21	25
10	AQP7P4	23	27.381
11	ATP5PDP2	23	27.381
12	AURKC	33	39.2857
13	BMS1P10	23	27.381
14	BMS1P11	21	25
15	BMS1P9	23	27.381
16	BNIP3P16	43	51.1905
17	BNIP3P24	46	54.7619
18	BNIP3P28	39	46.4286
19	BNIP3P4	21	25
20	BNIP3P8	31	36.9048
21	C19orf18	32	38.0952
22	C3orf62	21	25
23	C3orf84	21	25
24	CARM1P1	23	27.381
25	CBWD3	21	25
26	CBWD4P	21	25
27	CBWD5	21	25
28	CCDC71	21	25
29	CCNYL6	46	54.7619
30	CDC37L1	24	28.5714
31	CDC37L1-DT	24	28.5714
32	CDK2AP2P2	23	27.381
33	CDRT15P12	21	25
34	CENPBD2P	21	25
35	CHMP2A	21	25
36	CNN2P3	22	26.1905
37	CNTN4	22	26.1905
38	CNTN4-AS1	21	25
39	CSNK1G2P1	24	28.5714
40	CTBP2P7	23	27.381
41	DMRT1	23	27.381
42	DMRT2	22	26.1905
43	DMRT3	22	26.1905
44	DOCK8	22	26.1905
45	DOCK8-AS1	22	26.1905
46	DOCK8-AS2	23	27.381
47	DUX4L50	23	27.381
48	DUXA	33	39.2857
49	EIF1P1	23	27.381
50	ERVK3-1	25	29.7619
51	FAM27C	23	27.381
52	FAM88B	24	28.5714
53	FAM88C	23	27.381
54	FAM88F	23	27.381
55	FAM95B1	21	25
56	FGF7P6	23	27.381
57	FGF7P8	24	28.5714
58	FRG1JP	23	27.381
59	GLIS3	24	28.5714
60	GOLGA2P9	36	42.8571
61	GPS2P1	23	27.381
62	GPX1	21	25
63	GXYLT1P6	21	25
64	HINT2P1	22	26.1905
65	HNRNPA1P41	24	28.5714
66	IGHEP2	22	26.1905
67	IGKV1OR-2	21	25
68	IHO1	21	25
69	IL5RA	21	25
70	IMPDH2	21	25
71	INSL4	21	25
72	IPO5P1	32	38.0952
73	JAK2	24	28.5714
74	KANK1	23	27.381
75	KCNV2	23	27.381
76	KLF4P1	24	28.5714
77	KLHDC8B	21	25
78	KRT18P40	46	54.7619
79	LAMB2	21	25
80	LAMB2P1	21	25
81	LERFS	24	28.5714
82	LETM1P2	32	38.0952
83	LINC00664	47	55.9524
84	LINC01189	23	27.381
85	LINC01224	28	33.3333
86	LINC01410	23	27.381
87	LINC01535	30	35.7143
88	LINC01858	36	42.8571
89	LINC02560	24	28.5714
90	MIMT1	31	36.9048
91	MIR101-2	24	28.5714
92	MIR4271	21	25
93	MIR4477B	23	27.381
94	MIR4754	24	28.5714
95	MTATP6P11	23	27.381
96	MTCO1P11	24	28.5714
97	MTCO2P11	23	27.381
98	MTCO3P11	23	27.381
99	MTDHP3	46	54.7619
100	MTDHP4	46	54.7619
101	MTND1P11	24	28.5714
102	MTND4P14	23	27.381
103	MTND5P14	22	26.1905
104	MTND6P5	24	28.5714
105	MYO5BP2	24	28.5714
106	MYO5BP3	23	27.381
107	MZF1	21	25
108	MZF1-AS1	21	25
109	NICN1	21	25
110	PCGF7P	39	46.4286
111	PDSS1P1	24	28.5714
112	PEG3	31	36.9048
113	PLPP6	24	28.5714
114	PTGER4P2	23	27.381
115	PUM3	23	27.381
116	QARS1	21	25
117	QRICH1	21	25
118	RAD54L2P1	36	42.8571
119	RCL1	24	28.5714
120	RFX3	23	27.381
121	RFX3-DT	24	28.5714
122	RHOA	21	25
123	RHOA-IT1	21	25
124	RLN1	21	25
125	RLN2	21	25
126	RN7SL525P	21	25
127	RN7SL526P	31	36.9048
128	RN7SL693P	21	25
129	RNA5-8SP4	22	26.1905
130	RNA5SP279	22	26.1905
131	RNA5SP283	23	27.381
132	RNA5SP284	23	27.381
133	RNA5SP473	25	29.7619
134	RNF225	24	28.5714
135	RNU6-1327P	23	27.381
136	RPL12P25	23	27.381
137	RPL21P17	21	25
138	RPL31P61	30	35.7143
139	RPL34P33	36	42.8571
140	RPL34P34	37	44.0476
141	RPL36AP51	47	55.9524
142	RPL7AP10	47	55.9524
143	RPL7AP49	21	25
144	RPL7AP69	32	38.0952
145	RPL7AP76	23	27.381
146	RPS15AP36	27	32.1429
147	RPS27P29	24	28.5714
148	RPS5	24	28.5714
149	SELENOKP1	30	35.7143
150	SIGLEC31P	23	27.381
151	SIPA1L3	24	28.5714
152	SLC1A1	24	28.5714
153	SLC27A5	21	25
154	SMARCA2	22	26.1905
155	SMARCA2-AS1	22	26.1905
156	SMIM17	30	35.7143
157	SNX18P9	22	26.1905
158	SNX6P1	36	42.8571
159	SPATA6L	24	28.5714
160	TCF3P1	22	26.1905
161	TCTA	21	25
162	TPRG1LP1	33	39.2857
163	TRAPPC2B	32	38.0952
164	TRIM28	21	25
165	UBE2M	21	25
166	USP19	21	25
167	USP29	33	39.2857
168	USP4	21	25
169	VLDLR	23	27.381
170	VLDLR-AS1	23	27.381
171	VN1R1	31	36.9048
172	VN1R107P	31	36.9048
173	VN1R78P	45	53.5714
174	VN1R80P	47	55.9524
175	VN1R81P	47	55.9524
176	VN1R82P	47	55.9524
177	VN1R83P	47	55.9524
178	VN1R84P	46	54.7619
179	VN1R85P	39	46.4286
180	WDR87	26	30.9524
181	WDR87BP	28	33.3333
182	ZBTB45	21	25
183	ZFP28	21	25
184	ZFP28-DT	21	25
185	ZFP30	30	35.7143
186	ZIK1	33	39.2857
187	ZIM2	31	36.9048
188	ZIM2-AS1	31	36.9048
189	ZIM3	33	39.2857
190	ZNF100	46	54.7619
191	ZNF132	22	26.1905
192	ZNF132-DT	21	25
193	ZNF134	33	39.2857
194	ZNF135	31	36.9048
195	ZNF154	33	39.2857
196	ZNF17	32	38.0952
197	ZNF208	39	46.4286
198	ZNF209P	37	44.0476
199	ZNF211	33	39.2857
200	ZNF253	24	28.5714
201	ZNF254	22	26.1905
202	ZNF256	32	38.0952
203	ZNF257	39	46.4286
204	ZNF260	27	32.1429
205	ZNF264	33	39.2857
206	ZNF274	27	32.1429
207	ZNF304	32	38.0952
208	ZNF324	21	25
209	ZNF324B	22	26.1905
210	ZNF329	27	32.1429
211	ZNF345	30	35.7143
212	ZNF382	28	33.3333
213	ZNF383	30	35.7143
214	ZNF416	33	39.2857
215	ZNF417	33	39.2857
216	ZNF418	33	39.2857
217	ZNF419	32	38.0952
218	ZNF420	30	35.7143
219	ZNF429	47	55.9524
220	ZNF43	40	47.619
221	ZNF430	47	55.9524
222	ZNF431	47	55.9524
223	ZNF446	21	25
224	ZNF460	32	38.0952
225	ZNF460-AS1	32	38.0952
226	ZNF461	27	32.1429
227	ZNF470	23	27.381
228	ZNF470-DT	21	25
229	ZNF486	43	51.1905
230	ZNF492	36	42.8571
231	ZNF493	47	55.9524
232	ZNF497	26	30.9524
233	ZNF497-AS1	26	30.9524
234	ZNF527	30	35.7143
235	ZNF529	28	33.3333
236	ZNF529-AS1	28	33.3333
237	ZNF530	33	39.2857
238	ZNF540	30	35.7143
239	ZNF543	32	38.0952
240	ZNF544	27	32.1429
241	ZNF547	32	38.0952
242	ZNF548	32	38.0952
243	ZNF549	32	38.0952
244	ZNF550	32	38.0952
245	ZNF551	33	39.2857
246	ZNF552	34	40.4762
247	ZNF566	21	25
248	ZNF566-AS1	21	25
249	ZNF567	28	33.3333
250	ZNF567-DT	28	33.3333
251	ZNF568	30	35.7143
252	ZNF569	30	35.7143
253	ZNF56P	21	25
254	ZNF570	30	35.7143
255	ZNF571	30	35.7143
256	ZNF571-AS1	30	35.7143
257	ZNF573	30	35.7143
258	ZNF584	23	27.381
259	ZNF584-DT	23	27.381
260	ZNF585A	30	35.7143
261	ZNF585B	30	35.7143
262	ZNF586	34	40.4762
263	ZNF587	33	39.2857
264	ZNF587B	34	40.4762
265	ZNF606	32	38.0952
266	ZNF607	30	35.7143
267	ZNF626	45	53.5714
268	ZNF66	46	54.7619
269	ZNF671	33	39.2857
270	ZNF675	24	28.5714
271	ZNF676	39	46.4286
272	ZNF681	22	26.1905
273	ZNF682	34	40.4762
274	ZNF708	47	55.9524
275	ZNF71	30	35.7143
276	ZNF714	47	55.9524
277	ZNF723	36	42.8571
278	ZNF724	32	38.0952
279	ZNF725P	25	29.7619
280	ZNF726	22	26.1905
281	ZNF728	36	42.8571
282	ZNF729	37	44.0476
283	ZNF730	36	42.8571
284	ZNF737	44	52.381
285	ZNF738	47	55.9524
286	ZNF749	31	36.9048
287	ZNF772	31	36.9048
288	ZNF773	32	38.0952
289	ZNF776	34	40.4762
290	ZNF781	30	35.7143
291	ZNF790	29	34.5238
292	ZNF790-AS1	29	34.5238
293	ZNF793	30	35.7143
294	ZNF793-AS1	30	35.7143
295	ZNF8-DT	27	32.1429
296	ZNF805	33	39.2857
297	ZNF814	33	39.2857
298	ZNF826P	44	52.381
299	ZNF829	30	35.7143
300	ZNF835	30	35.7143
301	ZNF837	24	28.5714
302	ZNF849P	36	42.8571
303	ZNF85	45	53.5714
304	ZNF850	28	33.3333
305	ZNF875	30	35.7143
306	ZNF90	41	48.8095
307	ZNF91	31	36.9048
308	ZNF92P2	39	46.4286
309	ZNF93	30	35.7143
310	ZNF98	37	44.0476
311	ZNF99	36	42.8571
312	ZSCAN1	32	38.0952
313	ZSCAN18	31	36.9048
314	ZSCAN22	25	29.7619
315	ZSCAN4	33	39.2857

## Sheet: copyloss_genedown_Q12vsQ34
gene	n	frequency	baseMean	log2FoldChange	lfcSE	stat	pvalue	padj
AK3	24	28.5714	3351.15	-0.474433	0.0998635	-4.75082	2.02594e-06	7.22907e-06
AMT	21	25	169.443	-0.942561	0.145237	-6.48983	8.59336e-11	6.47531e-10
C3orf62	21	25	435.121	-0.31353	0.066371	-4.72389	2.31372e-06	8.14675e-06
CHMP2A	21	25	3265.52	-0.24517	0.0531158	-4.61576	3.91655e-06	1.31706e-05
FRG1JP	23	27.381	83.6004	-0.355546	0.147196	-2.41546	0.0157154	0.0262636
IMPDH2	21	25	7641.62	-0.358458	0.0939199	-3.81663	0.000135284	0.000341548
IPO5P1	32	38.0952	287.323	-1.29179	0.199063	-6.48934	8.62156e-11	6.49344e-10
KANK1	23	27.381	6778.28	-0.598585	0.112543	-5.31873	1.04496e-07	4.64028e-07
KLHDC8B	21	25	1577.94	-0.590916	0.141679	-4.1708	3.03533e-05	8.70032e-05
LAMB2	21	25	8213.83	-0.688146	0.13339	-5.15888	2.4843e-07	1.04257e-06
MTCO1P11	24	28.5714	34.074	-0.540501	0.232725	-2.32249	0.0202065	0.0329935
MZF1	21	25	624.582	-0.359043	0.0837593	-4.2866	1.81425e-05	5.39741e-05
NICN1	21	25	368.261	-0.668498	0.0964608	-6.93025	4.20102e-12	3.95697e-11
PEG3	31	36.9048	241.591	-1.61208	0.228206	-7.06414	1.61608e-12	1.65625e-11
PLPP6	24	28.5714	698.024	-0.566048	0.083617	-6.76953	1.29202e-11	1.12042e-10
QRICH1	21	25	3732.38	-0.199449	0.0507023	-3.93372	8.36401e-05	0.000219781
RCL1	24	28.5714	973.158	-0.315449	0.0881428	-3.57884	0.000345123	0.000807326
RFX3	23	27.381	475.26	-0.656916	0.131051	-5.01269	5.36741e-07	2.12198e-06
RNF225	24	28.5714	445.482	-1.28372	0.264197	-4.85896	1.18005e-06	4.39019e-06
RPS5	24	28.5714	25030.4	-0.392168	0.0898468	-4.36486	1.27206e-05	3.8973e-05
SMARCA2	22	26.1905	7015.25	-0.81104	0.0850907	-9.53147	1.55068e-21	7.70686e-20
SPATA6L	24	28.5714	203.079	-1.44135	0.176747	-8.15489	3.49503e-16	6.82965e-15
USP19	21	25	3226.76	-0.360673	0.0638105	-5.65225	1.58357e-08	8.10671e-08
USP4	21	25	3051.06	-0.427258	0.0639997	-6.67594	2.45647e-11	2.03231e-10
VN1R82P	47	55.9524	47.1928	-0.415227	0.137997	-3.00896	0.00262148	0.00516828
ZFP28	21	25	227.672	-0.91817	0.176348	-5.20658	1.92353e-07	8.18543e-07
ZIK1	33	39.2857	195.835	-0.443177	0.127927	-3.4643	0.000531622	0.00120281
ZNF132	22	26.1905	133.505	-0.92391	0.149161	-6.19405	5.8639e-10	3.81481e-09
ZNF135	31	36.9048	156.547	-1.67161	0.212514	-7.8659	3.66455e-15	5.91106e-14
ZNF17	32	38.0952	443.995	-0.216962	0.0698428	-3.10643	0.00189362	0.00383956
ZNF208	39	46.4286	57.3058	-1.44348	0.255389	-5.6521	1.58503e-08	8.1093e-08
ZNF211	33	39.2857	536.863	-0.350107	0.0878	-3.98755	6.67602e-05	0.000179202
ZNF253	24	28.5714	382.736	-0.388645	0.140557	-2.76503	0.00569174	0.01046
ZNF254	22	26.1905	1149.03	-0.467114	0.164184	-2.84507	0.0044402	0.00834249
ZNF256	32	38.0952	384.901	-0.397795	0.116209	-3.42311	0.000619096	0.00138497
ZNF257	39	46.4286	95.1115	-0.639006	0.235583	-2.71244	0.00667896	0.0121058
ZNF264	33	39.2857	1743.74	-0.209626	0.0704616	-2.97504	0.00292952	0.00572744
ZNF324	21	25	736.169	-0.207647	0.071501	-2.90411	0.00368298	0.00703419
ZNF324B	22	26.1905	400.135	-0.211677	0.0833742	-2.53888	0.0111209	0.0192043
ZNF329	27	32.1429	554.654	-0.35456	0.121748	-2.91225	0.00358837	0.00687514
ZNF345	30	35.7143	218.184	-0.775531	0.122483	-6.33175	2.42396e-10	1.68732e-09
ZNF383	30	35.7143	329.429	-0.321343	0.0835722	-3.8451	0.000120505	0.000306897
ZNF417	33	39.2857	523.488	-0.263015	0.0805168	-3.26659	0.0010885	0.00231351
ZNF418	33	39.2857	223.855	-0.762878	0.185423	-4.11427	3.88414e-05	0.000109186
ZNF420	30	35.7143	318.118	-0.484251	0.140033	-3.45811	0.000543982	0.00122848
ZNF429	47	55.9524	401.279	-0.413656	0.170819	-2.4216	0.0154525	0.0258738
ZNF43	40	47.619	1013.86	-1.57059	0.219484	-7.15582	8.31752e-13	8.98739e-12
ZNF430	47	55.9524	1274.74	-0.570508	0.101236	-5.63543	1.74627e-08	8.8961e-08
ZNF431	47	55.9524	1424.7	-0.522636	0.117448	-4.44995	8.58921e-06	2.71847e-05
ZNF446	21	25	505.546	-0.211927	0.0857296	-2.47203	0.0134347	0.0227915
ZNF470	23	27.381	326.075	-0.708917	0.14784	-4.79517	1.62533e-06	5.8892e-06
ZNF492	36	42.8571	36.2658	-0.798508	0.22667	-3.52278	0.00042704	0.000981599
ZNF493	47	55.9524	812.57	-1.12498	0.202852	-5.54582	2.9258e-08	1.42977e-07
ZNF527	30	35.7143	249.703	-0.247662	0.0924142	-2.67991	0.00736412	0.0132256
ZNF540	30	35.7143	85.5817	-1.10938	0.172723	-6.42287	1.3373e-10	9.68662e-10
ZNF566	21	25	309.563	-0.292576	0.109579	-2.67	0.00758504	0.0135882
ZNF568	30	35.7143	329.982	-0.677563	0.140121	-4.83556	1.32769e-06	4.89083e-06
ZNF570	30	35.7143	242.872	-0.484783	0.119411	-4.05978	4.91179e-05	0.000135242
ZNF571	30	35.7143	214.183	-0.482288	0.118051	-4.08542	4.39977e-05	0.000122258
ZNF573	30	35.7143	252.04	-0.592949	0.129988	-4.56156	5.07738e-06	1.67374e-05
ZNF584	23	27.381	738.906	-0.501942	0.0824621	-6.08694	1.15087e-09	7.15523e-09
ZNF585A	30	35.7143	261.517	-0.315484	0.131072	-2.40696	0.0160859	0.0268058
ZNF607	30	35.7143	302.736	-0.528881	0.160374	-3.2978	0.000974455	0.00208977
ZNF626	45	53.5714	322.457	-1.39065	0.217078	-6.40621	1.49185e-10	1.0727e-09
ZNF66	46	54.7619	212.25	-0.998404	0.196131	-5.09049	3.57132e-07	1.45398e-06
ZNF675	24	28.5714	920.691	-0.495248	0.14663	-3.37755	0.000731357	0.00160997
ZNF681	22	26.1905	562.234	-0.626595	0.188938	-3.3164	0.000911846	0.00196867
ZNF682	34	40.4762	252.683	-0.764976	0.21423	-3.57081	0.00035588	0.00082956
ZNF71	30	35.7143	480.47	-0.35834	0.132893	-2.69645	0.0070083	0.0126502
ZNF725P	25	29.7619	98.651	-3.75834	0.523231	-7.18295	6.82241e-13	7.48512e-12
ZNF726	22	26.1905	263.455	-1.00457	0.218825	-4.59072	4.41716e-06	1.4703e-05
ZNF737	44	52.381	517.599	-1.2285	0.179629	-6.83913	7.96765e-12	7.21082e-11
ZNF790	29	34.5238	320.365	-0.32527	0.129994	-2.5022	0.0123425	0.0211096
ZNF793	30	35.7143	297.327	-0.831832	0.18875	-4.40705	1.04788e-05	3.26782e-05
ZNF814	33	39.2857	419.898	-0.331647	0.127272	-2.60581	0.00916583	0.0161277
ZNF829	30	35.7143	216.39	-0.578262	0.150014	-3.85472	0.000115864	0.000295751
ZNF835	30	35.7143	28.708	-1.11648	0.23358	-4.77986	1.7542e-06	6.32404e-06
ZNF837	24	28.5714	103.273	-0.692682	0.141316	-4.90165	9.50342e-07	3.59346e-06
ZNF85	45	53.5714	321.185	-0.370609	0.133891	-2.76798	0.00564045	0.0103686
ZNF850	28	33.3333	258.582	-0.453012	0.132474	-3.41962	0.000627076	0.00140102
ZNF91	31	36.9048	5033.76	-0.976714	0.175871	-5.5536	2.79849e-08	1.37354e-07
ZSCAN18	31	36.9048	537.029	-1.47017	0.206483	-7.12006	1.07877e-12	1.13902e-11
ZSCAN22	25	29.7619	384.398	-0.234416	0.0568099	-4.12633	3.68603e-05	0.000104138
