# Supplementary material for: Driver gene combinations dictate cutaneous squamous cell carcinoma disease continuum progression
Source: Nat Commun. 2023 Aug 25;14:5211. doi: 10.1038/s41467-023-40822-9 (PMC10457401; doi:10.1038/s41467-023-40822-9)
Supplement: Supplementary file 15 — Supplementary Data File 12 [file 41467_2023_40822_MOESM15_ESM.xlsx]

## Sheet: NOTCH_pathway_signature
symbol	stats
MAML3	-7.74001
KAT2B	-7.10652
NOTCH2	-6.72513
MAML2	-4.78556
NOTCH3	-4.22483
EP300	-3.63777
NOTCH1	-3.60897
CREBBP	-3.05174
HES1	-2.96099
PSEN2	-2.86318
LFNG	-2.78925
NOTCH4	-2.71701
DTX1	-2.43966
HES5	-2.33494
DTX4	-2.18416
DVL2	-2.12922
KAT2A	-1.93315
RFNG	-1.46944
CIR1	-1.26174
MFNG	-0.965588
JAG2	-0.895131
NUMBL	-0.435919
MAML1	-0.385456
DTX3	-0.369951
APH1B	-0.368258
NCOR2	-0.0956187
PSENEN	0.124506
DLL1	0.549087
APH1A	0.588652
DLL4	0.723539
DTX2	1.09007
PSEN1	1.64412
RBPJ	1.68254
DVL1	1.75451
CTBP1	1.82747
NUMB	1.83841
DVL3	2.91802
NCSTN	3.70706
ADAM17	3.94884
JAG1	4.05421
SNW1	4.56288
HDAC2	5.44292
CTBP2	6.64443
HDAC1	7.2842
DTX3L	7.72225

## Sheet: p53_pathway_signature
symbol	stats
SESN1	-6.90878
ADGRB1	-5.98389
IGF1	-4.28096
MDM4	-3.91461
GADD45G	-3.89975
TSC2	-3.89081
TP53	-3.77597
EI24	-3.71217
PPM1D	-3.61288
ZMAT3	-3.33787
DDB2	-3.33723
TP53AIP1	-2.74489
CCND1	-2.50793
PIDD1	-2.39023
PERP	-2.33421
BBC3	-2.15598
SESN2	-1.77516
CCND2	-1.74731
GADD45B	-1.47912
SERPINB5	-1.47567
TP73	-0.923463
CCNG2	-0.109967
CCND3	0.0347556
CDKN1A	0.257769
CCNG1	0.399638
SFN	0.51202
RCHY1	0.67194
SESN3	0.787756
CD82	1.1204
FAS	1.1469
ATM	1.15937
PTEN	1.39942
IGFBP3	1.56997
MDM2	1.58364
TP53I3	1.87362
THBS1	2.07438
SIAH1	2.14099
GADD45A	2.32967
CYCS	2.99429
ATR	3.1781
RRM2B	3.24825
SHISA5	3.261
CCNE1	3.87435
CASP9	4.28442
APAF1	4.44373
BID	4.46143
STEAP3	4.52256
CDK2	4.89057
CDK6	4.96348
PMAIP1	5.03521
CASP8	5.60093
CHEK2	5.69387
CCNE2	5.82674
BAX	5.84157
TNFRSF10B	6.54624
CDK4	6.57969
CDKN2A	6.62698
CASP3	6.97933
SERPINE1	7.17536
CHEK1	7.63531
GTSE1	7.69604
CCNB1	7.8681
CCNB2	8.10604
RRM2	8.20572
CDK1	8.29225

## Sheet: Signaling_to_ERK_signature
symbol	stats
MAPKAPK3	-7.51495
MAPK13	-4.90367
BRAF	-4.70797
SHC2	-3.35899
SHC3	-3.18795
MAPK14	-3.13259
PLCG1	-2.69222
RALGDS	-2.4821
SOS1	0.173124
KIDINS220	0.626317
MAPK11	1.0812
HRAS	1.1511
KRAS	1.58233
RIT1	2.15518
RAP1A	2.27777
YWHAB	2.43298
FRS2	2.59391
CRKL	2.72314
NGF	2.77824
CRK	3.15135
MAPKAPK2	4.08595
RAPGEF1	4.65538
MAPK12	4.65975
RALB	4.76837
GRB2	4.95014
SHC1	5.23039
NTRK1	5.44038
RALA	5.73196
NRAS	6.41919
SRC	6.55106

## Sheet: TGFbeta_signaling_pathway
symbol	stats
GDF7	-8.50469
ACVR1B	-7.75898
ACVR2A	-7.40091
BMP4	-6.37212
RPS6KB2	-5.65493
DCN	-5.2027
CHRD	-4.43348
BMP7	-3.96619
BMPR1A	-3.64912
EP300	-3.63777
SMAD9	-3.5643
SMAD1	-3.49502
CREBBP	-3.05174
SP1	-2.90515
SMAD5	-2.54451
TGFBR2	-2.44416
SKP1	-2.11535
RHOA	-1.54668
SMAD6	-1.19171
INHBB	-1.10524
BMPR2	-0.926543
PPP2CA	-0.844674
PPP2R1A	-0.712125
SMAD2	-0.697718
CDKN2B	-0.588686
BMP6	-0.522331
SMAD4	-0.137284
PPP2R1B	-0.0812151
ZFYVE9	-0.0797859
TNF	-0.0159079
RPS6KB1	0.029342
MYC	0.685983
ACVR2B	0.69831
PPP2CB	1.22046
E2F5	1.38561
BMP8B	1.39393
SMAD3	1.54355
SMURF2	1.64797
ZFYVE16	1.97495
TGFB3	2.00679
SMURF1	2.01491
RBX1	2.07325
THBS1	2.07438
GDF6	2.26872
BAMBI	2.33547
TGFB2	2.60887
BMP8A	2.97453
BMP2	3.01589
CUL1	3.07867
ACVR1	3.36343
SMAD7	3.55665
TFDP1	3.63812
ROCK1	3.85502
BMPR1B	4.17387
FST	4.26278
ACVR1C	4.39635
E2F4	4.83851
IFNG	5.03665
LTBP1	5.0653
TGFB1	6.07287
RBL1	6.57903
TGFBR1	6.57959
INHBA	8.40044
