# Supplementary material for: Driver gene combinations dictate cutaneous squamous cell carcinoma disease continuum progression
Source: Nat Commun. 2023 Aug 25;14:5211. doi: 10.1038/s41467-023-40822-9 (PMC10457401; doi:10.1038/s41467-023-40822-9)
Supplement: Supplementary file 16 — Supplementary Data File 13 [file 41467_2023_40822_MOESM16_ESM.xlsx]

## Sheet: LPT cohort
ID No	Sex	LGR5CreER	P53 fl	P53 R172H	TGFBR2 Flox	Notch1	Cohort	survival post induction (days)	Skin Tumours
RJD7.1d	Male	Y	HET	HET	HOM	WT	ageing (P53fl/R172H Tgfbr2fl/fl)	507	skin tumours by leg (3x3); on right side of body (8x8); above right lip (4x4)
RJD7.1j	Female	Y	HET	HET	HOM	WT	ageing (P53fl/R172H Tgfbr2fl/fl)	357	skin tumour on forehead (8x8)
RJD7.1k	Female	Y	HET	HET	HOM	WT	ageing (P53fl/R172H Tgfbr2fl/fl)	357	Skin tumours on back (6X6) abdomen(5x5) ear (4x3)
RJD10.1b	Male	Y	HET	HET	HOM	WT	ageing (P53fl/R172H Tgfbr2fl/fl)	309	2x skin tumours
RJD10.1e	Male	Y	HET	HET	HOM	WT	ageing (P53fl/R172H Tgfbr2fl/fl)	censored day 323	Tumour free
RJD10.1g	Male	Y	HET	HET	HOM	WT	ageing (P53fl/R172H Tgfbr2fl/fl)	442	Skin tumours on back (7x7, 3x3), nose (5x5)
RJD10.1h	Male	Y	HET	HET	HOM	WT	ageing (P53fl/R172H Tgfbr2fl/fl)	319	Skin Tumour dorsal flank
RJD10.1j	Male	Y	HET	HET	HOM	WT	ageing (P53fl/R172H Tgfbr2fl/fl)	censored day 270	Tumour free
RJD10.1n	Female	Y	HET	HET	HOM	WT	ageing (P53fl/R172H Tgfbr2fl/fl)	Censored day 379	Tumour free

## Sheet: LT cohort
ID	Sex	LGR5CreER	KrasG12D	TGFBR2 Flox	Cohort	Censored (day)	Skin tumours
253380	F	Y	WT	HOM	Ageing (Tgfbr2fl/fl)	389	tumour free
RJC4.1b	F	Y	WT	HOM	Ageing (Tgfbr2fl/fl)	384	tumour free
RJC4.1c	F	Y	WT	HOM	Ageing (Tgfbr2fl/fl)	384	tumour free
RJC4.1e	F	Y	WT	HOM	Ageing (Tgfbr2fl/fl)	384	tumour free
RJC4.1g	F	Y	WT	HOM	Ageing (Tgfbr2fl/fl)	384	tumour free
RJC4.1h	F	Y	WT	HOM	Ageing (Tgfbr2fl/fl)	384	tumour free
RJC3.1f	M	Y	WT	HOM	Ageing (Tgfbr2fl/fl)	384	tumour free
RJC3.1g	M	Y	WT	HOM	Ageing (Tgfbr2fl/fl)	384	tumour free
RJC1.2a	M	Y	WT	HOM	Ageing (Tgfbr2fl/fl)	252	tumour free
RJC1.2f	M	Y	WT	HOM	Ageing (Tgfbr2fl/fl)	263	tumour free
RJC1.2g	F	Y	WT	HOM	Ageing (Tgfbr2fl/fl)	415	tumour free
RJC1.2h	F	Y	WT	HOM	Ageing (Tgfbr2fl/fl)	415	tumour free
RJC5.2a	M	Y	WT	HOM	Ageing (Tgfbr2fl/fl)	359	tumour free
RJC5.2b	M	Y	WT	HOM	Ageing (Tgfbr2fl/fl)	207	tumour free
RJC5.2c	M	Y	WT	HOM	Ageing (Tgfbr2fl/fl)	359	tumour free
RJC5.2f	F	Y	WT	HOM	Ageing (Tgfbr2fl/fl)	359	tumour free

## Sheet: LKT cohort
ID	Sex	LGR5CreER	KrasG12D	TGFBR2 Flox	Cohort	survival days post induction (days)	Comments
245614	F	Y	HET	HOM	Ageing (KRas Tgfbr2fl/fl)	42	skin tumour and one on face
249534	M	Y	HET	HOM	Ageing (KRas Tgfbr2fl/fl)	73	Skin tumours on the back and belly
249542	F	Y	HET	HOM	Ageing (KRas Tgfbr2fl/fl)	54	Skin tumour on the back
251875	M	Y	HET	HOM	Ageing (KRas Tgfbr2fl/fl)	99	Skin tumour on the back and belly
251878	M	Y	HET	HOM	Ageing (KRas Tgfbr2fl/fl)	51	Skin tumours on the back and leg
251882	M	Y	HET	HOM	Ageing (KRas Tgfbr2fl/fl)	70	Skin tumours on belly
RJC4.1d	F	Y	HET	HOM	Ageing (KRas Tgfbr2fl/fl)	48	Skin tumours
RJC3.1b	M	Y	HET	HOM	Ageing (KRas Tgfbr2fl/fl)	54	2 skin tumours
RJC3.1c	M	Y	HET	HOM	Ageing (KRas Tgfbr2fl/fl)	54	3 skin tumours
RJC4.2f	F	Y	HET	HOM	Ageing (KRas Tgfbr2fl/fl)	45	skin tumours on neck, back, leg, lip and ear
RJC5.1b	M	Y	HET	HOM	Ageing (KRas Tgfbr2fl/fl)	63	skin tumours on belly, face, lip and leg
RJC5.1h	F	Y	HET	HOM	Ageing (KRas Tgfbr2fl/fl)	28	skin tumours
RJC5.2e	F	Y	HET	HOM	Ageing (KRas Tgfbr2fl/fl)	30	skin tumour on back

## Sheet: LNPT cohort
ID No	Sex	LGR5CreER	P53 fl	P53 R172H	TGFBR2 Flox	Notch1fl	Cohort	Survival post induction (days)	Skin Tumours Location
RJH12.1b	M	Y	HET	HET	HOM	HOM	Ageing (p53fl/R172H Tgfbr2fl/fl Notch1fl/fl)	206	Skin tumours by right shoulder (3x3), left buttock (5x5), abdomen
RJH12.1d	F	Y	HET	HET	HOM	HOM	Ageing (p53fl/R172H Tgfbr2fl/fl Notch1fl/fl)	144	Skin tumour on back (10x10)
RJH9.2b	M	Y	HET	HET	HOM	HOM	Ageing (p53fl/R172H Tgfbr2fl/fl Notch1fl/fl)	204	Skin tumour by ear (8x8)
RJH10.3a	F	Y	HET	HET	HOM	HOM	Ageing (p53fl/R172H Tgfbr2fl/fl Notch1fl/fl)	158	Skin tumour by mouth (8x6)
RJH10.3c	F	Y	HET	HET	HOM	HOM	Ageing (p53fl/R172H Tgfbr2fl/fl Notch1fl/fl)	204	Skin tumours near anus (5x5) and one near mouth.
RJH9.2c	F	Y	HET	HET	HOM	HOM	Ageing (p53fl/R172H Tgfbr2fl/fl Notch1fl/fl)	147	Skin tumours by anus (5x5), on back (3x3, 1x1), by base of tail (2x2)
RJH9.3a	M	Y	HET	HET	HOM	HOM	Ageing (p53fl/R172H Tgfbr2fl/fl Notch1fl/fl)	224	Skin tumour by mouth but also had other tumours.
RJH9.3e	F	Y	HET	HET	HOM	HOM	Ageing (p53fl/R172H Tgfbr2fl/fl Notch1fl/fl)	172	Skin tumours observed
RJH15.1d	F	Y	HET	HET	HOM	HOM	Ageing (p53fl/R172H Tgfbr2fl/fl Notch1fl/fl)	140	Skin tumour near eye (5x5.5)
RJH16.1b	M	Y	HET	HET	HOM	HOM	Ageing (p53fl/R172H Tgfbr2fl/fl Notch1fl/fl)	224	Skin Tumour
RJH16.1d	F	Y	HET	HET	HOM	HOM	Ageing (p53fl/R172H Tgfbr2fl/fl Notch1fl/fl)	151	Skin tumours on back
RJH16.2a	M	Y	HET	HET	HOM	HOM	Ageing (p53fl/R172H Tgfbr2fl/fl Notch1fl/fl)	204	Skin tumour (3x3)
RJH16.2d	M	Y	HET	HET	HOM	HOM	Ageing (p53fl/R172H Tgfbr2fl/fl Notch1fl/fl)	147	Skin tumour on back (5x5)
RJH16.2f	F	Y	HET	HET	HOM	HOM	Ageing (p53fl/R172H Tgfbr2fl/fl Notch1fl/fl)	174	Skin tumours on belly
RJH17.1c	M	Y	HET	HET	HOM	HOM	Ageing (p53fl/R172H Tgfbr2fl/fl Notch1fl/fl)	116	Skin tumours
RJH17.1d	M	Y	HET	HET	HOM	HOM	Ageing (p53fl/R172H Tgfbr2fl/fl Notch1fl/fl)	159	Skin tumours on back
RJH17.1e	M	Y	HET	HET	HOM	HOM	Ageing (p53fl/R172H Tgfbr2fl/fl Notch1fl/fl)	194	skin tumours on back, ear, side of mouth
RJH17.1f	M	Y	HET	HET	HOM	HOM	Ageing (p53fl/R172H Tgfbr2fl/fl Notch1fl/fl)	211	Skin tumour on mouth
RJH17.1g	F	Y	HET	HET	HOM	HOM	Ageing (p53fl/R172H Tgfbr2fl/fl Notch1fl/fl)	166	Skin tumour on nose, under neck and on back
RJH18.1d	F	Y	HET	HET	HOM	HOM	Ageing (p53fl/R172H Tgfbr2fl/fl Notch1fl/fl)	147	Skin Tumours on mouth, and head

## Sheet: Differentiation status
Genotype	Tumour	Differentiation status	Additonal Notes
LPT	1	MD-FPD
	2	MD
	3	PD
	4	MD-FPD
	5	MD-FPD	focal squamous with adenosquamous/glandular areas
	6	MD-FPD
LNPT	1	PD
	2	MD
	3	MD
	4	MD
	5	MD-FPD
	6	MD-FPD
LKT	1	MD
	2	WD
	3	MD-FPD
	4	MD
	5	MD-FPD
	6	MD
	7	MD
	8	MD
	9	MD
	10	MD
		WD=well differentiated
		MD=Moderately differentiated
		PD=poorly differentiated
		FPD=focal areas of poorly differentiated
