# Supplementary material for: Driver gene combinations dictate cutaneous squamous cell carcinoma disease continuum progression
Source: Nat Commun. 2023 Aug 25;14:5211. doi: 10.1038/s41467-023-40822-9 (PMC10457401; doi:10.1038/s41467-023-40822-9)
Supplement: Supplementary file 17 — Supplementary Data File 14 [file 41467_2023_40822_MOESM17_ESM.xlsx]

## Sheet: Murine_RNAseq_manifest
sample	run_name	run_id	sample_id	Phenotype	cnames	Phenotype_alternative
RJC11-RJD10-1g	RJR18191120	S11	RJD10.1g	LPT	RJR18191120_S11	LGR5CreER p53 het Tgfbr2 hom
RJC12-RJD7-1d	RJR18191120	S12	RJD7.1d	LPT	RJR18191120_S12	LGR5CreER p53 het Tgfbr2 hom
RJD01-RJD7-1j	RJR18191120	S13	RJD7.1j	LPT	RJR18191120_S13	LGR5CreER p53 het Tgfbr2 hom
RJD02-RJD7-1k	RJR18191120	S14	RJD7.1k	LPT	RJR18191120_S14	LGR5CreER p53 het Tgfbr2 hom
RJD03-RJD10-1b	RJR18191120	S15	RJD10.1b	LPT	RJR18191120_S15	LGR5CreER p53 het Tgfbr2 hom
RJD04-RJD10-1h	RJR18191120	S16	RJD10.1h	LPT	RJR18191120_S16	LGR5CreER p53 het Tgfbr2 hom
RJA01-RJH12-1b	RJR18191119	S1	RJH12.1b	LNPT	RJR18191119_S1	LGR5CreER p53 het Tgfbr2 hom Notch1 hom
RJA02-RJH121d	RJR18191119	S2	RJH12.1d	LNPT	RJR18191119_S2	LGR5CreER p53 het Tgfbr2 hom Notch1 hom
RJA03-RJH9-2b	RJR18191119	S3	RJH9.2b	LNPT	RJR18191119_S3	LGR5CreER p53 het Tgfbr2 hom Notch1 hom
RJA04-RJH10-3a	RJR18191119	S4	RJH10.3a	LNPT	RJR18191119_S4	LGR5CreER p53 het Tgfbr2 hom Notch1 hom
RJA05-RJH10-3c	RJR18191119	S5	RJH10.3c	LNPT	RJR18191119_S5	LGR5CreER p53 het Tgfbr2 hom Notch1 hom
RJA06-RJH9-2c	RJR18191119	S6	RJH9.2c	LNPT	RJR18191119_S6	LGR5CreER p53 het Tgfbr2 hom Notch1 hom
RJA07-RJH9-3a	RJR18191119	S7	RJH9.3a	LNPT	RJR18191119_S7	LGR5CreER p53 het Tgfbr2 hom Notch1 hom
RJA08-RJH16-1b	RJR18191119	S8	RJH16.1b	LNPT	RJR18191119_S8	LGR5CreER p53 het Tgfbr2 hom Notch1 hom
RJA09-RJH16-1d	RJR18191119	S9	RJH16.1d	LNPT	RJR18191119_S9	LGR5CreER p53 het Tgfbr2 hom Notch1 hom
RJA10-RJH16-2a	RJR18191119	S10	RJH16.2a	LNPT	RJR18191119_S10	LGR5CreER p53 het Tgfbr2 hom Notch1 hom
RJB01-241285	RJR18191119	S13	241285	LKT	RJR18191119_S13	LGR5CreER Kras het Tgfbr2 het
RJB02-241290	RJR18191119	S14	241290	LKT	RJR18191119_S14	LGR5CreER Kras het Tgfbr2 het
RJB03-241292	RJR18191119	S15	241292	LKT	RJR18191119_S15	LGR5CreER Kras het Tgfbr2 het
RJB04-245614	RJR18191119	S16	245614	LKT	RJR18191119_S16	LGR5CreER Kras het Tgfbr2 hom
RJB05-248584	RJR18191119	S17	248584	LKT	RJR18191119_S17	LGR5CreER Kras het Tgfbr2 het
RJB06-249534	RJR18191119	S18	249534	LKT	RJR18191119_S18	LGR5CreER Kras het Tgfbr2 hom
RJB07-249542	RJR18191119	S19	249542	LKT	RJR18191119_S19	LGR5CreER Kras het Tgfbr2 hom
RJB08-251882	RJR18191119	S20	251882	LKT	RJR18191119_S20	LGR5CreER Kras het Tgfbr2 hom
RJB09-RJC1-1b	RJR18191119	S21	RJC1.1b	LKT	RJR18191119_S21	LGR5CreER Kras het Tgfbr2 het
RJB10-RJC4-1d	RJR18191119	S22	RJC4.1d	LKT	RJR18191119_S22	LGR5CreER Kras het Tgfbr2 hom
RJB11-254670	RJR18191119	S23	254670	LKT	RJR18191119_S23	LGR5CreER Kras het Tgfbr2 het
RJB12-RJC5-2e	RJR18191119	S24	RJC5.2e	LKT	RJR18191119_S24	LGR5CreER Kras het Tgfbr2 hom

## Sheet: Counts
	RJR18191120_S11	RJR18191120_S12	RJR18191120_S13	RJR18191120_S14	RJR18191120_S15	RJR18191120_S16	RJR18191119_S1	RJR18191119_S2	RJR18191119_S3	RJR18191119_S4	RJR18191119_S5	RJR18191119_S6	RJR18191119_S7	RJR18191119_S8	RJR18191119_S9	RJR18191119_S10	RJR18191119_S13	RJR18191119_S14	RJR18191119_S15	RJR18191119_S16	RJR18191119_S17	RJR18191119_S18	RJR18191119_S19	RJR18191119_S20	RJR18191119_S21	RJR18191119_S22	RJR18191119_S23	RJR18191119_S24
ENSMUSG00000051951	16	2	17	6	9	1	1	4	1	29	4	1	2	54	1	0	0	1	8	1	1	0	2	1	5	1	0	7
ENSMUSG00000102331	1	0	0	0	2	0	0	1	0	0	0	0	0	0	0	0	1	0	0	0	0	0	0	1	0	0	0	1
ENSMUSG00000025902	49	28	71	31	22	59	18	47	24	27	49	22	26	31	48	4	18	8	38	16	18	32	16	31	28	24	7	55
ENSMUSG00000102269	0	1	0	0	0	0	0	1	1	3	2	0	0	1	0	0	0	0	0	1	0	0	0	0	1	0	0	0
ENSMUSG00000098104	6	0	3	9	3	2	3	7	12	1	2	3	10	1	3	4	3	3	2	6	9	15	9	9	10	6	11	8
ENSMUSG00000102175	0	0	1	2	6	0	0	0	1	0	1	0	1	2	1	1	0	1	1	0	2	0	1	0	1	0	0	0
ENSMUSG00000103922	7	4	3	4	4	6	1	7	1	4	6	5	7	4	0	3	7	4	4	5	4	7	3	4	5	4	4	4
ENSMUSG00000033845	532	407	490	539	541	799	410	653	484	515	669	660	658	538	739	567	497	575	679	548	731	546	528	735	613	585	693	699
ENSMUSG00000102275	7	4	5	2	5	3	4	2	5	1	4	2	5	4	5	7	1	5	4	5	4	1	4	5	3	5	4	6
ENSMUSG00000025903	534	618	713	617	244	423	69	244	51	526	515	607	601	715	690	665	525	409	492	485	263	225	640	360	540	758	630	958
ENSMUSG00000033813	384	532	493	499	358	741	95	314	144	458	406	406	409	570	596	475	319	295	399	318	280	207	354	347	468	402	359	493
ENSMUSG00000062588	0	2	2	0	0	1	0	0	0	0	0	1	0	0	1	0	0	0	0	1	0	0	0	0	0	1	1	1
ENSMUSG00000103280	57	42	28	47	44	10	13	46	16	33	42	40	40	17	29	41	35	35	32	26	21	29	52	39	41	12	30	30
ENSMUSG00000002459	302	176	137	205	182	83	76	193	103	171	251	235	241	54	204	233	276	283	215	288	191	152	285	243	236	161	272	190
ENSMUSG00000091305	1	2	0	0	0	0	0	0	0	1	0	0	0	0	2	1	1	1	0	0	0	0	0	0	0	0	1	0
ENSMUSG00000102653	0	1	0	0	2	0	0	0	0	0	1	1	3	1	2	1	0	0	1	0	0	0	0	0	0	0	1	0
ENSMUSG00000033793	1223	1104	1109	1236	1232	1032	462	1355	514	1304	1224	1406	1094	1367	1457	1178	1079	1017	1221	1288	945	971	1330	1364	1517	1326	1372	1465
ENSMUSG00000104046	0	0	0	0	2	0	0	4	0	1	1	2	0	0	2	0	0	0	0	0	0	0	0	2	0	0	0	0
ENSMUSG00000033774	53	31	5	55	21	0	0	68	0	23	60	53	15	7	16	40	0	0	1	0	0	0	0	4	0	0	0	0
ENSMUSG00000025907	1350	1613	1358	1466	992	1203	291	924	314	1495	1059	1294	1475	1456	1464	1824	975	756	911	1008	586	316	910	587	1270	883	765	795
ENSMUSG00000090031	72	105	81	94	51	59	45	46	23	68	71	41	65	75	55	148	22	22	44	27	29	15	26	29	58	35	40	19
ENSMUSG00000103845	0	1	3	1	0	14	1	1	0	0	1	0	0	4	0	0	1	0	1	2	0	0	0	1	3	0	1	0
ENSMUSG00000033740	3	3	5	4	2	59	0	1	2	2	3	1	1	2	3	2	2	2	4	2	1	0	2	2	3	3	0	2
ENSMUSG00000103329	1	0	0	0	0	0	4	0	0	0	2	0	3	0	1	14	0	0	0	0	0	0	0	0	1	0	1	0
ENSMUSG00000102135	2	7	1	4	4	1	7	2	5	3	2	4	5	5	6	7	6	2	2	7	9	12	6	4	7	6	5	7
ENSMUSG00000051285	1293	1079	1564	1256	800	861	315	607	280	1128	813	699	808	1227	819	895	803	685	628	628	429	291	655	556	1246	658	628	647
ENSMUSG00000098201	2	0	0	1	0	0	0	1	0	0	0	0	0	0	0	0	1	1	0	1	1	0	1	2	1	2	0	1
ENSMUSG00000103509	35	36	53	28	10	81	13	3	2	34	15	23	26	58	5	61	17	10	20	4	6	3	21	16	24	6	13	9
ENSMUSG00000048538	3	1	1	2	0	2	1	2	0	2	1	1	1	1	4	2	3	0	5	1	3	5	1	4	0	0	3	2
ENSMUSG00000097797	11	8	12	10	13	13	5	8	19	10	9	3	6	6	4	4	7	2	4	4	13	4	3	10	9	4	6	6
ENSMUSG00000103067	14	0	26	0	8	0	0	0	8	6	9	0	0	2	0	0	10	6	0	3	9	2	0	4	46	0	0	0
ENSMUSG00000103903	0	0	1	0	0	0	1	0	0	0	1	0	0	0	1	0	0	0	1	0	1	1	1	1	0	0	0	1
ENSMUSG00000025909	0	2	0	13	0	3	0	0	4	2	0	0	0	0	0	0	1	0	0	1	1	0	0	0	0	1	0	0
ENSMUSG00000084353	0	1	0	0	1	3	0	0	1	1	0	1	0	1	0	0	0	0	2	4	0	0	1	1	0	0	2	0
ENSMUSG00000103933	2	4	0	0	1	1	1	3	1	1	3	3	4	2	2	0	2	2	3	3	4	4	4	3	4	2	3	6
ENSMUSG00000076135	1	1	0	1	0	1	1	0	1	0	1	0	1	2	0	1	1	0	0	0	0	1	1	2	0	2	0	1
ENSMUSG00000103411	0	0	0	0	0	2	0	0	1	0	0	0	0	1	0	0	0	0	1	0	0	0	0	0	1	0	1	0
ENSMUSG00000061024	582	729	623	901	642	824	309	648	374	750	854	845	986	767	882	695	819	840	934	764	895	481	562	1004	997	832	931	1052
ENSMUSG00000025911	8	9	39	15	16	15	1	15	2	9	9	8	10	12	6	8	7	8	5	4	5	6	5	6	9	8	4	16
ENSMUSG00000079671	20	40	45	25	48	80	8	14	56	41	34	14	10	41	7	3	10	24	13	5	6	11	10	12	22	11	10	16
ENSMUSG00000081441	0	1	1	1	0	0	0	2	1	0	0	0	1	0	0	1	1	0	1	0	4	0	1	3	1	0	1	2
ENSMUSG00000025912	36	97	65	95	39	121	5	19	11	42	24	25	22	38	41	28	35	41	36	36	31	11	41	41	29	59	34	55
ENSMUSG00000045210	612	992	982	889	484	1084	112	378	139	956	446	473	808	1180	838	597	648	424	614	572	288	203	503	468	912	695	515	774
ENSMUSG00000097893	2	1	2	4	2	1	1	1	0	2	0	1	0	0	1	1	0	0	1	2	1	4	0	3	2	3	1	10
ENSMUSG00000025915	608	735	926	619	564	320	143	505	108	707	504	743	751	821	771	858	327	251	592	471	283	199	444	371	360	629	426	667
ENSMUSG00000046101	1	16	3	6	5	2	7	2	2	3	2	2	5	2	6	2	1	2	5	2	3	3	1	5	4	2	1	0
ENSMUSG00000098234	220	255	213	329	319	560	388	368	332	239	297	333	305	226	443	317	219	162	264	231	301	300	225	364	200	310	295	365
ENSMUSG00000093178	3	4	4	2	0	7	3	4	3	0	4	2	0	1	2	1	0	1	2	1	5	1	0	4	2	1	4	3
ENSMUSG00000099032	22	5	20	34	52	131	8	7	1	24	16	15	18	50	18	4	4	1	9	3	2	5	4	5	1	22	3	19
ENSMUSG00000025916	0	2	1	1	2	1	3	0	2	0	0	1	0	0	0	2	0	0	0	0	1	0	1	1	0	0	0	0
ENSMUSG00000025917	1197	1322	1279	1819	1405	1633	713	1387	809	1510	1491	1923	1974	1447	1959	1673	1229	992	1503	1383	1597	1249	1334	1672	1653	1621	1658	1845
ENSMUSG00000056763	283	351	335	331	275	389	129	174	97	275	203	199	240	412	283	300	206	162	272	190	151	101	186	185	348	219	208	231
ENSMUSG00000067851	2260	2113	2773	2828	1895	2256	842	1501	888	2709	2177	2565	2502	3118	3629	3258	3223	2109	2549	3244	1457	1368	3760	2218	3739	3494	2628	3390
ENSMUSG00000102556	2	1	1	0	0	1	0	0	0	1	0	2	1	1	0	0	1	0	0	0	0	1	2	0	0	0	0	0
ENSMUSG00000042501	71	21	66	76	49	19	2	25	8	56	29	7	11	93	19	10	0	3	11	1	4	0	0	4	15	0	2	3
ENSMUSG00000083422	0	1	1	1	0	0	0	0	0	0	0	2	0	0	0	0	0	0	1	0	1	1	1	2	1	0	1	0
ENSMUSG00000100648	1	0	3	1	1	4	1	4	2	1	0	1	1	1	2	3	4	1	1	1	2	2	0	4	2	1	3	3
ENSMUSG00000048960	130	105	143	83	52	191	19	99	11	140	138	28	76	117	106	43	34	16	141	27	23	22	43	28	29	61	25	100
ENSMUSG00000101827	1	1	0	1	1	1	0	2	0	0	0	0	0	0	2	1	2	0	0	1	1	0	0	0	0	1	0	0
ENSMUSG00000101610	0	0	0	0	0	1	0	0	0	0	1	0	0	0	0	0	0	0	1	0	0	0	3	1	0	0	0	0
ENSMUSG00000097628	0	3	2	0	1	2	0	2	0	2	2	0	3	1	5	2	1	3	1	5	3	4	1	4	3	4	3	2
ENSMUSG00000016918	609	716	1677	1212	678	4774	556	636	457	2215	399	302	193	3390	1071	149	700	298	1496	818	431	246	804	821	1886	1402	279	1320
ENSMUSG00000025938	95	97	170	58	56	210	49	86	57	244	67	77	46	110	172	23	18	6	101	45	16	14	76	58	32	95	12	61
ENSMUSG00000042414	0	2	0	0	0	0	0	0	0	0	0	0	0	1	1	0	0	0	0	1	0	0	0	0	3	0	0	1
ENSMUSG00000005886	1039	916	1098	990	800	908	185	611	201	1191	870	941	1089	942	1146	1178	1097	840	859	952	361	411	1064	688	1430	1290	813	994
ENSMUSG00000103506	1	4	2	0	2	2	1	1	2	0	1	0	4	0	1	3	0	2	0	1	0	0	1	0	0	1	0	1
ENSMUSG00000103495	0	0	0	0	1	0	2	0	0	1	0	3	0	0	1	1	0	1	0	1	1	0	1	0	1	0	0	0
ENSMUSG00000104170	1	1	0	0	0	0	1	1	0	0	2	1	2	0	1	0	0	1	2	2	0	4	1	0	0	0	0	0
ENSMUSG00000103085	3	5	4	1	4	2	1	2	1	1	3	3	5	1	0	6	1	3	1	6	3	1	4	0	1	2	3	2
ENSMUSG00000102664	0	1	1	1	1	1	0	2	0	0	3	2	3	2	0	0	0	1	5	1	1	0	3	0	1	2	2	1
ENSMUSG00000101476	1	1	0	0	0	1	1	0	0	0	0	2	0	1	0	0	0	0	2	0	0	0	1	0	0	0	1	0
ENSMUSG00000025935	1754	2124	1972	1978	1528	2651	1187	1547	1406	2212	1703	2327	2181	2342	2782	1756	2468	1793	2574	2639	1911	2364	2975	2697	2629	3662	2840	3916
ENSMUSG00000025937	227	277	288	338	226	372	109	141	114	296	259	265	376	298	469	313	231	171	264	311	178	299	365	318	340	529	349	520
ENSMUSG00000102982	1	2	2	4	1	4	1	1	1	3	2	1	6	4	5	8	3	1	2	1	1	1	8	1	3	9	4	4
ENSMUSG00000067813	3	0	0	0	1	1	1	5	0	0	9	1	1	0	0	0	1	1	1	1	0	0	0	10	0	1	0	0
ENSMUSG00000097711	2	3	3	6	9	1	4	2	5	2	2	2	4	2	6	7	13	5	6	8	5	7	12	6	10	11	9	11
ENSMUSG00000102166	3	0	11	3	7	0	16	1	5	35	3	4	3	10	5	16	16	1	8	21	3	2	0	17	92	1	3	4
ENSMUSG00000025932	10	10	7	13	10	0	3	12	33	31	3	1	3	5	8	1	0	0	7	0	0	1	0	4	9	11	1	2
ENSMUSG00000054493	1	2	3	1	3	0	1	0	1	6	0	0	0	4	0	0	1	1	1	0	0	0	0	0	0	1	0	0
ENSMUSG00000025930	30	15	125	44	77	1	31	1	19	144	4	3	0	148	6	2	4	13	34	17	17	3	8	6	6	8	1	21
ENSMUSG00000082193	24	12	14	8	14	9	32	14	19	9	11	15	21	12	21	26	15	10	11	16	24	20	17	18	14	11	25	29
ENSMUSG00000073737	0	2	1	4	2	1	0	2	2	4	1	1	3	1	1	1	6	2	2	4	2	0	0	2	3	3	4	4
ENSMUSG00000092083	4	65	31	70	12	0	6	4	5	22	10	19	5	43	3	11	0	0	1	0	0	2	3	0	8	0	0	1
ENSMUSG00000025925	211	219	280	264	229	279	128	222	159	256	193	191	324	251	315	265	235	192	301	231	224	145	183	224	238	298	216	298
ENSMUSG00000104379	1	3	2	6	6	2	0	0	1	0	0	1	1	0	0	3	0	1	2	1	0	0	0	0	1	0	1	1
ENSMUSG00000032719	64	21	166	125	331	3	51	88	28	121	51	21	14	262	34	0	5	9	110	5	9	1	20	7	40	8	11	27
ENSMUSG00000100652	0	0	0	1	1	0	0	0	1	0	1	0	0	0	0	0	0	1	0	0	0	1	0	1	1	1	0	0
ENSMUSG00000067795	2	0	1	0	0	2	1	2	1	1	1	2	0	1	1	0	0	0	2	0	0	0	0	0	0	0	0	1
ENSMUSG00000043716	10242	7268	11422	9713	13210	9087	6257	13879	7237	9333	10444	12616	12593	8462	14003	12004	13532	10602	12215	13459	17428	11953	12538	13336	17550	11966	13626	14269
ENSMUSG00000025921	1943	944	3873	2520	2939	598	247	465	1377	2106	851	744	293	2426	446	293	855	717	484	703	842	219	506	715	2780	543	189	355
ENSMUSG00000025920	249	316	303	509	299	367	43	125	67	278	191	208	158	345	234	105	185	163	247	195	182	50	206	154	269	190	189	226
ENSMUSG00000025939	438	535	607	712	448	707	170	343	126	548	377	374	396	799	606	355	388	283	460	385	354	214	406	417	570	454	406	560
ENSMUSG00000102457	2	0	4	6	3	4	0	1	1	4	3	1	1	4	1	1	4	4	3	1	5	2	2	1	5	3	3	0
ENSMUSG00000079658	738	891	811	1177	763	1335	635	987	629	794	713	896	780	1028	1241	741	604	493	768	739	822	688	709	959	861	971	877	1117
ENSMUSG00000097744	1	1	1	1	1	1	0	1	0	0	0	0	0	1	0	0	0	0	0	0	0	0	0	0	0	0	1	1
ENSMUSG00000025940	432	402	513	706	433	675	200	398	291	487	409	436	399	640	503	407	402	348	456	486	478	285	462	526	621	458	433	540
ENSMUSG00000025779	79	76	101	82	88	90	47	85	65	137	98	94	104	109	172	90	79	67	93	106	116	48	104	91	173	108	114	107
ENSMUSG00000091020	9	0	0	1	7	13	0	0	0	0	1	0	1	0	0	0	5	6	0	7	6	4	9	12	11	7	12	24
ENSMUSG00000042686	31	103	93	89	40	26	6	27	1	70	20	35	50	70	42	18	11	25	49	42	18	9	37	40	39	57	34	70
ENSMUSG00000025777	1	0	1	0	0	0	0	0	0	0	2	2	1	1	1	0	0	0	2	1	0	1	0	1	0	1	0	1
ENSMUSG00000100398	1	1	1	7	1	0	2	4	0	4	0	3	0	0	1	7	6	0	4	15	0	3	6	5	2	2	4	0
ENSMUSG00000101589	6	2	2	2	2	5	0	1	4	0	2	2	2	3	3	3	3	2	2	9	5	2	4	1	1	2	1	1
ENSMUSG00000102048	0	0	1	2	1	0	4	0	1	3	3	0	0	1	1	1	1	1	2	0	2	0	1	1	1	0	0	0
ENSMUSG00000067780	570	2302	848	2794	696	52	409	908	313	1353	1029	2411	1811	1786	6189	3429	1577	1114	1874	2508	364	862	1777	491	710	1149	2155	2838
ENSMUSG00000100053	0	0	0	3	0	0	0	2	0	2	0	3	1	0	0	0	0	1	2	5	3	3	0	0	1	0	0	0
ENSMUSG00000025776	35	46	20	33	19	0	13	36	6	16	20	21	11	13	74	32	16	7	13	29	11	9	23	7	10	35	14	27
ENSMUSG00000100554	0	0	0	2	0	0	0	0	0	1	0	0	0	0	0	1	2	0	0	0	0	0	0	1	0	0	0	0
ENSMUSG00000099473	0	0	0	3	1	0	0	0	0	2	0	0	0	2	0	0	0	0	0	0	0	0	0	0	0	0	0	0
ENSMUSG00000101685	0	1	0	1	0	2	0	0	0	2	0	0	0	0	1	1	0	0	0	1	0	1	0	0	0	1	0	0
ENSMUSG00000100720	0	2	2	1	0	3	0	0	0	0	1	1	2	2	0	5	0	1	0	1	0	0	1	0	1	0	0	1
ENSMUSG00000025927	705	35	1247	4	1132	0	0	224	67	616	253	121	31	494	24	7	567	744	286	401	366	333	317	497	455	421	303	480
ENSMUSG00000100204	1	0	2	3	1	2	0	1	0	2	1	3	1	2	1	2	3	1	1	5	1	2	1	0	0	4	2	6
ENSMUSG00000043760	0	0	0	2	0	0	0	0	0	2	0	0	0	0	0	0	1	0	0	6	0	8	46	43	2	7	0	24
ENSMUSG00000099906	0	8	3	2	3	0	0	3	1	16	0	0	0	1	1	0	0	0	21	0	0	0	0	0	10	2	0	13
ENSMUSG00000025929	1	0	0	0	0	0	0	1	2	3	0	1	1	1	0	2	0	0	0	0	0	0	0	0	0	0	0	0
ENSMUSG00000041872	1	2	1	1	2	4	0	4	0	3	0	0	1	1	1	2	0	0	1	0	0	0	0	0	0	0	1	0
ENSMUSG00000041859	497	1064	870	1079	573	2659	343	1001	455	686	526	815	1245	593	784	898	1041	720	1339	1036	792	896	736	1498	469	1451	1098	1921
ENSMUSG00000097934	0	2	0	0	1	2	0	0	1	1	0	0	0	1	0	1	0	0	0	0	0	0	0	0	2	0	0	1
ENSMUSG00000025931	216	119	112	124	73	311	46	170	55	92	89	129	58	151	75	157	109	57	155	123	81	80	229	207	267	469	93	282
ENSMUSG00000041809	32	28	28	25	17	57	5	23	7	12	6	7	8	30	13	4	6	5	18	12	9	4	15	10	19	18	5	16
ENSMUSG00000041779	437	445	464	397	303	1285	155	357	183	372	273	133	202	506	305	112	170	90	460	160	179	95	205	138	208	321	137	372
ENSMUSG00000100819	1	0	0	1	1	0	2	0	0	0	0	0	0	0	0	0	0	0	1	0	0	1	1	1	0	0	0	0
ENSMUSG00000025933	32	27	65	28	31	20	8	22	8	24	15	10	12	38	10	4	17	17	20	16	19	11	21	17	34	20	15	22
ENSMUSG00000025934	361	2	634	103	193	0	0	17	359	385	65	84	3	154	5	1	15	86	5	0	9	7	0	56	284	2	11	2
ENSMUSG00000025936	2	4	2	0	2	0	0	2	0	6	4	1	9	1	1	0	0	0	2	0	0	0	0	0	0	0	0	2
ENSMUSG00000067750	0	1	1	0	0	1	0	0	0	0	1	0	0	0	0	0	0	0	0	0	0	0	0	0	0	0	0	2
ENSMUSG00000028033	104	32	140	100	128	87	1	2	32	233	51	94	3	235	9	1	199	156	46	127	69	65	185	126	228	155	133	256
ENSMUSG00000082935	8	13	13	15	13	18	9	49	7	5	25	11	18	28	30	17	79	64	80	12	121	8	4	10	14	76	8	11
ENSMUSG00000103748	1	0	1	2	1	1	0	0	0	1	0	0	0	2	0	0	0	0	0	0	0	0	0	2	1	0	0	0
ENSMUSG00000041670	4	0	6	11	8	2	0	1	0	0	1	0	0	2	0	0	0	0	0	0	0	0	0	1	2	0	0	0
ENSMUSG00000097970	4	13	9	11	0	4	2	1	0	5	2	3	3	8	5	5	6	0	4	3	1	1	6	8	3	4	3	5
ENSMUSG00000100775	0	0	0	0	0	0	1	0	0	0	0	0	0	0	1	0	0	0	0	0	0	0	0	1	0	0	0	0
ENSMUSG00000026158	221	334	328	258	219	409	79	207	177	296	166	77	192	209	202	67	64	44	140	88	82	61	86	100	145	178	60	132
ENSMUSG00000097920	0	1	1	0	0	0	0	1	0	0	0	0	2	0	1	1	0	0	0	0	1	1	0	1	0	2	0	2
ENSMUSG00000026156	0	1	26	38	18	17	27	34	28	23	17	18	7	10	12	4	22	21	29	17	18	16	11	9	4	1	0	0
ENSMUSG00000026155	1479	1809	1506	1537	1273	1414	1113	1436	968	1938	1734	2271	2054	1566	2650	2240	2039	1576	1847	2066	1403	1233	2009	1628	2343	1878	2166	2203
ENSMUSG00000026154	187	111	236	152	208	216	123	148	96	133	127	123	126	221	233	109	126	121	165	131	199	125	126	174	202	167	138	152
ENSMUSG00000026153	1073	1832	1029	2159	721	592	316	750	237	1659	1555	1989	2932	1514	3230	3015	1555	1624	1370	1877	481	663	2013	972	1346	1472	1216	1382
ENSMUSG00000102398	3	1	0	0	1	0	0	0	0	0	0	1	0	0	1	1	0	0	0	2	1	1	2	1	0	0	1	1
ENSMUSG00000026147	0	0	2	0	0	0	0	0	2	0	0	0	0	5	1	0	0	0	0	0	0	0	1	0	1	0	0	0
ENSMUSG00000099997	1	2	1	3	1	0	3	5	3	1	1	2	2	0	2	2	0	3	2	4	1	2	1	3	2	7	2	5
ENSMUSG00000100131	0	5	2	1	2	3	1	1	0	4	5	1	1	3	1	3	4	6	2	2	2	2	4	2	6	3	6	3
ENSMUSG00000067736	2	0	1	0	0	1	0	0	0	0	0	0	0	1	0	0	0	1	0	1	1	0	0	0	1	2	0	0
ENSMUSG00000101939	1	2	1	1	0	1	0	0	0	0	1	3	0	0	1	1	0	0	0	0	0	0	1	1	1	0	1	2
ENSMUSG00000101111	8	11	9	12	5	8	9	4	3	5	8	6	4	6	9	7	8	7	8	6	10	14	8	16	5	13	27	8
ENSMUSG00000100862	8	11	6	5	5	11	3	4	6	7	9	15	4	11	21	12	5	9	9	6	10	5	9	16	11	6	24	15
ENSMUSG00000102070	6	7	8	6	8	3	8	1	7	7	3	6	5	5	16	4	5	7	3	2	12	9	7	12	3	9	13	8
ENSMUSG00000101249	4	11	6	7	5	9	5	5	2	5	10	9	1	5	11	5	11	12	5	8	3	12	8	10	13	9	17	6
ENSMUSG00000073725	751	783	860	766	883	646	268	613	269	851	688	823	848	814	1055	902	549	354	581	622	388	415	633	540	818	769	607	679
ENSMUSG00000033569	35	37	191	282	63	140	12	14	22	252	2	5	1	604	23	1	14	15	24	46	19	0	9	15	158	1	5	4
ENSMUSG00000102465	0	1	1	3	2	1	1	0	0	2	0	0	0	5	0	2	0	1	0	0	0	0	1	0	0	0	0	0
ENSMUSG00000102659	0	0	1	5	1	1	0	0	1	0	0	0	0	1	0	0	0	0	0	2	0	0	0	0	0	0	0	0
ENSMUSG00000104132	0	0	0	0	2	0	1	0	0	0	0	1	0	2	0	0	2	1	1	0	0	0	0	0	0	0	0	0
ENSMUSG00000102747	0	0	1	1	0	1	0	0	0	1	0	0	0	4	0	0	0	0	0	0	0	0	0	0	1	0	0	0
ENSMUSG00000102386	0	1	0	2	0	0	4	0	11	0	0	0	0	2	0	0	0	0	3	0	1	0	0	1	0	0	1	0
ENSMUSG00000104516	0	1	2	2	3	1	0	0	0	1	0	0	0	5	0	0	0	0	1	1	0	0	0	0	0	0	0	0
ENSMUSG00000086240	2	3	8	4	4	3	2	5	6	5	1	10	5	2	3	1	5	6	8	5	6	4	3	7	1	5	8	5
ENSMUSG00000048411	0	0	0	1	1	0	1	0	1	0	0	1	0	0	0	0	0	5	2	2	0	0	2	1	4	0	0	1
ENSMUSG00000081557	1	0	0	0	0	1	0	0	2	2	2	0	2	0	0	0	0	0	0	0	0	0	1	1	2	1	1	0
ENSMUSG00000099492	6	1	11	2	6	6	10	11	7	1	5	15	4	2	8	9	17	6	4	14	18	10	15	14	10	2	25	15
ENSMUSG00000100261	0	0	1	1	0	1	0	1	2	1	0	0	1	1	0	0	0	0	0	0	0	0	0	1	0	0	1	0
ENSMUSG00000048874	1098	1425	1388	1638	1178	1585	363	817	496	1368	709	923	1055	1551	1202	963	1043	737	1043	1026	693	427	1002	755	1553	1235	811	1215
ENSMUSG00000103783	1	0	1	5	1	4	0	0	1	1	0	1	0	0	0	2	1	1	1	3	0	1	1	0	1	1	0	0
ENSMUSG00000104315	0	1	0	0	0	1	0	1	0	4	1	0	1	0	0	2	1	2	1	1	0	0	3	0	2	0	3	1
ENSMUSG00000026064	315	439	348	467	269	229	184	348	175	327	244	315	393	425	496	406	194	185	275	278	243	119	272	224	285	256	239	312
ENSMUSG00000100205	1	0	1	0	0	0	0	1	0	1	1	0	0	2	1	0	0	0	0	0	0	0	0	2	8	0	0	0
ENSMUSG00000070960	3	0	4	9	4	3	1	1	4	5	2	3	6	1	3	5	5	1	4	2	37	3	2	3	9	1	10	2
ENSMUSG00000026058	36	25	33	17	7	4	2	0	8	22	31	1	0	43	0	0	27	19	1	35	24	26	16	43	373	65	4	26
ENSMUSG00000103482	0	1	1	2	0	0	0	0	3	0	1	0	0	1	0	0	0	2	0	1	3	1	1	3	10	3	0	1
ENSMUSG00000102321	0	0	0	1	0	0	0	1	0	1	0	0	0	0	0	0	0	0	0	0	0	0	0	1	7	0	0	0
ENSMUSG00000100481	0	5	1	3	5	2	0	5	0	2	4	3	8	4	3	2	8	1	4	2	2	2	9	5	6	11	7	3
ENSMUSG00000026134	181	262	198	345	213	586	81	281	108	229	182	214	356	209	302	265	233	172	337	263	255	230	255	384	176	448	299	582
ENSMUSG00000101682	0	0	0	1	2	1	1	2	0	0	0	1	1	3	3	3	4	0	1	0	1	1	0	2	1	0	1	1
ENSMUSG00000102714	0	1	0	0	1	3	0	1	0	1	0	0	2	0	1	1	1	1	1	2	0	0	0	1	0	1	1	1
ENSMUSG00000103746	7	2	6	5	7	8	4	11	5	4	4	3	3	0	7	6	6	2	7	3	7	7	3	5	5	3	5	4
ENSMUSG00000004768	278	260	331	223	263	949	69	202	65	321	174	125	182	363	285	100	135	209	285	143	176	113	176	220	168	264	182	270
ENSMUSG00000042215	393	343	495	590	440	547	197	319	232	697	670	712	797	363	820	553	1506	1280	738	1403	915	1469	2202	2037	1139	1244	1487	1352
ENSMUSG00000103072	0	0	0	0	0	2	0	3	0	2	1	0	0	0	0	0	5	5	4	3	6	1	3	2	0	1	0	0
ENSMUSG00000042197	498	810	622	728	529	1206	130	395	195	637	391	508	567	745	698	542	439	340	553	423	318	162	320	352	511	425	390	438
ENSMUSG00000081402	4	3	0	5	2	2	0	1	4	1	1	1	1	1	1	1	4	1	1	2	2	1	1	2	3	1	3	3
ENSMUSG00000042182	23	21	7	17	10	262	6	26	6	18	8	2	9	17	18	5	2	5	13	4	1	3	14	7	6	9	2	13
ENSMUSG00000104416	0	0	0	0	0	9	0	0	0	0	0	0	0	0	1	0	0	0	0	0	0	0	0	0	0	0	0	0
ENSMUSG00000026131	1981	1195	1873	1045	1856	801	806	1301	949	860	933	879	780	1374	828	1122	741	742	916	1152	1423	967	1311	2132	1139	2282	1376	1882
ENSMUSG00000103364	2	1	0	0	1	5	6	3	13	0	3	0	5	0	1	0	1	0	2	0	2	0	1	4	8	1	1	1
ENSMUSG00000096992	5	4	71	44	41	3	1	8	5	26	7	7	11	18	6	8	21	22	22	14	12	8	8	14	4	2	3	6
ENSMUSG00000104475	20	16	24	11	8	106	0	5	0	53	9	8	12	32	13	3	1	2	5	2	4	3	8	4	2	8	2	19
ENSMUSG00000103001	0	0	5	2	0	10	0	0	0	3	1	0	0	3	0	0	1	1	0	3	0	0	0	0	0	0	0	0
ENSMUSG00000101462	50	5	11	14	9	34	9	10	14	1	7	0	3	7	4	0	2	0	21	4	7	1	5	3	11	3	4	5
ENSMUSG00000102336	74	23	48	43	7	168	3	7	6	26	6	3	5	58	12	3	9	6	54	9	9	0	16	19	27	15	9	20
ENSMUSG00000042111	375	308	399	393	443	346	247	412	265	392	417	411	404	430	495	343	378	321	405	390	458	319	354	495	456	380	427	457
ENSMUSG00000101711	0	0	6	3	5	3	0	4	1	3	1	0	0	1	3	0	4	4	4	0	3	0	1	0	0	0	0	0
ENSMUSG00000026127	821	773	888	956	823	933	315	712	409	824	728	889	851	848	935	697	849	687	1032	864	815	573	785	898	1066	896	849	1173
ENSMUSG00000026126	117	92	211	117	327	255	102	153	241	163	84	25	41	71	61	12	60	44	65	61	117	29	26	84	293	78	19	131
ENSMUSG00000100280	7	7	11	7	7	20	4	8	7	13	3	0	2	4	2	0	0	0	3	1	5	1	1	0	4	3	0	3
ENSMUSG00000101223	1	2	1	0	1	0	2	1	3	0	0	0	0	1	0	0	0	0	0	0	2	0	0	0	0	0	0	0
ENSMUSG00000037509	987	1415	1013	987	826	51	424	882	935	1726	1285	1356	1873	721	1620	1694	2857	1972	1561	2341	1540	1101	2312	1488	2007	1425	2200	1946
ENSMUSG00000104002	10	7	9	22	16	9	9	9	15	9	12	3	10	7	11	15	13	14	9	19	16	7	6	7	5	6	4	8
ENSMUSG00000037503	3097	2841	3755	3745	3151	4753	1014	2687	1239	3488	2475	2301	2710	4232	3702	2485	2204	1865	2893	2410	1766	1422	2210	2152	3288	2702	2077	3180
ENSMUSG00000104358	1	7	2	3	2	0	1	1	2	3	0	1	0	0	0	0	1	1	0	1	2	0	1	0	1	0	0	0
ENSMUSG00000026123	2277	2149	2488	3070	2129	1834	743	1686	1022	3182	1882	2349	3099	2846	3438	2351	3396	2472	2535	3279	2168	1850	3861	2669	5168	3234	3322	3588
ENSMUSG00000103548	0	1	0	0	1	0	0	0	0	0	0	0	0	0	0	0	0	0	0	0	0	0	0	2	0	0	0	0
ENSMUSG00000104417	0	1	0	1	2	0	0	0	0	0	0	0	3	0	0	0	0	1	0	0	0	0	0	0	0	0	0	0
ENSMUSG00000102531	0	1	2	1	0	0	1	1	3	0	0	1	0	2	1	0	0	0	0	0	0	0	0	1	0	0	0	1
ENSMUSG00000102279	1	5	0	2	0	0	0	3	1	1	1	0	0	1	0	1	0	0	3	0	2	0	0	0	0	3	0	1
ENSMUSG00000045216	1127	1653	1182	1493	1344	1187	603	1118	978	1929	755	1302	1310	2098	2064	1460	999	735	1410	880	861	703	974	934	1742	913	1019	1362
ENSMUSG00000104523	0	0	6	13	19	5	13	11	19	7	4	7	1	2	1	0	5	1	13	9	8	1	0	1	2	0	1	1
ENSMUSG00000102202	1	1	1	2	2	1	0	7	0	0	1	0	0	1	1	0	0	2	2	0	1	0	0	0	1	0	0	0
ENSMUSG00000037470	1431	1457	1878	1833	1428	4462	621	1189	883	2059	1108	1051	1455	2444	1521	1331	1579	1369	1694	1543	1446	998	1278	1655	2442	1877	1294	1935
ENSMUSG00000047180	395	569	621	369	188	386	189	334	489	884	246	66	165	280	376	60	115	93	271	161	207	107	124	180	315	223	68	304
ENSMUSG00000037447	533	742	443	828	683	507	254	520	436	889	363	368	540	823	1020	293	427	274	512	454	429	358	387	462	759	631	367	678
ENSMUSG00000010453	1142	1299	1370	1508	1346	1703	376	845	601	1326	868	742	1079	1545	1186	916	764	604	928	735	806	416	707	718	1480	785	646	820
ENSMUSG00000037432	0	0	5	1	1	3	0	3	0	3	2	0	1	0	0	0	0	0	1	0	3	1	1	0	1	0	0	0
ENSMUSG00000001143	339	196	483	445	324	679	184	245	342	373	201	138	170	488	258	135	278	213	360	356	335	181	414	371	517	353	251	408
ENSMUSG00000037408	400	380	443	722	277	435	75	249	265	543	257	341	208	619	234	187	323	298	308	334	219	179	407	285	597	423	195	340
ENSMUSG00000104316	3	1	0	3	2	1	0	4	2	0	9	7	3	3	1	3	1	2	3	2	2	3	5	6	2	1	3	4
ENSMUSG00000001138	583	383	561	429	573	454	145	401	230	450	270	289	331	526	416	406	376	233	416	350	396	149	218	312	572	237	249	323
ENSMUSG00000067653	16	139	103	18	195	13	3	14	3	177	8	6	3	58	9	13	10	17	74	13	18	5	14	25	69	58	14	59
ENSMUSG00000103661	0	0	1	0	0	0	0	1	0	2	0	0	0	0	0	1	0	0	1	0	1	0	1	0	1	1	1	1
ENSMUSG00000079610	94	109	102	69	120	115	51	94	76	127	90	51	73	111	86	72	86	84	106	91	100	89	83	107	108	87	87	118
ENSMUSG00000026121	825	852	947	713	789	825	528	1168	345	1422	760	984	1511	1045	1521	1246	1660	661	1125	1451	1147	1152	924	983	1645	664	803	889
ENSMUSG00000087589	45	33	37	31	47	44	22	33	24	37	21	20	21	44	38	22	21	18	35	25	44	12	15	29	45	20	19	21
ENSMUSG00000046337	19	8	15	6	15	1	30	76	18	37	19	48	36	8	78	36	70	21	18	29	36	52	18	41	53	17	26	26
ENSMUSG00000089906	2	1	0	0	1	1	1	1	0	0	1	1	0	0	1	0	1	0	0	3	1	1	2	2	0	1	3	2
ENSMUSG00000061518	1080	1005	974	964	1215	971	1048	1743	1663	1082	1060	1259	1454	850	1557	1185	987	903	1188	931	1549	1198	936	1340	1347	1163	1238	1333
ENSMUSG00000037351	1792	1608	2050	2259	1996	2993	891	1637	1516	2218	1670	1726	1452	2626	2150	1417	1434	1150	2054	1544	1686	1357	1505	1566	1685	1863	1532	2209
ENSMUSG00000026117	32	27	50	14	13	46	4	45	15	72	18	6	17	18	27	5	1	4	20	3	8	10	1	4	13	10	2	12
ENSMUSG00000026116	1570	1624	2016	2224	1282	1827	302	1186	325	2598	1501	1795	1704	2140	1920	2081	1927	1741	1777	1804	1444	882	1791	1622	2785	1757	1680	2037
ENSMUSG00000103016	0	0	0	0	0	0	0	1	2	0	0	1	1	0	2	3	0	0	1	0	0	0	1	0	0	1	1	1
ENSMUSG00000102930	0	0	0	2	2	1	0	2	0	3	0	0	0	1	1	0	1	3	0	1	1	2	0	0	1	0	0	0
ENSMUSG00000103159	2	1	0	2	0	0	2	3	1	1	0	1	5	0	0	3	0	3	2	5	1	1	2	1	0	0	4	0
ENSMUSG00000080054	0	1	5	2	6	3	2	5	4	3	4	4	6	3	5	8	3	4	2	2	3	10	9	6	3	5	6	2
ENSMUSG00000050122	2	1	5	5	6	1	2	3	2	5	1	0	1	3	1	0	0	0	2	1	0	0	1	1	4	2	0	1
ENSMUSG00000026114	1	0	4	4	3	2	0	3	2	6	6	17	5	2	1	3	8	7	6	6	0	53	19	24	8	18	39	45
ENSMUSG00000026113	408	499	527	614	334	324	102	228	195	310	259	255	170	423	350	122	143	104	209	192	142	121	293	163	236	307	165	246
ENSMUSG00000026112	1345	1276	1444	1250	1286	1770	703	1163	920	1478	1257	1132	1384	1760	1696	1132	1380	1109	1537	1425	975	755	1390	1413	1796	1681	1324	1998
ENSMUSG00000026111	790	620	751	663	806	761	355	755	560	738	710	640	701	954	865	646	560	442	600	568	670	424	560	665	1108	567	603	620
ENSMUSG00000026110	506	461	575	1453	623	734	80	219	1103	483	222	88	138	430	296	93	389	373	239	195	204	90	182	492	3013	215	84	249
ENSMUSG00000103948	1	2	3	2	0	1	0	0	3	0	1	0	2	0	0	0	1	0	1	0	1	0	0	1	0	1	0	0
ENSMUSG00000026090	168	20	164	43	375	232	76	286	72	135	325	239	475	144	518	501	8	5	23	5	8	15	4	37	57	6	16	10
ENSMUSG00000102650	0	0	1	0	2	0	0	3	0	0	0	3	0	0	5	3	0	0	0	0	0	0	0	0	0	0	0	0
ENSMUSG00000060771	83	34	123	121	52	118	18	32	20	85	36	10	32	83	55	29	32	26	36	26	24	13	31	20	31	45	22	30
ENSMUSG00000097268	0	0	1	1	1	4	0	0	2	0	1	1	1	0	0	1	1	1	0	2	0	0	0	0	0	0	1	0
ENSMUSG00000037216	78	38	87	80	90	93	17	32	23	51	27	43	42	60	44	33	24	40	27	42	48	19	38	47	53	37	30	49
ENSMUSG00000026088	290	231	377	316	273	251	90	390	141	573	229	209	517	366	415	207	270	230	283	279	309	223	209	328	377	284	255	351
ENSMUSG00000026087	640	573	677	749	743	793	520	854	828	748	689	799	878	541	950	622	678	584	752	686	1010	669	646	860	815	744	888	890
ENSMUSG00000061584	0	0	0	0	0	0	0	51	1	0	3	33	0	0	0	0	0	0	42	0	0	0	0	0	0	0	0	0
ENSMUSG00000026085	0	0	1	2	0	0	0	0	0	1	1	0	0	1	0	0	1	1	0	0	2	0	0	0	2	0	0	0
ENSMUSG00000058407	855	717	838	1242	850	923	463	914	598	1026	871	1115	1325	796	1282	1127	1059	933	1021	1127	1165	925	1153	1221	1414	1151	1249	1281
ENSMUSG00000026083	1959	2210	2210	2884	2139	2856	1001	1963	1352	2399	2000	2454	2622	2556	3021	2176	2275	1861	2601	2377	2797	1528	1854	2362	2936	2552	2482	2707
ENSMUSG00000026082	271	464	430	389	346	645	77	257	83	325	241	220	404	360	327	304	246	245	242	227	176	166	280	295	321	330	209	255
ENSMUSG00000103804	1	6	2	2	1	4	0	1	0	0	1	1	2	4	1	2	1	2	1	1	1	0	2	1	2	1	4	0
ENSMUSG00000037138	708	333	971	368	555	502	14	256	58	347	232	44	53	774	119	94	60	290	196	97	160	4	31	51	245	45	53	35
ENSMUSG00000085391	3	1	1	0	1	0	2	3	2	1	5	2	4	2	5	11	0	7	7	2	0	0	2	0	0	5	3	0
ENSMUSG00000048814	39	3	15	2	5	14	0	13	2	6	5	1	3	3	2	0	0	0	15	0	0	0	0	0	0	0	0	1
ENSMUSG00000026080	55	11	30	13	19	182	3	22	6	25	24	4	7	18	6	1	2	1	31	1	4	1	6	1	4	5	2	2
ENSMUSG00000102447	0	0	0	1	1	0	0	2	2	0	1	0	0	0	0	2	0	0	1	1	0	2	2	1	2	1	1	1
ENSMUSG00000026078	777	785	777	1198	819	1078	205	671	240	831	654	796	708	890	1045	575	854	634	959	1020	891	1067	1161	1358	1209	1188	1028	1543
ENSMUSG00000103046	18	34	25	30	18	40	5	10	4	19	16	17	31	23	22	27	18	12	15	20	9	16	31	25	21	24	25	20
ENSMUSG00000026077	105	21	73	23	64	68	63	108	58	93	73	17	30	142	56	6	15	108	72	15	16	7	18	14	40	20	10	61
ENSMUSG00000092563	0	1	3	1	2	0	3	3	3	0	1	1	0	0	1	1	1	0	1	1	0	0	0	1	1	1	2	0
ENSMUSG00000073702	1992	1390	1853	1831	2294	1861	2182	2790	2583	1641	1968	1967	1992	1355	2943	2065	2398	2054	2159	2754	3823	2822	2546	2868	3383	2592	2847	2792
ENSMUSG00000003134	339	389	559	293	323	234	74	356	160	455	222	174	328	364	340	287	254	257	256	247	247	235	187	334	545	335	226	364
ENSMUSG00000003135	553	426	552	425	501	705	198	440	289	543	425	411	393	533	638	388	404	333	479	375	465	298	342	434	579	499	427	583
ENSMUSG00000085894	85	70	64	58	58	53	44	42	61	81	38	21	59	35	88	24	28	18	53	32	26	21	30	26	62	43	17	32
ENSMUSG00000077704	5	10	3	6	2	5	6	0	2	9	7	1	12	6	13	5	4	0	3	2	3	1	3	5	6	7	4	2
ENSMUSG00000048234	1011	1218	1345	1045	1122	1311	244	963	316	1731	929	889	1284	1908	2368	923	810	534	1047	784	791	485	748	815	2146	1011	698	1134
ENSMUSG00000064936	0	3	3	1	2	0	0	0	0	2	0	0	2	2	0	2	4	0	0	2	0	0	2	2	1	0	0	1
ENSMUSG00000102471	0	1	1	1	0	0	2	4	2	5	1	2	1	1	2	1	1	0	1	1	1	2	3	4	2	2	1	4
ENSMUSG00000050967	21	31	45	57	24	44	34	20	17	94	12	10	10	50	54	25	29	4	32	37	15	9	13	15	60	15	23	23
ENSMUSG00000097083	4	7	5	2	1	1	5	0	4	4	4	2	3	6	3	2	1	0	3	5	3	1	0	1	4	1	2	1
ENSMUSG00000057173	2	4	10	8	4	10	7	3	0	2	3	4	6	2	12	4	3	4	2	4	1	2	2	4	4	2	0	2
ENSMUSG00000026074	3880	5441	4488	6444	4203	10035	2347	4025	2223	4838	3733	4635	5355	6492	7589	4888	5903	4163	7213	7113	3600	3878	7852	4505	5809	7270	6198	9246
ENSMUSG00000102985	2	0	0	1	1	1	0	2	1	1	1	0	0	1	1	1	0	0	2	1	0	0	0	1	0	0	0	0
ENSMUSG00000026073	499	265	373	157	508	41	95	606	431	707	640	189	288	144	805	148	140	67	184	181	180	239	229	349	627	386	175	462
ENSMUSG00000097899	4	2	1	1	0	0	1	3	2	4	8	2	0	0	3	3	1	0	1	1	0	1	0	0	1	2	6	1
ENSMUSG00000102975	3	5	5	1	6	1	0	2	2	13	4	1	4	0	2	3	2	2	1	2	2	2	2	0	7	3	5	2
ENSMUSG00000026072	838	1063	1617	981	971	1371	274	990	306	1139	814	462	541	1221	1252	455	374	188	1216	400	234	122	402	317	1481	584	289	717
ENSMUSG00000103560	0	0	1	1	0	1	0	2	1	0	0	0	4	1	2	0	0	0	0	0	0	0	0	0	0	0	0	2
ENSMUSG00000070942	1699	1471	1527	1490	1117	647	578	1975	651	1907	1699	1820	2384	1176	2445	2847	1456	1269	1931	1328	898	457	1055	877	2258	813	1556	1058
ENSMUSG00000103230	23	27	19	19	7	8	2	6	3	26	17	10	22	27	9	29	12	21	12	9	3	3	7	8	15	6	14	8
ENSMUSG00000026069	244	93	258	54	354	8966	77	442	44	507	308	122	239	233	810	18	46	35	384	19	26	21	36	26	19	119	39	135
ENSMUSG00000026070	225	1903	224	1693	322	13	96	160	186	299	67	58	124	535	158	28	85	89	190	180	309	10	61	118	491	43	59	50
ENSMUSG00000026068	139	340	170	393	148	515	42	143	152	380	102	45	70	304	162	33	66	53	97	62	103	40	57	98	232	74	23	61
ENSMUSG00000026065	19	3	58	16	84	68	7	5	10	24	10	3	1	50	9	1	2	0	1	0	0	0	0	1	11	8	0	2
ENSMUSG00000026062	3	4	10	72	15	74	1	17	1	4	6	1	0	16	3	0	0	0	12	0	0	12	1	0	3	5	0	1
ENSMUSG00000103270	0	0	3	2	4	2	1	7	0	3	3	0	1	1	0	0	0	1	2	1	3	0	1	1	0	0	0	0
ENSMUSG00000041945	236	221	181	221	211	149	25	207	21	152	123	57	85	157	111	68	61	81	93	110	75	39	92	118	109	116	65	77
ENSMUSG00000079588	2	29	86	8	44	1	0	6	4	137	4	0	0	54	4	0	2	5	65	0	0	2	5	5	63	31	4	48
ENSMUSG00000100178	0	0	0	0	0	1	0	0	0	0	1	0	0	1	0	0	0	0	1	0	1	1	1	0	0	2	0	0
ENSMUSG00000045515	0	0	33	4	2	0	1	2	0	35	0	0	0	1	0	0	0	1	2	0	0	0	0	0	0	0	0	1
ENSMUSG00000060679	380	450	440	577	518	575	222	510	315	369	390	425	490	445	538	400	346	296	383	364	446	367	333	475	466	432	357	537
ENSMUSG00000041907	3	1	4	4	1	0	4	5	1	6	3	2	1	3	0	1	1	0	2	1	5	0	3	1	4	1	0	1
ENSMUSG00000070939	857	790	983	720	720	643	300	683	364	873	733	866	819	851	844	755	574	461	759	578	482	353	525	591	883	660	618	741
ENSMUSG00000041878	4	4	8	6	6	1	0	5	4	2	2	1	1	7	4	5	2	2	7	3	4	0	2	4	9	2	2	4
ENSMUSG00000010290	471	471	587	607	406	548	126	235	170	461	347	346	354	568	472	397	322	297	339	353	242	140	314	301	493	413	262	445
ENSMUSG00000008136	822	892	757	1469	896	1757	867	732	318	1141	1050	1372	1217	1115	1705	1320	1251	920	1483	1401	1552	1222	1495	1313	1660	1420	1727	1834
ENSMUSG00000094497	0	1	0	1	0	0	1	0	149	227	2	4	264	0	2	3	1	1	1	1	1	3	4	4	2	1	2	2
ENSMUSG00000066877	491	574	517	1151	494	532	258	374	629	623	430	408	516	661	536	485	708	510	581	681	618	449	701	664	1144	756	408	607
ENSMUSG00000103422	1	0	1	0	2	1	0	1	0	1	1	0	3	0	0	2	0	0	0	3	3	0	3	1	3	0	0	0
ENSMUSG00000103945	5	18	8	27	5	17	3	2	2	5	6	8	19	5	6	26	7	10	10	6	6	7	17	6	18	5	7	9
ENSMUSG00000026051	133	22	815	295	271	7	88	123	156	1904	100	63	6	102	119	7	10	19	103	10	34	18	17	10	21	28	31	154
ENSMUSG00000100764	0	2	3	1	0	0	0	1	2	2	0	1	1	0	2	0	0	1	2	1	0	0	0	0	0	0	0	2
ENSMUSG00000100635	1	0	15	3	8	0	2	0	2	12	1	1	0	0	1	0	0	0	0	0	1	0	0	0	0	0	0	0
ENSMUSG00000100480	2	5	9	5	11	5	1	9	4	3	7	5	2	4	3	6	3	5	0	0	1	3	0	3	0	3	1	2
ENSMUSG00000057363	407	486	553	592	475	1580	195	348	266	439	385	365	285	710	576	407	323	363	475	386	383	228	370	435	448	531	350	624
ENSMUSG00000090243	2	34	0	0	0	0	0	0	0	0	0	0	1	0	0	1	2	0	1	57	1	57	91	41	16	73	1	1
ENSMUSG00000100701	6	10	7	3	2	10	0	3	3	7	11	2	2	3	2	6	7	6	12	0	0	0	3	2	3	20	2	1
ENSMUSG00000041763	1162	1294	1207	1712	857	1916	213	724	272	1641	1137	1293	1380	1578	1317	1479	1481	1315	1496	1427	902	589	1210	1127	1444	1283	1822	1454
ENSMUSG00000091844	2	33	5	10	1	4	1	1	0	2	1	5	10	1	3	13	0	0	3	3	3	0	1	2	0	0	4	2
ENSMUSG00000026049	80	159	100	209	93	208	51	75	48	80	99	110	167	115	198	114	92	68	105	86	94	83	102	135	84	167	153	201
ENSMUSG00000026047	285	251	412	350	217	804	58	186	49	320	200	167	248	443	216	271	247	193	343	211	245	91	203	222	255	193	197	274
ENSMUSG00000041684	258	337	342	404	269	389	61	184	76	285	167	176	264	483	230	217	232	227	260	245	229	100	252	215	289	288	187	311
ENSMUSG00000026048	526	618	477	615	539	308	128	402	126	474	369	439	518	479	401	542	573	596	555	522	655	349	556	671	729	625	595	733
ENSMUSG00000101567	7	25	30	17	49	36	33	55	7	28	36	78	26	20	36	7	29	26	16	39	37	31	17	32	43	23	31	29
ENSMUSG00000056870	115	55	74	32	54	552	8	43	1	76	45	13	15	88	48	5	9	5	61	6	1	5	10	4	8	28	9	38
ENSMUSG00000026043	151375	36702	129481	34920	61777	279311	15597	104584	7806	61198	59883	12198	36623	110597	60037	3592	17075	7221	151346	14599	17199	5029	21975	8471	18333	52827	10153	48505
ENSMUSG00000026042	18122	10007	15568	11944	9375	50844	3689	11223	3205	20077	10499	5338	7230	28025	10769	1866	3726	1610	22753	4064	4632	1489	5757	2761	4728	8719	2185	8879
ENSMUSG00000104476	7	4	3	4	4	16	3	4	0	2	5	0	2	5	1	0	1	1	2	1	3	1	2	1	1	2	1	0
ENSMUSG00000100843	2	4	7	6	23	3	5	6	10	18	11	4	5	30	12	3	2	1	13	3	2	1	0	0	3	6	2	3
ENSMUSG00000025995	613	883	750	1134	675	1412	310	613	326	807	780	903	965	991	820	818	655	616	857	729	719	389	526	863	829	863	783	906
ENSMUSG00000084817	22	69	20	22	30	38	66	34	28	19	35	65	53	23	36	36	44	15	27	67	37	74	69	68	38	76	53	57
ENSMUSG00000098549	4	2	0	0	0	0	0	1	1	0	0	0	0	0	0	0	2	0	0	0	3	0	0	1	1	1	0	0
ENSMUSG00000025993	880	1365	636	698	324	628	37	369	115	475	313	165	48	361	125	29	147	44	306	91	230	25	32	111	412	45	96	64
ENSMUSG00000070896	0	0	1	1	1	1	2	0	1	0	1	0	1	0	1	0	0	0	2	1	0	0	0	0	0	1	2	1
ENSMUSG00000041144	20	5	12	17	19	94	2	3	5	17	6	0	1	40	2	0	1	0	3	0	5	0	1	2	5	0	2	0
ENSMUSG00000101262	2	2	4	4	4	1	1	3	0	5	3	2	3	3	3	3	4	5	6	6	1	3	7	7	1	8	2	7
ENSMUSG00000101337	3	0	0	3	3	2	0	3	0	2	1	0	1	5	0	0	0	0	0	0	0	0	0	0	0	0	0	0
ENSMUSG00000025986	820	690	792	1191	532	1367	80	733	112	1026	691	613	909	1261	634	1250	833	920	1573	1012	444	396	1002	975	797	1821	1147	2403
ENSMUSG00000100213	29	50	30	34	39	30	27	30	26	14	16	14	19	48	17	33	13	15	27	10	26	4	9	14	39	7	21	14
ENSMUSG00000081185	0	0	1	1	0	0	1	0	0	0	0	1	0	1	1	0	0	1	0	0	0	0	1	2	0	2	0	0
ENSMUSG00000100033	2	0	2	4	0	2	2	3	0	3	1	1	3	3	3	1	5	4	1	1	1	0	0	7	3	5	1	3
ENSMUSG00000096973	0	0	0	0	0	2	0	0	0	0	0	0	0	0	0	1	0	1	0	0	1	1	0	0	0	0	0	0
ENSMUSG00000097883	0	0	0	1	0	0	0	0	0	0	0	1	0	0	0	0	0	2	0	0	0	0	2	1	1	2	0	0
ENSMUSG00000100816	0	0	0	0	1	1	0	0	0	0	2	0	0	0	0	0	1	0	0	0	0	0	3	3	0	0	0	0
ENSMUSG00000026109	26	13	140	154	11	14	40	40	80	46	22	19	4	45	43	33	14	11	32	32	18	15	44	13	16	35	40	79
ENSMUSG00000100671	3	0	0	0	1	0	0	0	3	3	1	0	0	0	1	2	0	1	1	0	1	0	4	1	0	0	1	3
ENSMUSG00000045954	152	69	315	60	233	1632	19	107	60	92	97	9	21	125	53	6	27	28	96	34	35	12	29	63	54	25	19	93
ENSMUSG00000101702	6	0	0	0	2	0	0	1	0	0	0	0	0	0	1	0	0	0	0	0	0	0	0	0	1	0	1	0
ENSMUSG00000026107	904	553	664	985	402	333	224	463	493	796	792	833	967	592	1261	895	1287	714	778	1141	525	873	1531	1083	1838	1795	1282	1556
ENSMUSG00000099413	7	5	3	1	4	1	2	11	4	4	15	3	2	3	7	6	12	9	11	3	8	20	9	17	40	9	12	18
ENSMUSG00000101741	0	3	1	3	0	3	0	0	0	1	0	1	0	2	0	0	0	1	0	0	0	0	2	2	1	1	0	1
ENSMUSG00000018417	1248	1918	1394	2837	1326	2413	293	1246	550	1665	1313	2110	1778	3903	2614	1068	2203	1071	2660	2802	992	1848	2807	2440	2906	3562	3011	4114
ENSMUSG00000101724	0	0	0	1	0	0	0	0	0	0	0	0	1	0	1	0	1	0	0	0	0	0	1	0	0	0	1	0
ENSMUSG00000100313	2	1	0	1	1	3	1	1	1	0	0	4	0	2	0	3	1	1	0	1	2	1	3	1	0	0	1	0
ENSMUSG00000072324	1	0	0	2	0	2	1	1	4	1	2	0	5	0	0	1	0	0	3	1	0	2	4	1	2	1	1	1
ENSMUSG00000062939	20	22	39	18	15	10	10	59	17	80	20	6	15	14	41	6	3	2	14	8	5	1	6	6	6	7	0	18
ENSMUSG00000101628	0	0	0	0	0	1	0	0	0	2	1	0	3	1	0	1	0	0	0	1	0	0	0	0	0	1	1	0
ENSMUSG00000078291	0	0	2	1	1	1	3	1	2	1	1	1	1	2	5	2	1	0	1	0	1	0	0	2	4	0	2	2
ENSMUSG00000026104	893	509	1434	858	638	414	183	1297	242	3228	349	214	1030	610	657	293	352	263	493	357	577	135	216	472	924	371	291	396
ENSMUSG00000026103	1187	1743	1990	2964	1342	2708	298	741	611	1227	915	951	1021	2010	1388	980	1505	892	1193	1209	779	703	1355	1276	1855	1919	1247	1917
ENSMUSG00000002881	2144	2167	2612	2602	2007	1790	560	1204	631	3378	2180	2463	2541	2934	3029	2120	2353	1967	2117	2305	1426	1131	1942	1491	2328	1866	2033	2419
ENSMUSG00000097833	2	0	0	0	4	1	0	1	1	2	1	0	1	1	2	2	1	2	2	0	3	1	0	1	2	2	2	2
ENSMUSG00000101501	1	1	2	2	2	4	0	0	0	1	0	0	0	6	2	2	2	2	3	0	3	0	0	1	3	0	1	0
ENSMUSG00000100120	1	1	4	2	0	0	0	1	0	1	2	0	0	7	0	0	1	0	0	1	1	0	1	0	2	0	0	0
ENSMUSG00000099878	2	0	4	1	1	0	0	0	1	1	0	0	0	2	0	2	1	5	1	1	1	1	0	0	0	0	1	1
ENSMUSG00000100007	1	0	0	0	0	2	0	0	0	0	0	0	1	0	0	0	0	0	0	0	0	1	0	1	1	0	0	0
ENSMUSG00000043015	226	208	393	233	247	237	106	145	89	269	162	113	136	255	133	151	180	127	170	133	166	67	127	137	212	83	121	137
ENSMUSG00000103630	2	1	1	0	2	0	0	1	0	0	4	0	0	1	0	0	1	1	0	1	0	0	2	0	2	0	1	0
ENSMUSG00000041439	2135	1451	2500	2054	2001	255	456	1249	868	1799	1569	1415	1239	1330	1261	1649	1862	1724	1284	1495	1311	723	1183	2009	3694	1057	1516	1119
ENSMUSG00000100302	0	0	1	0	0	0	0	0	0	0	0	0	0	0	1	0	1	1	2	0	2	0	1	1	2	1	1	0
ENSMUSG00000026102	142	129	245	162	228	279	28	81	49	201	105	36	35	212	64	34	72	33	94	45	51	32	51	60	122	72	39	54
ENSMUSG00000041426	256	200	305	204	254	294	49	219	78	229	245	228	223	287	219	253	146	186	245	169	242	105	127	194	262	142	170	187
ENSMUSG00000043629	5	4	9	0	11	0	0	6	0	3	2	0	0	3	1	0	2	1	1	0	0	0	1	1	0	1	0	0
ENSMUSG00000026100	1	7	5	1	7	0	0	0	0	1	2	1	5	3	0	0	0	0	2	0	0	0	0	0	0	0	0	1
ENSMUSG00000060715	0	2	0	0	0	0	0	0	0	0	1	2	0	0	1	0	0	0	2	0	0	1	0	0	1	0	1	0
ENSMUSG00000026098	47	67	91	105	65	94	24	73	12	73	58	70	108	68	99	110	67	47	87	87	49	57	61	81	47	81	83	113
ENSMUSG00000026097	203	211	191	210	154	209	82	159	46	165	220	191	213	230	240	264	207	152	215	231	168	146	298	270	238	274	234	347
ENSMUSG00000100679	0	0	0	1	1	0	0	0	0	1	0	0	0	0	0	1	0	0	0	0	0	0	1	1	0	0	0	1
ENSMUSG00000026096	91	107	114	122	114	125	36	77	32	85	71	85	110	108	111	100	83	66	83	102	74	81	115	93	75	105	99	123
ENSMUSG00000099913	1	0	0	2	1	0	0	0	0	1	0	0	0	0	0	0	0	1	0	1	1	0	0	0	0	0	0	0
ENSMUSG00000026095	149	115	179	152	148	143	214	211	187	139	139	168	147	124	212	122	177	175	198	239	291	218	185	305	269	270	208	269
ENSMUSG00000096141	0	0	0	1	1	0	1	2	0	1	1	3	1	1	4	0	0	0	0	0	0	0	0	0	0	0	0	0
ENSMUSG00000026094	929	867	763	907	595	1404	346	825	259	859	740	697	1259	867	1807	635	417	312	903	534	288	330	772	397	704	793	521	911
ENSMUSG00000042807	43	68	51	58	32	188	14	37	13	63	60	32	54	64	49	26	17	28	47	39	24	70	104	61	32	92	58	165
ENSMUSG00000025983	2	2	2	3	1	2	1	0	2	0	2	2	5	1	1	3	7	2	8	2	2	3	2	7	0	0	4	3
ENSMUSG00000041303	443	423	502	564	344	564	85	249	125	409	300	264	407	578	482	364	452	327	427	403	295	232	388	364	533	386	424	470
ENSMUSG00000073678	775	447	753	1534	533	194	190	271	730	792	547	418	301	1044	479	579	1426	903	596	1088	632	313	872	710	2847	497	623	659
ENSMUSG00000104136	0	0	1	2	1	0	0	0	0	0	1	0	0	3	0	1	1	0	0	0	1	0	2	0	1	1	0	0
ENSMUSG00000052331	365	318	516	347	267	914	74	246	121	487	280	145	97	340	233	45	211	179	268	214	153	69	250	168	347	203	236	242
ENSMUSG00000102503	0	2	1	0	0	2	0	0	1	2	2	1	2	1	3	0	0	1	0	0	0	0	1	1	0	0	0	1
ENSMUSG00000102642	0	4	0	1	0	1	0	0	0	1	0	0	0	0	0	0	0	1	0	0	1	0	1	0	0	0	0	0
ENSMUSG00000025982	4405	5663	5808	6050	4606	6625	1229	3358	1744	5595	4446	4277	6122	5782	6287	4954	5289	4095	5131	5739	3562	3049	5193	4565	6159	6022	4364	5820
ENSMUSG00000103030	6	3	14	9	13	8	6	10	13	10	13	5	1	16	3	11	5	7	8	5	5	7	7	10	9	4	5	7
ENSMUSG00000025981	623	699	668	799	533	506	284	331	490	755	575	658	496	789	1170	495	662	589	517	597	396	410	670	577	922	695	559	650
ENSMUSG00000101122	16	22	11	24	12	11	3	2	1	6	10	11	18	7	9	11	9	8	5	10	5	8	6	10	12	9	7	6
ENSMUSG00000025980	1671	1800	1690	2995	1867	5168	843	2136	966	1932	1950	2572	2122	2183	2488	1911	2754	2418	3430	3113	2561	2071	2318	3451	2571	3149	3298	4259
ENSMUSG00000073676	684	700	784	949	771	1503	614	972	794	802	718	830	938	801	1160	727	995	912	1139	1087	1337	947	1072	1390	1150	1078	1257	1443
ENSMUSG00000100736	0	1	0	0	0	0	0	0	0	0	1	0	0	1	0	1	1	3	1	2	0	0	1	0	0	1	0	1
ENSMUSG00000089670	0	0	2	1	1	1	0	0	0	0	2	0	0	0	2	0	1	0	0	1	0	0	0	0	0	1	1	0
ENSMUSG00000025979	1059	1220	1133	1275	843	916	523	760	600	1223	1023	1060	1152	1184	1549	1076	990	850	872	1002	789	816	1037	1040	1292	1235	1130	1240
ENSMUSG00000061863	0	0	0	0	0	0	1	0	0	1	0	0	0	1	1	0	0	0	0	1	0	0	0	0	0	0	0	0
ENSMUSG00000025978	430	155	148	115	233	1096	118	260	105	290	208	45	125	325	125	41	36	30	249	36	50	49	87	45	96	68	29	106
ENSMUSG00000097649	54	15	17	11	45	172	21	38	42	34	25	10	15	85	14	3	6	5	37	5	20	9	10	8	16	14	5	22
ENSMUSG00000046994	244	336	312	301	318	362	58	143	103	434	254	250	244	586	191	234	309	256	289	282	224	123	235	334	425	354	299	399
ENSMUSG00000100215	4	9	13	5	12	51	19	11	18	9	6	3	4	13	13	1	3	1	6	6	8	4	3	6	8	5	5	2
ENSMUSG00000038349	83	44	156	58	29	99	30	46	21	102	44	13	22	162	53	9	10	8	65	10	24	3	16	13	26	26	7	42
ENSMUSG00000102145	0	1	0	1	0	1	1	0	0	1	0	0	1	2	0	1	0	0	0	0	1	0	0	0	0	0	0	0
ENSMUSG00000100309	1	0	3	4	2	2	2	2	2	1	1	3	3	5	2	2	1	1	2	2	1	1	0	0	2	0	1	0
ENSMUSG00000100944	0	0	0	0	0	0	0	1	0	1	0	0	0	0	0	0	0	0	1	0	1	1	0	0	1	0	0	0
ENSMUSG00000038331	42	51	56	52	39	180	4	20	5	38	36	7	19	63	24	23	7	10	17	22	2	9	20	17	14	22	6	25
ENSMUSG00000087022	5	0	11	1	4	27	0	1	0	1	3	1	2	2	1	4	0	0	2	1	0	3	1	5	5	2	0	2
ENSMUSG00000097519	2	19	8	10	4	12	3	5	4	6	8	3	12	10	12	12	5	7	9	11	3	5	6	12	2	13	13	13
ENSMUSG00000038323	131	175	199	114	97	254	54	118	46	114	117	159	137	169	189	192	96	67	154	115	63	65	133	143	87	207	125	254
ENSMUSG00000048495	98	134	100	162	120	156	48	81	57	127	97	81	87	157	127	69	82	66	114	78	89	86	82	110	130	106	105	128
ENSMUSG00000025971	236	187	236	299	296	334	104	222	159	284	223	179	224	336	315	149	245	262	262	215	297	208	235	304	358	239	292	311
ENSMUSG00000038305	781	145	1165	429	710	552	178	390	172	603	324	139	112	539	303	23	75	186	715	147	218	41	159	129	420	172	130	206
ENSMUSG00000054770	328	341	364	322	303	264	95	284	112	249	282	242	322	414	342	258	239	213	311	260	257	154	212	215	320	252	277	259
ENSMUSG00000026039	161	282	190	334	148	771	98	177	96	265	179	258	433	264	468	332	380	218	379	386	199	272	435	349	184	511	543	604
ENSMUSG00000063558	205	107	235	218	193	373	20	55	32	169	85	37	41	446	68	44	32	58	84	41	48	25	49	70	134	54	40	49
ENSMUSG00000064294	125	4	82	15	110	13	2	16	3	9	8	4	2	22	6	2	5	10	11	2	5	2	3	7	4	13	2	15
ENSMUSG00000038242	821	334	4	12	293	3	269	759	29	288	1090	317	843	3	1020	1630	11	40	164	30	3	48	35	252	0	13	146	19
ENSMUSG00000089822	2	0	0	0	2	1	1	5	0	1	8	3	1	0	3	6	0	1	4	1	2	1	1	1	0	2	2	3
ENSMUSG00000079554	2	0	3	3	9	2	2	9	1	3	14	14	10	1	9	7	4	5	2	4	1	3	3	10	2	8	6	13
ENSMUSG00000103839	39	27	35	60	29	27	17	15	7	25	17	25	37	35	22	39	22	18	37	24	20	6	25	17	43	10	27	16
ENSMUSG00000051223	3998	4583	3866	5203	3972	6330	1841	5061	1401	4996	6480	7629	7877	5506	9569	6488	4841	3729	6265	5766	3213	3335	5340	4872	4543	7045	5902	8681
ENSMUSG00000026034	1864	1770	2196	1518	1738	1346	773	1342	458	1308	1715	1652	1934	1353	1807	1811	1301	1047	1373	1414	1032	1006	1529	1219	1819	1638	1752	1373
ENSMUSG00000026035	250	187	236	266	243	302	116	288	142	216	251	205	255	261	296	202	239	230	302	247	328	223	261	381	310	326	317	366
ENSMUSG00000026036	394	259	367	447	403	531	172	364	305	390	424	447	411	421	328	389	366	403	457	411	450	356	381	540	509	451	477	503
ENSMUSG00000026037	432	648	549	620	534	1081	153	398	263	555	449	542	553	625	578	503	362	347	553	358	344	309	340	573	542	445	416	582
ENSMUSG00000094245	0	2	1	1	1	3	0	0	1	1	2	1	1	1	0	2	0	1	0	1	2	0	0	1	2	1	2	0
ENSMUSG00000085054	10	12	18	24	8	8	0	5	1	8	6	5	9	16	7	16	8	6	7	5	4	1	4	5	3	2	5	6
ENSMUSG00000038174	258	416	357	426	195	388	31	93	107	278	238	210	175	433	220	273	374	187	251	260	99	85	303	218	763	317	180	314
ENSMUSG00000026032	562	353	516	603	610	443	445	737	619	555	504	578	448	423	685	406	469	431	445	490	705	532	502	786	938	472	509	615
ENSMUSG00000059647	2	0	1	0	2	4	0	1	0	0	0	1	0	2	1	0	0	0	2	1	0	0	0	1	1	0	0	0
ENSMUSG00000047528	17	2	17	13	18	16	5	9	18	7	10	3	7	15	4	5	8	14	4	5	17	12	14	30	66	8	5	10
ENSMUSG00000102059	25	21	31	17	32	12	17	22	49	25	19	7	7	17	16	5	12	11	14	4	16	14	8	27	33	7	16	17
ENSMUSG00000026031	1462	816	1800	1308	1450	1689	489	843	875	1909	1008	906	876	2009	955	858	1427	1125	1144	1127	826	748	1295	1185	2956	1654	1064	1439
ENSMUSG00000026029	585	737	743	961	498	1114	283	565	308	721	509	485	949	779	1001	548	843	517	943	877	718	552	812	914	1280	1115	738	1022
ENSMUSG00000102719	5	6	3	8	5	4	5	5	3	4	2	6	8	2	5	3	2	4	1	2	2	1	8	5	12	2	6	1
ENSMUSG00000099719	11	9	9	7	10	13	20	13	12	14	33	20	27	3	16	23	16	10	11	19	14	17	9	20	12	14	15	9
ENSMUSG00000026028	1040	1310	1059	1237	826	1810	444	854	273	1112	1033	965	893	1328	1242	852	423	328	978	446	299	263	568	424	463	753	374	898
ENSMUSG00000026027	282	307	394	364	261	301	111	252	112	294	209	252	251	308	321	162	208	145	207	222	225	101	203	162	346	212	148	235
ENSMUSG00000038079	146	181	133	137	134	300	38	87	33	154	110	130	95	175	105	96	49	67	102	67	48	67	75	81	74	106	73	105
ENSMUSG00000097573	19	8	22	11	21	7	5	7	9	12	18	12	8	5	14	8	6	8	8	14	16	12	5	11	8	5	12	9
ENSMUSG00000079550	1	6	7	8	1	2	6	9	2	7	3	5	2	4	3	3	4	3	10	3	2	5	3	3	5	3	4	1
ENSMUSG00000101586	0	0	1	1	1	0	0	0	1	1	0	0	0	1	0	0	0	0	2	0	1	0	0	0	0	0	0	0
ENSMUSG00000026024	448	537	462	417	405	571	82	383	78	502	418	501	423	519	553	445	327	295	451	411	208	266	494	365	326	571	388	513
ENSMUSG00000026023	13	11	12	1	5	3	5	31	9	5	9	2	4	3	11	0	1	0	20	0	2	1	3	2	3	0	4	3
ENSMUSG00000104502	2	0	1	0	0	0	0	0	0	0	0	1	0	0	0	0	2	1	2	1	0	0	0	0	0	0	0	0
ENSMUSG00000041075	1634	2693	2896	2390	2298	798	297	706	612	1260	641	1098	671	3103	662	349	1171	849	977	1145	1112	241	848	716	2438	383	596	319
ENSMUSG00000097819	0	0	4	1	6	0	0	1	9	0	1	1	0	1	0	0	0	1	0	0	1	1	0	1	0	0	0	0
ENSMUSG00000047361	123	13	8	5	6	0	0	159	3	11	33	11	7	2	8	0	2	2	14	1	6	0	0	14	8	0	0	0
ENSMUSG00000026021	621	717	787	1016	667	823	265	523	431	792	583	536	646	915	777	484	650	543	716	683	860	423	563	643	902	658	614	770
ENSMUSG00000103821	6	8	9	17	2	13	0	4	0	2	4	13	9	9	3	14	4	7	8	3	5	0	4	3	5	6	11	6
ENSMUSG00000101400	1	4	0	0	0	1	1	0	0	0	1	1	1	1	0	0	0	1	0	0	0	0	0	0	0	1	0	0
ENSMUSG00000026020	1067	1355	1333	1847	1338	2853	494	1248	641	1541	1724	1845	2112	1583	1817	1704	1517	1449	2005	1716	1562	1094	1301	1934	1740	1898	1876	2195
ENSMUSG00000077345	0	2	1	0	0	2	0	0	0	0	0	1	1	0	0	0	0	1	0	0	0	0	1	0	0	2	0	0
ENSMUSG00000089512	0	2	2	3	0	1	0	0	0	2	1	1	1	1	0	0	1	1	1	1	0	0	2	0	0	1	0	2
ENSMUSG00000089093	0	0	0	0	0	1	0	0	0	0	2	0	0	1	0	0	1	2	0	1	0	0	1	0	0	0	0	0
ENSMUSG00000067336	2235	3087	2920	3223	1546	2472	853	1450	864	2867	1701	2043	2308	4092	3018	2737	1967	1386	2216	1820	908	533	1902	1152	2632	1680	1339	2129
ENSMUSG00000104052	0	2	0	0	1	0	0	1	0	0	0	1	1	0	1	3	0	2	0	2	1	0	0	1	0	0	1	0
ENSMUSG00000041040	740	718	895	849	628	715	156	708	232	794	493	601	786	866	1037	709	604	411	546	693	478	299	522	562	798	820	429	900
ENSMUSG00000103696	0	1	0	0	1	1	2	0	3	0	1	1	0	1	1	1	0	1	0	1	1	1	0	1	1	0	0	1
ENSMUSG00000026018	46	10	23	6	8	15	22	35	1	9	5	10	5	5	44	6	3	2	16	7	7	2	14	4	5	33	4	13
ENSMUSG00000026019	314	399	375	545	387	651	183	376	249	390	417	603	558	416	411	468	404	421	497	379	520	324	384	601	420	523	513	662
ENSMUSG00000026017	132	185	228	188	132	174	41	73	23	112	81	98	136	197	122	90	105	113	95	114	73	45	84	90	145	101	99	137
ENSMUSG00000082609	5	1	3	2	0	2	2	5	4	2	3	2	5	3	9	1	3	5	3	2	10	9	5	5	3	6	5	3
ENSMUSG00000073664	590	838	1057	1062	438	919	72	162	87	783	325	242	396	1443	489	401	281	218	432	329	148	91	383	212	556	438	265	510
ENSMUSG00000049439	241	236	283	248	258	827	75	207	77	275	160	163	170	380	220	92	131	138	281	174	126	140	190	230	164	305	186	367
ENSMUSG00000103822	0	0	0	1	0	0	0	1	1	0	0	0	0	0	0	1	0	0	0	0	0	0	0	1	1	0	0	2
ENSMUSG00000026782	265	413	334	296	253	613	65	196	73	213	207	149	161	362	249	139	128	158	236	205	104	91	182	181	171	315	144	299
ENSMUSG00000026014	619	785	681	751	534	1179	142	440	137	854	696	768	1172	996	1216	1126	535	268	625	790	167	457	1080	497	890	1171	649	1182
ENSMUSG00000081562	0	0	0	2	2	0	0	2	0	0	1	1	0	0	0	0	2	0	0	0	1	1	1	1	0	0	2	2
ENSMUSG00000101188	43	103	65	88	69	98	20	55	28	72	73	76	76	81	91	75	66	61	81	119	75	80	70	90	74	133	91	112
ENSMUSG00000026012	19	10	26	9	9	12	5	23	0	33	12	3	6	4	14	3	0	0	11	1	0	0	0	3	8	2	1	2
ENSMUSG00000026011	55	27	45	12	14	0	25	91	9	135	30	12	65	12	59	18	0	1	32	1	3	0	2	0	5	7	2	5
ENSMUSG00000081382	11	24	23	18	22	17	22	38	20	11	21	23	17	12	21	25	25	14	20	29	40	25	21	28	27	19	24	27
ENSMUSG00000080800	0	2	0	1	0	0	1	0	0	1	1	0	0	0	0	0	0	1	0	2	1	0	0	0	0	0	1	0
ENSMUSG00000026009	98	51	50	25	29	2	13	188	16	134	44	11	64	10	83	22	3	4	46	4	4	3	2	4	5	4	2	7
ENSMUSG00000102561	0	3	0	0	0	0	0	0	0	2	1	0	0	1	0	0	0	0	1	0	0	0	0	0	0	0	0	0
ENSMUSG00000082804	1	1	3	0	0	1	1	0	0	1	0	1	1	0	2	1	0	0	0	0	3	4	1	2	1	1	1	1
ENSMUSG00000052062	84	24	76	27	63	257	3	76	7	37	52	10	10	46	27	6	6	8	36	10	6	1	7	8	8	12	3	20
ENSMUSG00000085400	0	0	1	2	0	1	0	1	1	1	0	0	0	0	1	0	0	0	5	1	0	0	1	0	0	0	0	2
ENSMUSG00000100750	1	0	0	0	0	0	0	1	2	1	0	0	1	0	2	0	0	0	0	0	1	0	0	0	1	0	1	1
ENSMUSG00000084333	1	2	4	6	3	2	4	8	7	0	1	4	1	5	0	1	3	3	1	0	3	5	6	4	2	5	3	1
ENSMUSG00000025969	1024	1764	1209	2562	854	4679	505	839	572	1520	725	758	487	2285	801	392	1259	821	1291	1563	782	626	1677	1653	1119	2636	1004	2073
ENSMUSG00000103032	6	14	3	14	4	28	0	2	0	7	5	3	3	7	0	0	6	3	4	1	0	0	15	3	1	7	3	2
ENSMUSG00000100426	10	2	4	4	3	0	0	4	4	9	10	4	1	4	2	1	1	2	4	1	5	0	1	8	1	1	2	0
ENSMUSG00000040865	774	1208	1070	1198	715	924	329	518	415	1112	695	985	1188	1107	1030	1246	915	586	713	856	477	368	998	579	1119	917	694	1000
ENSMUSG00000081429	0	0	0	0	1	0	2	1	0	1	0	1	1	0	0	0	0	0	0	0	1	0	0	2	2	2	2	0
ENSMUSG00000084799	20	23	35	30	46	55	9	19	26	35	29	26	20	42	23	34	24	18	23	23	22	16	19	17	28	27	15	23
ENSMUSG00000101599	59	68	80	58	59	85	43	40	44	49	72	35	30	59	27	61	37	49	52	31	45	9	61	42	55	40	34	39
ENSMUSG00000025968	1286	1236	1424	1586	1214	1656	364	1275	384	1522	1243	1544	1486	1390	1395	1775	1368	1088	1565	1265	1252	1044	1178	1497	1527	1259	1459	1780
ENSMUSG00000025967	8494	5253	7349	6839	8822	8093	7503	12324	6096	6929	9649	9726	7855	5561	10281	8740	12750	9124	9809	11695	16003	10664	11526	12143	12992	9594	13105	11415
ENSMUSG00000064612	3	2	1	1	0	2	3	0	0	3	2	3	1	0	0	1	0	2	2	0	3	0	1	1	0	0	3	1
ENSMUSG00000064602	12	7	0	6	8	12	10	3	10	6	15	13	10	6	3	11	14	8	8	6	9	3	4	7	5	4	9	10
ENSMUSG00000046856	20	1	21	2	2	2	3	10	1	2	6	4	3	0	5	0	2	2	10	4	3	0	5	2	2	2	3	5
ENSMUSG00000027520	0	0	3	2	1	0	0	2	0	9	0	0	0	2	3	0	1	0	10	0	0	0	0	0	1	2	0	7
ENSMUSG00000081643	1	0	2	4	0	2	3	2	1	4	4	0	1	0	1	5	0	7	6	6	2	3	3	1	3	3	6	3
ENSMUSG00000025964	110	82	203	23	21	54	18	133	43	36	31	7	35	89	48	6	16	13	118	24	28	6	29	22	23	56	18	123
ENSMUSG00000025962	286	360	344	515	355	420	94	255	193	320	301	323	429	438	365	348	343	276	410	264	270	154	277	387	350	306	378	362
ENSMUSG00000044689	0	4	0	2	1	0	0	0	0	2	0	0	0	2	0	0	0	0	0	0	0	0	1	0	0	0	0	3
ENSMUSG00000025959	671	1412	835	1350	765	647	503	635	279	1234	718	2006	3527	994	3512	2952	1908	625	1813	2435	481	864	2598	658	1092	1446	1900	1522
ENSMUSG00000097272	0	0	9	18	15	3	2	6	4	10	7	3	13	4	5	5	22	10	23	24	8	5	4	2	1	1	0	0
ENSMUSG00000086836	0	0	0	0	3	0	0	0	0	0	0	0	0	0	1	0	0	0	0	0	0	1	1	0	1	0	0	0
ENSMUSG00000086721	2	4	1	3	2	2	3	1	0	1	1	1	3	1	2	3	1	0	1	0	0	0	1	2	1	0	1	1
ENSMUSG00000101895	0	0	0	0	2	0	0	0	1	0	1	0	0	0	0	0	1	0	1	1	0	2	1	1	0	2	0	0
ENSMUSG00000025958	913	1316	1196	1183	829	1260	292	715	305	1050	861	887	986	1173	1194	1075	804	595	951	884	458	405	824	597	766	979	700	1147
ENSMUSG00000025956	272	205	305	358	237	399	131	257	139	242	156	201	229	417	279	227	283	233	251	277	255	158	251	336	432	267	245	308
ENSMUSG00000101832	1	0	2	3	2	1	1	0	1	1	1	0	3	2	0	0	3	2	1	0	2	0	1	0	0	0	0	0
ENSMUSG00000100437	1	3	3	0	0	7	1	0	0	1	0	0	1	1	0	1	1	0	0	3	0	0	1	1	0	0	0	1
ENSMUSG00000087213	16	19	24	29	15	98	24	36	51	18	13	34	22	24	34	26	24	24	34	40	14	63	36	70	19	71	41	92
ENSMUSG00000070871	206	354	265	286	210	428	115	206	170	258	188	251	279	314	340	174	221	151	367	222	218	195	249	287	211	355	259	466
ENSMUSG00000045005	203	451	255	463	204	407	70	231	96	385	168	289	274	457	349	374	308	230	287	280	161	173	317	342	531	336	278	424
ENSMUSG00000102140	0	0	0	2	1	2	0	0	1	2	0	0	0	1	0	1	0	0	2	0	1	0	1	0	2	1	0	0
ENSMUSG00000051344	461	696	374	447	209	448	143	282	166	606	308	414	352	483	216	503	291	173	324	244	186	120	282	232	492	298	231	318
ENSMUSG00000084416	282	167	189	271	182	179	262	253	319	239	174	342	311	118	226	278	386	336	344	260	637	422	383	439	291	275	481	369
ENSMUSG00000025955	9	0	1	0	0	0	0	17	0	0	1	0	1	0	0	0	0	0	0	0	0	1	0	0	0	0	0	2
ENSMUSG00000044816	7	6	6	2	3	1	6	3	7	35	2	5	1	6	5	1	13	22	15	4	30	2	2	8	21	4	9	11
ENSMUSG00000025950	2110	1785	2437	1776	1500	1617	574	1704	1010	3735	1582	1424	1325	2043	1206	1074	2298	2152	1793	2069	2775	1204	1515	2058	2893	1752	1568	2337
ENSMUSG00000025949	555	667	679	603	452	733	166	406	160	640	390	370	448	813	596	480	394	337	547	402	218	186	380	349	493	442	321	505
ENSMUSG00000025946	0	1	0	1	0	4	0	0	0	0	0	2	0	0	0	0	0	0	0	0	1	0	0	0	0	0	1	0
ENSMUSG00000082774	0	0	0	0	1	2	3	0	1	1	0	0	0	0	0	0	0	2	2	0	0	1	0	1	0	2	1	0
ENSMUSG00000015222	870	674	168	457	661	534	462	787	141	777	1223	1105	987	28	759	2193	341	350	667	325	125	280	647	233	90	268	507	292
ENSMUSG00000073656	0	0	0	2	0	0	0	0	0	1	0	1	0	0	0	0	1	0	0	1	0	0	1	0	0	0	0	0
ENSMUSG00000055567	4	1	4	5	2	0	0	0	1	1	0	0	0	0	0	0	0	0	0	0	1	0	0	1	1	0	0	0
ENSMUSG00000026005	569	565	521	649	339	442	165	414	199	563	479	551	607	572	673	668	625	454	713	624	412	331	643	524	730	640	618	858
ENSMUSG00000026004	470	547	617	471	455	376	34	238	65	612	197	221	508	620	411	447	160	137	251	180	136	63	157	168	511	168	129	136
ENSMUSG00000102559	9	15	9	7	2	8	1	4	0	14	3	2	10	14	6	12	4	2	8	5	0	0	3	4	6	2	2	3
ENSMUSG00000102374	6	9	8	8	5	7	1	3	0	7	2	3	3	12	7	2	1	2	4	2	2	3	3	3	3	2	5	2
ENSMUSG00000102776	0	2	1	4	3	4	0	1	0	3	3	2	3	1	2	6	1	3	3	0	3	1	1	2	1	4	1	2
ENSMUSG00000082057	0	1	1	1	0	0	0	0	0	1	0	1	0	1	0	3	1	3	1	0	0	2	0	1	0	2	0	1
ENSMUSG00000103706	3	6	3	6	5	4	0	2	0	3	2	3	4	4	1	9	4	2	0	3	0	0	1	0	4	1	0	1
ENSMUSG00000103756	9	15	15	14	13	10	0	16	1	32	9	24	28	16	20	64	8	5	8	13	5	6	7	4	8	21	10	8
ENSMUSG00000103382	1	1	0	1	0	1	1	0	0	0	0	1	0	0	0	2	0	0	0	0	0	0	0	0	0	0	0	2
ENSMUSG00000103553	6	1	7	4	6	0	0	0	4	7	4	4	3	6	2	5	2	1	3	1	2	0	2	0	6	2	0	0
ENSMUSG00000026003	2449	1560	3377	2239	3170	1386	669	2623	1915	4802	1664	1864	2977	2395	3322	1927	3214	2931	1897	2623	3362	1626	2097	2998	6470	1860	2223	1705
ENSMUSG00000082769	6	3	6	1	8	3	13	9	7	8	8	8	4	12	9	13	8	6	6	7	14	11	10	6	7	3	6	10
ENSMUSG00000061816	4	222	847	22	238	0	4	37	15	452	0	0	1	243	11	1	0	9	385	1	0	0	41	41	277	283	37	290
ENSMUSG00000094191	4	1	0	1	3	2	2	6	2	4	2	6	6	6	3	2	4	4	4	4	4	5	7	3	7	3	3	4
ENSMUSG00000026000	1032	986	994	1365	999	446	483	1662	556	1208	1289	1706	1395	964	1715	1536	1054	1290	1064	1102	1866	501	765	1213	2189	469	1013	570
ENSMUSG00000025991	1	0	0	27	0	0	0	23	0	0	0	0	0	0	0	0	0	2	6	0	1	0	0	2	1	0	1	0
ENSMUSG00000084332	1	0	2	0	0	1	5	0	1	0	0	0	0	0	1	0	2	0	2	2	1	1	2	0	1	0	0	2
ENSMUSG00000099804	6	0	14	4	8	1	0	0	6	10	5	2	0	4	1	1	12	6	0	7	11	3	5	5	18	0	9	1
ENSMUSG00000100354	0	0	0	1	1	0	0	0	0	0	2	0	0	0	0	0	0	3	0	0	0	0	0	0	0	0	0	1
ENSMUSG00000025997	401	90	795	428	313	127	31	154	194	557	288	133	64	563	82	39	807	522	143	445	282	119	456	402	733	425	246	241
ENSMUSG00000100815	0	0	0	1	0	0	0	0	0	0	0	1	1	0	0	0	0	4	0	2	0	0	1	0	2	1	1	0
ENSMUSG00000099954	0	1	2	2	0	0	1	0	1	0	0	0	1	0	0	0	2	3	0	1	2	0	3	2	0	0	1	0
ENSMUSG00000101730	0	0	0	0	0	1	0	1	1	1	0	0	0	0	1	0	2	0	1	2	0	1	0	0	0	0	0	2
ENSMUSG00000026196	106	197	158	281	118	281	48	129	96	168	82	103	152	176	141	144	121	92	153	138	106	80	87	168	86	111	107	162
ENSMUSG00000089965	0	0	0	1	0	1	0	0	1	0	1	0	0	0	0	4	0	0	0	0	0	0	0	0	0	0	1	0
ENSMUSG00000101551	1	0	0	0	0	0	0	1	0	0	0	3	0	1	1	1	0	0	2	1	1	1	2	1	1	2	3	1
ENSMUSG00000050296	2643	3152	407	3095	1245	1	1583	3144	1236	2433	5308	7753	7314	180	6519	9248	4238	4421	4610	6262	1232	4294	7494	3314	769	6729	7234	5646
ENSMUSG00000026192	930	1411	1121	1724	923	2304	304	1123	456	1071	758	1025	1201	1684	1248	871	992	928	1613	1180	1065	849	1057	1629	1141	1787	1218	2118
ENSMUSG00000026193	8576	10573	19409	30975	6681	212247	8087	8766	6371	27995	9914	6815	4635	73708	7330	2786	7646	2338	12985	7081	8043	3016	11766	4260	6988	19671	3667	15625
ENSMUSG00000073652	0	0	4	10	0	41	3	2	1	2	2	0	0	5	1	0	1	0	0	1	0	0	1	1	2	1	0	0
ENSMUSG00000101834	2	2	0	0	1	1	0	3	0	0	0	3	2	1	5	6	1	0	1	0	0	1	2	2	1	3	4	1
ENSMUSG00000100319	1	2	1	0	0	3	0	1	2	0	1	1	2	0	1	0	0	1	2	0	2	3	2	2	0	0	3	0
ENSMUSG00000099707	1	0	2	6	1	25	0	0	0	1	0	0	0	1	0	0	0	0	0	0	1	0	0	1	0	1	1	2
ENSMUSG00000101211	0	1	1	0	0	7	0	0	0	1	2	0	0	2	0	0	1	0	1	0	0	0	0	0	1	0	0	0
ENSMUSG00000101848	0	1	0	0	0	1	0	0	1	0	0	0	0	1	0	0	0	0	0	1	0	0	0	0	0	1	0	0
ENSMUSG00000059483	2	1	1	5	5	3	10	7	8	4	4	4	4	4	5	5	5	3	3	3	0	6	2	5	3	4	7	6
ENSMUSG00000101496	3	1	1	4	2	2	2	1	1	3	4	3	0	0	0	1	2	0	3	3	2	1	3	0	3	2	0	5
ENSMUSG00000102123	1	2	2	1	0	0	1	2	2	1	8	1	1	1	0	0	0	0	3	1	0	0	0	0	2	1	0	1
ENSMUSG00000039395	892	1308	671	784	410	12	452	1144	588	1435	1345	1670	1675	329	1822	1619	889	838	827	1010	563	502	1033	634	899	632	863	759
ENSMUSG00000094655	0	1	1	0	0	0	1	3	1	0	0	0	1	1	1	0	0	14	0	2	0	0	2	2	0	0	1	1
ENSMUSG00000097131	24	34	31	29	41	18	5	12	16	20	9	9	6	24	8	10	10	15	13	16	17	15	13	14	17	18	16	17
ENSMUSG00000093843	0	2	0	0	1	0	0	0	1	0	1	0	0	0	0	1	1	32	0	0	0	1	1	0	0	0	1	2
ENSMUSG00000026189	152	118	153	183	159	129	46	176	79	146	133	214	209	103	132	162	90	102	123	100	141	73	60	89	118	80	132	107
ENSMUSG00000026188	1	0	3	1	0	26	0	2	0	1	0	1	1	3	1	2	1	0	4	0	0	0	0	0	0	0	0	0
ENSMUSG00000026187	484	485	533	573	654	837	168	439	196	617	405	519	693	745	502	414	542	597	592	687	625	594	513	873	746	763	625	894
ENSMUSG00000039372	1	1	3	3	0	13	0	1	39	7	1	1	0	15	1	0	9	3	2	7	3	3	2	6	24	1	3	1
ENSMUSG00000085812	1	1	0	1	1	1	0	3	2	2	1	1	0	0	2	3	2	0	0	0	2	2	0	0	1	2	1	1
ENSMUSG00000039354	338	259	501	395	299	544	223	279	220	396	220	172	201	449	261	245	312	287	282	352	371	236	297	355	487	377	275	385
ENSMUSG00000046330	4070	2361	3315	2927	4016	2866	4418	6359	5134	3155	4466	4577	3709	2498	5126	3838	4746	3943	4357	4856	7337	5119	4538	5654	6675	4260	5455	5011
ENSMUSG00000039323	2798	948	1704	717	1498	150	1276	1916	987	7110	2296	2660	1624	989	3480	1661	294	491	176	171	171	1193	347	1235	350	11	762	125
ENSMUSG00000026185	4757	1732	1346	495	2008	2105	139	2518	233	3119	1056	446	496	1533	905	25	349	90	1826	172	344	59	124	166	234	433	44	1380
ENSMUSG00000100444	0	5	0	0	0	0	0	1	0	0	1	0	1	0	0	0	0	0	0	0	0	0	0	0	0	0	0	0
ENSMUSG00000100301	2	0	1	0	0	4	0	2	0	3	1	1	0	0	1	0	0	0	0	1	0	0	0	0	0	0	1	0
ENSMUSG00000101344	2	0	1	0	0	2	0	0	0	1	2	1	1	0	1	0	0	0	3	0	0	0	0	0	0	0	0	1
ENSMUSG00000055322	1415	1537	1778	1157	934	3356	632	1669	527	1291	1456	440	742	1884	782	440	401	197	1291	341	323	283	681	454	589	835	353	1128
ENSMUSG00000061815	15	17	17	8	5	46	2	18	11	20	16	3	18	2	11	6	5	2	14	9	10	12	19	14	13	26	14	37
ENSMUSG00000026180	336	169	329	49	229	7	78	443	252	906	449	190	205	91	517	314	223	219	319	279	140	653	755	703	375	707	368	744
ENSMUSG00000048480	14	1	14	0	11	0	0	5	2	19	10	0	6	2	17	2	8	1	3	6	7	13	9	12	9	15	7	13
ENSMUSG00000006304	5437	5338	6296	7364	5052	5762	1635	5833	2993	7348	5743	7787	7012	6586	8917	5863	8421	7196	7451	10105	8122	9030	11825	10005	11731	11590	11205	13437
ENSMUSG00000064272	0	1	0	12	2	4	2	4	2	9	0	3	0	3	0	1	0	0	0	2	1	0	1	1	0	1	0	9
ENSMUSG00000006299	2674	2218	2487	2662	2448	2211	1442	2909	2186	2457	2306	2204	2107	2667	2672	1786	2414	2350	2543	2247	3191	1910	2172	2722	3625	2363	2372	2757
ENSMUSG00000101503	0	0	8	12	10	2	5	6	8	5	3	1	1	0	0	1	4	7	4	3	11	3	0	0	2	1	0	3
ENSMUSG00000026179	443	217	363	226	353	557	154	358	368	264	273	150	183	382	213	143	184	265	240	203	279	160	172	309	421	199	143	250
ENSMUSG00000103013	4	2	1	4	4	1	0	7	3	2	5	7	1	1	3	0	2	2	0	1	4	2	2	2	1	3	3	1
ENSMUSG00000006301	2976	2235	4137	4035	3388	1574	1625	1910	3087	4168	2659	2836	1911	3013	2739	2636	4769	4751	2357	3740	4682	2995	3959	4145	6409	2735	3634	2944
ENSMUSG00000099931	2	7	4	5	3	1	3	3	0	0	2	2	13	1	2	8	2	3	4	2	0	1	3	3	0	5	1	2
ENSMUSG00000103403	1	2	0	3	2	4	1	2	2	1	2	0	1	0	0	4	0	1	1	1	0	2	1	0	0	0	1	0
ENSMUSG00000073650	24	11	16	5	7	153	15	22	8	7	22	4	4	8	13	1	3	2	18	2	1	1	6	1	10	3	5	3
ENSMUSG00000026177	401	175	510	196	201	381	108	101	181	352	133	35	39	212	235	26	85	25	188	84	122	43	64	106	272	184	41	175
ENSMUSG00000026176	1377	1017	2173	1063	1566	1991	617	1306	859	1621	954	863	947	1696	1182	907	1008	767	1251	971	1069	648	855	1090	1792	1068	946	1253
ENSMUSG00000026175	0	1	0	144	6	11	5	3	3	1	2	1	1	0	0	3	1	3	3	3	3	12	0	6	8	2	1	2
ENSMUSG00000033364	364	578	541	580	363	725	176	393	176	487	321	376	582	445	563	478	420	266	498	445	193	185	399	323	382	416	308	502
ENSMUSG00000103227	1	1	0	3	0	2	3	0	0	0	0	0	2	0	0	2	1	0	0	3	1	0	1	2	1	0	1	0
ENSMUSG00000026174	987	1208	1143	1242	1169	1741	443	1047	501	1165	995	1210	1503	1291	1629	1092	1052	785	1178	1084	848	857	1048	1188	1016	1294	1075	1610
ENSMUSG00000026173	2	1	5	3	5	2	5	8	2	1	0	0	0	2	0	1	1	5	3	3	5	2	5	6	0	2	1	2
ENSMUSG00000026135	342	549	465	376	331	749	141	260	136	400	271	259	339	478	300	419	203	180	347	206	222	75	181	179	295	282	165	242
ENSMUSG00000026172	212	161	269	244	198	169	50	167	111	185	116	109	117	237	143	129	144	151	169	131	190	71	119	146	214	116	137	145
ENSMUSG00000026171	467	357	398	436	445	552	308	486	414	429	409	397	337	413	507	404	301	363	430	346	449	327	374	483	562	417	419	472
ENSMUSG00000033276	70	40	54	56	44	179	10	30	16	41	32	10	22	73	34	6	9	5	33	17	12	14	20	24	38	24	7	37
ENSMUSG00000033257	585	982	862	917	792	1298	155	398	165	724	601	620	771	605	722	704	614	533	786	553	437	276	527	571	592	711	584	735
ENSMUSG00000026170	308	726	452	432	94	140	46	196	234	172	130	27	124	75	34	13	358	625	137	279	654	14	122	218	890	59	126	64
ENSMUSG00000006542	47	53	23	31	22	12	33	12	8	16	33	16	31	11	1	4	22	55	46	46	49	0	27	10	26	11	26	22
ENSMUSG00000033227	55	46	51	18	33	48	17	56	51	16	27	19	29	23	34	21	60	122	40	26	69	19	40	35	95	4	31	6
ENSMUSG00000099472	0	0	0	0	0	1	1	1	0	0	0	0	1	3	0	0	0	1	0	1	1	0	1	1	0	0	0	0
ENSMUSG00000026167	980	1581	1371	981	1281	1315	1036	1168	1058	1592	912	1553	1562	2450	2090	1487	1000	635	1059	940	1149	962	1106	1238	976	1088	1098	968
ENSMUSG00000090071	4	0	1	1	0	1	1	2	1	0	0	0	0	0	0	1	1	0	0	2	0	0	1	0	0	0	0	0
ENSMUSG00000006546	0	1	0	0	0	0	3	1	0	0	4	1	13	0	23	1	0	0	1	0	0	1	0	0	0	0	0	0
ENSMUSG00000006538	2	6	0	2	0	1	3	5	3	1	3	1	3	1	2	4	2	1	0	0	3	1	0	1	0	1	0	4
ENSMUSG00000026162	52	37	55	78	53	52	60	61	45	60	47	56	63	36	73	56	43	38	57	47	69	45	52	72	65	75	42	89
ENSMUSG00000026205	65	122	87	64	33	1	23	18	79	61	53	66	19	13	17	26	60	99	37	62	70	40	76	103	59	60	38	43
ENSMUSG00000033159	1432	1028	1519	1260	1266	639	909	1460	1260	1401	1160	1327	1183	1028	1392	1348	1208	1097	1053	1194	1422	687	980	1049	2077	960	1081	939
ENSMUSG00000049339	1774	1170	1595	1172	1610	1229	695	1494	740	1245	1150	1113	1196	1304	1453	1221	1028	789	1291	1100	1267	811	1142	1277	1582	1242	952	1439
ENSMUSG00000026197	512	397	393	461	504	235	291	477	284	419	496	492	543	255	643	499	353	239	370	412	454	398	355	464	484	463	457	419
ENSMUSG00000026198	28	32	28	10	41	30	20	26	31	21	36	45	52	16	39	35	25	13	25	12	23	12	15	22	21	13	18	16
ENSMUSG00000033124	572	629	639	601	449	569	56	474	81	734	435	606	753	645	685	701	694	457	630	569	355	276	686	434	657	631	523	700
ENSMUSG00000026199	370	344	383	426	345	317	181	352	192	258	233	272	326	251	358	403	271	255	283	305	321	218	314	254	338	318	300	319
ENSMUSG00000026200	197	253	235	180	129	218	35	107	38	158	102	30	71	212	92	50	39	42	110	47	56	19	47	40	84	78	36	77
ENSMUSG00000026201	738	565	768	722	653	796	436	605	771	728	606	593	604	763	656	505	668	596	805	717	908	510	586	814	1018	787	761	786
ENSMUSG00000026202	5096	6379	2695	5848	5034	806	5725	7537	4451	7346	7639	10558	9970	2925	12223	10912	7187	6713	10452	9045	6720	9870	8927	10916	6988	11038	11162	12685
ENSMUSG00000096094	6	5	4	7	7	0	5	1	1	0	5	6	6	8	4	12	1	3	3	3	2	1	2	1	10	6	1	3
ENSMUSG00000026203	966	833	643	879	761	664	644	825	435	585	837	532	967	709	1222	896	446	286	782	550	504	378	566	449	546	785	504	729
ENSMUSG00000026204	89	184	249	398	15	1142	311	99	423	222	89	92	93	754	276	107	132	40	178	151	168	102	348	101	202	334	84	412
ENSMUSG00000101840	0	0	0	2	0	4	0	0	0	0	0	0	1	2	0	0	0	0	1	0	0	0	0	0	0	0	0	0
ENSMUSG00000026209	989	745	1066	1110	737	998	450	972	673	960	658	884	943	973	849	819	913	707	1008	814	1294	625	891	920	1308	885	989	1098
ENSMUSG00000026208	121	1356	1918	254	2414	31	234	363	258	3026	235	68	126	1529	154	15	71	105	1883	67	78	113	367	291	1594	2236	169	2090
ENSMUSG00000026207	103	142	213	155	110	902	76	86	95	127	81	33	24	459	107	69	36	133	169	93	64	116	151	52	90	154	74	88
ENSMUSG00000033021	779	659	867	944	587	749	541	763	628	823	558	622	793	911	850	661	780	769	855	969	852	795	896	823	941	1102	867	1062
ENSMUSG00000102605	0	0	0	0	1	2	1	0	1	0	0	0	0	2	0	0	1	0	2	0	0	0	0	0	0	0	0	0
ENSMUSG00000032997	954	299	1073	559	598	1948	629	929	655	839	502	380	291	1374	771	310	306	314	840	403	546	446	503	535	696	699	300	916
ENSMUSG00000026211	269	108	413	109	190	1119	138	276	364	368	194	191	213	601	317	239	180	107	369	153	179	117	156	124	400	156	117	241
ENSMUSG00000051703	17	9	9	9	4	15	8	24	24	15	11	16	3	11	14	15	4	16	15	11	12	17	13	16	19	39	13	18
ENSMUSG00000032968	90	33	117	13	98	51	36	107	110	83	65	95	115	101	107	111	43	20	55	50	64	38	57	37	88	42	66	61
ENSMUSG00000026213	806	569	964	621	624	548	224	547	418	655	467	481	449	782	583	473	491	409	592	444	505	290	429	447	778	493	393	509
ENSMUSG00000006576	257	91	294	152	157	269	88	104	153	210	87	70	53	354	145	146	108	116	219	122	166	50	148	88	210	186	104	128
ENSMUSG00000082012	0	0	0	1	0	0	0	1	3	0	0	3	0	0	0	1	1	1	2	0	3	0	0	0	0	0	4	2
ENSMUSG00000026235	1182	1233	1460	1817	757	50	162	657	333	1561	892	893	839	705	554	1139	965	854	892	1182	560	265	987	675	1401	1055	929	853
ENSMUSG00000101849	8	14	13	18	15	2	10	9	5	11	9	13	3	5	5	16	5	8	7	8	7	4	7	10	4	7	9	8
ENSMUSG00000102052	0	0	0	0	0	0	0	0	1	1	0	5	0	0	0	0	0	0	0	0	0	1	1	0	0	0	1	0
ENSMUSG00000004872	9	8	0	1	18	0	0	13	1	33	1	2	5	1	1	0	0	0	7	0	0	1	0	4	0	0	0	0
ENSMUSG00000032908	688	55	3	29	192	2	117	255	133	847	1673	2394	175	1	113	237	399	1544	484	439	230	1368	1029	623	57	157	1469	332
ENSMUSG00000026245	736	833	795	1161	791	1053	488	1042	628	1074	970	1317	1315	737	1228	1231	1032	924	1218	1157	1183	762	950	1146	1232	1298	1183	1523
ENSMUSG00000104018	5	5	4	8	4	4	1	1	3	1	2	6	5	4	3	3	1	5	2	0	0	1	3	2	3	3	1	1
ENSMUSG00000090486	3	22	1	0	0	0	1	0	0	0	0	0	0	0	0	0	0	0	1	3	1	0	0	1	0	0	2	0
ENSMUSG00000012187	2	48	4	2	2	0	5	0	2	3	0	0	1	1	1	1	1	6	3	4	4	2	14	6	3	10	4	2
ENSMUSG00000099364	2	4	8	13	16	0	2	2	3	3	0	2	2	9	4	0	1	0	9	2	1	2	0	0	8	8	0	6
ENSMUSG00000032883	489	749	1026	655	533	672	249	418	389	631	400	783	704	866	1305	708	487	346	616	836	416	481	837	524	797	1298	473	838
ENSMUSG00000079470	163	276	391	222	156	235	112	112	141	233	134	233	164	271	425	268	154	132	266	238	117	100	247	149	341	199	112	234
ENSMUSG00000099377	2	0	2	3	1	1	0	1	0	1	1	3	0	1	1	3	3	1	2	1	3	0	3	3	0	0	3	3
ENSMUSG00000047330	24	39	44	22	32	27	23	86	15	18	40	7	43	54	193	3	17	8	61	18	15	13	27	11	22	73	5	35
ENSMUSG00000072978	2	2	0	0	0	1	0	0	0	3	0	0	1	2	1	2	0	0	3	1	1	1	0	2	0	3	1	1
ENSMUSG00000050711	1	1	0	0	0	0	0	3	0	0	0	0	0	0	0	1	0	0	1	1	0	43	2	1	0	0	0	2
ENSMUSG00000054702	151	167	120	140	94	7	24	122	50	140	128	135	178	85	170	190	163	143	134	168	109	118	149	148	164	225	134	214
ENSMUSG00000102235	1	0	0	0	0	1	0	0	0	0	0	2	0	0	0	2	1	3	0	0	0	0	1	1	0	0	0	0
ENSMUSG00000073643	256	390	595	265	203	449	94	146	119	233	190	100	215	284	204	171	277	160	227	162	208	180	194	129	239	413	452	386
ENSMUSG00000026248	372	310	397	387	368	291	119	348	155	333	301	214	325	475	259	237	267	256	339	274	405	227	215	409	543	290	311	346
ENSMUSG00000026249	1925	3164	2263	2798	1283	704	1291	1838	1751	2678	1346	795	1041	5049	2127	180	700	732	3194	802	572	501	1189	760	1383	811	537	893
ENSMUSG00000067106	5	15	7	9	6	7	1	18	2	9	14	7	12	4	11	3	7	5	7	7	11	3	8	11	7	6	11	12
ENSMUSG00000100397	0	0	0	0	1	1	0	1	0	0	0	0	1	0	0	0	1	1	0	0	0	0	0	0	2	1	0	0
ENSMUSG00000043230	5	0	3	2	3	11	0	5	0	11	5	2	0	2	3	1	0	1	3	1	0	1	1	0	3	0	0	2
ENSMUSG00000101257	4	7	3	1	2	0	1	8	0	8	9	3	2	0	0	0	1	0	0	0	1	0	1	3	1	0	0	1
ENSMUSG00000004364	2285	2535	2103	3236	1706	2989	452	1645	700	2781	2199	2691	2309	2270	3082	2150	1659	1230	1872	1859	1267	1131	1943	1670	2174	2255	1708	2485
ENSMUSG00000103076	4	11	7	8	6	6	0	1	0	9	7	7	9	8	5	9	4	3	5	2	2	0	3	0	3	3	4	2
ENSMUSG00000103525	3	0	0	0	0	2	0	0	0	1	1	1	1	0	1	0	2	1	2	0	0	0	1	0	1	0	2	1
ENSMUSG00000101722	1	1	0	0	2	1	1	0	1	1	1	1	0	1	0	0	0	1	0	2	2	0	1	1	0	0	0	1
ENSMUSG00000090637	47	4	8	10	10	1	0	43	7	28	15	5	0	1	4	1	4	0	6	1	10	0	0	20	5	1	1	3
ENSMUSG00000038608	279	331	415	262	71	713	22	196	29	501	162	32	117	224	99	65	40	49	158	55	44	18	55	42	153	95	18	88
ENSMUSG00000087008	0	2	2	3	4	1	0	0	1	3	0	0	1	3	0	0	0	2	2	2	0	2	3	0	6	2	0	2
ENSMUSG00000100561	1	0	1	3	2	1	2	3	0	3	0	2	4	2	0	0	0	4	3	3	5	1	3	6	4	4	3	3
ENSMUSG00000055980	530	348	743	655	468	1762	129	254	318	361	269	122	68	907	91	27	603	497	380	454	421	112	324	512	1282	257	142	272
ENSMUSG00000022591	0	0	14	13	11	16	2	9	7	3	2	0	0	5	0	0	6	4	5	0	3	0	2	2	2	0	0	0
ENSMUSG00000026142	624	746	913	1300	695	594	223	437	274	788	540	628	666	1229	623	716	941	767	641	863	568	364	795	747	1626	786	820	746
ENSMUSG00000104493	1	0	0	1	0	0	1	1	0	1	1	0	1	1	0	1	1	2	1	1	0	2	3	1	3	3	4	0
ENSMUSG00000067158	27	4	46	8	7	11	0	15	0	2	5	1	1	100	3	0	2	0	2	1	0	1	1	3	2	5	2	6
ENSMUSG00000079465	7	4	13	8	1	1	1	14	0	2	1	0	1	70	0	0	0	0	0	0	1	0	1	0	0	2	0	1
ENSMUSG00000097564	8	11	10	8	6	10	3	15	3	15	6	5	9	20	6	7	2	3	9	1	3	3	4	1	16	2	0	6
ENSMUSG00000026150	1245	1261	1291	1338	1272	1612	587	1086	751	1274	1113	1086	1212	1589	1655	1111	921	759	1134	934	979	753	983	1064	1250	1235	1041	1327
ENSMUSG00000101450	5	8	7	14	1	19	0	1	0	11	3	0	2	18	0	7	5	6	2	1	1	0	3	2	5	1	3	0
ENSMUSG00000026149	0	0	0	2	1	0	0	0	0	0	0	0	0	0	0	0	0	0	1	0	0	2	0	1	0	0	0	0
ENSMUSG00000100170	0	1	0	0	0	0	1	3	0	1	1	0	2	0	0	0	0	0	0	0	0	0	0	0	0	0	0	0
ENSMUSG00000026159	1272	1690	1361	1507	993	1514	406	1169	389	1418	1195	1486	1858	1590	2436	1425	1017	722	1348	1197	749	646	1389	939	1202	1509	1187	1990
ENSMUSG00000101784	0	0	1	1	1	0	0	0	0	0	0	0	0	1	0	0	0	0	0	0	0	1	1	0	0	1	0	1
ENSMUSG00000038496	7	3	3	3	4	2	1	4	1	10	21	2	2	6	1	1	1	4	3	4	1	1	5	5	9	8	3	6
ENSMUSG00000100190	0	0	0	0	0	0	0	20	1	0	0	21	0	0	0	0	0	0	5	0	0	0	0	1	1	0	0	0
ENSMUSG00000104423	0	0	0	0	1	0	0	15	0	0	2	9	0	0	0	0	0	0	6	0	0	0	0	1	0	0	0	0
ENSMUSG00000101315	0	0	0	0	0	0	0	7	0	0	2	14	0	0	0	0	0	0	4	0	0	0	0	0	0	0	0	0
ENSMUSG00000026166	68	95	5	26	4	0	32	52	42	12	9	5	41	42	31	74	17	6	15	12	5	1	7	6	14	4	11	0
ENSMUSG00000053161	0	0	0	0	0	0	0	0	1	2	2	1	0	2	1	1	0	0	0	0	0	0	0	0	0	0	0	0
ENSMUSG00000101896	0	0	0	0	2	1	0	0	0	1	0	0	0	0	0	0	0	0	0	0	0	0	0	0	1	0	0	2
ENSMUSG00000026163	0	1	5	0	0	0	0	5	0	9	0	0	0	3	0	0	0	0	1	0	0	0	2	0	0	1	0	2
ENSMUSG00000079140	9	5	7	5	5	6	1	3	1	3	5	2	4	3	5	11	5	2	5	5	8	1	5	10	3	7	6	9
ENSMUSG00000045658	395	167	399	166	172	1104	84	189	59	113	142	18	37	175	95	11	64	217	158	92	85	66	69	95	250	145	31	128
ENSMUSG00000036766	0	1	5	0	1	8	0	0	0	1	1	0	1	1	4	0	2	0	0	0	0	3	0	1	2	0	0	2
ENSMUSG00000026219	4511	4870	4918	6190	3555	6430	1868	3843	1668	6323	4693	6178	7328	6301	7775	6383	5700	4051	5578	5874	3333	3062	6386	4484	6537	6488	5047	6166
ENSMUSG00000103505	0	0	1	1	0	1	3	0	0	1	3	3	6	1	2	1	1	0	1	0	3	0	1	0	0	0	2	0
ENSMUSG00000104503	6	4	1	0	5	4	1	0	3	2	5	9	6	2	9	10	4	8	6	5	6	2	10	1	5	2	7	2
ENSMUSG00000073633	63	65	99	62	93	121	46	39	129	34	43	29	25	141	82	17	63	41	59	47	73	27	53	63	275	45	47	33
ENSMUSG00000026220	144	106	113	25	119	182	25	235	9	287	358	333	765	42	230	606	12	6	108	20	33	11	19	72	34	18	45	18
ENSMUSG00000096802	2	2	3	0	4	0	0	2	0	14	4	1	8	2	1	2	1	0	1	0	0	1	0	0	1	0	0	0
ENSMUSG00000099693	3	1	7	1	5	1	1	1	7	8	32	7	50	0	14	11	65	6	3	9	46	40	31	69	134	0	14	3
ENSMUSG00000052477	24	14	36	15	40	12	1	16	25	39	77	5	42	7	18	11	84	10	6	17	37	29	24	101	265	5	10	18
ENSMUSG00000064281	11	11	12	4	7	10	6	8	8	4	12	5	8	6	17	8	4	2	2	4	15	6	1	9	10	9	6	4
ENSMUSG00000061852	2	0	1	1	5	1	0	2	0	6	0	0	1	0	0	0	0	0	1	0	0	0	1	0	1	0	0	0
ENSMUSG00000089844	5	1	9	3	5	7	0	2	2	7	4	0	3	0	2	0	4	1	0	1	0	0	1	3	2	3	0	0
ENSMUSG00000072109	6	1	16	2	14	12	0	2	0	11	1	0	1	0	2	0	1	0	3	1	0	1	2	0	5	0	1	4
ENSMUSG00000079457	1	1	4	3	12	2	0	3	0	32	0	0	1	0	0	0	1	0	0	0	0	0	0	0	3	1	0	0
ENSMUSG00000079455	3	1	4	0	2	0	0	0	0	3	2	1	5	0	0	0	9	0	0	1	2	1	3	2	7	0	1	2
ENSMUSG00000091199	1	2	12	2	23	0	1	2	0	42	2	0	21	4	2	3	2	0	0	0	2	0	3	0	5	0	0	0
ENSMUSG00000089652	3	1	3	0	25	0	0	0	0	4	1	2	2	4	0	1	0	1	4	0	3	2	1	2	1	1	0	0
ENSMUSG00000089714	0	1	0	2	3	1	0	1	0	0	1	1	1	1	3	1	1	0	2	1	0	2	1	0	1	0	0	0
ENSMUSG00000090186	3	3	1	0	6	0	0	1	0	12	1	0	7	0	1	0	1	0	0	0	0	0	1	1	0	0	0	0
ENSMUSG00000094127	0	0	1	0	1	1	0	0	3	0	0	0	0	0	1	0	0	0	0	1	3	0	0	0	0	0	0	0
ENSMUSG00000070034	81	62	148	94	106	154	29	121	43	301	70	26	85	61	60	30	90	30	39	37	66	59	37	69	211	49	17	54
ENSMUSG00000070031	95	92	116	80	88	83	11	63	24	211	35	5	67	38	24	11	37	20	38	18	19	12	24	46	198	27	9	25
ENSMUSG00000073628	0	1	0	1	0	0	0	1	0	1	0	1	0	0	0	0	0	0	0	0	0	0	0	0	0	1	0	0
ENSMUSG00000090246	3	2	4	3	2	6	0	2	0	3	3	0	0	1	1	2	1	1	1	3	4	2	2	1	2	0	0	2
ENSMUSG00000026222	307	170	467	220	333	238	57	360	94	868	122	21	416	122	254	38	34	31	148	60	58	26	42	77	164	129	26	140
ENSMUSG00000052760	60	57	84	50	22	160	39	55	51	63	31	10	24	53	32	9	7	15	33	15	17	10	15	13	53	20	9	31
ENSMUSG00000036707	2559	2955	2638	3032	2663	2368	1388	2488	1483	3547	3373	4080	3815	3141	5123	3752	2717	1993	2910	2958	1773	1592	2909	2408	3463	3146	2895	3424
ENSMUSG00000026223	3030	1800	2952	2207	2646	3519	1911	3297	2428	3046	1770	856	1777	4708	2897	783	1557	1418	2789	1615	2240	1257	1637	1943	3894	1974	1389	2658
ENSMUSG00000026224	3	3	4	2	1	0	5	3	2	5	6	0	5	1	5	1	2	3	1	2	3	2	4	0	8	1	1	6
ENSMUSG00000099767	0	0	2	1	0	0	2	0	0	1	1	0	1	1	2	0	0	0	1	0	0	0	1	0	1	0	0	0
ENSMUSG00000049608	31	15	23	17	10	5	12	64	24	77	24	7	20	14	32	3	6	3	16	11	3	4	11	7	25	14	3	20
ENSMUSG00000099342	2	11	4	8	0	5	0	2	0	2	3	3	3	3	2	3	5	1	2	3	0	3	2	2	1	4	2	2
ENSMUSG00000026227	0	1	1	5	0	0	0	1	1	0	0	0	0	0	0	0	0	1	0	2	0	0	0	0	0	0	1	1
ENSMUSG00000026229	2091	2751	2532	2635	2456	4635	818	2428	1002	3342	2287	3519	3107	3318	3187	2941	2727	2216	3136	2737	2261	2186	2580	3231	2883	3566	3172	4267
ENSMUSG00000026228	15	14	40	53	26	224	21	9	21	66	36	18	9	108	41	15	14	4	20	18	18	3	27	20	77	26	5	22
ENSMUSG00000103272	1	2	7	5	3	9	1	3	1	1	1	5	1	4	2	7	2	5	2	0	1	2	5	4	1	5	3	2
ENSMUSG00000062590	168	178	239	159	177	382	51	97	75	147	73	51	77	188	70	41	60	53	108	64	87	24	48	68	165	68	69	52
ENSMUSG00000079445	44	114	29	83	17	35	40	51	94	96	23	74	20	58	39	31	56	26	24	39	50	38	73	45	151	65	37	65
ENSMUSG00000099644	0	4	0	0	1	0	2	1	2	0	0	0	1	1	0	0	0	0	0	0	0	0	2	1	2	0	0	0
ENSMUSG00000026234	7315	8861	9032	11005	10803	17005	3763	9711	5969	9020	10106	12851	13695	9568	11809	9454	10314	9038	13015	10890	10412	8783	8163	13056	9874	12778	12074	15151
ENSMUSG00000104627	0	0	1	1	0	0	1	0	0	0	0	2	3	0	0	1	1	0	0	0	0	0	0	0	0	0	0	0
ENSMUSG00000073627	30	25	49	65	46	34	31	32	27	16	24	22	32	43	22	32	20	19	23	28	34	11	9	21	26	15	25	13
ENSMUSG00000101328	1	0	0	0	1	1	0	0	1	0	0	0	0	0	0	0	0	0	0	0	0	0	0	0	2	0	1	0
ENSMUSG00000026238	2712	3761	3933	4137	3256	5089	1223	2980	1490	3241	2867	2791	2661	3836	3169	2668	2554	2100	3217	2698	2779	1912	1999	2699	2752	2818	2653	3516
ENSMUSG00000026239	241	185	333	354	250	560	109	196	145	248	95	107	166	379	226	72	157	113	236	170	241	110	161	224	264	200	150	256
ENSMUSG00000026240	323	346	391	367	331	448	201	334	282	298	237	316	251	408	336	242	252	212	331	242	320	220	252	304	303	328	256	371
ENSMUSG00000026241	4	3	4	6	2	1	2	11	7	8	3	0	3	1	5	1	29	58	10	23	6	155	33	104	74	26	35	68
ENSMUSG00000053333	422	372	460	316	469	312	90	336	129	357	238	241	238	428	266	214	363	347	313	373	370	396	302	489	534	378	415	456
ENSMUSG00000104121	1	0	1	3	0	0	0	1	0	0	1	0	0	1	0	0	1	0	2	0	0	0	1	0	0	0	1	1
ENSMUSG00000102383	0	1	0	1	1	2	0	0	1	0	0	0	0	0	0	0	1	1	1	1	0	0	1	0	1	0	1	0
ENSMUSG00000104400	0	3	0	0	0	0	0	0	0	2	0	0	2	0	0	1	0	0	0	0	0	0	0	0	0	0	0	0
ENSMUSG00000102649	0	0	3	0	2	1	4	3	8	2	3	0	2	0	4	0	0	4	2	2	7	1	1	1	2	0	7	0
ENSMUSG00000084106	33	18	31	25	30	25	51	35	54	31	41	37	29	38	40	41	29	25	28	28	38	50	36	43	34	39	43	43
ENSMUSG00000102571	0	1	1	0	4	2	0	1	5	0	2	1	0	1	1	0	0	0	0	2	1	1	0	0	2	2	1	0
ENSMUSG00000103984	10	6	9	4	7	7	1	4	7	2	3	3	7	13	2	5	5	11	5	4	3	1	5	1	4	4	10	3
ENSMUSG00000101940	5	3	1	0	3	0	0	2	1	1	3	0	2	0	0	0	0	0	0	0	0	0	0	1	1	0	1	0
ENSMUSG00000079440	0	0	0	7	0	0	0	0	0	0	0	0	0	0	0	0	0	0	0	0	0	6	0	0	0	0	0	0
ENSMUSG00000026247	0	0	0	1	1	9	0	10	1	3	4	6	0	1	3	2	0	0	1	0	0	2	1	1	0	0	0	1
ENSMUSG00000036480	0	0	0	1	0	2	1	1	0	0	1	0	0	0	0	0	1	0	0	0	0	0	1	0	0	1	0	1
ENSMUSG00000026251	0	5	9	2	25	0	0	5	0	71	0	0	0	8	0	0	0	1	44	1	0	0	4	6	53	6	2	43
ENSMUSG00000026253	0	1	0	2	11	0	0	4	2	36	0	0	1	7	0	0	0	0	56	0	0	0	2	8	60	3	4	32
ENSMUSG00000026254	1288	1289	1360	1508	1219	1753	795	1427	1146	1418	1172	1429	1432	1546	1782	1293	1281	1099	1460	1278	1447	1127	1290	1518	1615	1567	1448	1763
ENSMUSG00000026255	16	21	20	5	7	65	3	21	4	9	13	18	15	8	29	6	7	1	19	4	1	7	6	7	4	11	3	27
ENSMUSG00000048000	1118	1062	1383	1374	978	1610	301	819	328	1357	848	897	1082	1470	1201	1029	865	827	1025	930	687	462	880	760	1177	1059	872	1120
ENSMUSG00000026258	0	1	0	0	33	0	0	0	0	0	0	0	0	0	0	0	0	0	0	1	0	0	0	0	0	0	0	0
ENSMUSG00000026259	243	140	451	211	320	526	103	52	116	174	237	275	224	743	427	184	165	187	153	223	94	587	603	477	124	1293	447	817
ENSMUSG00000079434	76	48	47	27	99	0	61	96	11	21	57	409	1451	21	2057	371	2	4	230	49	3	127	87	27	20	130	96	124
ENSMUSG00000090994	1	0	0	2	2	0	0	0	0	1	1	3	0	0	0	3	1	0	3	1	0	0	2	3	1	2	3	1
ENSMUSG00000026288	555	562	739	408	192	1376	189	662	302	955	352	116	247	500	388	112	224	147	422	244	245	137	347	281	398	563	139	654
ENSMUSG00000026289	497	628	569	612	582	749	338	448	340	568	505	565	680	567	660	628	528	410	549	500	459	359	524	606	589	635	523	742
ENSMUSG00000087968	0	1	0	1	1	2	2	0	1	0	1	0	4	2	2	1	2	0	1	0	1	0	0	1	0	0	1	1
ENSMUSG00000089281	1	0	1	1	2	1	1	0	0	0	0	1	1	4	0	0	0	3	1	0	2	1	1	0	1	1	0	3
ENSMUSG00000056055	6	11	4	3	13	14	2	8	7	4	8	2	3	4	5	5	0	1	7	3	3	3	1	3	9	4	1	3
ENSMUSG00000070738	576	786	731	738	696	1763	169	503	189	628	502	438	423	703	767	415	293	232	587	392	302	294	486	403	412	562	374	666
ENSMUSG00000101942	0	0	1	1	0	0	0	0	0	1	0	0	0	1	0	1	0	0	2	0	1	0	2	1	2	0	0	0
ENSMUSG00000103591	1	2	1	0	1	2	1	0	2	1	0	1	1	1	2	0	0	0	0	0	0	1	0	1	1	0	0	1
ENSMUSG00000005501	627	676	803	817	498	1262	168	473	303	841	466	434	555	864	644	579	628	522	644	640	478	175	558	429	715	431	538	457
ENSMUSG00000092220	2	1	16	3	3	8	4	18	11	15	17	8	2	3	4	2	6	7	1	6	16	5	7	8	14	3	1	0
ENSMUSG00000090124	182	77	420	44	133	307	5	110	21	502	357	298	112	459	207	183	312	263	144	190	305	92	144	231	1257	199	127	123
ENSMUSG00000090145	6	2	12	3	5	7	1	3	5	22	8	14	8	12	7	32	23	17	7	11	15	4	9	10	25	1	5	8
ENSMUSG00000084195	0	0	0	0	0	1	0	0	0	1	1	0	2	1	2	1	0	2	1	1	1	0	1	0	3	0	0	0
ENSMUSG00000081261	0	0	0	0	0	0	0	1	1	1	0	0	0	2	0	1	1	0	0	0	2	0	0	0	0	0	0	0
ENSMUSG00000054545	34	7	48	9	15	20	6	14	10	24	49	17	11	8	9	35	22	25	16	16	21	9	17	7	37	10	21	12
ENSMUSG00000082513	2	1	0	0	0	1	0	0	0	0	1	2	0	0	1	0	1	1	0	0	1	0	0	1	2	0	1	0
ENSMUSG00000082677	0	0	0	0	1	0	0	0	0	1	0	1	2	0	0	3	0	2	1	0	0	1	0	0	2	1	1	0
ENSMUSG00000089943	0	0	1	1	3	6	1	1	1	1	1	5	2	0	2	3	1	0	1	0	2	2	0	0	0	0	2	1
ENSMUSG00000081488	2	0	1	0	0	2	1	0	2	0	0	0	0	0	1	3	0	0	1	0	0	0	0	0	1	0	0	0
ENSMUSG00000083277	0	0	1	0	0	0	0	1	0	0	2	0	0	0	0	0	1	1	0	0	0	0	0	0	0	0	2	0
ENSMUSG00000090171	0	0	1	0	0	1	2	0	1	0	1	2	0	0	0	0	0	3	0	0	1	1	2	0	0	1	0	0
ENSMUSG00000081984	70	16	8	35	44	0	68	59	85	44	48	34	45	31	19	11	55	34	75	69	65	26	84	59	108	29	72	40
ENSMUSG00000089960	186	28	132	15	51	3	1	170	20	49	295	96	40	15	28	57	65	111	62	68	67	13	36	91	79	23	27	15
ENSMUSG00000079429	24	13	48	7	20	16	16	19	16	32	31	19	9	10	26	25	15	10	8	7	22	5	12	8	20	8	6	8
ENSMUSG00000044783	2741	2882	3815	2385	2336	4586	692	1970	1285	2349	2192	1605	2764	2118	2187	2125	2212	1786	2749	2405	1842	984	1824	2082	2297	2616	2015	2681
ENSMUSG00000036251	1	0	7	1	4	2	2	1	1	1	1	0	0	2	1	1	0	0	1	0	0	0	0	0	0	0	0	0
ENSMUSG00000026295	5	0	0	7	2	0	0	3	0	1	5	0	0	0	0	0	0	0	2	0	0	0	0	0	0	0	0	0
ENSMUSG00000099553	4	2	1	2	2	0	0	5	0	0	2	1	1	1	1	0	0	0	0	1	3	0	0	0	1	0	0	0
ENSMUSG00000062310	10	44	44	85	81	113	6	5	23	10	8	8	0	53	18	0	39	9	29	32	18	31	23	56	46	51	29	24
ENSMUSG00000100798	7	2	6	20	12	23	0	3	6	2	6	3	0	11	6	1	10	8	13	8	13	11	4	21	7	23	13	15
ENSMUSG00000100367	1	0	2	0	0	3	1	3	2	1	1	0	1	0	1	0	0	1	1	0	1	0	0	0	3	2	0	0
ENSMUSG00000049866	2530	2417	4365	3128	5284	6637	1159	1804	1837	1686	1356	1076	982	5623	2059	525	1476	1169	1950	1850	1857	1411	1565	2029	2668	2723	1156	2367
ENSMUSG00000097398	0	0	0	2	0	3	1	0	3	0	0	0	0	1	3	0	0	1	0	0	1	0	0	0	0	0	1	0
ENSMUSG00000036206	755	441	910	902	964	1698	250	542	432	568	457	330	422	789	589	433	649	339	463	499	620	456	498	824	1710	515	415	763
ENSMUSG00000102700	0	1	0	0	0	2	0	1	3	1	1	0	0	0	0	0	0	1	0	0	0	0	0	1	0	0	0	0
ENSMUSG00000102083	1	2	0	0	0	0	0	0	0	1	3	0	0	0	0	0	1	1	1	1	1	2	1	0	0	0	1	2
ENSMUSG00000055013	617	580	681	923	658	1676	161	506	313	595	459	302	255	611	427	373	442	341	524	454	420	238	386	497	769	449	345	553
ENSMUSG00000104114	0	0	0	2	1	1	1	0	1	1	0	0	0	0	1	0	1	3	0	2	2	0	0	0	2	0	1	0
ENSMUSG00000101662	0	0	1	1	1	1	1	0	2	2	0	0	0	0	2	0	0	1	0	0	0	1	0	1	1	1	1	2
ENSMUSG00000102009	0	1	0	0	0	0	1	1	0	0	2	1	0	0	0	0	6	0	4	6	2	8	11	20	2	21	15	20
ENSMUSG00000103252	1	0	1	1	0	1	0	0	0	0	0	2	0	0	0	1	0	1	0	0	1	0	1	0	1	0	0	0
ENSMUSG00000034486	1	3	3	7	2	18	7	5	6	9	0	0	1	24	1	1	0	1	0	1	4	7	1	3	2	2	2	6
ENSMUSG00000092627	0	5	7	15	8	57	10	12	9	10	1	2	0	34	4	0	4	3	3	2	4	11	7	3	18	6	3	12
ENSMUSG00000067081	0	3	5	0	1	0	0	0	0	0	0	0	0	2	0	0	0	0	0	0	0	0	0	0	1	0	0	0
ENSMUSG00000026301	2	0	3	0	1	1	0	0	0	0	0	2	0	2	0	0	0	1	0	0	0	0	0	2	0	3	0	1
ENSMUSG00000044337	791	233	1684	442	1105	302	216	765	180	1536	711	1190	649	2267	1427	875	234	45	405	203	169	283	608	461	417	1948	253	1018
ENSMUSG00000101951	1	0	0	0	1	0	1	1	0	3	0	2	0	1	2	2	0	0	0	0	0	0	0	0	0	0	0	0
ENSMUSG00000101028	2	1	4	1	2	1	1	2	1	4	2	3	3	3	4	5	1	0	1	2	2	0	1	3	1	2	0	4
ENSMUSG00000103292	3	1	3	3	0	1	0	1	2	1	0	0	0	1	0	1	0	0	2	0	0	0	1	0	0	0	0	1
ENSMUSG00000034432	917	882	914	1109	906	1486	606	871	598	985	829	873	821	1098	1093	742	761	626	966	746	785	654	767	1004	925	979	846	1102
ENSMUSG00000056128	3	1	1	0	2	1	0	5	0	1	2	0	0	2	3	0	0	0	3	0	1	0	0	1	0	0	0	0
ENSMUSG00000048126	25303	8482	15007	7977	7950	40052	8852	14314	5334	9253	11781	5269	8721	25358	15939	1937	3923	2194	32642	4574	4081	2387	7202	3971	6460	10485	3680	11135
ENSMUSG00000103061	1	1	0	0	1	2	1	2	0	0	2	0	0	1	1	0	0	0	1	0	0	0	0	0	0	0	0	1
ENSMUSG00000026303	560	26	397	234	1334	60	3	73	326	120	80	15	31	163	27	8	21	26	55	39	224	15	24	300	2014	17	18	18
ENSMUSG00000026304	9	0	4	19	156	1	0	5	9	5	3	4	0	3	0	0	23	6	0	10	14	44	10	32	30	10	9	11
ENSMUSG00000026305	2317	2782	2480	4252	2420	1864	781	1428	691	2821	2289	2762	3364	2423	3628	2488	2311	1607	2366	2738	1233	1777	3148	2161	3414	3150	2099	3164
ENSMUSG00000070732	4	2	5	2	1	19	0	7	0	6	7	0	1	5	2	0	3	0	0	2	1	0	1	0	1	5	0	0
ENSMUSG00000100018	1	0	0	0	2	1	1	0	0	2	1	0	1	0	1	1	1	0	0	0	1	1	0	2	2	0	0	2
ENSMUSG00000034353	292	160	138	269	167	29	64	229	372	130	146	35	67	141	68	8	27	33	101	83	80	14	31	100	429	30	22	38
ENSMUSG00000034343	927	938	1406	1435	945	1034	769	732	1185	1204	878	848	704	1139	1131	736	1109	926	881	1066	1437	604	893	998	2285	909	832	869
ENSMUSG00000083064	9	9	19	11	8	10	2	9	6	13	8	11	6	12	5	4	7	10	8	3	8	6	7	10	23	6	6	3
ENSMUSG00000026307	277	224	354	360	220	276	97	193	161	298	127	120	148	256	165	87	181	167	228	200	224	114	179	221	560	245	149	209
ENSMUSG00000090322	0	1	3	2	0	1	0	0	0	0	0	0	0	3	0	0	0	1	1	1	0	0	0	0	1	0	0	0
ENSMUSG00000049515	1	1	4	1	2	2	0	0	1	1	0	2	1	0	2	0	0	1	1	1	0	0	0	1	2	0	1	0
ENSMUSG00000026308	71	107	109	184	78	295	19	17	99	95	29	24	7	56	2	3	8	4	46	3	6	2	10	12	52	45	6	37
ENSMUSG00000047443	98	111	197	366	101	179	53	53	161	128	64	49	46	137	62	63	98	78	94	93	81	74	106	124	188	103	102	117
ENSMUSG00000026309	697	580	917	664	792	996	389	528	656	592	553	438	458	776	568	394	540	494	610	553	702	419	548	696	892	627	549	635
ENSMUSG00000067071	382	155	391	251	453	235	158	185	323	212	136	65	73	501	129	43	204	288	182	241	364	198	235	374	580	376	140	284
ENSMUSG00000055866	222	236	873	489	398	263	12	37	79	195	118	93	24	364	49	44	95	137	103	72	90	47	78	126	255	49	121	27
ENSMUSG00000034292	148	152	181	148	158	229	34	76	66	113	85	47	53	212	101	45	93	106	125	92	111	49	104	116	190	125	81	121
ENSMUSG00000026311	160	117	225	156	145	414	46	101	72	147	81	39	57	362	109	32	67	66	145	96	69	71	167	126	138	191	68	201
ENSMUSG00000101705	2	0	0	0	1	1	0	0	0	0	2	0	1	0	0	0	0	0	0	0	0	0	0	0	0	0	0	1
ENSMUSG00000100980	6	1	7	2	8	45	4	8	7	5	16	3	2	11	5	0	5	14	9	9	0	9	0	13	17	7	4	13
ENSMUSG00000007805	433	107	163	33	181	534	160	391	234	119	275	142	176	203	650	20	35	60	233	67	103	164	79	139	68	239	34	195
ENSMUSG00000101414	3	3	0	0	0	5	5	4	11	0	1	1	2	1	8	0	0	0	3	2	0	1	0	1	3	2	1	0
ENSMUSG00000026313	725	886	760	1163	842	787	317	699	416	858	663	645	672	666	924	649	869	645	875	821	618	395	694	543	1063	571	752	698
ENSMUSG00000102565	0	1	0	1	0	1	0	0	0	0	1	0	0	0	0	0	0	1	1	2	0	0	1	0	1	0	1	0
ENSMUSG00000026260	1421	943	1355	1218	1444	1371	858	1572	1817	1297	1322	1582	1141	1104	1421	1081	1234	1125	1477	1091	1891	998	945	1641	1913	1288	1483	1638
ENSMUSG00000073616	696	633	572	712	686	606	764	937	746	590	647	727	599	562	981	623	647	559	628	684	1027	636	675	909	919	618	744	714
ENSMUSG00000044055	7	5	6	4	1	0	8	7	7	29	10	2	3	10	8	8	1	2	1	5	1	3	3	3	8	3	0	0
ENSMUSG00000100546	7	9	2	1	2	0	0	18	0	3	4	1	3	3	6	1	0	0	1	0	0	0	0	3	0	0	2	0
ENSMUSG00000034220	3740	3380	3175	3740	3049	8694	1957	3970	1880	5050	2203	2364	2612	9094	5983	3555	1301	1095	3927	1920	1777	1904	2171	2139	3205	2896	1688	2915
ENSMUSG00000034212	2	1	5	9	16	6	1	0	2	8	2	2	1	18	7	4	4	4	8	2	1	0	1	3	12	2	4	2
ENSMUSG00000047067	140	82	149	133	188	92	103	177	172	154	156	101	110	141	184	70	49	68	93	67	82	61	51	98	135	59	77	70
ENSMUSG00000097251	13	9	5	10	14	6	4	11	3	6	13	4	5	9	3	16	4	3	8	5	3	2	9	5	4	2	6	5
ENSMUSG00000026269	2447	1965	2301	1877	1977	804	1548	2451	1589	2301	2192	2223	2460	1627	2814	2676	2096	1549	2395	2252	2312	1402	2187	2160	2675	2014	2365	2137
ENSMUSG00000100632	6	2	8	1	5	2	0	4	6	6	6	2	3	5	0	6	5	6	8	2	4	1	3	2	2	2	3	2
ENSMUSG00000026270	478	416	381	313	372	395	125	470	235	333	398	334	443	356	366	324	275	219	365	258	311	246	301	369	343	279	346	340
ENSMUSG00000026271	425	651	412	787	253	35	223	603	178	643	362	480	1529	321	1648	803	582	300	647	639	197	459	657	292	298	568	713	732
ENSMUSG00000014602	219	126	66	67	87	104	12	146	46	139	78	50	99	37	87	28	16	30	108	19	25	6	17	23	14	11	55	31
ENSMUSG00000026272	0	0	1	3	1	1	1	0	0	0	0	0	0	2	1	0	0	0	0	0	1	0	0	0	0	1	0	3
ENSMUSG00000034159	558	371	472	755	178	0	98	266	694	444	386	150	163	40	212	213	859	510	80	238	340	510	239	445	1105	104	173	40
ENSMUSG00000084989	10	11	112	16	4	7	4	5	2	5	5	4	3	14	4	4	6	0	16	4	3	1	8	5	10	33	2	16
ENSMUSG00000047793	302	469	1224	466	198	309	103	319	163	150	219	57	54	392	142	46	88	52	316	112	84	28	118	124	308	364	41	325
ENSMUSG00000026273	253	237	270	327	251	244	90	244	213	225	170	156	168	264	197	191	206	205	245	221	343	145	194	263	324	177	224	179
ENSMUSG00000101172	1	4	7	1	4	1	1	0	2	0	1	2	2	2	0	2	0	0	3	5	0	2	2	5	1	0	0	1
ENSMUSG00000100351	2	1	1	2	1	4	2	2	1	2	1	2	1	0	0	2	2	2	3	1	3	4	0	2	1	2	3	2
ENSMUSG00000026274	118	222	155	209	125	360	36	129	54	126	90	100	146	146	95	165	150	95	166	120	111	73	115	160	118	137	145	170
ENSMUSG00000026275	702	618	866	909	680	827	281	588	419	736	589	498	751	944	613	493	631	633	864	730	729	588	695	913	1004	851	740	966
ENSMUSG00000064389	1	4	0	1	0	0	0	2	0	0	0	2	0	0	0	0	0	1	1	0	0	0	0	1	1	0	0	0
ENSMUSG00000034107	126	29	13	6	13	57	5	45	6	5	42	9	8	6	6	4	12	11	44	21	11	17	17	22	10	27	27	30
ENSMUSG00000034088	7048	6511	7736	9381	5820	12684	3066	6646	4052	8579	5903	7497	8827	9802	8352	6480	9662	6387	10790	10208	7709	6119	10109	8581	9977	11019	9057	12969
ENSMUSG00000090489	3	0	0	1	2	2	0	5	0	1	3	2	3	1	1	0	3	0	3	1	4	2	1	2	0	2	2	1
ENSMUSG00000026276	2903	3521	3975	4901	2357	6290	1224	2115	1296	3168	2227	2156	3032	5180	3483	1880	2772	2122	3662	3026	2490	1577	2874	2828	3558	3584	2936	4667
ENSMUSG00000034066	163	217	212	198	190	413	70	211	60	196	142	179	240	223	286	286	105	79	208	120	75	33	95	77	106	79	89	98
ENSMUSG00000103854	0	0	0	0	0	0	1	1	0	0	0	0	2	0	3	1	0	0	1	1	0	1	1	0	0	0	0	0
ENSMUSG00000026277	1581	1459	1880	2081	1575	1984	722	1245	828	1225	1172	1000	1431	1708	1963	999	1208	944	1707	1365	1547	927	1507	1302	1782	1546	1435	1724
ENSMUSG00000100927	1	0	4	7	1	5	1	2	4	2	3	1	2	0	0	1	0	2	7	1	1	0	1	2	2	2	0	2
ENSMUSG00000026278	1537	3390	1184	2288	1615	616	1568	1914	1153	1019	1520	2288	2376	1054	2905	1963	830	638	1634	1286	1089	1608	1148	1400	884	1613	1730	1760
ENSMUSG00000026279	640	636	659	866	718	611	449	728	600	610	630	750	747	668	866	628	770	527	686	740	871	539	720	733	1145	689	743	844
ENSMUSG00000101952	1	0	13	11	11	2	1	11	5	9	6	3	2	1	1	1	3	5	6	6	9	6	2	3	1	2	0	0
ENSMUSG00000026280	1016	834	914	997	799	871	448	894	586	826	696	757	887	882	1181	731	619	572	784	793	767	466	711	681	1060	804	692	867
ENSMUSG00000026281	420	485	503	508	563	1197	370	550	476	417	362	399	568	528	634	401	367	372	568	410	524	511	364	658	417	563	506	676
ENSMUSG00000026283	395	362	406	471	318	460	93	315	118	371	326	223	299	414	379	257	278	212	298	276	203	178	372	298	375	355	308	430
ENSMUSG00000073609	163	109	153	134	120	144	80	117	96	143	131	104	127	184	146	116	109	119	149	126	126	79	93	130	189	145	124	161
ENSMUSG00000094651	0	4	0	1	0	0	0	3	2	0	0	0	0	1	1	0	0	0	2	0	0	0	1	0	2	0	2	0
ENSMUSG00000073608	0	1	1	0	1	0	0	1	0	0	1	0	0	2	1	1	0	0	2	2	0	0	0	1	0	0	0	0
ENSMUSG00000026285	29	33	62	31	27	3	12	47	7	137	12	4	20	13	31	8	0	1	21	4	2	0	3	2	7	7	1	8
ENSMUSG00000100347	1	9	1	6	4	2	0	2	0	0	1	0	3	3	1	0	2	0	2	2	1	0	2	0	3	4	0	4
ENSMUSG00000051185	327	314	444	285	322	220	129	243	104	334	238	183	183	498	326	157	244	193	251	247	231	135	200	225	423	178	200	253
ENSMUSG00000103973	3	6	3	2	4	5	0	1	0	1	3	3	2	6	1	3	1	2	2	3	1	0	2	1	1	4	2	1
ENSMUSG00000081051	193	148	153	225	168	121	185	252	225	240	145	323	232	70	149	242	283	183	178	184	384	268	218	282	220	158	273	253
ENSMUSG00000040710	112	126	157	140	42	222	55	78	23	185	125	30	95	116	186	29	25	24	115	51	25	32	71	34	60	94	25	94
ENSMUSG00000040693	1	3	1	3	5	0	1	2	0	5	0	1	1	2	1	0	0	0	7	1	1	1	0	3	1	4	1	3
ENSMUSG00000097814	1	0	0	0	7	0	1	1	1	0	0	0	0	0	1	0	0	0	1	0	0	0	0	1	1	0	0	2
ENSMUSG00000044757	5	5	8	8	3	10	0	3	0	8	4	11	15	6	8	9	3	5	10	10	4	6	3	7	7	8	12	15
ENSMUSG00000044768	316	506	396	561	335	446	181	315	176	562	409	572	533	459	752	484	430	313	417	419	290	243	366	389	467	480	476	515
ENSMUSG00000040648	580	834	1100	1384	564	1083	68	364	48	709	518	700	771	1149	649	795	648	483	719	593	389	182	511	463	694	698	488	814
ENSMUSG00000026333	104	69	120	96	112	112	36	79	27	89	90	97	119	111	104	93	68	53	83	58	69	60	54	92	70	89	84	127
ENSMUSG00000026335	3003	2552	2874	2780	3924	4683	509	2360	399	2669	1509	1879	1644	3824	2196	1761	1262	1055	1563	1530	1012	2752	2286	3042	1581	2463	1443	2836
ENSMUSG00000104140	0	0	1	3	1	11	0	1	0	1	0	0	0	0	1	4	0	1	0	0	1	1	0	0	1	1	0	1
ENSMUSG00000089782	59	29	29	60	35	44	25	33	37	71	51	107	94	40	49	92	115	74	73	39	79	81	108	105	43	37	96	77
ENSMUSG00000089706	7	7	8	9	15	17	8	5	6	8	16	5	17	10	13	36	8	6	4	9	2	4	10	4	9	2	12	11
ENSMUSG00000100182	2	2	2	1	1	1	2	5	3	5	6	1	1	4	2	0	0	0	4	0	0	1	0	1	0	2	0	2
ENSMUSG00000099634	0	0	0	0	0	0	0	1	1	1	1	0	2	0	1	0	1	0	2	0	0	1	0	2	0	0	1	1
ENSMUSG00000089791	10	1	18	18	3	1	0	3	1	6	0	3	1	3	1	1	11	8	8	1	1	12	9	0	0	21	0	2
ENSMUSG00000100009	29	2	18	25	12	83	3	1	4	17	2	0	0	54	0	0	0	0	2	0	0	0	0	0	7	1	0	0
ENSMUSG00000067028	0	1	0	0	0	0	0	0	0	0	0	0	0	3	0	1	0	2	0	1	0	0	0	0	1	0	1	0
ENSMUSG00000082431	5	1	4	3	3	5	3	8	4	2	4	3	4	2	4	3	5	5	1	7	6	4	1	7	5	8	6	6
ENSMUSG00000099835	4	7	5	10	4	1	3	6	3	6	1	2	4	1	2	3	4	3	3	4	8	10	9	9	6	5	9	6
ENSMUSG00000100794	1	3	4	4	2	3	0	3	0	1	3	5	3	4	6	0	5	2	1	9	2	7	2	4	6	11	5	5
ENSMUSG00000100222	0	1	1	1	1	0	1	1	3	1	1	0	1	1	0	0	0	0	1	0	0	2	0	2	0	1	0	0
ENSMUSG00000100349	0	5	2	0	7	17	0	0	0	2	1	0	0	10	1	0	0	0	1	0	0	0	0	2	0	0	0	0
ENSMUSG00000099375	2	216	3	3	31	101	2	1	0	14	1	0	6	57	16	1	0	0	1	1	0	0	0	1	1	1	0	0
ENSMUSG00000047496	294	610	233	331	140	212	96	752	79	395	222	670	1036	87	888	988	512	372	250	508	178	152	426	244	578	305	304	337
ENSMUSG00000097482	4	2	2	4	1	4	5	12	1	3	1	6	10	1	34	9	7	8	7	7	2	6	11	8	14	6	8	5
ENSMUSG00000101214	1	0	1	0	0	0	1	3	0	0	0	1	1	0	1	1	0	0	0	0	1	1	0	0	1	0	1	0
ENSMUSG00000067017	106	63	156	87	112	343	6	126	44	237	43	464	225	435	173	341	78	35	61	76	116	30	79	50	51	78	69	323
ENSMUSG00000056536	615	711	934	956	551	1139	178	416	219	791	600	603	784	1141	830	736	703	646	602	648	386	241	632	498	871	569	540	688
ENSMUSG00000101219	4	3	3	8	9	6	5	6	6	1	4	2	2	4	3	10	5	4	5	7	13	8	3	7	14	5	9	8
ENSMUSG00000026319	873	753	994	723	692	685	241	490	254	992	1074	967	1125	847	967	1120	1259	1012	804	1006	560	554	968	828	1395	827	1002	935
ENSMUSG00000104044	1	3	0	0	1	3	0	2	0	0	2	0	1	0	2	1	2	4	0	0	0	0	0	1	1	1	2	0
ENSMUSG00000101330	0	0	0	0	2	0	0	2	0	0	1	1	0	0	0	0	0	0	1	0	0	0	0	0	0	1	0	0
ENSMUSG00000026321	106	84	132	76	60	723	28	77	46	101	88	29	53	97	60	15	35	20	69	43	25	16	37	44	93	60	15	79
ENSMUSG00000099843	37	31	41	30	29	26	25	28	11	39	40	32	25	22	31	41	30	9	17	18	25	14	24	26	30	17	22	23
ENSMUSG00000038866	619	675	855	758	563	605	206	559	168	862	566	680	668	627	594	710	600	470	571	501	366	225	476	516	816	562	502	620
ENSMUSG00000097612	0	0	0	1	1	3	0	1	0	0	0	0	0	0	0	1	0	0	0	1	1	0	4	1	1	0	1	1
ENSMUSG00000101583	3	2	3	1	1	1	2	0	7	1	2	1	3	2	1	2	1	3	3	2	3	2	3	8	6	0	1	6
ENSMUSG00000044340	494	560	557	735	527	643	134	421	301	689	481	515	523	447	689	445	817	644	497	693	343	569	812	771	1364	796	668	862
ENSMUSG00000103291	3	1	1	2	2	1	3	0	1	1	3	1	0	0	1	1	0	0	2	2	4	0	2	1	2	0	5	0
ENSMUSG00000100247	0	1	1	2	0	1	0	0	6	0	4	0	1	2	0	0	2	3	1	1	2	0	1	2	6	1	1	0
ENSMUSG00000057329	399	378	404	448	230	218	38	145	84	269	173	112	121	273	154	86	98	95	179	102	64	45	99	124	239	93	58	137
ENSMUSG00000054006	0	0	1	0	1	1	0	0	0	0	1	0	0	0	0	0	0	0	0	0	1	0	0	0	0	0	0	0
ENSMUSG00000009905	972	850	882	895	659	437	191	659	239	653	690	455	398	1009	561	631	458	425	451	489	480	184	356	427	780	331	422	262
ENSMUSG00000009907	2326	2609	2562	2921	1847	1687	693	1817	665	2975	2265	2904	2860	2645	3480	2705	2506	1822	2208	2507	1638	1243	2551	1859	3097	2441	2464	2546
ENSMUSG00000067006	6246	7511	4815	11570	5112	0	3396	7473	1763	7076	9433	9452	11858	5327	11257	10237	9669	5711	9644	11721	6806	7529	11000	8775	7741	10146	14280	11521
ENSMUSG00000059956	1053	235	12	41	670	2	1858	654	126	2506	6472	5008	356	3	431	272	717	2758	1838	581	876	862	1188	319	73	58	6290	179
ENSMUSG00000048775	0	0	0	1	0	0	1	8	0	1	29	4	0	0	1	19	0	7	0	0	1	3	0	2	0	0	0	0
ENSMUSG00000084228	36	30	0	0	5	0	0	69	0	7	56	39	239	0	22	82	0	0	0	0	0	0	0	31	0	0	0	0
ENSMUSG00000044594	535	173	22	9	525	0	348	924	174	3051	8570	21818	1511	23	728	1138	758	2207	966	473	2207	363	830	187	94	34	3667	35
ENSMUSG00000058017	8	6	0	0	13	0	1	8	0	7	243	516	9	0	29	22	1	0	12	0	3	0	0	4	0	0	5	0
ENSMUSG00000073602	497	353	15	112	359	0	947	615	30	1340	1070	2233	2335	1	853	3814	32	71	625	51	145	35	90	220	3	7	594	30
ENSMUSG00000073601	7	1	0	0	17	0	1	0	0	1	49	1669	10	0	5	8	0	0	1	0	4	0	0	0	0	0	8	0
ENSMUSG00000026327	1020	174	940	771	526	0	801	625	793	1999	1594	3098	795	155	406	1450	2067	3287	468	1134	2216	622	965	787	1487	58	1332	116
ENSMUSG00000067001	265	41	10	70	44	0	10	232	7	38	259	135	27	1	27	120	30	66	31	23	46	10	9	57	11	1	56	7
ENSMUSG00000062345	2068	1719	834	4992	2108	4	276	2934	286	2237	3857	9748	5086	2064	7942	3100	2439	3271	1655	2343	1570	1674	2777	2584	1438	3929	2286	1755
ENSMUSG00000092572	80	13	97	83	64	0	4	36	12	75	110	174	19	422	54	30	131	278	89	82	173	12	66	69	176	27	172	25
ENSMUSG00000026315	1619	1186	1641	2521	894	361	562	1213	941	1658	1572	1874	1093	1395	1125	1776	1403	1471	1117	1718	1322	772	1726	1069	2569	1130	1378	652
ENSMUSG00000086161	0	0	0	0	0	0	0	1	0	0	0	2	0	0	0	0	0	0	0	1	0	0	0	0	0	1	0	6
ENSMUSG00000100025	1	1	1	2	1	4	0	0	0	0	0	0	2	1	4	3	0	0	2	0	1	1	2	0	2	0	3	5
ENSMUSG00000047216	48	16	62	12	14	63	0	18	0	6	10	0	3	11	11	1	1	0	10	0	1	1	0	3	3	0	0	7
ENSMUSG00000100555	1	1	0	1	1	1	0	0	0	0	1	0	0	1	1	0	1	0	0	3	2	0	0	0	0	1	1	0
ENSMUSG00000038702	626	848	975	598	391	1216	91	502	48	730	542	560	681	1191	1156	473	409	211	761	369	203	102	404	265	443	368	332	557
ENSMUSG00000101875	1	2	0	0	1	1	1	2	2	2	2	0	3	3	1	1	2	1	1	1	0	0	1	1	0	0	2	0
ENSMUSG00000070695	0	0	0	0	0	14	0	0	0	0	0	0	0	0	0	0	0	0	0	0	0	0	0	0	0	0	0	0
ENSMUSG00000026374	1265	1202	1453	1695	1453	2822	764	1291	834	1494	1221	1316	1355	1753	1396	1287	1119	898	1559	1084	1271	877	1029	1354	1280	1397	1217	1752
ENSMUSG00000026377	831	945	780	1200	931	1142	505	1004	608	1141	1031	1218	1271	1078	1248	1027	924	1041	1178	968	1173	722	868	1267	1105	885	1161	1189
ENSMUSG00000064302	1462	1657	1299	1879	1213	1671	751	1251	747	1955	1421	2387	2019	1570	2066	2242	1808	1584	1776	1803	931	1334	1749	1298	1432	1552	1837	1746
ENSMUSG00000080542	0	0	0	1	0	0	1	1	0	1	1	0	1	0	3	0	0	3	0	1	0	0	0	1	4	1	0	2
ENSMUSG00000026380	277	65	231	293	2399	40	6	26	343	254	28	27	7	26	8	8	69	58	28	23	55	40	27	63	287	47	40	34
ENSMUSG00000048402	361	451	266	268	217	427	102	250	91	142	111	108	89	218	250	227	81	110	320	156	62	16	76	33	77	51	125	61
ENSMUSG00000097408	0	0	1	0	0	1	0	0	0	0	0	0	0	0	0	0	1	0	1	0	0	0	0	0	0	0	0	0
ENSMUSG00000101179	2	0	27	1	13	0	0	0	0	1	0	0	0	0	0	0	0	1	0	0	0	0	0	1	0	0	0	0
ENSMUSG00000037035	2073	4191	6323	2999	3718	1027	283	941	550	1526	703	461	598	1605	1623	142	883	632	1791	809	1481	585	964	826	2529	870	878	1029
ENSMUSG00000004451	1083	2354	1704	2912	1449	1668	1270	1061	1209	1629	1177	1709	2006	1547	2623	1338	2060	1495	1849	2559	1727	2133	4009	2316	2149	3103	2588	3078
ENSMUSG00000098447	7	11	10	11	3	4	3	1	3	4	3	2	1	4	5	4	4	3	3	1	2	4	8	4	1	4	7	0
ENSMUSG00000098923	29	34	35	55	18	33	6	20	4	44	21	32	40	33	65	28	41	24	38	25	37	17	41	32	28	29	38	34
ENSMUSG00000101731	2	78	5	115	2	1	0	0	0	2	0	1	0	3	1	1	0	0	0	0	1	0	1	1	1	1	0	0
ENSMUSG00000026383	334	455	437	841	393	114	69	203	222	386	295	423	441	329	453	293	482	484	313	511	316	347	591	508	758	668	351	622
ENSMUSG00000026384	449	1222	771	912	349	417	44	220	48	558	352	424	546	630	523	506	312	214	325	326	136	85	283	201	335	257	275	399
ENSMUSG00000091876	0	1	0	0	0	1	0	0	1	0	1	0	1	0	1	0	0	0	0	1	1	1	0	1	0	0	0	0
ENSMUSG00000103146	0	4	4	0	0	0	1	1	1	2	2	0	3	1	0	3	2	3	1	3	3	0	2	1	1	1	1	0
ENSMUSG00000036975	212	136	105	155	124	135	56	165	71	106	100	61	123	111	92	82	49	59	107	65	99	41	53	99	99	73	62	87
ENSMUSG00000026387	0	27	2	7	1	1	0	2	1	6	2	0	1	7	0	0	0	1	1	0	1	2	1	0	0	2	0	3
ENSMUSG00000050777	58	60	97	73	35	360	60	83	56	67	37	20	41	55	59	18	22	11	43	38	50	16	31	26	73	74	16	77
ENSMUSG00000026385	2331	1750	1567	1488	2086	1646	2438	3612	2751	2543	3530	3423	1935	904	2684	3186	2957	4301	2599	3206	5817	3473	2877	3185	2777	2701	4607	3200
ENSMUSG00000026388	33	18	45	22	30	31	28	42	14	25	34	45	35	26	34	31	34	11	37	36	29	28	35	42	32	26	23	40
ENSMUSG00000026389	861	253	1274	337	436	957	193	570	168	699	316	348	180	675	282	170	317	128	619	323	423	140	362	393	583	468	181	541
ENSMUSG00000026390	0	1	10	5	1	1	2	1	0	1	0	1	0	0	7	0	0	0	3	1	2	0	1	0	0	4	0	1
ENSMUSG00000058665	77	31	72	22	26	258	45	103	37	12	31	5	31	85	184	23	16	6	121	8	10	4	28	7	30	38	13	36
ENSMUSG00000107202	1	0	0	0	0	0	0	0	0	0	2	1	1	0	1	1	0	0	0	0	0	0	0	1	0	0	0	0
ENSMUSG00000101386	0	0	0	0	0	1	3	1	0	1	0	0	1	1	2	0	0	0	1	0	3	0	0	3	0	0	0	1
ENSMUSG00000101922	1	0	0	0	0	0	0	1	0	0	0	0	1	2	2	6	0	0	0	0	0	0	0	0	0	1	0	1
ENSMUSG00000102360	0	1	0	0	0	0	4	2	0	0	0	1	0	0	1	3	0	0	0	1	0	0	0	0	0	0	0	0
ENSMUSG00000003721	1452	1552	1133	2685	1024	661	668	1151	566	1075	1226	975	887	1149	1540	1126	733	495	649	911	589	451	768	787	1285	603	713	721
ENSMUSG00000104253	15	21	23	19	13	20	4	11	1	6	6	6	7	9	4	11	4	8	7	9	6	3	11	10	7	1	5	4
ENSMUSG00000101791	2	0	7	6	4	16	0	1	2	0	0	0	0	4	1	0	0	2	0	1	0	2	2	2	5	0	3	0
ENSMUSG00000026339	484	550	660	764	458	929	133	365	153	530	350	382	376	902	444	373	511	391	502	503	411	185	426	466	632	520	458	625
ENSMUSG00000050534	2	13	24	11	2	0	2	5	6	2	6	18	0	21	2	10	37	31	9	6	25	9	11	39	60	23	21	2
ENSMUSG00000081130	0	0	0	0	3	0	1	0	1	0	0	1	1	0	1	0	0	0	0	2	0	0	0	0	0	0	0	0
ENSMUSG00000001674	341	409	460	557	384	706	123	363	151	416	435	465	594	501	471	494	518	445	613	551	518	373	400	646	688	584	637	739
ENSMUSG00000036815	31	2	1	1	8	2	0	7	0	1	2	1	0	0	1	0	0	0	3	0	1	0	0	0	0	0	0	0
ENSMUSG00000026341	3832	5579	4641	6526	3562	5328	1483	3811	1400	5487	4234	5831	6436	4887	7495	4643	5077	3466	5488	5850	3347	3834	6227	5325	5703	6883	5599	8115
ENSMUSG00000026342	1270	899	1343	1053	1044	889	320	901	408	1569	1042	881	597	1301	1058	845	1166	836	1062	1190	958	593	1235	839	1837	989	1067	949
ENSMUSG00000026343	45	54	107	156	38	111	58	15	245	126	76	43	9	186	56	30	176	111	36	194	147	168	268	277	454	398	67	151
ENSMUSG00000026344	6	45	20	6	3	0	4	89	10	4	7	96	4	5	35	12	2	1	2	4	3	9	2	2	0	2	4	5
ENSMUSG00000049690	131	73	62	118	35	13	61	107	6	126	52	93	78	212	139	118	54	4	97	76	21	25	65	28	23	54	36	51
ENSMUSG00000104519	1	0	0	0	0	1	0	0	0	1	0	1	2	3	0	2	0	0	0	0	0	0	1	0	0	0	0	0
ENSMUSG00000036155	912	1315	1250	1559	860	958	268	630	512	927	605	567	428	1095	699	436	1137	959	1229	1248	1004	876	1598	1636	2102	2095	1029	2443
ENSMUSG00000104039	0	0	0	0	0	1	0	0	0	1	0	1	0	0	0	0	0	0	0	2	1	1	0	0	0	0	0	1
ENSMUSG00000104378	4	3	1	2	0	1	3	2	6	2	2	2	1	2	1	2	0	1	2	3	5	4	2	2	1	2	5	2
ENSMUSG00000099471	11	6	6	6	21	9	26	23	25	7	17	15	16	11	11	6	15	19	7	16	30	21	19	18	20	10	13	16
ENSMUSG00000065687	0	0	0	0	0	1	0	0	0	0	0	1	0	0	0	0	0	0	0	0	0	0	1	0	2	1	0	1
ENSMUSG00000026347	1	8	2	1	5	17	1	15	2	4	1	6	8	10	11	3	2	2	16	3	4	229	16	120	1	198	24	217
ENSMUSG00000102014	3	0	5	6	1	5	6	6	2	3	3	2	2	2	4	3	6	1	7	6	10	8	5	9	3	7	6	11
ENSMUSG00000026349	733	1047	1116	1109	688	1036	391	504	346	818	751	673	913	999	791	1017	762	567	733	762	463	322	793	561	937	757	763	691
ENSMUSG00000051590	1	3	1	0	0	3	0	2	1	3	0	0	0	0	1	1	1	0	2	1	0	0	1	1	1	2	1	1
ENSMUSG00000036104	1031	1076	1115	1142	871	1231	376	851	395	1211	849	1022	976	1257	836	1150	840	731	882	834	585	495	825	764	1053	914	716	1062
ENSMUSG00000036086	99	126	118	192	91	203	36	69	32	117	51	39	89	151	48	95	47	54	86	54	45	18	45	62	76	66	50	74
ENSMUSG00000099760	1	1	5	3	5	2	1	0	4	9	3	1	0	149	1	0	0	5	5	1	0	0	2	0	6	0	1	2
ENSMUSG00000104164	3	11	8	13	1	18	1	3	0	7	4	2	16	7	0	17	3	8	1	6	0	0	2	0	2	2	1	1
ENSMUSG00000058603	85	75	116	84	94	75	205	196	264	101	116	111	94	77	104	90	126	99	110	131	186	146	100	162	174	102	118	143
ENSMUSG00000056211	643	902	911	1085	631	1302	198	494	215	786	495	598	698	1041	583	633	518	473	707	638	439	234	607	475	761	685	464	774
ENSMUSG00000102179	0	0	1	1	0	0	1	0	0	1	0	0	0	0	0	0	0	2	1	0	0	0	0	0	0	1	0	1
ENSMUSG00000103497	0	2	1	0	1	0	0	0	0	1	2	1	1	1	0	1	0	0	1	0	1	0	0	0	2	0	0	1
ENSMUSG00000026353	1591	1469	1646	1754	1592	1937	830	1323	999	1891	1359	1906	1779	2054	1725	1521	1412	1125	1629	1558	1296	1000	1552	1474	1836	1723	1541	1791
ENSMUSG00000026354	10	3	5	3	8	10	0	3	1	1	3	2	3	1	1	1	1	1	5	1	1	1	1	2	0	1	1	1
ENSMUSG00000026355	1018	1741	1759	1834	1286	4569	407	1386	647	1191	807	1090	1733	1110	879	1202	1036	849	1665	1059	1074	756	840	1314	718	1486	1078	1890
ENSMUSG00000026356	1066	1076	1210	1678	995	1582	207	941	179	1251	1081	1210	1511	1305	1009	1104	1416	1103	1437	1568	1011	830	1429	1298	1453	1493	1556	1869
ENSMUSG00000100078	36	37	32	39	34	43	9	35	7	30	51	33	28	26	30	35	37	17	40	36	48	38	39	30	33	38	49	44
ENSMUSG00000045382	459	498	576	266	173	311	311	323	377	795	345	106	331	236	630	121	162	107	366	183	138	165	229	220	380	388	105	258
ENSMUSG00000089648	1	2	2	2	4	3	1	1	0	3	4	0	3	3	4	3	3	1	1	4	1	2	2	1	2	2	2	2
ENSMUSG00000094122	0	4	1	1	3	2	1	4	1	1	2	1	0	3	1	0	1	1	0	3	1	0	0	1	1	1	4	0
ENSMUSG00000086825	31	15	97	6	27	15	0	23	50	32	22	3	8	6	4	1	3	3	10	2	1	5	0	6	17	12	3	6
ENSMUSG00000026399	272	47	573	71	146	61	16	187	561	292	177	12	54	92	62	11	41	38	116	39	26	10	23	59	240	83	16	104
ENSMUSG00000085526	2	0	1	1	0	0	0	1	0	0	0	0	0	1	0	0	0	0	0	0	0	0	0	0	1	0	0	0
ENSMUSG00000026405	0	0	0	61	1	0	0	0	16	0	1	0	0	0	0	1	0	0	0	0	0	0	0	0	3	0	0	0
ENSMUSG00000101904	0	0	5	1	0	0	1	1	0	0	2	1	0	0	0	0	0	3	0	0	1	0	1	1	1	0	0	0
ENSMUSG00000100257	0	0	1	0	0	0	0	0	1	0	1	0	0	0	0	2	2	1	0	1	0	0	0	0	0	0	1	0
ENSMUSG00000026409	327	277	515	321	275	162	37	154	97	290	252	209	167	328	132	254	319	233	197	216	115	74	227	179	519	228	212	288
ENSMUSG00000046404	627	713	366	508	293	162	496	730	234	553	963	1186	575	240	501	925	593	419	482	594	266	456	822	394	470	679	824	420
ENSMUSG00000042510	962	579	828	814	555	35	496	838	873	1083	1287	1585	975	167	858	777	1288	1237	717	1162	715	1126	1375	1233	2271	1407	1191	863
ENSMUSG00000099556	1	0	3	8	2	1	2	2	1	1	1	0	2	1	1	1	2	3	1	5	0	1	1	2	7	3	0	1
ENSMUSG00000100106	4	0	1	1	0	0	0	0	0	0	5	0	0	1	0	0	6	2	3	2	1	0	3	4	8	0	1	2
ENSMUSG00000026415	36	17	41	41	33	0	19	48	6	63	32	43	58	126	52	104	113	70	71	80	51	27	82	63	129	63	70	73
ENSMUSG00000086706	2	0	3	2	1	0	1	0	5	1	0	0	0	0	1	1	0	3	0	2	2	0	0	3	16	0	0	0
ENSMUSG00000026417	202	1	370	31	445	0	1	0	56	131	15	3	0	42	3	3	54	23	3	9	13	56	1	369	2554	3	6	1
ENSMUSG00000042474	16	0	9	25	15	1	12	29	25	14	8	26	30	16	23	17	53	49	42	36	64	89	45	83	80	50	72	77
ENSMUSG00000026420	94	5	4	57	94	1	46	451	16	65	68	403	685	199	1982	134	535	149	638	1184	216	1684	2374	2634	273	5216	1269	5494
ENSMUSG00000026416	0	1	0	0	2	0	0	7	0	0	5	1	4	0	9	2	0	0	1	0	0	0	0	2	0	0	0	1
ENSMUSG00000016524	44	2	3	1	40	0	49	378	7	26	43	446	1619	21	2056	363	138	74	131	154	15	215	131	47	97	83	275	111
ENSMUSG00000016529	4	0	6	0	2	9	3	18	2	12	10	4	16	9	31	3	12	4	4	10	1	15	7	12	30	6	8	4
ENSMUSG00000016528	2817	2837	3087	3163	2758	2747	1811	3052	2440	3303	2479	2551	3059	2969	3482	2288	2230	1440	2814	2258	2377	1760	2369	2775	3652	2724	2311	3260
ENSMUSG00000088705	0	1	0	1	0	0	0	0	0	0	0	0	1	0	0	2	0	0	0	0	2	0	2	0	0	0	0	0
ENSMUSG00000102856	6	4	6	11	10	7	5	4	2	6	7	6	5	1	5	6	3	8	7	5	10	9	4	1	2	0	4	3
ENSMUSG00000016526	64	84	84	170	138	113	24	45	40	88	59	169	108	91	129	103	131	82	107	121	121	71	71	144	270	86	73	95
ENSMUSG00000026427	702	463	849	820	740	694	578	799	382	817	637	824	940	805	974	900	941	764	834	916	1121	599	774	946	1230	669	937	792
ENSMUSG00000026430	896	517	834	475	546	376	412	972	497	1091	911	1014	595	686	674	805	960	650	701	832	529	474	879	609	1150	803	954	879
ENSMUSG00000042349	361	360	603	549	330	425	223	244	439	507	314	235	380	777	396	387	575	347	505	726	473	402	975	770	769	1462	556	898
ENSMUSG00000102027	0	0	1	0	0	1	0	0	1	0	1	0	0	0	0	0	2	0	0	1	1	0	0	0	0	0	0	0
ENSMUSG00000102055	0	0	0	2	1	2	0	0	1	2	0	0	0	4	2	0	1	0	1	0	2	1	1	2	0	0	3	0
ENSMUSG00000026425	834	675	1028	817	498	2033	261	581	293	721	621	461	517	816	400	417	562	509	817	538	493	313	613	568	892	870	533	883
ENSMUSG00000104060	1	0	0	1	0	1	1	0	0	0	0	1	0	0	0	0	0	1	1	1	0	0	0	0	0	1	3	0
ENSMUSG00000101778	1	1	1	3	0	1	1	0	0	1	3	1	3	0	0	0	0	0	0	2	0	0	0	0	2	1	1	0
ENSMUSG00000055184	16	29	20	34	23	64	16	29	14	18	15	27	25	19	17	13	23	21	32	25	19	20	14	35	9	17	23	49
ENSMUSG00000095841	1	1	1	0	1	0	0	0	0	1	0	2	0	0	0	1	0	0	0	1	0	0	1	0	0	1	0	1
ENSMUSG00000004552	13	16	25	189	9	10	0	71	5	21	16	10	9	13	8	1	5	0	26	3	11	43	5	4	10	23	2	7
ENSMUSG00000052688	1044	824	1257	885	753	810	356	715	744	1295	840	772	415	693	415	854	836	642	674	747	910	323	591	605	1434	447	559	425
ENSMUSG00000042268	320	95	188	133	84	7	262	263	563	752	553	781	368	27	673	565	409	379	224	365	172	352	696	433	996	591	371	268
ENSMUSG00000042251	22	7	15	4	6	1	0	28	5	1	12	5	4	3	0	0	8	48	29	15	23	1	8	12	34	4	9	12
ENSMUSG00000013275	992	1225	1163	1129	916	990	340	1036	440	1561	1017	1369	1175	1085	1083	1370	1183	926	1234	1378	789	427	1316	728	1011	1137	1006	1041
ENSMUSG00000026433	256	162	272	150	177	186	137	241	175	214	165	169	186	119	169	160	155	142	251	186	223	107	155	166	219	182	206	199
ENSMUSG00000026434	1876	1892	2675	2506	1815	3558	1202	2134	1165	2014	1921	1934	1913	2350	1988	1538	2141	1776	2435	2347	1736	1320	1702	2139	2067	2423	2095	3047
ENSMUSG00000103569	1	4	2	4	4	2	0	1	2	0	2	4	2	3	5	0	2	1	2	2	2	1	4	0	0	1	1	1
ENSMUSG00000103975	0	0	6	3	2	2	1	2	2	0	0	0	0	1	0	0	1	0	4	2	1	0	0	1	0	1	0	0
ENSMUSG00000026435	235	25	235	205	285	45	36	219	158	78	157	75	91	152	161	40	115	56	144	113	131	71	112	179	342	234	108	212
ENSMUSG00000026436	1071	1060	1317	1334	1231	1120	672	1128	1044	1007	921	974	939	1169	942	781	693	531	891	707	885	335	495	647	1448	663	599	858
ENSMUSG00000059149	94	14	67	39	96	8	3	31	13	375	36	9	2	11	1	1	28	26	18	13	43	3	1	24	145	3	2	2
ENSMUSG00000097454	0	0	0	1	1	1	1	2	0	5	1	1	0	1	0	0	0	0	3	1	1	0	1	0	2	0	0	0
ENSMUSG00000103966	0	10	4	0	3	13	0	0	0	2	2	1	2	1	0	0	2	0	0	1	2	0	2	0	1	2	1	0
ENSMUSG00000026437	178	39	218	462	139	119	53	84	319	140	124	87	34	478	87	44	289	257	169	303	370	128	375	255	455	433	273	352
ENSMUSG00000079330	173	2	393	179	246	4	7	5	135	193	57	7	1	755	0	0	212	438	31	71	279	41	90	132	649	12	120	5
ENSMUSG00000065435	0	0	2	1	1	0	0	0	0	2	0	0	0	3	0	0	0	1	0	0	1	0	0	2	3	0	0	0
ENSMUSG00000101549	1	0	0	0	1	6	0	0	1	1	0	0	0	0	1	0	2	3	0	0	4	1	0	1	3	1	0	1
ENSMUSG00000089808	0	3	0	0	1	0	0	1	0	0	0	0	0	0	2	0	1	1	0	1	0	0	0	0	2	0	0	0
ENSMUSG00000042115	116	44	158	161	139	91	55	25	193	303	123	128	7	409	23	8	224	250	81	171	221	57	192	168	552	53	152	63
ENSMUSG00000009772	406	306	396	319	389	132	857	566	370	904	724	889	969	610	875	707	1179	1182	900	1170	850	822	918	763	1166	922	1274	901
ENSMUSG00000100658	5	3	2	6	3	3	4	8	2	9	11	6	8	1	2	19	1	1	2	3	1	1	4	3	2	7	4	1
ENSMUSG00000042066	181	189	177	120	177	592	56	142	67	156	111	64	48	256	77	32	51	10	140	51	64	17	53	40	65	93	22	91
ENSMUSG00000042046	1333	1802	1753	1565	1178	1038	400	1001	341	1477	1006	1067	1014	1679	1031	1404	841	526	937	827	619	311	697	693	1213	714	601	804
ENSMUSG00000097760	11	8	14	10	12	21	15	7	14	4	12	14	7	8	8	6	3	3	4	7	7	3	5	4	1	3	12	6
ENSMUSG00000026439	585	618	661	725	491	781	185	449	203	612	499	522	616	688	532	685	566	414	651	558	414	302	526	506	632	645	527	761
ENSMUSG00000048174	103	83	112	114	109	82	65	79	58	75	79	70	81	100	62	79	63	58	71	61	81	44	68	86	90	72	70	70
ENSMUSG00000053024	125	1830	35	677	119	0	49	145	194	155	55	280	124	1050	62	124	17	6	59	43	24	10	42	23	86	78	194	20
ENSMUSG00000026442	171	80	265	66	124	0	40	85	72	156	18	8	41	62	38	8	18	13	88	16	9	5	18	12	7	34	19	63
ENSMUSG00000026443	88	37	91	51	48	3	13	57	60	72	23	13	19	67	13	8	6	4	38	17	13	7	11	6	10	19	4	44
ENSMUSG00000054387	1621	1430	1906	1432	1472	1365	503	1066	560	1495	1316	1335	1633	1783	777	1698	1484	1154	1535	1196	1079	432	1084	985	2125	1112	1046	1054
ENSMUSG00000100228	8	5	7	8	8	6	9	3	9	4	5	4	5	0	4	6	10	4	2	7	17	6	12	11	9	5	8	11
ENSMUSG00000026447	241	148	287	179	238	233	52	172	101	180	200	130	107	141	87	152	171	167	154	133	100	60	158	159	291	101	128	150
ENSMUSG00000102425	10	5	9	10	8	7	4	4	2	19	5	6	4	9	7	8	9	10	7	10	8	7	8	6	16	10	6	10
ENSMUSG00000046062	1421	1733	1964	1893	1538	2593	901	1510	1003	2469	1811	2402	2401	1975	2265	2534	2403	1566	1902	2177	1182	1359	2305	1950	2271	2980	2103	3007
ENSMUSG00000041757	794	459	1254	934	758	126	249	457	718	993	537	699	365	898	319	847	932	607	400	785	508	346	925	846	2157	633	614	625
ENSMUSG00000101693	0	0	0	1	0	0	0	0	0	0	0	0	0	0	0	0	0	0	0	1	0	2	1	2	1	1	1	8
ENSMUSG00000070644	17	3	12	7	14	2	0	3	12	9	14	13	1	14	4	1	9	17	4	5	16	5	7	5	12	0	9	3
ENSMUSG00000070643	247	86	148	161	231	67	32	238	44	114	109	40	41	80	68	12	431	1026	289	271	288	582	302	401	242	81	502	172
ENSMUSG00000090553	628	678	639	738	787	1107	712	996	867	641	727	772	912	628	860	631	762	711	879	815	1161	964	781	1306	966	1017	1005	1150
ENSMUSG00000097014	0	1	0	0	0	0	0	0	0	0	0	0	0	0	1	0	0	0	1	0	1	0	0	0	0	0	0	0
ENSMUSG00000102976	189	279	280	290	126	331	11	87	6	233	174	198	238	397	193	280	194	162	228	177	51	61	236	115	211	305	172	265
ENSMUSG00000094410	91	148	143	143	64	186	8	37	4	100	88	82	112	208	87	117	95	73	115	77	26	18	106	49	88	144	75	107
ENSMUSG00000051998	35	93	65	67	24	33	29	34	5	52	24	8	24	10	30	9	0	1	14	3	2	2	2	7	3	3	2	4
ENSMUSG00000026463	2288	3767	3697	3927	1461	1353	718	1104	272	1305	1592	1621	2393	1304	1478	2222	168	56	891	243	217	82	275	261	222	294	211	285
ENSMUSG00000102509	0	2	0	4	4	0	2	1	0	2	1	1	7	0	3	1	0	0	0	0	1	1	0	0	0	1	0	0
ENSMUSG00000010311	2	4	4	5	4	32	4	5	13	2	3	4	2	8	2	0	1	2	0	2	2	0	2	1	4	1	5	7
ENSMUSG00000090208	0	1	20	4	15	1	1	1	0	3	0	0	0	2	0	0	0	0	0	0	1	0	0	0	0	0	0	1
ENSMUSG00000041577	2975	1265	4401	759	3515	158	230	897	184	1419	341	71	218	649	294	20	201	61	473	140	303	7	17	117	402	166	30	519
ENSMUSG00000100987	2	0	0	0	4	1	0	0	0	0	1	0	0	0	0	0	0	0	0	0	1	0	0	0	0	0	0	0
ENSMUSG00000041559	349	523	376	629	259	154	348	447	214	2202	105	120	30	2967	183	175	318	36	253	247	524	37	54	73	247	63	50	285
ENSMUSG00000020423	1347	1945	955	1272	762	325	901	1378	895	1705	1177	1468	1711	638	1417	1095	1104	1545	938	940	1046	948	1370	817	1484	744	983	779
ENSMUSG00000102380	2	0	2	2	2	1	1	0	0	0	0	1	1	0	0	0	0	1	0	1	0	0	0	1	1	0	0	1
ENSMUSG00000073559	3	1	2	3	1	2	0	2	2	1	3	6	3	0	1	3	2	1	1	2	2	1	3	3	3	2	3	1
ENSMUSG00000026450	1650	1699	998	1229	1406	2	888	3706	1640	5012	5196	10236	6687	211	3202	4774	1302	1762	289	317	1790	969	246	1027	1804	171	1073	142
ENSMUSG00000064246	1715	975	96	34	768	2	34	2464	149	4030	667	1814	1847	5	825	771	65	27	625	272	43	82	452	490	191	73	843	91
ENSMUSG00000042451	6	22	60	19	54	4	0	18	4	269	3	2	1	41	11	0	0	9	195	1	0	4	20	24	145	133	10	154
ENSMUSG00000042429	5	6	15	4	10	6	0	16	1	4	1	0	0	0	4	1	0	0	2	1	0	0	0	2	0	0	0	4
ENSMUSG00000026459	0	15	12	7	35	0	0	11	5	212	0	0	0	32	8	0	0	4	81	0	0	1	4	12	113	25	13	71
ENSMUSG00000026458	204	204	249	199	66	312	82	138	192	398	80	25	66	144	50	22	48	55	73	72	87	24	39	55	133	46	30	69
ENSMUSG00000042305	1094	971	1082	1210	855	1357	518	994	815	1176	1022	1350	1089	930	995	1199	1295	921	1160	1282	1145	983	1461	1313	1747	1495	1248	1630
ENSMUSG00000026456	518	588	638	836	474	934	276	428	274	447	390	404	401	521	370	434	361	261	575	467	406	330	547	609	515	648	543	675
ENSMUSG00000026457	4130	3721	4350	4858	3976	2856	2148	4439	2389	5128	3956	5362	4274	3589	4350	5004	4060	3174	3790	4183	3579	3774	5257	4278	5455	5300	4207	5262
ENSMUSG00000101061	0	1	1	0	0	0	0	0	0	0	1	0	1	1	0	1	0	0	0	0	0	0	2	0	1	1	0	0
ENSMUSG00000102722	2	1	1	1	3	0	0	0	1	2	1	1	2	0	1	1	0	0	0	1	0	0	2	0	0	0	2	0
ENSMUSG00000026455	457	376	504	492	456	540	180	333	220	437	404	333	371	458	387	343	377	338	435	358	312	167	351	356	503	349	366	521
ENSMUSG00000042229	585	455	568	580	625	641	288	579	398	709	643	722	683	611	675	603	556	452	659	573	549	476	563	641	669	770	610	803
ENSMUSG00000077202	1	1	2	1	1	1	0	1	0	1	0	0	3	2	0	2	1	1	1	1	0	0	4	0	1	0	2	0
ENSMUSG00000096712	3	0	4	1	0	3	0	0	3	1	3	0	0	0	1	0	1	1	1	5	1	3	1	1	3	0	2	2
ENSMUSG00000101955	7	0	1	3	6	1	0	1	0	0	1	0	0	2	0	0	2	1	0	1	5	0	1	1	4	0	0	0
ENSMUSG00000042207	2133	1779	2470	2377	1840	1226	1410	1956	1271	2700	2174	2989	2743	2345	3040	3424	5258	3912	2866	4467	2643	2010	4230	2734	4199	3194	3345	3162
ENSMUSG00000026452	4	2	7	1	0	0	0	1	4	6	3	1	0	0	0	0	32	12	2	7	7	6	11	5	6	4	6	6
ENSMUSG00000073557	445	687	648	817	432	1421	131	288	344	798	343	336	214	497	131	259	317	271	375	259	194	131	298	273	618	339	184	298
ENSMUSG00000103614	0	1	0	1	0	2	1	0	0	0	1	0	2	0	1	0	0	1	0	0	1	0	0	0	1	0	0	1
ENSMUSG00000103976	1	4	3	2	7	9	2	1	3	1	8	2	6	3	3	3	1	3	4	3	3	0	3	4	2	5	3	1
ENSMUSG00000026429	36	70	56	112	62	250	23	68	31	46	44	45	81	39	65	83	68	58	60	85	59	64	73	94	45	110	73	116
ENSMUSG00000042793	325	25	401	369	128	181	46	222	96	132	265	52	87	2191	120	22	139	134	73	160	135	44	158	240	531	78	17	84
ENSMUSG00000097993	33	23	36	23	16	474	29	38	25	25	26	9	10	36	23	9	54	38	64	38	61	11	64	25	60	37	36	25
ENSMUSG00000031506	101	77	121	102	36	134	45	121	91	221	82	32	51	79	54	17	29	21	59	20	40	5	25	32	53	82	12	54
ENSMUSG00000026426	650	540	822	733	687	1082	316	560	580	650	409	480	500	885	809	326	603	399	667	655	520	509	855	741	1043	939	551	1054
ENSMUSG00000085311	9	12	12	7	8	13	1	7	5	9	8	5	7	11	4	16	4	4	3	9	3	3	10	4	11	6	9	2
ENSMUSG00000026424	21	6	16	6	5	0	1	19	7	7	0	5	3	6	0	3	1	0	4	0	0	0	1	1	5	2	1	2
ENSMUSG00000079139	61	82	84	95	59	165	16	59	23	69	50	57	63	65	45	43	64	65	100	72	75	62	89	93	67	95	85	154
ENSMUSG00000097680	0	0	28	18	10	15	15	27	64	18	1	10	8	1	3	1	31	15	19	23	27	21	9	8	12	1	2	2
ENSMUSG00000003051	675	298	843	582	719	0	575	1090	3584	1547	689	2848	1685	316	1046	950	3499	1012	425	3014	1095	1997	3597	2157	5232	1461	1340	1430
ENSMUSG00000041926	1297	497	1312	776	798	1126	966	2225	2112	1594	1173	1592	2046	815	1297	1703	2318	1655	1723	2091	2381	1355	1506	2371	3654	1477	1748	1871
ENSMUSG00000062580	490	690	583	931	626	942	462	712	546	644	675	1076	888	680	862	771	709	516	754	735	689	892	828	1037	748	974	890	1321
ENSMUSG00000048096	36	57	70	51	48	12	21	45	56	60	32	10	24	49	7	15	15	6	78	20	10	10	31	35	87	25	39	35
ENSMUSG00000041889	40	73	89	80	81	622	53	24	63	109	37	12	11	170	23	9	14	9	40	18	30	9	24	28	48	53	4	53
ENSMUSG00000041879	1091	1145	1407	1354	963	4071	342	888	377	1108	828	883	1065	1566	877	891	1083	816	1670	1222	938	768	1142	1282	1133	1681	1162	2148
ENSMUSG00000100620	0	0	1	0	0	1	0	0	0	0	1	0	1	0	0	0	0	0	0	1	1	1	0	0	0	0	0	0
ENSMUSG00000009418	1486	897	3268	1214	1176	3053	403	714	399	1385	688	597	497	2803	817	422	1178	1602	1069	1065	879	673	1275	993	1659	2170	782	1906
ENSMUSG00000102474	0	0	2	0	0	0	0	0	0	1	0	0	0	3	1	2	0	3	0	0	0	0	1	0	0	0	1	0
ENSMUSG00000104524	1	1	1	1	2	1	1	1	2	1	0	1	1	1	0	0	0	1	1	0	0	0	0	0	1	1	1	0
ENSMUSG00000054412	1	0	3	2	1	14	0	0	0	4	1	0	0	0	1	0	1	0	0	0	0	0	0	0	0	1	1	1
ENSMUSG00000090399	20	9	34	7	9	100	6	6	7	31	7	4	9	43	9	4	14	9	22	8	8	7	28	13	12	73	15	39
ENSMUSG00000026421	5602	4876	5726	7669	5305	6221	2182	3657	3494	7330	4002	4761	2535	5955	3551	1920	5402	3342	5173	5272	5495	3516	5364	4818	10768	4383	6706	5579
ENSMUSG00000041801	2778	2214	4492	2480	3885	683	2325	1694	2917	3533	1802	1924	1669	4516	1314	2575	3753	4039	3158	3848	4893	3162	3282	3819	4925	3520	4133	3639
ENSMUSG00000026418	119	46	58	60	141	25	27	59	37	211	37	14	9	59	23	4	47	47	178	66	51	136	60	131	247	92	58	179
ENSMUSG00000041782	5868	5733	8130	9957	7472	11	2954	4179	5896	7379	7046	6678	5062	6306	5537	4849	10540	9623	9593	11418	10509	7433	9957	10189	12029	11176	11169	13616
ENSMUSG00000026414	179	453	337	1173	538	17	624	171	278	374	296	271	261	634	258	137	279	308	529	295	399	149	259	348	832	328	257	356
ENSMUSG00000101482	0	1	1	1	4	0	3	1	3	1	0	1	0	0	2	0	1	1	1	1	3	0	0	2	2	1	0	0
ENSMUSG00000026413	25095	28402	22650	33679	23835	10	17403	28217	10371	36848	35024	44342	57792	17573	39239	48955	50561	35964	35960	48256	23753	27187	47363	31314	31588	40796	44330	43887
ENSMUSG00000102414	9	32	13	27	12	0	42	9	5	16	25	26	80	10	16	70	19	23	22	24	11	6	41	13	9	7	20	20
ENSMUSG00000051985	0	23	1	3	4	0	0	2	0	108	0	0	0	28	1	0	0	0	66	0	0	0	1	8	40	0	1	44
ENSMUSG00000026411	587	474	699	504	760	1349	240	392	399	439	356	280	309	819	442	220	237	240	408	251	321	140	251	198	492	254	213	272
ENSMUSG00000026407	5	118	164	9	125	0	7	8	5	250	1	1	1	88	9	1	1	4	87	0	0	0	15	6	73	169	9	84
ENSMUSG00000102717	0	1	1	0	0	1	0	0	0	2	0	1	0	0	0	0	0	0	1	0	0	0	0	0	0	0	0	0
ENSMUSG00000086264	2	4	2	8	0	4	1	2	1	1	0	0	0	1	0	0	0	0	1	1	0	1	3	0	1	2	0	0
ENSMUSG00000041642	415	696	724	678	336	1017	179	240	289	496	189	201	163	666	397	119	527	485	469	610	262	214	587	282	298	766	492	591
ENSMUSG00000087230	19	32	44	91	25	4	19	5	29	24	28	15	25	42	19	39	40	41	36	39	50	9	26	17	88	37	28	11
ENSMUSG00000041605	1006	1415	1523	1888	1098	459	582	881	1210	1695	1000	1478	1324	2129	1307	1242	1562	1123	1107	1299	1495	647	1048	1153	2698	1001	831	969
ENSMUSG00000097315	0	0	6	4	2	2	0	2	0	2	1	3	0	2	0	1	1	1	2	0	2	1	0	0	0	0	0	0
ENSMUSG00000103594	0	0	0	0	0	0	0	0	0	0	0	0	0	5	0	0	2	0	0	0	1	0	0	0	0	0	0	0
ENSMUSG00000097433	2	1	7	19	4	3	0	3	7	10	5	2	2	38	1	0	5	5	4	3	9	2	0	3	11	1	0	0
ENSMUSG00000052759	4	3	12	29	8	5	0	2	33	18	4	1	1	83	3	0	8	5	3	5	21	0	2	11	36	2	2	1
ENSMUSG00000041570	1768	2638	2002	2894	1777	1814	807	1275	560	2745	2169	3652	2952	4124	3527	3231	3664	2893	3469	4138	1716	2488	4802	2721	3290	4471	4024	5634
ENSMUSG00000097403	34	10	34	18	51	11	12	15	13	24	23	22	15	12	23	26	20	28	11	15	29	11	20	35	24	21	30	19
ENSMUSG00000026404	233	223	265	269	286	202	101	190	70	214	243	215	299	264	255	196	216	249	246	216	243	220	269	288	352	234	282	270
ENSMUSG00000041498	118	187	172	268	120	461	64	199	91	210	193	244	314	139	206	345	134	130	348	252	101	149	160	231	84	376	175	430
ENSMUSG00000099337	0	0	0	1	0	0	4	0	1	0	1	0	1	1	0	0	0	0	0	1	0	1	0	2	0	0	0	0
ENSMUSG00000097229	0	1	1	0	0	2	0	0	1	0	0	0	0	1	0	0	0	0	0	0	0	0	0	0	0	1	0	1
ENSMUSG00000041483	334	571	532	500	291	840	59	156	97	460	179	170	304	749	353	190	249	155	450	228	150	61	285	190	379	282	205	308
ENSMUSG00000097113	21	15	13	12	7	53	5	7	9	15	8	4	9	22	6	5	8	6	11	7	7	3	13	9	19	17	8	6
ENSMUSG00000097448	0	3	5	0	1	14	1	0	2	2	3	0	0	2	2	0	0	0	2	1	0	0	1	0	0	2	0	0
ENSMUSG00000104360	1	3	5	4	3	2	2	1	2	3	0	2	2	2	4	1	1	1	0	2	2	6	3	1	1	5	2	0
ENSMUSG00000103953	2	0	0	0	0	0	0	0	0	0	0	1	1	0	0	0	0	1	0	0	0	1	1	0	0	0	0	1
ENSMUSG00000026398	12	5	8	8	1	16	6	8	5	15	25	2	9	11	5	1	4	1	15	2	2	2	3	3	3	4	3	7
ENSMUSG00000098243	1	0	0	1	0	1	0	1	2	0	1	0	1	0	0	1	0	0	1	0	0	0	0	0	0	1	0	0
ENSMUSG00000104118	1	1	0	0	1	2	0	0	0	1	0	0	0	1	0	0	0	3	0	0	1	0	0	1	1	0	0	0
ENSMUSG00000102277	0	1	0	0	0	3	0	0	0	0	0	0	1	0	0	0	0	2	0	0	1	0	0	0	0	0	0	0
ENSMUSG00000102142	1	1	0	0	0	0	0	1	0	1	0	0	0	0	0	0	0	0	0	0	1	0	1	0	0	0	0	0
ENSMUSG00000104145	0	1	0	1	0	3	1	1	2	0	1	1	1	0	1	0	0	0	0	1	0	0	0	1	1	4	0	0
ENSMUSG00000103427	1	3	0	1	0	7	0	0	0	0	0	1	3	1	0	0	0	2	1	0	0	0	0	0	2	0	0	0
ENSMUSG00000098206	4	0	5	0	0	7	1	3	6	4	5	4	2	5	1	0	0	3	3	2	3	3	1	2	7	1	1	4
ENSMUSG00000026395	749	1118	1351	750	287	1295	109	518	124	1812	482	116	362	704	820	180	230	149	700	291	169	150	309	258	566	607	179	703
ENSMUSG00000104291	5	2	1	1	1	2	13	17	36	7	2	2	4	0	6	0	0	3	1	2	2	2	2	2	9	5	2	5
ENSMUSG00000026393	1646	1481	1690	2252	1363	2004	443	1284	772	1622	1098	1008	902	1828	1114	1012	1432	1198	1468	1411	1170	821	1286	1528	2999	1773	1177	1956
ENSMUSG00000099510	0	0	4	5	2	8	0	1	0	1	0	2	0	2	1	0	0	0	2	2	2	1	0	0	2	0	0	0
ENSMUSG00000102448	0	0	0	0	3	0	0	1	2	0	0	0	1	0	1	0	0	0	1	2	1	0	0	0	2	0	0	0
ENSMUSG00000019230	0	1	0	1	2	38	0	0	0	0	0	0	0	0	0	0	0	0	1	0	0	0	0	0	0	0	0	0
ENSMUSG00000079283	98	60	110	94	197	227	61	79	99	95	83	60	68	142	77	33	84	87	88	60	133	75	78	90	148	66	94	73
ENSMUSG00000102365	3	0	2	3	1	2	0	1	0	1	1	1	2	2	1	0	1	0	0	0	0	0	2	0	3	0	1	2
ENSMUSG00000056268	354	290	391	448	345	506	156	225	172	556	435	306	335	282	225	294	283	277	267	287	125	128	270	181	452	253	302	263
ENSMUSG00000104436	0	1	1	0	1	3	1	1	0	6	1	0	0	2	3	0	0	2	0	3	2	3	3	0	0	0	2	0
ENSMUSG00000104900	2	0	0	0	3	1	2	1	1	1	1	1	2	0	0	0	0	0	0	0	0	2	2	1	0	0	0	1
ENSMUSG00000085361	0	1	0	1	2	3	2	1	2	0	1	1	1	0	0	1	1	4	1	0	3	1	1	2	2	1	1	2
ENSMUSG00000105936	0	0	0	0	0	0	0	1	0	0	3	0	0	0	0	1	0	3	1	0	1	0	0	0	1	0	1	0
ENSMUSG00000102243	3	0	0	3	0	3	0	3	0	0	1	2	3	0	1	0	0	2	0	1	1	0	2	1	1	0	3	1
ENSMUSG00000033964	469	901	661	769	411	915	122	289	109	637	498	600	577	825	556	558	514	418	556	452	246	183	468	379	402	586	462	734
ENSMUSG00000033952	239	495	313	418	184	1016	59	300	88	440	304	348	590	307	300	737	208	212	485	367	217	157	193	242	146	417	250	396
ENSMUSG00000026368	0	0	0	10	0	0	0	0	0	0	0	0	0	0	0	0	0	0	0	0	0	0	0	0	0	0	0	0
ENSMUSG00000070594	0	0	0	15	0	0	0	0	0	0	0	0	0	1	0	0	0	0	1	0	0	0	1	0	0	0	0	0
ENSMUSG00000089991	0	1	1	2	0	3	0	1	1	1	1	0	1	0	0	0	1	0	2	0	0	0	1	0	1	2	0	1
ENSMUSG00000104496	3	7	4	5	4	16	0	1	1	8	1	7	7	8	2	8	7	3	3	7	6	3	3	5	4	17	3	5
ENSMUSG00000085867	0	1	0	2	0	0	0	0	0	0	0	0	0	1	0	0	0	0	0	0	0	0	1	0	0	0	0	0
ENSMUSG00000026365	242	276	1014	787	162	765	32	205	35	1297	243	28	86	652	210	15	86	26	367	105	60	19	150	88	430	397	31	330
ENSMUSG00000052726	6	4	21	6	1	7	1	4	4	12	0	0	2	1	0	0	1	0	1	1	0	0	0	0	2	1	0	0
ENSMUSG00000101795	23	21	23	24	32	30	19	37	10	22	27	24	12	18	22	28	31	32	27	35	44	38	41	26	37	42	50	24
ENSMUSG00000026361	583	812	769	1051	498	889	119	398	144	696	532	664	754	960	706	637	539	407	606	607	377	269	523	495	681	612	511	816
ENSMUSG00000033849	4	12	25	2	3	2	1	13	0	4	8	2	1	3	2	0	1	0	2	1	0	0	1	2	0	3	1	9
ENSMUSG00000089640	3	3	2	1	1	2	1	4	2	3	3	4	3	2	0	6	3	2	2	6	1	3	1	6	3	3	1	10
ENSMUSG00000018196	517	349	534	409	478	370	263	490	326	424	488	470	368	484	400	356	289	260	348	318	404	304	307	427	387	405	365	403
ENSMUSG00000018199	709	750	883	770	405	961	151	268	110	733	483	605	475	964	543	652	432	390	541	434	250	171	454	329	404	630	369	707
ENSMUSG00000018189	450	486	493	827	547	601	373	685	354	563	774	933	972	441	683	745	504	377	633	571	549	584	496	768	556	734	747	860
ENSMUSG00000100455	11	18	13	14	25	50	16	12	28	14	36	15	15	10	17	29	11	7	22	7	13	12	7	17	7	14	11	14
ENSMUSG00000026360	373	385	377	262	189	351	132	437	361	544	208	206	247	220	478	99	94	73	355	166	150	194	245	228	231	707	68	373
ENSMUSG00000051079	2	1	0	0	1	0	0	6	0	1	6	0	2	0	4	0	0	0	1	0	0	0	0	1	0	0	0	0
ENSMUSG00000026358	57	84	87	108	31	15	12	75	33	121	30	40	68	47	177	39	15	10	35	30	10	31	37	23	69	45	21	37
ENSMUSG00000100441	1	0	0	0	0	0	0	1	2	0	0	0	2	0	2	1	0	1	1	0	1	0	2	0	1	2	0	1
ENSMUSG00000026357	23	19	20	4	4	29	2	45	0	11	29	6	9	8	20	2	4	1	8	2	5	4	0	5	0	7	4	11
ENSMUSG00000097130	1	0	0	0	0	1	0	0	1	1	0	1	1	0	1	1	1	1	1	0	1	1	0	1	3	1	0	0
ENSMUSG00000099964	3	0	1	7	1	13	0	0	0	0	0	0	0	2	0	0	0	0	1	0	0	0	0	0	1	0	0	0
ENSMUSG00000035131	337	16	413	2228	271	4912	73	215	35	71	36	6	1	1158	98	5	12	12	370	40	86	5	92	8	53	27	54	69
ENSMUSG00000082588	1	1	0	0	0	3	0	0	0	0	0	1	2	0	1	2	0	1	0	0	1	0	0	1	0	0	0	0
ENSMUSG00000056220	358	513	389	574	390	431	128	468	52	577	389	508	725	699	510	776	282	184	515	494	202	385	490	303	258	407	494	605
ENSMUSG00000097028	7	15	3	6	14	9	5	4	0	2	2	6	4	26	4	4	4	2	5	1	2	6	5	1	2	10	8	9
ENSMUSG00000032487	469	485	123	605	1251	164	76	203	22	221	213	3051	1780	1550	1291	572	212	57	724	328	34	936	1169	244	126	1354	597	1730
ENSMUSG00000101199	1	1	1	1	3	2	1	4	1	2	3	9	2	0	2	3	2	1	5	0	1	6	0	0	1	3	1	2
ENSMUSG00000097754	21	3	15	29	19	14	12	10	20	16	13	17	12	23	21	3	48	14	53	57	27	39	96	65	19	179	63	111
ENSMUSG00000099875	13	18	9	10	19	19	4	14	4	11	12	22	18	13	22	15	11	12	15	12	11	8	9	10	3	15	16	18
ENSMUSG00000006007	1	0	2	0	0	0	0	0	0	0	0	0	0	3	0	0	0	0	1	0	0	1	0	0	0	0	0	0
ENSMUSG00000006010	515	464	633	651	514	701	200	358	246	603	422	418	458	758	447	438	411	332	545	451	342	259	483	478	474	508	439	583
ENSMUSG00000006005	2073	2337	2532	3020	2141	4533	519	1749	701	2597	2011	1878	2790	3086	2080	2151	2614	1923	2873	2836	1772	1469	2253	2398	3222	2848	2296	3131
ENSMUSG00000006014	26	113	498	27	38	11	40	40	32	48	3	25	2	194	50	0	45	34	108	32	135	3	5	8	8	244	2	133
ENSMUSG00000066842	651	949	206	648	239	874	26	312	13	356	425	185	168	242	655	122	16	17	260	73	26	7	33	39	44	35	52	74
ENSMUSG00000097426	2	0	0	1	1	10	1	1	0	2	0	0	2	1	0	1	1	0	1	0	0	0	0	0	0	2	0	0
ENSMUSG00000102095	2	0	0	0	2	7	0	2	0	0	0	0	0	0	0	0	0	0	1	0	0	0	0	0	0	0	0	0
ENSMUSG00000100954	27	17	45	47	26	41	21	54	36	45	28	34	19	45	29	22	29	23	35	24	49	14	23	41	54	24	24	39
ENSMUSG00000023150	2176	3118	2058	3754	1951	4390	611	1976	700	2441	2142	2199	2012	4760	2333	2084	1488	1363	2110	1696	1410	794	1580	1781	2733	1769	1577	1959
ENSMUSG00000052748	196	212	260	275	174	247	66	113	84	205	127	133	177	228	246	235	168	111	162	212	119	74	211	126	235	227	159	211
ENSMUSG00000053286	322	314	431	348	277	426	137	269	179	421	154	186	244	435	229	243	262	225	319	291	341	130	221	264	416	273	216	260
ENSMUSG00000106406	0	1	1	1	2	2	0	0	0	2	1	0	0	0	0	2	0	0	1	0	4	0	1	0	1	3	1	0
ENSMUSG00000103928	24	32	43	45	26	55	9	6	4	26	10	11	18	25	10	23	24	14	19	13	11	5	20	10	24	20	22	14
ENSMUSG00000026484	478	542	640	661	458	968	82	312	94	523	327	316	344	779	656	332	522	342	512	478	268	216	556	417	613	541	410	592
ENSMUSG00000103238	2	0	2	1	1	4	0	2	0	1	2	1	1	2	0	0	0	2	4	2	0	0	2	0	0	1	2	3
ENSMUSG00000100551	2	1	4	2	1	2	2	1	3	2	3	2	4	3	2	5	4	1	2	5	3	7	1	3	3	2	4	1
ENSMUSG00000026483	916	656	668	627	478	917	81	703	147	844	549	329	318	657	615	155	190	488	569	366	140	982	450	937	851	272	686	656
ENSMUSG00000100594	16	9	15	29	16	14	4	11	4	12	2	7	3	11	10	9	4	7	8	4	10	5	4	3	12	5	7	9
ENSMUSG00000043019	915	941	1132	1009	700	1351	231	550	232	1170	752	744	912	1595	1185	909	873	647	1005	820	298	375	914	647	1087	1108	788	1087
ENSMUSG00000032666	660	875	1055	633	783	615	377	938	519	1393	995	1033	1135	874	1221	791	660	311	590	572	480	444	681	468	970	514	604	804
ENSMUSG00000014980	103	85	113	90	116	203	50	79	83	83	70	52	81	115	76	50	86	74	119	86	102	77	85	124	130	100	92	108
ENSMUSG00000032649	14	23	21	27	8	13	3	28	9	24	33	8	25	14	20	7	13	4	14	13	9	9	20	7	15	11	4	26
ENSMUSG00000026482	468	260	750	317	192	1197	198	440	146	456	299	92	203	416	321	50	90	59	520	123	99	84	157	99	217	399	50	364
ENSMUSG00000080950	2	3	1	0	2	3	0	0	0	2	0	2	3	2	1	1	1	0	1	4	0	3	7	6	3	10	2	6
ENSMUSG00000008475	3454	3625	3708	4152	3106	3871	1946	3627	2546	3923	3403	4657	4808	3704	4855	3434	3845	2606	3922	4498	3780	4020	5001	5003	5213	5856	4720	6363
ENSMUSG00000026480	315	327	357	231	133	379	164	313	265	579	189	65	130	223	284	62	110	60	219	106	157	93	108	152	259	219	47	240
ENSMUSG00000042772	1227	1355	1360	1665	1080	1430	654	1041	798	1640	1182	1435	1373	1393	1321	1498	1415	1197	1231	1325	830	777	1477	1264	1375	1370	1027	1445
ENSMUSG00000100394	0	0	1	2	0	0	0	1	2	0	0	4	0	2	0	1	1	2	1	0	0	0	0	0	0	0	2	2
ENSMUSG00000100702	1	1	1	0	1	1	1	3	2	1	0	1	0	2	0	1	1	3	2	2	2	4	0	4	0	0	2	0
ENSMUSG00000042751	22	3	19	77	14	85	2	18	7	27	14	9	4	22	13	2	5	4	16	9	13	11	22	51	8	35	5	36
ENSMUSG00000026479	5041	8759	4335	15593	13174	394	2367	5321	1407	5437	3094	6977	10054	34325	13369	3874	5398	2800	11040	11167	4453	8648	16564	16282	5783	40615	8755	33561
ENSMUSG00000026478	3163	2132	3314	3516	2603	7323	1055	2416	1073	3712	2532	2070	2517	5553	3714	1456	1652	1125	4057	1804	1116	1391	2123	1737	1709	2546	1441	3629
ENSMUSG00000103818	1	1	0	0	1	0	1	0	0	1	0	0	1	4	1	0	0	0	2	0	1	0	0	0	0	0	2	0
ENSMUSG00000079138	0	0	0	1	0	0	0	3	0	0	2	0	0	2	1	0	1	0	0	0	0	0	0	0	0	3	0	2
ENSMUSG00000073538	5	33	6	6	0	3	9	16	9	10	3	9	19	2	10	5	11	8	16	42	13	43	47	50	20	18	50	25
ENSMUSG00000042708	10	2	6	4	0	7	6	1	3	5	2	1	2	5	2	2	1	1	0	1	2	0	1	2	4	0	1	1
ENSMUSG00000103543	0	1	3	0	1	2	0	0	0	0	0	0	0	3	0	0	0	0	1	0	0	0	1	0	0	0	0	0
ENSMUSG00000042699	1977	2968	3051	3195	2487	4947	302	2200	385	2859	2290	2473	2503	3734	2091	2806	3023	2446	3220	3230	1823	1366	1982	2643	3047	2948	2761	3399
ENSMUSG00000042684	693	219	120	38	201	175	51	920	5	47	402	241	307	156	319	307	70	39	250	114	65	48	82	236	89	208	99	284
ENSMUSG00000099858	2	3	12	3	2	1	1	2	1	6	4	4	0	10	2	6	7	2	4	7	0	2	2	4	7	6	1	1
ENSMUSG00000042671	11	4	13	0	1	2	1	9	3	9	3	0	0	1	7	0	2	0	6	0	0	0	4	0	3	3	1	2
ENSMUSG00000026475	118	148	156	284	66	439	51	74	60	127	102	90	75	475	215	19	93	23	208	100	37	50	208	74	90	352	45	148
ENSMUSG00000099568	0	0	0	2	0	2	0	1	0	0	1	0	0	0	1	0	1	0	1	0	0	0	0	0	0	0	0	0
ENSMUSG00000066800	390	180	448	142	234	423	112	718	232	780	435	567	768	293	639	742	552	124	246	382	195	82	329	375	1255	256	147	239
ENSMUSG00000100183	15	9	7	0	4	7	5	32	5	17	14	34	27	1	27	27	6	2	7	15	1	2	10	9	13	1	1	4
ENSMUSG00000042641	2	2	6	0	0	0	1	3	0	0	0	0	0	1	2	0	1	1	2	0	0	0	0	0	4	3	0	6
ENSMUSG00000045968	11	10	47	7	28	15	4	14	8	31	8	6	4	14	7	1	6	4	6	4	9	2	3	7	20	4	1	3
ENSMUSG00000102459	1	4	2	0	3	0	1	1	1	1	1	0	0	0	0	0	1	0	2	0	0	0	0	0	1	1	0	1
ENSMUSG00000026473	4470	7888	10912	2487	3606	2768	737	2752	7724	10990	3245	2675	1518	7013	2191	1013	2232	1567	1377	2157	2456	1000	1625	1802	8770	1315	394	1011
ENSMUSG00000101903	2	1	4	0	4	5	0	1	0	0	1	0	0	1	0	0	0	0	1	0	1	1	0	0	3	1	0	0
ENSMUSG00000100502	1	7	9	1	7	1	0	3	0	1	0	0	1	2	0	0	0	0	1	2	0	0	0	1	2	0	0	0
ENSMUSG00000100627	6	13	35	5	13	0	0	8	8	14	12	0	3	9	1	0	1	1	0	1	3	0	1	1	7	0	0	0
ENSMUSG00000004110	23	11	7	3	10	0	1	51	5	17	25	4	4	1	7	1	0	0	24	0	2	1	2	8	3	2	3	0
ENSMUSG00000101880	1	0	1	0	0	0	0	0	0	0	0	0	0	1	0	0	0	0	0	0	1	0	1	0	0	1	1	0
ENSMUSG00000096950	23	10	11	10	17	1	12	17	11	10	20	8	6	10	15	13	9	5	10	7	2	6	13	15	10	5	13	4
ENSMUSG00000056708	2088	1822	2409	1561	1821	978	1701	1839	1601	2460	2021	2007	2349	1607	2512	2352	2238	1655	1817	2279	1722	1699	2263	1984	3242	2098	2126	1978
ENSMUSG00000026471	379	233	362	282	249	448	34	209	182	453	198	83	208	634	158	27	43	36	174	69	34	34	71	57	127	64	35	82
ENSMUSG00000026470	1381	1195	1494	1300	1428	822	611	1110	1119	1630	1227	1032	1055	1788	1295	970	984	890	1099	934	1025	666	946	940	1827	868	901	987
ENSMUSG00000104181	3	4	9	4	3	4	1	0	0	3	5	5	2	1	1	3	2	0	1	0	1	1	0	0	1	0	0	2
ENSMUSG00000033722	133	73	137	79	55	571	86	125	53	76	66	27	30	247	48	7	20	18	102	29	37	11	37	23	39	49	25	56
ENSMUSG00000026469	1106	954	1094	758	619	1402	221	763	253	1633	639	525	635	1431	897	464	815	770	865	903	494	228	748	589	1262	716	507	794
ENSMUSG00000073535	84	23	37	8	19	7	6	13	5	27	9	3	32	16	24	1	1	3	28	1	2	2	3	2	2	1	0	1
ENSMUSG00000033701	831	522	602	534	719	616	445	1115	595	523	678	626	768	564	520	433	480	487	564	490	720	447	484	1051	576	489	563	544
ENSMUSG00000033684	3483	4912	4172	3796	1847	4122	2627	4035	4911	5388	3516	5216	4574	4083	4020	4624	5289	4349	4052	5517	4675	2513	4884	4113	11576	3823	3833	3027
ENSMUSG00000102299	0	0	4	5	4	2	2	3	3	6	1	4	0	0	0	0	4	5	2	6	5	2	2	0	1	0	0	0
ENSMUSG00000033671	1234	1356	1310	1279	1017	1572	337	818	353	1708	987	1376	1575	1565	1162	1511	1482	1152	1344	1449	645	543	1406	917	1769	1347	1061	1429
ENSMUSG00000102837	0	0	1	0	1	0	0	0	0	0	1	0	0	1	0	0	0	1	1	2	0	0	0	0	1	0	0	1
ENSMUSG00000102833	1	5	2	4	2	0	3	3	4	2	3	2	4	4	1	8	0	1	1	2	0	2	0	0	2	2	0	1
ENSMUSG00000026466	1034	586	1193	876	1086	1506	334	884	364	1862	770	764	1178	1071	1061	597	776	544	808	727	688	464	695	865	1394	941	599	1039
ENSMUSG00000102964	2	4	3	5	4	8	1	2	0	8	3	4	7	12	7	3	1	3	3	2	3	2	4	1	4	5	7	3
ENSMUSG00000050565	2541	2241	2763	3549	1982	2768	1092	2407	950	4424	1917	3404	4010	2851	3858	2947	3268	2114	2985	3526	2060	1708	3732	2410	3902	3078	2804	3052
ENSMUSG00000015484	3	0	0	3	1	0	0	0	3	1	0	0	0	0	1	0	0	0	1	0	0	0	1	0	0	1	0	0
ENSMUSG00000060985	3	0	2	3	2	3	9	17	5	8	2	21	0	0	12	11	13	4	4	12	6	26	61	44	2	46	4	43
ENSMUSG00000026602	4	1	10	0	1	0	4	38	0	11	1	4	0	2	1	17	7	1	1	2	2	2	5	4	1	5	1	22
ENSMUSG00000026601	4	4	7	7	4	6	1	19	2	9	5	8	7	7	22	9	18	20	12	23	7	63	66	85	23	58	30	60
ENSMUSG00000078193	162	124	153	126	166	121	297	254	406	131	201	246	160	73	222	275	195	178	196	215	340	262	156	246	232	249	220	213
ENSMUSG00000026600	1686	574	1096	1122	468	1818	411	1428	554	962	1076	398	383	1619	890	180	723	313	919	1191	474	1199	1824	3109	983	2823	783	2208
ENSMUSG00000103199	1	0	0	0	0	0	0	0	3	3	0	1	0	0	0	2	0	5	0	1	0	0	0	0	0	1	1	0
ENSMUSG00000101523	14	15	7	25	4	17	1	16	1	32	22	20	25	19	20	43	17	21	22	24	8	10	26	20	12	22	13	32
ENSMUSG00000026596	1218	1716	1344	2670	1478	2677	369	696	476	1340	959	1706	1040	1883	1553	955	1660	1503	1482	1471	776	964	1755	1494	1878	1994	1592	2465
ENSMUSG00000104293	3	6	3	7	8	6	7	1	1	3	2	5	3	1	4	4	1	7	7	1	4	5	2	3	10	7	6	2
ENSMUSG00000060519	594	698	1219	705	591	709	258	515	752	1289	426	253	425	1118	440	298	330	236	285	297	356	194	304	336	865	362	251	528
ENSMUSG00000033557	1872	1805	2207	2077	1489	1580	696	1851	998	2150	1834	1591	2156	2564	1826	2117	1762	1364	1815	1729	1302	1072	1953	2096	3064	2352	1594	2624
ENSMUSG00000102961	1	0	7	8	5	2	4	3	4	1	2	2	0	0	0	0	4	1	2	4	5	0	1	0	0	1	0	1
ENSMUSG00000046057	1	5	1	0	2	7	1	2	0	0	1	0	0	2	4	1	1	1	0	2	0	1	0	2	0	3	1	2
ENSMUSG00000026594	655	516	949	985	442	280	360	656	652	857	851	913	436	571	581	742	944	545	508	738	634	560	829	856	1344	825	677	760
ENSMUSG00000101964	0	2	2	0	0	0	1	0	0	3	2	0	0	0	0	3	1	1	1	0	0	0	0	0	3	1	5	0
ENSMUSG00000033544	338	42	111	18	53	3	12	117	0	229	92	1	3	30	11	0	2	1	50	1	0	1	7	3	2	3	4	14
ENSMUSG00000103303	0	0	7	2	2	4	0	0	1	6	2	1	1	1	0	2	2	2	4	0	4	1	1	1	2	0	0	2
ENSMUSG00000102960	0	0	0	1	0	0	0	3	0	1	0	1	2	0	0	2	0	1	1	0	0	0	3	0	3	0	0	0
ENSMUSG00000101905	0	1	1	3	0	1	0	1	2	2	3	3	0	0	0	0	2	2	0	0	3	1	0	3	3	0	0	2
ENSMUSG00000103325	0	2	1	0	1	3	1	2	0	1	0	0	0	0	0	0	0	0	1	0	0	0	1	0	0	0	0	0
ENSMUSG00000026592	0	14	0	0	2	0	2	2	3	1	1	0	1	1	1	0	0	2	0	0	0	0	1	3	3	3	1	0
ENSMUSG00000070565	693	1242	1014	1192	534	866	134	300	168	708	587	581	640	985	466	725	514	454	536	519	196	253	564	424	685	671	407	817
ENSMUSG00000102326	0	2	0	1	0	0	0	1	0	0	0	0	2	1	0	0	0	0	0	0	1	0	0	0	0	0	0	0
ENSMUSG00000087632	4	1	1	1	0	2	2	1	3	0	0	1	1	0	0	1	0	0	1	0	1	0	0	0	4	2	2	0
ENSMUSG00000103808	1	1	2	0	1	0	0	1	0	0	0	0	0	1	1	1	0	4	1	1	1	0	0	1	0	1	3	0
ENSMUSG00000049881	298	250	306	372	344	493	236	291	365	189	240	195	200	246	218	158	163	137	278	239	230	355	253	380	211	354	265	502
ENSMUSG00000033488	139	89	222	138	56	58	76	165	72	88	71	35	31	155	74	8	22	25	115	39	43	23	17	36	100	33	45	57
ENSMUSG00000026589	206	114	205	88	106	627	54	98	38	99	117	37	43	217	75	14	28	25	178	38	44	14	47	39	34	101	29	87
ENSMUSG00000004031	1	0	0	0	2	0	0	3	3	2	0	0	0	1	0	0	0	0	4	2	2	2	5	4	9	3	2	2
ENSMUSG00000026587	5	1	1	0	0	8	0	4	0	1	0	1	0	3	2	0	0	0	2	0	0	0	1	0	1	0	0	0
ENSMUSG00000073530	76	16	8	3	3	12	1	26	1	10	1	1	6	4	12	1	7	0	6	2	0	2	5	9	0	4	0	14
ENSMUSG00000061992	3	5	4	4	12	7	3	5	9	9	3	7	10	2	4	5	6	7	2	8	2	3	5	6	4	4	6	3
ENSMUSG00000040782	513	426	531	564	432	537	241	447	268	621	476	501	442	445	467	431	454	316	486	450	453	281	441	413	625	412	491	524
ENSMUSG00000103572	0	0	1	1	0	1	0	0	0	0	1	1	0	0	0	3	2	1	1	0	0	0	4	0	1	1	2	2
ENSMUSG00000089536	0	0	0	0	0	0	0	1	0	1	0	1	0	0	0	4	2	0	0	0	0	0	0	0	1	1	2	0
ENSMUSG00000015829	1	17	1	0	3	13	1	9	1	2	1	0	6	6	6	9	0	0	0	0	19	0	0	1	7	1	2	2
ENSMUSG00000090394	461	632	391	705	791	698	109	272	256	508	383	346	207	1007	562	317	233	175	264	247	208	156	235	278	431	215	227	182
ENSMUSG00000026729	1	0	5	7	4	6	2	2	0	2	1	0	0	2	1	0	1	0	2	0	2	0	0	1	0	0	0	0
ENSMUSG00000026725	2024	1658	3289	613	1304	414	940	3071	683	8472	2458	353	944	528	1551	100	166	264	7725	126	42	39	1161	199	720	416	1001	211
ENSMUSG00000058267	561	499	577	779	592	586	483	704	599	628	641	734	626	544	593	596	508	485	623	605	831	683	621	845	657	636	768	843
ENSMUSG00000014226	791	907	910	1105	737	1882	319	711	310	1080	907	1233	1414	1062	985	1229	779	625	1043	878	722	532	830	961	795	981	970	1302
ENSMUSG00000103006	3	4	1	7	1	3	8	1	2	4	7	6	8	8	5	7	6	0	1	1	3	0	6	4	0	1	5	2
ENSMUSG00000026721	724	1170	1165	772	645	601	317	636	183	1759	915	1285	1061	1212	1017	2010	927	623	807	1151	402	385	954	480	700	625	805	749
ENSMUSG00000104302	1	3	1	6	4	0	3	3	1	7	5	7	15	1	6	11	2	4	3	5	1	9	2	2	4	2	4	7
ENSMUSG00000103693	1	3	1	1	0	1	5	2	6	1	0	0	1	0	0	1	1	1	1	0	1	2	1	1	1	0	1	0
ENSMUSG00000104026	0	0	1	0	0	1	0	0	0	0	2	0	1	1	2	1	0	0	1	0	2	0	0	1	0	1	0	0
ENSMUSG00000104020	0	0	0	1	0	0	0	1	0	1	0	1	0	0	0	0	0	1	0	0	1	0	0	0	1	1	1	0
ENSMUSG00000103391	0	0	1	0	0	2	1	0	0	0	0	2	0	2	1	2	0	1	1	0	0	0	0	0	1	0	0	0
ENSMUSG00000103432	0	2	1	0	0	0	0	0	0	0	1	1	1	1	0	1	0	0	1	2	2	0	0	0	1	0	0	0
ENSMUSG00000103200	0	1	3	0	0	0	2	0	0	1	1	0	0	4	1	0	0	0	0	0	1	1	0	2	0	0	0	1
ENSMUSG00000103632	4	5	10	1	7	7	10	1	6	8	1	11	2	2	4	3	3	5	5	9	9	2	2	6	4	4	5	6
ENSMUSG00000057499	0	1	0	1	0	2	0	0	2	0	2	0	2	0	0	0	3	0	0	1	2	1	1	2	3	2	0	0
ENSMUSG00000040423	1085	1710	1507	1667	1024	1648	274	847	361	1495	953	1061	1141	1833	1251	1192	866	648	965	898	596	338	881	618	1152	1044	615	1017
ENSMUSG00000103343	0	0	0	1	1	0	3	5	0	1	0	1	2	2	0	0	0	1	0	1	1	0	2	0	1	0	0	0
ENSMUSG00000103846	0	0	1	1	1	2	0	0	0	0	1	0	0	0	0	0	0	0	0	0	1	1	1	0	0	0	0	0
ENSMUSG00000103739	3	2	2	3	3	1	2	0	0	0	3	1	3	5	1	5	2	2	3	1	2	0	4	3	0	1	2	0
ENSMUSG00000026715	9	6	14	83	12	8	3	9	3	4	7	6	7	6	8	9	2	4	3	3	2	3	5	1	1	5	3	2
ENSMUSG00000043467	306	329	526	403	302	577	56	145	43	306	160	141	214	423	168	260	216	180	264	222	150	69	257	183	330	256	161	242
ENSMUSG00000053332	2264	1684	2558	1630	3276	3636	2221	2726	2427	1881	2418	1916	1813	2111	1735	2231	2088	1709	2157	1984	2720	1381	1630	2345	2990	1838	1989	1994
ENSMUSG00000026709	219	106	207	273	238	281	80	232	96	222	200	216	222	175	175	224	195	198	270	216	222	130	180	234	194	214	204	259
ENSMUSG00000102864	0	0	0	1	0	0	0	0	0	1	1	1	1	1	0	1	0	1	1	0	0	0	0	0	0	0	0	1
ENSMUSG00000026708	148	184	182	165	149	363	71	184	75	235	172	202	281	189	199	253	103	101	199	172	164	94	130	161	118	184	168	262
ENSMUSG00000026705	411	414	463	484	289	581	89	255	130	410	241	257	351	489	250	308	380	314	420	393	268	159	382	365	434	496	320	484
ENSMUSG00000044835	0	1	4	0	0	1	0	0	2	1	0	0	0	0	1	0	1	0	0	1	1	0	0	0	5	1	0	0
ENSMUSG00000026701	3380	2963	3887	3037	2845	3042	3331	3111	2936	6988	2444	3282	2789	3258	2963	3045	5186	4685	4065	4224	4993	2337	3295	3871	8002	2928	4473	3660
ENSMUSG00000026700	2	3	9	11	7	7	2	5	1	23	9	1	2	28	3	1	59	45	15	14	41	0	27	23	55	18	18	1
ENSMUSG00000066755	7	26	71	52	6	0	6	7	2	116	1	18	4	14	1	13	3	2	6	9	2	5	6	4	2	35	20	40
ENSMUSG00000040323	19	11	9	28	7	26	3	13	3	13	6	10	7	20	3	7	7	4	15	10	13	6	11	12	14	6	10	14
ENSMUSG00000102399	0	0	0	1	0	1	0	0	0	0	0	0	0	0	0	0	2	0	0	0	0	2	1	0	1	0	1	0
ENSMUSG00000000817	2	3	2	6	6	11	0	3	1	15	0	5	1	1	5	7	0	0	0	1	0	0	0	0	1	2	0	0
ENSMUSG00000103625	2	3	2	1	1	1	0	0	0	2	2	4	4	3	4	5	1	0	0	0	1	2	3	2	2	3	1	1
ENSMUSG00000040297	1119	1050	1159	1500	991	1001	552	730	618	1121	1138	1644	1922	1182	2279	1906	1786	1076	1309	1997	744	1337	2627	1652	2302	2839	1631	2183
ENSMUSG00000026698	644	452	675	592	486	427	294	502	405	460	362	423	416	663	455	444	583	367	563	485	745	271	401	495	959	445	433	463
ENSMUSG00000103393	0	1	2	0	0	0	0	0	0	1	0	2	0	0	0	0	0	0	0	0	0	0	1	1	4	0	0	0
ENSMUSG00000040265	132	79	230	59	74	180	54	99	26	118	77	10	35	128	91	8	76	27	160	30	54	27	36	63	249	40	34	53
ENSMUSG00000090260	2	1	6	2	4	1	1	2	0	0	1	0	1	0	0	0	0	0	0	0	0	0	0	0	0	0	0	0
ENSMUSG00000078190	344	175	380	59	168	1041	72	150	84	231	195	61	48	171	122	17	23	11	248	25	33	6	54	22	58	42	34	49
ENSMUSG00000026694	350	311	319	355	353	414	183	356	199	357	344	422	434	367	255	377	260	256	328	301	304	143	221	342	317	338	315	305
ENSMUSG00000026696	464	474	489	487	390	542	229	539	155	513	471	671	529	462	475	790	430	249	363	414	315	266	475	432	671	429	522	449
ENSMUSG00000026697	5	7	30	0	2	0	0	4	0	0	0	0	1	1	1	0	0	0	2	0	0	0	0	2	0	0	0	7
ENSMUSG00000040225	2444	2792	3109	3682	2000	4700	616	1697	629	2924	2154	2542	2992	3842	2950	3305	3127	2562	3468	3208	1553	1300	2891	2429	3423	3458	2807	3696
ENSMUSG00000098259	6	7	4	6	4	7	0	2	2	5	3	3	2	3	4	4	0	2	5	3	1	0	2	5	8	3	3	5
ENSMUSG00000026692	0	1	1	2	2	0	0	0	0	5	0	0	0	0	0	0	0	0	2	0	0	0	0	3	0	0	1	0
ENSMUSG00000040181	189	33	115	32	100	3	16	49	4	76	30	13	13	9	29	1	1	6	62	6	6	1	2	6	37	4	2	31
ENSMUSG00000040170	156	56	92	60	511	1	10	15	14	18	112	37	14	11	24	1	3	3	29	12	1	5	1	69	452	4	4	9
ENSMUSG00000026691	0	0	0	2	2	1	0	0	0	0	0	0	1	0	1	0	0	0	1	0	0	0	0	1	2	0	0	0
ENSMUSG00000103288	0	0	0	0	0	0	0	0	0	10	0	0	0	0	0	0	0	0	0	0	0	0	0	0	0	0	0	0
ENSMUSG00000026586	1578	911	2119	556	840	3114	618	1050	387	1502	785	388	609	1770	1656	210	227	142	1400	247	157	153	541	209	319	825	261	942
ENSMUSG00000096984	0	1	0	0	0	0	2	0	1	1	0	0	1	2	2	0	0	0	1	0	0	0	1	0	0	0	0	1
ENSMUSG00000103195	0	0	0	0	1	6	1	0	0	0	0	1	0	2	0	1	0	0	1	0	0	1	0	0	0	0	0	1
ENSMUSG00000040124	202	215	232	203	161	434	24	111	32	167	142	128	179	319	143	125	138	99	190	150	88	123	228	146	155	266	155	291
ENSMUSG00000102117	11	10	4	8	8	10	15	14	8	10	10	10	12	2	4	3	14	10	9	13	11	12	10	16	11	12	18	8
ENSMUSG00000026585	635	550	873	565	519	1024	164	435	129	582	331	260	392	854	479	264	343	247	538	391	392	181	349	355	485	445	272	487
ENSMUSG00000026584	508	557	653	456	527	432	97	329	178	590	523	445	506	748	402	547	453	447	457	406	375	234	398	450	637	476	453	544
ENSMUSG00000041406	73	182	138	210	77	422	76	120	55	109	85	135	206	104	130	199	136	114	171	148	94	129	143	135	76	188	180	207
ENSMUSG00000041396	58	39	74	51	64	59	20	56	19	53	39	48	59	60	38	42	43	42	32	32	55	36	43	47	42	43	49	56
ENSMUSG00000026582	24	41	50	3	31	126	1	29	0	73	125	3	14	7	5	0	8	0	18	6	0	0	0	7	0	5	0	6
ENSMUSG00000026581	96	31	177	19	90	24	14	141	56	244	87	16	74	41	185	7	35	5	59	23	26	32	31	34	77	34	7	56
ENSMUSG00000026580	136	145	348	37	238	16	48	140	73	445	249	20	78	76	48	2	30	10	153	85	43	23	2	32	5	36	0	110
ENSMUSG00000090081	0	0	1	0	2	0	0	0	0	2	2	0	0	0	1	0	0	0	0	0	0	0	0	0	1	0	0	0
ENSMUSG00000086593	6	0	1	0	2	0	1	0	1	2	1	0	0	1	0	0	0	0	0	1	0	0	0	0	1	0	0	1
ENSMUSG00000026579	680	49	117	86	309	1	5	93	13	623	321	110	106	40	100	2	15	4	45	4	15	7	8	35	200	66	5	16
ENSMUSG00000040918	306	511	285	513	320	178	214	368	111	308	480	828	746	303	850	626	565	434	553	680	324	377	823	587	484	1018	653	978
ENSMUSG00000026578	174	116	233	163	256	117	68	124	112	133	123	107	92	142	143	127	134	123	81	152	128	150	176	152	209	225	133	167
ENSMUSG00000026577	630	690	549	815	466	337	277	554	362	865	808	972	1142	520	729	1149	627	653	652	686	462	497	794	626	711	825	794	843
ENSMUSG00000026575	262	208	271	318	244	376	81	221	140	299	223	215	303	292	235	224	305	214	297	269	335	219	266	329	413	332	309	401
ENSMUSG00000103493	5	2	3	1	2	2	1	0	0	1	0	1	2	7	0	2	0	2	6	1	1	0	4	0	2	2	2	0
ENSMUSG00000026576	465	191	342	564	1700	235	33	294	747	285	210	191	103	212	112	157	43	24	204	105	72	33	116	209	1057	199	80	211
ENSMUSG00000104011	0	0	3	0	6	0	1	0	1	0	1	0	0	0	0	0	0	0	1	0	1	0	0	3	2	0	0	1
ENSMUSG00000097281	2	2	2	8	4	0	0	0	1	1	0	0	0	1	0	0	1	0	1	1	1	0	1	1	3	4	1	3
ENSMUSG00000026574	2835	848	1819	127	879	4040	262	2363	163	595	908	97	459	338	761	6	170	64	1733	57	154	24	24	69	40	265	32	497
ENSMUSG00000026573	2	1	4	2	1	11	0	16	0	36	3	0	0	0	1	0	0	1	2	0	0	0	0	1	1	0	1	2
ENSMUSG00000026572	0	4	0	0	1	1	0	0	0	0	0	1	0	0	0	0	0	0	1	0	0	0	0	0	0	0	1	1
ENSMUSG00000040848	2632	3005	3790	4060	3074	1341	919	2271	1727	3664	2496	2438	3119	3727	2700	3464	2108	1250	1782	1877	1458	1295	2102	1989	5192	2091	2017	2773
ENSMUSG00000040843	597	601	815	935	664	924	265	573	301	672	475	479	643	858	689	474	508	367	623	525	635	351	514	606	877	695	513	899
ENSMUSG00000102302	11	27	32	23	17	24	0	3	2	11	8	9	15	20	9	16	10	11	14	14	3	0	14	1	15	11	11	3
ENSMUSG00000040836	418	929	501	533	277	398	98	265	138	499	250	338	264	551	236	396	329	168	389	250	230	129	325	307	261	386	375	488
ENSMUSG00000026571	491	745	695	721	514	569	127	410	124	474	349	336	403	669	295	219	366	303	485	364	373	202	406	313	553	403	377	402
ENSMUSG00000102401	1	2	0	0	0	3	0	0	1	0	0	1	2	0	0	2	0	0	2	0	1	0	2	1	3	0	0	0
ENSMUSG00000026568	569	401	590	461	688	465	223	689	387	486	606	494	534	517	462	355	295	274	442	275	552	297	289	604	551	326	405	473
ENSMUSG00000103763	1	3	1	1	1	1	0	1	0	0	2	1	0	0	0	3	0	0	0	0	0	0	0	1	2	0	1	0
ENSMUSG00000026567	0	0	2	1	1	2	0	0	0	0	1	0	0	0	0	0	0	0	0	0	1	0	0	0	0	0	0	1
ENSMUSG00000026566	508	547	578	649	849	1391	236	422	305	388	417	266	313	631	488	188	177	212	477	336	252	376	450	347	258	482	334	768
ENSMUSG00000103098	0	0	0	0	0	2	0	0	0	0	1	0	0	0	0	0	0	0	0	0	0	1	0	2	1	0	2	0
ENSMUSG00000040723	143	126	269	99	96	341	40	200	86	222	91	18	83	122	88	11	40	28	133	57	31	33	64	71	160	90	29	122
ENSMUSG00000040713	897	421	807	493	449	565	263	782	564	753	772	432	361	500	526	279	258	366	619	423	610	206	477	408	556	538	380	505
ENSMUSG00000089829	2	1	0	0	0	0	0	0	1	0	1	1	0	1	1	0	0	1	0	0	0	0	0	0	1	0	0	0
ENSMUSG00000005763	36	24	41	17	17	10	4	54	8	61	40	10	14	12	37	1	6	3	16	2	1	3	3	4	7	5	2	9
ENSMUSG00000026565	433	907	711	640	485	627	199	313	215	632	413	546	546	636	440	633	424	339	472	449	202	215	447	341	440	570	360	585
ENSMUSG00000026564	1	14	23	4	26	8	1	4	3	40	0	1	1	20	1	0	0	2	14	0	1	2	3	7	19	33	4	29
ENSMUSG00000000544	8	81	11	435	8	0	0	4	2	6	0	0	0	38	1	0	2	66	8	6	6	22	10	16	29	14	2	2
ENSMUSG00000040612	41	37	131	108	38	380	18	15	8	44	47	4	5	110	16	4	25	5	34	13	9	3	30	10	30	9	8	20
ENSMUSG00000103400	9	4	16	10	5	38	3	5	6	17	8	1	7	17	9	0	2	5	7	7	7	14	8	24	5	12	3	14
ENSMUSG00000026563	424	376	509	274	356	954	134	395	122	472	385	298	471	634	420	324	365	317	448	405	372	268	358	464	447	524	446	823
ENSMUSG00000089853	3	0	1	1	0	7	0	2	0	0	0	1	0	1	0	0	0	1	1	1	0	4	0	3	0	3	0	1
ENSMUSG00000040596	652	819	886	996	678	1186	157	376	183	638	433	388	292	972	335	358	465	416	483	572	300	392	789	825	715	949	425	667
ENSMUSG00000084093	8	11	2	4	10	6	10	4	9	6	4	7	7	6	14	10	6	6	6	9	16	6	5	6	6	0	15	11
ENSMUSG00000051081	17	0	0	0	6	0	0	25	0	0	20	9	12	0	10	0	0	0	1	0	0	3	1	3	0	8	0	0
ENSMUSG00000086925	1	3	3	5	2	2	3	5	5	2	4	5	4	3	6	5	6	3	1	3	3	7	5	7	4	5	6	4
ENSMUSG00000102548	0	1	2	4	0	1	0	3	1	0	4	0	1	2	1	0	1	0	0	3	1	6	8	6	10	3	12	12
ENSMUSG00000097823	12	7	8	8	1	15	4	7	0	4	0	2	3	5	1	1	3	10	3	11	5	13	18	30	19	19	12	14
ENSMUSG00000060568	90	94	56	141	43	104	29	55	27	69	30	26	37	156	88	18	150	74	45	274	66	569	719	812	210	994	533	1329
ENSMUSG00000026558	2415	2154	2262	2318	2339	4472	1951	3588	1818	2150	3333	3092	3048	1862	4290	2105	2308	1743	4247	2435	1775	2223	2962	2793	1829	3671	2933	4168
ENSMUSG00000102909	4	3	4	0	1	8	2	5	3	5	3	4	2	3	9	1	4	5	11	3	4	1	9	4	1	2	1	4
ENSMUSG00000052428	744	712	906	897	750	1115	259	735	307	875	693	642	833	928	720	730	771	640	896	885	842	552	856	924	1160	799	801	981
ENSMUSG00000088246	2	2	1	1	1	5	9	2	2	3	0	1	3	2	6	1	1	9	1	1	0	0	4	3	1	0	3	1
ENSMUSG00000026687	604	744	661	570	590	1047	222	671	229	496	633	456	688	665	698	496	920	753	1193	1205	881	757	1130	1025	663	1547	1301	1576
ENSMUSG00000026688	548	550	819	495	709	374	122	632	571	201	322	180	527	298	387	194	307	164	577	352	532	672	505	816	595	619	638	980
ENSMUSG00000015843	30	10	11	1	8	2	0	20	1	8	8	1	4	2	4	0	0	0	8	0	0	0	0	1	1	1	0	3
ENSMUSG00000026686	0	0	2	0	1	0	3	1	0	1	0	0	0	1	2	0	0	1	2	0	1	0	0	0	0	6	0	0
ENSMUSG00000052534	2134	2287	2695	4148	2923	2589	549	1387	1589	1741	1151	1599	1148	3328	944	1890	1771	1433	1576	1563	1429	1079	1257	1865	3687	1492	1275	1691
ENSMUSG00000103780	1	2	4	3	2	2	3	0	0	1	0	0	4	1	2	5	0	5	2	1	4	2	1	0	4	0	4	0
ENSMUSG00000102594	2	2	4	9	13	2	0	3	3	0	2	1	2	1	1	5	0	4	3	1	10	3	1	2	4	0	5	1
ENSMUSG00000058622	1	0	1	2	0	2	3	4	1	0	2	2	1	1	3	0	2	0	2	3	0	2	4	2	2	3	1	0
ENSMUSG00000026683	147	336	279	350	139	881	122	272	145	245	214	335	409	226	271	383	214	158	369	269	250	256	205	403	122	448	300	591
ENSMUSG00000026678	1776	1190	2123	1234	678	971	1315	2648	758	2020	3768	303	1456	5725	2510	272	472	334	1786	744	331	552	851	552	882	496	396	1360
ENSMUSG00000038530	146	932	128	1213	105	78	48	624	121	194	100	418	181	322	137	134	67	25	123	78	58	22	68	70	131	95	17	74
ENSMUSG00000070532	2	0	0	2	0	2	0	0	0	1	0	0	0	0	0	0	0	0	0	0	1	0	0	0	1	0	0	0
ENSMUSG00000089990	0	0	0	0	0	0	0	0	0	0	0	1	0	1	0	1	0	1	0	0	1	2	0	2	2	1	0	0
ENSMUSG00000026675	1886	2368	905	1589	689	1230	514	1255	1063	2183	1784	3181	2141	781	2276	1921	1956	1678	2591	2359	949	1867	2678	2913	1912	1973	2007	4574
ENSMUSG00000097503	29	17	32	43	11	34	40	31	26	21	16	19	21	12	40	43	18	17	29	21	16	38	12	27	19	2	29	60
ENSMUSG00000026674	2536	2000	1483	419	915	7602	314	2022	289	963	1399	834	860	1045	1233	612	177	369	1015	153	108	322	329	506	587	510	199	614
ENSMUSG00000026670	955	734	1119	1259	950	1268	379	829	843	1130	670	839	905	1405	1551	652	903	648	792	635	810	374	602	798	1846	805	545	834
ENSMUSG00000104266	1	0	1	1	2	3	0	0	0	1	0	0	0	0	0	0	0	0	0	0	1	1	1	1	0	0	0	0
ENSMUSG00000103908	0	0	0	2	2	0	1	0	0	1	0	1	1	0	0	1	0	0	0	0	0	0	0	0	0	0	0	0
ENSMUSG00000026667	2036	2961	2543	2966	1500	2142	617	1321	872	2824	1635	1970	2419	2730	2421	2334	2406	1715	2190	2269	1393	1012	2450	1744	3122	2411	1915	3013
ENSMUSG00000044306	1	2	0	0	1	1	0	0	0	1	0	0	0	1	1	0	0	0	1	1	0	0	0	0	1	0	0	1
ENSMUSG00000073494	0	0	0	1	0	1	0	0	0	1	0	0	0	0	0	0	0	0	0	0	0	0	0	0	0	2	0	0
ENSMUSG00000096964	7	1	4	2	2	3	4	2	9	5	2	4	1	4	3	6	3	3	3	2	3	1	2	4	7	1	5	3
ENSMUSG00000102418	48	65	61	83	23	157	24	39	25	80	20	7	20	49	29	14	11	8	24	20	20	8	8	15	35	8	8	22
ENSMUSG00000102752	81	137	26	94	128	27	53	168	43	49	70	198	132	15	107	268	26	37	80	88	28	73	78	60	85	105	93	76
ENSMUSG00000038473	16	34	9	38	26	12	4	21	2	13	20	47	39	13	23	83	18	10	25	17	5	21	28	16	20	40	28	33
ENSMUSG00000102193	0	2	2	1	1	2	0	1	1	2	0	0	1	0	1	0	4	1	5	0	4	3	3	3	1	1	4	1
ENSMUSG00000038463	1498	832	1303	818	389	1635	401	1165	247	1991	895	490	591	2424	654	246	224	80	940	289	244	101	309	201	318	528	110	663
ENSMUSG00000026663	1022	1085	1381	1239	1014	1738	351	799	525	1509	913	1041	969	1576	846	955	717	603	871	690	437	395	759	724	1736	737	536	718
ENSMUSG00000053925	0	1	2	4	3	1	1	2	1	3	5	0	0	3	0	2	2	1	1	1	1	1	1	0	5	0	0	0
ENSMUSG00000026659	227	159	222	184	186	283	97	215	101	192	182	169	160	287	172	119	192	192	241	179	226	108	168	210	243	112	193	195
ENSMUSG00000096968	2	3	5	4	2	6	2	5	3	3	3	1	2	1	2	2	2	2	2	4	2	4	1	6	1	0	3	2
ENSMUSG00000070524	43	49	44	61	43	44	29	71	33	68	22	18	42	103	43	14	13	5	38	11	12	3	18	16	64	35	6	22
ENSMUSG00000038421	5	8	12	5	2	2	5	9	1	16	7	1	9	1	4	2	2	1	5	2	3	3	3	1	1	20	1	1
ENSMUSG00000089838	2	1	6	6	7	2	9	9	0	8	7	5	8	4	8	6	6	5	9	4	9	2	8	4	10	9	8	3
ENSMUSG00000026656	1440	1727	2366	1394	703	1316	847	2338	586	2359	1030	403	1137	1522	2088	364	361	187	1659	482	430	234	565	424	947	1530	207	1493
ENSMUSG00000104340	100	2	67	28	99	9	6	5	15	13	4	4	4	30	4	1	1	0	3	0	0	0	1	12	51	1	0	5
ENSMUSG00000059089	93	39	241	151	63	167	62	135	127	345	60	8	42	83	115	6	30	23	71	33	50	34	30	50	205	53	26	128
ENSMUSG00000059498	685	589	1099	910	382	1422	505	775	667	1391	441	176	337	679	869	156	264	131	528	303	355	267	331	362	1136	571	117	814
ENSMUSG00000026649	14	8	21	17	13	7	5	23	7	15	6	2	10	16	8	3	11	9	22	7	22	6	8	7	29	4	5	8
ENSMUSG00000058076	1355	1299	1552	1656	1471	1681	867	1672	1144	1605	1037	1344	1514	1552	1462	1287	1436	1192	1532	1439	1793	1240	1478	1602	2115	1560	1538	1902
ENSMUSG00000056569	142	14	836	1	24	1	3	114	43	15	9	6	1	10	7	1	21	3	55	9	10	3	0	14	3	9	3	167
ENSMUSG00000038370	66	17	31	9	23	11	16	82	19	60	86	29	32	17	26	7	6	0	18	4	5	12	1	6	3	2	1	10
ENSMUSG00000005677	0	0	10	9	6	6	4	8	7	5	5	4	1	4	0	0	2	2	4	1	12	7	4	4	5	0	1	0
ENSMUSG00000005674	527	389	516	413	439	443	397	507	377	469	357	395	486	419	437	475	399	351	478	426	564	398	351	554	557	467	482	567
ENSMUSG00000005681	2	0	6	120	10	3	5	3	6	3	0	0	0	4	1	3	1	4	1	1	6	5	2	5	8	0	4	8
ENSMUSG00000058715	847	581	1366	681	434	1849	941	1307	1527	1332	563	185	424	642	883	153	253	159	610	330	523	237	265	338	801	572	147	1013
ENSMUSG00000013593	2520	2176	2580	2547	2679	2827	1469	3298	1724	2445	2175	2582	2821	2392	2479	2542	2165	1858	2467	2160	2881	2144	2032	2901	2979	2202	2494	2772
ENSMUSG00000006403	1127	688	683	647	391	873	183	779	146	1177	552	216	559	1770	1244	167	256	145	1202	383	205	147	565	215	233	742	119	779
ENSMUSG00000052423	591	551	834	843	622	695	299	491	465	605	395	301	609	703	542	448	510	411	602	568	590	391	609	687	1016	877	475	817
ENSMUSG00000062729	470	394	624	428	398	460	179	326	246	309	246	227	330	382	234	249	322	272	321	274	401	216	228	360	514	306	255	375
ENSMUSG00000053483	526	403	775	500	429	785	204	397	272	535	312	280	418	650	378	378	341	303	422	364	413	243	330	403	584	446	283	459
ENSMUSG00000062963	948	970	1077	1023	1103	1209	798	1062	1108	1240	942	1067	1024	1148	948	812	956	940	1063	1034	1583	971	882	1300	1330	1319	1091	1371
ENSMUSG00000079137	7	5	7	14	6	4	2	3	3	6	8	9	3	7	6	9	3	3	6	5	10	5	1	9	14	2	8	3
ENSMUSG00000103983	39	69	60	74	39	76	45	15	29	40	29	24	51	74	18	52	24	23	40	23	23	11	34	25	53	37	22	18
ENSMUSG00000013973	579	532	765	733	646	567	313	544	450	781	496	645	620	603	601	559	646	546	646	705	747	471	642	627	952	773	594	752
ENSMUSG00000013997	562	291	459	584	499	331	269	535	306	475	463	490	480	401	477	698	639	562	485	662	545	554	765	694	881	497	684	730
ENSMUSG00000006412	526	537	666	892	685	795	649	586	770	646	626	640	563	662	591	563	575	602	616	581	751	587	460	782	876	573	716	780
ENSMUSG00000102929	3	14	6	27	1	10	3	2	1	3	8	6	5	9	7	14	2	6	6	1	6	1	6	4	5	8	5	2
ENSMUSG00000045259	0	2	6	9	7	4	2	6	4	6	3	0	0	2	1	0	5	4	2	2	3	2	1	4	2	2	2	1
ENSMUSG00000006411	3200	2517	3477	3273	3353	64	2924	3071	2967	4350	3757	5027	3821	1298	3503	4953	4586	4066	2705	4165	2472	2854	3919	3071	5060	2940	3405	2688
ENSMUSG00000048865	5	5	8	6	0	17	3	1	3	9	4	4	5	8	4	4	2	3	7	1	3	4	8	1	6	7	4	3
ENSMUSG00000026641	813	764	852	991	862	812	710	767	942	953	545	588	616	927	617	580	640	497	605	675	890	405	555	621	1065	687	554	629
ENSMUSG00000103711	25	14	46	41	24	13	28	15	16	23	18	10	13	29	18	18	12	13	25	22	36	4	15	14	24	21	23	10
ENSMUSG00000097045	0	0	0	4	3	1	2	0	0	0	0	2	0	0	0	0	0	0	0	0	2	1	1	1	0	0	0	1
ENSMUSG00000038235	3189	3485	5108	5947	4104	705	2210	2900	3202	4232	2393	3624	3549	4604	3715	3399	4660	3211	3212	4884	3646	3059	4664	3749	7588	4023	3845	3635
ENSMUSG00000091993	1	0	1	3	0	2	0	2	1	0	3	1	1	2	1	1	2	0	1	2	1	0	4	3	1	5	1	0
ENSMUSG00000060244	69	42	59	48	78	55	38	76	29	59	54	32	36	57	35	29	53	40	43	39	58	45	35	56	55	56	48	55
ENSMUSG00000004709	90	180	130	69	42	26	41	126	56	247	63	32	82	131	112	40	33	20	85	32	36	23	28	52	106	40	31	87
ENSMUSG00000004707	87	99	140	133	59	159	27	47	16	201	24	5	32	39	35	3	26	9	64	22	16	7	11	25	116	20	4	48
ENSMUSG00000038179	175	142	179	123	36	36	28	97	26	362	47	19	41	70	65	14	8	15	47	11	16	6	5	19	84	3	9	13
ENSMUSG00000103219	1	0	1	0	0	0	0	0	2	1	1	0	0	1	0	0	1	1	3	0	0	0	1	0	3	1	0	0
ENSMUSG00000103083	0	0	0	0	1	3	0	0	0	0	2	0	0	0	0	0	0	0	0	0	0	0	0	1	0	0	0	0
ENSMUSG00000015355	132	128	206	121	33	253	61	200	73	203	79	27	59	95	74	21	21	21	109	31	40	12	23	30	97	35	12	87
ENSMUSG00000059058	19	16	21	18	10	6	12	34	6	11	12	6	8	3	2	14	0	0	0	16	23	1	3	15	2	2	18	37
ENSMUSG00000015316	7	2	5	0	2	1	1	8	0	16	8	3	10	2	8	0	0	0	2	1	0	0	1	0	0	0	0	1
ENSMUSG00000038147	228	174	388	268	83	530	118	268	100	438	138	46	110	241	194	54	65	36	145	71	85	43	86	79	264	217	30	211
ENSMUSG00000073492	5	21	14	7	2	33	1	1	1	10	3	2	4	8	3	1	2	1	6	1	3	0	5	3	6	4	1	9
ENSMUSG00000015314	18	23	56	32	4	85	7	43	11	59	8	3	19	11	8	4	3	2	9	9	7	1	6	0	13	7	4	9
ENSMUSG00000026556	648	1129	952	1030	536	292	433	685	371	707	480	692	745	755	575	840	593	480	769	519	521	283	461	476	729	457	508	588
ENSMUSG00000003458	2026	1670	2387	2313	2101	2951	879	2022	1475	2639	1769	2053	2363	2923	2027	1792	2117	1724	2062	1951	2250	1730	1809	2630	3888	2099	1728	2952
ENSMUSG00000026553	4385	3955	5416	4457	3590	9935	1588	3779	1950	5264	3143	3519	4451	6107	3553	3048	4872	3795	5727	4608	3837	3091	4471	4765	6569	4730	4595	5946
ENSMUSG00000102779	0	0	0	0	0	0	0	0	0	0	0	0	3	0	0	0	0	0	1	0	1	0	0	1	0	0	0	0
ENSMUSG00000103380	0	0	2	0	5	5	0	3	0	2	0	0	0	0	0	0	4	1	8	2	0	0	1	0	0	0	0	0
ENSMUSG00000003464	1188	975	1247	1192	1043	1258	414	1219	638	1230	1144	959	966	1161	898	798	964	821	1191	1078	1043	997	1068	1461	1436	1246	1012	1631
ENSMUSG00000089803	0	2	0	2	1	1	0	4	2	1	2	2	2	1	2	1	3	0	0	3	3	1	0	2	0	0	1	2
ENSMUSG00000026554	1766	1475	2246	1616	1834	1978	520	1460	695	1740	1284	980	1238	2366	959	1059	1291	1306	1547	1233	1560	710	1089	1354	2584	1232	985	1413
ENSMUSG00000013698	1561	1109	2035	1624	1124	3215	990	1329	2170	2397	1374	843	999	1973	1174	804	1994	1854	1650	2009	1826	1623	2306	2062	3220	2851	1553	2849
ENSMUSG00000007122	2	77	182	11	67	4	5	17	13	138	0	0	3	73	5	0	0	7	159	1	2	3	12	19	114	55	17	120
ENSMUSG00000092085	0	0	1	2	2	1	4	1	0	1	0	1	0	1	2	0	0	0	2	0	0	0	0	0	0	1	1	0
ENSMUSG00000007107	0	1	2	0	0	0	0	2	0	1	0	0	0	0	0	0	0	0	0	2	1	0	1	0	0	4	0	0
ENSMUSG00000038034	1420	1956	1330	1786	1485	1113	976	1965	975	1970	1254	2156	3003	2327	3323	1989	2849	1462	3347	3756	2399	2781	3408	3129	3281	4738	3342	4984
ENSMUSG00000007097	80	364	948	33	928	11	14	118	39	1051	30	7	9	358	5	1	4	12	233	25	22	11	30	51	195	297	19	308
ENSMUSG00000038026	9	4	8	4	0	4	2	0	0	2	0	0	0	0	0	0	2	0	2	2	0	1	0	0	1	0	0	0
ENSMUSG00000102413	3	2	1	2	6	0	2	4	5	2	4	9	5	4	6	6	9	5	16	15	5	16	17	16	8	36	22	15
ENSMUSG00000044708	53	41	48	52	8	154	3	4	24	67	2	2	6	24	11	3	3	2	18	26	2	0	3	6	13	6	7	17
ENSMUSG00000050229	748	820	838	840	649	727	394	644	364	924	793	1007	953	835	770	1161	870	690	963	672	576	415	690	745	844	679	844	936
ENSMUSG00000102278	21	34	43	32	29	31	12	13	17	30	32	29	24	23	15	27	36	46	25	28	15	57	36	51	47	17	68	50
ENSMUSG00000103357	3	2	12	5	7	0	1	0	0	3	5	1	1	10	3	0	8	3	5	13	9	11	9	17	11	0	12	14
ENSMUSG00000026548	170	175	254	200	83	433	65	79	176	336	78	36	57	163	59	16	90	71	94	88	153	80	77	132	157	70	76	154
ENSMUSG00000037995	1389	1284	1640	1633	754	137	312	890	704	1206	1631	1689	730	834	717	853	1620	987	1789	1800	1302	1944	2462	2269	2007	3472	2368	3216
ENSMUSG00000026547	6672	9944	7891	14466	9451	8309	3036	8707	7415	9181	9046	12618	9158	9623	9271	3842	9702	5737	11722	9607	10875	9414	9587	11948	10849	13575	13882	17668
ENSMUSG00000104351	1	3	3	5	2	5	1	1	0	4	0	0	0	2	0	1	1	0	1	3	0	1	0	0	0	0	0	0
ENSMUSG00000026546	36	121	95	153	119	36	21	27	109	107	39	111	25	150	27	14	48	15	33	22	37	25	20	31	112	27	36	22
ENSMUSG00000085184	42	9	136	42	83	4	5	13	16	100	18	24	10	21	20	15	126	79	59	83	54	76	90	127	89	67	140	116
ENSMUSG00000049598	41	1	66	17	79	2	58	81	90	215	371	179	39	9	376	42	111	197	189	252	65	859	492	171	23	150	811	203
ENSMUSG00000053318	43	42	95	62	9	89	13	42	20	175	10	6	5	15	11	3	3	6	39	10	17	1	6	9	25	13	0	14
ENSMUSG00000070504	2	0	0	1	0	0	0	0	0	0	0	0	0	0	0	0	0	0	0	0	0	1	0	0	0	0	0	1
ENSMUSG00000026544	96	61	142	76	88	108	81	93	71	62	51	27	52	112	74	16	46	18	87	43	60	37	49	44	58	72	64	86
ENSMUSG00000060128	0	1	2	2	1	2	1	0	0	1	0	1	0	0	1	0	0	0	0	1	0	1	1	0	0	0	1	0
ENSMUSG00000037942	0	0	0	32	1	0	1	0	0	0	0	0	0	0	1	0	0	0	1	0	0	0	0	0	0	0	0	0
ENSMUSG00000026542	0	0	0	57	1	0	1	0	0	0	0	0	0	0	2	0	0	0	0	0	0	0	0	0	0	0	0	0
ENSMUSG00000005339	109	13	58	7	21	0	2	300	3	9	253	19	88	9	64	5	2	2	65	1	2	5	1	12	0	5	4	29
ENSMUSG00000037872	46	38	143	10	34	3	11	58	17	53	76	13	12	15	9	1	6	4	37	18	25	2	1	10	2	11	1	39
ENSMUSG00000005338	118	45	229	7	31	5	20	141	27	46	167	11	19	42	49	0	36	2	50	20	15	2	7	11	8	106	1	60
ENSMUSG00000037860	93	641	92	326	50	144	169	155	174	373	97	102	751	194	548	700	109	348	147	281	41	48	139	96	501	60	161	81
ENSMUSG00000037849	11	2	45	17	8	25	5	31	0	73	9	2	18	13	12	1	0	1	3	0	2	0	1	1	6	0	1	3
ENSMUSG00000070501	0	0	5	1	1	1	0	0	3	14	0	0	0	1	1	0	2	2	0	10	4	2	4	9	44	5	0	0
ENSMUSG00000073491	21	11	102	22	6	57	4	26	0	119	12	0	22	3	17	2	5	1	7	1	2	2	0	2	26	0	0	3
ENSMUSG00000043263	220	47	339	121	55	91	18	91	159	555	151	13	47	80	74	18	424	471	50	155	187	414	146	452	1218	45	244	110
ENSMUSG00000066677	10	6	25	7	9	23	0	13	0	71	4	0	16	5	9	1	0	0	4	2	1	0	1	1	7	4	1	5
ENSMUSG00000073490	177	152	431	189	71	449	69	193	59	406	137	25	110	207	223	26	33	25	124	93	31	16	76	140	746	177	24	158
ENSMUSG00000073489	485	168	962	646	377	234	95	225	391	3340	338	131	454	549	397	132	1572	1510	266	813	1003	608	673	1153	2692	631	460	395
ENSMUSG00000090222	19	5	29	42	21	15	8	14	20	39	15	8	11	36	33	4	27	32	15	37	17	19	37	28	41	62	19	28
ENSMUSG00000102187	7	7	1	15	15	0	9	8	9	9	3	16	10	23	36	5	38	25	25	734	4	47	904	43	24	2380	23	52
ENSMUSG00000090272	186	114	266	295	123	405	31	104	84	604	67	12	85	130	99	13	119	84	80	58	70	78	72	145	246	55	63	106
ENSMUSG00000026536	77	33	154	191	58	183	9	36	37	387	41	10	26	140	45	5	77	33	41	87	30	16	106	86	244	169	11	56
ENSMUSG00000039997	234	116	295	169	93	247	25	149	42	569	71	17	108	126	165	15	63	21	81	85	29	18	104	57	206	189	27	103
ENSMUSG00000026535	601	878	615	1641	1051	1	480	556	362	1347	624	1626	2080	1642	3017	744	1726	1233	1009	2884	656	1489	3165	1720	2003	3911	1426	1884
ENSMUSG00000103588	172	1	0	9	158	2	8	247	2	4	16	193	159	89	494	9	6	3	54	194	1	82	440	39	4	1767	15	87
ENSMUSG00000054203	78	40	344	61	68	85	12	104	5	218	14	4	10	140	55	2	33	5	101	30	14	3	26	43	267	106	2	75
ENSMUSG00000045381	0	0	1	1	0	0	0	0	0	1	0	0	0	0	0	0	0	0	1	0	0	0	1	0	1	0	0	1
ENSMUSG00000026532	0	3	7	0	0	7	0	0	0	0	0	2	0	2	0	0	0	1	1	0	0	3	2	0	0	3	0	2
ENSMUSG00000028354	17	7	15	8	1	1	0	10	5	15	3	1	6	5	5	2	2	0	15	2	1	0	2	2	2	2	0	4
ENSMUSG00000050069	854	404	624	372	290	11	180	416	248	762	595	156	315	744	815	73	105	48	604	135	175	35	250	95	166	291	55	342
ENSMUSG00000026527	0	0	2	0	0	0	0	3	0	0	0	0	0	0	1	0	0	0	1	1	1	0	0	0	0	1	0	3
ENSMUSG00000026526	771	725	946	1061	901	1175	205	940	330	697	748	675	820	781	719	862	840	777	1037	872	1036	785	727	1065	837	944	1003	1071
ENSMUSG00000039783	63	100	77	32	5	33	14	54	21	126	32	7	15	23	24	4	8	13	30	12	13	1	5	7	12	21	6	29
ENSMUSG00000026525	14	22	32	26	12	69	7	17	8	16	16	11	7	32	18	19	28	8	22	21	11	11	28	45	9	64	11	42
ENSMUSG00000078185	154	347	251	411	118	307	30	71	29	190	158	203	144	208	122	283	136	87	159	116	50	53	186	120	111	257	125	225
ENSMUSG00000039748	80	275	154	199	75	412	54	128	53	113	92	149	252	85	125	174	186	151	241	192	128	156	150	261	66	296	212	286
ENSMUSG00000055214	9	0	16	3	18	97	1	0	0	2	2	0	0	20	1	0	2	2	2	0	2	10	1	10	2	0	0	0
ENSMUSG00000078184	1	3	5	2	3	7	4	7	6	2	2	6	5	2	4	4	7	2	9	3	7	5	4	18	1	7	9	7
ENSMUSG00000104157	2	0	0	0	3	0	0	0	0	0	0	0	0	0	0	0	0	1	0	0	0	2	0	1	1	0	0	0
ENSMUSG00000057335	321	407	486	572	210	2920	77	223	34	451	210	104	190	813	315	67	207	117	355	218	94	70	357	172	183	547	157	545
ENSMUSG00000104154	2	1	3	2	2	8	0	0	0	2	0	0	0	4	1	0	0	0	0	1	0	0	0	0	0	2	1	1
ENSMUSG00000026504	183	135	223	184	195	339	34	125	58	159	74	77	92	228	85	68	66	87	103	102	134	53	94	112	157	114	70	159
ENSMUSG00000103367	0	0	1	0	0	12	0	0	1	0	0	0	0	0	0	0	0	0	3	4	0	6	13	4	4	11	6	14
ENSMUSG00000102211	1	1	0	0	4	0	4	6	11	0	2	1	1	0	1	0	0	0	2	1	2	2	0	4	1	0	0	7
ENSMUSG00000103251	0	1	0	0	0	2	0	0	0	0	0	0	1	1	0	2	0	1	0	0	0	0	0	0	1	1	0	1
ENSMUSG00000019699	626	1058	1259	1451	788	1152	87	187	176	1193	270	215	233	1368	242	102	160	154	305	231	133	130	256	178	271	333	112	317
ENSMUSG00000104391	0	4	1	2	0	8	0	0	0	1	0	1	2	0	0	0	1	0	0	0	0	0	1	0	1	1	0	0
ENSMUSG00000103646	1	1	1	1	1	1	1	0	1	0	0	0	1	2	2	0	0	1	0	0	0	0	0	0	0	0	0	0
ENSMUSG00000097892	8	3	4	7	9	0	0	4	3	2	1	1	0	1	0	0	0	0	0	0	1	0	0	2	5	2	0	0
ENSMUSG00000063659	461	873	849	1198	532	559	96	328	171	720	347	270	385	654	360	401	392	247	447	441	278	188	362	413	752	462	366	560
ENSMUSG00000103767	0	3	3	5	5	0	0	0	1	2	0	0	0	2	1	0	5	1	1	3	3	1	2	8	2	3	1	11
ENSMUSG00000101746	1	2	5	4	0	2	3	1	4	1	0	1	0	0	0	0	2	0	1	1	3	2	2	1	3	1	4	5
ENSMUSG00000015962	79	3	121	194	161	0	5	4	24	86	13	4	1	162	1	0	31	42	11	17	46	2	13	11	92	0	11	3
ENSMUSG00000015961	1210	864	1894	2007	1383	2402	268	824	448	1101	906	1057	976	1856	1060	815	1697	1488	1361	1401	1522	1214	1615	2665	2440	1691	1933	2470
ENSMUSG00000089657	29	23	26	38	31	21	55	36	48	12	11	22	11	9	25	19	17	20	23	31	39	29	25	46	35	28	33	35
ENSMUSG00000091476	10	2	16	10	21	3	3	3	0	8	7	5	4	19	4	1	3	2	3	2	1	1	0	1	4	2	3	2
ENSMUSG00000102493	0	1	1	0	1	1	0	1	0	0	1	1	4	2	0	1	1	1	0	0	0	0	0	0	0	0	0	0
ENSMUSG00000026502	679	674	813	936	565	1670	202	561	186	818	721	933	788	965	928	805	589	405	669	522	371	443	611	561	618	545	586	991
ENSMUSG00000104126	5	7	4	6	7	4	0	9	5	6	6	5	7	5	15	5	7	1	3	3	6	7	2	8	5	2	3	7
ENSMUSG00000086350	9	3	15	10	4	14	3	2	1	5	3	8	6	13	6	8	7	3	7	6	3	0	3	1	5	0	4	4
ENSMUSG00000026500	178	147	235	168	218	201	144	227	112	171	153	164	188	200	159	141	87	75	130	140	147	154	145	203	127	177	106	225
ENSMUSG00000089788	436	770	633	646	484	658	364	266	436	337	401	253	447	414	251	518	336	228	368	318	374	107	284	292	518	316	362	260
ENSMUSG00000100725	1	2	5	3	1	0	0	4	0	1	4	1	2	1	0	5	2	1	2	1	0	0	3	1	1	1	0	0
ENSMUSG00000039630	1340	1833	1901	1949	1069	2855	1370	1376	1279	1320	1245	1367	1570	1875	1540	1707	1432	1150	1585	1432	1378	846	1205	1570	1619	1785	1747	1795
ENSMUSG00000104279	22	13	21	13	24	13	11	13	21	21	13	8	6	20	5	11	5	3	11	11	13	4	5	8	16	5	7	12
ENSMUSG00000026495	38	21	45	31	60	49	6	23	16	37	15	11	11	36	13	2	12	16	22	15	16	19	9	25	30	30	7	29
ENSMUSG00000026494	2381	3108	6370	5286	1767	1655	539	941	776	3320	1012	576	360	4373	531	148	837	484	1813	664	1625	77	537	500	2136	397	355	562
ENSMUSG00000089713	0	1	13	20	11	3	0	3	1	4	2	0	0	5	1	0	0	0	5	1	4	0	0	2	1	1	0	0
ENSMUSG00000055067	280	424	398	493	262	204	152	236	164	221	200	171	182	201	170	186	182	127	221	221	274	136	178	173	300	187	183	213
ENSMUSG00000096474	1	1	0	3	3	2	1	1	2	2	1	4	5	1	1	1	0	1	2	4	1	4	3	2	3	7	1	7
ENSMUSG00000026492	129	120	114	145	108	114	45	115	44	125	96	86	130	132	91	127	86	103	110	95	98	62	96	87	135	113	107	122
ENSMUSG00000038949	534	460	538	472	436	392	220	508	227	432	544	486	299	424	325	552	341	300	397	376	230	314	536	424	500	639	372	486
ENSMUSG00000038936	318	120	325	220	435	712	114	221	122	162	155	85	133	507	192	103	181	127	272	207	242	178	243	323	385	348	124	348
ENSMUSG00000087236	1	0	1	0	23	0	0	0	0	0	0	0	0	0	0	0	0	0	0	0	0	0	0	0	0	0	0	0
ENSMUSG00000026491	1044	1492	1503	1743	1219	2636	325	877	343	1371	1258	1638	1677	1850	1331	1427	1310	1025	1816	1546	848	1137	1446	1499	1385	2582	1814	2439
ENSMUSG00000073486	0	0	2	1	0	2	0	1	0	1	0	0	0	0	0	0	1	0	3	2	0	0	0	0	1	2	1	0
ENSMUSG00000104418	2	4	6	5	4	4	12	9	12	4	5	3	5	5	7	6	9	8	0	6	8	4	6	7	7	7	6	7
ENSMUSG00000026490	1642	1590	3156	2724	1850	2807	759	1000	756	2970	1395	1285	1249	6450	1492	867	1049	789	1829	1095	718	672	1532	948	1760	1878	1047	2029
ENSMUSG00000102194	0	1	1	0	1	1	0	1	0	0	1	0	4	2	0	0	1	1	2	0	1	0	1	1	0	0	0	1
ENSMUSG00000103636	0	0	3	3	0	0	0	0	1	0	0	0	0	1	1	0	0	0	0	0	0	0	0	1	0	0	0	0
ENSMUSG00000026489	287	261	675	161	741	202	20	194	103	415	137	34	87	417	64	23	61	120	233	59	99	16	32	111	362	116	50	153
ENSMUSG00000010609	196	126	234	160	215	282	84	212	108	240	151	44	79	167	137	23	66	55	134	71	99	44	79	109	169	91	60	148
ENSMUSG00000102923	0	0	2	1	1	0	0	0	1	1	0	0	0	4	3	0	0	0	1	0	1	0	0	0	2	0	0	1
ENSMUSG00000055676	20	12	21	38	13	10	36	14	11	21	11	18	15	28	15	28	23	11	20	17	40	13	17	20	23	17	28	23
ENSMUSG00000038855	1785	913	1155	1444	965	945	721	1360	640	1356	1033	874	881	1249	978	1114	628	484	948	605	575	184	662	530	797	724	412	793
ENSMUSG00000104388	7	6	2	2	4	2	13	5	33	5	2	5	8	4	10	5	4	3	6	0	9	2	2	5	4	4	1	2
ENSMUSG00000103123	0	1	1	0	0	0	0	0	0	0	0	0	0	0	0	0	0	1	1	0	0	0	1	0	0	0	0	0
ENSMUSG00000103772	1	1	0	0	0	1	1	1	2	0	2	1	1	1	1	0	0	1	2	0	0	0	1	0	1	0	1	0
ENSMUSG00000053963	12	11	17	5	10	2	4	41	3	8	17	2	9	3	10	0	1	0	21	2	1	0	0	4	1	2	0	9
ENSMUSG00000026496	657	619	1020	1064	592	2343	215	700	275	560	466	391	489	879	488	553	642	532	895	579	650	412	559	754	623	908	632	1003
ENSMUSG00000058729	112	180	123	198	79	318	42	92	69	148	106	114	144	141	127	150	123	87	140	130	63	62	127	124	122	181	126	179
ENSMUSG00000104202	2	0	0	0	1	1	2	1	1	1	0	1	0	0	0	2	0	0	0	0	1	0	0	0	0	0	2	1
ENSMUSG00000026499	972	888	953	1034	678	1402	185	644	169	1032	815	765	975	1367	1100	831	904	672	1025	942	520	521	1071	761	1038	1274	899	1338
ENSMUSG00000103649	0	0	2	0	0	1	2	1	0	2	1	0	0	0	1	0	1	0	0	1	1	0	0	1	0	0	0	0
ENSMUSG00000103156	3	0	1	1	1	3	0	0	1	0	1	1	0	0	0	0	0	0	3	0	0	0	0	0	0	2	0	0
ENSMUSG00000060743	1217	1385	1404	1457	1053	1208	256	974	305	1406	1299	1520	1239	1113	1040	1525	1113	827	976	1150	1181	903	1247	950	1312	1043	1087	1020
ENSMUSG00000097347	0	0	6	8	5	5	0	3	1	1	3	1	3	1	2	0	3	2	2	3	0	2	1	2	1	0	0	0
ENSMUSG00000073485	14	20	21	14	15	14	4	9	3	10	8	3	6	12	7	15	7	10	10	3	7	2	8	7	14	3	7	3
ENSMUSG00000038806	632	618	634	760	505	738	311	569	346	834	726	995	957	702	810	984	637	589	699	721	394	537	915	620	768	823	763	870
ENSMUSG00000026520	485	550	580	623	580	1151	288	513	456	496	489	476	473	651	540	436	512	494	622	475	869	586	563	1068	705	946	713	1038
ENSMUSG00000038793	104	96	111	96	63	218	61	97	63	63	70	79	56	73	80	61	91	48	99	70	195	147	174	296	154	93	105	222
ENSMUSG00000026519	1592	1446	1842	1287	1481	1331	592	1409	1211	1880	1365	1948	1501	1254	1162	2094	2526	1798	1848	2214	2675	2129	2662	3095	3249	3486	2122	3132
ENSMUSG00000085563	0	0	6	5	3	3	1	1	0	5	0	2	2	0	1	1	1	6	7	3	5	2	5	3	1	1	1	1
ENSMUSG00000038776	1428	660	2057	819	1087	599	127	563	305	637	396	402	255	962	191	344	1480	1591	623	1045	2237	645	1111	1745	2623	1035	808	803
ENSMUSG00000038768	15	1	0	0	0	2	0	2	0	0	7	0	0	0	0	0	0	1	1	0	1	0	0	2	1	0	1	0
ENSMUSG00000026516	800	899	937	1169	723	1412	317	705	286	887	716	838	1210	938	725	1116	1101	780	1012	842	799	435	789	821	1152	658	1005	979
ENSMUSG00000103178	0	0	2	4	2	2	2	1	0	0	0	1	1	1	0	0	1	0	1	3	1	0	0	0	0	1	0	0
ENSMUSG00000062169	660	734	685	929	791	1194	399	667	537	712	681	713	930	720	896	676	608	460	681	639	675	626	709	834	824	721	748	860
ENSMUSG00000038733	3811	4296	3716	4568	2803	4572	1492	3277	1657	4644	4546	5035	4568	3927	4188	4810	4806	3983	3842	4581	2626	3167	5495	3806	4813	5171	4411	4873
ENSMUSG00000054135	15	17	25	9	19	18	13	16	7	12	16	13	6	10	6	21	4	6	9	6	9	2	7	5	16	6	4	5
ENSMUSG00000081214	1	5	5	3	5	4	4	1	6	2	2	3	0	1	2	2	2	4	2	3	5	6	5	1	6	8	8	3
ENSMUSG00000103260	3	4	1	1	0	2	1	0	0	0	0	0	0	0	2	0	0	0	0	0	1	0	1	1	0	1	1	1
ENSMUSG00000026514	0	1	1	1	2	3	0	0	0	2	0	0	0	0	0	0	0	0	1	0	0	0	0	0	0	0	0	0
ENSMUSG00000102669	0	0	0	0	2	0	0	1	0	0	0	0	0	0	0	0	0	1	1	2	2	0	0	0	0	1	0	0
ENSMUSG00000104003	1	0	2	13	12	0	14	13	24	2	8	5	0	0	0	1	0	5	7	1	11	1	1	3	0	0	0	1
ENSMUSG00000064970	0	1	0	2	1	1	2	2	1	0	1	0	0	0	1	0	0	0	3	0	2	0	0	0	0	0	0	0
ENSMUSG00000004880	713	1038	889	983	764	1313	361	942	523	933	891	861	1147	590	918	821	782	551	1208	872	721	642	699	1050	646	865	905	1568
ENSMUSG00000022995	2956	2495	2181	2946	2414	2006	4416	3876	1300	3358	3996	7774	5642	3815	6594	8108	4805	3080	6136	5726	2424	3109	5520	3777	3099	4826	6463	7818
ENSMUSG00000103722	4	2	1	3	1	1	3	3	1	2	2	11	6	1	6	7	2	6	3	4	0	3	3	2	1	1	7	2
ENSMUSG00000103317	0	1	1	2	1	1	4	0	1	1	7	13	7	5	3	20	5	1	3	3	4	0	2	0	0	0	4	5
ENSMUSG00000102950	2	4	1	2	2	1	9	5	0	8	2	12	11	0	3	11	2	5	9	12	6	8	13	1	0	5	11	4
ENSMUSG00000102760	4	1	0	1	1	1	6	2	1	0	5	3	3	0	5	6	1	5	8	1	0	0	4	0	0	1	5	3
ENSMUSG00000026511	734	620	677	698	757	778	767	1042	1040	722	815	782	824	740	831	580	595	535	913	445	923	404	388	904	882	182	832	941
ENSMUSG00000038633	3489	4345	2833	4758	3919	2134	1896	3988	1886	3775	5962	6376	6844	4312	5070	4720	3518	3062	5294	4345	3666	2615	3729	3242	4850	2851	6089	4369
ENSMUSG00000100147	6	2	2	0	2	0	0	5	1	1	0	0	0	0	1	0	0	0	0	0	1	1	0	1	3	0	0	1
ENSMUSG00000047539	946	1123	1036	1381	851	747	465	845	560	1201	913	1266	1325	1192	1124	1203	922	733	862	865	762	620	876	800	1484	1049	884	1107
ENSMUSG00000097260	0	3	1	1	0	2	0	0	1	0	0	0	0	0	0	0	2	0	1	0	0	1	1	0	1	3	1	3
ENSMUSG00000073482	0	0	0	1	1	0	0	0	0	1	2	0	1	1	0	1	0	0	4	1	2	1	1	2	0	0	3	2
ENSMUSG00000026510	780	583	810	793	1185	418	146	501	318	546	510	618	540	554	429	595	492	388	450	453	346	308	472	448	880	504	386	430
ENSMUSG00000026509	2963	3109	3164	3364	3620	5664	1172	3000	1848	2661	2731	3647	5715	4131	4708	3537	2963	1908	4880	3586	2270	2841	4117	4649	4788	7542	3911	7196
ENSMUSG00000102234	0	0	11	20	14	22	0	12	1	9	6	5	5	3	2	4	12	10	24	9	5	6	2	6	2	1	0	1
ENSMUSG00000038599	2	1	0	0	1	0	0	28	0	1	16	3	1	0	1	0	0	0	16	6	24	0	1	0	0	1	0	0
ENSMUSG00000038576	15	4	14	30	16	56	2	17	0	9	17	3	4	13	6	0	15	21	21	10	10	4	14	7	30	3	7	5
ENSMUSG00000079164	232	60	520	207	176	144	18	52	81	166	124	52	19	203	46	47	338	137	89	151	120	49	154	164	720	122	89	166
ENSMUSG00000104367	14	3	38	10	10	7	2	7	6	9	7	3	0	10	4	1	12	7	6	6	7	0	4	5	40	4	12	10
ENSMUSG00000030768	207	154	280	177	162	663	49	103	59	174	118	52	33	267	72	23	64	77	140	93	102	51	97	80	128	105	67	99
ENSMUSG00000102478	1	2	1	1	0	0	0	0	1	2	1	1	0	1	1	3	0	1	0	0	1	1	1	0	1	1	1	1
ENSMUSG00000046836	871	907	1086	1508	744	822	268	465	392	820	630	551	493	1022	667	533	757	650	722	730	678	370	726	746	1244	757	575	886
ENSMUSG00000042901	627	671	721	850	515	1354	189	509	228	688	440	358	601	717	595	301	360	248	688	491	443	296	556	575	841	812	439	979
ENSMUSG00000056050	1344	869	1395	954	993	1944	385	973	640	1225	954	863	864	1507	1002	759	971	825	1213	1093	836	573	894	878	1487	1194	860	1311
ENSMUSG00000103415	1	0	0	0	0	0	0	1	1	0	0	1	1	0	0	1	1	1	0	1	1	0	0	0	0	1	1	1
ENSMUSG00000072258	201	241	232	273	222	255	109	129	131	194	187	160	195	253	142	173	171	127	192	122	180	81	139	183	218	156	165	156
ENSMUSG00000104212	3	4	2	4	7	4	7	2	6	1	1	3	7	1	3	0	2	3	7	2	3	1	1	3	1	3	0	1
ENSMUSG00000053461	2	2	3	5	8	5	3	3	2	3	6	1	4	1	1	1	0	0	3	1	6	1	0	1	2	0	2	1
ENSMUSG00000103451	0	1	0	0	0	0	0	0	0	1	0	0	1	2	0	0	0	0	0	0	0	0	0	0	1	0	0	0
ENSMUSG00000039384	188	689	284	694	198	310	26	53	206	177	119	40	99	255	127	23	350	286	76	218	306	54	222	193	662	203	20	97
ENSMUSG00000044854	13	7	17	20	25	13	6	5	37	13	15	1	1	9	5	1	27	12	6	8	38	7	14	25	40	12	3	9
ENSMUSG00000103308	7	1	3	1	7	15	2	41	2	11	1	4	23	6	15	1	1	0	3	2	0	1	2	7	6	4	2	3
ENSMUSG00000102606	0	0	1	0	1	0	4	2	1	1	1	1	1	2	1	0	1	0	2	0	0	0	0	1	2	3	0	2
ENSMUSG00000103314	0	1	1	0	0	0	0	0	0	0	0	0	0	0	1	0	0	0	0	0	2	0	1	1	0	0	1	2
ENSMUSG00000039377	118	69	116	71	51	426	61	172	93	160	87	28	61	66	109	26	35	31	105	38	61	76	46	79	89	88	32	108
ENSMUSG00000102158	1	1	1	1	0	10	2	1	0	1	3	0	0	2	1	1	0	0	0	0	1	1	0	0	0	3	0	1
ENSMUSG00000026621	2	5	12	19	8	0	2	8	12	9	1	1	0	11	0	1	12	4	5	3	8	4	2	2	15	3	8	9
ENSMUSG00000073481	1020	675	1113	899	1325	832	616	1349	973	955	988	747	702	920	650	466	1196	1169	930	763	1917	812	770	1515	2289	644	946	1117
ENSMUSG00000039349	306	93	274	427	113	219	120	245	207	201	408	86	113	105	157	39	44	37	209	61	78	73	55	95	95	59	37	142
ENSMUSG00000026620	421	340	201	137	382	347	76	311	209	712	305	122	135	320	184	34	27	12	220	55	38	113	70	102	68	97	21	130
ENSMUSG00000039318	1109	1025	1112	1239	837	1962	467	772	475	1340	1028	1393	1201	1164	941	1090	1241	961	1256	1440	869	877	1598	1030	1394	1335	1250	1338
ENSMUSG00000026618	1496	1266	1505	1742	1953	1700	424	1419	560	1558	1700	1963	1860	1620	1371	1763	1507	1227	1592	1428	1218	983	1346	1537	1680	1509	1486	2059
ENSMUSG00000102526	2	2	3	2	3	1	0	0	0	0	0	2	0	1	0	1	0	0	0	0	0	1	1	1	0	2	0	2
ENSMUSG00000026617	415	348	425	561	397	388	59	280	95	356	304	364	353	453	259	257	375	415	417	329	394	241	347	422	512	403	441	607
ENSMUSG00000097261	3	4	5	2	5	2	1	2	2	3	3	3	4	1	0	3	1	1	0	0	1	1	2	2	3	0	4	1
ENSMUSG00000026615	2135	2428	2451	3521	2110	4479	982	2243	1241	2903	2517	3098	3124	3106	2434	2916	2753	2573	3002	2899	2370	1640	2243	2756	2545	3108	3161	3496
ENSMUSG00000102546	0	1	1	0	1	2	0	0	2	0	0	1	0	0	0	1	0	0	1	0	2	0	0	1	0	0	0	0
ENSMUSG00000039246	52	6	65	39	21	131	11	38	5	48	26	23	41	77	57	22	12	13	35	72	19	15	55	26	24	91	21	13
ENSMUSG00000039239	496	450	773	560	307	1300	369	287	198	862	354	451	389	2336	749	491	125	67	276	117	123	53	200	130	231	233	116	262
ENSMUSG00000100393	2	2	3	2	0	4	0	0	3	3	2	0	4	9	2	1	0	0	0	0	1	0	1	0	1	0	0	0
ENSMUSG00000001305	285	260	254	410	337	470	119	277	166	346	358	429	418	375	307	307	265	263	411	330	354	217	245	397	341	392	372	502
ENSMUSG00000097784	12	6	13	17	6	11	18	6	3	7	1	9	7	7	3	9	5	3	9	3	7	1	6	5	5	8	7	5
ENSMUSG00000097935	1	2	5	7	0	1	3	0	0	2	5	3	6	0	4	4	6	2	5	3	5	5	9	5	4	4	6	9
ENSMUSG00000026611	1	3	6	5	6	3	0	1	0	1	1	0	2	3	1	2	1	2	1	1	1	0	1	1	3	0	0	1
ENSMUSG00000039210	307	309	405	376	267	302	111	226	156	377	282	280	304	436	253	363	292	240	301	274	232	149	270	248	416	313	282	290
ENSMUSG00000104394	31	44	27	26	29	51	17	33	27	36	44	30	32	30	37	28	31	23	24	31	27	9	37	34	31	45	35	43
ENSMUSG00000104245	0	0	2	1	0	1	0	1	1	0	0	1	0	1	0	0	0	0	0	1	0	0	1	0	0	0	0	0
ENSMUSG00000103923	0	2	2	1	0	1	1	0	0	0	0	0	0	2	0	0	0	1	1	0	1	0	0	0	0	0	0	1
ENSMUSG00000026610	7	4	18	2	53	65	0	1	0	19	4	0	0	3	0	1	0	0	1	1	0	2	0	1	0	0	0	0
ENSMUSG00000026608	580	624	633	693	577	911	100	463	119	610	525	463	464	672	472	559	510	382	658	595	456	336	580	574	466	676	590	794
ENSMUSG00000037624	154	50	53	45	94	494	3	193	11	115	65	36	23	84	43	24	43	24	64	73	34	115	110	143	26	251	119	263
ENSMUSG00000103669	0	0	1	0	1	11	0	0	1	0	0	0	0	3	0	1	2	1	1	2	0	2	5	2	1	5	1	7
ENSMUSG00000102824	18	36	16	22	17	28	25	24	32	18	25	16	16	12	24	7	15	13	23	36	30	15	7	26	24	34	23	26
ENSMUSG00000104507	1	4	2	0	4	0	1	4	0	0	4	0	1	0	0	0	0	0	0	1	0	0	0	0	0	0	0	0
ENSMUSG00000103087	0	0	0	1	0	2	0	0	1	0	0	0	0	0	1	2	0	0	1	0	0	1	0	0	0	0	0	1
ENSMUSG00000026605	307	499	514	635	367	1677	184	506	202	549	530	548	773	432	532	856	337	329	788	732	310	322	358	491	251	840	426	842
ENSMUSG00000026604	2321	2717	3658	2512	1577	1729	346	943	527	1806	979	865	913	2514	669	1034	643	815	997	650	621	191	727	470	953	399	558	370
ENSMUSG00000097925	0	1	2	3	3	1	0	0	0	0	1	0	1	2	2	0	0	1	1	0	0	0	1	0	0	0	0	0
ENSMUSG00000104435	1	2	21	8	15	14	9	13	19	4	3	4	3	0	1	2	1	6	9	6	13	9	4	4	0	1	0	0
ENSMUSG00000026603	510	629	704	722	793	1196	331	578	574	624	687	653	788	791	494	411	580	598	675	524	791	428	530	698	780	637	665	777
ENSMUSG00000103467	2	2	2	4	0	3	3	1	1	1	1	0	2	5	0	2	0	0	2	1	2	0	0	0	0	1	0	0
ENSMUSG00000010175	66	7	90	52	48	5	4	31	5	78	41	3	14	59	11	0	2	1	54	2	0	3	1	7	3	3	2	5
ENSMUSG00000089872	370	327	456	473	384	662	147	323	164	457	301	246	278	503	312	254	279	270	429	391	336	194	344	365	409	415	336	464
ENSMUSG00000026634	730	697	948	858	761	983	198	538	187	731	500	469	583	893	629	421	494	430	667	518	427	297	508	523	681	655	519	706
ENSMUSG00000037568	212	151	203	103	111	683	64	156	66	95	117	29	55	165	85	9	14	15	159	17	13	11	41	17	23	31	14	47
ENSMUSG00000066595	234	285	338	216	239	541	39	155	42	302	233	267	363	355	300	207	174	107	268	182	120	83	144	164	205	338	199	316
ENSMUSG00000097845	0	0	1	1	0	2	0	0	0	1	0	1	1	2	0	0	1	0	1	0	0	0	0	0	1	1	0	1
ENSMUSG00000026632	100	102	107	96	86	118	37	73	53	88	60	43	77	84	62	47	52	38	62	48	73	61	61	81	81	82	54	81
ENSMUSG00000062510	81	167	92	124	68	257	55	106	72	107	95	81	183	93	82	118	91	62	132	96	65	88	85	139	40	183	103	189
ENSMUSG00000026630	40	14	38	26	7	28	22	51	40	50	11	8	12	15	12	0	8	5	12	9	8	9	7	24	16	17	2	23
ENSMUSG00000102777	0	1	0	2	0	0	0	0	0	1	1	0	1	0	0	3	4	0	1	8	0	9	8	7	4	18	3	16
ENSMUSG00000091017	8	0	0	1	10	0	0	0	0	0	0	0	0	1	1	0	0	0	0	0	0	2	0	0	0	0	0	0
ENSMUSG00000026628	377	225	190	328	210	76	90	134	145	298	133	176	166	199	571	85	102	56	125	297	51	404	884	123	207	259	181	205
ENSMUSG00000073478	28	26	28	25	46	40	19	20	23	14	17	6	12	15	12	11	6	7	17	11	12	17	10	17	23	20	14	25
ENSMUSG00000103685	2	9	5	9	4	12	5	0	0	3	1	0	0	9	1	0	0	2	3	1	0	1	2	3	6	0	0	1
ENSMUSG00000103174	5	5	3	4	3	1	1	1	0	4	0	0	0	4	0	0	0	0	0	0	1	1	1	0	1	1	0	0
ENSMUSG00000037499	550	399	613	519	772	705	560	661	662	481	343	310	421	652	474	238	324	290	458	377	750	367	352	555	646	458	426	553
ENSMUSG00000026627	131	149	128	191	102	369	40	92	43	124	68	50	50	159	65	68	64	50	97	82	93	34	75	93	122	93	59	111
ENSMUSG00000026626	1558	1131	1760	1229	1642	1606	1159	1731	950	2671	1918	2221	1671	1435	1675	1809	2467	2404	1668	2305	1594	1987	2488	2229	2452	1663	2725	2060
ENSMUSG00000103433	2	0	0	0	1	0	0	0	2	1	1	0	0	0	0	0	2	0	1	0	1	0	0	0	0	0	0	0
ENSMUSG00000103114	0	1	2	0	0	1	0	0	1	1	2	0	0	0	0	2	0	1	0	0	1	2	2	3	1	1	0	3
ENSMUSG00000104341	0	0	0	0	0	1	0	0	0	0	0	1	0	1	1	0	0	2	0	0	0	0	1	0	0	0	0	0
ENSMUSG00000102246	0	1	4	2	1	2	3	2	0	1	1	0	1	0	0	7	2	0	2	1	2	2	2	1	1	1	3	2
ENSMUSG00000037474	137	380	275	350	122	817	58	171	66	166	140	210	311	175	125	260	267	205	309	225	104	125	159	219	78	244	228	330
ENSMUSG00000037461	637	659	884	841	580	1395	334	566	320	654	589	575	610	708	579	555	747	629	787	564	583	432	578	651	677	768	672	906
ENSMUSG00000102970	0	2	0	1	2	1	0	0	0	0	2	0	0	0	0	1	1	1	2	1	1	0	1	1	0	0	2	0
ENSMUSG00000026623	868	1505	1562	1725	1054	2279	272	613	456	1452	740	907	862	1984	1252	741	1015	581	1076	1264	457	776	1465	1073	1367	1800	968	1701
ENSMUSG00000102840	6	4	7	4	4	15	9	9	12	4	4	9	5	4	6	12	2	2	6	5	4	7	4	5	2	6	4	7
ENSMUSG00000026622	175	346	294	339	201	626	108	311	121	278	280	327	415	206	265	398	174	193	387	312	199	232	232	329	112	552	203	653
ENSMUSG00000055833	23	27	13	24	18	7	8	24	13	17	38	9	10	7	9	35	13	12	18	14	9	2	8	16	12	2	25	5
ENSMUSG00000037434	916	891	591	520	498	375	207	940	242	656	1128	667	579	588	609	1005	359	298	614	456	265	241	390	488	545	289	518	508
ENSMUSG00000049353	0	0	3	3	1	3	1	5	0	1	3	0	0	0	6	0	1	0	2	0	0	1	0	1	1	0	0	3
ENSMUSG00000097416	9	4	5	4	7	0	1	5	5	2	4	2	3	8	3	10	1	5	2	1	1	0	3	2	8	5	2	2
ENSMUSG00000026637	141	100	120	86	68	248	42	101	83	180	87	25	43	95	34	21	61	114	90	76	70	58	99	120	117	88	40	124
ENSMUSG00000103653	21	37	28	25	32	39	50	21	57	24	41	28	14	37	29	19	23	21	33	30	40	33	25	33	57	69	31	59
ENSMUSG00000097089	0	0	4	3	6	2	0	0	2	3	2	1	1	1	0	1	1	0	3	1	2	1	1	1	0	0	0	0
ENSMUSG00000037395	377	447	561	548	440	498	74	250	51	331	296	309	380	538	290	333	351	189	366	387	237	220	434	339	446	489	351	574
ENSMUSG00000097316	54	39	79	62	109	55	20	59	27	59	63	51	68	103	61	45	68	43	81	62	58	67	87	77	82	78	90	94
ENSMUSG00000058248	386	106	227	46	238	5	105	439	81	1760	224	310	1298	368	659	534	116	299	135	110	65	239	299	308	314	269	150	376
ENSMUSG00000037375	150	130	218	168	203	314	34	85	50	91	46	26	26	332	38	18	50	61	93	66	73	20	61	63	126	75	32	64
ENSMUSG00000047384	8	3	10	12	15	8	2	1	3	3	1	0	0	10	1	0	0	1	0	0	2	0	1	0	2	0	1	0
ENSMUSG00000016262	1760	1681	2479	2101	1686	1167	136	432	389	959	272	296	228	2205	267	335	423	311	504	399	498	125	270	440	1298	302	264	272
ENSMUSG00000089812	58	39	103	72	141	54	18	12	50	40	15	8	5	87	18	6	18	20	21	25	24	4	14	12	75	21	14	13
ENSMUSG00000102162	1	1	0	3	2	0	0	0	4	0	2	1	0	0	0	0	0	0	1	2	3	3	1	5	1	2	0	3
ENSMUSG00000016200	2	2	18	2	2	2	1	10	1	12	4	1	2	0	15	0	0	0	5	0	1	0	1	0	3	0	1	0
ENSMUSG00000016181	281	323	352	409	243	367	153	236	132	294	228	226	232	338	204	307	247	280	344	236	259	112	179	249	333	241	292	258
ENSMUSG00000026638	5417	4294	7545	11677	5570	1	1383	3486	2077	7724	3720	5563	5498	9275	5862	4513	7460	5432	5215	8065	4678	3344	7118	6103	10224	6715	4769	6296
ENSMUSG00000079144	385	309	564	895	529	163	78	184	149	500	241	317	267	738	264	249	288	304	289	305	279	132	258	266	461	273	242	291
ENSMUSG00000037318	45	54	71	53	28	45	19	53	39	103	30	9	20	22	24	5	9	11	54	16	13	7	7	15	34	13	9	25
ENSMUSG00000090080	0	0	0	0	4	0	0	0	1	0	0	0	0	0	0	1	0	0	0	0	0	0	0	0	0	0	1	0
ENSMUSG00000089683	0	2	1	0	2	0	0	0	2	0	0	0	0	1	0	0	0	0	0	0	0	0	0	0	1	0	2	1
ENSMUSG00000026639	3901	4303	5631	6289	7297	11	1201	3161	1432	3497	1596	3415	5635	17585	5451	3354	2794	1453	4861	4470	2905	4810	5287	5944	4530	11468	5031	10477
ENSMUSG00000016194	262	149	197	60	266	35	31	156	12	238	87	29	35	55	178	1	9	5	335	3	18	17	17	16	57	28	6	100
ENSMUSG00000009633	256	71	116	15	293	2	15	40	131	120	75	9	13	41	121	5	34	14	25	13	37	35	56	45	79	13	13	20
ENSMUSG00000104348	57	10	29	13	26	3	2	3	52	62	32	4	2	6	24	1	27	3	4	9	6	10	14	24	35	27	7	13
ENSMUSG00000016179	2	0	11	9	7	0	7	2	5	7	4	0	0	8	6	0	0	0	17	3	3	2	4	0	8	5	2	6
ENSMUSG00000102648	0	0	0	0	0	1	0	1	0	0	0	1	0	1	0	0	0	1	0	0	1	2	0	0	0	0	0	0
ENSMUSG00000097850	352	323	462	270	400	0	590	454	279	477	224	289	256	368	255	361	251	219	255	191	542	127	209	280	435	203	261	196
ENSMUSG00000026640	601	570	258	617	193	379	184	487	146	1107	1143	1452	547	412	619	1626	498	370	679	694	249	385	750	493	377	874	699	842
ENSMUSG00000102523	1	2	0	0	0	0	1	2	1	1	3	7	4	1	0	6	3	0	1	3	2	2	0	2	1	0	5	2
ENSMUSG00000102621	1	2	0	0	2	0	0	0	0	2	1	3	0	1	0	8	1	1	0	3	0	0	1	1	0	3	3	1
ENSMUSG00000102841	1	0	0	2	1	0	0	2	1	1	2	2	1	0	0	3	2	0	5	0	0	0	3	1	1	0	2	0
ENSMUSG00000016494	973	1837	1365	1119	964	6840	746	1662	915	979	1159	599	590	2106	1009	561	1871	1235	1774	2203	1180	2735	1738	1327	1439	1971	2284	3809
ENSMUSG00000097325	2	0	3	7	5	10	4	6	0	1	2	0	1	1	1	0	2	4	3	8	0	1	3	3	4	3	2	1
ENSMUSG00000096929	30	17	39	20	22	8	4	9	19	24	14	3	4	10	0	7	25	9	17	17	7	1	14	24	40	14	11	11
ENSMUSG00000104525	1	1	1	1	3	0	0	1	1	0	0	0	0	0	1	0	1	0	0	1	2	0	1	0	0	0	2	1
ENSMUSG00000103867	1	2	0	0	1	2	0	3	0	2	0	2	1	0	1	1	0	1	1	1	1	0	0	0	2	1	3	0
ENSMUSG00000016493	31	45	38	18	35	66	8	14	6	24	22	10	25	20	16	25	18	3	25	22	10	11	19	14	15	6	24	18
ENSMUSG00000103443	0	2	2	0	1	6	0	0	0	2	0	0	2	1	0	3	0	0	0	0	1	0	1	0	1	0	3	1
ENSMUSG00000016481	788	669	778	720	758	763	176	788	205	823	640	856	1380	854	802	672	772	530	899	899	773	578	741	783	870	918	974	1187
ENSMUSG00000026616	1	0	0	0	0	12	0	3	1	0	1	0	0	0	1	0	0	0	2	1	0	0	0	0	0	0	0	0
ENSMUSG00000091618	359	609	173	326	303	0	321	102	86	596	816	1151	377	188	420	2159	446	101	263	365	241	59	428	398	127	413	279	197
ENSMUSG00000097541	0	1	7	32	4	0	2	4	1	0	2	3	1	2	3	1	4	3	12	8	4	3	1	2	1	3	3	3
ENSMUSG00000040653	1024	3431	853	3007	837	18	324	925	225	707	832	1053	1338	786	1289	1388	1183	847	1661	1263	1075	384	1027	965	682	1277	1183	1635
ENSMUSG00000019762	0	32	0	9	1	2	1	0	2	0	1	1	0	0	0	1	9	3	2	5	11	0	0	1	4	12	7	5
ENSMUSG00000040624	908	2315	921	1154	654	328	443	739	579	1462	1380	1531	1224	467	1161	1455	1672	2166	1306	1814	726	570	1716	898	1665	991	1166	1063
ENSMUSG00000082605	0	0	2	0	3	2	1	2	2	2	0	2	1	1	0	2	0	3	2	2	7	1	2	1	3	0	2	1
ENSMUSG00000040675	276	1069	540	897	444	1119	181	512	424	611	369	607	947	995	647	503	1574	928	871	1348	714	1445	1387	2428	932	2156	1347	1856
ENSMUSG00000082247	0	1	0	0	0	1	0	0	0	0	2	0	2	3	1	1	0	2	0	1	2	1	2	0	2	0	1	0
ENSMUSG00000038587	284	294	486	167	153	123	84	195	115	274	140	55	210	607	258	80	78	61	253	106	67	76	212	108	146	175	67	224
ENSMUSG00000075327	218	357	269	237	218	212	83	191	143	219	178	172	205	308	191	221	187	154	181	181	168	99	151	148	241	216	157	229
ENSMUSG00000095123	150	572	211	230	163	295	117	106	100	139	158	126	190	215	101	271	124	113	157	102	80	41	127	85	129	111	106	86
ENSMUSG00000019763	143	238	176	198	116	206	75	73	63	122	121	90	101	189	76	115	79	120	119	93	110	64	116	98	97	128	99	95
ENSMUSG00000085687	2	3	1	6	2	3	2	1	0	4	1	3	1	2	1	6	1	1	2	1	0	2	0	0	0	1	0	0
ENSMUSG00000061759	339	577	393	374	280	365	156	293	134	354	294	323	350	422	235	374	332	371	413	385	338	285	376	406	320	425	342	475
ENSMUSG00000019767	0	3	9	4	2	2	1	3	4	5	3	2	0	2	2	5	4	2	3	3	1	0	0	0	1	3	0	1
ENSMUSG00000019768	101	124	90	81	106	126	34	111	7	76	234	138	23	224	66	45	41	80	62	48	95	35	58	72	42	144	59	109
ENSMUSG00000096054	429	870	348	474	200	1199	164	294	168	483	280	151	129	436	213	91	74	44	255	114	50	132	160	231	163	356	83	323
ENSMUSG00000046916	80	64	96	55	52	47	43	65	52	102	96	31	67	74	85	27	45	19	110	46	37	74	70	47	36	54	19	112
ENSMUSG00000019772	0	0	0	0	1	0	0	0	0	0	0	1	0	3	0	0	0	0	0	0	0	0	0	0	0	0	1	0
ENSMUSG00000019773	108	284	168	215	101	468	68	181	50	165	145	168	237	126	200	260	168	103	240	172	136	83	94	178	65	188	181	225
ENSMUSG00000019774	94	154	112	102	63	145	51	77	47	90	74	60	128	120	53	100	84	60	99	78	78	50	71	76	67	70	71	91
ENSMUSG00000019775	25	4	37	177	30	184	5	3	0	1	3	0	3	40	1	0	7	8	7	25	10	2	35	10	12	40	2	7
ENSMUSG00000064065	33	33	52	29	26	20	7	38	32	123	15	1	18	19	35	1	6	7	28	7	5	7	10	9	23	30	11	27
ENSMUSG00000081926	89	66	87	68	69	62	122	71	201	58	66	66	44	46	70	46	74	95	73	101	167	122	84	128	120	106	111	117
ENSMUSG00000015202	506	596	532	714	460	390	135	232	264	806	553	673	255	427	239	459	327	402	240	411	76	121	544	414	541	333	125	283
ENSMUSG00000079685	32	228	59	202	27	1183	2	26	3	67	28	66	64	155	55	122	68	33	32	48	4	15	121	113	25	140	23	170
ENSMUSG00000019796	89	69	90	75	28	183	57	98	30	125	63	98	133	117	103	295	52	93	131	139	54	70	232	184	71	294	89	344
ENSMUSG00000019795	796	1517	933	1227	884	1048	377	838	489	1036	1005	878	952	1080	840	835	709	697	796	735	840	649	738	882	791	772	732	1089
ENSMUSG00000040034	131	366	210	241	184	406	109	205	100	206	226	271	363	220	208	249	215	240	295	271	272	268	243	417	147	378	279	455
ENSMUSG00000040021	1135	2518	1395	1618	860	1717	226	774	288	1521	1239	1114	1340	1784	1314	1237	1144	1080	1357	1183	601	542	1152	895	1015	1352	938	1570
ENSMUSG00000019794	611	831	603	648	543	506	315	696	344	802	787	659	701	539	664	745	582	541	586	626	608	503	634	624	593	674	580	662
ENSMUSG00000092190	1	0	3	9	4	1	1	3	2	4	3	1	1	2	0	1	4	0	3	1	3	1	0	2	0	0	0	1
ENSMUSG00000040006	520	483	548	486	403	373	179	504	191	546	567	371	435	507	493	339	193	213	395	264	237	186	319	276	353	388	219	405
ENSMUSG00000085211	0	1	5	3	1	1	0	0	3	0	3	2	3	0	1	1	1	8	1	1	2	1	3	1	0	0	0	1
ENSMUSG00000015757	561	997	735	581	523	639	177	415	205	706	589	519	663	712	531	603	509	561	530	514	375	307	462	451	535	489	469	583
ENSMUSG00000039981	55	37	67	27	9	50	11	64	23	95	36	9	24	42	35	5	10	12	33	15	11	12	13	15	30	37	11	32
ENSMUSG00000015755	2039	3195	2129	1968	1568	2408	655	1720	698	2278	2055	1862	1823	2450	1887	1764	1548	1435	1997	1573	1012	914	1760	1288	1560	2079	1365	2106
ENSMUSG00000047712	381	346	214	101	162	663	100	378	42	279	220	160	263	320	404	264	155	160	289	215	55	53	220	113	157	239	221	251
ENSMUSG00000015305	1981	2289	2526	1784	1356	1650	530	1035	554	1879	1491	1292	976	1860	1255	1471	1930	2278	1213	1706	1157	494	1339	858	2806	1144	832	873
ENSMUSG00000097597	3	2	3	0	2	2	0	0	0	0	0	0	2	2	0	1	4	2	1	2	2	0	1	1	2	0	1	0
ENSMUSG00000060487	48	511	13	223	58	39	15	52	0	9	44	15	14	278	18	67	4	5	64	6	10	3	7	10	20	10	14	10
ENSMUSG00000019790	964	2047	1380	1211	812	876	359	584	396	1319	1055	1032	851	1431	853	902	1002	903	896	891	660	596	1084	787	846	1385	789	1235
ENSMUSG00000050994	11	47	16	17	3	17	5	2	12	19	10	1	2	7	4	2	2	2	4	8	10	3	2	7	8	8	1	6
ENSMUSG00000019832	704	3285	968	1331	526	764	139	376	504	1205	686	449	534	1335	433	413	345	363	362	281	638	126	225	350	916	305	192	268
ENSMUSG00000098065	2	5	4	4	1	0	0	1	1	3	0	3	0	4	0	3	1	2	4	2	1	2	0	2	4	3	4	1
ENSMUSG00000019828	1	1685	2	74	2	17	0	1	0	3	3	2	0	1	3	0	1	0	3	0	3	0	0	3	6	0	1	0
ENSMUSG00000090112	385	1689	626	691	297	756	99	242	94	488	386	244	298	621	295	364	286	289	395	258	168	102	264	209	323	257	257	327
ENSMUSG00000090070	0	0	1	0	3	0	0	1	0	1	1	0	1	0	0	0	0	0	0	0	0	0	0	0	0	0	0	0
ENSMUSG00000097007	3	6	1	7	0	1	0	0	0	2	0	0	0	0	1	0	0	0	0	1	1	0	1	0	1	0	2	2
ENSMUSG00000047648	429	1723	468	698	287	486	85	234	86	683	361	489	485	499	523	383	352	235	401	392	203	155	420	303	345	412	311	396
ENSMUSG00000055493	65	55	92	81	62	55	12	49	7	58	20	13	21	61	34	7	37	19	31	34	8	23	63	28	32	55	22	51
ENSMUSG00000045455	5	7	1	7	5	3	6	8	8	3	7	12	12	3	4	11	9	5	10	7	6	9	10	7	6	10	18	16
ENSMUSG00000019820	1471	2896	2082	2855	1257	2918	279	644	294	2191	1166	922	968	2383	834	1105	1278	1119	1030	1132	597	370	1342	714	1321	1317	716	1371
ENSMUSG00000097378	23	21	11	23	35	11	1	10	15	9	15	15	1	11	3	13	4	8	12	6	11	7	3	11	19	7	8	9
ENSMUSG00000039232	460	721	530	669	470	193	212	198	168	596	451	356	364	493	539	329	572	498	346	535	251	364	689	421	627	522	438	477
ENSMUSG00000078348	597	686	616	711	626	651	840	1107	980	679	752	556	524	641	594	435	445	631	754	501	801	520	503	804	582	624	618	758
ENSMUSG00000019817	319	29	676	161	116	45	9	58	8	915	198	140	13	1060	29	8	4	3	57	13	9	2	5	16	27	30	7	22
ENSMUSG00000019814	544	872	801	757	531	687	202	620	213	1001	821	831	741	934	591	694	435	432	643	518	500	435	450	609	493	603	558	838
ENSMUSG00000062866	642	217	1015	520	498	407	36	281	82	728	330	104	87	895	194	101	109	60	226	53	121	42	78	163	522	105	51	157
ENSMUSG00000019810	888	1347	1073	1021	663	433	345	839	632	1402	782	890	454	1400	732	775	680	684	546	599	585	466	747	888	1266	762	555	708
ENSMUSG00000019809	461	494	340	427	307	342	80	406	86	302	473	317	255	406	302	271	308	255	320	318	266	255	310	483	323	316	355	394
ENSMUSG00000019808	95	144	91	151	101	129	34	88	50	124	108	112	104	115	116	99	153	135	130	115	143	97	121	145	124	112	127	145
ENSMUSG00000019806	467	1109	581	888	667	255	220	331	438	508	472	548	223	825	434	387	721	872	454	799	733	521	704	634	895	681	704	813
ENSMUSG00000098048	0	1	3	3	3	0	1	2	2	0	1	6	1	0	6	3	2	1	5	3	3	1	11	10	4	3	9	3
ENSMUSG00000015501	738	1220	988	1208	888	1099	228	479	411	1321	847	982	532	2324	981	688	1459	1013	837	1410	607	596	1306	899	1151	1293	979	1352
ENSMUSG00000101014	0	0	0	1	4	0	0	0	1	0	0	0	0	1	1	0	2	1	2	2	0	0	1	0	0	0	0	0
ENSMUSG00000039116	480	523	708	1112	454	863	8	320	137	363	321	106	156	691	74	56	71	252	106	110	139	8	42	263	803	59	64	39
ENSMUSG00000071532	4	2	3	5	4	3	6	6	8	2	6	7	4	1	4	7	9	5	5	8	6	6	7	2	10	1	4	6
ENSMUSG00000019868	526	1034	589	855	504	655	223	549	394	751	661	552	650	710	628	519	544	622	601	594	702	569	656	758	702	825	617	928
ENSMUSG00000085572	0	0	7	6	5	4	2	4	4	4	2	3	1	1	1	0	1	3	4	2	4	1	2	1	0	0	0	0
ENSMUSG00000019865	0	0	1	0	0	1	0	0	0	0	0	1	1	1	0	1	0	0	0	0	0	0	0	0	0	3	0	2
ENSMUSG00000093798	4	3	3	12	2	4	1	1	2	6	4	4	5	5	5	5	3	10	3	6	8	7	6	10	4	3	6	4
ENSMUSG00000101969	10	2	0	2	1	4	0	1	0	3	13	2	0	0	1	0	1	0	0	0	0	0	0	1	0	0	2	0
ENSMUSG00000039910	641	788	485	771	394	970	121	491	420	940	528	387	412	343	243	439	708	804	241	482	400	371	429	628	2069	388	239	228
ENSMUSG00000093672	5	4	12	10	4	9	7	3	10	26	5	3	9	16	10	9	3	3	3	3	3	2	3	1	9	2	2	3
ENSMUSG00000039891	15	46	158	27	77	20	5	2	6	115	7	4	3	42	10	4	6	9	26	5	9	1	5	7	30	53	1	24
ENSMUSG00000039879	944	2197	1216	1422	586	513	132	539	189	1555	1073	972	994	966	774	1238	834	654	557	587	325	194	583	398	1047	529	596	515
ENSMUSG00000078453	832	1301	1002	1333	631	912	777	889	628	1160	1142	1201	985	1147	1251	887	924	696	1060	1104	976	1017	1144	1185	887	1442	1260	1751
ENSMUSG00000091367	0	0	11	23	3	7	14	5	3	7	5	7	3	5	4	1	2	4	7	6	6	3	5	4	0	0	0	0
ENSMUSG00000019854	700	982	955	744	670	827	334	695	469	889	849	701	717	691	728	829	770	740	718	784	700	506	789	786	914	714	686	880
ENSMUSG00000059554	93	157	127	139	80	69	50	88	74	96	59	38	43	104	52	59	43	63	51	49	52	13	34	30	77	36	40	16
ENSMUSG00000096977	1	5	1	1	2	1	1	0	1	1	0	0	0	2	0	2	0	0	1	0	0	0	0	0	0	0	0	0
ENSMUSG00000039835	1218	2625	1379	2025	927	612	246	789	306	1310	919	1106	1202	1379	1025	1139	1430	1449	1145	1418	879	451	1380	789	1421	988	1015	926
ENSMUSG00000019853	1453	1080	1050	1099	834	146	731	1216	1986	1914	2083	1155	659	434	565	735	1230	1931	730	1211	1289	1176	1370	1309	1242	999	1088	714
ENSMUSG00000019852	6	29	0	37	1	10	1	2	0	8	5	4	4	1	4	1	2	0	1	4	0	0	4	2	3	3	1	3
ENSMUSG00000019851	41482	59820	49147	53768	36183	17	41030	45322	17281	52951	65891	72236	71237	20646	55892	68736	58210	53657	52159	65957	42678	54958	72540	50075	30359	55459	62518	53089
ENSMUSG00000019850	648	3528	865	2162	721	338	281	410	325	988	396	934	1382	1776	1402	833	435	231	603	550	310	187	835	298	685	590	369	434
ENSMUSG00000020009	1612	2317	2479	1963	1546	2193	785	1592	1336	4429	1261	1669	1343	2964	1352	1201	1574	800	1135	1289	1514	394	998	1141	3661	834	818	1007
ENSMUSG00000039760	11	14	1	1	7	0	3	5	4	16	24	34	16	0	23	40	3	2	6	1	2	0	2	1	1	2	1	1
ENSMUSG00000042940	0	0	0	0	1	0	0	1	1	2	0	9	1	0	0	6	0	2	0	2	0	0	0	1	0	0	0	1
ENSMUSG00000020007	34	19	19	8	29	38	9	166	7	31	121	123	29	83	47	53	17	24	15	7	10	4	7	75	21	13	2	14
ENSMUSG00000050473	4	2	5	0	3	2	0	5	0	1	2	0	2	3	8	0	0	1	2	2	0	0	2	0	0	0	0	0
ENSMUSG00000020003	373	425	351	393	370	227	142	451	145	432	574	482	450	535	394	379	348	477	402	387	389	375	412	488	403	512	451	565
ENSMUSG00000071369	319	675	423	399	352	302	191	483	207	454	411	494	417	359	435	689	593	571	588	873	341	441	665	582	607	627	629	738
ENSMUSG00000019996	979	2053	1176	1329	747	3	214	724	383	1263	1121	1181	1305	824	987	1566	1327	1058	989	1257	893	572	1071	845	1290	805	1143	869
ENSMUSG00000069713	8	8	11	9	7	6	5	3	8	11	11	2	9	6	3	10	5	7	4	3	10	12	4	4	7	8	3	7
ENSMUSG00000037608	1450	2847	2182	2166	1300	3223	515	1064	667	1814	1513	1296	1610	2652	1265	1460	1691	1631	1825	1616	1411	869	1365	1392	1705	1909	1687	1940
ENSMUSG00000019992	43	126	51	67	43	144	15	69	26	58	76	59	110	38	61	68	39	43	74	69	43	50	65	99	18	136	82	143
ENSMUSG00000019990	132	39	172	42	71	114	15	78	14	142	101	14	46	105	135	13	13	8	139	20	8	15	68	33	46	61	16	78
ENSMUSG00000019986	289	421	293	280	199	386	65	126	39	246	189	100	100	312	145	53	69	82	145	75	48	35	74	57	79	82	81	77
ENSMUSG00000019982	35	86	95	98	40	17	11	63	19	36	60	38	23	48	19	23	14	13	62	14	30	3	5	11	10	5	9	10
ENSMUSG00000098102	2	3	5	4	0	2	3	0	1	0	4	2	2	1	5	5	5	5	5	10	4	7	1	3	0	8	3	3
ENSMUSG00000019977	991	1343	893	1450	887	967	1009	1340	617	1111	1335	1637	1313	858	1400	1334	1104	999	1299	1245	1121	863	1368	1038	891	1304	1328	1426
ENSMUSG00000037542	1	7	1	6	0	0	0	0	0	3	2	0	0	0	1	2	0	0	0	0	0	0	0	0	0	0	1	0
ENSMUSG00000050844	0	1	0	2	0	2	1	0	3	1	0	0	0	0	2	0	0	0	1	1	1	2	0	0	0	0	0	0
ENSMUSG00000097107	10	22	10	12	5	0	1	4	2	10	3	1	3	6	1	9	6	15	4	4	8	4	1	2	8	0	3	2
ENSMUSG00000019970	4277	16272	6192	5180	4087	1410	296	1726	467	4719	1875	1746	1288	5385	1418	1407	2459	2871	2182	1790	3251	539	1016	1433	4404	780	1387	956
ENSMUSG00000104090	0	0	0	0	1	1	1	1	2	0	2	1	1	0	2	1	0	0	0	0	2	0	0	0	0	2	1	1
ENSMUSG00000097327	17	47	25	23	9	36	12	14	41	26	10	7	17	44	22	15	11	14	18	10	26	8	16	18	21	17	8	13
ENSMUSG00000044268	5	15	11	11	10	14	2	9	1	7	13	9	16	12	15	19	17	6	22	13	7	12	16	4	13	16	19	17
ENSMUSG00000053219	2	9	12	10	4	31	2	6	2	9	13	1	8	8	13	1	4	9	11	4	8	14	6	10	7	14	14	18
ENSMUSG00000075297	5	3	1	3	4	13	1	1	0	4	3	1	1	4	4	1	0	0	2	0	0	0	3	0	0	1	0	0
ENSMUSG00000097705	5	20	14	7	2	19	4	4	2	16	6	1	4	6	3	3	2	3	5	1	6	1	7	5	4	13	4	8
ENSMUSG00000097295	1	6	8	4	1	7	0	2	0	9	2	0	0	7	2	5	1	2	3	0	3	2	3	0	3	5	0	0
ENSMUSG00000097352	17	26	44	23	3	34	13	13	22	34	10	4	9	22	37	11	7	2	18	6	9	4	12	10	13	13	2	15
ENSMUSG00000097245	3	8	9	7	2	9	2	5	1	3	4	0	2	3	3	3	2	0	2	4	2	4	5	1	2	3	4	1
ENSMUSG00000078452	2	4	2	5	4	28	1	2	0	3	6	1	3	8	5	0	3	0	7	5	1	0	4	2	3	7	0	5
ENSMUSG00000096937	0	0	0	1	0	0	0	0	0	1	0	0	0	0	0	0	1	0	0	0	0	0	0	0	1	1	0	1
ENSMUSG00000097473	1	0	1	0	0	3	0	0	0	0	1	0	0	2	1	0	0	0	0	0	0	0	0	2	0	0	0	0
ENSMUSG00000037490	156	37	202	35	34	4	2	58	3	44	71	8	22	42	18	2	28	125	59	90	100	4	51	30	108	2	39	2
ENSMUSG00000071359	339	543	472	364	283	578	152	265	205	420	201	196	218	446	269	189	219	229	318	228	310	141	253	241	391	318	212	341
ENSMUSG00000010461	43	36	53	22	17	295	1	15	1	31	18	2	7	24	15	5	6	5	39	3	1	0	11	2	7	17	3	10
ENSMUSG00000061983	7940	8450	8672	6861	8085	6435	9529	11743	8305	8204	6982	9162	7495	5384	7462	6748	11571	9598	9600	10118	17226	10639	9232	11556	11447	8618	11310	10398
ENSMUSG00000070063	8	10	9	11	14	6	20	11	16	9	7	10	11	11	6	5	8	10	10	8	10	3	9	10	13	12	12	10
ENSMUSG00000080486	8	9	7	14	10	11	11	9	11	7	13	7	6	5	6	13	8	7	11	5	12	4	10	7	6	14	13	8
ENSMUSG00000077440	20	31	35	31	10	20	7	20	6	17	29	35	21	18	15	26	16	17	38	14	24	14	10	18	15	18	25	22
ENSMUSG00000037455	237	183	309	104	194	325	45	112	96	172	82	88	112	249	99	60	179	131	203	125	182	62	84	120	204	96	106	110
ENSMUSG00000020010	19	7	66	11	31	14	0	26	6	51	18	4	22	14	8	0	2	1	7	8	0	2	1	27	195	1	5	6
ENSMUSG00000037440	577	30	2812	893	805	328	13	64	164	529	40	8	6	3557	7	0	162	257	33	107	989	5	39	883	6635	12	16	10
ENSMUSG00000019998	1012	1996	1830	2038	883	1376	240	670	413	1543	597	786	769	1806	1114	529	1558	1072	1121	1457	1130	678	1427	1126	2445	1419	1098	1683
ENSMUSG00000020000	3327	4137	10015	5010	2627	1007	1141	2715	1225	6395	1143	1825	3322	6906	3269	1660	2326	3077	2548	1214	3306	120	950	1389	5700	476	1006	451
ENSMUSG00000086148	0	1	0	1	0	0	0	0	1	1	0	0	1	1	0	0	1	0	0	0	0	0	0	0	0	2	0	0
ENSMUSG00000087400	20	7	54	73	77	31	6	6	22	29	11	1	7	27	6	4	2	4	15	8	4	4	6	5	19	4	2	4
ENSMUSG00000019997	2864	2700	4500	8751	7396	1020	758	571	1416	6489	1065	768	624	4874	574	389	997	424	1711	863	1163	308	942	900	2528	927	590	1417
ENSMUSG00000037370	810	1493	1026	1821	983	5946	149	194	637	549	174	68	101	3254	179	55	1514	1234	1050	1706	1032	709	1219	1507	4264	1302	1118	1132
ENSMUSG00000019989	314	17	89	101	311	228	4	21	57	1370	54	4	10	65	18	2	38	178	33	11	43	7	15	122	861	16	12	32
ENSMUSG00000019984	514	1015	675	686	438	924	124	312	70	563	324	407	487	794	435	551	594	448	558	480	330	272	560	418	478	637	520	659
ENSMUSG00000099181	0	4	2	2	0	0	1	0	0	0	1	1	0	1	0	2	1	1	1	0	2	0	0	1	0	1	2	0
ENSMUSG00000019987	5773	4965	8406	4365	4656	32	5482	4370	26764	27435	8588	17401	6536	3364	3657	7158	50555	58219	4661	34945	36671	27470	28882	22539	66264	9685	14697	4738
ENSMUSG00000039166	163	183	270	209	193	150	35	106	37	151	87	53	51	159	86	42	77	74	118	76	89	45	73	98	98	132	69	100
ENSMUSG00000089048	0	2	2	0	3	0	0	0	0	0	0	0	1	0	2	0	0	2	0	0	0	1	1	1	0	0	0	0
ENSMUSG00000019978	1282	3406	3242	3200	1141	3963	320	793	363	1695	706	455	551	3172	727	191	617	506	1111	736	655	363	721	732	766	1229	478	1397
ENSMUSG00000049420	28	30	68	60	12	126	26	26	8	64	19	12	16	145	23	5	13	11	22	17	19	4	11	9	11	35	7	28
ENSMUSG00000051354	3	0	8	2	0	13	0	5	0	5	1	0	1	0	1	0	0	0	1	0	0	1	0	0	1	0	1	3
ENSMUSG00000039089	485	645	651	543	441	485	168	263	206	446	285	171	267	941	320	193	343	338	494	372	357	107	245	269	404	298	266	450
ENSMUSG00000039031	309	338	502	457	214	662	108	241	174	365	253	147	167	457	225	178	277	279	309	306	306	231	256	397	434	436	249	526
ENSMUSG00000019899	1297	406	286	205	607	108	20	337	15	555	626	112	377	152	450	26	34	30	535	54	43	39	61	57	61	119	33	195
ENSMUSG00000064208	4	10	6	10	10	13	3	6	1	8	11	10	4	6	8	12	11	8	14	10	8	5	9	13	10	9	5	9
ENSMUSG00000019889	636	1581	1134	2051	977	1021	329	498	632	956	415	674	377	1092	435	432	1055	766	780	975	913	318	717	757	1663	629	768	757
ENSMUSG00000049109	6	1	11	5	2	9	0	5	0	30	2	1	4	5	2	0	0	0	0	0	0	0	0	0	0	0	0	1
ENSMUSG00000095478	3	0	0	0	0	0	0	2	0	2	3	0	0	2	2	0	0	0	0	2	1	2	1	0	2	0	0	0
ENSMUSG00000038916	4	0	0	1	0	0	0	3	0	1	3	0	0	2	0	0	1	0	1	0	0	0	0	0	0	0	0	0
ENSMUSG00000004360	15	2	15	1	3	0	0	2	1	3	1	0	1	1	0	0	0	0	2	0	0	0	0	0	0	1	1	1
ENSMUSG00000019883	974	823	487	656	378	210	163	833	144	623	1102	712	661	430	407	616	628	794	661	671	466	370	732	996	383	688	674	841
ENSMUSG00000038876	654	937	794	693	582	628	183	530	179	704	474	464	473	682	565	479	591	445	540	489	400	282	467	396	552	493	475	563
ENSMUSG00000096841	1	2	0	2	2	1	0	0	0	1	0	0	2	3	0	2	1	0	1	2	0	1	1	4	1	1	1	1
ENSMUSG00000019880	19	5	5	6	21	14	0	19	4	4	14	2	7	2	6	1	1	0	8	0	0	1	4	1	4	1	0	3
ENSMUSG00000069682	86	97	113	81	126	101	132	158	119	80	145	63	61	94	135	80	83	125	89	161	174	76	68	67	184	177	71	138
ENSMUSG00000075266	51	93	54	78	66	182	68	104	94	52	69	75	58	52	116	57	58	69	89	74	76	129	62	150	28	123	113	167
ENSMUSG00000019792	136	291	162	160	148	193	53	153	62	188	172	178	215	193	182	143	135	98	141	150	139	100	124	158	138	166	141	222
ENSMUSG00000019791	135	130	165	121	138	119	78	129	97	193	99	95	93	146	114	81	178	157	134	175	253	137	171	203	183	187	170	166
ENSMUSG00000039697	131	126	156	98	88	367	10	89	21	213	96	21	50	122	79	15	29	22	71	38	18	13	44	29	42	68	16	65
ENSMUSG00000019789	27	12	19	24	17	8	3	28	4	15	26	2	13	28	7	0	1	3	18	1	1	3	3	2	4	4	3	5
ENSMUSG00000039684	9	11	4	16	11	9	1	7	6	30	6	29	18	10	9	21	25	22	25	13	17	17	15	20	3	4	15	22
ENSMUSG00000000295	298	517	214	363	382	217	288	430	444	264	311	490	342	210	304	314	223	295	312	296	413	325	291	449	213	318	306	369
ENSMUSG00000000296	87	330	81	283	94	100	49	81	79	137	75	130	32	225	110	70	121	161	170	137	162	124	160	118	197	105	196	156
ENSMUSG00000063760	649	1335	829	1186	587	488	200	691	206	940	444	704	854	969	894	778	759	452	596	827	543	373	847	542	700	692	714	903
ENSMUSG00000098068	0	2	1	1	0	1	1	0	1	0	0	0	1	0	0	1	1	0	0	2	3	0	1	0	0	0	1	0
ENSMUSG00000069670	0	1	7	3	0	5	1	1	0	1	1	0	0	0	1	0	0	0	0	0	0	0	0	0	0	0	0	1
ENSMUSG00000019787	0	107	235	3	110	0	2	1	4	178	0	0	0	79	1	0	0	1	36	0	0	0	6	4	20	74	1	34
ENSMUSG00000071343	7	14	9	16	13	7	8	13	8	15	9	13	20	16	19	25	26	15	14	31	20	16	28	30	17	37	33	26
ENSMUSG00000039552	1	0	2	0	0	0	0	2	0	1	2	0	0	0	0	0	0	0	0	0	0	0	0	0	1	0	0	0
ENSMUSG00000039531	158	191	185	142	89	186	34	112	38	192	88	62	138	157	90	94	109	77	108	109	89	45	99	70	127	90	75	78
ENSMUSG00000090666	0	1	0	0	2	1	0	0	0	0	0	0	0	0	0	0	0	0	1	0	0	0	0	0	1	0	2	0
ENSMUSG00000019782	323	749	422	527	398	728	145	450	180	449	347	443	412	469	427	337	331	347	421	393	520	313	328	450	315	452	414	536
ENSMUSG00000071340	1	0	0	0	0	0	0	2	1	17	0	0	0	3	1	0	0	0	0	0	1	0	0	0	0	0	0	0
ENSMUSG00000039508	1	0	1	0	0	8	0	44	1	0	2	17	0	0	1	0	1	0	28	0	0	0	0	2	0	0	0	0
ENSMUSG00000049872	170	157	43	146	33	86	5	93	19	63	61	33	23	33	5	0	6	9	54	15	19	1	4	8	26	9	13	14
ENSMUSG00000046031	18	10	49	18	8	11	4	22	13	57	8	2	7	15	2	2	6	15	12	10	11	7	4	4	28	13	2	18
ENSMUSG00000039497	958	1353	1286	1028	778	1483	128	508	129	1059	574	538	601	1972	627	300	1072	917	1157	955	711	517	1172	904	1246	1390	874	1675
ENSMUSG00000047514	933	931	1060	773	818	1113	194	718	200	1007	595	618	620	1079	678	623	829	735	829	731	719	508	774	725	809	710	716	960
ENSMUSG00000039480	278	503	487	321	290	207	40	203	41	409	270	321	376	376	351	264	265	234	305	257	199	140	236	258	292	243	266	351
ENSMUSG00000097274	2	6	1	10	3	4	1	1	1	2	2	1	2	1	1	2	1	1	0	0	2	0	2	0	0	0	1	2
ENSMUSG00000039485	86	50	106	54	78	200	8	58	6	49	82	33	16	55	19	14	11	11	55	8	9	17	18	10	21	16	12	30
ENSMUSG00000039462	6	440	91	322	11	31	4	5	21	137	9	24	8	1192	0	7	8	3	2	3	0	2	6	13	3	1	1	2
ENSMUSG00000019779	228	210	509	219	205	617	29	82	166	316	115	110	143	502	154	161	210	107	121	160	97	61	139	210	786	201	92	209
ENSMUSG00000063953	13	11	10	13	9	11	4	7	4	6	7	12	4	10	5	3	3	5	7	7	7	4	4	11	3	12	2	8
ENSMUSG00000044499	2	0	4	10	0	30	0	1	0	4	0	1	1	3	0	1	0	0	1	1	0	0	0	1	0	1	0	0
ENSMUSG00000019777	1129	2489	1316	1922	981	2176	552	1328	509	1495	1008	1204	1320	1473	1225	1238	1114	1080	1498	1231	1167	771	999	1325	901	1213	1207	1459
ENSMUSG00000069662	3523	4455	3760	3478	1425	5235	1634	2895	1213	2745	2388	1967	2182	3393	2982	1742	2830	2433	4299	3183	2265	1196	2768	2208	2237	3646	3304	3905
ENSMUSG00000046463	19	14	25	16	12	25	11	5	6	6	6	4	4	5	8	2	7	5	13	9	11	5	8	9	10	4	9	6
ENSMUSG00000097742	3	2	1	0	1	0	0	2	0	2	0	1	1	1	1	0	3	1	3	4	1	4	2	1	2	1	1	1
ENSMUSG00000094311	0	0	0	0	1	0	0	0	0	0	1	0	0	0	0	0	0	0	7	0	0	0	0	1	0	0	0	0
ENSMUSG00000019846	1538	1445	1514	1493	873	2326	482	1018	508	1719	1010	505	791	2137	1217	365	459	251	1852	532	499	391	761	474	636	910	333	1068
ENSMUSG00000051736	27	18	38	15	17	25	8	17	10	21	8	2	0	27	6	2	4	5	10	6	1	2	1	7	12	3	2	6
ENSMUSG00000019845	42	103	71	96	25	105	20	53	16	61	31	31	73	56	37	49	61	53	79	47	54	31	65	55	31	56	71	53
ENSMUSG00000062074	0	0	1	0	0	0	1	1	2	0	0	0	0	0	0	0	0	1	0	0	0	0	4	0	0	0	0	2
[truncated: 22,261 more rows]

## Sheet: LogR_normalised
Gene_symbol	RJR18191120_S11	RJR18191120_S12	RJR18191120_S13	RJR18191120_S14	RJR18191120_S15	RJR18191120_S16	RJR18191119_S1	RJR18191119_S2	RJR18191119_S3	RJR18191119_S4	RJR18191119_S5	RJR18191119_S6	RJR18191119_S7	RJR18191119_S8	RJR18191119_S9	RJR18191119_S10	RJR18191119_S13	RJR18191119_S14	RJR18191119_S15	RJR18191119_S16	RJR18191119_S17	RJR18191119_S18	RJR18191119_S19	RJR18191119_S20	RJR18191119_S21	RJR18191119_S22	RJR18191119_S23	RJR18191119_S24
0610005C13Rik	-1.63913	-1.65108	-1.5451	-1.3447	-1.53078	-1.54672	-1.60458	-1.53294	-1.61538	-1.64742	-1.63751	-1.31429	-1.63318	-1.64817	-1.63812	-1.63217	-1.62912	-1.62318	-1.6399	-1.63318	-1.62833	-1.6095	-1.63057	-1.63331	-1.63594	-1.64012	-1.63025	-1.64476
0610007P14Rik	9.27211	9.15647	9.07329	9.2803	9.2254	9.3124	9.75311	9.50246	9.73959	9.36256	9.37054	9.56313	9.48849	9.17592	9.3867	9.48859	9.64254	9.80647	9.70072	9.49408	9.77584	9.92943	9.49672	9.88864	9.35475	9.52487	9.85723	9.75795
0610009B22Rik	7.79256	7.3231	7.62189	7.67683	7.71825	7.3033	7.84864	7.70475	7.8863	7.7412	7.83896	7.95001	7.61697	7.61319	8.14051	8.09085	7.77875	8.23417	7.37279	7.79255	7.78856	8.0194	7.93251	7.79466	7.67647	7.80197	7.79627	7.5703
0610009E02Rik	3.61236	3.64458	4.44458	4.09643	4.40935	3.72205	4.98852	4.3402	5.37452	4.48484	3.88402	4.27914	4.00053	4.26856	3.81824	4.76614	4.50374	4.97483	4.39936	3.75883	4.80417	3.83355	3.72284	3.68709	3.96087	3.73101	3.56879	3.47103
0610009L18Rik	4.26191	3.63164	4.28232	3.91935	4.54462	4.07031	4.37713	3.84451	4.86661	3.29242	3.6674	3.46537	3.12601	3.80255	4.14487	3.40574	3.17012	3.43281	3.57735	3.60618	3.95864	3.93681	3.42567	3.6668	3.79669	3.51413	3.25633	2.90596
0610009O20Rik	8.74871	9.15567	8.9006	9.00806	9.01558	8.91575	8.90076	8.54021	8.63996	8.79851	8.58616	8.88939	8.58669	8.83549	8.42272	9.23348	8.82927	8.79233	8.66154	8.73811	8.94031	8.86594	8.63463	8.85	8.91506	8.71725	8.68932	8.74798
0610010F05Rik	8.02555	8.42118	7.81952	8.35793	7.95979	8.61661	6.99029	7.6712	6.6239	7.66115	7.97558	8.01084	8.15929	8.04991	7.81225	7.36412	7.6061	7.6332	7.9484	7.71177	7.52717	7.68106	7.97022	7.80988	7.54025	8.06269	7.83415	8.2346
0610010K14Rik	4.5317	4.28291	4.72632	4.19365	4.39656	4.08468	4.79698	4.02997	5.04607	4.09102	4.15015	3.89078	4.21377	3.85932	4.26837	4.18144	4.40577	4.41045	4.35435	4.25863	4.41801	3.80954	4.3833	4.11573	4.21761	4.51588	4.05294	4.08848
0610011F06Rik	7.34544	6.92662	7.21633	7.3541	7.72296	6.97171	7.70798	7.4123	7.98651	6.49637	7.27194	6.718	6.41793	6.59377	6.63677	6.32029	6.92206	7.42616	7.00613	7.22463	7.62345	7.73466	7.34925	7.22871	7.33553	6.89213	7.26632	6.92473
0610012D04Rik	1.3829	2.17276	0.919079	1.29421	1.1372	1.67829	1.94979	0.966024	1.0715	0.934278	1.50459	1.30323	1.43184	1.20103	1.68535	0.995812	1.18529	0.807322	1.37665	0.787749	1.01246	0.836183	1.17641	0.787507	1.14442	0.775025	1.32694	0.944496
0610030E20Rik	9.24136	8.96071	9.28391	8.89258	9.17036	8.566	9.12301	8.94302	8.88539	9.0565	9.18151	9.04767	9.15797	8.63404	9.27816	9.30477	9.20729	9.15473	9.15441	9.04938	8.83949	8.53249	8.93636	8.79451	8.99736	9.1565	9.0972	8.7762
0610031O16Rik	-1.31778	-1.32996	-0.780076	-1.18743	-0.884332	-1.33048	-1.26686	-1.31809	-1.28278	-0.940858	-1.15855	-1.30945	-1.30901	-1.32918	-1.3163	-1.30753	-1.14618	-1.13743	-1.31893	-1.30902	-1.30186	-1.27411	-1.30517	-1.30921	-1.31308	-1.31924	-1.3047	-1.32609
0610037L13Rik	8.76863	8.3427	8.8688	8.50167	8.66281	8.90656	9.09004	8.71641	8.94694	8.56269	8.68893	8.32707	8.31572	8.5614	8.68872	8.3432	8.65149	8.5558	8.71844	8.53106	9.02941	9.02816	8.55628	8.81749	8.74342	8.6623	8.89717	8.65404
0610038B21Rik	3.0933	3.44912	3.3048	3.3663	3.25883	3.1805	3.42879	3.65791	3.19547	3.49957	3.11223	3.43329	3.60396	3.24229	3.31126	4.06835	3.36147	3.43903	3.34842	3.5512	3.72407	3.15348	3.27132	3.65212	2.76504	2.61485	3.34678	2.87085
0610039K10Rik	0.351152	0.497542	1.03792	0.637261	1.16746	0.741515	1.08498	0.694048	1.57809	0.652426	0.703808	0.358535	0.560368	0.507114	0.542083	0.564155	0.364478	0.372894	0.535657	0.727429	0.578984	0.657147	0.570275	0.559855	0.712306	0.534895	0.362907	0.518642
0610040B10Rik	3.94471	4.21361	4.53803	4.55455	4.60812	3.83342	4.57335	4.23226	5.33898	4.27108	4.57557	4.3241	3.81514	4.52514	4.17561	4.38133	3.67035	3.95525	3.53254	3.9813	4.36769	3.6595	3.91024	3.75154	3.94151	3.88174	3.79304	3.47235
0610040F04Rik	2.8074	3.10855	3.70673	4.02011	3.88329	2.31398	4.65254	3.96801	2.91546	2.91898	2.82351	2.9747	2.86716	3.49436	3.86879	3.08984	3.45926	3.38147	3.84152	4.13865	3.39545	4.12309	3.89636	2.44118	2.71787	4.60353	3.44396	4.1699
0610040J01Rik	5.10854	3.98274	4.93545	5.50282	6.6209	4.37827	3.63784	3.93127	6.18171	4.97488	3.00192	3.04345	3.78512	4.3453	3.71484	2.75154	3.53027	3.28522	4.19876	4.22072	4.46775	3.97737	3.82254	4.34575	5.56354	3.74981	3.31818	4.46207
0610043K17Rik	0.381185	-0.425347	0.0926169	-0.126177	0.302267	-0.42666	-0.375167	-0.417182	-0.397593	0.389201	-0.0644817	-0.412746	0.225436	-0.115588	-0.416282	-0.411727	-0.409289	-0.404382	-0.417601	-0.210065	-0.408648	-0.387901	-0.410458	-0.210491	-0.219093	-0.417757	-0.410204	-0.421076
1010001B22Rik	0.424129	-0.216925	-0.0839538	0.0388107	0.345598	0.0239356	0.349826	-0.366882	-0.0993196	-0.0655998	-0.365513	-0.362408	-0.362171	-0.20861	-0.178131	0.00885092	-0.148511	-0.353963	-0.367305	-0.362177	-0.145807	-0.340537	-0.360099	-0.362278	-0.171147	-0.367462	0.0188574	-0.370808
1010001N08Rik	-0.421329	0.576558	-0.316173	0.196306	-0.61899	0.315739	-0.301478	-0.421998	-0.337207	-0.626224	-0.619236	-0.40258	-0.401557	-0.172018	-0.619686	-0.61521	-0.387549	-0.608022	-0.620985	-0.615986	-0.612193	-0.579371	-0.613966	-0.402019	-0.618069	-0.621139	-0.613716	-0.624413
1110001J03Rik	6.81518	5.85862	6.51158	5.8088	7.51019	6.68881	7.08024	6.97199	7.3912	6.31721	7.34211	6.67542	6.50677	6.10498	6.87826	6.26209	6.2718	6.73251	6.48093	6.27243	7.01812	7.64488	6.17008	7.12508	6.26487	6.93753	6.58152	6.69585
1110002E22Rik	4.13328	4.83244	4.87791	6.24701	4.9147	3.88724	3.41722	3.75043	4.60039	5.57491	4.21775	5.1266	3.72269	6.40787	4.26813	4.0096	5.54223	6.30832	5.28642	5.60592	4.34718	7.04216	6.28787	7.13214	5.62675	6.60156	5.23715	5.78651
1110002J07Rik	2.17743	1.64416	2.05635	1.77016	1.37747	2.38889	1.96102	2.92417	1.44249	1.79221	2.95011	1.89753	2.23851	1.66149	2.35827	2.24895	1.78358	1.41822	1.55602	2.02562	1.61379	1.7164	2.44478	2.23709	1.87832	2.60676	2.05185	2.12128
1110002L01Rik	7.00701	6.69133	6.98986	7.37271	7.0018	7.26227	7.04083	6.49746	6.80593	6.97404	6.72585	6.58917	6.88275	7.32282	6.71487	7.21596	7.22141	7.27843	6.97219	7.04721	6.9632	6.46142	6.81404	6.80147	7.19466	6.64277	6.82922	6.62286
1110002O04Rik	-1.34445	-1.21513	-1.09339	-1.21378	-1.34159	-1.35842	-1.1378	-1.18875	-0.841637	-1.35661	-1.34208	-1.18017	-1.33573	-1.08022	-1.18697	-1.33426	-1.32978	-1.32108	-1.34559	-1.33574	-1.32862	-1.30102	-1.33191	-1.17993	-1.33978	-1.34591	-1.33145	-1.19995
1110004E09Rik	7.64093	7.27022	7.67706	7.77399	8.09841	7.56305	7.84721	7.8313	8.6552	7.43312	7.936	7.59815	7.2664	7.80668	7.9169	7.43956	7.97205	8.29779	7.9821	7.97832	8.20585	8.78114	8.06293	8.6657	7.79671	8.11584	8.22074	8.32666
1110004F10Rik	9.71265	10.0551	9.60107	9.75168	9.91013	9.71608	9.29931	9.97023	9.54457	9.74497	9.89484	9.95945	9.88061	9.90369	9.91765	9.84894	9.87995	10.109	9.90574	10.0294	9.91263	10.2738	9.81016	10.0959	10.0179	9.96514	10.0925	10.129
1110007C09Rik	8.45319	8.00126	8.18099	8.10569	8.36805	8.86371	8.44879	8.15153	8.92229	8.20095	8.16619	7.64615	7.52482	7.96517	8.06228	7.20804	8.12389	7.71275	7.85199	7.90448	8.02044	8.92669	8.42265	8.48822	8.49467	8.33915	8.08256	8.40948
1110008F13Rik	10.0824	10.0457	9.85925	9.90837	10.0214	9.8395	11.1215	10.7677	10.9259	10.1374	10.4808	10.9105	11.0194	9.92375	10.7116	11.2216	10.2739	10.3063	10.3026	10.2973	10.5889	10.4077	10.1743	10.4569	10.3066	10.0561	10.4616	10.1988
1110008L16Rik	7.3456	7.27663	7.47775	7.66184	7.56824	7.29533	7.37871	7.5923	7.19239	7.41393	7.38669	7.69422	7.68617	7.36327	7.18059	8.22284	7.50249	7.87767	7.36995	7.55875	7.8597	7.30911	7.21883	7.32039	7.60108	7.09715	7.47535	7.27535
1110008P14Rik	9.4371	9.32403	8.6537	8.93526	9.1756	8.19633	10.7986	9.85672	10.7882	9.38065	9.67446	9.78879	9.19004	8.32352	9.16482	9.86945	9.11672	9.42014	9.09544	9.24159	9.75767	9.80337	9.24056	9.5683	9.30515	9.095	9.41291	8.92873
1110012L19Rik	7.86735	8.29381	7.96592	7.85491	8.34619	7.62369	7.55017	7.86344	8.0541	8.01349	7.7322	7.77207	7.83956	8.39728	7.83261	7.60859	7.55702	7.73681	7.44559	7.48271	8.02299	7.83949	7.35622	7.64015	7.84179	7.40877	7.54804	7.3472
1110017D15Rik	1.04456	1.32922	1.16258	0.971904	1.28133	1.05793	1.45452	0.75878	1.21498	0.730153	0.579696	0.943394	0.781901	0.565173	0.76325	0.950682	0.592151	0.601482	0.908407	0.781872	0.593371	1.26081	0.792011	0.781378	0.771397	0.907274	0.793262	0.569656
1110018N20Rik	-1.56946	-1.45478	-1.45561	-1.58327	-1.56709	-1.58644	-1.39832	-1.44052	-1.41144	-1.57953	-1.56749	-1.5626	-1.56223	-1.58044	-1.56824	-1.56102	-1.5573	-1.5501	-1.5704	-1.56224	-1.55634	-1.53349	-1.55907	-1.5624	-1.56558	-1.57066	-1.55869	-1.44711
1110019D14Rik	3.9853	3.68186	3.99596	4.22823	3.92261	3.70005	4.23792	4.24927	4.24579	3.82275	3.58421	3.97596	4.1586	4.01003	4.04279	4.49176	3.75918	4.02175	4.20617	3.63981	3.94751	3.60945	3.86	3.92873	3.9404	4.60242	3.91996	3.81514
1110020A21Rik	2.5053	2.37876	2.58383	2.45997	3.14839	1.98977	3.18204	2.31904	3.56528	2.80851	2.87916	2.37631	2.3793	2.02611	2.42776	2.74483	1.65263	1.67334	2.40934	2.57095	2.31293	2.49662	1.85018	2.26685	2.24307	2.31151	2.02166	2.36003
1110025L11Rik	-0.403696	-0.423309	-0.423969	-0.422374	-0.400432	-0.426566	-0.344946	1.22983	-0.363601	-0.417379	0.98287	1.62732	-0.393717	-0.418598	-0.402013	-0.39203	-0.386861	-0.376806	0.476205	-0.39373	-0.385523	0.453204	-0.389325	0.273405	-0.398358	-0.405344	-0.388786	-0.413024
1110025M09Rik	4.64663	4.5063	4.55062	3.79382	4.67887	4.80573	5.46351	4.80204	5.88667	4.42468	4.92777	4.76891	4.36729	4.49942	4.47638	4.50005	4.03094	4.11527	4.34153	3.97405	4.21032	4.17554	4.01048	4.23416	4.78249	3.93483	4.07351	4.06555
1110028F11Rik	0.120786	-0.0636655	0.0642796	0.18277	0.261663	-0.21644	0.0936002	0.360958	0.407083	0.0822256	-0.0236668	0.284945	-0.201892	0.29964	0.125655	-0.00656899	-0.19856	-0.193471	-0.0310985	-0.0098618	0.006251	-0.180814	-0.19977	-0.202002	-0.204087	-0.207301	-0.000222833	0.0943048
1110028F18Rik	-0.0402666	0.244781	0.107511	0.56794	-0.0383837	0.2355	0.277155	0.658544	0.433871	0.26192	0.151942	0.165764	0.476147	-0.0485348	-0.0392993	1.07367	-0.0302609	0.203066	-0.0410056	-0.0344318	-0.0294334	-0.00827035	0.176	0.16634	0.157277	-0.0412078	0.177137	0.401532
1110032A03Rik	7.17129	7.04124	7.29505	7.13223	7.74638	6.88367	7.45376	7.28481	7.6884	7.29809	7.40404	7.01618	7.06789	7.11072	7.03018	6.81553	7.15701	7.18713	7.03996	7.28117	7.39619	7.18689	7.09979	7.1599	7.56647	6.77982	7.12098	6.82696
1110032F04Rik	0.963452	0.526243	0.75928	0.866333	0.599958	0.37494	0.27761	0.225606	1.05518	1.61591	0.741446	0.620811	0.771859	1.4559	0.737214	0.23535	0.463022	0.68154	0.42138	0.233943	0.240818	0.269606	0.237606	0.233765	0.23016	0.224574	0.238058	0.218601
1110034G24Rik	6.18989	5.18233	5.382	4.90882	5.67821	5.12887	6.15113	6.48838	5.63879	5.66877	5.65536	5.93087	5.62175	5.25025	5.81865	5.61969	5.3278	5.81597	5.69587	5.14883	5.7061	5.6289	5.5227	5.94815	5.78157	5.24923	5.8667	5.46048
1110035H17Rik	2.35649	1.9492	2.63952	2.24435	3.0807	1.5288	2.32986	2.35439	3.10948	2.0855	2.373	2.20553	2.20823	2.07933	1.91107	2.09268	2.35845	2.41841	2.51514	1.78059	2.36635	2.43286	2.10559	2.50692	2.56	2.25176	1.96391	1.99531
1110036E04Rik	-1.50242	-1.38847	-1.51767	-1.51644	-1.36878	-1.51967	-1.45981	-1.50267	-1.47313	-1.38141	-1.50042	-1.23299	-1.36384	-1.51357	-1.36994	-1.23138	-1.49007	-1.48275	-1.24091	-1.49508	-1.48909	-1.46588	-1.09817	-1.49524	-1.49848	-1.50364	-1.49147	-1.50936
1110037F02Rik	9.70047	10.1191	9.82845	10.1007	9.65934	10.3274	9.02448	9.44949	9.07793	9.95744	9.60821	9.74341	9.90423	9.94228	9.75963	9.95472	10.0513	9.98288	9.99904	9.88167	9.76624	9.72359	9.83316	9.78825	9.79543	9.9672	9.90919	9.86596
1110038B12Rik	9.00763	8.80761	8.82873	8.66276	9.17062	9.58751	9.80078	9.30257	9.43593	8.69845	9.25188	9.25041	9.0122	8.79671	8.88104	9.46822	9.42904	9.21348	9.39203	9.30216	9.78564	9.7556	9.28501	9.4449	9.22392	9.22107	9.67169	9.24321
1110038F14Rik	8.12157	7.91268	7.97861	8.48567	8.19704	8.71667	8.68181	8.3742	9.13396	8.02086	8.00442	7.9338	7.87708	8.10111	7.91129	7.78449	7.89468	8.23383	8.10375	7.99813	8.38762	8.20832	7.72331	8.29859	8.30916	7.95994	7.98446	7.95994
1110046J04Rik	4.20988	4.25764	4.183	4.88073	4.71997	5.60408	4.18638	4.1629	4.24614	4.3784	3.99132	3.72511	4.15731	4.66718	4.4216	3.57731	4.40372	3.93211	4.52805	4.46163	4.17536	5.03056	4.54009	4.33964	4.49126	4.6987	4.29706	4.20849
1110051M20Rik	7.22578	7.50656	7.2696	7.07573	7.19957	7.34353	7.384	7.62751	6.87582	7.34533	7.03379	7.05214	7.23209	7.16772	7.46659	7.52715	5.65162	6.6748	6.74981	5.95528	6.66735	5.48484	5.84055	6.24041	6.07706	5.43017	5.88769	5.3868
1110059E24Rik	8.12481	8.34713	8.07673	8.32967	8.38214	8.5477	8.66654	8.46042	8.60042	8.43839	8.38466	8.43634	8.2506	8.02455	8.36457	8.42431	8.74311	8.7458	8.29012	8.58948	8.66879	8.88791	8.67775	8.56331	8.78763	8.45095	8.77626	8.58093
1110059G10Rik	7.38908	7.37025	7.20424	7.2807	7.50301	7.27946	7.1996	7.25488	7.10991	7.3704	7.55027	7.47783	7.46687	7.32825	7.40239	7.30381	7.25601	7.41507	7.13831	7.22485	7.53474	7.52496	7.39113	7.44183	7.46965	7.40238	7.43405	7.53088
1110065P20Rik	7.58821	7.73937	7.84155	7.81303	7.93375	8.27378	8.29682	7.92195	8.47391	7.87108	7.7981	7.66242	7.45626	7.90434	8.00118	7.04201	7.53605	7.56052	7.64467	7.34634	8.06081	7.97422	7.41326	7.76708	7.66637	7.57492	7.50297	7.59975
1190002F15Rik	4.75479	4.50584	4.65068	5.04371	5.38871	6.25018	5.95856	6.00833	5.61316	4.96806	5.52177	5.3148	4.84978	4.11076	4.97516	5.68176	4.47199	4.94297	4.94572	4.94351	4.99275	4.91797	4.54539	5.33871	4.21922	4.83089	4.79318	4.45944
1190002N15Rik	8.04349	8.45803	8.33134	7.90344	7.63319	8.14269	7.15031	8.02	6.43857	8.07503	8.19715	7.80406	8.08079	7.72524	8.27174	8.03534	7.3048	7.44121	7.67518	8.14507	6.5989	7.56087	8.08451	7.5366	6.91408	7.53979	7.21421	7.67792
1190005I06Rik	3.81355	4.257	4.85216	4.20522	4.60395	2.6896	3.30323	3.64944	3.6493	2.83966	2.55827	3.01589	2.72371	4.5109	2.55191	2.47846	2.77004	2.95322	3.22389	2.13478	3.32061	2.31173	1.93366	3.10102	4.07166	1.88403	2.4972	2.35926
1190007I07Rik	5.69297	5.88366	5.69076	5.82331	6.00987	5.60765	6.018	5.65504	6.19842	5.76146	5.61383	5.92031	6.21892	5.74841	5.82311	5.56295	5.90146	6.07321	5.96094	6.01353	6.22251	5.95419	5.31923	6.13129	5.62158	5.944	6.08039	5.86156
1200007C13Rik	3.05681	3.13185	2.91946	2.84979	3.90579	2.14429	4.02245	3.20815	3.73478	3.11034	3.30043	4.2045	3.84449	2.87396	3.89127	4.09397	3.33632	3.04558	3.55903	3.20816	2.87763	3.31317	3.5213	3.20659	3.17481	3.19853	3.24404	3.14215
1200014J11Rik	9.33822	9.10494	9.2962	9.12516	9.2687	9.14796	9.34832	9.44801	9.22557	9.30611	9.33844	9.29133	9.36752	9.28068	9.5796	9.18624	9.50087	9.49985	9.47746	9.38281	9.27454	9.49332	9.28106	9.20694	9.29978	9.27305	9.35544	9.27117
1300002E11Rik	7.23806	7.19453	7.22802	7.08154	7.0363	6.60446	7.48443	6.94676	7.41717	7.08996	7.15597	6.64168	6.80289	7.07614	6.68101	7.03217	6.77718	7.2212	6.79762	6.84798	6.98802	7.1412	7.01397	7.19549	7.29721	6.84968	7.0198	6.93893
1300017J02Rik	-0.358081	-0.568688	-0.568984	0.600618	-0.558	-0.141774	-0.00411362	-0.195847	-0.538612	-0.566	-0.186712	-0.554948	-0.338254	-0.386538	-0.189786	-0.553852	-0.55124	-0.546018	-0.560199	-0.33828	-0.550555	-0.532366	-0.329318	-0.338717	-0.556988	-0.560368	-0.552218	-0.56399
1500002C15Rik	3.82943	3.65483	4.36227	4.23983	3.94493	5.05118	4.3166	4.23016	4.45374	4.00638	3.54284	3.46783	3.14954	3.27905	2.89217	3.48506	3.52583	3.2664	4.01995	3.23971	3.60525	3.53604	2.96832	3.14798	3.11806	2.87245	2.9716	2.82735
1500002F19Rik	2.33901	2.37683	2.29664	1.49244	3.24836	2.19893	2.46673	2.13134	3.03626	2.1626	2.67675	2.05759	1.54546	2.05475	2.02013	2.19613	2.5403	2.85896	2.71308	2.06	2.79244	2.77342	2.52368	2.18568	2.69625	1.71023	2.32922	1.83739
1500004A13Rik	2.36207	2.14692	1.97734	2.42114	2.21957	4.12899	1.64006	2.19534	1.78611	2.18786	2.0181	1.94017	1.65517	1.55389	1.76836	1.48014	1.49687	1.89413	1.99434	2.06164	1.68977	2.17561	1.48887	1.65421	1.63586	1.23529	1.26602	1.57613
1500009C09Rik	4.8901	5.2914	7.47652	6.42929	5.56762	2.09672	3.34014	3.48535	5.92627	4.46115	3.25303	3.09231	2.66513	4.26578	2.2143	2.4868	5.16886	3.81203	3.55097	4.53396	5.67816	2.45016	3.44753	4.77615	6.96716	2.41074	2.50543	2.36704
1500009L16Rik	4.88292	5.2052	4.11827	3.8778	3.78066	4.89631	4.39069	4.60665	4.99863	3.83654	4.19751	2.98942	4.26653	5.18398	4.99748	2.518	3.3713	3.3388	4.51685	3.22342	2.73408	3.37754	3.44572	3.11276	4.22246	3.55341	3.35758	3.67386
1500011B03Rik	6.73988	6.34805	6.53602	5.96956	7.34514	6.53461	6.98595	6.46897	7.42153	6.4137	6.93547	6.27816	6.0339	6.83046	6.36968	5.85333	6.0362	6.27869	5.99854	5.93936	6.44356	6.62728	5.94644	6.06182	6.38709	6.06237	6.2004	6.15493
1500011K16Rik	7.54203	6.47253	7.53575	7.27942	7.73417	6.75555	8.05707	7.61855	8.4985	7.63494	8.06498	7.9975	7.1612	7.50733	7.27	7.5287	7.7242	8.04857	7.47756	7.73403	8.46584	8.03033	7.51795	7.50769	8.04689	7.33167	7.91636	7.47162
1500012F01Rik	9.31202	8.77005	8.95463	8.66372	9.54669	9.31203	10.0702	9.68562	9.92079	9.16387	9.46023	9.49014	9.24183	8.88846	9.1214	9.89473	9.39848	9.3788	9.28139	9.21224	9.92442	9.39864	9.03758	9.35902	9.17612	8.96744	9.3023	9.02187
1500015A07Rik	6.45567	6.89982	5.77018	6.16047	6.39732	5.72891	7.40596	6.53806	6.49977	6.14888	6.75042	6.80211	6.5643	5.53511	6.17803	7.53528	6.17949	6.29933	6.09354	6.42466	6.06219	6.56092	6.33753	6.20842	6.29247	6.33358	6.60787	5.99648
1500015L24Rik	0.7077	0.498243	1.21739	1.22623	1.90973	0.495502	0.575126	0.515182	1.32865	0.676844	0.877223	0.729896	0.524785	0.945567	0.517037	0.526391	1.07714	1.25955	0.514318	0.524773	1.43772	1.04917	0.528988	1.04678	1.26285	0.999178	0.529508	0.837474
1500015O10Rik	6.58945	4.71606	8.33456	7.21485	7.39516	3.9735	6.83284	6.50386	7.23473	9.41866	6.32551	5.93806	4.13479	6.14319	6.49307	4.22697	4.47796	5.0332	6.30993	4.42226	5.44772	5.2086	4.83057	4.42051	4.91252	5.0812	5.3323	6.63285
1500017E21Rik	0.462621	1.10359	1.00006	0.619763	1.41873	0.610349	0.525233	0.82863	0.504331	1.13475	0.46525	0.471937	0.472445	0.910277	0.464253	0.474141	0.479401	0.48992	1.39028	0.472432	0.707911	0.515589	0.476882	0.472215	0.848294	1.91307	0.699681	1.25344
1500026H17Rik	2.15421	1.22702	1.45966	1.74084	2.41123	0.909583	1.02166	1.66716	2.30546	1.7718	2.10721	1.15881	0.951241	1.37214	0.940278	1.61908	2.05395	1.69927	1.29192	1.61032	1.36439	1.96337	1.50127	1.82651	1.6988	1.29063	0.957906	1.10916
1520401A03Rik	0.279779	0.624813	-0.0725746	0.543769	-0.0598942	-0.0738955	-0.0246756	0.123557	0.210211	0.0978184	0.28801	-0.0563267	0.452411	0.095529	0.42001	0.147863	-0.0519674	0.365103	0.27587	-0.0560381	0.728482	0.445556	0.153493	0.309792	-0.058713	-0.0626492	0.599119	0.251956
1600002D24Rik	1.78614	1.32302	1.16936	1.17378	1.55971	1.31087	2.67386	2.40925	1.56277	1.8922	1.90535	1.94786	2.21775	1.59459	2.93305	2.23004	1.465	1.06459	1.01899	1.03675	1.47045	1.10497	1.26938	1.25552	1.70079	1.01843	1.27101	1.00666
1600002H07Rik	7.05651	7.59864	6.84637	7.04544	6.87419	7.187	7.14293	7.03333	6.93121	6.67271	6.75304	6.70635	6.89127	6.58733	6.43431	6.82339	6.61524	6.76679	6.86988	6.69196	6.78952	6.70035	6.61207	6.9915	6.37586	6.8585	6.69354	6.8387
1600002K03Rik	6.68695	6.77614	6.54479	6.49857	6.59486	6.23511	7.52	6.92145	7.61583	6.52855	6.11154	6.79911	6.5101	6.54856	6.20115	6.74257	6.80805	6.78898	6.68981	6.67678	7.37476	6.81658	6.72436	6.90886	6.74528	6.24562	6.89283	6.57634
1600010M07Rik	3.38547	3.28957	3.61742	2.88574	3.34531	3.01222	3.70793	3.6592	4.55317	3.79383	3.27075	3.52371	2.97599	2.91032	3.67672	2.75405	3.29888	3.19047	3.24084	3.52775	3.13041	3.35574	3.62413	2.86544	3.54905	3.64792	3.10819	2.51702
1600012H06Rik	9.4587	9.19774	9.44324	9.09551	9.3307	9.33336	9.26701	9.28445	8.99482	9.47069	9.52077	9.47056	9.51501	9.52514	9.63843	9.51258	9.71327	9.44886	9.46769	9.59909	9.4599	9.53992	9.88221	9.53063	9.56605	9.72192	9.69262	9.59739
1600014C10Rik	8.43885	8.23115	8.51242	8.21028	7.99765	7.81578	8.4706	8.62543	8.64774	8.94734	8.01445	7.43023	7.90803	8.40334	8.07977	7.45928	7.87208	8.05418	8.28008	8.11708	8.35592	7.87211	8.0259	8.06893	8.47219	8.1042	7.75162	8.22737
1600014C23Rik	1.29304	1.4295	1.56954	1.91019	1.29837	1.42057	2.49263	1.64449	1.97848	1.83602	1.92028	1.82843	1.51427	1.44254	2.51035	2.08194	2.31271	2.05018	1.77848	2.35256	1.86978	3.09339	2.2018	2.35107	1.93407	2.10284	2.29992	2.14244
1600017P15Rik	-1.573	-1.77743	-1.77781	-1.77691	-1.76478	-1.77928	-1.73514	-1.76675	-1.74496	-1.67732	-1.76509	-1.76142	-1.76115	-1.678	-1.76564	-1.76024	-1.66067	-1.75206	-1.76727	-1.76115	-1.65995	-1.73961	-1.75878	-1.76127	-1.76366	-1.76746	-1.75849	-1.57812
1600020E01Rik	6.97974	6.6512	7.11635	6.56442	7.62418	6.26979	7.56349	6.97594	7.6392	6.545	6.99617	6.91687	6.94583	6.62047	6.93629	6.91683	6.49499	6.60861	6.52956	6.48566	7.01962	6.62176	6.35802	6.44908	6.48394	6.74778	6.70785	6.23628
1600025M17Rik	0.43707	0.382514	0.380537	0.385313	0.44506	0.372734	0.578379	1.40222	0.534194	0.400188	0.443697	0.872877	0.461414	0.39657	15.7296	1.48826	0.478019	0.93753	0.433894	0.875177	0.481254	0.558251	0.47206	0.460857	0.853635	0.433021	0.473363	0.413056
1600029O15Rik	-1.36466	-1.37782	-1.24552	-1.12684	-1.36202	-1.24901	-1.31796	-1.36494	-1.18872	-1.23648	-1.36247	-1.35702	-1.35662	-1.01202	-1.3633	-1.35526	-1.35113	-1.34311	-1.0853	-1.35663	-1.20622	-1.32461	-1.20926	-1.3568	-1.21651	-1.22216	-1.35267	-1.37228
1700001C19Rik	2.72073	2.67863	2.88099	2.60452	3.29414	2.29591	2.99443	3.26475	3.76579	3.1044	3.28959	2.68268	2.57692	2.21234	2.41395	2.69593	3.08346	3.43133	2.71258	3.17113	2.73554	3.49199	3.20525	3.16946	3.06972	2.61644	2.60452	2.47145
1700001G11Rik	0.463609	-0.124284	0.159999	0.476242	0.0723145	0.265577	0.191685	0.216759	0.149206	0.404523	-0.113417	-0.109898	-0.10963	0.174932	0.0692662	0.0888412	-0.105943	0.300987	0.457932	-0.109637	0.418784	0.172006	-0.107281	-0.109751	0.368779	-0.115625	-0.10699	-0.119413
1700001G17Rik	2.25636	1.65726	2.05335	1.97649	2.27679	2.18777	2.28796	2.53696	2.30734	1.90621	1.9869	1.89985	1.90214	1.37908	2.26688	2.24016	2.27149	1.82927	2.2483	1.90208	2.37169	2.58507	1.92206	2.13084	2.10629	1.85055	2.15986	1.92738
1700001J03Rik	-0.463355	-0.645969	-0.404684	-0.644472	-0.101934	-0.798629	-0.739613	-0.613957	-0.540831	-0.636383	-0.608654	-0.789077	-0.788915	-0.638372	-0.791516	-0.788373	-0.786685	-0.77829	-0.792424	-0.595754	-0.786241	-0.749844	-0.787495	-0.435708	-0.790383	-0.467932	-0.787319	-0.629195
1700001L05Rik	4.02325	4.9069	4.29095	4.7563	3.81447	6.14159	4.3458	4.12061	4.58519	4.04844	4.09821	3.86401	4.85781	4.79593	3.98347	3.5681	4.2732	4.41361	3.84178	4.77327	3.40986	4.03834	5.5909	4.05185	4.60432	4.978	4.09587	4.29064
1700001L19Rik	0.0697839	0.165491	0.0325636	0.782217	0.364591	0.269227	-0.0771356	0.0691276	-0.0886264	0.182028	0.0749772	0.0882097	0.0892171	-0.118211	0.0730063	0.3969	-0.102057	0.124005	0.0673207	0.0891918	0.10577	0.175757	-0.103397	-0.105869	0.0800822	0.346099	0.266582	0.052297
1700001O22Rik	4.90433	4.83446	3.73966	4.30485	4.75746	4.00492	5.49622	5.80052	5.33542	4.34968	4.75213	5.26792	5.43484	3.70874	5.00031	5.94685	5.46893	5.0827	4.77645	5.54214	4.83172	5.82603	5.80707	5.05515	4.92916	5.19488	5.6456	5.36786
1700001P01Rik	-0.30403	-0.492101	-0.339307	-0.491769	-0.29808	-0.343626	-0.442563	-0.304652	-0.467665	-0.328147	-0.144699	-0.124915	0.13649	-0.194037	-0.300973	0.0217385	-0.102816	0.0813404	-0.485318	-0.123448	-0.477443	-0.454523	-0.479038	-0.480939	-0.482716	-0.485455	-0.478814	-0.320612
1700003D09Rik	-1.09092	-1.60401	-1.47747	-1.60331	-0.982292	-1.60643	-1.54849	-1.58998	-1.43437	-1.59964	-1.5878	-1.58299	-1.58263	-1.60053	-1.58853	-1.58143	-1.57778	-1.5707	-1.59066	-1.58264	-1.57684	-1.42734	-1.57952	-1.58279	-1.58592	-1.59092	-1.57914	-1.59646
1700003E16Rik	3.66606	3.02469	3.6447	2.62633	3.49978	2.86057	3.08127	3.35828	2.96603	3.45786	3.2561	2.98911	3.55546	3.12409	3.31326	3.56952	3.49564	3.36743	2.91918	3.70733	3.62401	4.0136	3.41239	3.49766	3.27603	3.4051	3.27697	3.09894
1700003F12Rik	0.760516	1.16859	0.739339	2.35858	1.2636	2.09197	1.93887	1.47627	0.807416	1.06572	1.38368	1.29033	0.976797	1.18774	1.37868	1.15307	0.994322	0.791177	0.759117	1.14701	1.17657	1.29911	1.31175	0.976218	1.13067	1.24275	0.98936	0.929524
1700003G13Rik	0.755811	0.786075	0.261057	0.262131	0.76883	0.259324	0.825094	0.6195	0.555619	0.578115	0.994131	0.282304	0.921084	0.264703	0.625937	0.488748	0.287981	0.86699	0.274311	0.484975	0.679932	0.970792	0.286062	0.484496	0.279192	0.615377	0.944584	0.591444
1700003M07Rik	-0.322391	-0.35592	-0.228319	-0.354381	-0.163793	-0.361235	-0.205595	-0.174036	-0.483634	-0.0927475	-0.498971	-0.496397	-0.496201	-0.348107	-0.319389	-0.495544	-0.291368	-0.093139	-0.500453	-0.144395	-0.492961	-0.469685	-0.131378	-0.49629	-0.49798	-0.325314	-0.494267	-0.338669
1700003N22Rik	-0.695965	-0.416238	-0.702487	-0.546436	-0.353302	-0.703278	-0.645826	-0.69608	-0.240161	-0.538139	-0.695046	-0.49744	-0.692518	-0.700819	-0.695395	-0.493379	-0.690054	-0.464151	-0.6964	-0.692522	-0.689563	-0.421308	-0.320854	-0.692599	-0.347343	-0.696518	-0.487309	-0.699043
1700006J14Rik	1.61125	0.801297	1.05495	1.05954	0.980696	1.49096	0.865296	1.11436	1.06499	0.805257	1.36407	0.993878	0.994973	0.804432	0.977401	0.823725	0.827822	1.20336	1.67047	1.66267	1.31362	1.45057	1.68516	1.39592	0.818868	0.970538	0.826282	0.955124
1700007G11Rik	0.168341	0.465108	0.321287	0.324544	0.170765	0.152193	0.216619	0.363229	0.987529	1.002	0.369898	0.557877	0.55957	1.14277	0.367652	0.958922	0.401732	0.42539	0.167388	0.175843	0.182245	0.209126	0.179254	0.834797	0.172322	0.167128	0.179675	0.942398
1700007J10Rik	-0.251399	-0.260445	-0.10382	0.655015	0.352486	0.0228035	-0.217614	0.219845	0.0165286	-0.0920145	-0.250087	-0.0481172	-0.04711	-0.0942199	-0.250585	-0.0437471	-0.242975	-0.0123538	-0.25202	-0.0471352	-0.242277	-0.224397	-0.244248	-0.0475651	-0.0562447	-0.25219	-0.243971	-0.2558
1700007K09Rik	1.07126	0.591929	0.745116	0.998807	0.795225	0.589429	1.47814	0.938901	1.07756	0.75872	1.19922	0.80918	0.972456	0.75618	1.19449	1.24122	0.826164	1.18269	0.785185	1.11149	0.623678	0.909117	1.12965	0.971699	1.09266	0.78441	0.821677	1.03462
1700007K13Rik	3.88891	2.96953	3.66336	3.2399	3.10901	2.5992	3.16048	3.77875	4.87015	3.42284	3.68429	3.60118	3.15078	3.75949	2.98323	3.16135	4.46882	5.14796	4.14601	4.29099	5.0969	4.49683	4.75279	4.73198	4.91914	4.25521	4.51906	4.14622
1700007L15Rik	3.93127	3.49418	3.48877	3.83874	3.87581	3.46747	3.52099	3.75282	4.05258	3.80886	3.99544	3.49326	3.18337	3.94339	4.06152	3.43964	3.02302	4.29546	3.53461	3.62467	4.00766	3.95834	2.89033	3.93294	3.64521	3.40854	3.38761	3.52619
1700008J07Rik	5.76467	4.80674	5.47462	5.37052	5.893	5.0552	5.79569	5.81483	6.34881	5.61607	5.73706	5.31641	4.63549	4.95532	5.14301	5.38388	5.50162	5.49272	5.43288	5.22479	5.77767	5.35684	5.24268	5.2476	5.46387	4.8292	5.32356	5.274
1700008O03Rik	0.195268	-0.283244	0.121352	0.00965324	0.207582	-0.284626	0.0335445	0.309926	0.498819	-0.280674	-0.273203	-0.0725528	-0.269706	0.342725	-0.273686	-0.0682228	-0.266302	-0.0371071	-0.275078	-0.269712	-0.265625	0.0140878	-0.267538	-0.0720058	-0.0806047	-0.0939184	-0.267269	-0.278742
1700009J07Rik	-1.58364	-1.47502	-1.59787	-1.59673	-1.5814	-1.47846	-1.54391	-1.4615	-1.55633	-1.4708	-1.4594	-1.57714	-1.45442	-1.59404	-1.58248	-0.870261	-1.57213	-1.5653	-1.58454	-1.57681	-1.57122	-1.54957	-1.5738	-1.57695	-1.57997	-1.58478	-1.45106	-1.59012
1700009N14Rik	0.492642	0.641472	0.780201	1.11539	0.4956	0.472921	1.6679	0.492332	1.30627	0.480636	0.691354	0.50133	0.708426	1.22526	0.851371	0.50339	0.724917	0.93909	0.49148	1.02537	1.67767	0.542346	1.17431	0.501591	1.13022	0.976915	0.896516	1.16349
1700010I14Rik	1.98766	1.9856	2.41526	2.92436	1.40399	2.33679	2.56153	1.86838	1.89629	1.91911	2.20444	1.414	2.14911	2.25721	1.99623	1.61541	1.42616	2.45014	1.86413	1.77431	2.29893	1.93911	1.79143	1.77347	2.46657	1.86254	1.79354	2.04145
1700010K23Rik	-0.608089	-0.960334	-0.800499	-0.960071	-0.598659	-0.961241	-0.894218	-0.250037	-0.916138	-0.958646	-0.953738	-0.951603	-0.747448	-0.958996	-0.603241	-0.950212	-0.944006	-0.931965	-0.611798	-0.951444	-0.942401	-0.688286	-0.739208	-0.951514	-0.952915	-0.955078	-0.946315	-0.957377
1700010K24Rik	-0.380817	-0.388215	-0.239452	0.00565423	-0.198678	-0.243718	-0.344524	-0.0573357	-0.126179	-0.228424	-0.0486816	-0.376986	-0.376776	-0.230486	-0.380149	-0.0226903	-0.373884	-0.153525	0.0666846	-0.186327	-0.373308	-0.104592	-0.178018	-0.376871	-0.37868	-0.207514	-0.374706	-0.384423
1700011A15Rik	-1.1796	-1.18382	-1.18396	-1.03145	-0.995895	-1.18448	-0.742586	-1.00196	-1.13908	-1.18259	-1.1783	-1.17116	-1.17062	-1.18285	-1.17922	-1.16885	-1.16343	-1.1529	-1.00355	-1.17064	-1.16202	-0.562643	-0.813497	-1.17087	-0.992365	-1.17998	-0.976777	-1.18166
1700011B04Rik	0.928329	0.023528	1.66471	1.71899	1.202	0.481954	0.160639	0.0581224	2.89997	2.31891	0.359999	0.0755526	0.0764509	0.693797	0.0617305	0.0794351	0.0885553	0.106221	0.0564298	0.0764284	0.661429	0.14646	0.0842114	0.624394	2.2059	0.0557966	0.0851615	0.04206
1700011E24Rik	-1.76669	-1.58314	-1.77799	-1.77709	-1.76491	-1.77948	-1.73512	-1.76688	-1.74499	-1.77427	-1.76521	-1.76153	-1.76125	-1.77496	-1.76577	-1.76034	-1.75754	-1.75212	-1.7674	-1.76126	-1.75682	-1.64238	-1.75888	-1.76138	-1.76378	-1.7676	-1.75858	-1.77184
1700011L22Rik	-1.14211	-1.17167	-1.31397	-1.3137	-1.1387	-1.31439	-1.08916	-1.30373	-1.26732	-1.31286	-1.13921	-1.13308	-0.973474	-1.31306	-1.14014	-1.1311	-1.12645	-1.27918	-1.3046	-1.13264	-1.287	-1.09664	-1.29042	-1.29458	-1.29857	-1.14474	-1.28993	-1.31198
1700012B07Rik	-1.13855	-0.998158	-0.999136	-1.14286	-1.13528	-1.14368	-1.08072	-0.824446	-0.742558	-0.744988	-0.963409	-1.12909	-1.12858	-1.14211	-0.819059	-1.12691	-1.12179	-1.11185	-1.13926	-1.1286	-0.773577	-1.08895	-1.12423	-0.951717	-1.1332	-1.13934	-1.12369	-0.982562
1700012B09Rik	0.273064	0.453217	0.451514	0.251015	0.277002	0.608667	0.923899	0.503869	0.32331	0.256832	0.276327	0.284563	0.531795	0.465437	0.856776	0.28726	0.293657	0.306299	0.271511	0.28517	0.295325	0.646533	0.290599	0.729004	0.279518	0.686199	0.291266	0.261951
1700012I11Rik	-1.4923	-1.2631	-1.50766	-1.37643	-1.35777	-1.50967	-1.44941	-1.49256	-1.46282	-1.5026	-1.49029	-1.48529	-1.48491	-1.37142	-1.49105	-1.48367	-1.34776	-1.47251	-1.49327	-1.48492	-1.47889	-1.32341	-1.34957	-1.35297	-1.35623	-1.49353	-1.34918	-1.4993
1700012P22Rik	0.25242	-0.457028	-0.457426	-0.456463	-0.0261296	-0.458983	-0.389565	1.01155	-0.417314	-0.453415	1.09398	-0.199172	0.426351	-0.454164	-0.216838	-0.437169	-0.433692	-0.42676	-0.223484	-0.438301	-0.432782	-0.404302	-0.435356	0.425069	0.140749	-0.445867	-0.434994	-0.241149
1700014D04Rik	-0.0827383	-0.0932417	-0.0935798	0.205775	-0.0809026	0.0608686	0.234398	-0.0829303	-0.0582701	0.220193	-0.0812181	0.123589	0.29169	0.33914	0.265988	0.297007	0.138966	-0.0668062	0.390361	0.124609	-0.0721766	0.427096	-0.0744559	0.433428	0.537528	0.101172	-0.0741353	-0.0878447
1700015F17Rik	-1.33989	-1.20735	-1.35345	-1.35317	-1.17652	-0.57963	-1.12738	-1.3402	-1.30409	-1.3523	-1.33745	-1.01053	-1.33092	-1.20035	-1.17795	-1.32941	-1.3248	-1.31585	-0.910817	-1.33093	-1.32361	-1.29523	-1.327	-1.1707	-1.33508	-1.34139	-1.16609	-1.34839
1700016A09Rik	1.26673	1.35323	1.46798	1.35631	1.56545	1.45756	1.97426	2.10218	1.37482	1.60276	1.56307	2.16861	1.82588	1.78134	1.55871	2.18362	1.62446	1.517	1.85866	1.71675	1.63041	1.92747	1.10337	1.59337	1.57432	1.41381	1.47253	1.72264
1700016C15Rik	5.40657	2.66579	5.61792	6.15321	6.22112	2.17573	3.48462	2.92076	4.63143	5.33489	3.7162	2.98931	2.52507	6.00147	2.48183	2.32142	4.63718	5.05135	3.54969	4.00941	5.04844	2.94953	3.82308	3.64731	5.63196	2.26471	3.69315	2.73203
1700016G22Rik	-0.660309	-0.666864	-0.512777	-0.666565	-0.315946	-0.667895	-0.139718	-0.326269	-0.635474	-0.664945	-0.659356	-0.297868	-0.656735	-0.665344	-0.474946	-0.656114	-0.446818	-0.650283	-0.66076	-0.459786	-0.653673	-0.622182	-0.451512	-0.460189	-0.309951	-0.4809	-0.654907	-0.494328
1700016H13Rik	3.04684	2.66691	2.46183	2.76026	3.21532	2.2008	3.2802	3.11868	3.70887	3.26413	3.33838	3.50809	2.8462	2.78422	3.20333	3.72657	3.51249	3.32243	3.52009	2.84612	3.25623	4.25639	3.36816	3.61469	3.00314	3.69427	3.55361	3.35257
1700016K19Rik	0.801263	1.44152	1.59012	2.14099	0.987929	0.563714	0.968253	0.974618	1.83584	0.926368	0.593359	0.601596	0.602221	2.03823	0.592128	0.604306	1.03911	0.874684	0.79787	0.827813	1.68591	0.65475	0.839788	1.01217	1.76978	0.588147	0.841262	0.579123
1700016P03Rik	1.07715	0.879486	0.877435	1.44663	1.41539	0.735405	0.933667	1.07575	1.73727	0.898094	0.601016	1.11631	0.975651	0.585331	1.57462	0.609431	0.825141	1.03477	0.938011	0.808717	0.615735	0.649078	0.819203	0.808206	0.797875	0.781841	0.612552	0.911962
1700017B05Rik	9.3706	9.18277	9.254	9.14035	9.53891	9.50943	9.81079	9.64812	10.0863	9.62176	9.38496	10.2336	10.0869	9.33206	9.66919	9.69088	9.29289	8.80309	9.4202	9.56215	9.12341	9.81073	9.77344	9.53924	9.96184	9.45215	9.21465	9.47735
1700018A04Rik	0.312641	0.121351	0.869997	0.123066	0.165068	-0.0374306	0.508173	-0.025458	0.244217	0.132328	0.455716	0.341644	-0.0195599	0.389594	0.451779	0.725526	-0.0154905	0.214462	-0.0259871	-0.0195673	0.369152	0.00604927	0.357027	-0.0196938	0.169223	0.439048	-0.0166457	-0.0303762
1700018L02Rik	1.5734	1.2485	2.12195	1.48297	2.24297	1.35701	1.04808	2.01952	1.78191	1.78118	2.04041	1.7327	1.18345	1.50098	1.32237	0.982488	1.65819	1.57366	1.44763	0.9803	1.20545	1.03567	1.19517	1.73424	1.17125	0.965707	0.9867	0.956389
1700018M17Rik	-0.11007	-0.294879	0.0953197	-0.142839	-0.285507	-0.296132	-0.254032	0.0377449	-0.268086	-0.134314	-0.105114	-0.0924759	-0.0915132	0.113978	-0.106995	-0.2818	0.0883691	-0.0582231	0.0350389	-0.282562	0.236077	-0.262856	-0.0830972	0.0670961	-0.284606	-0.113063	-0.280329	-0.290791
1700019A02Rik	-0.459238	-0.117842	-0.471583	-0.470641	-0.457173	-0.473106	-0.403844	-0.459454	-0.432295	-0.46766	-0.230104	-0.0213066	-0.452855	-0.468392	-0.232387	-0.451755	-0.448348	-0.441556	-0.0578568	-0.452863	-0.447457	-0.116391	-0.449979	-0.453004	-0.224203	-0.460273	-0.202349	-0.46502
1700019B03Rik	0.26716	-0.0783221	0.0763195	-0.0778643	0.634244	-0.0799018	0.241695	-0.0684883	-0.0448534	0.45517	0.409228	0.435334	-0.0628597	0.223811	0.117466	-0.0619145	-0.0589742	-0.0530527	-0.068993	0.297391	0.150757	-0.0383809	0.454594	-0.0629876	0.644631	-0.0691812	0.456729	0.239778
1700019D03Rik	1.00676	0.804327	1.2202	0.249713	1.51707	0.246494	0.318618	1.10407	0.30057	0.716549	0.639443	0.272682	0.273118	0.711666	0.468296	0.274576	0.68791	0.528431	0.461526	0.273107	0.280283	0.310287	0.49792	0.486985	0.269157	0.460723	0.277403	0.257079
1700019G17Rik	3.85882	4.14702	4.22904	4.21595	4.93172	3.91427	3.14073	4.15867	2.66284	3.7425	3.77585	3.8873	4.04239	3.68287	4.17741	3.51736	3.89352	4.33039	4.32295	4.04228	4.16186	4.24155	4.33342	4.04037	4.56534	4.1835	4.17694	3.72939
1700019L03Rik	0.415573	0.400443	0.399955	1.02448	1.02882	0.554894	1.3087	1.37867	1.21088	0.841112	0.768768	1.05816	0.62535	0.836401	0.416928	0.425164	0.815696	0.665001	0.755867	1.17141	0.644249	0.935417	0.953927	0.423557	0.419904	0.414254	0.427914	0.408226
1700020D05Rik	0.648315	0.826254	0.326206	0.661503	0.540069	1.37103	0.0759313	0.387389	0.317708	0.686502	0.232586	0.0391104	0.420563	0.0232461	0.0338699	0.0406173	0.263366	0.0514464	0.0319109	0.248207	0.266365	0.0692137	0.0424926	0.247735	0.0363086	0.0316788	0.0428685	0.026738
1700020I14Rik	10.6834	10.7645	10.9483	10.6033	10.5823	10.6751	10.4637	10.5837	10.4246	10.9322	10.7087	10.8772	11.0757	10.9568	10.7727	11.4779	10.453	10.2484	10.516	10.5164	10.299	10.1309	10.6362	10.2298	10.5592	10.4649	10.4018	10.4983
1700020L24Rik	1.81922	1.21081	1.71002	1.33332	2.05125	1.32092	2.28212	1.81736	2.12	1.56636	1.7435	1.1044	1.42408	1.08366	1.09746	1.68437	1.11125	1.96562	1.51155	1.27361	1.29271	1.99372	1.57627	1.6752	1.92883	1.38596	1.10943	1.08816
1700020N01Rik	-1.30476	-1.16448	-1.3176	-1.03148	-1.30162	-1.04212	-1.07758	-1.3051	-0.751995	-1.15527	-1.30215	-1.29566	-1.29517	-1.31654	-0.977559	-1.29356	-1.28863	-1.27906	-1.13527	-1.12368	-1.11585	-0.914015	-1.29098	-1.29539	-1.29962	-1.30636	-1.29046	-1.31384
1700021F05Rik	7.65613	7.62823	7.3973	7.53486	7.72366	7.61586	8.3956	7.68759	8.03004	7.37664	7.58762	7.85323	7.7493	7.30212	7.71898	7.58805	7.74399	7.66952	7.73607	7.60148	8.04429	7.87083	7.42142	7.93692	7.6068	7.59667	7.87175	7.70477
1700021J08Rik	-0.562397	-0.56955	-0.165103	-0.055277	-0.372571	-0.418422	-0.516082	0.0228376	-0.299137	-0.263233	-0.561358	-0.558704	-0.558501	-0.404932	-0.561753	-0.557825	-0.555719	-0.326785	-0.562889	-0.0546181	-0.0227664	-0.527792	-0.556729	-0.36044	-0.560335	-0.563023	-0.556509	-0.56588
1700021K19Rik	9.71864	10.0436	9.75208	9.94411	9.61186	9.38218	9.32905	9.47704	9.3824	9.8106	9.65135	9.65173	9.50801	9.82625	9.60746	9.78321	9.83467	9.95247	9.61773	9.5931	9.50235	9.44074	9.7309	9.39189	9.52124	9.65254	9.65652	9.59024
1700021L23Rik	-0.95206	-1.13356	-1.1337	-0.85242	-0.946592	-1.13425	-1.06895	-0.56317	-1.08774	-0.974184	-0.795893	-0.319003	-0.935096	-0.976094	-1.1273	-0.932154	-1.11164	-1.10131	-1.12945	-1.11871	-1.11026	-1.07751	-1.11417	-1.11894	-1.1235	-1.12954	-1.11362	-0.967279
1700022F17Rik	-1.57467	-1.47466	-1.4751	-1.36776	-1.5726	-1.37642	-1.53809	-1.57489	-1.54953	-1.58345	-1.57295	-1.45602	-1.56837	-1.58424	-1.46093	-1.56731	-1.56407	-1.55778	-1.46282	-1.56837	-1.56323	-1.5433	-1.56561	-1.34318	-1.57129	-1.57572	-1.56527	-1.58063
1700022I11Rik	1.78913	1.73997	3.53461	3.81207	3.44295	3.20868	2.62142	3.72693	3.35804	2.98254	2.54884	2.47535	2.47835	1.93118	2.30304	1.81944	3.16516	3.50036	3.53158	3.17549	3.36675	3.18977	2.37093	2.59352	2.32243	2.14377	2.04213	1.76549
1700022N22Rik	1.44313	1.15244	1.14996	1.15596	1.24122	1.32949	1.30693	1.61606	1.23741	0.763492	1.10826	0.972388	1.38805	1.27457	1.10496	0.977455	1.29676	1.3395	0.774245	0.784542	1.15958	1.27478	1.14671	1.13129	1.47047	1.22168	0.985022	1.19167
1700023E05Rik	-1.26965	-1.29148	-1.17849	-1.29022	-1.26709	-1.42399	-1.36389	-1.40946	-1.37805	-1.16336	-1.40706	-1.40178	-1.40138	-1.16619	-1.40787	-1.40007	-1.25653	-1.24874	-1.41021	-1.40139	-1.39502	-1.2308	-1.39797	-1.40156	-1.405	-1.41049	-1.39755	-1.27735
1700023F02Rik	-0.881305	-0.128268	-0.71246	-0.70584	-0.871956	-1.23581	-0.973833	-1.22544	-1.18275	-1.23363	-1.22219	-1.21501	-1.21447	-1.23393	-1.22328	-1.21268	-1.01757	-1.19665	-1.22646	-1.21448	-1.20582	-1.17227	-1.20983	-1.21471	-1.03036	-1.22684	-1.20926	-1.23257
1700023F06Rik	2.7744	1.96636	2.23938	2.64437	2.36269	1.95455	4.56543	2.85635	3.33064	2.2735	2.48611	2.64191	2.24998	1.98355	3.75856	3.61233	2.79649	2.63135	2.57362	3.08778	2.99319	3.49165	4.04901	3.28369	2.50161	3.39933	2.96881	3.00357
1700023H06Rik	-0.989954	-0.994961	-0.995121	-0.994733	-0.989073	-0.720572	-0.931911	-0.811044	-0.952363	-0.833133	-0.989225	-0.986622	-0.986052	-0.993801	-0.807581	-0.790078	-0.978365	-0.765667	-0.990299	-0.986066	-0.976868	-0.336837	-0.785207	-0.986309	-0.801258	-0.990393	-0.98052	-0.992395
1700024P16Rik	3.83153	2.82354	3.07791	2.90179	3.13664	4.15041	2.14918	3.63797	2.51992	3.13072	2.80988	2.75338	3.1153	3.54533	2.59545	2.52656	3.1674	2.45448	3.88669	2.64379	3.00915	2.124	2.88793	3.77176	4.35831	2.87008	2.89157	2.28538
1700025G04Rik	9.25694	9.31454	9.49696	9.00366	9.4672	8.92773	9.34688	9.6112	9.46541	9.86538	9.70806	9.82645	9.93162	9.36876	9.91068	9.57408	9.44732	8.81369	9.1306	9.22552	9.14187	9.41896	9.45134	9.02451	9.71229	8.99103	9.33557	9.34911
1700025N23Rik	-1.70057	-1.71278	-1.7132	-1.71219	-1.58992	-1.71485	-1.66529	-1.59212	-1.56766	-1.70904	-1.69891	-1.6948	-1.69449	-1.7098	-1.69954	-1.69347	-1.69035	-1.68429	-1.5927	-1.6945	-1.68954	-1.67032	-1.69183	-1.69463	-1.69731	-1.70158	-1.69151	-1.59766
1700026D08Rik	0.251086	-0.560345	-0.560594	-0.396729	-0.551251	-0.269787	-0.0131974	-0.0702551	0.0928874	-0.244197	-0.058682	-0.54862	-0.548402	-0.558546	-0.199691	-0.547673	-0.545406	-0.540843	0.0442237	-0.548408	-0.54481	-0.517003	-0.546493	-0.548501	-0.352721	-0.209529	-0.546256	-0.556369
1700026L06Rik	0.910498	0.839919	0.729008	1.10265	0.48445	1.083	0.523549	1.25547	0.914436	0.619038	0.920516	1.1525	0.48862	0.743914	0.483491	0.489692	0.493038	0.499827	0.905732	0.664571	0.68156	0.753933	0.673609	0.664132	0.655269	0.904427	0.491781	0.978925
1700027A07Rik	-1.0671	-1.07347	-1.07368	-1.07318	-1.06599	-1.07448	-0.554774	-0.694311	0.1287	-1.0716	-0.857172	-0.664234	-0.843086	-1.07199	-1.06653	-1.05615	-1.04977	-1.0374	-1.06753	-0.843111	-1.04812	-0.786951	-0.8344	-1.05852	-1.064	-1.06765	-1.05215	-1.07019
1700027F09Rik	0.166891	-0.0340432	-0.0344073	0.130155	0.173567	-0.0358302	0.0168655	0.684745	0.00348467	-0.0307253	0.333566	-0.0169464	-0.016629	-0.0314141	-0.0217326	0.507426	0.202216	-0.00565315	-0.02352	-0.0166369	0.383018	0.672661	0.518399	0.355767	-0.0195061	0.163548	0.520595	0.296785
1700028E10Rik	4.23701	3.46051	4.1816	3.46812	4.99909	3.53328	3.54035	3.98947	3.50508	3.33397	3.58508	3.90587	3.64395	3.77814	3.6344	3.71684	3.56877	3.78305	3.03031	3.81153	4.1596	3.75815	3.54949	3.51352	3.40965	3.60706	3.95385	3.64758
1700028I16Rik	-1.06091	-1.06517	-1.06531	-1.06498	-1.06016	-0.925552	-1.00437	-1.06099	-1.02314	-0.781801	-0.739185	-1.05459	-0.873743	-1.06419	-0.741925	-0.870874	-1.04701	-1.0367	-1.0612	-0.873765	-1.04564	-1.01292	-1.04954	-0.874132	-0.881525	-0.892938	-1.04899	-1.06299
1700028J19Rik	3.0122	2.43564	2.6941	2.51441	2.49346	2.48708	1.82817	2.77631	2.61719	1.98204	2.39571	2.62	2.20932	2.38486	2.48387	2.21726	2.577	2.29068	2.70174	2.62321	2.67698	2.24289	2.35294	2.62181	2.41066	2.88995	2.73862	2.64629
1700028K03Rik	-1.69952	-1.71127	-1.60713	-1.60615	-1.6976	-1.50454	-1.56103	-1.69972	-1.67619	-1.70767	-1.59338	-1.69397	-1.69367	-1.70841	-1.69853	-1.69269	-1.68968	-1.68385	-1.70028	-1.69368	-1.68891	-1.67041	-1.69112	-1.69381	-1.69639	-1.70049	-1.58626	-1.70506
1700028N14Rik	-0.756795	-0.787705	-0.932093	-0.786289	-0.60543	-0.932664	-0.460963	-0.75736	-0.497952	-0.930607	-0.752325	-0.588918	-0.587553	-0.930886	-0.926937	-0.737144	-0.728117	-0.913699	-0.927671	-0.924832	-0.922654	-0.886933	-0.923675	-0.924888	-0.92602	-0.927758	-0.923531	-0.637959
1700029H14Rik	-1.15676	-0.788148	-0.898027	-1.16198	-1.15357	-1.16276	-1.10044	-1.15709	-0.944593	-1.16102	-0.985119	-1.14755	-1.14706	-1.01244	-1.15512	-0.971967	-1.14044	-1.13077	-1.15802	-1.14707	-0.965691	-1.10846	-1.14281	-1.14728	-0.980847	-1.15837	-1.14229	-1.00402
1700029I15Rik	4.3898	3.57648	3.8335	3.67976	3.76712	3.49879	4.36299	4.46911	4.55053	4.00479	4.22801	3.97031	3.97478	3.92048	3.75387	4.2028	2.98414	3.84877	3.35365	3.70932	3.94704	4.11132	3.09054	3.92474	3.72964	3.18852	3.47188	3.71215
1700029J03Rik	-1.58165	-1.71915	-1.71962	-1.59486	-1.57938	-1.72151	-1.66512	-1.7055	-1.30684	-1.71489	-1.70337	-1.69869	-1.69834	-1.71576	-1.70409	-1.69718	-1.69363	-1.56312	-1.70616	-1.69835	-1.69271	-1.54723	-1.69532	-1.45128	-1.70155	-1.70641	-1.69495	-1.58819
1700029J07Rik	4.57637	4.27459	4.84099	4.56788	5.32144	3.54474	4.02573	4.34778	4.07478	4.21829	3.63716	3.81252	4.23777	4.2364	3.68994	4.29171	3.45034	4.07347	4.0129	3.75775	3.82557	3.48729	3.51539	3.69363	3.77799	2.92652	4.15982	3.26468
1700029M20Rik	1.37597	1.69414	1.04954	1.4738	1.26913	0.742457	1.68311	1.11649	1.06279	1.80009	1.9805	1.53503	1.53782	0.922036	1.76137	1.90548	1.00002	1.02651	1.36968	0.777333	1.33413	0.826082	1.16839	1.53656	0.772157	0.764511	1.17033	0.935165
1700030C10Rik	5.72076	3.68133	5.73001	3.24714	5.1014	4.4272	5.97552	6.18481	3.48062	3.02567	4.67972	6.0434	4.50698	6.08159	6.13302	7.32286	3.0074	3.23945	5.7598	6.09438	6.85911	6.25014	6.42163	6.25693	2.95564	2.92471	6.36489	6.2068
1700030C12Rik	-0.355843	-0.66088	-0.661903	-0.807981	-0.47373	-0.665902	-0.751735	-0.483632	-0.773473	-0.651558	-0.802133	-0.612837	-0.611944	-0.653493	-0.802427	-0.79949	-0.599686	-0.405296	-0.803275	-0.611966	-0.797495	-0.761637	-0.604134	-0.800066	-0.620035	-0.803375	-0.798504	-0.805501
1700030J22Rik	4.23833	4.13156	4.42145	3.6718	3.72397	3.78665	4.00351	4.11337	4.21149	4.34701	3.78236	4.4002	4.01149	4.10339	4.63781	3.9137	4.46884	4.40062	4.01543	4.3676	4.23143	4.2352	4.40828	3.77374	4.67379	4.18441	4.05296	4.26092
1700030K09Rik	6.27028	6.13783	6.3612	6.28646	6.28579	6.50235	6.23345	6.13722	5.87108	6.01343	5.59611	5.53993	5.5881	6.30505	5.60497	6.24487	5.73907	6.04367	5.95422	5.94533	6.10643	5.29889	5.69411	5.37664	5.78513	5.76153	5.59389	5.43625
1700030M09Rik	-1.77359	-1.7872	-1.78767	-1.78654	-1.77137	-1.54721	-1.49195	-1.77383	-1.74656	-1.78304	-1.77175	-1.76716	-1.76682	-1.78389	-1.77244	-1.76568	-1.76219	-1.75544	-1.77448	-1.76682	-1.76129	-1.73986	-1.76385	-1.76697	-1.64881	-1.77472	-1.52118	-1.78001
1700030O20Rik	-0.535712	-0.544815	-0.372149	-0.544397	-0.326353	-0.546259	0.779527	-0.535878	-0.246595	-0.35969	-0.5344	0.147203	-0.530802	-0.362015	-0.0153542	0.27488	-0.527314	-0.522023	-0.335508	-0.530808	-0.295357	-0.497342	-0.303419	-0.530917	-0.322139	-0.336215	-0.528303	-0.351304
1700031A10Rik	-0.615397	-0.622398	-0.622623	-0.622078	-0.61417	-0.623501	-0.566745	-0.615525	-0.35086	-0.314039	-0.614381	-0.611785	-0.611587	-0.620773	-0.614767	-0.610925	-0.398509	-0.604716	-0.615879	-0.246094	-0.395892	-0.578253	-0.0875395	-0.412127	-0.122175	-0.433238	-0.609638	-0.618805
1700034H15Rik	4.05461	4.00392	3.44189	3.91583	3.88316	3.04754	3.72471	4.0873	3.94425	3.69027	4.52438	3.42717	3.50171	3.10165	3.36884	4.53855	3.74617	3.76923	3.84288	3.74487	3.4931	2.92963	3.3873	3.84646	3.59276	2.67313	4.26645	2.9673
1700034P13Rik	0.495083	0.295303	0.432793	0.667696	0.505473	0.288895	0.473176	0.334717	0.174167	0.452634	0.145947	0.355841	0.151102	0.134083	0.339017	0.360668	0.156103	0.163699	0.332712	0.527152	0.37521	1.00099	0.15429	0.67144	0.512131	0.625573	0.367872	1.20451
1700036A12Rik	-0.0987265	-0.108261	0.175172	-0.107826	0.242542	0.168053	0.207178	-0.0989012	0.524135	0.056136	-0.0973427	0.0999794	0.100986	0.594389	0.237846	-0.0926356	-0.0898311	-0.0841791	0.0790997	0.100961	0.117533	-0.0701538	0.418468	0.100531	0.0918554	0.078426	-0.0908835	0.205843
1700037C18Rik	5.72143	5.97646	5.68769	6.28179	6.21235	5.22468	6.14751	5.83623	6.71601	5.72004	5.59871	5.55355	5.4068	5.56376	5.69112	5.35114	5.47508	5.95689	5.27208	5.59836	5.79533	5.83828	5.29971	5.6155	5.92507	5.17111	5.64908	5.14615
1700037H04Rik	8.2252	8.75293	8.51426	8.51631	8.27388	8.3295	9.40687	8.74141	9.10888	8.43187	8.49452	9.19716	8.85503	8.07663	8.68668	9.23366	8.45132	8.46835	8.46337	8.63606	9.00268	9.05036	8.85524	8.77134	8.33556	8.74713	8.72454	8.43748
1700040L02Rik	-0.146763	0.135131	0.0312734	-0.0750346	1.08154	0.0197201	-0.469769	-0.147842	-0.498724	-0.343346	-0.310717	-0.296711	-0.516248	-0.528569	-0.141471	-0.515369	-0.512639	-0.507169	-0.318845	-0.516255	-0.511923	-0.482959	-0.513947	-0.516367	-0.518638	-0.522154	-0.513662	-0.334847
1700041G16Rik	0.85452	0.91171	1.10887	0.795768	1.49443	0.650069	1.66154	0.987256	1.4311	1.04379	0.863311	0.720177	0.721342	0.807386	0.702557	0.892974	0.7373	1.10133	0.695955	0.521613	0.915072	1.03088	0.731519	0.720816	1.01029	0.51164	0.903928	0.505303
1700042O10Rik	-0.994852	-1.04332	-1.1645	-1.30273	-1.28912	-1.16814	-1.24095	-0.671724	-1.25691	-1.30191	-0.987865	-1.28366	-1.28321	-1.15682	-1.29052	-1.28173	-1.27721	-1.26844	-0.998165	-1.28322	-1.27604	-1.24822	-1.27936	-1.12615	-1.13003	-1.29347	-1.27889	-1.30033
1700047A11Rik	-1.3264	-1.33887	-1.33897	-1.0749	-1.16833	-0.886716	-1.276	-1.3267	-1.29176	-1.3379	-1.32403	-1.31815	-1.31771	-1.3381	-1.32493	-1.31625	-1.31179	-1.14792	-1.17231	-1.00729	-1.31064	-1.28318	-1.31392	-1.31791	-1.32174	-1.32784	-1.31345	-1.33461
1700047K16Rik	0.0849481	0.294707	0.0478499	0.182649	0.494836	0.171159	0.210295	0.36469	0.526465	0.196549	0.243815	0.103319	0.104323	0.0573977	0.372285	-0.0886883	-0.0858952	-0.0802653	0.0824925	0.104298	0.12083	-0.0662901	-0.0872349	0.103869	0.0952152	0.230998	-0.0869434	0.0675168
1700047M11Rik	0.169412	-0.331688	-0.333465	-0.622283	-0.267604	-0.623693	-0.567317	0.0741485	-0.352168	-0.455444	-0.614654	-0.612079	-0.611883	-0.62099	-0.428199	-0.611227	-0.609185	-0.605069	-0.616138	-0.611888	-0.397043	-0.330731	-0.610164	-0.413218	-0.124494	-0.616269	-0.609951	-0.447887
1700048O20Rik	3.5212	3.02808	2.95895	2.66518	3.68655	4.73408	3.59541	3.91495	3.27145	3.53021	3.49591	2.85523	4.92852	2.77716	3.32353	2.87032	2.21769	2.25905	3.03475	2.50926	2.40168	3.02517	2.2077	3.19422	3.41212	2.44587	2.20988	2.5239
1700049G17Rik	5.83031	6.1564	5.79838	5.65209	5.82499	5.48619	4.94257	5.31043	4.83297	5.4	5.2046	4.96057	5.22622	5.6679	4.92002	5.57436	5.18412	5.19022	5.45882	5.49815	4.89962	5.06807	5.62141	5.02679	5.20593	5.5767	4.94298	4.93308
1700051O22Rik	-1.46178	-1.47697	-1.47749	-1.34464	-1.32413	-1.35021	-1.4179	-1.46205	-1.43162	-1.11231	-1.45973	-1.18427	-1.45422	-1.47327	-1.4605	-1.45295	-1.44907	-1.44153	-1.46277	-1.45423	-1.31289	-1.42415	-1.31575	-1.31923	-1.45773	-1.46304	-1.45051	-1.46894
1700052K11Rik	6.75069	5.93579	6.40306	6.41217	6.43847	6.01446	7.18931	6.68236	7.07865	6.44099	6.72431	6.40223	6.57364	6.22305	7.05819	6.67127	6.69824	6.85693	6.53049	6.65278	6.95267	6.33938	6.48948	6.76822	6.67606	6.35341	6.67732	6.33533
1700055D18Rik	3.81329	4.09969	3.9638	3.90688	3.73545	3.416	4.13933	4.18305	3.15056	4.45059	4.34329	4.2009	3.99516	4.23322	4.16627	4.54764	3.43011	3.50174	3.64211	4.12622	3.96781	3.344	3.70588	3.78861	3.85837	3.51706	3.7724	3.45901
1700056E22Rik	3.55698	3.00286	3.58434	3.7255	4.11884	3.3661	3.47082	2.95368	4.85305	3.44266	3.68922	2.48276	2.48486	3.18561	2.96674	2.49186	4.31937	3.72238	3.04388	3.29709	4.65221	3.51248	3.73604	4.18124	4.56904	3.48455	2.81358	3.22782
1700056N10Rik	2.76356	2.22252	2.61349	2.2279	2.52197	2.28075	2.13715	1.89662	2.58584	1.96709	2.25898	2.29685	2.56669	2.32947	2.14993	2.30926	2.33873	2.00256	2.13492	2.48522	1.8024	2.41112	2.09237	2.19115	2.05103	2.56181	2.59987	1.86353
1700057G04Rik	-1.70598	-1.72013	-1.72062	-1.71945	-1.57774	-1.72254	-1.6651	-1.70623	-1.30009	-1.58987	-1.70407	-1.6993	-1.69894	-1.71669	-1.70479	-1.69776	-1.69414	-1.68711	-1.7069	-1.69895	-1.6932	-1.54499	-1.56993	-1.6991	-1.45035	-1.70716	-1.69548	-1.71265
1700057H15Rik	-0.746624	-0.75263	-0.752823	-0.597886	-0.745569	-0.753574	-0.695064	-0.746735	-0.490218	0.0345624	-0.274822	-0.549433	-0.548507	-0.455945	-0.746082	-0.545413	-0.741001	-0.516477	-0.568621	-0.74335	-0.3623	-0.705607	-0.741853	-0.387238	-0.556903	-0.747151	-0.741667	-0.582401
1700060J05Rik	1.01843	0.971501	1.6774	2.18579	1.97506	1.21984	0.901328	1.43276	0.876903	1.55965	1.32582	1.355	1.35721	0.982515	1.18331	1.04778	1.23732	1.43274	1.42814	1.35715	1.74591	1.69503	1.22837	1.04288	0.834485	0.826609	1.05615	0.818184
1700061G19Rik	3.68065	3.71118	4.09778	3.88013	3.90968	3.04906	4.11237	4.12176	4.54264	4.09903	3.99298	4.38392	4.14084	4.14948	4.10347	3.65585	3.81946	3.37865	3.82347	3.57674	3.94077	4.33033	3.38197	4.13874	3.47206	4.10968	3.85947	4.00246
1700061H18Rik	-1.48531	-1.50111	-1.36481	-0.610847	-1.063	-1.50368	-1.43965	-1.48558	-1.45393	-1.35564	-1.48317	-1.47784	-1.47744	-1.49726	-1.48398	-1.47612	-1.47208	-1.3236	-1.48634	-1.47745	-1.47103	-1.44615	-1.474	-1.47762	-1.34046	-1.48662	-1.47358	-1.49275
1700061I17Rik	1.75694	2.75298	2.90216	2.62695	2.01707	1.64909	1.35154	1.44039	1.31402	1.55651	1.44986	1.25495	1.25589	1.21145	1.24074	1.25902	2.48014	2.37627	1.75072	1.80539	2.63975	1.33427	1.26406	1.65136	2.60452	1.60463	1.82981	1.41288
1700063K16Rik	-0.901075	-0.756613	-0.906362	-0.755152	-0.900173	-0.907001	-0.846335	-0.901169	-0.867344	-0.904701	-0.568942	-0.708394	-0.898271	-0.905012	-0.900612	-0.897784	-0.894054	-0.498626	-0.726932	-0.411892	-0.524752	-0.855906	-0.896887	-0.898337	-0.715614	-0.901525	-0.698696	-0.903573
1700065D16Rik	-0.765176	-0.796332	-0.942826	-0.668204	-0.759732	-0.38607	-0.883395	-0.937994	-0.903593	-0.941282	-0.937211	-0.935429	-0.935293	-0.789083	-0.76238	-0.745351	-0.929271	-0.918176	-0.938235	-0.935296	-0.733839	-0.892596	-0.740607	-0.748679	-0.936525	-0.938325	-0.931399	-0.940233
1700066B19Rik	3.85081	2.71144	3.18436	4.02619	3.72503	2.50153	2.84435	2.83918	3.92374	4.2189	3.2514	2.2525	4.01718	3.51757	2.64392	2.42988	3.2949	4.28373	3.34149	3.24068	3.3761	3.84568	3.27539	3.16526	4.296	3.14998	3.03725	2.46285
1700066J03Rik	-0.964082	-1.14611	-1.14625	-1.14591	-1.13761	-1.1468	-1.08109	-1.14135	-0.91532	-1.14483	-1.13818	-0.947972	-1.13067	-0.98816	-1.13925	-0.944437	-0.939133	-1.11335	-1.14202	-1.13069	-0.937762	-0.905122	-1.12616	-1.13091	-0.955084	-1.1421	-1.12561	-1.14386
1700066M21Rik	6.93548	6.99861	7.1176	6.60018	6.68404	7.33164	6.71176	6.83107	6.38131	6.6543	6.85586	7.23106	7.08867	7.01807	7.3173	7.44656	6.81775	6.58599	7.07939	6.9176	6.44186	6.79848	7.10767	7.12851	6.60452	7.37148	7.05247	7.49143
1700066N21Rik	-0.915557	-0.95981	-0.961368	-0.957609	-0.908557	-0.967549	-0.78665	-0.916301	3.49784	3.80864	-0.909746	-0.419776	-0.89445	0.757097	-0.911937	-0.890972	-0.880525	-0.860763	-0.918359	-0.894476	-0.877852	-0.81235	-0.88548	-0.894925	0.510733	-0.919131	-0.884393	-0.936119
1700067K01Rik	1.88581	1.68211	1.4503	1.45588	1.79537	1.84867	2.89002	2.2243	1.99121	1.4735	2.24541	2.21492	1.70385	1.46918	1.17914	2.38078	1.98065	1.44105	1.97472	1.56005	1.59145	1.51227	1.72391	1.19084	1.54268	1.77061	1.72639	1.33997
1700069B07Rik	-0.552195	-0.584214	-0.732015	-0.455233	-0.546606	-0.732718	-0.677597	-0.406788	-0.700281	-0.442346	-0.725381	-0.37949	-0.723119	-0.730531	-0.725693	-0.722582	-0.5225	-0.328429	-0.554389	-0.723123	-0.354419	-0.68793	-0.526983	-0.535262	-0.391109	-0.726697	-0.721537	-0.430923
1700071M16Rik	0.391014	0.18857	0.712846	0.719874	0.39796	0.479302	0.52883	0.390287	1.12754	1.01275	0.396767	0.579459	0.208946	0.19165	0.394585	0.210185	0.214033	0.221763	0.798135	0.208937	0.215044	0.240802	0.212189	0.412011	0.402417	0.200642	0.21259	0.195372
1700072G22Rik	-0.736461	-1.46113	-1.46165	-1.46033	-1.1522	-1.46202	-1.39776	-1.30013	-1.41248	-1.45614	-1.44263	-1.43714	-1.43673	-1.45716	-1.29848	-1.43536	-1.43119	-1.42311	-1.44589	-1.43674	-1.43012	-1.40447	-1.43318	-1.43691	-1.2955	-1.44618	-1.28776	-1.45251
1700082M22Rik	-0.130706	-0.313579	-0.18608	-0.464087	-0.274035	-0.318918	-0.417042	-0.457431	-0.440497	-0.303677	-0.456266	-0.262647	-0.261703	-0.171787	-0.276888	0.163394	-0.45064	-0.446395	-0.282209	-0.261726	-0.246173	-0.428928	-0.0889286	-0.453509	-0.115449	-0.457924	-0.252423	-0.460765
1700084C01Rik	-1.28464	-1.53772	-1.53818	-1.31079	-1.52206	-1.31967	-1.48536	-1.52449	-1.49752	-1.41379	-1.52243	-1.51789	-1.51756	-1.53444	-1.52312	-1.51643	-1.51298	-1.5063	-1.52513	-1.51756	-1.39229	-1.4909	-1.51462	-1.51771	-1.40086	-1.52537	-1.51427	-1.5306
1700084C06Rik	1.10036	1.67042	1.75106	1.90945	1.68479	2.01051	1.43478	1.66756	1.38149	1.70057	1.43472	1.59478	1.45994	1.49429	1.28033	1.11403	1.62653	1.80183	1.94072	1.71722	1.32194	1.61067	1.47546	1.45914	1.69476	1.8547	1.47738	1.72293
1700084E18Rik	3.33501	3.23719	3.37558	3.07822	3.09701	2.48825	4.08301	3.27288	4.23065	3.38355	3.46606	3.40868	3.2862	3.04278	2.93083	3.90354	2.61022	2.51464	3.43402	2.58699	3.53514	3.66361	3.09288	3.14125	3.18352	3.06405	3.01035	3.26306
1700086L19Rik	0.059142	0.207439	0.0472012	0.346299	0.549254	0.809462	0.378698	0.401048	0.333977	0.691543	0.773674	0.431712	0.266544	0.0502646	0.952141	0.270115	0.0698783	0.0766737	0.648697	0.0654037	0.284102	0.358002	0.0682581	0.0652648	0.0624622	0.0581318	0.0686108	0.0535191
1700086O06Rik	5.12827	5.95049	5.30121	5.98113	6.16412	5.44217	6.61004	5.63064	5.75245	5.23135	5.43782	6.10642	5.5526	5.67368	5.68508	6.18981	5.49223	5.78663	5.60378	5.37693	5.77129	5.67606	5.05287	5.76977	5.60158	5.33013	5.87305	5.52004
1700086P04Rik	0.945532	0.589486	0.746721	1.37149	1.41386	0.873528	1.33731	1.39352	0.887941	1.13335	0.796859	1.11773	0.81359	0.758089	1.08575	1.71078	1.14864	1.03709	0.787842	1.24336	0.623028	1.12307	1.37674	0.977787	0.963066	1.07229	0.619921	0.915576
1700088E04Rik	4.87479	3.85713	5.32105	4.78125	5.82139	5.31871	4.94969	4.84531	5.50711	4.87769	4.76459	4.30766	4.15671	4.50262	4.28548	3.91951	4.74264	5.06405	4.83578	5.00125	4.72008	5.03247	4.19387	4.2608	4.63228	3.88303	3.87063	3.45318
1700092M07Rik	0.95285	1.00914	0.888505	0.893431	0.615337	1.19301	1.16359	0.796788	1.25957	1.1412	1.09767	0.621078	0.621554	0.599344	0.958368	0.824504	0.628079	1.04476	1.08142	0.820508	1.29148	1.13104	0.830913	0.985236	0.970456	1.07998	0.832197	0.776809
1700093J21Rik	-0.616173	-0.218251	-0.623213	-0.622682	-0.427227	-0.472574	-0.0934603	-0.280941	0.0098212	-0.620997	-0.428245	-0.612651	-0.612457	-0.621412	-0.615559	-0.411616	-0.609803	-0.381913	-0.616643	-0.414818	-0.226198	-0.579646	-0.610766	-0.415224	-0.423423	-0.616771	-0.405446	-0.619495
1700093K21Rik	-1.2848	-1.15876	-1.29534	-1.15745	-0.984492	-1.29574	-1.23466	-1.2851	-1.25034	-1.2943	-1.28245	-1.12217	-1.27617	-1.15213	-1.28334	-1.27471	-1.27027	-1.26166	-1.13217	-1.27618	-1.26913	-1.24181	-1.11796	-1.27636	-1.28017	-1.13271	-1.27193	-1.29298
1700094J05Rik	-0.642452	-0.498402	-0.371343	-0.152214	-0.307606	-0.503605	-0.59546	-0.317728	-0.619358	-0.35403	-0.64155	-0.289864	-0.639066	-0.647212	-0.641893	-0.638477	-0.636642	-0.632937	-0.192764	-0.447822	-0.63616	-0.370948	-0.439738	-0.448216	-0.640661	-0.642996	-0.637331	-0.645472
1700095J03Rik	0.568385	0.726301	0.874937	0.548157	0.572047	2.59574	0.937071	0.773929	0.883218	0.74069	0.955636	0.799211	0.579707	1.78129	0.570268	0.804966	0.587704	0.599767	0.941263	0.800505	0.589286	1.48751	1.29304	0.579443	0.574395	1.32363	1.00045	1.05147
1700096K18Rik	5.2572	4.55046	5.25377	4.75465	5.64353	4.6876	5.30436	5.12844	5.5684	5.44518	5.78446	5.25072	4.11918	4.8901	5.55241	5.18112	4.99036	4.72705	4.58776	4.61436	4.46464	5.41298	4.9961	5.27537	4.84884	4.6544	4.65923	5.03692
1700097N02Rik	1.58677	1.48672	0.914044	1.24567	1.15484	0.910566	1.32299	2.31754	1.26429	1.10822	1.91075	2.12355	1.17392	1.10495	1.1504	1.87312	0.966853	1.58687	1.58006	1.50605	1.19769	2.12411	0.963157	1.75554	1.1607	0.939802	1.37265	1.7441
1700099I09Rik	0.414122	0.211276	0.510002	0.839437	0.421105	0.818751	0.271806	0.413391	0.506108	0.8643	0.580921	0.231655	0.232033	0.214414	0.417712	0.439471	0.906954	0.95628	0.568219	0.435709	0.238243	0.264465	0.235335	0.435232	0.228608	0.410625	0.620707	0.218206
1700101E01Rik	0.761273	0.052992	0.210655	0.349969	0.256774	0.556187	0.10484	0.759538	0.0911692	0.595862	0.413832	0.0703552	0.070678	1.12241	0.253549	0.0717564	0.0751087	0.491776	0.24753	0.270663	0.611476	0.361745	0.279986	0.0705321	0.560005	0.0634582	0.452335	0.058885
1700101I11Rik	1.7261	1.16628	1.16386	1.57344	1.25303	1.33875	1.31749	0.972468	1.24955	1.46355	1.12343	1.14493	0.99432	1.37639	1.12023	1.28635	1.00943	1.20291	1.11098	1.39529	1.53537	1.08996	1.00395	0.993823	0.81727	0.969781	1.41772	0.954294
1700102P08Rik	2.78574	3.01216	2.40128	2.20419	3.43998	2.29047	2.75598	2.29295	2.14723	2.61398	2.80464	3.00215	3.07369	2.33289	3.23833	3.21097	2.62181	2.56533	2.40652	2.20261	2.51514	2.3865	2.70876	2.20167	2.6505	2.69361	2.71226	2.55774
1700105P06Rik	0.54688	0.6385	1.02647	0.756067	1.15295	0.629207	0.895255	0.546177	0.828507	0.359984	0.704885	0.566626	0.376144	0.769905	0.701732	0.732974	0.749587	0.388797	0.821017	0.727576	0.585432	0.407738	0.379338	0.567217	0.713044	0.543517	0.743363	0.362831
1700108F19Rik	0.816974	0.224182	0.728156	0.631319	0.580181	0.222239	0.768669	0.569084	0.265225	0.756548	0.238271	0.599597	0.601203	0.525614	0.824551	0.442169	0.247932	0.475603	0.566186	0.24316	0.248879	0.273142	0.615221	0.969622	0.240025	0.414523	0.616955	0.542018
1700109H08Rik	3.40521	3.75593	4.4729	4.03128	3.8588	4.35534	4.40193	3.47519	4.00076	4.2063	4.23138	3.74582	4.01403	3.95938	3.6828	4.45065	3.67613	4.06253	3.39587	3.86346	3.03768	2.66847	3.9007	3.74808	3.92598	3.95673	3.24581	3.26273
1700109K24Rik	-1.72011	-1.73146	-1.63089	-1.52899	-1.71826	-1.36141	-1.58638	-1.72031	-1.69759	-1.72798	-1.71858	-1.71475	-1.61351	-1.72869	-1.71916	-1.71352	-1.71062	-1.70499	-1.72085	-1.71447	-1.70987	-1.69201	-1.712	-1.7146	-1.71709	-1.72105	-1.7117	-1.72546
1700110C19Rik	-1.22251	-0.973769	-0.975329	-1.09153	-1.05889	-0.878755	-1.17015	-1.22282	-1.18652	-1.22952	-1.22006	-1.21395	-1.05223	-1.08615	-1.22098	-1.21197	-1.20734	-1.19835	-1.22369	-1.2135	-1.04487	-1.17761	-1.04828	-1.2137	-1.21768	-1.22401	-1.20906	-1.22877
1700112D23Rik	-0.667613	-0.0701327	-0.867008	0.00975261	-0.125784	-0.57185	-0.340324	-0.86048	-0.824691	-0.692115	-0.859429	-0.857048	-0.856866	-0.549868	-0.664513	-0.85626	-0.854374	-0.61555	-0.860804	-0.648952	-0.852726	-0.811952	-0.855278	-0.856948	-0.657708	-0.860925	-0.855081	-0.863494
1700112E06Rik	4.55157	3.91709	4.71419	3.87733	4.55056	4.44653	5.34907	4.82519	5.43068	4.5641	4.00261	4.16422	4.06287	4.74742	4.74284	3.7531	4.06201	4.31541	4.65837	4.39433	4.2393	4.46667	4.5876	4.50801	4.80587	4.16268	4.21105	4.365
1700112J16Rik	1.96754	1.84289	1.40207	1.84876	2.19681	1.2759	1.57461	1.48404	1.30561	1.42874	2.05929	1.85689	1.22379	0.998491	1.35837	1.65974	1.24164	1.26862	1.48004	1.22376	1.80624	1.08076	1.67325	1.65023	1.50818	1.34684	1.23658	1.17573
1700113A16Rik	4.67791	4.55825	5.06149	4.84447	5.16674	4.36979	5.26809	4.61914	5.10852	4.64246	4.62019	4.68646	4.21337	4.41926	4.38282	4.64672	3.94685	4.31531	3.91659	4.25859	4.46013	3.80592	3.79231	4.21134	4.3799	3.85806	4.05122	3.79633
1700120B22Rik	0.0100841	-0.1767	0.216127	0.221691	0.169269	-0.178083	-0.136443	0.158761	0.0914941	-0.174126	-0.166627	-0.163358	0.0290816	-0.174661	0.295	-0.162275	0.210045	0.241619	0.284009	0.0290569	-0.158997	-0.141421	0.0376931	-0.163221	0.0201494	0.00701891	-0.160654	-0.172189
1700120C14Rik	2.60381	2.98098	3.48758	2.49543	3.32323	2.95594	3.53767	2.86198	3.74178	3.13396	3.02727	2.66007	2.85121	3.01725	2.95034	2.94564	2.80554	2.36917	2.77614	2.76136	2.6002	2.91523	2.68958	2.93218	3.17437	2.68793	2.58184	2.93856
1700120K04Rik	-1.63397	-1.64711	-1.64756	-1.64647	-1.51484	-1.64935	-1.59599	-1.51722	-1.60786	-1.64309	-1.51521	-1.62776	-1.51045	-1.64391	-1.28192	-1.62632	-1.50598	-1.61644	-1.63482	-1.62743	-1.62209	-1.6014	-1.62456	-1.5106	-1.51348	-1.63506	-1.62421	-1.64016
1700122E12Rik	0.0895914	0.449645	0.0806579	0.628563	0.0911224	0.214498	0.121414	0.253404	0.333894	0.46954	0.403169	0.271609	0.0943587	0.227821	0.257098	0.428935	0.285802	0.10305	0.511973	0.0943525	0.288433	0.355969	0.0965398	0.272137	0.263845	0.390929	0.0968108	0.484323
1700123I01Rik	0.00432862	-0.470269	-0.315882	-0.469924	-0.117808	-0.47146	-0.159417	-0.128277	-0.444938	0.157154	-0.275176	-0.458804	-0.261502	-0.468515	-0.277069	-0.457874	-0.455648	-0.45116	-0.463228	-0.261526	-0.455062	0.0314547	-0.456716	-0.261939	-0.111728	-0.283174	-0.456483	-0.296948
1700123M08Rik	3.47372	2.83423	3.59377	3.64354	3.97724	3.67189	3.79016	3.41933	3.49525	3.40757	3.33194	2.735	3.03172	3.67793	3.38141	3.20229	2.8874	3.05434	2.67504	3.18977	3.25054	3.31677	3.22228	3.38774	2.81703	3.29765	2.76586	3.04963
1700123O20Rik	8.60816	8.46037	8.55364	8.61295	8.80916	8.66371	9.23344	8.84572	8.97665	8.82202	8.81793	9.01341	8.94551	8.86959	8.88052	8.86298	8.85504	9.09092	8.83103	8.87739	8.98451	9.14284	8.92882	8.98534	8.8913	8.93251	9.01731	8.89471
1700124L16Rik	0.415739	0.82413	0.983188	0.378724	0.713772	0.716828	1.10471	0.232806	0.701558	0.388376	0.421317	0.969082	0.600224	0.223455	0.4192	0.605612	0.622315	0.473851	0.413092	0.600183	0.245591	0.270148	0.242881	0.436109	0.721913	0.563925	0.243262	0.226966
1700125H20Rik	0.825351	0.465206	0.62493	0.993501	0.675755	0.462693	1.37531	0.824235	1.27709	0.781846	0.483345	0.489175	0.691038	0.778055	0.967167	0.491102	1.03	1.07333	0.479973	1.00117	0.710199	1.46203	0.701236	1.42577	0.842819	0.953716	0.874902	1.13664
1810006J02Rik	0.935025	0.877698	0.875841	0.756777	0.799189	0.74915	1.13199	1.2623	1.22019	1.20064	1.35906	0.811987	0.81305	1.10556	0.940138	0.638869	0.64257	0.650079	1.16345	0.637675	0.643545	0.905335	0.640793	0.81257	0.63448	0.930046	0.641179	0.907244
1810008B01Rik	0.852155	0.806247	1.36493	1.8422	2.16988	1.05878	0.725534	1.01272	0.703048	1.40219	0.858715	1.04688	1.04867	1.30401	1.0197	1.05466	1.58046	1.27065	1.56194	1.04863	0.677796	1.19984	0.673625	0.668634	0.663949	0.656685	0.674212	0.829972
1810008I18Rik	-0.0641785	0.155111	0.152721	0.955146	0.102908	-0.263355	-0.217361	-0.252621	0.222539	-0.09012	-0.251085	-0.247604	-0.247339	0.0492939	-0.251603	-0.246452	0.145135	0.335502	-0.0666878	0.123516	-0.242972	-0.224451	-0.245018	0.122843	0.109235	-0.0673744	-0.0343454	-0.257029
1810009A15Rik	3.67912	3.13685	3.19516	3.4272	3.14972	3.57211	3.54414	3.62758	3.79425	3.11034	3.43011	3.00938	3.35107	3.10193	3.29027	3.67555	3.66238	3.4776	2.94412	3.71388	3.61383	3.80998	3.58326	3.54633	3.77152	3.26605	3.75559	3.45097
1810010H24Rik	3.03646	2.33455	2.70528	2.71679	3.65497	2.62272	2.14173	2.53975	3.29908	2.75294	3.05793	2.69141	2.69479	2.5323	2.45647	2.5152	2.16149	2.60724	2.62045	2.39533	2.83534	2.75418	2.29398	2.39415	2.24986	2.43712	2.42243	2.18013
1810011H11Rik	4.57565	4.65564	5.12561	5.26079	3.34241	5.41568	5.46725	3.51031	5.55063	4.8315	4.60201	3.57893	3.5825	5.27478	4.59203	3.39527	4.24661	4.16323	4.35155	4.79637	4.64905	3.97405	4.116	4.2821	5.15705	4.59112	3.41589	4.83222
1810011O10Rik	9.96437	10.7229	9.46303	10.1517	10.8465	10.0546	10.4852	10.5166	9.94348	9.7281	9.90902	10.9779	10.6036	9.78227	10.4831	10.5833	10.8919	10.7139	10.3353	10.7754	10.9227	10.822	10.7132	10.5991	10.8954	10.6708	10.8414	10.6021
1810012K08Rik	0.17489	0.320694	0.853475	0.322483	0.660023	0.446085	0.493643	0.866772	0.203429	0.888496	0.522528	0.379275	0.181534	0.469251	0.519348	0.38396	0.567572	0.756213	0.861986	0.380328	0.571955	0.472728	0.389787	0.379867	0.370558	0.17382	0.184925	0.340701
1810012K16Rik	-0.18332	-0.218596	-0.375472	-0.0824419	-0.177186	-0.376502	-0.0604607	0.217877	-0.347754	0.0527785	-0.365812	-0.362769	0.263919	-0.0720023	-0.366264	-0.161019	-0.359349	-0.130286	-0.18573	-0.362543	0.0253604	-0.341266	-0.360506	-0.362642	-0.173245	-0.186389	-0.360254	-0.370997
1810013D15Rik	-0.893266	-0.923758	-0.92474	-1.06813	-1.06332	-0.928576	-1.00734	-0.893823	-0.47426	-1.06708	-1.06345	-0.877575	-0.876715	-0.916668	-1.06368	-0.873842	-1.04988	-1.03959	-0.895358	-1.05693	-1.0485	-1.01587	-0.869192	-1.05715	-1.0617	-1.06444	-0.868259	-0.908091
1810013L24Rik	9.82287	10.1778	9.81998	9.93345	9.64175	9.47158	9.66882	9.82115	9.68676	10.0041	10.0258	10.2595	10.0623	9.82525	10.24	10.1004	10.2467	10.3789	9.8253	10.2153	9.71902	10.0059	10.343	9.8374	9.95601	10.1371	10.0678	9.97571
1810014B01Rik	4.68964	4.48028	6.12447	6.38404	6.39404	6.64678	6.18212	6.441	6.58448	6.22722	5.66445	5.52029	5.22899	5.20862	5.06154	4.49081	6.02459	6.31373	6.51953	6.31159	6.3143	6.29316	5.40607	5.73833	4.81832	4.58757	4.45657	4.72642
1810019D21Rik	7.1113	7.10396	7.23869	6.44779	6.9767	4.35707	7.86722	7.18391	7.81203	6.73772	7.05949	7.16157	6.78469	6.17551	6.21409	7.3768	6.78263	7.25473	6.56894	6.4445	7.13536	6.63442	6.59762	6.44225	6.9335	6.39561	6.76194	6.11677
1810019N24Rik	-0.512295	-0.69125	-0.839894	-0.839484	-0.653851	-0.840554	-0.782192	-0.386884	-0.590688	-0.838181	-0.654806	-0.831697	-0.642167	-0.838502	-0.507688	-0.639177	-0.829473	-0.819453	-0.66159	-0.83155	-0.62744	-0.792048	-0.634339	-0.831614	-0.650278	-0.834904	-0.830063	-0.837017
1810020O05Rik	0.955687	0.547035	0.729259	2.03379	0.573369	0.543434	0.644804	0.569093	0.61989	0.553686	0.572705	0.580839	0.581457	0.552309	0.785312	0.583515	0.589889	0.602588	0.567975	0.807338	0.591556	1.50626	1.54151	0.581178	0.575849	2.02347	0.820731	0.7568
1810021B22Rik	4.70441	4.55968	4.7561	4.18305	5.16031	4.64364	4.45678	4.27564	5.61162	4.6925	5.03755	4.23462	4.1917	4.65633	3.84994	4.10441	4.78577	4.97413	4.41631	4.23901	5.04192	4.17867	4.27823	4.03335	4.97931	3.37537	4.28304	4.2325
1810022K09Rik	7.76533	7.87412	7.47587	8.04935	7.69541	8.02167	8.44535	7.88528	8.31016	7.5017	7.98755	8.48719	8.28735	7.5882	8.02287	8.22422	7.95494	7.98737	7.71566	7.96396	8.36558	8.32269	8.00465	8.21227	7.89214	7.91279	8.33138	7.92957
1810024B03Rik	4.43765	3.85438	3.74684	4.55217	4.74405	4.18991	5.07661	4.59508	5.05585	4.04273	4.46303	5.00514	4.63273	4.22873	4.30425	5.05036	4.3562	4.13018	4.31635	4.20258	4.32234	4.7546	4.19128	4.86183	4.67996	4.35072	4.08874	4.47829
1810026B05Rik	5.42565	6.24968	5.61788	5.59437	5.62648	5.47749	5.36966	4.85713	4.88784	4.86016	5.27907	5.39285	5.7966	5.25409	5.22075	5.69675	5.71447	5.46988	5.41248	5.60575	5.40818	5.28905	5.76011	5.37249	5.23149	5.74908	5.44735	5.46048
1810026J23Rik	9.02226	9.38357	8.80006	9.10627	9.34502	9.02873	9.0544	9.32334	8.81258	9.27637	9.39733	9.57075	9.43511	9.25217	8.95635	9.47872	9.21364	9.37368	9.26024	9.03317	9.19668	8.84638	9.03426	9.13623	9.09609	8.96927	9.1526	9.13756
1810030O07Rik	9.13975	9.2802	9.12145	9.11843	9.04977	9.31798	9.29071	9.26847	9.38102	8.99808	9.26728	8.92212	9.21468	9.15816	9.26926	8.99658	9.28651	9.14904	9.23987	9.25202	9.26591	9.28955	9.21966	9.12756	9.22298	9.27828	9.25608	9.30522
1810032O08Rik	7.36114	7.52567	7.27608	7.29895	7.70172	7.55892	7.92027	7.40152	8.16966	7.09965	7.76615	7.45958	7.55326	7.25072	7.14091	7.56134	7.73614	7.51551	7.40712	7.38789	7.90932	7.58966	7.27676	7.70834	7.26154	7.51933	7.86373	7.24722
1810034E14Rik	5.78905	4.67674	5.52776	4.94958	5.30411	5.19156	5.67258	5.26755	5.72718	5.72775	5.51234	5.2999	5.07399	5.32777	4.6678	5.41099	5.37409	5.47618	5.4348	5.10211	5.84162	5.02261	4.85688	5.34797	5.50385	5.2328	5.54657	5.19738
1810037I17Rik	10.1231	9.84811	10.0471	10.1109	10.3057	9.19675	11.2698	11.0533	11.2969	10.4687	10.7808	11.6241	11.0265	10.4007	11.1124	10.5947	11.0232	10.9379	10.3976	10.8886	10.8684	11.145	10.8695	10.7434	10.903	10.3543	11.1979	10.4203
1810041H14Rik	1.29115	1.77182	1.48872	1.0934	1.29923	1.23706	1.98947	1.87985	1.58812	1.62161	1.89729	1.61138	1.73444	1.61596	1.69414	1.94918	1.76842	2.03976	1.43676	1.84212	1.77513	1.79717	1.75614	1.61258	1.71179	1.28711	1.63492	1.53276
1810041L15Rik	0.613731	0.762836	1.02685	0.595478	1.54878	1.30882	0.963218	1.2308	0.657451	1.94159	0.815013	1.00382	0.624008	1.26226	0.976706	0.625784	0.631292	0.642319	1.43174	0.832802	0.632736	0.939357	0.628653	1.0048	1.72272	0.612069	1.02313	0.939389
1810043G02Rik	7.07334	6.81881	7.42597	6.60613	7.29593	7.41871	6.95218	6.7306	7.36143	6.90517	6.42745	5.88974	6.15902	6.91516	6.27258	5.71319	6.81341	6.63622	6.62551	6.58089	7.2922	6.41006	6.30816	6.73634	7.19941	6.53768	6.03829	6.54696
1810043H04Rik	7.23379	7.06531	7.4221	7.31345	7.54292	7.0849	8.56488	7.76364	8.31472	7.11359	7.35269	7.27974	7.1222	7.05804	7.38614	7.2633	7.14021	7.52277	7.24403	7.18878	7.80969	7.67948	7.22901	7.70047	7.4212	7.32707	7.56056	7.24181
1810044D09Rik	4.35703	3.42043	4.39646	4.11751	4.69377	3.45636	5.26079	4.35384	5.23205	4.48554	4.50667	4.17626	3.93885	4.25029	4.15026	4.15067	4.14826	4.07555	3.74729	4.13596	4.29682	4.21054	3.91814	4.41313	4.80036	3.74481	3.80378	3.88489
1810049J17Rik	1.8586	1.50088	2.4695	2.59753	2.41221	2.66923	1.89165	2.30309	2.32193	2.45057	2.22592	1.73494	2.15804	2.0316	2.11512	2.37593	2.06791	2.80827	1.70387	2.15798	2.31434	2.23278	2.9034	2.36419	2.42548	1.98274	1.91631	2.15905
1810053B23Rik	0.0328042	-0.34838	-0.34872	-0.347898	0.0431669	-0.350046	-0.294361	-0.338077	0.346267	0.861814	0.426181	-0.115206	-0.33223	0.513283	-0.336947	-0.331252	-0.0993128	0.121449	-0.338603	-0.114151	0.250626	0.391838	0.079227	-0.332362	-0.334888	-0.338799	-0.329353	-0.342977
1810055G02Rik	8.34178	8.52924	8.24671	8.45519	8.3033	9.40781	7.89119	8.26024	7.99253	8.28892	8.33369	8.47059	7.9703	8.63813	8.40589	8.12049	8.10949	8.16422	8.62397	8.31655	8.42037	8.57448	8.5197	8.42999	8.10308	8.69042	8.53722	8.55533
1810058I24Rik	10.3767	9.89321	10.1236	9.99738	10.1886	9.35556	11.2098	10.4692	10.9231	10.0666	10.517	10.4417	10.1441	9.89435	10.48	10.0303	9.93489	10.1944	9.95959	10.083	10.3766	10.2303	10.0194	10.0423	10.2284	10.0112	10.092	9.65588
1810059C17Rik	-0.434398	-0.22321	-0.468882	0.0571608	-0.274551	-0.473101	-0.56721	-0.284785	-0.161626	-0.618551	-0.612971	-0.610538	-0.416352	-0.460016	-0.431408	-0.110826	-0.607799	-0.603898	-0.614373	-0.416376	-0.60729	-0.336212	-0.608726	-0.610436	-0.424838	-0.614497	-0.608524	-0.61711
1810062G17Rik	3.06614	3.41181	3.65832	3.67272	3.87079	4.25817	3.38105	3.0638	3.59977	3.30438	3.64786	3.35937	3.5509	3.94273	3.63912	2.95872	3.09094	3.05513	3.40214	3.36315	3.35367	3.20859	2.97562	3.36149	2.81416	3.39933	3.32918	3.15076
1810062O18Rik	2.27866	2.8214	3.31518	3.25477	3.05438	2.60606	2.40631	2.59212	2.61995	2.86557	2.40969	2.44632	2.32697	3.24793	2.50941	2.03329	2.87739	3.02987	2.4921	2.82934	2.96553	2.80743	2.4732	2.44784	3.28654	2.38638	2.86386	2.23445
1810064F22Rik	-0.196298	-0.207816	-0.208188	0.455532	1.12538	-0.209645	-0.15651	-0.196507	0.487298	-0.0223986	0.181754	-0.190415	-0.190094	0.474669	-0.195268	-0.189021	0.0421777	0.0649981	-0.197084	-0.190102	0.391046	-0.162669	-0.187286	0.0265814	0.774316	-0.1973	-0.186939	-0.201884
1810065E05Rik	-0.311161	-0.323824	-0.138366	0.020156	-0.0882103	-0.143709	0.0435447	0.0784138	0.544746	-0.124643	-0.0894367	-0.0744253	0.112361	0.475821	-0.310039	-0.0694911	-0.057746	0.170053	0.220666	-0.30443	-0.0546742	1.14162	-0.301389	-0.304579	-0.307582	-0.0989463	-0.301015	-0.317278
2010001A14Rik	5.06236	4.89702	5.13215	4.76144	5.44829	4.14826	5.80162	5.11928	5.50339	4.5325	4.59804	4.35764	3.99816	4.84426	4.82283	3.80778	4.11468	4.56046	4.45737	4.48703	4.64046	3.57377	4.25889	4.48503	4.77676	4.41765	4.40659	4.10234
2010001K21Rik	-1.76589	-1.49312	-1.77687	-1.77599	-1.76416	-1.77831	-1.73522	-1.76607	-1.55589	-1.77325	-1.76445	-1.76087	-1.76061	-1.77392	-1.765	-1.66526	-1.757	-1.75174	-1.76658	-1.76061	-1.7563	-1.73959	-1.7583	-1.76073	-1.76306	-1.76677	-1.75801	-1.67643
2010002M12Rik	1.81076	1.29713	2.50323	1.91234	2.75422	1.97234	1.26053	1.92432	2.29605	3.40233	1.69373	1.57071	2.95836	1.73016	1.81998	1.16851	1.60183	1.64524	1.35304	1.16537	1.4151	1.74966	1.75144	2.19105	3.22779	1.14425	1.17455	1.13064
2010003K11Rik	3.33771	1.95228	2.1911	1.95626	2.32302	1.93845	2.65633	3.45873	2.78813	2.66959	3.48699	2.91612	2.36155	1.64153	2.18807	1.70323	2.52077	2.69623	2.68338	2.47764	3.18567	2.96769	2.70813	4.19415	3.13659	1.86637	2.25671	2.13219
2010005H15Rik	3.5011	2.78993	2.78651	2.63332	3.84901	2.61509	5.95875	5.24052	3.28887	3.83137	5.34858	5.96301	5.65885	2.95683	5.7026	5.25053	3.89013	3.20646	4.79154	4.61525	3.63971	7.21323	5.21303	4.96317	3.794	2.70812	5.28595	5.34759
2010007H06Rik	3.37858	3.38968	3.48168	3.49553	4.2506	2.66151	2.83928	2.38773	3.04086	3.62964	2.81057	2.23718	2.59037	3.61877	2.80451	2.97545	3.94885	3.59612	3.54385	4.1577	2.77576	3.34827	4.09119	4.08473	3.96765	3.42723	4.01689	3.57669
2010010A06Rik	0.25286	0.0427513	0.0423293	0.0433512	0.259904	0.205603	0.62301	0.0555698	0.55418	0.224158	0.258694	0.0624812	0.597685	0.0457966	0.0569749	0.454812	0.760159	0.506805	0.412509	0.0628368	0.766725	0.591215	0.0660324	0.8401	0.704732	0.249332	0.46567	0.049473
2010012O05Rik	6.87483	6.57391	7.14692	6.348	7.0826	7.65875	7.09698	7.04912	7.07286	6.70225	6.72796	6.40594	6.2853	6.96163	6.60199	6.27184	7.04267	6.97798	6.93533	6.7585	7.18587	7.41971	6.95843	7.2133	6.97876	7.04116	7.06087	7.11211
2010013B24Rik	-0.251985	-0.822533	-0.673788	-0.671277	-0.635006	-0.552803	-0.764726	-0.6412	-0.78668	-0.52911	-0.816285	-0.814252	-0.814096	-0.82127	-0.816586	-0.813577	-0.811961	-0.802531	-0.817455	-0.8141	-0.811535	-0.774726	-0.812737	-0.814167	-0.477522	-0.496886	-0.812568	-0.656223
2010015M23Rik	2.34803	2.92162	2.77232	2.67461	2.83556	2.45548	2.70073	2.43956	3.04427	2.17528	2.458	2.40189	2.17594	2.43318	2.61743	2.60248	2.20842	2.87024	1.99488	2.29673	2.72951	2.20842	2.05642	1.88022	2.56148	2.33876	2.43332	2.29596
2010016I18Rik	5.91593	4.75999	5.12875	4.31839	5.06687	3.9278	4.8374	6.11191	6.5417	6.02769	6.63626	5.59249	4.9538	3.70228	4.73831	5.8874	6.02662	5.9005	4.84629	5.01683	5.441	4.63723	5.44617	5.13093	6.0804	4.90467	5.26243	4.44258
2010107E04Rik	9.84471	9.63999	9.52087	9.792	10.0492	9.90652	10.5472	10.4457	10.0207	9.69771	10.1045	10.2807	10.2397	9.43109	10.4118	10.1804	10.0253	10.1217	9.99477	10.1297	10.5394	10.6818	10.0983	10.3401	9.81054	10.0549	10.2341	10.0351
2010107G12Rik	6.90713	6.70317	7.20547	5.39837	6.54533	4.51434	5.86522	5.44728	7.63998	8.13512	7.40219	6.11876	8.41644	6.18054	6.15567	5.908	7.10156	7.81289	6.47524	7.26387	7.34467	6.50926	6.75839	6.5805	7.85578	6.49337	6.37875	5.50578
2010107G23Rik	6.914	5.34244	5.8963	6.42119	6.44143	3.81241	4.73161	6.52952	4.76697	5.32803	6.84131	6.16669	6.65287	4.93983	5.81265	5.73102	6.6104	6.62198	6.93158	6.86377	7.06025	7.05312	7.19294	7.09033	7.10634	6.98965	7.05089	6.75331
2010109A12Rik	0.909893	0.719891	0.717958	0.58974	0.450208	0.581544	0.497513	0.778129	0.480642	0.59967	0.449784	0.648162	0.649274	0.43691	0.784465	1.07873	0.833251	0.867104	0.775175	0.649246	0.837686	0.949999	0.967261	0.810122	0.451794	1.37304	0.826909	0.608477
2010109I03Rik	8.68429	8.07512	6.48165	8.19661	8.0756	6.1321	9.8348	9.26945	8.97034	8.84155	9.49025	10.9907	10.2901	6.51502	10.4921	9.09918	8.49418	8.5628	9.13859	9.25248	8.48763	9.90956	9.85474	8.46874	8.42819	9.10605	9.55927	8.96208
2010110E17Rik	0.753333	0.689916	0.920281	0.379989	0.398437	0.376637	0.452045	1.21965	1.46312	1.8638	0.397948	0.932376	0.613888	0.383056	1.13256	0.40592	0.810734	0.846515	0.394478	0.613858	0.411882	0.443299	0.40838	0.404192	1.42747	0.747866	0.625621	0.722742
2010110K18Rik	2.60409	3.42028	3.18901	2.76626	2.6223	3.11649	3.85247	3.23962	2.6989	2.30041	2.72512	3.03875	3.54199	2.29541	3.12843	4.05099	3.17057	2.47744	2.88237	2.95899	2.70718	3.34045	2.56091	3.54003	2.74111	3.49008	3.42176	3.51079
2010111I01Rik	10.9809	11.2785	11.6364	11.0956	11.5042	9.35485	11.4694	10.6237	10.9589	11.1821	10.5403	11.0283	10.4851	11.248	10.2284	10.9898	10.2719	10.3509	10.1308	10.1116	10.9141	9.73544	9.56895	10.0302	10.7386	9.23494	9.91135	9.33237
2010204K13Rik	4.39946	4.23185	4.22622	5.34805	4.56335	4.96809	5.7624	5.56215	6.26023	3.67047	5.13525	5.83586	4.26817	3.88591	5.34834	5.22562	5.46452	5.32758	5.23374	5.39307	5.26577	6.55163	5.63438	6.38937	4.10443	5.91788	5.75913	5.73499
2010300C02Rik	6.77674	4.55308	6.50504	5.20175	7.7038	6.84316	6.61531	7.35482	6.34759	6.38054	7.5357	7.27686	8.05614	6.43349	8.04962	8.13739	4.23882	4.05822	4.83703	3.93772	4.2494	4.97345	3.87037	5.36183	5.72501	3.94226	4.69936	4.16575
2010300F17Rik	3.81299	3.68544	3.9889	4.34728	3.42029	3.78221	3.57336	3.14643	4.54041	5.20253	3.55414	3.11466	2.88361	3.934	2.83623	3.01784	4.01333	4.00036	3.58377	3.47249	3.9752	3.1241	3.5808	4.167	4.30515	3.89251	2.76916	3.51719
2010308F09Rik	-1.36483	-1.52694	-1.38509	-1.52615	-1.36215	-1.38883	-1.17178	-1.51085	-1.33231	-1.52193	-1.50835	-1.35709	-1.50241	-1.37723	-1.36345	-1.35531	-1.49685	-1.48873	-1.51163	-1.50242	-1.49577	-1.46999	-1.35311	-1.5026	-1.5062	-1.51192	-1.49841	-1.51828
2010310C07Rik	0.681924	0.624048	0.735605	0.741389	1.29936	0.726242	0.666333	0.809763	0.384794	0.759666	0.690208	0.361468	0.712864	0.637617	0.356034	0.856622	1.00188	0.767896	0.529834	0.712824	0.570846	0.645386	0.562584	0.712141	0.948889	0.529114	0.728557	0.653938
2010315B03Rik	7.30968	7.35099	7.39487	7.03778	7.47675	7.13211	6.27434	6.62746	6.1959	7.18447	7.03779	6.52399	6.93527	7.28566	6.62898	7.0564	7.28197	7.45859	6.62719	7.25618	6.67248	6.69259	7.06303	6.98925	7.14753	6.78496	6.86541	6.86306
2010320M18Rik	6.76569	6.25246	6.52219	6.33609	7.2146	6.32123	7.5538	7.24201	7.62305	6.54427	6.91017	6.94734	6.29752	6.44601	6.61934	6.56298	6.56021	6.92731	6.50214	6.61893	7.16927	7.09074	6.3776	7.01614	6.87148	6.55625	6.76976	6.59909
2010320O07Rik	-1.46394	-1.12878	-1.47983	-1.47855	-1.46143	-1.48077	-1.41954	-1.19072	-1.43342	-1.47459	-1.46185	-1.31993	-1.31954	-1.47556	-1.3259	-1.455	-1.45107	-1.44344	-1.46493	-1.4563	-1.45005	-1.42586	-1.17946	-1.45646	-1.45983	-1.46521	-1.45253	-1.47117
2200002D01Rik	8.89396	8.31028	8.89173	8.69743	9.3255	6.70478	9.37321	8.2471	10.5275	8.60017	8.75091	8.69699	7.79767	9.07817	8.03832	8.35481	8.85943	9.32659	8.10368	8.78704	9.24769	9.82323	8.99922	9.32405	9.6528	9.22689	8.95154	8.51695
2210008F06Rik	1.51473	1.4339	1.53564	2.06651	2.08869	2.03746	1.93706	1.91382	1.83604	1.33576	1.84565	1.4155	1.25434	1.33171	1.2333	1.68868	1.58751	1.47941	1.37775	1.25431	1.72135	2.01975	1.43311	1.55646	1.53744	1.04643	1.06634	1.35035
2210010C04Rik	-1.38951	-1.56293	-1.56353	-1.56208	-1.54255	-1.56591	-1.4948	-1.38982	-1.51062	-1.40167	-1.54304	-1.53713	-1.53669	-1.55866	-1.54394	-1.53523	-1.53074	-0.354236	-1.54655	-1.3808	-1.37369	-1.50201	-1.53288	-1.53689	-1.54074	-1.54686	-1.37651	-1.55367
2210011C24Rik	0.105889	0.0543087	0.249663	0.334508	0.1148	0.240119	-0.174045	0.104955	0.22248	-0.205303	-0.199203	-0.0181722	-0.196319	-0.0601354	-0.1996	-0.195634	-0.193496	-0.189161	-0.200741	0.133407	0.156766	0.0625852	-0.194523	-0.0176665	-0.02561	-0.0378752	-0.194299	-0.203734
2210011K15Rik	0.312918	-0.0588935	0.750897	0.678299	0.590314	1.25866	-0.00504776	0.148883	0.44873	-0.0553529	-0.0451209	-0.0406978	-0.0403611	0.506973	0.153146	-0.0392369	-0.0357459	0.401919	-0.0476798	0.170894	-0.0348299	0.48534	0.359506	0.344292	0.711718	-0.047905	0.513549	-0.0526987
2210013O21Rik	7.53463	7.0262	7.52545	7.27124	7.87251	8.05845	7.90609	7.72761	7.88865	7.38062	7.34825	7.09588	7.22131	7.84781	7.6277	6.70926	7.2659	7.43936	7.45616	7.14769	7.81856	7.56561	7.15564	7.63424	7.64623	7.19701	7.27425	7.32554
2210015D19Rik	6.90832	6.93103	7.05466	6.58622	7.29333	7.49011	7.13719	6.97203	7.5463	6.81179	7.06906	6.73676	6.8008	7.01404	6.84618	6.46011	7.24523	7.35672	7.07861	7.08451	7.55453	7.48209	7.06398	7.51529	6.9102	7.33509	7.10852	7.17372
2210016F16Rik	9.08252	8.3766	8.75243	8.93775	9.28094	9.09437	9.45051	9.26442	9.54529	8.88892	9.17662	8.91907	9.29142	9.05514	8.91781	8.81125	9.31603	9.40973	9.31061	9.46863	9.65064	9.93179	9.47296	9.82328	9.50174	9.44928	9.57601	9.6307
2210016L21Rik	8.45943	7.9379	8.32131	8.15506	8.7852	8.24787	8.93571	8.34967	9.07735	8.30367	8.16292	8.21488	7.89342	8.5419	8.28538	7.93436	8.17748	8.27736	8.1603	8.12795	8.46607	8.40261	8.18778	8.18686	8.26933	7.9161	8.22648	7.91476
2210017I01Rik	8.51214	7.41676	5.60091	7.40845	6.38866	4.77936	9.72154	9.22783	7.01445	8.11067	8.63703	9.87662	7.04839	4.79949	7.23396	8.51542	8.41887	7.47954	7.84452	8.91479	7.79736	9.6876	9.46376	8.29559	5.99939	7.83659	9.04188	7.60914
2210018M11Rik	8	8.67668	8.28361	8.3115	8.0907	8.64831	7.94341	7.95056	8.10207	8.42359	7.72584	7.78271	8.16153	8.489	8.02968	8.29652	8.15873	8.47116	8.24636	8.43161	7.83904	8.09303	8.17721	8.09224	8.32725	8.28556	7.92384	8.36923
2210019I11Rik	-1.7104	-1.72201	-1.72241	-1.11865	-1.70851	-1.72399	-1.67686	-1.7106	-1.68735	-1.71846	-1.60551	-1.70492	-1.70462	-1.71918	-1.50279	-1.70365	-1.70068	-1.69492	-1.71116	-1.70463	-1.69991	-1.68164	-1.7021	-1.70476	-1.7073	-1.71136	-1.70179	-1.71587
2210404O09Rik	6.29267	6.3784	6.24792	5.71265	6.18245	5.96708	5.21671	5.72694	5.32524	6.16278	5.87457	5.80869	6.33644	6.49307	5.78208	6.29697	6.21303	6.12611	5.93798	6.16645	5.62826	5.78707	6.4816	6.06831	5.96348	6.19889	6.21923	6.21086
2210406O10Rik	3.20902	2.50844	3.19804	3.00081	4.15649	2.9723	4.03611	3.53365	3.74224	3.24806	4.08412	3.8699	2.48797	3.73636	3.43077	2.79061	3.41015	3.76077	3.40733	3.61874	3.85104	4.08258	3.39139	3.77742	3.16622	4.04293	4.20005	3.82608
2210407C18Rik	0.0809078	-0.155618	0.154322	1.26901	1.306	-0.361753	-0.289384	-0.34508	-0.00958942	-0.355081	-0.34274	-0.0873812	-0.337078	-0.355977	-0.106147	-0.335748	-0.331635	-0.323462	-0.345804	-0.337088	-0.0659527	1.25721	-0.333603	-0.0867035	0.533852	-0.346075	-0.333174	-0.351857
2210408F21Rik	5.44435	6.38801	5.60647	5.79485	5.43896	4.63279	5.47682	4.90653	6.40367	5.18328	4.55961	3.73678	4.36329	5.41325	4.67782	3.85161	5.73152	5.98986	5.19687	5.40229	5.76337	6.03249	5.44717	5.78915	6.1948	5.91397	5.30921	5.26914
2210408I21Rik	5.29245	5.5349	5.43252	5.39146	5.34614	6.07741	5.00911	5.22635	4.63224	5.47518	5.3404	4.65261	5.16667	6.01428	4.83184	4.71222	5.20883	5.30917	5.29924	5.19164	4.98762	4.88204	4.84938	5.16439	4.98677	4.9743	5.01976	5.04698
2210409E12Rik	-0.587491	-1.34261	-1.3428	-1.34235	-1.33563	-1.34352	-1.30274	-0.257151	-1.32243	-1.34095	-1.11967	-1.33337	-1.33319	-1.34129	-1.3362	-0.608308	-1.33072	-1.32712	-1.33729	-1.3332	-1.33024	-1.31655	-1.33161	-1.33327	-1.33487	-1.33742	-1.33141	-1.33972
2210411M09Rik	0.65977	0.642297	1.33762	1.25977	1.14632	1.04266	0.992766	0.843656	0.700149	1.28497	0.662291	1.031	1.03272	0.646369	0.84829	0.871612	0.88402	1.60646	1.52855	1.1741	1.45208	1.17842	1.43146	1.17319	0.856732	0.840691	0.879371	0.823503
2210417A02Rik	1.22773	1.39438	1.01401	1.39887	1.23949	1.37879	1.2305	1.59758	1.70054	1.30887	0.873036	0.881518	2.28166	1.02718	2.37544	1.27024	1.10945	1.32794	1.06149	1.26396	0.892728	1.20504	1.5631	1.26316	1.24701	0.867682	0.888484	1.1947
2300002M23Rik	10.3655	5.52655	9.7434	5.74899	9.11072	5.38539	8.18642	6.64208	9.33764	9.58476	9.84768	7.36545	5.71989	6.59595	6.00976	6.78527	10.1292	12.4574	6.77476	9.14841	10.139	11.1845	9.87478	9.47057	9.34182	7.08357	9.15489	6.87211
2300005B03Rik	4.80468	5.53385	3.56124	3.57732	4.12018	1.89627	4.02096	5.2694	4.0486	4.30633	7.20956	5.91586	4.37783	1.92963	3.97638	5.5367	2.06559	2.74637	2.6944	2.46123	2.31088	3.93925	2.29015	3.13101	2.01571	1.98576	2.66334	1.95313
2300009A05Rik	5.60375	5.79966	5.79246	5.92635	6.49009	6.15093	5.83642	5.81575	5.91559	5.61466	6.1724	5.56139	5.68667	5.69141	5.69208	5.68468	5.73731	5.69219	5.55334	5.58732	5.87992	6.01978	5.769	6.15484	6.08221	5.98158	5.77453	5.66018
2310001H17Rik	6.51319	6.61239	6.88771	6.38659	7.01824	5.80382	7.05973	6.54629	6.78807	6.45948	6.47499	6.62662	6.73976	7.22016	6.71329	7.72607	6.1053	6.54915	6.08284	6.05125	6.54801	6.06621	6.09629	6.30391	6.52356	6.40746	6.96177	6.41983
2310001K24Rik	-1.12506	-0.858582	-0.860213	-0.856264	-1.12201	-1.12986	-0.886497	-0.684215	-1.08509	-1.128	-0.948681	-1.11574	-0.936543	-1.12825	-1.12361	-0.93367	-1.10836	-1.0983	-1.12535	-1.11525	-1.10702	-1.07512	-1.11082	-1.11546	-1.11991	-1.12543	-1.11028	-1.12709
2310002F09Rik	4.72875	5.16636	4.99708	5.01351	5.1918	3.22806	6.19011	4.97562	6.74547	5.70129	5.36141	5.47219	4.89188	4.48203	4.36656	5.03548	6.09164	6.60833	5.35922	5.93913	6.43557	6.06128	5.60043	5.07508	5.82095	5.06874	5.77771	4.49367
2310002L09Rik	0.742301	1.56741	2.38226	0.712224	1.81573	0.705635	0.844465	0.741736	0.811204	1.9402	0.746758	0.75802	0.758871	1.49419	0.745069	0.76171	0.770469	0.787809	1.68539	0.75885	0.772755	1.13558	1.0176	1.00302	1.3486	2.86555	0.767195	1.2766
2310003H01Rik	9.16299	8.67197	9.26513	9.20976	9.18413	8.84631	9.42897	9.03894	9.69429	8.97319	9.32002	9.36574	8.99201	8.84485	9.54248	9.12671	9.78724	9.53532	9.3159	9.58526	9.69096	9.74349	9.75409	9.50865	9.48267	9.48581	9.58924	9.50526
2310005A03Rik	-0.359731	-0.566295	-0.566569	-0.565905	-0.556321	-0.567639	-0.235303	-0.0561938	-0.534701	-0.563799	0.191101	-0.340913	-0.553209	-0.564317	-0.557041	-0.336459	-0.549942	-0.54498	-0.362251	-0.553215	-0.549294	-0.0291381	-0.33092	-0.34035	-0.555369	-0.558543	0.00442961	-0.37765
2310005E17Rik	-1.70139	-1.71389	-1.60305	-1.71328	-1.69934	-1.71601	-1.66526	-1.7016	-1.67656	-1.71006	-1.47716	-1.69548	-1.69516	-1.59958	-1.58907	-1.69412	-1.69092	-1.68471	-1.7022	-1.69517	-1.46756	-1.67041	-1.69244	-1.58404	-1.69805	-1.70242	-1.69211	-1.70728
2310007B03Rik	8.65562	7.99493	8.2345	8.75096	7.52506	4.79854	7.5416	7.88164	9.38031	8.2504	8.29842	7.42742	7.51272	6.08	7.6784	7.79383	9.33108	8.88088	6.7468	7.88599	8.34586	9.16122	7.93968	8.53083	9.46912	6.9725	7.62406	6.12751
2310007L24Rik	-1.02298	-1.02777	-0.749662	-0.745587	-1.02214	-1.02852	-0.964836	-0.697055	-0.591951	-0.510732	-1.02228	-1.01818	-0.531354	-1.02666	-0.84244	-1.01577	-1.01013	-0.999173	-0.699648	-1.01763	-1.00867	-0.973919	-1.01282	-1.01787	-0.836193	-1.0234	-0.819363	-0.860686
2310008N11Rik	1.53229	1.33399	1.07731	2.13299	1.29199	0.915984	1.50162	1.27952	1.42796	1.35794	1.29006	1.14923	1.15052	1.08978	1.28651	1.46442	1.8312	1.19487	1.12238	1.45705	1.73641	1.26013	1.47622	1.96221	1.5582	1.8091	0.958415	2.03883
2310009A05Rik	6.49672	6.16422	6.41455	6.48064	6.2974	6.21805	6.40605	6.68578	6.39287	6.37515	6.50681	6.16646	6.17169	6.18329	6.37179	6.53277	6.37892	6.89527	6.39305	6.48239	6.85914	6.4983	6.30056	6.5432	6.36609	6.36829	6.56782	6.44127
2310009B15Rik	6.44604	5.78529	6.33355	6.20221	7.18528	7.02355	6.61542	6.2365	6.89732	6.2669	6.31578	6.08351	6.20465	6.64329	6.23389	5.58603	6.47881	6.62204	6.32857	6.08859	6.95146	6.72875	6.38094	6.46934	6.91525	6.05592	6.56775	6.06794
2310010G23Rik	3.02347	3.73123	3.15438	2.97202	3.70537	3.39038	3.78456	3.67375	4.21318	3.00684	3.60757	3.71381	3.56608	2.99834	3.59883	3.01347	3.04774	3.29744	2.83521	2.7963	3.51709	3.9694	3.03136	3.50821	2.76974	3.57043	3.03494	3.29754
2310010J17Rik	4.58487	3.65806	4.13879	3.91966	4.8008	3.72088	4.55224	4.19916	5.16443	3.88657	4.29668	3.79779	3.80203	4.12851	3.32878	4.11472	3.51971	3.81826	3.65151	3.29908	4.08205	4.37397	3.41877	3.80011	3.96818	3.58843	3.12661	3.4654
2310011J03Rik	9.25487	9.34543	9.11631	9.17566	9.35643	8.8886	9.78104	9.3699	9.94328	9.23029	9.09405	9.36111	9.29396	9.17354	9.21639	9.28046	9.42313	9.61485	9.34231	9.32027	9.73377	9.85587	9.41139	9.69191	9.4455	9.33262	9.56259	9.41349
2310014F06Rik	-0.163415	-0.217053	-0.498747	-0.498202	-0.307285	-0.114712	0.0210652	-0.164387	-0.0410187	-0.496468	-0.308294	-0.487867	-0.487668	-0.0873821	-0.31014	-0.487001	-0.484926	-0.262287	-0.167066	-0.487673	-0.110267	-0.461875	-0.485922	-0.295375	-0.14817	-0.316094	-0.285668	-0.494922
2310015A10Rik	7.3155	6.83294	7.43385	6.76348	8.47351	6.89403	7.09644	6.83093	7.40964	7.30278	7.15292	6.78088	6.70886	7.2885	6.39309	7.10625	6.95887	6.75776	7.07673	6.58159	6.91111	6.53916	6.73485	6.44904	7.31178	6.34804	6.56266	6.70131
2310015D24Rik	-0.0187357	0.903116	0.898897	0.149281	0.871792	0.140434	0.334379	-0.0189921	0.0134044	0.773768	-0.0167078	-0.0115514	0.212858	0.766819	0.19387	-0.00985158	-0.00579675	0.00230904	-0.0196983	-0.0111693	-0.00473437	0.0220624	-0.00773891	-0.0113366	-0.0147166	-0.0199617	-0.0073158	0.169418
2310015K22Rik	0.70851	0.88609	0.508345	0.249017	0.459325	0.0786773	0.425471	1.08115	0.123458	0.99749	1.17631	0.625667	0.481145	0.0837366	0.0948006	0.101826	0.324321	0.113099	0.0927607	0.100609	0.327349	0.131589	0.318786	0.626811	0.298909	0.0925189	0.104169	0.267957
2310020H05Rik	-1.64102	-1.65296	-1.35081	-1.65238	-1.42648	-1.65499	-1.60651	-1.64123	-1.6173	-1.64931	-1.6394	-1.63538	-1.63507	-1.65005	-1.64001	-1.63407	-1.63102	-1.62509	-1.6418	-1.63508	-1.63023	-1.61142	-1.63247	-1.63521	-1.42524	-1.64201	-1.63216	-1.64665
2310022A10Rik	8.72785	8.13784	8.46132	8.48608	8.76018	8.37053	9.05789	9.0932	8.9394	8.64428	8.9569	8.78236	9.06036	8.32245	8.879	8.80463	8.83655	8.63585	8.73279	8.92108	8.77201	9.05519	9.03724	8.68356	8.68893	9.06539	8.88899	9.02377
2310022B05Rik	10.8313	10.4508	10.3155	10.1811	10.461	10.4683	11.1086	11.0411	10.5685	10.5324	10.663	11.1219	10.7085	10.347	10.5643	11.0655	10.681	10.5995	10.6165	10.5845	10.4737	10.6328	10.6715	10.4412	10.2737	10.4023	10.5665	10.4834
2310026L22Rik	-0.0240543	0.108241	0.107151	0.109791	0.417448	0.102891	0.00591238	0.141501	0.221272	0.11818	0.147027	0.311581	0.441047	0.116117	-0.0233133	0.447031	-0.0163301	0.363331	0.139795	-0.019566	0.176233	0.436978	-0.0175046	0.312384	-0.0216803	-0.0247739	-0.0172492	-0.028044
2310030G06Rik	6.97583	7.47784	7.01417	7.54734	7.51831	4.549	6.82054	6.58808	7.18598	6.72833	6.71043	7.21202	7.38305	6.89657	7.04458	6.76459	6.93515	7.07035	7.00497	7.41102	7.15868	7.61054	7.70532	7.48891	7.49899	7.68918	7.537	7.47547
2310031A07Rik	1.40495	1.35433	2.24194	2.1931	2.20237	1.88107	1.9727	2.09876	2.53391	2.22777	1.70608	1.73626	1.9736	1.62988	1.70156	1.43666	1.76973	1.48002	1.80603	2.16381	2.30161	1.93013	1.24265	1.97231	1.71776	1.40057	1.44571	1.21004
2310033P09Rik	7.49946	7.09942	7.27771	7.46723	7.47243	6.98938	7.99537	7.66743	8.0864	7.12674	7.6262	7.33561	7.27803	7.0424	7.28568	7.13548	7.46534	7.53474	7.48956	7.05528	7.76195	7.62474	7.11035	7.38085	7.46488	7.11821	7.49029	7.15201
2310034G01Rik	5.06344	5.39856	5.25628	4.93966	5.31392	3.20832	4.42355	4.34109	4.80075	4.42845	5.04199	4.7537	3.37827	4.12009	4.09449	4.11189	5.51592	6.11632	5.52632	4.60741	6.4377	6.23157	4.76431	5.58207	5.33579	4.57699	5.7644	5.32587
2310034O05Rik	0.515988	2.10896	1.00688	0.48875	1.67141	0.482757	2.05531	1.46458	0.873047	1.16689	0.758773	0.530146	1.29307	0.494186	2.60936	0.533462	0.800898	0.831624	1.55416	1.52878	0.543371	0.904961	1.31694	0.77963	0.523937	0.513548	1.00151	0.502275
2310035C23Rik	9.65025	9.2817	9.54734	9.25292	9.45506	9.15388	9.03034	9.08205	8.89094	9.62197	9.89218	9.86217	10.0243	9.45048	9.773	10.0392	10.2218	10.1096	9.55306	9.90848	9.41046	9.75347	9.91934	9.70718	10.1949	9.57724	9.96116	9.61277
2310036O22Rik	9.96691	9.90518	10.0162	9.86746	10.1794	9.93752	11.0457	10.5391	10.8413	10.0929	10.0251	10.5258	10.0361	9.87298	10.1352	10.2801	10.1578	10.3029	10.0678	10.1551	10.6884	10.7988	10.2099	10.5043	10.3805	10.1967	10.3784	10.2248
2310039H08Rik	7.17626	6.55293	6.96583	6.46455	7.66187	7.1796	7.97603	7.88564	8.20984	6.89666	7.54443	7.21922	6.64149	6.48532	7.1391	6.49266	6.59554	7.05074	6.94918	6.59647	7.28961	7.6423	6.67593	7.48629	6.67747	6.93795	6.93074	6.99102
2310040G07Rik	-1.63505	-1.64699	-1.6474	-1.64641	-1.42052	-1.44364	-1.60054	-1.63525	-1.61133	-1.53705	-1.63343	-1.6294	-1.52282	-1.53779	-1.63404	-1.6281	-1.62505	-1.61912	-1.63582	-1.52282	-1.62426	-1.60545	-1.6265	-1.62924	-1.63186	-1.63603	-1.62618	-1.53439
2310040G24Rik	2.41098	2.20404	2.98396	2.70714	2.6771	2.67526	2.67419	2.57689	3.09994	2.95091	2.10345	1.636	1.83252	2.32025	2.21802	2.14628	2.17142	2.06762	1.79734	2.13808	2.03065	2.34181	2.28613	2.2611	2.76275	2.77642	1.84828	2.26185
2310043L19Rik	0.391345	0.480265	0.768874	0.690625	0.227216	0.471487	0.884825	0.390697	0.932646	0.366321	0.226921	0.409581	0.230837	0.218049	0.226383	0.231768	0.585555	0.240558	0.388914	0.410555	0.726545	0.693771	0.578011	0.410128	0.678854	0.388249	0.827119	0.816237
2310043M15Rik	5.03509	3.35167	3.50171	4.02682	3.84589	2.80126	5.10544	6.71678	3.62115	3.39927	5.86161	4.94066	4.25633	2.98133	5.48112	5.49773	5.83011	6.59262	5.10735	5.16731	4.38534	5.51771	5.14645	4.73562	3.79412	3.06913	6.67365	3.13803
2310044K18Rik	-1.70106	-1.71345	-1.60364	-1.71284	-1.69904	-1.71555	-1.66527	-1.70127	-1.67646	-1.70965	-1.58916	-1.69521	-1.6949	-1.71043	-1.70002	-1.58363	-1.69069	-1.57432	-1.59164	-1.6949	-1.68987	-1.67037	-1.6922	-1.69504	-1.58753	-1.70209	-1.69187	-1.7069
2310045N01Rik	8.37467	8.60794	8.36538	8.44912	8.39145	7.74074	8.90429	8.6199	8.79506	8.3256	8.1474	8.60109	8.3225	8.29912	8.02076	8.5167	8.42434	8.37921	8.21741	8.63176	8.78111	8.52476	8.74708	8.45246	8.69621	8.38099	8.44711	8.36262
2310046K23Rik	12.5201	12.3074	9.29855	12.3915	11.2892	8.55605	13.4655	13.4785	12.1674	12.321	12.0812	13.4097	12.8473	8.68489	12.8699	13.3927	11.2135	12.3114	12.2023	12.5943	11.674	12.7921	12.8929	11.3879	9.25731	11.8256	12.9585	11.6962
2310047D07Rik	0.0880941	-0.0988856	0.180489	0.0541578	0.378582	0.552679	0.427282	0.236559	0.363482	0.421294	0.376497	0.265622	-0.0845605	0.195234	-0.0887795	-0.083682	0.120938	-0.0754313	0.0856623	-0.0845671	0.123648	-0.0617154	0.115988	-0.0846794	0.0982639	-0.0904276	0.117066	0.0708348
2310047M10Rik	8.54251	8.24789	8.29085	8.28404	8.51541	7.636	9.4733	8.83436	8.92838	8.50338	8.72789	8.96859	8.65987	8.12686	8.78923	8.7675	8.72459	8.59345	8.53778	8.60097	8.80139	9.00367	8.74626	8.64478	8.52002	8.49391	8.60516	8.46145
2310050C09Rik	9.54463	8.38213	4.33241	8.84737	8.04921	4.32438	9.67021	10.5893	6.64458	7.1545	10.4302	9.63077	8.07514	4.3493	7.9501	10.0491	4.6516	5.81368	8.19293	5.18434	5.02412	7.31706	6.7752	8.61545	4.5116	5.56984	8.94422	6.53738
2310057M21Rik	7.293	7.39865	6.88527	7.12003	7.21821	7.03891	7.62033	7.49542	7.37812	7.49236	7.71202	7.79255	7.50735	7.55049	7.7091	7.81293	7.70609	7.90714	7.47983	7.77622	7.48973	7.58784	7.52094	7.82565	7.45655	7.63684	7.89663	7.58049
2310058D17Rik	3.75714	3.77562	3.44696	3.78366	3.78376	4.1166	3.98697	3.40321	4.58077	3.54665	3.48907	3.46691	3.839	4.00497	3.66304	3.68098	3.65628	3.50667	3.97593	4.19152	3.95993	4.05728	3.97748	3.6663	3.80076	3.18331	4.50609	3.40871
2310061I04Rik	7.79757	7.60355	7.73305	7.37887	7.98464	7.64995	7.9165	7.78225	8.23059	7.16748	7.57494	7.70235	7.50417	7.37013	7.13887	7.55032	7.14929	7.39829	7.52569	7.27029	8.03955	7.57885	7.33648	7.7008	7.50777	7.52658	7.4079	7.54583
2310061N02Rik	-0.618783	-0.632441	-0.632896	-0.631797	-0.616482	-0.634681	-0.574887	-0.0364588	-0.589457	-0.628342	0.65032	-0.354685	-0.611724	-0.629187	-0.617598	-0.610523	-0.337734	-0.599594	-0.619692	-0.611733	-0.605873	0.955552	-0.343433	-0.611887	-0.615016	-0.619942	-0.137821	-0.625314
2310065F04Rik	-1.63272	-1.64433	-1.44084	-1.64377	-1.63083	-1.6463	-1.59918	-1.63292	-1.60967	-1.64077	-1.63115	-1.62724	-1.52363	-1.6415	-1.63174	-1.62597	-1.623	-1.61724	-1.63348	-1.62695	-1.62223	-1.60396	-1.62442	-1.62708	-1.62962	-1.63368	-1.62411	-1.53488
2310067B10Rik	9.86343	9.34182	10.0395	9.41294	9.9344	9.35831	9.66645	9.67291	9.78529	9.88202	9.76224	9.72014	9.89206	9.75362	9.90682	10.0136	9.80717	9.77992	9.54215	9.80437	9.70989	10.1479	10.1675	9.96845	9.8321	10.1614	9.62257	10.0649
2310068J16Rik	2.34965	2.1481	2.30873	2.15315	2.67994	2.9716	2.92785	2.58565	2.60103	2.42445	2.6068	2.20102	2.08222	2.61149	2.4462	2.21251	1.97127	2.29399	2.14555	2.20361	2.24693	2.27941	2.10273	1.94324	1.92607	2.02904	2.10526	1.99474
2310069B03Rik	0.909823	0.108431	0.951497	0.268447	0.470079	0.106564	0.161885	0.304445	0.147786	0.1119	0.468349	0.489557	0.491168	0.536786	0.599892	0.329393	0.788517	0.138178	0.456036	0.491128	0.132135	0.628097	0.505227	0.126509	0.93943	0.301803	0.336329	0.286505
2310075C17Rik	-1.26754	-1.02445	-0.83031	-1.27704	-1.10992	-1.27768	-1.21729	-1.26784	-1.233	-1.01046	-1.26518	-1.25932	-1.25888	-1.27644	-1.26607	-1.25743	-1.25298	-1.24434	-1.26867	-1.25889	-1.25183	-1.22444	-1.2551	-1.25908	-1.10812	-1.26898	-1.25463	-1.12718
2310081O03Rik	-0.323065	0.0122315	-0.336196	-0.335194	-0.320868	-0.337814	-0.274152	-0.104269	-0.294351	-0.332024	1.44418	0.408671	0.271898	-0.332803	-0.321935	-0.0769889	-0.31147	-0.30423	-0.32393	-0.0809108	0.139238	-0.286667	-0.313207	-0.316429	-0.319459	-0.324166	-0.312829	0.190299
2410002F23Rik	9.14035	9.63039	9.22289	9.11533	9.40081	9.53808	9.40381	9.25205	9.52062	8.89179	9.52969	9.28159	9.35395	9.19178	8.90029	9.39144	9.3107	9.27905	9.3097	9.2215	9.28165	9.17179	9.01312	9.37722	9.26551	9.38598	9.34128	9.14381
2410003L11Rik	-1.63448	-1.5293	-1.52975	-1.64715	-1.63231	-1.65006	-1.59601	-1.51621	-1.37103	-1.52522	-1.63268	-1.62819	-1.62785	-1.64455	-1.63336	-1.62674	-1.62333	-1.61673	-1.63535	-1.62786	-1.62245	-1.60149	-1.62496	-1.62801	-1.63093	-1.63559	-1.6246	-1.64076
2410004B18Rik	7.61613	7.95768	7.66315	7.685	7.80725	8.18346	8.02634	7.8956	7.9093	7.7856	7.83055	8.06177	8.09982	8.02421	7.92592	7.85642	7.66142	7.69305	7.81063	7.74915	7.85366	8.06622	8.01369	7.94185	7.67913	7.80262	7.83689	8.08329
2410004P03Rik	2.0441	0.762216	1.29883	1.19678	1.28863	0.758857	1.35908	1.76938	1.45559	1.43089	2.06429	1.4427	1.44524	1.21225	1.8585	1.32516	0.802657	0.814803	1.4969	1.3177	1.20147	0.844508	1.01209	1.17091	0.789315	1.26765	0.800384	1.23534
2410006H16Rik	9.13131	8.37469	9.00192	8.58569	9.62524	9.37241	9.551	9.38897	9.34276	8.64831	8.91991	8.69076	8.81488	8.72642	9.27885	8.56378	9.23006	9.26917	8.75076	9.00769	9.65699	9.40762	8.89147	9.15596	9.27376	8.55364	9.1062	8.66322
2410015M20Rik	9.79141	9.68462	9.38817	9.66475	9.87785	9.11704	10.1543	10.0781	10.2865	9.48559	9.95518	9.97079	9.79588	9.27648	9.66379	9.72153	9.56262	9.69566	9.44211	9.62447	10.1235	10.1798	9.63462	9.89507	9.70872	9.40607	9.91726	9.43889
2410016O06Rik	7.9058	7.67322	7.82594	7.91407	7.81057	7.72674	8.3952	8.25621	7.71865	7.78172	8.10486	8.25186	8.12795	7.81832	8.17976	8.08851	8.28945	8.4905	8.06977	8.04691	8.4739	7.9329	7.8291	8.2233	8.0725	8.03908	8.23822	8.02067
2410018L13Rik	1.35965	0.934052	1.27944	1.42269	1.19184	3.29775	1.07208	0.965886	1.71071	1.14088	1.37057	1.39816	0.983525	1.30043	0.969315	1.70547	1.59257	1.26617	1.50458	2.11091	1.23826	1.7632	1.72035	1.92352	0.975542	1.94515	1.42062	1.80384
2410022M11Rik	6.25088	5.2823	6.05963	5.45065	6.922	5.78989	6.63885	6.58358	6.72663	5.93943	6.45264	6.21322	5.69859	5.97484	5.74687	5.53996	6.06879	6.30799	6.04687	5.79501	6.55608	6.72108	5.70112	6.41135	6.37327	5.84488	6.20675	5.65194
2410080I02Rik	-1.09598	-1.27413	-1.27426	-1.27396	-1.09124	-1.27474	-1.03936	-1.09653	-1.05655	-1.27301	-0.942262	-1.25472	-1.25424	-0.988192	-0.945015	-1.25265	-1.24778	-1.06897	-1.26495	-1.25426	-1.07715	-1.21656	-1.2501	-1.25446	-1.25864	-1.26529	-1.08022	-1.27216
2410089E03Rik	8.63653	9.17949	8.78244	8.63867	8.66968	10.2396	8.20012	8.0172	8.11901	8.55779	8.32468	8.34122	8.54218	8.97648	8.14882	8.50636	8.19175	8.1424	8.48891	8.35623	8.00205	7.87793	8.36971	7.99464	8.32663	8.36767	7.81429	8.15719
2410127L17Rik	5.88969	6.2693	6.12082	6.30601	5.61686	6.2587	6.17023	5.932	5.64693	6.1934	6.35169	6.38194	5.89267	6.0399	5.95295	6.31325	6.31912	6.31919	6.17442	6.14024	6.28138	6.14972	6.25416	6.31649	6.03513	6.21701	6.57698	6.21015
2410131K14Rik	8.48926	8.58407	8.68482	8.59344	8.71318	8.86021	8.57832	8.25348	8.7532	8.51537	8.45143	8.49335	8.04745	8.86327	8.44504	8.22602	8.03125	8.27237	8.21525	8.03496	8.18084	8.25553	8.06572	8.33212	8.1599	8.1441	8.1049	8.06549
2500002B13Rik	4.97117	5.24699	5.25781	5.53924	5.30387	4.57584	5.37304	6.15675	5.07985	4.89531	5.82651	6.09871	5.61001	4.61434	5.30955	6.30095	5.39568	5.56685	5.41932	5.53608	5.31127	5.5515	5.63803	5.09341	4.68325	5.03825	5.5681	5.0872
2500004C02Rik	5.18121	4.56954	4.82937	4.73251	4.73184	4.88476	4.87654	4.98731	4.95231	5.00004	4.81415	5.21901	4.85633	4.90574	4.85879	5.44945	4.53654	4.5838	4.88121	4.19043	5.10098	4.69904	4.42677	4.69731	4.62178	4.14681	4.47625	4.55025
2510002D24Rik	7.531	7.34882	7.58274	7.54784	7.82778	6.69603	7.29657	7.24363	7.97493	7.12148	7.46973	7.12386	7.14384	7.21134	7.1722	6.9391	7.40729	7.7709	7.29712	7.38654	8.01469	7.41351	7.16065	7.45835	7.32378	7.31002	7.34156	7.27873
2510009E07Rik	8.72571	8.83275	8.85801	8.18596	8.33319	8.97921	7.73119	7.92458	8.19273	8.80308	8.28913	7.92266	8.04584	9.39997	8.3599	6.42302	7.4718	8.66501	8.35286	7.88275	7.84288	6.76347	7.82812	7.66662	8.72229	7.35326	7.28742	7.66102
2510039O18Rik	10.145	10.1673	10.3435	10.2388	10.4058	10.4388	10.2992	10.4338	10.7028	10.4716	10.2123	10.2118	10.2147	10.3207	10.541	10.121	10.5151	10.2935	10.2325	10.3691	10.5693	10.688	10.522	10.5653	10.6002	10.3209	10.3238	10.2302
2510046G10Rik	3.84242	3.48022	3.70859	3.63498	4.3178	3.34413	4.42061	4.22089	4.54014	3.52849	4.45357	3.92546	3.46478	3.1365	3.4713	3.67756	3.26582	3.42838	3.73523	3.66372	3.79094	3.9314	3.15153	3.77644	3.56471	3.37772	4.06467	3.76109
2600006K01Rik	2.80002	1.95147	2.97504	2.32934	2.38118	2.44486	2.94805	2.26332	2.61721	2.50837	2.37775	2.08552	1.5862	2.49992	1.91326	1.58936	2.24914	1.83618	2.2579	2.08788	1.97997	2.11841	2.91141	1.94552	2.06594	2.03327	1.5955	2.38874
2600014E21Rik	3.57324	2.93056	3.40888	2.32706	1.78928	1.69474	3.42452	2.3449	2.60984	2.7497	3.32214	1.59269	2.28988	2.60167	1.95884	2.00519	1.61138	1.63741	2.22334	1.99723	1.61481	1.97172	1.6051	1.81345	1.97571	1.56502	1.60647	2.05124
2610001J05Rik	10.058	9.64999	10.1742	9.71457	10.1632	9.75361	10.3888	9.83522	10.2471	9.89369	10.0466	9.88424	9.85748	10.1765	9.94498	9.62284	10.3462	10.4824	10.0633	10.3677	10.5923	10.2377	10.1904	10.2947	10.584	10.252	10.2173	10.0601
2610002J02Rik	8.17021	8.13099	8.412	8.30878	8.36257	8.1866	9.20831	8.58035	8.87612	8.36391	8.21995	8.32728	8.38341	7.97931	8.60124	8.26756	8.40887	8.38088	8.24584	8.48353	8.92478	8.67013	8.54148	8.64589	8.58101	8.47187	8.43519	8.50429
2610002M06Rik	7.86036	8.21748	8.17725	8.01046	8.07818	8.4581	6.979	7.48167	7.28893	8.0177	7.51439	7.40503	7.7679	8.21269	7.99483	7.11619	8.21209	7.91967	7.71279	8.03734	7.80871	7.83993	8.10559	7.90831	8.11842	8.05507	7.79778	8.12535
2610005L07Rik	3.86093	4.61739	3.98927	4.20497	3.93926	4.64284	3.62949	3.56031	3.70184	3.88754	3.93453	4.13424	3.94436	4.32955	3.50372	4.52644	4.32728	3.90678	4.12227	4.18214	3.69929	3.67882	4.55253	3.76913	4.00589	3.89768	3.74449	3.96853
2610008E11Rik	8.13236	7.77523	8.13454	7.51801	8.02222	7.98019	7.4746	7.59519	7.00541	7.7723	7.89751	7.41036	7.4814	8.08106	7.33814	7.77999	7.66721	7.63088	7.73632	7.58076	7.66069	7.0288	7.4879	7.30373	7.66796	7.0843	7.47549	7.23638
2610012C04Rik	-0.971203	-0.976293	-0.695095	-0.976061	-0.970308	-0.977093	-0.913656	-0.971296	-0.934365	-0.814274	-0.970462	-0.968566	-0.968412	-0.563478	-0.788671	-0.608015	-0.960694	-0.410526	-0.971553	-0.968416	-0.959178	-0.92309	-0.766259	-0.968487	-0.969732	-0.971649	-0.765281	-0.973684
2610015P09Rik	6.71819	6.79742	6.88297	7.07702	6.89939	6.31544	5.91693	6.32168	6.5598	6.6011	6.14924	5.78022	6.23886	6.83519	5.90252	6.03655	6.63378	7.09673	6.44535	6.33997	6.70697	5.7103	6.36237	6.16808	6.67274	6.21635	6.38047	5.9697
2610020C07Rik	3.35996	4.264	4.01161	4.51754	4.30063	4.2043	3.68518	4.12151	4.15354	4.17334	4.14935	3.71482	3.58388	3.8267	3.58946	3.66663	4.23804	4.45176	4.52534	3.99605	3.96321	3.72286	3.87511	3.65173	3.312	3.49687	3.82064	3.68002
2610020H08Rik	5.82107	6.13521	6.14636	6.19174	5.64834	6.19669	6.25895	5.70239	6.3229	5.73796	5.43436	5.54567	5.85973	6.01467	5.42444	5.49784	6.11773	6.52813	5.98017	6.08662	6.37584	5.71521	5.81709	5.95384	6.45165	6.17082	5.87634	5.82663
2610021A01Rik	7.0866	7.54993	7.27545	7.10999	7.00949	7.10996	6.13322	6.55789	6.06782	7.03978	6.82013	7.04211	7.06226	7.28645	6.97073	7.32691	7.18091	7.19694	6.89422	7.14567	6.8043	6.28181	6.92966	6.82733	7.31171	6.75632	7.13833	6.87698
2610024D14Rik	-1.43833	-1.58678	-1.5873	-1.58605	-1.56934	-1.45789	-1.52846	-1.57205	-1.54201	-1.58219	-1.4363	-1.5647	-1.43087	-1.58313	-1.57052	-1.56307	-1.55923	-1.55179	-1.57276	-1.56433	-1.42478	-1.53463	-1.56106	-1.56449	-1.56778	-1.57303	-1.16029	-1.57885
2610027K06Rik	2.07596	1.59259	2.02536	1.79654	1.55461	1.33359	2.23496	2.07384	2.12335	1.72536	2.1725	2.13492	1.84112	2.41212	1.54895	1.84962	1.98847	1.79527	1.78519	1.22446	1.75526	1.90701	1.42878	1.57814	1.69819	1.66795	1.97768	1.51023
2610028E06Rik	0.255363	-0.0463363	-0.748896	-0.748169	-0.514624	-0.750071	-0.67567	0.626709	-0.703518	-0.745864	-0.515795	-0.734628	0.407704	-0.74643	-0.184322	-0.733514	-0.730858	-0.723624	-0.739966	-0.734378	-0.730162	-0.688355	-0.73213	-0.734487	-0.736702	-0.524861	-0.731853	-0.74382
2610034B18Rik	8.78867	8.55085	8.68678	8.09717	8.87834	8.43227	8.65394	8.77879	8.56481	8.74405	8.82189	8.61555	8.54471	8.64058	8.43829	8.51891	8.18124	8.43698	8.38016	8.67346	8.01761	9.13068	8.56045	8.79744	7.83533	8.66051	8.32726	8.73013
2610035D17Rik	8.31135	7.7894	8.54105	8.34243	8.32466	7.24807	8.29054	8.00385	8.68822	8.11036	8.25137	8.24136	8.15427	8.31838	8.38115	7.56676	9.09221	8.66401	8.0562	8.77378	9.24986	8.83143	8.62622	8.38852	8.59671	8.11159	8.84806	8.22595
2610037D02Rik	3.93961	5.2328	4.66208	4.20761	4.51826	5.37935	3.35315	4.13661	3.39533	4.47649	4.608	4.54399	5.33219	4.80448	3.38023	5.29812	4.33616	4.59946	4.33415	4.35984	3.97068	3.30545	4.16905	3.6932	4.13985	4.16951	4.31867	4.14269
2610044O15Rik8	7.36363	7.87904	7.40914	7.23887	7.31972	7.07227	7.02692	7.09167	6.84653	7.35613	7.17696	7.19302	7.31938	7.35971	7.08042	7.58607	7.18984	7.10725	7.00627	7.02429	7.21178	6.76727	6.80475	6.94039	7.17395	6.76746	7.05373	6.86113
2610203C20Rik	8.8362	9.1036	8.55944	9.28355	9.02464	11.0951	9.86038	9.11775	8.47694	8.98824	9.57265	10.2129	10.0502	8.94162	9.43688	10.6435	10.0245	9.32415	9.62051	9.87525	9.26203	9.70213	10.2576	9.61024	9.14735	9.96256	10.3032	10.0422
2610203C22Rik	4.13336	4.53826	4.6384	4.14169	4.94739	5.15822	3.92906	3.85244	5.49865	4.62224	4.61866	3.93606	3.6974	4.60958	3.41036	3.07105	3.75189	4.54243	3.79024	3.28522	3.43863	4.09868	3.73225	3.82393	4.26181	3.66997	3.73654	3.87492
2610206C17Rik	2.22671	1.88966	1.76432	1.77237	2.14059	1.45742	2.35787	2.11796	2.50305	2.03513	2.13709	1.56882	2.05957	1.64935	2.01124	1.76706	2.10002	4.72207	1.86115	1.34192	2.23545	1.94898	1.58632	1.91876	2.61191	1.52977	2.21448	1.50328
2610301B20Rik	7.38951	7.18596	7.61465	7.05304	7.551	7.18417	6.65307	6.80852	7.33368	7.39566	6.95052	6.48686	6.50421	7.5528	6.85474	6.24822	6.78504	7.0267	7.09581	6.91214	7.15772	6.45574	6.64256	6.91807	7.53513	6.36101	6.70263	6.50808
2610305D13Rik	1.65616	1.97875	2.88257	2.08453	1.83249	1.85188	2.07621	1.95783	1.78977	1.76411	2.2087	2.00547	2.13712	1.88888	2.75744	1.69348	2.0419	2.09274	2.37396	2.13705	1.49754	1.56492	1.7023	1.85936	1.84103	1.81241	1.70406	2.93226
2610306M01Rik	5.45348	4.45789	5.22145	4.78954	5.53778	4.67009	5.92573	5.44984	5.40015	4.83863	5.21442	4.92317	4.68967	4.53466	5.22541	5.34893	4.53914	5.02668	5.10708	4.89693	5.39445	5.38539	5.00062	5.4298	4.94251	5.46923	5.1196	5.35462
2610307P16Rik	4.64031	4.82468	4.86777	5.8145	5.12714	5.32024	4.50567	4.00234	4.75353	4.21682	3.43631	3.77161	3.31612	5.2162	3.97442	3.32818	3.54516	2.93543	3.79544	3.40761	3.78018	2.87607	3.34759	2.98163	4.26283	3.47867	3.24964	2.98444
2610316D01Rik	-1.41213	-1.55604	-1.42856	-1.55533	-1.53913	-0.727526	-1.4995	-1.41238	-1.51263	-1.55159	-1.53953	-1.53463	-1.53427	-1.5525	-1.4109	-1.40368	-1.52933	-1.52212	-1.54245	-1.53428	-1.52837	-1.50548	-1.5311	-1.53443	-1.53762	-1.54271	-1.53072	-1.54835
2610318N02Rik	1.20269	1.29504	1.79816	1.95549	1.37738	3.01979	1.94557	2.0054	2.19074	0.990012	1.20998	1.22848	1.40248	1.9092	1.37153	1.0242	1.42861	1.76805	1.19922	1.5499	1.58765	1.74296	1.41916	1.02152	1.38508	1.49781	1.02879	1.33148
2610507B11Rik	11.9401	11.7633	12.0684	11.9518	11.9893	12.1814	11.302	11.8336	11.6735	12.1173	12.0766	11.8565	12.0557	11.9233	11.9851	12.0241	12.4337	12.4934	11.8386	12.2629	11.9173	11.996	12.1819	12.1182	12.3525	12.1235	11.8269	12.1183
2610507I01Rik	4.94127	4.84874	5.21709	4.8986	4.79647	4.56456	3.4888	4.14842	4.04054	4.51669	4.81823	4.53483	4.2367	4.76671	4.34546	4.69676	4.07011	4.80893	4.39789	4.57646	4.85556	4.34693	4.84846	4.4593	4.41917	3.28587	4.69395	4.67242
2610524H06Rik	7.11791	6.63069	6.95401	6.36334	7.66582	7.63023	7.98894	7.42945	8.0661	6.93199	7.21834	7.09095	6.39987	7.10653	7.44853	7.21969	6.4314	6.67604	6.48914	6.21947	6.8644	7.0648	6.15188	6.68787	6.35198	6.22874	6.17389	6.18878
2610528A11Rik	10.732	9.61172	9.45968	9.96741	10.6224	7.73521	10.7202	12.2024	10.4939	10.2824	11.1663	11.9344	11.7503	8.19401	11.6504	11.4245	12.5749	11.9061	11.5462	12.234	11.8064	12.8628	12.1151	11.6945	11.1863	10.9831	13.1464	11.69
2610528J11Rik	7.82715	7.86334	7.59698	7.98652	7.92794	5.25791	8.79896	8.34181	8.8886	8.22881	8.54843	8.40615	8.1749	7.13296	8.95383	8.80791	8.87427	8.90022	8.32262	8.80919	8.77842	9.37695	9.0361	8.79413	8.22836	8.4717	9.24687	8.45239
2700012I20Rik	1.82042	1.71888	1.94831	1.72363	1.73376	1.61152	1.69518	2.21102	1.92088	1.83603	1.61514	1.76393	1.35017	1.42436	1.92266	1.65335	1.36793	1.72068	1.5984	1.16143	1.53849	1.66107	1.66508	1.34958	1.84878	1.32104	1.90055	1.30246
2700016F22Rik	1.71057	2.05986	2.21439	2.5391	2.45056	2.33239	3.23352	2.26642	3.29071	2.39871	2.09621	1.89419	1.75023	1.78115	1.55424	2.25158	1.38656	1.97903	2.0732	1.89655	2.38886	2.09831	1.91767	2.02344	1.73166	1.35403	1.77021	1.52175
2700029M09Rik	8.22091	8.64117	8.28481	8.44411	8.36346	8.52672	8.76166	8.59112	8.31726	8.15315	8.27298	8.62551	8.40907	8.05555	8.36298	8.55283	8.2661	8.2212	8.4657	8.26165	8.49469	8.71379	8.25731	8.52039	7.98515	8.49139	8.53712	8.61106
2700033N17Rik	3.25494	2.11099	2.92405	2.46815	2.87302	2.77436	3.26139	2.92821	3.02818	2.38706	3.52528	3.43947	2.91799	3.02445	3.01623	3.15984	3.04858	2.58913	2.84277	3.07615	3.27712	3.37969	3.31076	2.91645	2.96765	2.84043	3.18431	3.00403
2700038G22Rik	5.69572	6.37441	5.93569	5.9878	5.97609	6.22917	7.68831	5.90859	6.88011	5.76947	6.51673	6.29285	6.47347	5.9821	6.12332	6.9522	6.11843	5.9092	6.17649	5.83308	6.02163	5.54975	5.93132	5.77514	5.47572	6.12491	6.26494	5.79998
2700046A07Rik	-0.658575	-0.714343	-1.02264	-1.02218	-1.01545	-0.603435	-0.73529	-0.292036	-0.974422	-1.0207	-0.00690404	-1.01134	-0.80231	-1.02107	-1.01596	-0.799093	-1.00244	-0.990335	-1.0169	-1.01074	-1.00083	-0.962422	-1.00541	-1.011	-1.01478	-1.01701	-1.00476	-1.01939
2700046G09Rik	4.17082	3.95469	4.79106	4.6166	4.43454	4.00815	5.58166	4.36513	5.40619	4.16834	4.5918	4.21001	3.89228	4.39094	4.09485	3.7716	4.3215	5.00353	4.2818	4.56676	4.71156	4.22513	4.60909	4.16512	4.38113	4.35296	4.25828	3.99953
2700049A03Rik	7.0416	7.12721	7.21069	7.62822	7.12413	7.58717	6.53243	6.90898	6.33092	6.86317	6.70483	6.4567	7.13803	7.21132	7.03968	7.62528	7.2207	7.19068	7.02055	7.17196	7.0793	6.92943	7.10724	6.9141	6.76079	7.18031	7.01962	7.17769
2700060E02Rik	10.0428	9.94163	10.1644	10.098	10.3581	10.2144	10.594	10.4475	10.575	10.1229	10.1272	10.2379	10.2539	10.1864	10.2529	10.1533	10.4244	10.4601	10.2408	10.3823	10.8315	10.7588	10.4012	10.5156	10.2966	10.2897	10.4476	10.378
2700062C07Rik	6.82516	7.30952	6.79083	6.90586	7.15047	6.97014	7.401	7.11042	7.47379	6.62879	6.97951	6.78413	6.9572	6.94195	6.6927	7.18423	7.19246	7.21344	7.07418	6.94056	7.25623	7.32638	7.07638	7.18322	7.25968	6.93937	7.23365	7.03534
2700068H02Rik	1.71379	2.48252	1.20584	1.74553	0.794584	0.76484	1.37804	1.15001	0.841413	1.34806	1.53974	1.01177	1.0131	1.0992	0.792707	1.78799	1.21259	1.05877	1.14664	1.33573	1.03491	1.12562	0.808067	1.0125	1.001	1.28475	1.71334	1.36921
2700069I18Rik	-0.26765	-0.278016	0.0322465	-0.27754	-0.265844	0.517932	0.648389	0.0924072	0.226959	0.0517526	-0.266154	-0.262341	-0.262051	-0.0998398	-0.266722	-0.261082	-0.258071	-0.252029	0.228547	-0.262058	-0.257281	-0.237179	-0.259514	-0.262182	-0.0594122	-0.268554	-0.2592	-0.272683
2700078F05Rik	1.65267	1.32727	1.186	1.45296	1.24607	1.17962	1.809	1.53114	1.34974	1.3477	1.40581	2.30484	1.91593	1.19933	1.86641	2.01849	1.45809	2.01968	1.52701	1.70279	1.07297	1.76678	1.59645	1.4316	1.25157	1.23317	2.03931	1.3629
2700081O15Rik	8.50487	8.38879	8.69319	8.33571	8.46962	9.57327	8.58927	8.50093	8.72517	8.31088	8.28088	7.64959	7.73909	8.96565	8.13689	7.99909	7.94441	7.74922	8.39685	7.998	7.97316	7.72211	8.20531	7.67555	7.93957	7.96173	7.60062	7.98059
2700094K13Rik	8.42977	8.67008	8.51376	8.83097	8.48244	9.12074	9.64518	9.21566	9.46357	8.53076	8.98089	9.31937	9.32519	8.60659	9.03959	9.23424	9.00372	9.14208	9.0768	9.05656	9.52314	9.85899	8.97636	9.56011	8.62756	9.33937	9.31415	9.49346
2700097O09Rik	6.75079	6.62777	6.85323	7.21689	6.6803	6.87525	7.55171	7.1322	6.63565	6.57941	6.65431	7.23428	7.43558	6.72635	7.39478	7.97629	7.47388	7.31671	7.20735	7.31495	7.19146	7.46634	7.50672	7.12849	7.27539	7.45511	7.58544	7.14628
2700099C18Rik	5.58694	6.41892	5.93965	5.9127	5.65743	6.56323	6.21244	5.77414	6.60443	5.41093	6.13464	5.53888	6.18957	5.31942	5.91592	5.99244	5.79603	5.2382	6.06734	5.81508	5.86491	5.95009	5.36696	5.84661	5.47595	6.02678	6.15362	6.13532
2810001G20Rik	6.16454	5.45538	6.31634	5.6796	6.7491	6.18844	6.51565	6.02922	6.86763	5.8223	5.69253	5.66081	5.33018	5.58231	5.24788	5.60878	5.37332	5.47388	5.33269	5.25365	5.67635	5.36783	5.09268	5.37598	5.46355	4.91046	5.24764	4.90034
2810002D19Rik	5.61614	5.13485	5.87364	5.60065	5.23481	5.47604	5.68638	5.19939	5.50202	5.6413	5.13382	5.17316	5.09774	5.39668	5.21926	5.97559	5.07443	4.89016	4.94051	5.39089	4.95928	5.42574	5.43537	5.03925	5.42662	5.09247	5.11558	5.42189
2810004N23Rik	8.02424	8.45356	8.08833	8.35676	7.9787	8.12073	8.7293	8.51131	8.20068	8.09609	8.07639	8.6175	8.50955	8.15156	8.3125	8.73648	8.65972	8.76582	8.6785	8.80377	8.84751	8.6351	8.58643	8.72151	8.40071	8.67862	8.72611	8.68189
2810006K23Rik	6.69017	5.99829	6.71793	6.51335	6.76815	6.68872	6.63775	6.22428	6.03588	6.49479	6.1334	6.06414	6.02401	6.8634	6.5912	6.02535	6.25426	6.24324	6.39593	6.02388	6.75077	5.92357	6.12885	6.4004	5.91615	6.00881	6.38684	5.91872
2810013P06Rik	7.17261	6.71935	7.05052	6.57389	7.26907	6.38098	7.17846	6.89624	6.83283	6.80666	7.12967	6.89446	6.4039	6.35804	6.21549	7.28393	6.38522	6.619	6.4745	6.27333	6.99104	6.37279	6.4499	6.42581	6.82501	6.20749	6.53896	5.97798
2810021J22Rik	5.69808	5.06281	5.15025	5.60782	5.87646	6.33694	4.63313	4.95814	4.5401	5.58805	5.33351	4.73749	5.18871	5.35956	5.00471	4.64051	5.20725	5.50077	5.47251	4.74205	4.8905	4.56151	4.92218	5.05706	5.29967	5.38225	4.89406	5.06385
2810025M15Rik	8.05763	7.664	7.85306	8.0657	8.23997	8.30182	8.48182	8.02993	8.7264	7.46413	7.8728	7.74405	7.77413	7.70129	7.76748	7.56596	7.65048	7.59147	7.97365	7.94899	8.00161	8.81374	8.05465	8.41675	7.77569	8.21285	8.10723	8.48261
2810029C07Rik	5.74871	6.45517	6.38214	6.8659	6.37728	4.89642	6.6111	4.70216	6.72894	5.193	4.96622	4.78269	4.95548	5.8787	4.95718	5.21403	6.15475	6.02956	5.40691	6.45211	5.86716	5.97103	5.93182	5.46863	5.76998	6.74709	5.92079	5.74624
2810030D12Rik	2.84031	1.51627	1.69622	1.70176	1.95455	1.50885	3.06262	2.32978	1.91876	1.87881	3.15608	2.1373	1.5861	1.5271	1.94739	3.18121	2.54907	3.69791	2.52093	2.13992	2.02318	3.7921	3.53732	3.04857	2.4713	2.42466	2.88784	2.69849
2810032G03Rik	2.04263	2.21646	2.07836	1.74822	1.59865	1.50471	1.82163	2.12807	2.05285	2.67348	1.85412	1.25813	1.76639	2.03726	1.95596	1.63028	1.26936	2.20719	2.03494	1.45778	1.48122	2.64857	1.64063	1.76535	1.86748	1.58051	1.47182	1.79397
2810039B14Rik	3.61494	3.60799	3.86986	4.41558	4.16038	4.21428	3.06177	3.40514	4.07372	3.77273	3.01169	2.86707	3.06279	3.82868	2.29755	2.88107	2.91425	3.43194	3.21085	2.63435	3.43232	2.86126	2.51404	3.29648	4.1203	2.57229	3.00433	2.74912
2810047C21Rik1	-1.12952	-0.860557	-1.13403	-0.985406	-1.12619	-1.13455	-1.07066	-0.684496	-1.08907	-0.977779	-1.12676	-1.11989	-0.647769	-1.13292	-1.1278	-1.11767	-0.931181	-1.10235	-1.12997	-1.11939	-1.11112	-1.07905	-1.11495	-0.939737	-1.12408	-0.958724	-0.508192	-1.13173
2810402E24Rik	6.66438	6.10565	6.79165	6.38016	7.18076	6.41581	7.25826	6.62426	7.11151	6.70897	7.19177	6.75773	6.1396	6.46716	6.40864	7.21581	6.83748	7.28291	6.73635	6.64747	7.02291	7.25979	6.72475	6.84858	6.72211	6.67304	6.99472	6.68069
2810403A07Rik	9.9407	10.4352	10.0597	10.04	10.0575	10.6049	9.93143	9.67488	9.85924	9.9632	9.93152	10.2838	10.1901	10.0674	9.87391	10.3533	10.0052	9.84792	9.86097	9.76718	9.89917	9.4948	9.86449	9.56961	9.87383	10.0234	9.87396	9.66263
2810403D21Rik	4.9951	4.91368	5.1584	4.86508	5.13313	4.78077	3.87948	4.77441	4.37481	4.76557	4.8311	4.78674	4.44817	5.01897	4.52113	4.57895	4.33243	4.46964	4.07844	4.56307	4.77856	4.01887	4.56694	4.56105	4.83059	4.26102	4.68037	4.15083
2810404F17Rik	-0.60537	-0.61327	-0.613524	-0.445136	-0.60399	-0.614519	0.298618	-0.605514	-0.580583	-0.288926	-0.240576	-0.392208	-0.218285	-0.611432	-0.24367	0.282263	-0.598042	-0.593407	-0.605911	-0.601095	-0.374694	-0.305285	-0.599147	-0.60119	-0.603103	-0.606059	-0.381331	-0.609209
2810405F17Rik	3.96736	3.71338	3.62456	3.9048	3.99691	3.64426	4.27002	3.74953	4.41993	3.63624	3.91055	3.73107	3.26846	3.71369	3.61237	4.18693	3.54712	3.29452	3.87511	3.42423	3.6247	3.55767	3.20998	3.26687	3.89054	3.46923	3.59881	3.46818
2810407A14Rik	-0.146633	-0.0138841	0.107146	-0.0123676	0.0250541	-0.155268	-0.11922	-0.146771	0.278743	-0.151925	-0.14554	-0.142737	-0.142522	0.325748	0.165582	0.0403674	0.339188	-0.135032	0.0169841	0.315196	0.212356	-0.123625	0.045419	0.036824	0.0287812	0.016362	0.0464321	0.00314264
2810408A11Rik	5.75507	5.29794	5.75578	6.09212	6.08576	4.31459	6.22048	5.87083	5.58342	4.65511	5.68122	5.67279	5.22835	5.46192	5.81468	5.69607	5.18896	5.2587	4.98517	5.34788	5.25726	4.89546	5.19266	4.93802	5.20722	5.43294	4.91759	4.90794
2810408I11Rik	4.36443	4.31932	4.48933	4.65598	4.3455	5.72317	5.24218	5.02191	5.77031	4.33201	4.24073	5.06901	4.70018	4.53941	4.99146	4.85575	4.83691	4.9328	4.96188	5.22167	4.4217	6.09004	5.16982	5.75486	4.54075	5.64454	5.2952	5.81459
2810410L24Rik	4.74371	4.81506	4.56743	4.53296	4.92302	5.22135	4.59119	4.71389	4.18557	4.28313	4.63067	4.10661	4.4651	4.48925	4.09162	4.22567	4.16875	4.25469	4.6775	4.21094	4.12508	3.8578	4.34169	4.30058	3.90378	4.1999	4.34649	4.25108
2810414N06Rik	3.26698	2.72365	3.0527	3.57863	3.2942	2.98351	2.75874	2.99176	2.64865	2.94988	2.18878	2.77064	2.35675	2.88285	2.94231	2.94473	2.51574	2.88832	2.77882	2.47801	3.06484	2.83533	2.50213	2.35563	3.0963	2.51852	2.80693	2.79549
2810417H13Rik	8.18913	8.95543	8.48039	8.7999	8.24163	9.76401	8.85271	8.99485	8.38767	8.52556	8.61652	9.13009	9.27042	8.24725	9.01987	9.23997	9.12282	8.90772	9.29457	8.97309	8.96781	9.17034	8.38085	9.03818	7.79648	8.99709	9.19435	9.35015
2810425M01Rik	1.29323	1.26267	2.14618	2.15672	2.51885	2.05425	2.69966	2.42566	2.87573	2.32932	1.79515	1.68136	1.51345	1.71555	1.79044	1.51847	1.99293	2.46759	1.89744	1.8289	2.31857	2.3132	1.70076	2.0683	1.66519	1.4795	1.5282	1.45769
2810428I15Rik	8.45116	8.51278	8.41565	7.91768	8.85327	8.23777	9.22295	9.00854	9.22564	8.24085	8.3904	8.79049	8.38698	8.13293	8.39613	8.32762	8.32521	8.268	8.41529	8.32235	8.94366	9.01978	8.35391	8.73811	8.49774	8.41131	8.49978	8.37964
2810429I04Rik	2.72807	4.05372	3.58769	3.63411	3.62661	3.18697	2.87173	3.10144	2.8822	3.21639	2.91419	3.2994	2.79195	3.04889	2.98186	2.59297	3.16607	3.08691	2.96033	3.04223	2.6299	2.81975	2.34122	2.96375	2.30159	3.15231	2.72305	2.23903
2810430I11Rik	2.76953	2.22017	2.60251	1.9989	1.66081	3.07961	2.2284	2.10819	2.12205	1.83631	2.12668	1.51694	1.51843	2.10441	2.02265	1.5234	1.71377	1.34497	1.89904	1.31653	1.33012	1.3866	1.85166	1.31618	1.80966	1.89722	1.32467	1.85819
2810433D01Rik	3.17196	2.56159	2.86671	2.20728	2.43461	3.3012	3.01407	3.20947	2.46944	2.32315	2.4309	1.72167	2.28327	2.95675	2.2341	1.5218	2.07473	1.55279	2.63397	1.72327	1.92882	1.60278	2.06248	2.03971	1.87497	1.68624	1.52828	1.81543
2810442N19Rik	-0.670599	-0.854029	-0.334609	-0.720715	-0.411545	-0.859134	-0.742296	-0.671553	-0.963987	-1.00573	-0.817166	-0.998211	-0.804401	-1.00603	-1.00172	-0.995748	-0.989963	-0.978739	-1.00252	-0.997656	-0.988467	-0.952862	-0.992718	-0.997899	-1.00072	-1.00262	-0.992116	-1.00462
2810454H06Rik	3.31485	2.69795	3.79788	3.26617	4.24176	3.02167	3.2179	3.12887	3.36355	2.89299	3.54127	2.78462	2.78772	3.02052	2.83256	3.46573	3.02311	2.49669	2.89969	2.55728	2.93984	3.04457	2.91481	3.05707	2.94442	2.81126	2.44161	2.76252
2810455O05Rik	3.03547	3.74212	2.96661	2.84393	2.81049	3.57548	3.4541	3.34892	3.23024	2.72109	3.25713	3.24348	3.17788	2.79287	3.04684	3.32477	3.06949	2.94597	3.02676	3.24714	2.68133	2.9699	2.96603	3.31027	2.91066	3.39095	2.96938	3.58557
2810459M11Rik	-0.875728	-0.730169	-0.731207	-0.293095	-0.874793	-0.881878	-0.821304	-0.698596	-0.631194	-0.87949	-0.874954	-0.872973	-0.872822	-0.879813	-0.875248	-0.872317	-0.870093	-0.649363	-0.876094	-0.520836	-0.86852	-0.831088	-0.871498	-0.872891	-0.874191	-0.876195	-0.671737	-0.713628
2810468N07Rik	2.32742	1.79305	2.12291	1.79754	2.54209	2.40345	2.4552	1.99162	2.22403	2.00843	2.00837	1.51236	2.04877	1.81572	2.00274	1.32374	1.70218	1.34677	2.38651	1.67614	1.70732	1.63329	1.69277	1.67533	1.50099	1.63332	1.52756	1.46192
2810474O19Rik	9.97319	10.4991	10.0431	10.1448	9.97937	10.6272	9.75959	9.68328	9.8693	10.3817	9.71699	9.97465	9.89801	10.0559	9.99867	10.5402	10.1221	9.65213	9.74368	10.1017	9.814	9.37716	9.87178	9.75069	10.4692	9.67629	9.61089	9.72239
2900005J15Rik	4.4445	3.7688	3.54167	4.75671	4.57921	3.69819	3.81992	4.20567	3.38846	3.31295	4.52394	4.42794	4.71952	3.48349	4.34996	5.10241	2.87597	2.78378	4.12873	3.17227	3.01183	2.48353	3.10094	3.17076	3.23056	2.77132	3.73573	3.27831
2900009J06Rik	1.74057	1.24284	1.85479	1.95106	1.46039	1.84099	2.42914	2.05821	1.76295	1.68105	1.75258	1.6416	1.64351	1.55276	1.86736	1.79293	2.16178	1.52764	2.13932	2.11994	2.49909	2.57034	2.04517	2.36855	1.76433	2.1371	2.15	2.36688
2900011O08Rik	-0.763496	-0.66694	-0.55669	-0.793815	-0.757951	-0.297248	-0.884233	-0.940146	-0.498341	-0.534473	-0.939325	-0.93746	-0.937317	-0.943898	-0.610452	-0.936841	-0.931102	-0.919767	-0.940399	-0.937321	-0.929592	-0.893633	-0.933886	-0.746696	-0.938607	-0.940493	-0.933277	-0.778932
2900018N21Rik	1.14644	1.15172	0.950153	0.701662	1.16166	1.29742	0.613935	0.557355	0.59493	1.35065	1.15905	1.30039	0.764284	1.55069	0.55909	1.41143	0.952094	1.14177	0.892058	0.928926	0.573771	0.605141	1.08828	0.763757	0.562258	1.02277	0.570785	0.549833
2900022M07Rik	-1.25026	-1.07289	-1.25728	-0.920202	-1.24898	-1.25809	-0.321309	-1.25039	-0.0717248	-1.2552	-1.2492	-1.24653	-1.24633	-0.909492	-1.2496	-1.24563	-1.23863	-1.22504	-0.730729	-1.24633	-1.00088	-1.19373	-1.24196	-1.01796	-1.24816	-1.2509	-1.00757	-1.25379
2900026A02Rik	11.2412	10.8298	11.4925	11.2425	11.5547	10.3728	10.9146	10.7326	11.2112	10.9631	10.8596	10.8242	10.272	11.4173	10.4796	10.6221	10.9302	11.0541	10.3896	10.5802	10.7124	10.4405	10.6012	10.7172	11.0915	10.2863	10.6531	10.5204
2900041M22Rik	3.41304	3.56829	3.46432	3.51287	3.60828	2.86434	3.35197	3.15809	3.42922	2.73191	2.34645	2.81049	2.07538	3.28287	2.46214	2.7329	2.41885	3.02135	2.96428	2.81388	2.55586	2.59938	1.8897	3.04797	3.58784	2.55015	2.09301	2.50418
2900042K21Rik	0.402659	0.387042	0.549833	0.38776	0.600812	1.42987	0.456889	0.402375	0.689624	0.391637	0.40491	0.410646	0.411082	0.830434	0.404056	0.620032	0.809271	0.656371	0.590623	0.785899	0.418254	0.930305	1.19328	0.785171	0.605504	1.10828	0.627605	1.24536
2900052L18Rik	4.73495	4.87227	4.17542	4.0884	4.29025	4.04979	3.98477	4.21905	4.36263	4.36131	3.87874	3.68259	4.04559	4.34949	3.69118	4.51104	4.10459	4.24374	3.94947	3.82007	4.67076	3.62283	4.39313	4.2294	4.41703	3.94645	3.85961	3.60681
2900052N01Rik	-1.29604	-1.30836	-1.30849	-1.30817	-1.29288	-1.30899	-1.24022	-1.29637	-1.25767	-1.00999	-0.833934	-1.11497	-1.28642	-1.30742	-1.29441	-1.28481	-1.27986	-1.27027	-1.1265	-1.28644	-1.27859	-1.24817	-1.28222	-1.28664	-1.11894	-1.12709	-1.2817	-1.30514
2900076A07Rik	5.91042	6.1007	5.34964	5.55991	5.36071	5.75937	5.4888	5.30377	5.06554	5.12625	5.37412	4.94067	5.2148	5.34545	4.63185	5.32352	4.50871	4.69201	5.31336	4.91442	4.61466	4.34651	5.0182	5.03132	5.09463	4.80394	4.33488	4.63647
2900089D17Rik	4.1475	3.98547	3.72895	3.36241	4.05366	4.33642	4.19657	3.56837	4.12447	3.35085	3.15167	3.2785	3.28235	4.29854	3.06288	3.72291	2.97455	2.92281	3.19751	2.41046	2.60238	2.56908	2.84745	2.92938	3.4482	2.63961	2.72654	2.60053
2900093K20Rik	4.24008	4.10068	3.74255	3.96228	4.47752	3.72447	5.26833	4.68765	5.12168	3.96343	4.33851	4.28598	4.01817	3.58565	4.25522	4.42094	4.07393	3.63473	3.82954	4.11581	4.73333	4.99384	4.3301	4.20451	4.49694	4.14692	4.29326	3.67131
2900097C17Rik	6.99292	6.77843	6.97188	6.67268	6.38281	6.77317	5.65783	6.58193	5.27353	7.10136	6.68956	7.05774	7.13137	7.25092	7.03823	7.72341	6.86974	6.89451	6.78186	6.91346	6.15752	6.5331	6.9619	6.42545	6.96899	6.82474	6.7154	6.92717
3000002C10Rik	4.67473	4.6539	4.24896	4.78416	4.7961	4.59594	4.25175	4.05671	3.9344	4.73805	4.4936	4.43265	4.9457	4.70045	4.62626	4.90676	4.66134	5.02735	4.59832	4.86126	4.63514	5.48501	5.11754	4.97013	4.62661	4.88273	4.6051	4.67406
3010001F23Rik	-0.387174	0.146365	-0.396879	-0.396145	-0.017714	1.04708	-0.0617146	0.110476	-0.105084	-0.0689172	-0.385816	-0.382353	-0.170714	-0.0724996	-0.386332	-0.167232	-0.156431	-0.372978	-0.0317471	-0.17074	-0.153599	-0.357157	-0.379784	-0.171186	-0.384481	-0.387994	-0.379499	-0.391741
3010003L21Rik	4.43385	4.18598	4.33625	4.32181	4.74777	4.36785	4.69508	4.58354	4.57367	4.33821	4.52342	4.67558	4.2586	4.52484	4.51383	4.66736	4.2267	4.0971	4.24163	4.3012	4.66732	4.52151	4.05339	4.11831	4.26015	3.97809	4.25702	4.13193
3010026O09Rik	5.30447	4.97947	5.13295	5.07229	5.48766	5.56623	5.82835	5.62592	5.70094	5.03957	5.24917	5.25048	5.70656	4.7555	5.45344	5.40429	5.02975	5.56201	5.14212	5.34474	5.10277	5.48046	4.87576	5.02091	5.11235	4.69296	5.39538	4.80883
3100002H09Rik	-0.487312	0.0668466	-0.322569	-0.319529	-0.485639	-0.498454	0.595312	0.456783	0.200155	-0.494097	-0.485926	-0.26315	-0.262083	-0.312268	-0.486452	0.0778021	-0.478452	-0.472877	-0.487969	-0.262109	-0.477722	-0.45058	-0.252772	-0.482251	-0.484565	-0.488148	-0.251621	-0.301384
3100003L05Rik	0.726776	1.44754	0.874549	0.878329	1.09985	0.701934	0.799869	0.726388	0.775475	0.711676	0.93076	0.948072	0.738253	0.710366	0.728683	0.740234	1.43764	1.49017	1.45546	1.95403	1.67083	1.87445	1.42499	1.40146	0.732865	1.34451	1.29484	1.41195
3110001I22Rik	4.86985	5.34053	4.73519	5.10052	5.20193	5.0189	4.75708	5.00085	5.08957	5.62095	5.23916	4.95922	5.41181	5.43285	4.91386	5.16935	5.08778	4.81434	4.85777	4.7743	5.45503	5.14878	5.171	5.07347	5.13095	4.64061	5.15051	4.91358
3110002H16Rik	8.74361	9.39371	8.56993	9.05141	8.66	8.87518	9.45861	8.86761	8.73062	8.72947	8.88348	9.41028	9.26721	8.55364	8.84085	9.7019	9.09448	8.87947	8.92136	9.11709	9.02491	9.3602	9.2253	8.93293	8.79122	9.10836	9.19651	9.01684
3110009E18Rik	4.87504	4.20707	4.94425	4.36434	4.82405	4.59771	5.30852	5.08711	4.53643	4.51068	4.92799	5.2516	5.02608	4.53075	4.91786	4.93458	5.06828	4.2465	4.96322	5.05136	4.93929	5.22399	5.06994	5.19026	4.9005	4.65579	4.70897	4.95168
3110021A11Rik	1.06471	1.22161	1.11619	0.872974	0.920961	1.10635	1.06026	0.91281	0.774188	0.883573	1.42722	0.935242	1.35722	1.33777	1.07017	1.66149	1.12077	0.977153	1.30438	1.09751	1.12536	0.7852	1.11236	0.93589	1.21688	1.65911	0.748189	1.15837
3110021N24Rik	1.76648	1.93295	1.76342	2.31635	1.88922	1.74985	2.62983	1.86956	1.47403	2.04434	1.52552	1.92341	1.55202	1.69418	1.65638	2.20986	1.57755	2.02215	1.51118	1.92615	1.41057	1.50441	1.56831	1.38746	1.18545	1.35721	1.95376	1.48286
3110039M20Rik	-1.91272	-1.91465	-1.91472	-1.91456	-1.9124	-1.4235	-1.87366	-1.91275	-1.55379	-1.91406	-1.91245	-1.91179	-1.91174	-1.91419	-1.91255	-1.91157	-1.91106	-1.90338	-1.91284	-1.91174	-1.91093	-1.88152	-1.91131	-1.91176	-1.91219	-1.91288	-1.91125	-1.91363
3110040N11Rik	7.75881	7.37523	7.43237	7.54466	7.72144	7.05447	8.3991	7.91094	8.38773	7.38197	7.73748	7.83906	7.72594	7.5059	7.46988	7.58359	7.65093	8.17491	7.50728	7.87028	8.02452	8.32066	7.90677	8.07581	7.88792	7.95278	7.77063	7.77203
3110043O21Rik	8.2635	8.51878	8.11684	8.27259	7.97435	8.20674	8.15194	8.2164	7.70222	8.15216	7.87724	8.08103	8.63182	8.12995	8.77765	8.04074	7.91863	7.78878	7.71644	8.02186	7.76263	7.67538	8.13581	7.71451	7.85551	7.85355	7.68909	7.83026
3110045C21Rik	4.69226	4.08579	4.57765	4.85168	3.97369	4.60322	5.58827	4.74687	4.98788	4.29767	4.23524	4.42875	4.51459	3.8857	4.99569	5.16566	4.45189	4.49662	4.6797	4.51447	4.37055	5.44874	4.12364	4.72476	4.39142	3.18158	4.83762	5.26015
3110052M02Rik	5.4454	5.55631	5.22956	4.78979	5.42867	4.58968	4.98583	4.71041	4.90243	5.24994	5.09915	4.4026	4.87191	5.27062	4.85328	4.94935	4.90505	5.12765	5.0112	5.17206	4.57137	4.80977	5.19215	4.90073	5.12555	4.48211	4.7838	4.90697
3110053B16Rik	5.29696	5.48386	5.41609	5.77861	5.98748	5.78663	4.15735	4.80469	5.02311	5.22047	5.05132	5.0579	4.66451	5.80946	5.49517	5.45891	4.81021	4.76695	4.68756	5.30538	5.2299	6.12051	5.50788	5.17517	5.10474	4.79271	5.47043	5.50114
3110056K07Rik	5.76651	5.89841	5.798	5.88616	5.81634	5.82842	6.33771	5.8959	6.27073	5.94113	5.77892	5.8496	6.11338	5.64066	5.59528	6.61253	5.53864	5.77251	5.60171	5.69846	6.00444	5.62822	5.46682	5.65825	5.68762	5.46393	5.60874	5.25921
3110057O12Rik	5.82921	6.38535	6.22946	6.22969	5.94046	6.37812	5.67894	5.72521	5.00295	5.79211	5.7737	6.31873	6.6897	5.97338	6.33102	6.64097	6.23882	5.61202	5.81585	6.35773	5.47492	6.14863	6.49128	5.79165	5.24255	6.06705	6.09235	6.14704
3110062M04Rik	7.09798	7.00247	7.21816	6.9651	7.38884	6.81718	8.13952	7.29873	7.76066	6.7409	7.1469	7.13511	7.29105	6.91654	7.16887	7.4541	7.30598	7.53943	7.58013	7.50079	7.62769	7.10325	7.14974	7.20191	7.37286	7.41291	7.33838	7.21633
3110067C02Rik	1.74604	1.85399	1.63276	1.86001	1.31222	1.53458	1.30562	1.54709	1.01695	1.48454	1.15556	1.59441	1.70556	1.66241	1.43974	1.90229	1.3597	1.68151	1.14591	1.33541	1.19422	1.03001	1.72935	1.47378	1.45506	1.29552	1.73229	1.26992
3110070M22Rik	3.18389	2.43662	2.84144	2.78301	2.85425	3.11004	3.43424	3.05461	3.69257	3.23511	3.64156	3.05684	2.70973	3.00831	3.13545	2.48529	2.63884	3.18706	3.23146	2.59967	3.12139	3.18519	3.09307	3.62149	2.68146	3.17089	3.30256	2.37991
3110079O15Rik	-1.79296	-1.62277	-1.79706	-1.79682	-0.952484	-1.79746	-1.74251	-1.79303	-1.76801	-1.79605	-1.79235	-1.79086	-1.79074	-1.79624	-1.79258	-1.79037	-1.78924	-1.78642	-1.79325	-1.57457	-1.78895	-1.75412	-1.78978	-1.79079	-1.79177	-1.79333	-1.78966	-1.79506
3110080O07Rik	-0.596125	-0.441766	-0.603858	-0.440141	-0.238637	-0.447383	0.429846	-0.407103	-0.325332	-0.163186	-0.595039	-0.219954	-0.218408	-0.601876	-0.40331	-0.38418	-0.589154	-0.35352	-0.596639	-0.592061	-0.588577	-0.303163	-0.590207	-0.592151	-0.59397	-0.59678	-0.377804	-0.599769
3110082I17Rik	7.45702	7.3946	7.61956	7.56597	8.02502	7.95436	7.61646	7.31192	7.56903	7.53004	7.47691	7.71199	7.30785	7.8398	7.68907	7.18693	7.47089	7.60014	7.3634	7.33987	7.47952	7.63543	7.08129	7.58618	7.17671	7.41286	7.35486	7.53389
3110082J24Rik	-1.58856	-1.71486	-1.71529	-1.71424	-1.70001	-1.71702	-1.5517	-1.70232	-1.67676	-1.59741	-1.70037	-1.69607	-1.69575	-1.71175	-1.70102	-1.69468	-1.69142	-1.68508	-1.70293	-1.69576	-1.69057	-1.67049	-1.69297	-1.69589	-1.69869	-1.70315	-1.69263	-1.70811
3110083C13Rik	1.69626	1.84273	1.23567	2.32376	1.99734	2.02261	3.04395	1.58157	1.93528	1.71472	1.14878	1.16802	1.5025	2.40211	1.70588	1.51042	0.961789	1.21929	1.68888	0.951523	0.963815	1.01461	1.18217	1.16881	1.15622	1.30473	0.95889	1.53528
3222401L13Rik	4.06565	3.33203	4.53092	3.57699	3.86655	4.8898	3.76193	3.5461	3.00869	3.97959	3.6351	2.98342	3.30911	4.60836	3.56193	3.41015	3.35654	3.8974	3.9689	3.87131	3.1556	4.28258	4.06302	3.92267	5.21366	4.09059	3.34316	3.80662
3300002I08Rik	2.60736	3.18064	2.57665	3.49917	3.03146	3.00952	2.52192	2.60535	2.43502	3.39917	2.95829	2.76039	2.66611	3.46358	2.7977	3.73914	2.98259	2.96735	2.77817	3.0104	2.81595	2.64668	2.96526	2.43675	2.73433	2.59776	2.88567	2.64334
3300005D01Rik	6.77827	5.88107	4.5936	5.6257	5.94973	5.95699	6.92122	7.03768	6.26821	5.84823	7.03241	6.66104	6.01949	5.15551	6.40196	6.17268	5.63658	5.63015	5.61584	5.76858	5.46198	7.83387	7.04779	6.75827	4.51811	7.05066	6.56844	6.40551
3425401B19Rik	1.75181	4.57839	5.36775	2.37117	5.79829	1.65629	2.30218	1.75037	2.20257	5.52898	1.76311	1.7914	1.79352	4.55931	2.36864	1.80059	1.82227	2.35178	4.11339	2.04195	1.8279	1.9634	2.06515	2.04081	2.90408	4.7324	1.81419	3.3224
3632451O06Rik	6.38911	4.84877	5.85761	4.38109	4.94725	3.01053	4.79824	5.9097	4.45033	5.85501	4.82259	4.1333	5.14786	5.3929	5.01299	3.85224	5.13795	4.27322	5.87605	4.68191	4.75825	4.722	5.24212	4.46602	5.07556	5.58309	4.4111	5.21265
3830403N18Rik	-0.269067	-0.113763	0.024381	-0.112028	-0.26735	0.0169412	-0.231693	0.545327	-0.246239	0.0435204	0.232819	-0.264018	-0.0559543	-0.104964	0.458941	-0.262819	-0.259951	-0.254189	-0.269741	-0.0559805	-0.259198	-0.239988	-0.261326	-0.263867	-0.0654369	-0.0794078	-0.261027	0.186467
3830406C13Rik	8.52276	8.40989	8.67945	8.6478	8.32878	7.93795	8.45906	8.32187	8.55752	8.47851	8.42744	8.39744	8.50874	8.61253	8.21582	8.62943	8.56845	8.87526	8.45499	8.67721	8.62289	8.41587	8.58568	8.60009	8.6507	8.30148	8.52381	8.30905
3830408C21Rik	1.94445	1.36935	2.06523	1.82373	2.11228	1.23686	1.8826	1.57013	1.77992	1.1227	1.5852	2.40203	1.9262	1.38885	1.3214	1.63008	0.989142	1.41457	1.67178	1.18281	1.20476	1.0353	1.3674	1.18224	1.70797	0.965781	1.19596	1.13344
3830417A13Rik	0.101595	-0.3885	-0.228463	-0.0876469	-0.378338	-0.0993394	0.159518	-0.191771	-0.35967	-0.385963	0.111927	-0.3754	-0.171657	-0.386489	-0.187885	-0.374341	-0.371809	-0.366714	-0.380444	0.475726	-0.155108	0.129556	-0.373023	0.375041	-0.377365	-0.380606	0.0119449	0.0665962
3830432H09Rik	0.746223	2.55106	1.13055	7.14214	0.761982	0.419935	0.319945	0.199218	0.282373	0.680443	0.205461	0.537848	0.220362	0.863463	0.509303	0.545919	0.234429	0.255109	0.197275	0.220336	0.569919	0.302884	0.55588	0.538871	0.522682	0.497134	0.230477	0.180843
3930402G23Rik	0.237546	0.380808	0.379556	0.382588	0.426165	0.810764	0.952076	0.418754	0.704333	0.392201	0.239342	0.740879	0.603262	0.389839	0.422904	0.245442	0.249071	0.256376	0.568156	0.244266	0.629655	1.06251	0.617313	0.439752	0.430473	0.697393	0.24771	0.668182
4430402I18Rik	2.41205	2.12106	2.3456	2.28577	2.93209	1.80765	2.36436	2.62259	3.44441	2.31931	2.76766	2.08448	1.8142	2.05764	1.78088	2.49248	2.12444	1.47277	2.0272	1.81414	2.13178	1.51925	2.11099	1.81327	1.79547	2.02533	1.98356	1.73768
4631405J19Rik	4.60808	4.03387	3.13372	4.51617	4.00735	3.12282	7.11248	6.10868	4.88546	4.08181	5.63592	6.33744	7.34774	3.9427	7.69825	6.89411	7.01834	4.81092	5.75286	6.5455	5.73131	6.00072	6.86777	4.74087	4.81857	4.7884	7.21494	4.84712
4631405K08Rik	8.22627	7.91382	8.26681	7.74852	8.39533	4.97371	9.46854	8.48473	8.44586	8.3784	7.80482	8.13375	8.01749	8.09901	7.92109	8.38629	8.07421	8.04922	7.88791	7.72887	8.89052	7.76549	7.86478	8.10493	8.50666	7.66166	8.092	7.5446
4632404H12Rik	6.65853	6.59771	6.63138	6.7153	6.82043	5.848	5.79008	6.43556	5.71508	6.43905	6.87906	6.69445	6.51616	6.49263	6.15628	7.06842	6.19937	6.69961	6.49373	6.43975	6.13451	6.17492	6.34158	6.41464	6.63105	6.22295	6.57999	6.24445
4632411P08Rik	4.24088	3.67118	2.92243	3.79085	4.13397	2.63754	5.22573	4.79151	5.26381	3.65754	5.01107	5.67811	3.77623	3.64786	3.84478	4.61782	4.25551	5.39392	4.72955	4.69868	4.71562	5.34388	4.88902	5.01775	3.87479	4.41927	5.46273	4.72425
4632415L05Rik	7.01718	7.22252	7.1174	7.21659	7.16929	7.73006	6.50895	6.51567	6.47603	6.86181	6.48649	6.42182	6.3647	7.21742	6.55723	6.8477	6.62615	6.72286	6.80095	6.6262	6.79338	5.70337	6.58894	6.40019	6.99794	6.52144	6.33534	6.30509
4632427E13Rik	5.2756	5.9367	5.41633	5.92956	4.97662	4.89267	5.52804	4.46277	4.82054	5.33405	5.17328	5.39364	5.17441	5.48925	4.84422	6.15574	5.2431	5.20846	4.95953	5.26968	5.0331	4.43364	5.46463	4.7513	5.19984	5.05848	5.19836	4.57732
4632428C04Rik	1.89116	1.24471	2.13676	1.3564	2.04922	1.33694	1.59454	1.32421	1.50532	1.26879	1.03827	1.36621	0.854283	1.13922	1.03574	0.85624	1.07412	1.10073	1.43891	1.22454	1.25411	0.904284	1.38761	0.854018	1.58057	1.02756	1.24226	1.40041
4632428N05Rik	9.72688	9.32918	9.80454	9.29451	9.30408	9.64038	9.22373	9.40703	9.26683	9.6005	9.05055	7.93821	8.49701	9.49166	9.25844	7.91595	8.42975	8.00025	9.34754	8.71001	8.9267	8.30554	8.59073	8.64022	9.51665	9.2956	8.03378	9.15777
4632433K11Rik	3.57145	3.81661	3.87555	2.73329	3.91683	3.7525	2.87967	3.1927	3.30103	2.85644	3.69479	3.18132	3.59854	3.71469	2.73264	3.27828	3.86484	3.38927	3.75202	4.09124	3.60597	2.99664	3.57524	3.33991	3.15295	3.74892	3.74859	3.49485
4731419I09Rik	4.07051	4.77107	4.67222	4.91371	4.3943	3.86569	4.78764	4.06743	4.23753	3.72171	4.25193	3.86077	3.67946	3.54825	3.21859	3.69266	4.22256	4.26916	4.21464	3.9727	4.50463	3.28385	4.01068	3.60784	4.16024	3.44972	4.11438	3.05258
4732414G09Rik	0.448287	0.954333	0.864125	0.409752	1.46234	0.244003	0.587143	0.739956	0.910945	0.798088	0.614456	0.468826	0.469947	0.890789	0.261055	0.914964	0.485295	0.694983	0.601749	0.26721	0.488338	0.956532	0.479734	0.267046	0.263745	0.444783	0.270985	0.253195
4732419C18Rik	3.00454	2.01452	3.55065	3.46431	4.44924	2.13089	1.89724	1.73016	3.60207	2.89414	3.02648	2.30405	1.75802	3.78395	2.5071	1.76263	3.21021	2.40115	1.92984	2.85498	2.61433	2.6933	3.42492	3.43475	4.3536	2.24365	2.33401	2.20252
4732440D04Rik	5.86137	6.01126	5.75222	5.91357	5.56983	5.42867	6.03057	5.4383	5.22755	5.65881	5.87712	5.434	5.87003	5.73823	5.62349	6.71699	4.97363	5.06606	5.3886	5.0768	5.21515	4.97191	5.08692	5.13448	5.71181	5.18427	5.46652	4.63219
4732456N10Rik	11.9201	6.30504	12.73	11.7406	12.0356	5.25103	8.76592	6.54132	9.68297	12.8298	10.1158	6.92749	5.82285	12.838	7.46164	7.30013	7.88861	11.6824	6.71877	10.9931	8.29137	7.23011	7.16954	10.0686	11.2458	5.97618	6.47155	6.0044
4732463B04Rik	-1.76839	-1.77997	-1.78037	-1.77941	-1.76649	-1.78194	-1.73491	-1.45927	-1.74538	-1.77642	-1.76682	-1.76291	-1.76262	-1.77715	-1.76741	-1.65854	-1.65558	-1.75293	-1.76914	-1.76263	-1.65481	-1.73968	-1.7601	-1.76275	-1.76529	-1.76934	-1.75979	-1.77384
4732465J04Rik	4.67427	3.21355	3.11632	3.30583	4.81707	2.76285	5.32484	4.77885	3.66559	3.49916	4.64391	5.00647	5.57325	2.66156	5.34317	5.87099	3.82608	3.66082	4.68878	3.21849	2.99832	4.51332	4.36383	4.27467	3.6551	3.34678	4.80049	3.73411
4732471J01Rik	3.31228	2.95836	3.47754	2.96462	3.33706	2.18715	3.7763	3.30968	3.69785	3.2092	3.62353	4.02999	3.7838	2.61769	3.1023	3.88925	3.57263	3.98097	3.36665	3.24135	3.21663	3.70707	3.66881	3.57429	3.41834	3.2998	3.55702	3.30444
4732487G21Rik	0.3367	0.321705	1.19113	0.859804	0.838479	0.735336	1.08346	0.686867	0.997589	0.644492	0.534162	0.34437	0.344789	0.325202	0.338041	0.34619	0.744049	0.938368	0.525325	0.550524	0.900676	0.38069	0.348453	0.865204	0.540044	0.335394	0.348907	0.329423
4732490B19Rik	4.23484	3.5319	3.46332	4.6294	5.04459	3.05423	3.56485	4.81913	4.32333	4.07011	4.6781	4.84912	4.20029	3.50367	4.9275	3.77597	4.61025	4.44354	3.85408	4.40409	4.58964	5.16261	4.23997	4.96849	4.46562	4.36502	4.65552	4.35676
4732491K20Rik	4.30861	3.89657	4.16573	3.86959	4.62585	4.57413	3.91817	4.00007	4.64066	3.79928	4.24211	3.86822	3.82208	3.90442	3.97845	3.83658	3.34536	3.22068	3.50243	3.29662	3.65742	3.84815	3.55963	3.20636	3.41951	2.93537	3.63116	3.49837
4831440E17Rik	1.94902	2.43634	1.98509	1.65879	2.34622	1.73255	1.72652	1.7473	1.21725	1.78076	1.96489	1.79618	1.90878	2.01933	1.63875	2.34097	1.70587	1.75205	1.3401	1.36991	1.39235	1.69139	1.55041	1.53331	2.1505	1.33918	2.12964	1.31949
4833407H14Rik	5.62244	4.6756	5.11468	4.84496	4.72313	3.3803	6.24475	5.07698	6.32706	5.90596	5.59579	5.17042	4.29388	4.28828	5.62204	5.06394	6.44419	5.94101	5.59104	6.23781	5.91709	6.72457	6.44663	6.12791	6.35448	5.96497	6.17197	5.54235
4833412C05Rik	1.56998	1.69167	1.68816	1.59863	1.28241	1.35205	2.14356	1.68872	1.90182	1.89813	1.28091	1.09681	1.09752	1.80756	1.43901	1.09989	1.10725	1.12195	2.13131	1.46964	1.50072	1.15786	1.98155	1.30004	1.92684	1.42688	1.76643	1.39934
4833412K13Rik	1.60368	1.5019	1.40434	1.74589	1.51478	1.39249	1.25177	1.09432	1.55946	1.06285	1.25839	1.753	1.65711	1.42905	1.38912	1.43148	1.13702	1.75078	1.24477	0.923074	0.932584	1.2275	1.44316	1.28279	1.40449	1.37524	1.1321	1.07297
4833417C18Rik	2.39601	2.64863	2.742	2.70647	2.57175	2.08983	2.10533	1.99301	2.18633	2.74523	2.32598	2.61509	2.61865	2.37723	2.31981	2.63051	2.31115	2.12065	2.20801	1.9013	1.76533	2.51261	2.29689	2.16135	1.72722	2.10255	1.92074	1.82805
4833418N02Rik	5.7553	5.86663	5.9769	5.72131	6.41867	5.79823	5.28547	5.02663	5.6864	5.7767	5.71008	5.25441	5.18117	5.72651	4.6027	5.30104	5.37705	4.98728	5.3904	5.12556	5.50602	5.12082	5.30285	5.37616	5.99809	5.19313	5.11421	4.94078
4833418N17Rik	1.46512	1.13991	0.997746	1.26619	1.35842	0.830465	1.20837	1.5709	1.15449	1.01341	1.05378	1.24051	2.30592	1.01049	1.67978	2.20137	1.09032	1.11741	1.33886	1.24229	1.09387	1.18349	0.872961	1.38666	1.3674	0.853975	0.873619	1.02394
4833420G17Rik	8.96684	8.85426	9.34296	9.16483	9.2481	9.2692	9.36123	8.94078	9.11758	8.99526	9.06674	8.82938	9.25056	9.15901	8.8205	9.23154	8.97161	8.7716	8.76858	8.70444	9.03603	8.78573	8.70715	8.78574	9.08099	8.83708	8.84216	8.61237
4833422C13Rik	6.69609	6.45085	6.94283	6.71	6.18323	4.31946	6.46844	5.30871	6.27989	6.30479	5.47294	5.10391	5.66769	7.45619	5.75486	4.48974	4.96055	4.87864	5.73906	4.89841	5.41836	5.3511	4.76915	5.13787	5.36538	5.34183	4.57249	5.53855
4833423E24Rik	10.2232	9.70899	10.0803	9.22977	9.92472	6.96459	10.3891	10.3129	10.0577	10.5374	11.0585	11.5886	11.0543	9.17054	10.8604	11.5393	11.3016	11.2416	10.2544	11.0145	10.8786	10.8378	10.7843	10.4035	10.8236	9.74658	11.2235	9.95109
4833427F10Rik	0.776837	0.709276	0.555478	0.712426	0.398422	0.372862	0.761478	0.603192	1.10781	0.381598	0.935972	0.404824	0.405353	0.380424	0.396812	0.633296	0.64659	0.67308	0.918567	0.628969	0.414022	2.19677	1.12556	1.10185	0.400546	1.43608	0.830506	1.65975
4833427G06Rik	0.648415	0.628175	0.627519	0.629109	0.85379	1.0557	1.42234	0.844876	1.3325	0.634148	0.852406	0.869372	0.659267	0.809885	0.650218	0.66114	0.888264	1.74599	0.842546	1.324	1.23068	1.79475	1.06124	1.54108	1.30085	0.841676	0.664773	1.33402
4833439L19Rik	10.5199	10.4088	10.4201	10.5952	10.3658	10.3321	10.0372	10.3671	10.075	10.56	10.569	10.6165	10.5309	10.5368	10.41	10.6316	10.7335	10.709	10.5078	10.7861	10.6082	10.7757	10.875	10.5382	10.6744	10.7476	10.6172	10.505
4833445I07Rik	3.91476	4.29523	4.23396	4.06517	4.65047	3.8837	3.97125	3.86322	4.88359	4.11185	4.36555	4.13331	3.72424	3.95543	3.29437	3.44729	3.48377	3.79189	3.85517	4.00081	3.91186	4.18609	3.46633	4.09211	4.42238	3.63254	3.6974	3.7873
4921504A21Rik	1.94915	1.06811	1.34346	1.56766	1.44832	1.93412	1.29565	1.86262	2.23112	1.59525	1.68728	0.931466	1.14846	3.16627	1.78321	0.934614	0.942114	1.19751	1.28431	0.932174	1.77675	1.26892	1.34412	0.931864	1.45781	1.28298	1.16251	1.71649
4921506M07Rik	-0.692477	-0.908689	-0.908942	0.112007	-0.686244	-0.909935	-0.85837	-0.901056	-0.404048	-0.906387	-0.687313	-0.896996	-0.896783	-0.720202	-0.900228	-0.896072	-0.659648	-0.888614	-0.901443	-0.356313	0.126667	-0.588588	-0.894924	-0.896879	-0.682251	-0.901587	-0.894661	-0.90467
4921507P07Rik	0.243353	0.555603	0.644735	0.736662	0.404629	0.200397	0.101004	0.242679	0.0880678	0.217206	0.402944	0.0684673	0.263315	0.0547019	0.246664	0.069783	0.277496	0.479217	0.390951	0.0687628	0.450944	0.352104	0.581144	0.262847	0.0660249	0.910078	0.0717511	0.490569
4921508D12Rik	0.58294	-0.514625	0.132601	-0.514213	0.352027	-0.516048	-0.456357	0.331737	-0.220273	-0.511984	-0.13194	-0.501039	-0.500787	-0.512532	0.132604	-0.499947	-0.497337	-0.24991	-0.308456	-0.500794	-0.496652	-0.469312	-0.498588	-0.500901	-0.503069	-0.506424	-0.498316	-0.510003
4921509C19Rik	-1.70126	-1.71371	-1.71414	-1.60225	-1.69922	-1.71583	-1.55441	-1.70147	-1.67652	-1.7099	-1.69957	-1.58451	-1.69506	-1.71068	-1.70021	-1.69401	-1.69083	-1.68465	-1.59121	-1.69507	-1.69	-1.67039	-1.58149	-1.6952	-1.69793	-1.70229	-1.69201	-1.70713
4921513D11Rik	-1.14638	-1.00064	-0.872938	-1.15162	-1.14299	-0.354758	-0.90189	-1.14674	-1.10519	-1.15053	-1.14357	-1.13658	-1.13605	-0.993309	-0.814935	-1.13432	-1.12901	-0.934155	-1.14771	-1.13607	-1.12764	-1.09499	-0.946975	-1.13629	-1.14084	-1.1478	-0.777656	-1.14956
4921514A10Rik	1.58098	1.6645	2.15959	2.50101	2.2201	2.57431	2.32162	1.9934	2.21418	2.35038	2.46478	2.04498	1.41283	1.68187	1.74473	1.41564	2.48557	2.0029	2.74311	2.51611	2.20824	2.12123	2.38275	1.77634	1.59654	1.57623	1.79693	1.55443
4921524J17Rik	6.87148	7.04381	7.10949	7.30987	6.93036	7.0945	6.51774	6.81092	6.81627	7.1384	6.75662	6.96588	7.19039	7.62171	7.072	6.90558	6.9162	6.87553	7.14752	6.8609	7.05198	6.68888	7.08967	6.96078	7.19052	7.03522	6.71748	7.1162
4921531C22Rik	5.25039	4.79529	5.33275	5.08129	5.19372	4.65397	5.59455	5.00832	5.37849	5.30278	5.45607	5.40989	4.40517	4.75796	5.08033	5.73627	5.64025	5.83413	4.85679	5.26079	5.31902	5.2101	5.32857	5.02164	5.72894	5.21211	5.334	4.97237
4921536K21Rik	4.01784	4.15802	4.20498	3.98794	4.15889	3.65237	3.85444	3.46692	3.62524	3.59048	4.11786	3.9777	2.91655	4.11754	2.98489	3.62457	3.36845	3.34737	3.32022	3.13772	3.67621	3.86516	3.82315	3.78441	3.63561	4.07765	3.97969	3.574
4930402H24Rik	8.61414	8.19723	8.69232	8.35716	8.42485	9.06053	8.58624	8.56793	8.20103	8.44251	8.39136	9.03749	8.85103	8.76177	8.93739	9.29553	8.98663	8.30865	8.87136	8.94609	8.61086	8.61305	9.20704	8.50416	8.98842	9.15395	8.6781	8.95947
4930404I05Rik	0.772258	0.749931	1.49094	1.30858	1.41627	0.913551	2.092	1.27468	1.96343	1.3327	1.71686	1.3179	1.17093	0.932801	0.774244	0.78627	1.01412	1.39744	1.39351	1.17089	1.61203	1.10855	1.00752	0.995275	1.29957	0.965815	0.790268	0.761453
4930404N11Rik	2.24997	1.6328	1.95426	1.96292	1.36814	1.84511	2.64596	2.40316	2.60935	1.89053	1.97349	1.57611	1.74363	1.77424	1.55356	1.75022	2.35899	2.10165	2.53083	2.01117	2.27359	2.23247	1.76084	1.37868	1.86485	2.23947	1.76296	1.52256
4930405A21Rik	2.11487	1.68624	1.80271	2.01235	2.47402	2.35843	3.17762	2.20803	2.34944	2.59805	2.02345	2.51746	1.93745	1.82598	1.76481	2.28081	1.96939	2.47228	1.88614	1.63284	2.10415	2.13347	2.08403	2.05983	2.33111	2.10568	2.1994	1.8504
4930405O22Rik	-0.311712	-0.39277	-0.891616	-0.737193	-0.700545	-0.892293	-0.830628	-0.886124	-0.639267	-0.889858	-0.701517	-0.528692	-0.883066	-0.890187	-0.885536	-0.522347	-0.879739	-0.867861	-0.559074	-0.88307	-0.878156	-0.840477	-0.881718	-0.689061	-0.696906	-0.8865	-0.881551	-0.888665
4930412B13Rik	-0.289392	-0.115598	1.02985	0.17808	0.268328	-0.30393	-0.243141	-0.289619	-0.260986	-0.298228	-0.287595	-0.283029	0.137662	0.314198	-0.0697596	1.28247	-0.0353039	-0.270774	-0.290245	-0.282691	0.713753	-0.253363	-0.279655	0.295906	0.411634	-0.290479	0.154663	-0.29546
4930412C18Rik	2.53773	2.05246	2.65699	2.24873	2.71004	2.30495	1.66768	3.47003	1.86954	1.83974	3.43091	2.32253	2.42831	2.07727	1.545	2.53321	1.966	3.1539	2.44637	2.21144	1.79339	2.44381	1.57071	2.82754	3.07926	2.14803	1.78247	2.10685
4930412L05Rik	0.368397	0.0250052	0.024665	0.314228	0.733573	0.302514	0.345227	0.367369	0.301753	0.328393	0.221864	0.0410489	0.659384	0.324916	0.373444	0.0423473	0.250622	0.452785	0.364537	0.0413406	0.0462728	0.532555	0.24549	0.235999	0.0386386	0.034666	0.0442894	0.198596
4930412M03Rik	0.293768	-0.17663	0.22042	0.226036	0.526683	-0.178054	0.136579	0.0117499	0.289815	0.24379	0.0175254	-0.162921	-0.162665	0.121001	0.300057	-0.16181	-0.159148	0.246036	0.159702	-0.162672	0.218363	-0.140462	-0.160425	0.330681	0.0225662	0.0093006	0.0413595	0.136639
4930412O13Rik	2.83241	3.2521	1.08889	2.11698	1.16041	2.25969	1.58875	2.26019	1.28037	1.2768	2.35108	1.3716	2.40998	1.27191	1.1555	2.54902	0.959175	0.977301	1.327	1.18144	1.40841	1.02075	0.954803	1.80047	0.938996	0.927004	1.19717	0.914048
4930415F15Rik	0.866837	0.421569	0.935268	0.275447	1.93277	1.06634	0.162832	0.315479	0.145998	0.573376	0.768158	0.66905	0.120342	0.436526	0.320046	0.121705	0.125935	0.134397	0.313349	0.120332	0.358363	0.155064	0.123909	0.33853	0.328361	0.312554	0.12435	0.105326
4930415O20Rik	0.591858	0.694232	0.931674	0.372705	1.65564	0.369067	0.450046	0.591043	2.00849	0.962792	0.769039	0.614664	0.399083	0.557301	0.76551	0.400721	0.818825	0.658485	0.388386	0.615874	1.24052	0.944811	0.809994	0.398861	1.52935	0.388056	0.403898	0.38102
4930417H01Rik	1.95139	1.93291	2.0794	1.65479	1.96902	1.91467	1.62054	1.84658	1.56407	2.1211	1.86153	1.77423	1.28763	1.25459	1.27625	1.78392	2.04382	1.52532	1.72754	1.63848	2.24437	2.35369	1.6547	2.00447	1.9803	1.94252	1.92251	2.07312
4930426I24Rik	-0.0867809	0.124802	0.477549	0.323972	0.429855	0.113416	-0.234254	0.0638827	-0.00545998	0.0259822	-0.266309	-0.263156	-0.0677908	0.14146	-0.266778	-0.0645029	-0.05429	-0.254565	-0.0891874	-0.262921	-0.0516091	-0.242041	0.107796	-0.0682358	-0.0767184	-0.0898458	-0.0581196	-0.27168
4930426L09Rik	2.71172	1.94836	2.6347	2.7067	2.28904	2.41203	2.0679	2.27005	2.49291	2.74357	2.65609	2.06153	2.06359	2.73456	2.48155	1.90897	2.3619	1.95801	2.89596	2.06354	2.24206	1.79717	2.88611	2.62153	2.40716	2.62656	2.35142	2.49789
4930427A07Rik	7.46969	8.24575	7.55929	8.15421	7.59143	8.04165	7.83503	7.83488	8.16061	7.38759	7.35392	7.81975	8.06928	7.72219	7.87346	7.83018	7.63255	7.68635	8.10002	7.8252	7.99541	8.30626	7.95734	8.3057	7.06925	8.33466	7.93759	8.43601
4930429F24Rik	0.0261166	-0.457132	-0.457389	-0.296758	-0.447762	-0.172143	0.267402	-0.449304	-0.430489	-0.146764	-0.448002	0.0621709	-0.444823	-0.455281	-0.259896	-0.240734	0.0909568	-0.437015	-0.449706	-0.444829	-0.441114	-0.159456	-0.442852	-0.0784601	-0.252968	-0.112358	-0.442608	-0.453038
4930430E12Rik	3.45924	2.5231	3.31244	2.74601	2.37475	3.39329	2.54885	2.35446	3.41163	3.6944	2.58242	2.13616	2.28465	2.70622	2.57578	1.76907	2.16918	2.02979	2.34914	2.41279	2.46006	2.50125	2.65888	2.41155	3.50794	2.80303	2.16049	2.50492
4930430F08Rik	6.56281	7.33677	6.6742	6.86862	6.52927	6.27685	6.6202	6.42825	5.79134	6.83487	6.84616	7.06432	6.86426	6.83982	6.23745	7.17939	6.65421	7.14641	6.4804	6.65121	6.4476	6.56538	6.68895	6.43351	6.22148	6.57303	6.67473	6.65074
4930431P03Rik	3.97511	3.7077	3.54583	4.54718	4.92616	2.94128	3.45706	3.2739	4.82581	3.541	3.53766	3.24438	3.02069	3.84231	3.37481	4.21433	5.18605	4.62576	4.09441	4.74817	5.18191	3.83049	3.94923	3.96278	4.77393	3.06869	4.82425	3.69218
4930432B10Rik	-0.012419	0.197207	-0.332894	0.279741	-0.478665	-0.337265	-0.437256	-0.480116	-0.462378	-0.182765	-0.478891	-0.476111	-0.475899	-0.485731	-0.294124	-0.475191	-0.472985	-0.468541	-0.480493	-0.278599	-0.262694	-0.449356	-0.27013	-0.475995	-0.287338	-0.480634	-0.0999803	-0.170676
4930432E11Rik	-0.924888	-1.13971	-1.13992	-1.13942	-1.12904	-1.14072	-1.06206	-0.925544	-0.14912	-1.13785	-1.12973	-1.12145	-1.12083	-1.13824	-0.921666	-0.902151	-1.11248	-1.10029	-1.13381	-1.12084	-0.696127	-1.07217	-1.11548	-0.90595	0.16638	-1.13393	-1.11482	-1.13645
4930432K21Rik	3.1345	2.48537	2.71705	3.49084	3.50549	3.83423	3.10089	2.63159	2.31954	1.59544	1.8228	2.00539	2.14194	2.70658	2.64709	2.01664	1.88474	1.73404	2.29378	1.85439	1.89071	1.8197	1.46759	1.85344	1.98434	1.63522	2.03335	1.77145
4930435H24Rik	0.534125	0.511468	0.850243	0.69959	1.08589	2.46861	0.609352	0.746408	0.584578	1.23894	0.53735	0.545523	0.773738	0.869131	1.20887	0.965815	0.554599	0.820208	0.917932	0.773704	0.55627	1.11756	0.785596	0.545863	1.09517	2.06176	1.13856	1.60487
4930438A08Rik	7.91765	7.6731	4.08923	5.93489	6.89227	3.62145	7.90486	8.32801	5.56143	6.41839	8.08145	7.74935	8.96667	5.61709	8.35764	8.53726	4.03675	4.39743	6.78279	5.47879	4.15179	5.33976	5.88288	6.2182	4.07602	6.23203	5.7665	6.59981
4930439D14Rik	-0.415071	-0.268029	-0.26915	-0.0171397	-0.413713	-0.273533	-0.375304	-0.233996	0.0437232	-0.119684	0.0601321	0.0856511	-0.410854	-0.421016	-0.414374	-0.410121	-0.0309869	0.000469603	-0.415603	-0.410859	0.119318	-0.131312	-0.408935	0.086713	0.0699935	-0.415749	-0.408697	-0.107593
4930442H23Rik	-1.25171	-1.2614	-1.11754	-1.26123	-0.806077	-1.12132	-1.19742	-0.943131	-1.04718	-1.26031	-1.24917	-1.24283	-1.24236	-1.26053	-1.25013	-1.24079	-1.23598	-1.05944	-1.25293	-0.665846	-1.23474	-1.20516	-1.23827	-1.24257	-1.2467	-1.25327	-1.23777	-1.25948
4930444M15Rik	-1.14958	-1.15488	-1.15501	-0.762805	-1.14623	-1.15555	-1.09039	-0.97508	-1.1089	-1.15362	-1.1468	-0.665214	-0.957664	-0.998375	-1.14785	-0.955363	-0.950123	-1.12226	-1.15087	-1.13939	-0.948768	-0.916517	-0.952619	-1.13961	-1.14411	-1.15096	-1.13438	-0.989623
4930444P10Rik	-0.593714	-0.920718	-0.77335	-0.920491	-0.914852	-0.653376	-0.656628	-0.594648	-0.677401	-0.763055	-0.736186	-0.567516	-0.912999	-0.76498	-0.73792	-0.912524	-0.908435	-0.897024	-0.597221	-0.913003	-0.906914	-0.870715	-0.911237	-0.913064	-0.914286	-0.916169	-0.910624	-0.756094
4930445N18Rik	-0.647025	-0.551823	-0.827208	-0.826796	-0.491205	-0.56006	-0.769931	-0.821824	-0.791658	-0.669501	-0.642425	-0.81897	-0.818819	-0.671441	-0.644171	-0.818313	-0.816736	-0.807345	-0.649206	-0.818823	-0.448845	-0.565812	-0.817492	-0.473074	-0.485455	-0.649802	-0.817328	-0.824317
4930447C04Rik	-0.70747	-0.556606	-0.204535	-0.713709	-0.706324	-0.431226	-0.181487	-0.70759	-0.680016	-0.284752	-0.706521	-0.704096	-0.703911	-0.289064	-0.706882	-0.501137	-0.701368	-0.697481	-0.371825	-0.703915	-0.700862	-0.666846	-0.325856	-0.703994	-0.705587	-0.372838	-0.70209	-0.710653
4930447F24Rik	3.57083	3.70368	3.81758	4.00645	3.06087	4.50421	3.99426	3.73273	3.51243	2.85598	3.53115	3.70754	3.8725	3.39164	4.6589	3.93611	3.50358	3.31907	3.86675	4.05488	3.15729	4.33748	4.17693	4.20882	3.25873	4.76717	3.32697	3.95627
4930447M23Rik	-0.686615	-0.856529	-0.856674	-0.715425	-0.851176	-0.857239	-0.805463	-0.852065	-0.617898	-0.582314	-0.851315	-0.849607	-0.670233	-0.479804	-0.851568	-0.849039	-0.847675	-0.640753	-0.551511	-0.670255	-0.847316	-0.815117	-0.66279	-0.849535	-0.677942	-0.689253	-0.848188	-0.854203
4930448D08Rik	-1.39466	-1.64856	-1.64903	-1.64791	-1.39245	-1.65086	-1.59603	-1.63529	-1.48804	-1.64443	-1.63323	-1.62867	-1.62833	-1.40488	-1.63392	-1.50701	-1.62375	-1.61705	-1.51574	-1.62834	-1.62285	-1.60159	-1.5052	-1.62849	-1.63145	-1.63618	-1.62503	-1.64142
4930448E22Rik	-1.44994	-1.2285	-1.33979	-1.33774	-1.44756	-1.46546	-1.27843	-1.19125	-1.42104	-1.46003	-1.31849	-1.44306	-1.44269	-1.33282	-1.31924	-1.44148	-1.43775	-1.43053	-1.45088	-1.4427	-1.43679	-1.41389	-1.43953	-1.44286	-1.44605	-1.45114	-1.43914	-1.32732
4930448N21Rik	1.64911	2.3752	2.14541	1.67688	1.78604	1.13212	1.93038	1.64758	1.83733	2.19187	1.89199	1.81785	2.2107	2.18326	2.07312	2.72694	1.57576	2.03073	1.64336	1.54943	1.4041	1.24183	1.18469	1.38011	1.67299	1.16126	1.1855	1.15047
4930449A18Rik	3.0276	0.971082	0.496215	0.500298	2.24693	0.489553	0.692927	3.4051	0.647992	0.782724	3.34708	1.11535	2.15353	0.509945	1.07669	0.577073	0.590015	0.615122	2.13933	0.572809	0.593362	0.67257	0.58385	2.88932	0.561183	0.543576	0.585198	0.52413
4930451E10Rik	-0.444084	-0.452338	-0.452603	-0.45196	0.0498712	-0.296934	0.0945196	-0.444235	0.199887	-0.137577	-0.442888	-0.439835	-0.236095	-0.282855	-0.443342	-0.438824	-0.046468	-0.43154	-0.257827	-0.23612	0.355347	-0.150521	-0.227367	-0.439707	-0.245157	-0.444805	-0.0525017	-0.448098
4930451G09Rik	2.3413	2.13915	2.2087	2.75056	2.50708	1.95491	1.4889	2.60524	2.42441	2.32175	2.19074	1.89957	1.76135	1.99775	1.98279	1.76784	2.45423	2.43561	1.85097	2.0253	2.46334	1.47359	2.04826	2.13412	2.37678	1.84939	1.92466	1.37705
4930452B06Rik	3.78233	3.19647	4.46064	3.89009	5.21746	6.08498	3.35471	3.52478	4.98718	4.92898	3.72426	2.92556	2.92768	4.57683	3.93744	2.93475	5.10012	6.4229	3.91313	5.6002	4.73159	6.1618	5.71158	6.24015	6.11345	5.78592	4.96732	5.68587
4930453N24Rik	8.7486	8.44186	8.65857	8.63299	8.74475	8.41215	9.05307	8.85874	9.16757	8.96037	9.02538	9.04808	9.44554	8.83746	8.90316	9.08204	8.81884	9.14493	8.74721	8.70349	8.85818	9.11186	8.83043	8.9111	8.68536	8.77084	8.82441	8.9187
4930455B14Rik	-1.52029	-1.53475	-1.53524	-1.53404	-1.51793	-1.30096	-1.47853	-1.52054	-1.49159	-1.53032	-1.51834	-1.51346	-1.5131	-1.40261	-1.51907	-1.51189	-1.50819	-1.11517	-1.52123	-1.38449	-1.50724	-1.48448	-1.38134	-1.38465	-1.51644	-1.52149	-1.50957	-1.5271
4930455G09Rik	3.12106	2.79029	3.43148	3.91942	3.48459	2.87772	3.84071	3.30133	5.01115	3.12268	3.67913	3.07465	2.6613	4.16409	3.98203	3.2975	4.16558	3.58882	3.1126	3.96141	4.30461	5.11703	4.99448	4.66936	4.29372	4.15483	4.10238	4.15245
4930455H04Rik	0.0151418	0.00178302	0.830394	1.58814	0.880652	-0.000340538	0.0611532	0.0148989	0.310523	0.47174	0.222674	0.0219563	0.0223285	0.00490212	0.0163344	0.0235709	0.254518	0.640757	0.521421	0.416842	0.257615	0.0540402	0.0255788	0.0221603	0.0189521	0.0139804	0.250088	0.00866501
4930456G14Rik	-0.920824	-1.22464	-1.22475	-1.08602	-1.05348	-1.09188	-1.16459	-0.921699	-1.01909	-1.0789	-1.05435	-1.20857	-1.20811	-1.08065	-1.05594	-1.04465	-1.20193	-1.1929	-0.924108	-1.04618	-1.20073	-1.17208	-1.20415	-1.04638	-1.21231	-1.21868	-1.20366	-1.22289
4930458D05Rik	3.04323	1.96488	3.15113	3.29691	3.30164	3.17434	1.99633	1.84409	3.2105	3.63266	2.6746	2.06661	1.86907	3.28789	2.03869	2.07458	3.17593	2.93408	2.18589	2.90046	2.87233	2.59877	2.08446	2.06762	2.69179	3.20718	2.75491	3.46165
4930461C15Rik	-0.431267	-0.744497	-0.745546	-0.61149	-0.303079	-0.898157	-0.836303	-0.892009	-0.857859	-0.73495	-0.421483	-0.534416	-0.888962	-0.736931	-0.891423	-0.69143	-0.885265	-0.873424	-0.892282	-0.888966	-0.883687	-0.846122	-0.686508	-0.27495	-0.890351	-0.892384	-0.887449	-0.894541
4930461G14Rik	-1.38111	-1.38589	-1.38602	-1.38571	-1.38027	-1.38651	-1.33177	-1.3812	-1.3544	-1.38462	-1.38041	-1.37866	-1.37853	-1.22481	-1.38068	-1.37809	-1.01305	-1.37074	-1.06269	-1.37853	-1.37638	-1.34208	-0.898848	-1.18566	-0.599824	-1.38154	-1.17685	-1.21634
4930467D21Rik	-1.94565	-1.9572	-1.95726	-1.83781	-1.94332	-1.26251	-1.90437	-1.9459	-1.91728	-1.95556	-1.94371	-1.9389	-1.93854	-1.95645	-1.94445	-1.81021	-1.93369	-1.9266	-1.94658	-1.93855	-1.93274	-1.91025	-1.93543	-1.9387	-1.94184	-1.94683	-1.93505	-1.95238
4930467K11Rik	-1.76562	-1.68261	-1.77648	-1.77561	-1.48338	-1.77791	-1.73526	-1.7658	-1.74475	-1.58589	-1.76419	-1.76065	-1.76039	-1.77356	-1.76473	-1.75951	-1.75682	-1.7516	-1.67279	-1.76039	-1.75612	-1.73958	-1.7581	-1.76051	-1.76281	-1.67298	-1.75782	-1.77057
4930469K13Rik	-1.38122	-1.27931	-1.39974	-1.53324	-1.51604	-1.53661	-1.33663	-1.38149	-1.35057	-1.52926	-1.37913	-1.51127	-1.51088	-1.53023	-1.51726	-1.50959	-1.50564	-1.49798	-1.11517	-1.51089	-1.50462	-1.48032	-1.50752	-1.51105	-1.51444	-1.51984	-1.36977	-1.52583
4930470G03Rik	2.67667	2.34148	3.48702	3.41629	3.55825	2.88381	3.72967	3.11669	2.43059	3.26259	3.69088	3.66026	3.26495	2.78109	2.88794	3.27793	3.62355	3.71041	3.56657	2.73373	3.68707	3.41621	2.97145	2.73248	3.15864	2.27006	3.37114	2.90091
4930473A02Rik	2.41219	2.04329	3.32732	3.46397	3.5811	3.30425	3.44823	3.67169	3.52523	3.62082	2.85045	3.13605	2.31991	2.44904	2.75275	2.15823	3.11835	3.27328	3.49576	3.06617	3.62173	3.08735	2.16855	2.89967	2.56495	2.10836	1.96502	2.08025
4930474H06Rik	-0.327579	-0.805236	-0.203785	-0.804957	-0.79806	-0.215829	-0.51687	-0.109033	-0.767769	-0.803448	-0.609718	-0.795977	-0.795804	-0.803819	-0.79858	-0.795226	-0.793428	-0.784465	-0.463938	-0.795809	-0.792955	-0.755179	-0.794291	-0.795882	-0.79737	-0.799665	-0.794103	-0.802103
4930479D17Rik	-1.0253	-1.02988	-0.757114	-1.02967	-1.02449	-0.763593	-0.775772	-0.851541	-0.795314	-0.872979	-0.846466	-0.834964	-1.02001	-0.743521	-1.02489	-0.831159	-1.01266	-1.00193	-0.853107	-1.02002	-1.01123	-0.977177	-1.0153	-1.02025	-1.02397	-1.0257	-0.825469	-0.866112
4930480G23Rik	1.70301	1.30815	1.30704	1.87041	1.71612	1.30268	1.95548	1.84279	1.87217	2.09425	1.71387	1.88979	1.74343	1.31616	2.44243	2.3473	2.1787	2.54276	2.07154	3.03365	2.39128	2.50737	2.86611	1.74249	1.55501	1.83661	2.45718	1.91914
4930480K23Rik	3.27868	2.86521	3.65553	3.59832	3.83206	2.98293	2.91466	3.59384	2.65706	3.04823	3.29943	2.97024	3.41764	3.80394	3.00598	3.36867	3.4723	3.55353	3.06436	3.53162	3.20195	2.70567	3.32285	3.35379	3.9231	3.06188	3.25539	2.85071
4930481A15Rik	2.96164	1.91638	3.43062	2.51052	2.55326	1.73429	2.91961	2.88617	2.91003	2.4476	2.98267	2.47639	1.81722	1.75387	2.64496	1.82165	2.93436	2.91758	2.80104	2.34847	3.17597	2.18473	2.82728	2.19809	2.32378	2.87634	3.07833	2.57193
4930481B07Rik	2.73756	2.46771	2.39103	2.6052	2.45233	2.74251	2.80745	2.51579	2.68446	2.50637	2.35463	2.39301	2.28833	2.49841	2.34887	2.67504	2.32459	2.24874	2.50977	2.49311	2.71949	1.766	2.42118	2.03056	2.46489	2.11455	2.05103	2.45913
4930483J18Rik	-0.79746	-0.648861	-0.404206	-0.64734	-0.321176	-0.525485	-0.293603	-0.797568	-0.541796	-0.639121	-0.796603	-0.794412	-0.597869	-0.641142	-0.796929	-0.430089	-0.585149	-0.783631	-0.467232	-0.597892	-0.791487	-0.30876	-0.79278	-0.79432	-0.606277	-0.797977	-0.588758	-0.800331
4930483K19Rik	-0.641751	-0.648613	-0.492125	-0.489441	-0.157058	-0.649694	-0.346376	-0.641877	-0.617302	-0.218826	-0.451809	-0.63821	-0.638016	-0.647021	-0.641133	-0.637367	-0.635348	-0.405199	-0.173976	-0.438296	-0.422535	-0.143867	-0.636317	-0.638104	-0.639775	-0.642352	-0.636106	-0.645092
4930486L24Rik	3.0317	2.74713	3.17407	2.67272	3.31104	3.77094	3.06878	3.43798	3.48388	3.41459	3.24837	2.52234	3.10465	3.26756	3.45516	2.23288	2.5603	2.08084	3.21683	2.85473	2.80661	2.37935	2.88345	2.85332	2.50132	3.21404	2.55031	3.31378
4930500F10Rik	1.19236	0.889567	1.00124	1.00717	1.20725	0.752941	1.15352	0.799397	0.893654	1.31184	0.957982	1.43762	0.98138	1.21995	0.624768	0.825823	1.00398	0.861163	0.945358	0.822007	0.63882	0.669086	1.1362	0.980633	1.09968	1.07211	0.833173	0.780404
4930500M09Rik	-1.38821	-1.29793	-1.52084	-1.51974	-1.38603	-1.40715	-1.46846	-1.50727	-1.48052	-1.39747	-1.50523	-1.50073	-1.50039	-1.39831	-1.38709	-1.49927	-1.49586	-1.48923	-1.38908	-1.38157	-1.49497	-1.47395	-1.49748	-1.50054	-1.38465	-1.50814	-1.49713	-1.3945
4930502E18Rik	3.58892	3.65171	2.90631	2.91666	2.60878	3.96377	3.73771	3.34716	2.79002	2.7612	3.80769	3.19215	3.67287	3.35655	4.49523	2.90876	2.51064	3.31665	3.93622	3.35529	3.33895	4.24024	4.04152	3.72441	3.4571	3.19413	3.31481	4.12527
4930503B20Rik	-0.447916	-0.22701	-0.643917	-0.343543	-0.63524	0.120994	-0.585977	-0.63663	-0.611422	-0.472558	-0.635457	-0.632796	-0.632593	-0.474692	-0.635852	-0.425855	-0.629806	-0.625561	-0.636992	-0.632598	-0.629252	-0.597568	-0.630817	-0.429549	0.364935	-0.637127	-0.630597	-0.639995
4930503L19Rik	6.04681	5.90114	6.24685	5.67331	5.70259	7.7807	4.21936	5.47594	4.63502	6.00066	5.94537	4.93491	5.29336	6.56531	5.72041	4.87494	5.58432	5.27352	6.0449	5.6415	5.37262	5.49723	5.85329	5.94867	5.44655	6.30963	5.36828	6.27832
4930505A04Rik	-1.66334	-1.78106	-1.78147	-1.78048	-1.55557	-1.78308	-1.62898	-1.55772	-1.74555	-1.77742	-1.76756	-1.76355	-1.76325	-1.77817	-1.76817	-1.76226	-1.75921	-1.75331	-1.76994	-1.76326	-1.75843	-1.73971	-1.76066	-1.76339	-1.766	-1.77016	-1.76035	-1.66894
4930505N22Rik	-0.667387	-0.673733	-0.521649	-0.387242	-0.327008	-0.28643	-0.381675	-0.667504	-0.642668	-0.510779	-0.482467	-0.470216	-0.307614	-0.672262	-0.666815	-0.162964	-0.661448	-0.657666	-0.667824	-0.663929	-0.0120036	-0.629571	-0.662347	-0.308284	-0.477742	-0.490173	-0.662152	-0.670479
4930506C21Rik	0.43687	0.933196	1.10786	0.8328	1.14062	1.01078	0.758749	0.618308	0.711708	0.730112	1.03311	0.444233	0.444637	1.04969	0.622649	0.445984	1.09926	1.01499	0.616285	0.640744	0.978182	0.47945	0.448164	1.06578	0.789359	0.43562	0.448602	0.599447
4930507D05Rik	0.75472	1.9916	0.73532	1.35487	1.24197	1.33372	1.49124	1.54424	1.5472	1.04994	1.10378	1.26798	0.764857	1.16832	1.10034	1.61347	0.980138	1.18845	0.936546	1.1285	1.30524	1.60089	1.41554	1.12776	0.952169	0.753084	1.14566	1.064
4930509E16Rik	-1.63497	-1.64845	-1.64891	-1.6478	-1.63277	-1.65074	-1.59603	-1.63521	-1.48825	-1.64432	-1.63315	-1.6286	-1.62826	-1.52522	-1.51389	-1.50718	-1.62369	-1.617	-1.63585	-1.50832	-1.50284	-1.60158	-1.62533	-1.62842	-1.51142	-1.63609	-1.62497	-1.64132
4930509G22Rik	3.20923	3.54878	3.33478	3.15603	3.23152	3.25597	3.8914	4.11823	3.66426	3.77476	3.14266	3.79273	3.68921	3.63494	3.72695	3.70306	4.0458	3.94206	3.65094	3.68911	4.10063	3.35668	3.39025	3.35684	3.85448	3.96157	3.60801	3.29145
4930511A02Rik	0.228141	0.0357683	0.152695	0.0384164	0.102842	-0.263887	0.632274	0.0919347	0.0200837	0.0526928	-0.0591129	-0.248086	-0.24782	-0.0926328	-0.252097	0.612031	-0.244167	-0.00925216	-0.0669199	0.266869	-0.243441	-0.22487	-0.0356504	-0.0450715	0.109173	-0.253771	-0.245204	-0.25754
4930511M06Rik	0.257563	1.33413	-0.0195287	1.29197	0.639047	2.23601	0.425023	0.00445524	0.81231	0.407085	0.00816792	0.0164455	0.0170689	0.901795	0.262173	0.0191437	0.025521	0.0380299	0.453696	0.0170533	0.0271784	0.067288	0.513686	0.284435	0.272228	0.00287057	0.0231415	0.423399
4930512B01Rik	-0.410617	-0.418417	-0.0173918	0.184994	0.0677799	-0.419646	-0.370814	-0.41076	-0.392283	0.00586429	-0.409484	-0.210751	-0.406368	-0.117967	-0.225419	-0.206533	-0.403333	-0.1762	-0.411153	-0.209803	-0.402729	-0.383242	-0.201283	-0.406468	-0.218593	-0.4113	-0.404195	-0.414415
4930512H18Rik	-1.3377	-1.35009	-1.21526	-1.21306	-1.33497	-1.35057	-1.28931	-1.18894	-1.30444	-1.20606	-1.18638	-1.32979	-1.32937	-1.34938	-1.33629	-1.32796	-1.32368	-1.31537	-1.18974	-1.32938	-1.32257	-1.2962	-1.32572	-1.32956	-1.03566	-1.33909	-1.32527	-1.19982
4930513N10Rik	3.61958	3.55388	3.54834	3.83668	3.3433	3.72774	3.84635	4.00387	3.62092	3.69118	3.58788	4.01765	3.39254	3.68065	3.523	4.11368	3.36712	3.51901	3.55572	3.3179	3.65435	3.77772	3.3494	3.23615	3.427	3.37456	3.35326	3.31736
4930515G01Rik	3.44804	2.92706	3.33016	2.85878	3.36138	3.35503	4.35662	3.49725	4.09522	3.33515	3.52297	3.93186	2.86452	3.37511	3.61181	3.54521	3.40642	2.57465	3.32504	3.05341	3.34838	3.43668	3.24629	3.05191	3.02147	2.79284	2.78405	2.64566
4930516B21Rik	-1.57019	-1.45357	-1.45446	-1.58424	-1.43639	-1.58747	-1.52754	-1.57045	-1.2781	-1.58044	-1.56819	-1.56322	-1.56285	-1.44997	-1.56895	-1.56161	-1.55783	-1.55051	-1.57115	-1.43147	-1.42547	-1.40222	-1.55963	-1.56301	-1.56625	-1.44003	-1.55924	-1.57715
4930518I15Rik	3.39179	4.12589	3.56298	3.61732	3.6353	3.53978	2.96217	3.11793	2.69618	3.81079	3.67841	3.33781	3.83359	3.47913	2.96358	4.74922	3.06481	3.54509	3.11111	2.68747	2.73182	2.31947	3.50815	2.80863	3.54964	3.31733	3.38007	2.89141
4930519F16Rik	-1.14996	-1.32554	-1.32565	-1.32537	-1.30999	-0.856554	-1.26005	-1.3133	-1.2766	-1.32447	-1.3105	-1.30432	-1.14084	-1.32469	-1.31144	-1.30233	-1.29764	-1.28855	-1.15115	-1.30387	-1.29643	-1.26759	-1.13685	-1.30407	-1.30809	-1.3145	-1.29939	-1.32161
4930519G04Rik	-1.77295	-1.78631	-1.78677	-1.66674	-1.77077	-1.78858	-1.37757	-1.65426	-1.74641	-1.78222	-1.77114	-1.64771	-1.64737	-1.78306	-1.6529	-1.76518	-1.76176	-1.75513	-1.65489	-1.76631	-1.76088	-1.73984	-1.76339	-1.76645	-1.76938	-1.77405	-1.76303	-1.77924
4930519P11Rik	-0.559648	-0.16659	-0.413923	-0.566225	-0.558438	-0.567624	-0.514436	-0.379612	-0.539762	-0.402876	-0.374116	-0.556085	-0.360727	-0.150197	-0.559027	-0.357563	-0.347732	-0.146963	-0.560122	-0.360751	0.212008	-0.525972	-0.554178	-0.199213	-0.557659	-0.232153	-0.183842	-0.395416
4930520O04Rik	1.69854	1.85477	2.26047	2.56191	2.62185	2.86597	1.72421	2.15424	2.16927	1.77303	1.54932	2.66963	1.87981	2.48393	1.35774	2.22745	1.91192	2.32297	1.53789	1.73685	2.04842	1.69616	1.90032	2.60836	1.8584	2.05071	2.14497	2.46639
4930522L14Rik	5.85004	6.1167	6.36878	5.77392	6.35947	6.39106	5.38287	5.45466	6.21159	6.0944	5.93301	5.86551	5.54006	5.97179	5.65641	5.8584	5.7084	5.15517	5.22875	5.33966	5.31708	5.04028	5.45471	5.61611	5.92135	5.01474	5.33815	5.12602
4930523C07Rik	8.57472	8.66878	8.17264	8.79412	9.18114	8.73242	7.79022	8.04017	8.42906	8.51437	8.41613	8.38985	7.88766	9.21869	8.80023	8.32608	8.07688	7.90714	8.00052	8.05906	7.98053	8.04539	8.05837	8.17336	8.56714	7.79898	8.03033	7.56176
4930524J08Rik	3.50985	3.48746	4.17412	4.0627	4.11672	4.02333	5.21904	4.00002	4.8882	3.92367	4.07019	3.71633	4.21831	3.8284	4.2535	3.5978	3.95377	4.37528	3.74727	3.84025	4.20982	3.97805	3.37211	4.13354	3.95787	4.3843	3.93739	3.50608
4930524O07Rik	2.35127	1.86957	2.44831	2.57743	2.53228	2.43126	2.59898	2.5092	2.90315	2.09477	2.82352	2.20688	2.20943	2.48358	2.16819	2.72188	2.12389	1.86969	2.74838	2.20937	2.1299	2.12075	2.23173	2.20828	1.81514	2.04408	1.83857	2.01265
4930525G20Rik	1.12515	1.8353	1.43288	1.44018	1.13309	1.51361	1.4972	1.52596	1.22958	1.80462	1.28777	1.57342	1.14973	1.64206	1.12923	1.69437	0.962148	1.374	0.941426	1.31295	1.34212	1.25791	1.70912	1.7824	0.948833	1.12116	1.16221	1.58298
4930526A20Rik	2.23874	2.61594	2.12799	2.37475	2.25696	2.11406	2.45563	2.13359	2.34987	1.95928	2.25384	2.29196	2.18664	2.15696	2.14391	2.4029	1.95454	2.39297	1.88435	2.06536	2.44296	3.21966	2.41948	2.29355	2.16263	2.32259	1.94691	2.57229
4930532G15Rik	0.902256	0.929998	1.018	0.718027	1.1329	0.706007	0.760455	0.772546	0.905956	0.850634	0.912712	0.939236	1.06077	0.594943	0.449771	0.947964	0.660754	0.683402	0.447645	0.455845	0.663715	0.739232	0.818807	0.80402	0.922964	0.447393	1.08357	0.605926
4930533K18Rik	-0.208949	-0.218211	0.291415	0.075866	0.139352	0.0642401	0.322287	0.261047	0.257594	-0.0501991	-0.207606	-0.204176	-0.00513423	-0.216059	-0.208116	-0.00175925	-0.200323	-0.19485	0.257468	-0.203921	0.185276	0.0815536	0.00369757	-0.00559104	-0.206284	-0.209759	-0.201343	-0.213455
4930535I16Rik	0.247115	0.307156	0.0552686	0.310523	0.510783	-0.101974	-0.0549917	0.378346	0.177898	0.0673007	-0.0889472	0.112034	-0.0849633	-0.0980733	0.0965398	-0.0840203	-0.0810873	0.331498	0.0907427	0.277448	0.303239	-0.0605587	0.122027	0.112596	-0.0875205	0.0900554	-0.0821877	-0.0952612
4930538E20Rik	-1.31789	-1.33174	-1.33188	-1.33155	-1.13918	-1.33241	-0.734447	-1.31823	-1.10324	-1.33049	-1.13973	-0.959563	-1.30807	-1.33075	-1.31622	-1.30642	-0.9504	-1.29159	-1.31917	-1.30808	-1.30007	-1.26903	-1.30378	-1.3083	-1.31262	-1.31952	-1.30325	-1.32718
4930538K18Rik	5.45596	5.66974	4.85952	6.25246	5.37067	3.1372	5.80584	5.65971	4.75642	5.2233	4.80778	5.0444	5.91618	4.9597	6.34178	6.23185	4.16663	4.31416	4.85483	5.6442	4.17776	4.22096	5.41349	4.10806	4.07183	4.73439	4.92858	4.87843
4930539E08Rik	3.59883	2.69907	6.17854	3.53177	3.74604	2.28134	2.55833	2.72065	5.10744	3.34358	2.9827	2.6463	2.64974	4.53778	2.02059	2.66119	4.84652	4.18711	2.7138	3.24237	3.63851	3.48495	3.96176	5.40978	7.04387	2.2262	2.68323	2.36443
4930539J05Rik	3.25698	3.14773	3.04275	3.15537	3.38507	3.02237	3.20709	2.8757	2.44618	3.14664	3.04043	3.09075	3.22349	3.08496	2.80982	3.50427	2.48287	2.98039	2.70455	3.22339	2.48965	2.49339	2.70416	2.15186	2.74622	2.3914	2.98199	1.92288
4930540M05Rik	-0.579096	-0.306086	-0.585806	-0.0883853	-0.396169	-0.314561	-0.534286	-0.579216	-0.325024	-0.583696	-0.397162	-0.384961	-0.575544	-0.584092	-0.398978	-0.574926	-0.573002	-0.569116	-0.404214	-0.575549	-0.572496	-0.303826	-0.573925	-0.575628	-0.577218	-0.579667	-0.573724	-0.278682
4930544D05Rik	-1.50243	-1.51713	-1.38976	-1.51641	-1.36926	-1.51962	-1.45998	-1.37191	-1.47325	-1.51263	-1.36967	-1.36472	-1.49512	-1.51355	-1.50119	-1.36312	-1.49013	-1.35207	-1.37262	-1.36436	-1.48916	-1.46602	-1.49192	-1.49529	-1.49851	-1.37288	-1.49153	-1.37858
4930544M13Rik	0.686282	0.483516	0.642738	0.783786	0.85335	0.480986	0.555109	0.499184	0.782363	0.488209	0.988319	1.01609	0.508094	0.79544	0.500903	0.881261	0.724872	0.749092	0.97215	0.708843	0.515439	0.808464	1.16401	0.708344	0.999058	1.45268	1.03882	0.665872
4930547M16Rik	2.10721	1.90823	2.20913	2.21974	2.43574	2.42054	2.35539	1.50968	2.11902	2.10884	1.67175	1.95686	1.83744	2.36974	1.80068	1.96803	1.86845	2.36462	1.65724	1.69854	2.21583	1.65665	1.98187	1.83641	1.68139	1.65596	2.09585	1.48612
4930548H24Rik	-0.918868	-0.92444	-0.924618	-0.924185	-0.318561	-0.925316	-0.43254	-0.735442	-0.882913	-0.758181	-0.918058	-0.553778	-0.91583	-0.923147	-0.73188	-0.713897	-0.910573	-0.898622	-0.453386	-0.915834	-0.908981	-0.656759	-0.913508	-0.552964	-0.725381	-0.919356	-0.707894	-0.921581
4930550C14Rik	2.18108	2.05649	1.55059	1.55641	1.90268	2.80925	1.8687	3.22028	2.23155	2.17154	2.49602	2.04819	2.1531	2.23522	2.00362	1.49987	1.30216	1.31935	2.25436	1.49483	2.20427	1.62091	1.29804	1.8094	2.12449	1.46112	1.68432	1.72221
4930551O13Rik	-1.63196	-1.64444	-1.53382	-1.53279	-1.51888	-1.64656	-1.59591	-1.52113	-1.60718	-1.52957	-1.51922	-1.62606	-1.62575	-1.53035	-1.63091	-1.6247	-1.62151	-1.61532	-1.63277	-1.62576	-1.62069	-1.60104	-1.62303	-1.51485	-1.62863	-1.63299	-1.6227	-1.63784
4930552P12Rik	-1.34045	-1.46942	-1.36575	-1.58473	-1.57021	-1.47313	-1.53469	-1.57256	-1.43052	-1.58138	-1.57057	-1.56618	-1.56585	-1.58219	-1.57124	-1.56476	-1.44548	-1.55496	-1.45724	-1.56586	-1.56057	-1.54006	-1.56302	-1.566	-1.56886	-1.45747	-1.56267	-1.57848
4930556J24Rik	1.25173	1.02883	2.23927	2.44756	2.16049	2.10651	1.65237	2.1352	1.89437	1.61021	1.56817	1.72813	1.27958	1.2116	1.25637	1.07283	1.99134	1.82098	1.41056	1.84554	1.89299	1.13339	1.07685	1.72958	1.58012	1.05355	1.07765	1.38095
4930556M19Rik	5.17623	5.15268	5.28226	5.67698	5.41283	4.78037	4.62395	4.43886	5.20081	4.79363	4.09918	4.47932	4.21814	6.2125	3.72241	4.45022	5.47796	5.64399	4.96947	5.42593	5.33975	4.84428	5.22884	5.20633	6.06943	4.85453	5.04552	4.65769
4930556N13Rik	-1.51719	-1.5303	-1.64742	-1.64634	-1.63172	-1.6492	-1.59598	-1.40074	-1.60783	-1.64296	-1.63209	-1.62767	-1.62734	-1.64378	-1.63276	-1.50957	-1.62289	-1.61638	-1.63471	-1.62735	-1.62202	-1.60138	-1.39114	-1.62749	-1.63036	-1.63495	-1.62413	-1.40669
4930558J18Rik	2.18798	3.24233	2.66059	2.80421	2.45171	2.88965	2.62	2.53598	2.65889	2.54809	2.81609	2.36436	3.14258	2.83147	3.07796	3.15581	2.63738	2.89842	2.86203	3.07997	2.40738	2.84562	2.72236	3.14078	2.20996	3.10917	3.24119	3.04874
4930558J22Rik	-1.7682	-1.77971	-1.7801	-1.77915	-1.76631	-1.78166	-1.73493	-1.66595	-1.74533	-1.77618	-1.76664	-1.76276	-1.76247	-1.7769	-1.66478	-1.7615	-1.65611	-1.65039	-1.76894	-1.66002	-1.7578	-1.73967	-1.75996	-1.7626	-1.56022	-1.76915	-1.75965	-1.77362
4930562F07Rik	0.376447	0.202465	0.749754	0.892937	0.76001	0.810952	0.704278	0.51803	0.23463	0.48069	0.381517	0.216841	0.217112	0.477363	0.379592	0.21802	0.409016	0.226594	0.515315	0.217106	0.57281	0.241042	0.219492	0.395008	0.214659	0.211079	0.219788	0.207295
4930563E22Rik	4.1462	3.73238	4.00859	3.90779	4.17721	3.54824	4.05817	3.4407	3.70436	3.58508	3.67948	2.97604	3.3944	4.19	3.67071	3.40739	3.3749	3.52615	3.49033	3.3943	3.22255	2.62751	3.27915	3.16369	3.04576	2.69442	3.36039	2.65607
4930566F21Rik	0.237795	1.68167	0.407519	0.571436	0.241083	0.21564	1.74702	0.921333	0.563338	0.423306	0.463755	1.47686	1.09728	0.95781	1.75197	1.57022	0.25511	0.737239	0.236501	0.482251	0.503621	0.291923	0.493658	0.481694	0.24319	0.782865	0.691767	0.228574
4930568A12Rik	-1.09748	-1.0008	-1.12939	-1.2774	-1.09208	-1.27818	-0.864377	-1.09804	-0.708135	-1.27644	-1.26598	-1.25939	-1.2589	-1.12119	-1.26698	-1.25726	-1.25227	-1.24257	-1.2699	-1.25891	-0.903182	-1.22021	-1.25465	-1.25912	-1.26341	-1.27024	-1.25413	-1.27559
4930570G19Rik	-0.538572	-0.895011	-0.187726	-0.894728	-0.887735	0.139651	-0.829504	-0.698339	-0.852397	-0.577468	-0.69277	-0.88563	-0.885455	-0.58085	-0.888262	-0.884871	-0.881502	-0.868927	-0.542325	-0.885459	-0.879826	-0.839932	-0.883926	-0.885534	-0.887038	-0.889361	-0.883737	-0.891831
4930570N18Rik	-1.51169	-1.28253	-1.3983	-1.52569	-1.24738	-1.5289	-1.46917	-1.51194	-1.22056	-1.5219	-1.50969	-1.50473	-1.50436	-1.39187	-1.51045	-1.50313	-1.49937	-1.49206	-1.51264	-1.50437	-1.49839	-1.47523	-1.50116	-1.50453	-1.37681	-1.51291	-1.23887	-1.38767
4930577N17Rik	2.88987	3.10994	3.68023	3.36584	3.34526	4.62536	3.24642	3.5678	3.35617	3.28621	3.47443	3.4616	2.82914	4.12799	3.18114	3.2501	3.64891	3.44357	3.84812	3.59338	3.59632	3.4273	3.3515	3.98864	3.72101	3.75752	3.57038	3.69121
4930578C19Rik	4.09202	3.48858	4.34297	3.54662	3.02382	3.68795	2.9512	4.01448	2.85142	4.12356	4.83417	2.95443	3.4917	3.47524	3.82067	3.43238	2.73041	3.17962	4.18214	2.95745	3.00797	3.06961	3.19736	3.48989	2.92929	3.40022	2.86258	3.57568
4930578G10Rik	-0.45192	0.194995	-0.135762	-0.0355499	-0.288954	-0.643184	-0.586533	-0.452539	-0.373315	-0.475929	-0.634378	-0.631869	-0.631677	-0.640552	-0.448877	-0.631037	-0.248629	-0.625032	-0.635825	-0.631682	-0.628523	-0.597835	-0.630001	-0.631764	-0.633411	-0.303072	-0.629793	-0.324667
4930578I06Rik	0.411563	-0.0589294	0.223612	-0.0584833	-0.0474437	-0.060468	0.256753	-0.0493364	0.40886	-0.0560675	0.289475	0.148987	-0.0438348	0.102703	0.13371	0.456046	0.163878	0.184959	0.277644	0.31138	0.336839	0.23697	0.324949	0.568721	0.431717	0.12732	0.468703	0.485373
4930578M01Rik	0.702858	-0.00474779	0.603107	0.516068	0.493461	-0.00648335	0.322784	0.00603932	0.0318529	-0.00152353	0.35546	0.211151	0.0122006	0.162875	0.195242	0.215721	0.0164486	0.248523	0.343256	0.378039	0.017293	0.0388969	0.537416	0.211728	0.202649	0.00528018	0.972014	0.173534
4930579C12Rik	-0.780486	-0.987573	-0.817208	-0.814413	-0.604627	0.195704	-0.916154	-0.981221	-0.0245385	-0.805557	-0.980168	-0.977688	-0.977046	-0.658023	-0.980523	-0.974915	-0.968401	-0.955765	-0.981546	-0.977062	-0.966717	-0.926632	-0.971504	-0.977336	-0.598335	-0.981667	-0.970825	-0.797708
4930579G18Rik	0.664064	0.644792	1.27738	1.72778	1.16869	1.57371	0.730427	1.38192	1.48027	1.31153	1.02621	1.19521	0.674424	0.82148	0.665784	0.676215	1.22726	1.11254	1.14951	1.32467	0.901195	0.720153	0.891578	0.880056	0.669557	0.852391	0.679689	0.654723
4930579G24Rik	5.74844	6.62018	6.28279	6.31786	5.81622	7.57003	6.29672	6.26396	5.83936	5.91943	5.96878	6.3819	6.34291	6.11543	6.13427	5.86703	5.80615	6.00477	6.20926	5.88473	5.87805	6.26638	5.80112	6.20789	5.23419	6.26055	5.96959	6.44887
4930579K19Rik	3.03425	2.89433	2.95365	2.83217	3.31145	2.73106	2.62254	3.65353	3.15851	2.86629	3.75664	3.24014	3.24406	3.21879	2.60696	3.31992	2.69174	2.86538	2.34662	2.94814	3.23972	3.32481	3.13883	3.36365	2.99783	2.94916	2.89079	2.81954
4930579M01Rik	-0.631117	-0.640856	-0.641173	-0.640405	-0.629439	-0.642416	-0.0552946	-0.41996	-0.608688	-0.637974	-0.629727	-0.6262	-0.625932	-0.63857	0.522228	-0.395294	-0.622277	-0.616775	-0.421873	-0.625939	-0.621554	-0.30997	-0.623599	-0.626053	-0.628364	-0.422587	-0.623311	-0.437854
4930581F22Rik	5.91094	5.67194	6.27776	6.19951	6.76507	5.7865	5.54566	5.23911	6.17922	5.70867	5.36484	4.59442	4.43322	6.17311	5.12545	4.95904	5.79331	5.62996	5.72185	5.33954	5.9274	5.74029	5.48071	6.00231	6.33604	5.91981	5.71773	5.60536
4930583K01Rik	-1.50189	-1.51645	-1.51695	-1.51574	-1.3699	-1.51893	-1.45981	-1.50214	-1.47297	-1.38238	-1.2407	-1.23579	-1.49464	-1.5129	-1.50066	-1.2342	-1.48969	-1.48247	-1.50283	-1.36504	-1.48873	-1.4658	-1.36186	-1.4948	-1.498	-1.50309	-1.36147	-1.37914
4930586N03Rik	-1.33863	-1.35235	-1.20424	-0.770613	-1.17163	-1.35293	-1.1214	-1.17496	-1.13805	-1.19427	-1.33614	-1.32993	-1.32946	-1.35149	-1.33708	-1.32792	-1.15922	-0.986081	-1.33983	-1.32947	-0.994007	-1.29297	-1.32545	-1.32967	-1.33372	-1.34016	-1.32496	-1.34731
4930588K23Rik	-1.21306	-1.22135	-1.07598	-1.22117	-1.2099	-1.22196	-1.15714	-1.21339	-1.17463	-1.2202	-1.21044	-1.03169	-1.20343	-1.22044	-1.21143	-1.02958	-1.02463	-0.674233	-0.902248	-1.03121	-1.19558	-1.16511	-1.19921	-1.20365	-0.753687	-1.21466	-1.02647	-1.05935
4930590J08Rik	-1.12599	-0.756748	-0.988436	-1.12976	-0.952265	-0.992202	-1.06886	-0.816026	-0.910611	-0.978683	-1.12336	-1.11669	-0.941228	-1.12903	-0.685821	-1.11453	-0.933343	-1.09965	-1.12626	-1.1162	-1.10816	-1.077	-1.11188	-1.11642	-1.12076	-0.960129	-1.11136	-1.12792
4930594C11Rik	-0.615264	-0.519372	-0.409269	-0.516966	-0.790238	-0.652504	-0.739678	-0.791309	-0.18471	-0.795107	-0.610618	-0.78835	-0.439162	-0.795442	-0.79071	-0.787669	-0.58546	-0.777783	-0.617466	-0.788197	-0.582996	-0.749758	-0.786819	-0.598268	-0.789614	-0.618069	-0.786648	-0.793894
4930594M22Rik	1.38309	1.50028	1.58098	1.30883	1.513	1.77887	0.993725	0.925721	1.20427	1.32834	1.10954	0.935941	1.12692	1.89211	0.927796	0.938287	1.45342	1.62842	1.59337	1.12689	1.45916	1.60376	1.30193	1.286	1.27102	1.59153	1.3038	1.34555
4930596D02Rik	-1.44152	-1.6661	-1.56019	-1.27666	-1.6522	-1.66813	-1.61964	-1.65436	-1.63043	-1.66244	-1.65254	-1.64851	-1.64821	-1.55687	-1.65315	-1.64721	-1.64415	-1.63822	-1.65493	-1.64822	-1.64336	-1.62455	-1.64561	-1.64835	-1.65097	-1.65515	-1.64529	-1.65978
4930597O21Rik	1.15681	1.0789	1.18106	0.827067	1.49211	1.42478	0.745915	0.867742	1.59931	1.47851	1.57625	1.19592	1.5306	0.670474	0.872397	0.895827	0.908293	1.63024	0.865572	1.0567	0.91156	1.37717	0.902321	0.693435	1.17872	1.01792	0.903622	0.847494
4930599N23Rik	3.14516	2.56207	3.12223	2.71	3.36592	3.01075	2.21211	2.40293	2.62777	3.44916	2.41913	2.66093	2.83551	2.73621	2.51794	2.20704	2.60696	2.77221	2.59411	2.66403	2.97077	2.37672	2.59229	2.45696	2.87842	2.67723	2.36131	2.62769
4931403E22Rik	1.00183	0.499764	1.02789	0.805315	1.65956	1.41735	0.574828	1.49095	1.00665	0.82105	0.71271	0.52515	0.525619	0.673442	0.710363	0.733618	0.745982	1.37432	1.22159	1.16934	1.3259	1.04473	0.52972	0.897983	1.02384	0.515101	0.530228	0.508413
4931403G20Rik	-1.63499	-1.64759	-1.42797	-1.64698	-1.52076	-1.53757	-1.59857	-1.41087	-1.60996	-1.53156	-1.63328	-1.62903	-1.62871	-1.64452	-1.63392	-1.62766	-1.4001	-1.61818	-1.6358	-1.62872	-1.6236	-1.60376	-1.62597	-1.62886	-1.63162	-1.63603	-1.62563	-1.64092
4931406B18Rik	1.20158	1.00719	1.28887	0.596251	1.09764	0.994742	0.67088	0.950006	1.25672	1.13874	0.802627	0.620864	0.621335	0.763861	1.20945	0.823303	1.00746	0.637586	1.19556	0.819328	0.629067	1.12863	0.999019	1.45603	1.67396	1.47695	0.830955	1.2583
4931406C07Rik	7.68208	7.2577	7.84721	8.06979	8.16934	8.20007	7.43546	7.48538	7.10473	7.6367	7.22307	6.75579	6.75028	8.31031	7.18596	6.91774	6.95247	7.20345	7.24757	7.1347	7.40502	7.11956	7.2192	7.18393	7.67489	7.42071	7.02431	7.31408
4931406P16Rik	9.71555	10.0581	9.83907	10.0415	9.56023	9.68419	9.62823	9.57648	9.58243	9.9492	9.74316	9.84862	9.69657	10.0565	9.75955	9.89507	9.65162	9.54298	9.64964	9.60489	9.26329	9.26461	9.61153	9.17778	9.68177	9.38538	9.3472	9.48107
4931413K12Rik	-1.14395	-1.14854	-0.777616	-1.14836	-0.825177	-1.14915	-1.08719	-1.14429	-1.10494	-0.997221	-1.14129	-1.13466	-0.959823	-1.14763	-1.14229	-1.13252	-1.1275	-1.11775	-0.978132	-1.13418	-1.1262	-1.09527	-1.12989	-0.960204	-0.967474	-1.14497	-1.12937	-1.14654
4931414P19Rik	6.37399	6.30533	6.39983	6.66008	6.71353	6.3623	6.11858	6.03409	5.81105	6.43719	5.65602	6.13856	6.10336	6.28183	5.85421	6.36792	6.16216	5.93916	6.19341	5.95589	5.95857	5.58979	5.77307	5.78335	5.99797	5.72107	5.83572	5.81527
4931415C17Rik	-0.269197	-0.598342	-0.450578	-0.319409	-0.411071	-0.330229	-0.547341	-0.270152	-0.571599	-0.439901	-0.591136	-0.588791	-0.399065	-0.193781	-0.591484	-0.588014	-0.386444	-0.582382	-0.146124	-0.588617	-0.585658	-0.319629	-0.391023	-0.588693	-0.590233	-0.419638	-0.586849	-0.595119
4931422A03Rik	-1.50301	-1.51758	-1.39131	-1.38919	-1.24138	-1.52006	-1.46093	-1.37364	-1.47409	-1.51312	-1.50104	-1.49613	-1.49576	-1.51403	-1.50179	-1.49454	-1.49082	-1.35396	-1.37433	-1.36614	-1.48985	-1.46692	-1.49259	-1.49593	-1.49913	-1.50422	-1.4922	-1.50988
4931423N10Rik	-1.69777	-1.60924	-1.70937	-1.60869	-1.69594	-1.61114	-1.66539	-1.59822	-1.67552	-1.50606	-1.49677	-1.69248	-1.6922	-1.70625	-1.69683	-1.69126	-1.58865	-1.68283	-1.6985	-1.6922	-1.68765	-1.67	-1.68976	-1.69232	-1.69478	-1.6987	-1.68946	-1.70305
4931428F04Rik	7.30106	7.68164	7.51109	7.75489	7.23585	8.25311	8.51893	8.00444	7.74149	7.32435	7.40688	8.37152	8.62554	7.45833	8.21832	8.48933	8.61789	7.62793	7.32721	8.22898	7.69041	8.69318	8.42785	8.06317	7.63018	8.54214	8.22508	8.19593
4931431C16Rik	-0.74805	-0.925377	-0.780207	-0.540509	-0.742607	-0.661811	-0.86664	-0.920646	-0.887027	-0.523923	-0.743543	-0.732036	-0.917916	-0.924262	-0.745254	-0.435471	-0.912946	-0.901747	-0.750186	-0.731181	-0.911454	-0.875927	-0.723485	-0.731555	-0.919161	-0.920981	-0.915095	-0.922909
4931440F15Rik	-1.45176	-1.33293	-1.46789	-1.33165	-1.44921	-1.33734	-1.40668	-1.45203	-1.42077	-1.46258	-1.44964	-1.44438	-1.44399	-1.2045	-1.45044	-1.44268	-1.43869	-1.15326	-1.45277	-1.444	-1.43766	-1.27426	-1.30175	-1.44417	-1.44759	-1.3142	-1.44018	-1.32026
4931440J10Rik	-1.34793	-1.21828	-1.09661	-1.21693	-1.34506	-1.36202	-1.29715	-1.34823	-1.15662	-1.36012	-1.34555	-1.33962	-1.33918	-0.623299	-1.34645	-1.33771	-1.1768	-1.32449	-1.34907	-1.33919	-1.17564	-1.30438	-1.17895	-1.33938	-1.03155	-1.34939	-1.33489	-1.35621
4931440P22Rik	3.53349	3.5314	3.91461	3.53919	3.94856	3.71514	4.20539	3.74108	4.09414	3.42539	4.02189	3.87278	3.61315	3.57066	3.75835	3.89192	3.60547	2.80209	3.52322	3.17199	3.12787	4.07176	3.86725	3.48397	3.92549	3.4607	3.45252	3.61715
4932411K12Rik	0.376597	0.0467518	1.0533	0.292968	1.10799	0.0367067	-0.237876	-0.281817	0.0273546	-0.0947775	-0.279711	-0.274976	-0.274617	0.30971	-0.28042	-0.273421	0.164149	-0.00443039	-0.0682364	-0.274626	-0.0247168	-0.244674	-0.271491	-0.274779	0.274853	-0.282712	-0.271105	-0.287917
4932412D23Rik	-1.30551	-1.31737	-1.17429	-1.31721	-1.30254	-1.31793	-1.25311	-1.30582	-1.26949	-1.31633	-1.30305	-1.29694	-0.621027	-1.31655	-1.30398	-1.29496	-1.29032	-1.28132	-1.14555	-1.29649	-0.966351	-1.26057	-1.29253	-1.29669	-1.30067	-1.14611	-1.13066	-1.31405
4932418E24Rik	2.35599	2.53364	1.82015	1.6385	2.08968	1.62728	2.1424	2.35391	2.06306	2.66016	2.49082	2.41377	1.93845	1.64867	1.6941	1.94523	4.01176	3.35106	1.89371	4.00378	2.59308	3.95595	4.38296	2.9201	1.91992	2.97652	3.47288	2.77162
4932435O22Rik	-0.568368	-0.744296	-0.745298	-0.506324	-0.883934	-0.749216	-0.832047	-0.569293	-0.852672	-0.489724	-0.884082	-0.882257	-0.696295	-0.888546	-0.710381	-0.693366	-0.878893	-0.867564	-0.715309	-0.882121	-0.681861	-0.841442	-0.688625	-0.882181	-0.88338	-0.885223	-0.687674	-0.887176
4932438A13Rik	9.72566	10.2345	9.6662	9.85083	9.64002	10.3869	8.65041	9.35678	8.27715	9.88237	9.78759	10.168	9.98303	10.0219	9.76954	10.148	9.83185	9.6181	9.76888	9.77973	9.08203	9.25988	9.86171	9.36398	9.42235	9.64455	9.4762	9.74947
4932438H23Rik	2.68056	2.46917	2.466	2.91495	3.14423	2.73376	2.27416	3.42559	3.03839	2.94974	3.0651	3.03063	2.73701	3.40337	3.44234	4.12769	3.7236	3.99027	2.87074	3.70994	2.6589	3.21902	2.97304	3.26377	3.6693	2.55717	3.3034	3.29824
4932441J04Rik	4.61168	5.01368	5.29091	4.97538	5.39786	5.80963	6.7891	5.29664	6.2276	5.28512	5.07784	5.4396	4.55953	5.17164	4.88565	5.46191	5.95899	6.05312	5.2419	5.62406	5.6911	5.99005	5.85689	5.86792	5.43983	5.11645	4.97308	4.96273
4932442E05Rik	-0.0482351	-0.082285	0.153562	0.0470516	-0.0422978	0.144753	0.0715016	0.0972313	-0.202971	-0.0722754	-0.0433181	0.125484	-0.217575	0.057126	-0.221232	-0.216812	0.147373	-0.209642	-0.0505662	0.126936	0.151419	-0.197682	-0.215577	-0.217678	-0.219639	-0.0512039	-0.215329	-0.0647691
4932443L11Rik	0.30231	0.264531	0.263308	0.798896	0.122446	0.693931	0.651483	0.803587	0.750389	0.275664	0.122104	0.321585	0.322638	0.273356	0.459992	0.326155	0.337073	0.693868	0.450971	0.126629	0.339937	0.412924	0.33184	0.126492	0.313085	0.119459	0.129795	0.114917
4932702P03Rik	-0.138681	-0.148842	0.370339	0.0134695	0.474166	0.0057975	-0.102894	0.457849	0.505658	0.0227652	0.214281	0.0681585	0.236806	-0.146479	-0.137769	0.0726712	0.083449	0.291451	0.45358	0.0691727	0.0862761	0.371962	0.0782843	-0.1333	-0.135764	-0.139569	-0.130358	-0.143621
4933400F21Rik	0.904094	1.0651	0.871267	0.873792	0.90953	0.867175	1.31462	1.12259	0.974079	0.881764	1.31595	1.15281	0.920853	0.87981	0.906891	0.923728	1.92836	0.950228	1.58642	1.88339	1.38026	2.374	2.34543	2.80505	1.32674	2.74362	2.60248	2.63188
4933404O12Rik	6.11517	5.6754	6.46915	6.85889	5.97958	6.44988	5.06425	5.32791	4.67701	5.1483	4.84213	4.57603	5.16166	5.71514	4.24305	4.54531	5.62947	5.73537	6.2948	6.00261	6.38321	5.78108	6.30905	5.47422	5.11618	6.40107	6.42496	6.33558
[truncated: 23,484 more rows]

## Sheet: LPTvsLKT
	baseMean	log2FoldChange	lfcSE	stat	pvalue	padj	symbol
[truncated: 24,260 more rows]

## Sheet: LNPTvsLPT
	baseMean	log2FoldChange	lfcSE	stat	pvalue	padj	symbol
[truncated: 24,260 more rows]

[truncated: 10 more sheets: LNPTvsLKT, GSEA, EDC_ImmuneGene_Cor, EDC_ImmuneGene_Log10Pval, EDC_normalised_expr, LNPT_Signature_genes, LPT_Signature_genes, LKT_Signature_genes, GEMM_SCC_enrichment, GEMM_CIBERSORTx_Cor_Sig]
