# Supplementary material for: Driver gene combinations dictate cutaneous squamous cell carcinoma disease continuum progression
Source: Nat Commun. 2023 Aug 25;14:5211. doi: 10.1038/s41467-023-40822-9 (PMC10457401; doi:10.1038/s41467-023-40822-9)
Supplement: Supplementary file 18 — Supplementary Data File 15 [file 41467_2023_40822_MOESM18_ESM.xlsx]

## Sheet: HALO Murine tumour immune score
	LPT	RJD3.2c	RJD3.2c	RJD7.1j	RJD7.1k	RJD7.1k	RJD10.1g		LNPT	RJH10.3e	RJH12.1d	RJH16.1d	RJH16.2f	RJH16.2f	RJH17.1c		LKT	249542	RJC1.1b	241290	251882 Back5	251882 Back4	251882 Back2	241290	241285	249534	245614
CD3	border	265.384	1135.94	1106.15	711.806	675.743	976.214		border	230.659	503.472	282.92	452.444	265.64	99.532		border	303.785	104.167	839.147	216.418	267.592	143.992	352.183	286.07	333.01	424.162
	centre	24.777	211.448	463.79	620.655	69.5825	201.493		centre	59.5248	344.4	148.903	23.6022	12.4131	32.3721		centre	32.2749	0	193.452	7.45545	19.8812	2.48016	74.4805	84.4951	12.4008	17.3615
CD4	border	776.309	2291.67	1885.53	912.286	850.694	861.491		border	421.476	501.988	555.15	421.466	389.385	850.694		border	146.478	84.4972	188.684	12.4008	238.332	303.188	595.253	218.038	138.751	263.426
	centre	275.304	267.857	809.283	576.733	478.671	116.686		centre	55.7728	243.062	175.055	73.1995	39.8406	64.4841		centre	17.3611	91.6749	42.2465	0	2.48762	0	228.401	14.8813	0	2.47525
CD8	border	79.3651	77.1144	82.01	104.376	22.2993	86.8056		border	67.0018	66.8979	112.89	95.6783	27.2547	94.4357		border	72.0676	39.604	86.8056	49.7525	94.5274	29.7915	47.1698	44.6429	49.6032	64.7426
	centre	0	39.7614	49.6032	133.796	2.48268	17.3784		centre	7.44787	7.44048	8.68687	4.97525	9.9406	2.4777		centre	2.48016	2.48016	19.8216	9.90099	0	0	14.8957	24.777	0	0
F480	border	1805.56	3115.08	1040.63	1303.27	2167	2604.27		border	1331.49	1630.22	3632	2143.42	1511.4	1747.81		border	2955.22	2087.47	3887.51	1750.25	1728.67	4776.79	3199.48		807.73	3665.77
	centre	294.555	550.05	250.745	740.575	748.03	540.139		centre	468.328	420.838	1934.17	644.202	394.737	201.297		centre	1071.45	1055.11	3936.01	84.2418	74.4048	3837.96	5094.56		14.9105	1021.4
Ly6G	border	843.275	3011.93	1650.15	1195.36	290.467	488.603		border	937.201	307.547	891.272	580.943	2132.99	1869.41		border	1717.05	1111.11	936.571	1044.15	1009.45	662.367	1228.94	1093.44	896.928	1107.25
	centre	178.753	644.295	529.324	275.025	268.67	208.753		centre	147.538	124.258	119.156	133.908	218.693	106.965		centre	166.006	121.528	114.317	252.475	324.579	151.44	156.724	126.614	255.203	290.179
Ratio
CD4+CD8/		2.05523	0.478201	2.74368	2.18557	1.75907	0.307041			0.248707	0.524238	0.579655	0.257492	0.092797	0.324469			0.112733	0.97327	0.329009	0.049369	0.010911	0	1.12474	0.570513	0	0.006474
LY6G+F480
