# Supplementary material for: Driver gene combinations dictate cutaneous squamous cell carcinoma disease continuum progression
Source: Nat Commun. 2023 Aug 25;14:5211. doi: 10.1038/s41467-023-40822-9 (PMC10457401; doi:10.1038/s41467-023-40822-9)
Supplement: Supplementary file 19 — Supplementary Data File 16 [file 41467_2023_40822_MOESM19_ESM.xlsx]

## Sheet: total_scaled_murine_gene_exp
	RJR18191120_S11	RJR18191120_S12	RJR18191120_S13	RJR18191120_S14	RJR18191120_S15	RJR18191120_S16	RJR18191119_S1	RJR18191119_S2	RJR18191119_S3	RJR18191119_S4	RJR18191119_S5	RJR18191119_S6	RJR18191119_S7	RJR18191119_S8	RJR18191119_S9	RJR18191119_S10	RJR18191119_S13	RJR18191119_S14	RJR18191119_S15	RJR18191119_S16	RJR18191119_S17	RJR18191119_S18	RJR18191119_S19	RJR18191119_S20	RJR18191119_S21	RJR18191119_S22	RJR18191119_S23	RJR18191119_S24	THR10CHR	THR10NL	THR10PAP	THR10SCC	THR2CHR	THR2NL	THR2PAP	THR2SCC	THR3CHR	THR3NL	THR3PAP	THR3SCC	THR7CHR	THR7NL	THR7PAP	THR7SCC	THR8CHR	THR8NL	THR8PAP	THR8SCC	THR9CHR
Xkr4	0.85425	-0.372365	0.941865	-0.0219038	0.240942	-0.459981	-0.459981	-0.197135	-0.459981	1.99325	-0.197135	-0.459981	-0.372365	4.18363	-0.459981	-0.547596	-0.547596	-0.459981	0.153327	-0.459981	-0.459981	-0.547596	-0.372365	-0.459981	-0.109519	-0.459981	-0.547596	0.0657115	-1.05234	-0.669889	0.137028	-0.997582	-0.105632	-0.157045	-1.39824	0.333509	0.530131	-0.199136	-1.36104	1.51236	0.124571	-0.541548	-0.0999676	-0.594988	0.448184	0.0555291	0.670677	2.4986	-0.253561
Sox17	1.14052	-0.136863	2.47873	0.0456209	-0.50183	1.7488	-0.745141	1.01887	-0.380174	-0.19769	1.14052	-0.50183	-0.258518	0.0456209	1.07969	-1.59673	-0.745141	-1.35342	0.471416	-0.866796	-0.745141	0.106449	-0.866796	0.0456209	-0.136863	-0.380174	-1.41425	1.50549	1.30702	1.62269	-1.71215	-0.122359	0.718877	1.52228	-1.01373	-1.06409	-0.343317	1.53443	-0.741022	0.0723998	0.641182	0.179431	-1.59383	0.993718	0.269628	-0.356115	-0.798474	-0.677297	0.522983
Mrpl15	-0.610506	-1.84278	-1.02455	-0.541498	-0.521782	2.02164	-1.81321	0.582339	-1.0837	-0.778096	0.740071	0.651347	0.63163	-0.551356	1.43015	-0.265468	-0.955544	-0.186602	0.838653	-0.452774	1.35128	-0.472491	-0.649939	1.39071	0.18801	-0.0880199	0.976668	1.03582	-0.491228	-0.61319	1.28072	0.972451	-0.317358	-1.30037	0.858002	0.220489	-0.924938	-0.476243	0.40277	0.941999	-0.74903	-0.907608	0.305659	-0.670337	-0.683144	-0.35666	0.280613	-0.34234	-0.783904
Lypla1	0.141154	0.538752	0.988416	0.534019	-1.23151	-0.384243	-2.05983	-1.23151	-2.14503	0.103288	0.0512212	0.486686	0.458286	0.997883	0.87955	0.761218	0.0985543	-0.45051	-0.0576449	-0.0907781	-1.14157	-1.32144	0.642885	-0.682442	0.169554	1.20142	0.595552	2.14808	-0.232692	-1.02795	-0.516202	2.00332	0.672897	0.704589	1.06096	-0.105525	-1.35671	-0.342707	0.783201	0.182072	-1.75869	-0.738004	0.571206	-1.61637	-0.231761	0.202533	0.27917	0.069465	-0.751966
Tcea1	-0.0976056	0.99854	0.709691	0.754129	-0.290172	2.54648	-2.23805	-0.616053	-1.87514	0.450467	0.0653349	0.0653349	0.0875541	1.27998	1.47255	0.576376	-0.579021	-0.756774	0.0134902	-0.586427	-0.86787	-1.40854	-0.319797	-0.371642	0.524531	0.0357094	-0.282765	0.709691	0.654887	0.576951	0.364492	1.4905	0.932824	1.14715	1.66516	0.415255	-0.80542	-0.15259	-0.404757	0.971096	0.883077	-0.423901	-0.882599	-1.84607	-1.0867	0.548128	-1.4636	0.005127	-0.164689
Rgs20	1.49274	-0.376099	-0.954551	0.0540312	-0.287107	-1.75548	-1.85931	-0.123954	-1.45884	-0.45026	0.736307	0.498994	0.587986	-2.18561	0.0391991	0.46933	1.10711	1.21093	0.202352	1.28509	-0.153618	-0.732069	1.2406	0.61765	0.513826	-0.598581	1.04778	-0.16845	0.092355	0.15043	-1.41505	0.0267	1.33795	0.360464	-1.92031	0.505018	0.382801	0.425582	-0.15693	-1.71333	-0.0632181	0.663339	1.3586	-2.0605	0.585795	0.948047	0.778689	-0.907909	0.0301394
Atp6v1h	0.15084	-0.326915	-0.306841	0.203031	0.186972	-0.615977	-2.90438	0.680786	-2.69561	0.476034	0.154854	0.885538	-0.367062	0.728963	1.09029	-0.0298238	-0.427284	-0.676198	0.14281	0.411798	-0.96526	-0.860876	0.580418	0.716919	1.33117	0.564359	0.749037	1.12241	1.53884	1.18559	-0.234109	-0.28317	0.884318	0.996499	0.403775	-1.06614	-0.0485504	0.955062	-2.20592	-1.40669	0.843311	1.00609	-0.984078	-1.51912	-0.177761	0.690168	-0.664749	-0.189934	0.112098
Npbwr1	1.63781	0.660204	-0.495153	1.72669	0.215836	-0.717338	-0.717338	2.30437	-0.717338	0.30471	1.94887	1.63781	-0.050785	-0.40628	-0.00634812	1.06014	-0.717338	-0.717338	-0.672901	-0.717338	-0.717338	-0.717338	-0.717338	-0.53959	-0.717338	-0.717338	-0.717338	-0.717338	0.268096	-0.0427348	-1.80229	-0.1373	1.05545	0.875549	-0.893203	-0.799825	0.751725	0.636471	1.09123	-0.958074	0.444736	0.477516	0.499257	-2.09149	0.710955	1.22333	0.516003	-0.671053	0.685555
Rb1cc1	0.73744	1.37934	0.756966	1.02056	-0.136331	0.378657	-1.84726	-0.302298	-1.79113	1.09134	0.0271964	0.600761	1.04253	0.996155	1.01568	1.89433	-0.177822	-0.712336	-0.334027	-0.0972794	-1.12726	-1.78624	-0.336468	-1.12481	0.542184	-0.402367	-0.69037	-0.617149	0.61861	0.193105	-1.07473	0.328673	1.4354	1.50443	-0.0507269	-0.245264	0.029658	0.975673	-0.166228	-1.11575	-0.142186	0.430516	-0.810168	-1.9346	0.545324	1.8509	-0.102003	-0.698442	0.344289
St18	-0.10565	-0.10565	0.0792375	-0.0132063	-0.198094	5.0712	-0.382981	-0.290538	-0.198094	-0.198094	-0.10565	-0.290538	-0.290538	-0.198094	-0.10565	-0.198094	-0.198094	-0.198094	-0.0132063	-0.198094	-0.290538	-0.382981	-0.198094	-0.198094	-0.10565	-0.10565	-0.382981	-0.198094	0.851185	0.878334	-1.43247	-1.39923	0.538652	0.445507	-1.00474	-0.427828	0.887747	0.483581	-1.47002	-0.395767	1.23824	1.00108	-1.07511	-0.00658277	0.812925	1.02376	-1.40945	-0.0930304	1.28608
Pcmtd1	1.54492	0.879224	2.38792	1.42982	0.0113319	0.201086	-1.49737	-0.589038	-1.60624	1.03165	0.0517713	-0.302851	0.0362177	1.33961	0.0704357	0.306851	0.0206641	-0.346401	-0.523712	-0.523712	-1.14275	-1.57203	-0.439723	-0.747685	1.39871	-0.430391	-0.523712	-0.464609	-0.00821531	-0.547666	-0.917702	-0.41066	1.44473	1.93665	0.269272	1.10686	-0.381082	1.39457	0.357096	-1.48043	-0.503131	0.265583	-0.686741	-1.61903	0.286597	1.84196	-0.747569	-0.900231	0.145018
Rrs1	-0.995335	-0.211409	-0.776689	0.705839	-0.675365	0.29521	-2.4512	-0.643368	-2.10456	-0.0994193	0.455195	0.4072	1.15913	-0.00876108	0.604515	-0.392725	0.268546	0.380536	0.881822	-0.0247596	0.673842	-1.53395	-1.10199	1.25512	1.21779	0.337873	0.865824	1.5111	-0.164613	-0.503073	0.891297	0.556662	-0.954219	-1.06754	1.64049	0.429071	-0.640243	-1.07429	0.656425	0.938829	-0.642849	-1.11158	1.15289	0.755283	-0.721581	-1.51567	0.74722	-0.0588954	-1.0639
Adhfe1	-0.206549	-0.0654912	4.16625	0.780857	0.921915	0.780857	-1.19396	0.780857	-1.0529	-0.0654912	-0.0654912	-0.206549	0.0755668	0.357683	-0.488665	-0.206549	-0.347607	-0.206549	-0.629723	-0.770781	-0.629723	-0.488665	-0.629723	-0.488665	-0.0654912	-0.206549	-0.770781	0.921915	0.274167	0.371708	-0.548511	-0.56943	1.36634	-0.0469134	-1.06369	-0.327475	1.46656	1.28128	-1.18894	-0.948716	1.21627	0.526911	-0.638028	-0.354126	1.13194	1.3503	-1.39619	-0.714009	1.31669
2610203C22Rik	-0.14541	0.926034	1.1939	0.122451	1.35461	3.06892	-0.788277	-0.466844	1.78319	0.979607	0.604601	-0.466844	-0.681133	0.979607	-0.84185	-1.05614	-0.681133	0.0688786	-0.520416	-0.948994	-0.895422	-0.627561	-0.681133	-0.573988	-0.0382659	-0.627561	-0.681133	-0.359699	0.164276	0.898171	-1.23838	-0.801636	1.12983	0.233743	-2.00753	0.0262937	0.134548	-0.326886	-0.801012	0.15343	-0.348168	1.19856	-0.671178	-0.0973435	0.660514	1.24795	-0.982626	-1.10902	1.80213
Mybl1	-0.202648	2.12032	0.901716	2.04416	-0.0884035	3.03428	-1.38317	-0.850034	-1.15469	0.025841	-0.659626	-0.621545	-0.735789	-0.126485	-0.0122405	-0.5073	-0.24073	-0.0122405	-0.202648	-0.202648	-0.393056	-1.15469	-0.0122405	-0.0122405	-0.469219	0.673227	-0.278811	0.520901	-0.170648	-0.508194	1.34337	0.193532	-0.678655	0.406501	1.94013	-0.214487	-1.33208	-0.471698	1.1599	1.52061	-0.438715	-0.0122115	-0.169374	-0.727431	-1.69292	-0.0498909	0.172274	-0.125487	-0.76136
Vcpip1	-0.0566683	1.28322	1.24796	0.920041	-0.508	1.60762	-1.81968	-0.881759	-1.72448	1.15628	-0.641989	-0.546786	0.634433	1.94611	0.740214	-0.109559	0.0702687	-0.719561	-0.0496162	-0.197709	-1.1991	-1.49881	-0.441005	-0.564416	1.00114	0.235992	-0.398693	0.514548	0.0914137	0.551784	-0.968867	-0.726864	-0.259578	-0.622785	1.57288	-1.01497	1.75027	0.534964	0.44942	0.324603	0.856226	-0.709548	-0.336802	0.310517	0.503331	-0.0417594	-0.861376	1.27842	0.848523
Sgk3	0.369291	0.935082	1.786	0.418297	0.173269	-0.913761	-1.7023	-0.0895782	-1.85823	0.810341	-0.0940332	0.970722	1.00636	1.31822	1.09546	1.48305	-0.882576	-1.22116	0.298011	-0.24105	-1.0786	-1.45282	-0.361336	-0.686554	-0.73556	0.462847	-0.441527	0.632139	-0.937669	-0.734884	2.83387	1.19573	0.057274	-0.31863	1.11635	-0.58259	-0.899261	-0.774411	1.15221	0.260293	-0.463564	-1.43161	0.480279	-0.278563	-0.779812	-0.935161	0.768413	0.788849	-1.04103
Tcf24	0.155182	-0.498504	0.0782775	0.616607	1.30874	4.34646	-0.383148	-0.4216	-0.652312	0.232086	-0.0755309	-0.113983	0.00137329	1.23184	0.00137329	-0.536956	-0.536956	-0.652312	-0.344696	-0.575408	-0.61386	-0.498504	-0.536956	-0.498504	-0.652312	0.155182	-0.575408	0.0398254	-0.0890505	-2.01588	-1.52371	0.0154544	-0.177911	0.779885	-1.02535	0.482133	0.159484	1.1173	-1.11517	2.54845	-0.631706	0.523613	0.162862	-0.556225	0.0487462	0.0938768	-0.484674	-1.01073	-0.0362745
Cops5	-0.877205	-0.48161	-0.617694	1.09128	-0.218934	0.502633	-2.40895	-0.2759	-2.10513	0.113366	0.0532359	1.42041	1.58182	-0.0860138	1.53435	0.629223	-0.775933	-1.52598	0.0912131	-0.288559	0.388701	-0.712637	-0.443632	0.626059	0.565928	0.464655	0.581752	1.17356	-0.145422	-0.460085	1.42576	0.745302	0.207111	-0.296067	2.0117	-0.371108	-1.53098	-0.62978	-0.134017	-0.0197627	-0.853815	-0.425449	0.486447	-1.18037	-0.842769	-0.0613661	0.106133	0.0581321	-0.793514
Cspp1	0.508238	1.3221	1.13061	1.08273	0.412489	1.77691	-1.33493	-0.79634	-1.71792	0.412489	-0.44925	-0.497125	-0.00641175	2.05219	0.508238	0.711705	-0.413344	-0.939963	0.376584	-0.604842	-1.07162	-1.67005	-0.652716	-0.664685	1.2862	-0.257752	-0.389407	-0.114129	-0.232985	-0.256945	1.48937	1.49053	-0.586771	-0.237635	1.38899	-0.318249	-0.197949	-0.153736	1.77539	2.11669	-0.649781	-0.526787	-1.20128	-1.33443	-0.320455	0.560152	-0.273462	0.694088	-0.93103
Arfgef1	-0.314328	-0.493695	0.311626	0.378736	-0.759695	-0.319209	-2.04455	-1.24045	-1.98842	0.233534	-0.415603	0.057828	-0.0190436	0.73259	1.3561	0.903415	0.860709	-0.498576	0.0383051	0.886333	-1.29414	-1.40273	1.51595	-0.365576	1.49032	1.19138	0.1347	1.06448	-0.324442	-0.652916	2.9661	-0.146435	0.278943	-0.389371	1.2094	0.280828	-0.741876	-0.190543	-0.726187	0.861435	-0.778273	-0.392469	0.870809	-1.35706	-0.972526	1.05307	0.642124	1.34906	-1.07751
Prex2	1.12615	0.636521	1.38076	0.205645	-0.401498	2.32085	-1.04781	0.51901	-1.20449	1.32201	1.28283	-0.871544	0.0685484	0.871544	0.656106	-0.577765	-0.754033	-1.10657	1.34159	-0.89113	-0.969471	-0.989056	-0.577765	-0.871544	-0.851959	-0.225231	-0.9303	0.538595	0.789048	0.570498	-2.61978	-1.14759	0.649178	1.05997	-0.437065	-0.138086	0.30004	1.00994	-0.956854	-0.283649	0.974317	1.14094	-1.72946	-0.0591558	0.4597	0.327951	-0.82584	0.00362898	1.04243
Sulf1	-0.434429	-0.330163	0.60628	0.153162	-0.367192	3.62414	-0.486075	-0.408119	-0.582545	1.13053	-0.639063	-0.733584	-0.839799	2.27551	0.0157652	-0.882675	-0.345755	-0.737482	0.429905	-0.23077	-0.607881	-0.788153	-0.244412	-0.227846	0.809939	0.338307	-0.755997	0.258402	0.24763	0.358205	-2.3201	-1.51925	0.0668705	-0.00657004	-0.255387	0.764802	0.0156708	-0.0138071	-1.70534	1.40721	0.587435	0.374572	-1.52868	1.73901	0.180273	-0.116907	-1.25315	0.993716	0.642122
Slco5a1	0.304686	0.338208	1.56174	-0.315461	-0.348982	2.23217	-0.466307	0.15384	-0.332222	2.80203	-0.164614	0.00299299	-0.51659	0.556097	1.59526	-0.902086	-0.98589	-1.18702	0.40525	-0.53335	-1.01941	-1.05293	-0.0137677	-0.315461	-0.75124	0.304686	-1.08645	-0.265179	0.229592	-0.450182	-2.7214	-1.66697	0.263075	-0.588397	0.287037	0.33962	0.287293	0.584134	1.63249	0.566324	0.451529	0.152335	-1.0556	1.05695	-0.00129491	1.80269	-1.1789	0.386037	0.3637
Ncoa2	0.489841	0.0870205	0.683064	0.329368	-0.292875	0.0608208	-2.30698	-0.911844	-2.25458	0.987636	-0.0636279	0.168895	0.653589	0.17217	0.840262	0.945061	0.679789	-0.161877	-0.0996525	0.204919	-1.73058	-1.56684	0.571715	-0.659671	1.77035	1.31186	-0.250301	0.342468	-0.54431	-0.716094	-0.478293	-1.57311	1.07399	0.698968	-0.991536	-0.825384	1.19284	0.283482	0.137603	0.340688	0.00548562	0.294894	-0.246995	-1.04732	0.947602	2.49645	0.233344	-0.0745393	0.689027
Tram1	-0.833173	-0.250188	-0.489685	-0.480231	-1.18927	0.580171	-1.72656	-1.15933	-1.38149	-0.111532	-0.91353	0.0696655	-0.160377	0.0933001	0.786579	-0.830022	0.29183	-0.771723	0.458847	0.561263	-0.585798	0.127964	1.09068	0.65265	0.545507	2.17314	0.877966	2.57335	-0.147642	-0.29695	0.183488	0.70135	-0.152142	-0.457495	1.19575	0.368913	-1.78352	-1.47425	-1.01121	1.38134	-0.147354	-0.396022	1.68565	1.01735	-1.1855	-1.63447	0.431003	1.33404	-0.400883
Lactb2	-0.641368	-0.165525	-0.0608398	0.415003	-0.650884	0.738575	-1.76436	-1.45982	-1.71677	0.0152949	-0.336828	-0.279727	0.776643	0.0343286	1.66171	0.177081	-0.6033	-1.17431	-0.289244	0.158048	-1.10769	0.0438455	0.671957	0.224666	0.434036	2.23272	0.519688	2.14707	-0.499867	-0.0360804	0.96462	1.18316	0.168385	-1.04017	1.60138	1.07103	0.0823841	0.318696	2.38803	1.65491	-0.746249	-0.943111	-1.04764	-0.980533	-0.351466	0.0615038	-0.330232	-1.1306	-0.508923
Xkr9	0.657254	-0.517413	-0.517413	-0.517413	-0.125857	-0.125857	-0.125857	1.44037	-0.517413	-0.517413	3.00659	-0.125857	-0.125857	-0.517413	-0.517413	-0.517413	-0.125857	-0.125857	-0.125857	-0.125857	-0.517413	-0.517413	-0.517413	3.39814	-0.517413	-0.125857	-0.517413	-0.517413	0.685123	1.46648	-1.48386	-0.438179	1.48557	1.05905	-1.48386	-0.831375	0.894763	1.64078	-0.742232	-0.53923	0.251809	0.581971	-0.561423	-0.155678	0.93351	-0.608267	-1.48386	0.0146176	0.908716
Eya1	0.406528	0.406528	0.0470716	0.765984	0.406528	-0.791659	-0.432203	0.646165	3.16236	2.92272	-0.432203	-0.671841	-0.432203	-0.192566	0.16689	-0.671841	-0.791659	-0.791659	0.0470716	-0.791659	-0.791659	-0.671841	-0.791659	-0.312384	0.286709	0.526346	-0.671841	-0.552022	0.5166	0.250879	-2.00747	-1.53831	1.12252	0.472972	-0.656488	-0.478135	0.796057	0.495883	1.44537	-0.752071	1.22387	0.877613	-1.2099	-0.402673	0.672067	1.08734	-0.76184	-0.0175108	0.869038
Msc	0.0435776	-0.308395	2.27274	0.372086	1.14643	-0.636903	0.0670425	-0.636903	-0.214536	2.71857	-0.566509	-0.589974	-0.660368	2.81243	-0.519579	-0.613439	-0.566509	-0.355325	0.137437	-0.261466	-0.261466	-0.589974	-0.472649	-0.519579	-0.519579	-0.472649	-0.636903	-0.167606	0.336499	0.463068	-1.72183	-1.72183	-0.364709	-0.22839	-1.35267	0.379933	0.875423	0.260134	-1.18583	2.04333	0.831867	0.552984	-1.31261	0.789167	0.617904	0.139418	-0.979902	1.65951	0.535124
Terf1	-0.470948	-0.311834	0.901407	0.58318	-0.112942	0.881518	-2.12175	-0.252167	-1.50519	0.424066	-0.828954	-0.868732	1.77653	0.32462	1.59753	0.603069	0.00639296	-0.848843	1.31908	-0.0731639	-0.212388	-1.78364	-1.02785	-0.212388	0.0660606	1.25941	-0.371502	1.25941	-0.38449	-0.57646	1.52845	-0.170558	0.0211406	-0.111229	2.42521	0.583667	-0.629083	-1.2102	0.685474	1.35661	-1.0569	-0.542484	0.301439	-0.31446	-1.25194	-1.54062	-0.167527	0.441847	-0.919389
Sbspon	0.0707261	-0.461488	1.33319	0.825727	3.3754	-0.684275	-0.0901758	0.367776	-0.374848	0.776219	-0.0901758	-0.461488	-0.548127	2.52138	-0.300586	-0.721406	-0.659521	-0.610012	0.640071	-0.659521	-0.610012	-0.709029	-0.473865	-0.634767	-0.226323	-0.62239	-0.585258	-0.387225	0.103954	-0.226354	-2.67823	-1.55585	-0.504406	0.0723177	-1.32654	1.53013	0.223751	0.924106	-0.219543	1.77798	0.231518	-0.0351558	-0.91588	0.426141	0.868711	-0.647076	0.285536	0.709117	-0.396681
Rpl7	-0.566981	-1.65315	-0.136019	-0.760183	0.516997	-0.988812	-2.02239	0.761331	-1.66447	-0.898967	-0.493206	0.300056	0.291656	-1.21708	0.806618	0.07654	0.634599	-0.435501	0.153602	0.607938	2.0575	0.0579137	0.271568	0.563015	2.10206	0.0626616	0.66893	0.903767	-0.269521	0.210383	1.67036	1.24626	-0.381494	-0.573805	2.04225	0.740063	-1.37082	-1.78983	0.181352	0.944258	-0.468105	-0.919971	0.537482	-0.62922	-0.398381	-1.03656	0.347274	0.352425	-0.77546
Rdh10	0.843474	-0.163468	2.78882	1.42506	1.84739	-0.512219	-0.866009	-0.646276	0.272975	1.00777	-0.257207	-0.365058	-0.819643	1.33031	-0.665427	-0.819643	-0.253175	-0.392273	-0.627125	-0.406384	-0.266279	-0.894232	-0.60495	-0.394289	1.68713	-0.567656	-0.92447	-0.757151	1.69991	1.31774	-2.09382	-1.15994	0.174594	0.496679	0.535678	0.0945118	-1.04869	0.661863	-1.34598	-0.399391	0.70283	1.53755	-0.974284	0.06051	0.111135	-0.042418	-1.63744	-0.091488	1.21133
Stau2	0.32585	0.991024	0.86196	2.90712	0.822249	1.49735	-1.71931	-0.905218	-1.48104	0.613761	-0.249972	-0.0811966	-0.577595	1.27894	0.176931	-1.10378	-0.30954	-0.527955	0.305994	-0.21026	-0.339324	-1.64982	-0.101053	-0.617307	0.52441	-0.2599	-0.269828	0.0975068	0.574927	-0.140944	-0.722705	0.00935713	1.13873	1.15982	1.72083	0.0187506	-0.81826	0.895903	-0.111632	-0.435872	0.482	1.24514	-1.64335	-1.3233	-0.626365	1.74896	-1.28755	0.447707	-0.239237
Ube2w	-0.039395	0.575529	1.03197	1.69761	0.0239993	1.66591	-1.73836	-0.641641	-2.0173	0.657942	-0.4261	-0.445118	-0.305651	2.24914	1.02563	-0.565567	-0.356366	-1.02201	0.100072	-0.375385	-0.571907	-1.45943	-0.242257	-0.172523	0.797409	0.0620358	-0.242257	0.734015	0.612476	0.144386	-1.256	0.700618	0.642549	1.31411	2.20446	1.28099	-0.894243	0.184015	-1.43454	1.15202	-0.0102681	-0.77892	-1.47167	-0.770322	-0.0240544	-0.523454	-1.01076	0.508683	0.948436
Tceb1	-0.560047	0.213154	-0.191134	1.65848	-0.433707	2.45695	-1.08057	0.698299	-1.11089	-0.277046	-0.686387	0.238422	-0.347796	0.905497	1.98191	-0.544886	-1.23723	-1.79818	-0.408439	-0.554994	-0.135545	-0.812727	-0.706601	0.556798	0.0615456	0.617442	0.142403	1.35527	-0.363461	-0.465996	-0.106943	1.31162	-0.294255	0.0307162	2.00767	-0.625021	-1.12937	-0.712227	-0.0607387	1.48569	-0.946128	-0.859427	-0.0606203	-0.510184	-0.660838	-0.631	0.669607	0.69433	-0.444743
Tmem70	-0.230984	-0.496775	0.486649	2.19657	-0.222125	1.92192	-2.28643	-0.532213	-1.4802	0.256298	-0.434757	-0.195546	-0.523354	1.61183	0.398053	-0.452476	-0.496775	-0.975197	-0.0183522	0.247438	0.176561	-1.53336	0.0348059	0.601825	1.44349	-0.000632834	-0.222125	0.725861	-0.676746	-0.676469	0.29232	0.352908	-0.21498	-1.24469	1.44056	-0.322079	-0.437488	0.86555	-0.0401746	1.58926	-1.49106	-0.0839177	-0.0366068	0.3185	-0.876835	-0.701009	-0.335231	0.491127	-1.04337
Ly96	-0.628947	-0.732335	0.129236	-0.525558	-0.318781	-0.249856	-1.73176	-0.42217	-1.11143	1.3699	0.0258471	-0.112004	0.232624	0.404938	2.5761	-0.249856	-0.628947	-1.0425	-0.146467	0.30155	0.646178	-1.6973	0.232624	-0.215393	2.61056	0.370476	0.577253	0.336013	-0.0437062	0.864225	-2.01925	-1.23693	-0.437127	-0.614035	-1.02722	-1.02976	0.94265	1.41041	0.682688	-1.7997	0.826282	0.568607	-0.435524	-0.421103	1.11545	1.5213	-0.428682	0.242456	0.396535
Gm5828	0.712706	-0.822354	-0.822354	-0.651791	0.371582	1.39496	-0.822354	-0.822354	-0.822354	-0.822354	-0.651791	-0.822354	-0.651791	-0.822354	-0.822354	-0.822354	0.0304575	0.20102	-0.822354	0.371582	0.20102	-0.140105	0.712706	1.22439	1.05383	0.371582	1.22439	3.27114	-0.585311	-0.719237	0.820573	-0.805867	-0.306168	-0.664577	-1.9129	-0.452161	0.771629	-1.11846	-1.31055	1.06208	-1.00534	-0.440703	0.721404	-0.185765	0.647588	0.12743	1.63804	0.966285	0.670113
Jph1	-0.383268	2.3374	1.95953	1.80838	-0.0431852	-0.572203	-1.32794	-0.534416	-1.51688	1.09043	-0.798926	-0.23212	0.334685	1.09043	0.0323889	-0.8745	-1.13901	-0.609991	0.296898	0.0323889	-0.8745	-1.21458	-0.156546	-0.0431852	-0.0809722	0.599194	-0.269907	1.09043	0.633932	-0.641222	-1.0793	-0.540745	1.66201	-0.494143	0.00740164	-0.174171	0.630295	0.65625	-0.768275	-0.690003	1.08569	1.32464	-0.176703	-0.684674	1.0925	2.00294	-0.505386	-0.509012	1.12234
Pi15	-0.801282	0.56897	-0.581346	0.95821	-0.701599	-1.21109	-0.928656	-0.533877	-1.0046	-0.181821	-0.43815	0.655204	0.180521	0.160742	3.64413	1.46058	-0.00460556	-0.370903	0.230363	0.731945	-0.964257	-0.57027	0.153622	-0.863782	-0.690523	-0.343213	0.452673	0.99302	-1.11174	-0.6575	1.08892	0.981733	-0.326985	-1.20735	1.35694	0.0502484	-0.154048	-1.43362	1.06104	1.38843	-0.74583	-1.12371	1.01185	0.850728	-0.598847	-1.54548	0.724569	0.116146	-0.687966
Crispld1	0.902282	1.62599	-0.0845889	0.770699	-0.15038	-1.40042	-0.545129	0.968073	-1.00567	-0.347755	-0.0845889	-0.0187975	-0.676712	-0.545129	3.46815	0.704908	-0.347755	-0.939877	-0.545129	0.507534	-0.676712	-0.808294	0.112785	-0.939877	-0.742503	0.902282	-0.479337	0.375951	-0.910496	-0.614449	1.40065	1.26433	-1.09284	0.183004	2.33306	0.646652	-0.604839	-0.42711	0.524995	-0.416354	-0.103157	-1.01227	-0.259345	-0.392752	-0.696916	-0.863021	-0.273467	-0.918173	-0.510179
Tfap2b	1.05739	-1.00677	2.7272	-1.10228	2.3729	-1.1146	-1.1146	-0.424495	-0.908185	0.783192	-0.335151	-0.74182	-1.0191	0.40733	-1.04066	-1.09304	0.632231	1.17754	-0.233483	0.120813	0.0129835	-0.088684	-0.137977	0.416573	0.287178	0.182429	-0.181109	0.364198	0.474036	0.638182	-1.93109	-1.38308	0.902175	1.10565	-1.06742	-0.566486	0.320866	0.941312	-1.16021	-1.20078	0.840167	1.0789	-0.239716	0.679786	0.380169	1.06464	0.911006	-0.493303	0.404148
Mcm3	-0.961142	0.197571	-0.198885	0.228225	-0.805829	3.45709	-1.27585	0.068825	-1.04697	-0.574904	-0.901878	-0.311282	0.56746	-0.764958	-0.374633	-0.141664	0.150568	-0.505422	0.759557	0.14035	-0.358284	-0.145751	-0.472725	1.08449	-1.01836	0.988438	0.267053	1.94892	-0.665158	-0.748684	1.19621	0.492346	-0.75266	-1.17973	1.38302	-0.362506	-0.170628	-1.07178	0.44842	1.83047	-0.917164	-1.006	0.978064	0.537836	-0.724208	-1.68927	0.678478	0.548025	-0.590606
Paqr8	0.716019	-0.297377	-0.370509	-0.24514	-0.777957	1.70852	-1.06004	0.235439	-0.96601	-0.579457	-0.610799	-0.192903	-0.934668	0.036939	-0.757062	0.0996233	-0.401851	-0.945115	0.0787285	-0.255588	-0.694378	-0.704825	0.851835	0.621992	1.24884	3.35921	-0.569009	1.40555	0.474889	0.453858	-1.53401	-0.710394	0.957101	1.39251	-0.638572	-1.00477	0.545729	0.974062	-1.51472	-0.560626	0.32291	1.27858	-0.801017	-0.898344	0.766085	1.49334	-0.646413	-0.849269	0.772864
Efhc1	1.38122	1.04272	1.04272	0.788837	0.111828	3.49688	-0.903687	0.619585	-0.734435	-0.311304	-0.819061	-0.734435	-0.649809	1.21197	-0.226677	-0.988314	-0.819061	-0.903687	0.196454	-0.311304	-0.565182	-0.988314	-0.0574249	-0.480556	0.28108	0.196454	-0.903687	0.0272013	-0.0436227	0.405683	-2.01407	-1.83463	0.524978	1.06728	-1.09322	0.428992	0.206856	0.953702	-1.03115	0.684247	1.20342	0.435866	-1.45803	0.347081	0.723463	0.127464	-0.32677	-0.330706	1.24233
Tram2	0.58249	0.617082	0.699236	0.409535	0.0030885	4.24915	-0.636848	0.236579	-0.515779	0.301437	-0.126628	-0.731974	-0.433625	0.880839	0.0117363	-0.822776	-0.57199	-0.917901	0.68194	-0.615229	-0.533075	-0.896282	-0.420653	-0.710354	-0.407682	0.0809186	-0.714678	0.301437	0.661702	0.985613	-2.07414	-2.29428	-0.435096	-0.494822	-0.558014	0.288945	0.854124	-0.297549	-0.715273	0.718247	1.40602	0.790729	-0.987421	1.41258	0.487297	0.245873	-0.498638	1.01187	0.632884
Tmem14a	0.928673	0.513292	3.67019	0.596368	0.845597	-0.0682411	-1.06516	0.0979112	-1.06516	0.264064	-0.483622	-0.899003	-0.732851	1.42713	-0.899003	-1.39746	-0.31747	-0.31747	-0.0682411	-0.400546	-0.151317	-0.815927	0.014835	-0.31747	1.09483	-0.0682411	-0.483622	0.0979112	1.40073	0.506327	-1.87865	-0.147157	0.0919846	0.629772	-0.850488	-0.216566	0.270874	0.880062	-0.481034	0.93011	1.77963	0.879596	-1.52727	-0.935169	0.708632	0.160834	0.0561731	-0.258579	0.730542
Gsta3	1.61652	-0.620129	3.31737	0.00912282	0.569842	-0.632589	-0.632589	-0.526676	1.60406	1.76604	-0.227625	-0.109251	-0.613899	0.326864	-0.601438	-0.626359	-0.539136	-0.0967908	-0.601438	-0.632589	-0.576517	-0.588978	-0.632589	-0.283697	1.13679	-0.620129	-0.564057	-0.620129	0.893697	0.737453	-0.990764	-1.11249	0.789494	0.836378	-0.987399	-0.294126	0.621394	1.82971	-1.03684	-1.11809	0.947297	0.75699	-1.07387	-0.621587	0.940915	1.09329	-1.2101	0.304306	0.931313
Kcnq5	-0.0385789	-0.953579	0.418921	-0.0894122	0.266421	-0.25462	-1.34754	-1.33483	-0.953579	1.6008	-0.71212	-0.165662	-1.32212	1.62621	-1.24587	-1.34754	1.16871	0.622254	-0.775662	0.253713	-0.48337	-0.534204	0.990796	0.241004	1.53725	0.609546	0.329963	1.89309	-0.335306	-1.22746	0.189128	-1.79518	-0.0409676	-1.24949	0.725355	1.60792	0.0386872	-0.103457	1.2554	0.0297708	0.0520508	0.285216	0.2983	0.917519	-0.338892	1.30251	-2.09167	0.354679	-0.0151255
Rims1	0.970009	-0.498113	1.70407	3.53922	2.43813	0.235948	-0.498113	-0.131082	-0.498113	-0.498113	-0.131082	-0.498113	-0.498113	0.235948	-0.498113	-0.498113	-0.498113	-0.498113	-0.498113	-0.498113	-0.498113	-0.498113	-0.498113	-0.131082	0.235948	-0.498113	-0.498113	-0.498113	1.60139	1.56834	-1.22695	-0.872545	0.605656	0.468115	-0.739994	-0.516911	-0.0138387	1.05458	-0.976062	-0.674501	1.49651	1.22341	-0.844651	-1.22695	0.719832	0.211672	-0.801646	-0.318303	0.713503
Ogfrl1	0.582221	1.75781	1.69539	0.967149	0.561414	2.53807	-0.895068	0.436573	0.12447	1.36248	0.0100319	-0.915875	0.280521	0.45738	0.384556	-1.01991	-1.05112	-1.25919	-0.260458	-0.801437	-0.863857	-1.08233	-0.822244	-0.676595	-0.20844	0.134873	-1.09273	-0.343685	0.512551	0.442201	-2.59311	-1.33987	0.682869	0.279353	0.256362	-0.744382	0.774018	0.657098	-0.997181	-0.851376	0.636739	0.47197	-0.94802	0.493118	0.659884	1.37083	-1.65535	-0.435519	1.15887
Smap1	-0.692713	0.110684	-0.62698	-0.55151	-1.19423	-0.850958	-1.58375	-0.797398	-1.93676	0.42474	-0.0719058	1.23544	0.707146	-0.480908	2.15813	1.15997	0.670628	-0.456563	0.203197	0.736361	-0.877738	-1.29161	0.597592	-0.329967	1.41073	0.278668	0.979814	1.06989	-0.201972	-0.364885	2.32155	0.322221	-0.134939	-0.923032	0.960449	1.35067	-0.414438	-0.696833	0.215616	-0.832683	-1.27902	-0.762433	1.62863	-1.11034	-0.689496	0.399007	1.3212	1.05292	-1.26658
1110058L19Rik	0.748072	-1.10082	1.94012	-0.103392	1.25895	1.45357	-0.808891	-0.200702	-1.46573	-0.565615	-0.711581	-0.808891	-0.735908	1.57521	1.86714	-1.14948	-0.735908	-0.857546	0.212866	-0.614271	1.04	-0.760236	-0.735908	0.431814	1.11299	0.261521	-0.443978	-0.103392	0.399727	-0.327531	0.181717	-0.136227	-0.10419	-0.600549	0.344238	3.02226	-0.728406	-0.932303	2.18033	0.255972	0.543546	0.15155	-0.418664	-0.529747	-0.117099	0.632786	-1.20679	-1.4149	-0.126622
Fam135a	-0.48776	0.496653	-0.544827	0.920768	-0.944299	-1.11161	-1.46958	-0.906687	-1.57204	0.272275	0.137388	0.70028	1.92334	0.0842115	2.30984	2.03099	0.137388	0.22688	-0.102555	0.555018	-1.25558	-1.01952	0.731408	-0.618755	-0.133682	0.0297381	-0.302291	-0.0869908	-0.622789	0.012949	-0.139176	1.66424	0.825481	-0.0203429	0.390912	1.60905	-0.50789	0.399702	-0.515474	1.16752	-0.632505	-0.587628	1.02233	-2.77957	-0.397819	0.441267	0.754949	0.614072	-0.867228
Lmbrd1	0.404104	0.564812	0.951518	0.479436	1.06703	-0.123222	-2.02159	-0.288953	-2.01657	0.906318	0.0877082	0.765698	0.891252	0.720499	1.93084	1.16245	-0.61037	-1.58969	-0.449662	-0.243754	-1.41894	-1.28334	-0.18851	-0.65557	0.740588	0.494502	-0.319086	0.0425089	0.845785	1.08387	-0.142383	-0.672154	0.896742	0.890819	-0.842121	-0.806685	0.532784	0.899356	-1.74755	-0.485239	1.11515	0.749824	-1.00001	-0.274889	0.154997	1.01269	-1.15899	-0.307217	1.10906
Bai3	-0.277855	-0.26251	0.919058	1.61726	-0.0630243	0.52776	-0.454323	-0.438978	-0.377598	1.38708	-0.531048	-0.50803	-0.53872	4.08781	-0.369925	-0.53872	-0.438978	-0.431305	-0.362253	-0.193457	-0.400615	-0.546393	-0.47734	-0.431305	0.665865	-0.53872	-0.50803	-0.515703	-0.51559	-0.588399	-0.828349	-0.614486	-0.240998	-0.535765	-0.364583	-0.0726868	-0.00787952	-0.504696	-0.614446	1.23374	0.0370907	-0.828349	-0.597618	1.08288	-0.397559	-0.471407	-0.532011	0.375296	-0.106287
Phf3	0.146979	1.07828	0.972908	1.68492	0.374821	1.53397	-1.94632	-0.653318	-1.56754	0.915947	-0.960905	-0.351427	0.0245134	1.43714	0.443174	-0.237505	-0.00966296	-0.88116	-0.00966296	-0.0580795	-1.00647	-1.76405	-0.126432	-0.829896	1.44283	0.537159	-0.670406	0.480198	-0.681209	-0.590152	0.479463	0.805001	-0.533045	0.125803	2.94079	-0.268159	0.083704	0.269566	0.877413	1.35387	-0.288633	-0.261797	-1.84359	-1.41615	-0.810697	0.43735	-0.37183	1.1014	-0.0145412
Ptp4a1	0.211981	1.53098	0.563004	1.82881	-0.277323	-0.702805	-1.18147	0.563004	-1.27721	0.339626	-0.543249	0.211981	1.04167	1.38206	2.13729	1.17995	-1.0751	-1.17084	-0.213501	-0.18159	-0.553887	-1.87288	-0.245412	-0.755991	-0.10713	-0.415605	-0.596435	0.18007	-0.0929348	-0.279319	1.32777	0.648458	1.68351	0.377636	0.578706	0.518179	-1.72544	0.400916	-0.899115	0.027592	-0.45693	-0.973807	0.704413	-2.30592	-0.522451	1.40398	1.66129	-0.271207	-0.623993
Prim2	-0.778444	-0.0936066	-0.634713	0.608141	-0.507891	2.64574	-1.62392	0.0670344	-1.39564	-0.372615	-0.76999	-0.499436	0.701143	-0.54171	0.244585	-0.0682422	-0.338795	-0.854538	0.540503	-0.0851518	-0.15279	-0.36416	-0.15279	0.937878	-0.820718	1.47898	0.219221	2.61193	-0.819505	-1.00039	1.66542	0.739426	-0.796759	-0.920491	1.21146	0.217574	-0.705231	-0.953723	0.593155	1.31432	-0.683712	-1.20998	1.14382	0.736002	-0.674168	-1.62547	0.282182	0.327813	-0.573416
Rab23	0.278705	0.1666	0.608791	-0.0638374	0.185284	4.45772	-1.02296	-0.194626	-1.04787	0.54651	-0.369011	-0.674185	-0.319187	0.808088	0.322301	-0.829886	-0.611905	-0.15103	0.322301	-0.56208	-0.356555	-0.748922	-0.356555	-0.0825215	-0.40638	0.191512	-0.319187	0.22888	-0.484906	-0.531398	-0.258776	-0.314462	-1.71684	-0.766747	2.04576	0.987609	-0.598843	-1.29876	1.4847	2.26729	0.0336353	-0.898987	-0.512389	0.907271	-0.787121	-0.270536	-0.136218	0.933861	0.579104
Bag2	-0.924727	-1.01762	-0.735216	-0.558711	-0.837403	-0.638603	-1.28888	-1.06221	-1.22386	-0.359911	-0.410075	-0.332042	-0.174116	-0.980465	-0.131383	-0.627455	1.14317	0.723272	-0.283735	0.9518	0.0451216	1.07442	2.4363	2.12974	0.461302	0.656386	1.10787	0.857044	-0.873886	-1.01875	1.23884	0.340963	-0.605126	-1.04722	1.08188	1.61653	-0.954553	-0.913646	0.606302	0.041081	-0.969128	-0.686377	1.15989	-0.0919267	-0.921388	-0.576258	0.205229	1.19826	-0.703334
Zfp451	0.0117178	1.43348	0.576776	1.05981	0.152982	3.23802	-1.66523	-0.457645	-1.36903	0.64513	-0.475873	0.057287	0.326145	1.13728	0.923102	0.212222	-0.257141	-0.708276	0.262349	-0.330051	-0.808528	-1.51941	-0.799414	-0.653593	0.0709578	-0.320938	-0.48043	-0.261698	0.278955	0.911643	-0.0903038	1.76428	-1.42668	-0.625669	1.67688	-0.855907	-0.361653	0.059517	1.83935	1.92352	0.302375	-0.283507	-0.814526	-0.110594	-1.44897	-0.538733	-0.288054	0.0721784	-0.219303
Bend6	0.0816631	0.0400891	-0.250928	-0.0430587	-0.188567	5.04975	-0.271715	0.144024	-0.271715	-0.0222717	-0.230141	-0.354863	-0.209354	-0.0430587	-0.0222717	-0.292502	-0.354863	-0.292502	-0.126207	-0.313289	-0.37565	-0.334076	-0.10542	-0.250928	-0.271715	-0.209354	-0.354863	-0.126207	0.704496	1.12296	-2.21778	-2.01379	0.301616	0.43125	-0.415005	-0.941401	0.739491	0.207043	-0.777836	-0.525328	1.43559	0.997855	-0.862737	0.621114	0.468521	0.540838	-0.76651	-0.602958	1.55538
Dst	1.62336	-0.0924649	1.3876	-0.419912	1.35049	-0.95256	-0.941645	0.138931	-0.629479	-0.823764	-0.664406	-0.782287	-0.998403	0.298289	-0.893619	-0.251823	-1.08354	-1.08136	-0.701517	-0.186333	0.405255	-0.590185	0.160761	1.95299	-0.214712	2.28044	0.302655	1.40724	-0.117828	-0.682062	1.08381	-0.195207	-0.162882	0.960193	1.75529	-0.441659	-0.311456	0.995631	0.645959	0.888667	-0.395802	0.341039	-0.653271	0.154832	-0.72124	1.44027	-0.707678	-0.118165	-0.10248
Ccdc115	-0.244075	-1.33428	0.146445	0.0488151	0.8624	-0.715955	-2.32685	0.357977	-2.03396	0.0325434	0.439336	0.341706	0.227804	0.650868	1.70853	-0.76477	-0.19526	-1.12275	0.244075	0	1.10648	-1.15529	-0.585781	1.70853	1.07393	-0.162717	0.602053	1.0902	-0.307164	-0.381329	1.26528	0.716235	-0.474642	-0.542485	1.16045	1.28027	-0.958518	-1.29046	0.860854	-0.20738	0.0134554	-1.63048	1.19827	-0.172552	-0.515444	-1.25916	1.04561	-0.620707	-0.326386
Imp4	0.0200174	-0.251733	0.399336	0.784317	0.0313403	0.654103	-2.84469	-0.597084	-2.31251	0.0370018	-0.5065	0.404998	0.189862	0.172877	0.665426	-0.682006	0.178539	-0.73862	1.21459	0.263461	-0.0139515	-1.38403	-0.183796	0.455951	1.40708	0.444628	0.178539	2.01286	-0.50714	-1.00749	0.82006	0.5667	-1.09535	-1.33761	1.31121	0.71039	-0.577808	-1.24108	0.791367	0.65699	-0.712546	-0.835798	1.51931	0.350198	-0.857254	-1.19492	0.613601	0.387386	-0.738212
Ptpn18	0.0826478	-0.211025	1.18686	0.0826478	2.5495	1.70372	-0.0935556	0.505536	1.53926	0.623005	-0.305	-0.998067	-0.810116	-0.457709	-0.575178	-1.15078	-0.586925	-0.774876	-0.528191	-0.575178	0.0826478	-0.951079	-0.98632	-0.305	2.1501	-0.375481	-1.06855	0.247104	0.597911	0.721392	-2.01136	-1.68428	0.685247	0.37516	-1.30083	-0.358957	1.18401	0.503667	-0.960828	-0.531226	1.34451	0.594069	-1.41284	0.71339	1.11954	0.183139	-1.30295	0.279143	1.15314
Arhgef4	-0.736812	-0.0527966	-0.69526	-0.736812	-0.994117	-2.2327	-1.63658	-0.90462	-0.819917	0.444233	-0.260558	-0.147088	0.679164	-1.16192	0.274828	0.393092	2.25176	0.837382	0.180536	1.42711	0.146974	-0.554621	1.38076	0.0638696	0.893318	-0.0368149	1.20176	0.79583	-0.198217	-0.581248	0.904369	0.833458	-0.788884	-0.916123	0.26741	0.213059	-0.766622	-0.570696	2.01223	0.740224	-1.23115	0.210132	1.61101	-1.67625	-0.516387	0.0416554	1.55625	0.336012	-1.78613
Fam168b	0.439449	0.149717	1.18415	1.17284	0.500565	2.31366	-1.91802	-0.0245755	-1.66338	0.881971	-0.26451	-0.461438	0.00145513	1.72401	1.12417	-0.253193	-0.57122	-0.954889	0.208569	-0.338075	-1.06693	-1.45626	-0.564429	-0.630071	0.655617	-0.00759901	-0.714954	0.533386	-0.040861	-0.528903	1.031	-0.645152	-2.23711	-1.6952	1.25631	-1.1443	1.09693	-0.931362	0.875179	0.328141	0.00651231	-0.1907	0.0687928	1.07163	0.810467	0.548506	1.12554	1.46621	-0.897601
Plekhb2	-0.408665	-0.550438	-0.174961	0.469662	-0.57259	-0.899332	-2.10773	-1.06326	-1.7987	0.593714	-0.846168	-0.328918	0.501783	0.22156	0.87726	-0.326703	0.83074	-0.192683	-0.122904	0.701151	-0.529394	-0.881611	1.34577	0.0255144	2.79341	0.651309	0.748778	1.0434	-0.0776542	0.141766	1.43525	0.759184	-1.25065	-2.14205	0.19044	-0.453579	-0.382643	-1.20918	0.715404	0.81559	0.314805	-0.485741	1.90156	0.78775	-0.856216	-1.15396	0.80061	0.51858	-1.09713
Hs6st1	-0.227795	1.07308	-0.0917716	0.677378	0.308879	-0.0794058	-1.52373	-0.250053	-0.596294	1.75567	-1.14781	0.205007	0.224792	2.17363	2.08955	0.595764	-0.544358	-1.19727	0.472107	-0.838663	-0.885653	-1.27641	-0.606187	-0.705113	1.29319	-0.757049	-0.494895	0.353396	-1.1542	-0.696793	0.629108	0.468913	-1.37473	-1.4507	0.92155	-0.0235631	0.136355	-1.32855	1.72258	0.543673	-0.611342	-0.7481	1.59974	0.733437	-0.726716	-1.07617	0.635233	1.00348	-0.799077
Uggt1	-0.265739	-0.228485	0.374737	0.310259	-0.270038	4.07717	-1.42633	-0.612484	-1.05093	0.634079	-0.728544	-0.810215	-0.231351	1.18572	-0.136784	-0.409022	-0.05368	-0.354575	0.111096	-0.105262	-0.244247	-0.886155	-0.484962	0.0552152	1.18285	0.373304	-0.462037	0.456408	-0.671372	0.541215	-3.03284	-0.574002	0.228775	-0.638675	-0.549531	-1.31653	0.990084	-0.399933	1.06338	1.55831	0.820072	-0.215428	0.684201	1.37313	0.0267922	-0.666598	0.433619	0.117211	1.17138
Neurl3	0.615807	1.5319	1.80568	0.478919	-0.47403	0.568422	-0.468765	0.294647	1.11071	3.19035	-0.168665	-1.11635	-0.595123	0.0103418	0.515773	-1.14794	-0.858369	-0.974197	-0.0370424	-0.616183	-0.373997	-0.900488	-0.810984	-0.516149	0.194614	-0.289758	-1.10582	0.1367	-0.387241	0.732583	-3.20128	-1.13665	0.609304	0.515705	-0.331638	-0.0168938	0.959582	-0.142542	-0.365817	-0.514062	0.982598	-0.177688	-0.755774	1.71534	0.664797	-0.545237	-0.975473	0.744238	1.06273
Arid5a	-0.010032	1.03831	-0.461471	1.46968	0.742366	-0.140448	-1.40949	-0.0752398	-0.496583	1.77566	-0.86275	-0.83767	0.0250799	1.4446	2.43275	-1.21387	-0.541727	-1.30917	-0.115368	-0.406295	-0.531695	-0.88783	-0.742366	-0.366167	1.12358	0.481535	-0.842686	0.717286	-1.28873	0.469605	-0.523535	0.0895622	-0.963742	-1.61237	1.04653	-0.898401	0.908109	-1.24643	0.456464	0.489997	0.262466	-0.932781	1.36157	1.44345	0.424826	-1.62797	0.412609	1.6534	0.159502
Kansl3	0.469515	0.907264	1.10523	1.49	1.03831	2.0337	-1.66626	-0.358584	-1.03891	0.982546	-0.294455	-0.64577	0.293858	1.59316	0.592196	-0.160621	-0.584429	-1.03054	-0.127162	-0.665287	-0.467324	-1.55473	-0.743357	-0.712687	1.41193	-0.525877	-0.913438	-0.428289	-0.752441	0.226705	-0.550286	-1.21419	-1.99949	-1.44405	1.63633	0.119361	1.63728	-0.682909	1.86832	0.305096	0.276123	-0.235304	0.357836	0.924193	-0.218555	0.462253	0.144376	1.36154	-1.05326
Lman2l	0.125927	-0.982234	1.24184	0.947362	0.00968673	2.76072	-1.07523	-0.602515	0.149176	0.389407	-0.943487	-1.4317	-1.18372	1.28059	-0.501773	-1.45495	-0.346785	-0.850495	0.288665	0.257667	0.0949299	-1.09848	0.707131	0.373908	1.50532	0.234419	-0.556018	0.660635	0.392097	0.331089	-2.10313	-1.42882	0.208894	0.29345	-1.76355	0.116247	0.896171	1.14372	-0.361252	0.756837	0.766859	0.633167	0.178662	-0.108215	0.412501	1.58494	-0.980217	-0.0598615	0.121571
Cnnm4	0.403074	0.266851	0.695953	2.59626	-0.434697	0.641464	-1.81055	-0.625409	-0.516431	1.37707	-0.57092	0.00121628	-0.904666	1.89472	-0.727577	-1.0477	-0.121384	-0.291663	-0.223552	-0.0464618	-0.829744	-1.10219	0.450752	-0.380208	1.74487	0.55973	-0.993211	-0.00559487	-1.28917	-0.857378	-1.83833	-0.825151	-0.113251	-0.769079	0.642411	-0.915682	0.884118	-1.00353	1.11311	0.174539	-1.19991	-0.709911	1.71945	0.78575	0.901382	1.74103	1.26848	0.322304	0.0294468
Cnnm3	1.71185	0.126279	1.53743	0.49096	1.63257	0.689156	-1.76055	0.26898	-1.08668	0.657444	-0.769567	-0.618938	-0.285969	1.25996	0.387898	0.308619	0.0707843	-1.0629	0.387898	-0.13534	0.229341	-1.72884	-1.18181	-0.436597	1.62464	-1.03119	-0.936051	-0.349391	-0.0675627	-0.612214	-1.23469	-0.921882	-1.25895	-0.402812	0.301423	-0.912004	1.63181	-0.00379127	2.01228	-0.66622	0.311631	-0.379505	0.330423	-0.765799	0.388463	1.31553	1.71054	0.208566	-1.16468
Ankrd23	-0.47709	1.85025	1.16907	-0.439247	2.90984	-0.533854	-0.723069	-0.514933	-0.723069	2.56926	-0.628462	-0.666304	-0.723069	0.31761	-0.60954	-0.533854	-0.590619	-0.458169	0.620352	-0.533854	-0.439247	-0.685226	-0.514933	-0.306797	0.525745	0.31761	-0.514933	0.336531	0.111482	-0.684809	-1.62906	-1.55792	0.540242	-0.947961	-0.767619	1.06302	1.33618	0.632516	-0.670277	0.860854	1.06234	0.361728	-1.23131	0.991488	0.990143	0.668635	-1.07921	0.904219	0.784395
Ankrd39	0.0858022	0.869214	0.503622	-1.21988	1.44372	1.18258	-2.15998	0.0858022	-0.854292	1.80931	-0.123108	-2.15998	-1.01097	0.973669	-0.332017	-1.0632	-0.332017	-0.436472	0.712532	-0.0708801	0.399167	-0.175335	-0.4887	0.764759	0.816986	-0.27979	-0.27979	1.33926	-0.772673	-1.07667	-1.27008	0.0149344	-0.837624	-0.985787	0.157587	0.778782	-0.099456	-0.788097	1.98364	2.7352	-0.57083	-0.0459854	0.0511528	1.21661	0.25294	-0.573265	-0.0339937	-0.434122	-0.353781
Sema4c	-0.576999	-0.497471	-0.21765	-0.906893	-0.683036	-0.576999	-1.45181	0.433301	-1.99083	1.18145	-0.768455	-0.108667	1.4436	0.0710071	1.47306	0.663049	1.88248	-1.06006	0.306646	1.26687	0.371446	0.386174	-0.285396	-0.111613	1.8383	-1.05122	-0.641799	-0.388488	-1.69252	-0.849177	-0.0619561	0.673848	-0.63754	-0.887393	0.458242	0.74332	-0.0795968	-1.43636	1.68933	1.31082	-0.825874	-1.06237	1.32572	0.332969	-0.0666561	-0.59904	1.1919	0.348947	-1.12364
Fam178b	-0.564465	-1.0994	-0.758989	-1.19667	-0.758989	-1.43982	-0.0295259	2.20749	-0.613096	0.31089	-0.564465	0.84583	0.262259	-1.0994	2.30476	0.262259	1.91571	-0.467204	-0.613096	-0.0781567	0.262259	1.04035	-0.613096	0.505414	1.08898	-0.661727	-0.224049	-0.224049	-2.17198	-0.327701	-0.831958	0.139532	-0.102853	-0.495764	0.103364	1.49846	0.380912	-0.84954	1.98783	0.467389	-0.352102	-1.53406	1.38239	-0.205753	-0.0209033	-0.524865	1.07566	-0.296582	-0.327608
Cox5b	-0.444629	-0.757642	-0.887021	-0.928757	0.118796	-0.899542	-0.578181	2.32241	1.98853	-0.436282	-0.528099	0.302431	1.11627	-1.40454	1.54614	-0.00640933	-0.832766	-1.18334	0.00611122	-1.06648	1.51275	0.0478464	-1.04562	0.640486	0.6697	-0.0982267	0.214787	0.611271	0.276482	0.299833	0.775995	0.717609	-1.35667	-0.614686	-0.103804	-1.09837	-0.237954	-1.14282	1.68697	1.1842	0.440661	-1.24533	0.956385	-0.268711	-0.743695	-0.884528	1.84251	1.57255	-0.398058
Actr1b	0.0478077	-0.369659	0.633169	1.10736	0.510652	2.77269	-1.99642	-0.303863	-0.578393	1.01433	-0.228991	-0.101936	-0.723599	1.94002	0.860053	-0.803008	-0.764438	-1.40879	0.642244	-0.514865	-0.19269	-0.939139	-0.60335	-0.464951	-0.194958	0.208896	-0.542091	0.993915	-0.428574	-0.55382	-0.317007	-0.226533	-1.10832	-1.75734	1.88587	0.212719	-0.518435	-1.04669	0.606367	1.23604	-0.36997	-0.924612	0.391815	0.323424	-1.16946	0.29373	1.31839	-0.0962347	-0.417711
Zap70	0.822052	0.533613	1.86043	-0.216329	-0.274017	1.62968	-0.793208	1.57199	-0.158642	3.12957	0.014422	-0.677832	-0.0432659	0.014422	0.533613	-0.73552	-0.966272	-0.793208	0.129798	-0.850896	-0.562457	-0.447081	-0.966272	-0.793208	-0.274017	-0.447081	-0.908584	-0.331705	0.137884	1.47836	-2.01326	-0.885805	0.382109	0.191567	-1.40064	-0.899426	1.17856	0.477644	-0.508193	-1.36349	1.15732	0.171126	-0.816071	1.06736	1.51307	-0.630701	-1.04257	-0.175668	0.770688
Tmem131	-0.221201	-0.122308	0.595582	0.976504	-0.748631	0.249456	-2.54336	-0.924441	-2.50124	1.66143	-0.347565	0.190853	0.0242	0.82267	0.419772	0.71462	0.432592	0.0919601	0.157889	0.207335	-0.451952	-1.48117	0.183528	-0.125971	2.00389	0.121262	-0.0197525	0.634041	-0.839429	-0.967642	-0.182683	-0.807664	-0.34025	-0.645631	-0.833412	0.0357539	1.20857	-0.157795	1.59664	0.613526	-0.751486	-0.330918	1.2026	-1.25408	0.455553	2.14303	1.61585	0.6736	-0.212715
Cnga3	-0.674307	-0.745825	-0.459755	-0.459755	-0.531272	-0.60279	-0.745825	-0.531272	-0.60279	-0.31672	-0.31672	0.469972	-0.388238	-0.60279	-0.674307	-0.531272	-0.173685	-0.245203	-0.31672	-0.31672	-0.745825	3.0446	0.613007	0.970594	-0.173685	0.541489	2.04336	2.47246	-0.910906	-0.877657	1.29613	-0.645321	-0.742293	-0.93652	0.517945	1.44484	-0.388485	-0.598336	0.601833	0.396637	-0.871321	-0.850646	0.853647	1.50702	-1.30725	-0.405861	-0.470652	1.43924	-0.774725
Inpp4a	1.06707	1.74969	1.95973	2.61235	0.511967	0.436954	-1.22835	-0.283176	-0.530721	0.331935	-0.0506341	-0.0806395	-0.718254	1.17959	0.631989	-1.07832	-0.920791	-1.21334	-0.425702	-0.553225	-0.928292	-1.08582	0.204412	-0.770764	-0.223165	0.309431	-0.755761	-0.148152	1.09253	1.15289	-0.662969	-1.25691	0.113394	0.354429	-0.701288	-1.03173	1.00752	0.838318	-0.76595	-0.149933	1.21189	1.08268	-1.21815	0.304675	0.804763	0.780918	-1.37415	-0.215922	0.804114
Coa5	-0.0137455	-0.236907	0.306443	-0.320997	-0.204565	1.3608	-2.09012	-0.602376	-1.38829	0.416407	-0.298358	-0.702637	0.11239	1.32846	1.12147	-0.702637	0.0994526	-0.777024	0.607227	0.244993	-1.21041	-1.92194	0.131795	0.206182	1.44489	1.07296	-0.0816643	2.09821	0.868852	0.617003	-1.41203	-0.724998	1.44738	1.16704	1.22152	0.901681	-0.173261	-0.551847	-2.03059	-1.14145	0.578913	0.594414	0.433916	-0.250115	-0.529074	-0.348507	-2.02583	-0.292712	0.307309
Unc50	0.782237	-0.307127	0.532324	-0.0315824	0.884765	0.596404	-2.00525	0.557956	-0.691609	0.449019	0.269595	-0.178967	0.211923	1.83315	1.26284	-0.140519	-0.691609	-1.44776	-0.435288	-0.640345	0.0132738	-1.5631	-0.691609	-0.0187664	2.81999	-0.646753	-0.416064	-0.307127	0.995409	0.490148	-2.64049	-0.321472	1.5433	1.39656	1.2147	0.772676	-1.06314	0.607672	0.0855903	-0.0645834	0.0738064	0.658777	-0.168431	-1.10836	-0.736913	-0.120012	-1.79423	-0.947142	0.181549
Mgat4a	0.0569804	-0.0194789	0.174218	1.66603	0.255775	0.444375	-0.666835	-0.43066	1.07134	0.0179012	-0.425563	-0.653242	-0.568287	-0.0721509	-0.29983	-0.644747	-0.141814	-0.168999	-0.396678	-0.471439	-0.456147	-0.649844	-0.493527	0.0331931	4.31662	-0.437457	-0.660039	-0.379688	0.655352	0.784155	-2.91092	-1.16299	-0.0314122	-0.217104	-0.375435	-0.449339	1.05401	0.208879	-0.00195263	0.604868	1.21675	0.238007	-1.06238	1.73261	0.609976	-0.419008	-1.45276	0.583163	1.05949
2010300C02Rik	0.159516	-0.737408	0.135274	-0.598021	1.414	0.547375	-0.398032	0.874631	-0.422273	-0.0404741	1.11098	0.589797	2.02003	0.0140685	2.28062	2.17759	-0.810132	-0.828313	-0.719227	-0.828313	-0.810132	-0.76771	-0.834373	-0.634383	-0.513177	-0.822252	-0.761649	-0.798011	-0.825949	-0.738908	0.779129	1.19634	-0.154223	-0.612673	-0.169398	1.83078	0.113033	-0.391858	1.89582	-1.32315	-0.774641	-0.562558	0.801807	-1.75406	0.15034	0.33396	1.63914	-1.09846	-0.928772
Tsga10	1.14386	-0.340884	2.35589	2.29529	0.204531	2.20439	-0.825698	-0.401486	-0.765096	1.20446	-0.280283	-1.0681	-0.401486	1.14386	0.295433	-0.492389	-0.401486	-0.583291	-0.280283	-0.583291	-0.643893	-0.977202	-0.431787	-0.765096	-0.431787	-0.00757521	-0.704495	-0.462088	0.348922	0.485678	-2.49945	-1.00777	-0.224423	0.587486	-1.52423	0.191543	0.684928	0.802153	1.0471	-0.0592044	1.20698	0.80468	-1.48728	1.248	0.541196	0.603152	-0.917484	-0.699182	0.920684
Lipt1	1.48026	-0.378364	1.89846	1.5732	2.03785	2.17725	-1.35414	-0.657158	-1.07535	0.225691	-0.889486	-0.146035	-0.192501	0.643882	-0.0995694	-0.610692	-1.02888	-0.285432	-0.889486	-0.192501	0.0862935	-1.26121	-0.378364	0.0398278	0.318622	-0.424829	-0.750089	0.132759	-1.25642	-0.296514	-0.00233357	-0.538436	-0.651031	0.671104	2.3633	1.5907	-0.830227	-0.881363	1.10778	0.291423	0.467949	-2.04977	0.610488	0.428431	-0.688309	-0.026676	0.283776	-1.02743	-0.523345
Mitd1	-0.0532166	-0.627816	0.794074	0.199997	-0.218779	-0.433037	-2.00101	0.920681	-1.50432	2.70291	-0.647294	-0.842074	2.15753	0.686946	1.16416	-0.861552	-0.247996	-0.637555	-0.121389	-0.160345	0.131824	-0.705728	-0.842074	0.316865	0.794074	-0.11165	-0.394081	0.540861	-1.52885	0.0219092	0.380741	0.776158	0.0737123	-1.26911	0.500504	-0.310977	0.948869	-0.573779	1.64982	0.0778016	-0.372582	-1.70289	1.32162	0.778312	0.0376457	-1.50239	0.150522	0.387287	-0.521668
Mrpl30	-0.833355	-1.37134	-0.536261	0.0418685	-0.00630895	0.39517	-1.7969	0.884974	0.676205	0.0338389	-0.439906	0.443347	1.07768	-1.62828	1.65581	-0.977888	-0.528231	-1.28301	0.0659572	-0.463995	2.13759	-0.600498	-0.785178	0.933152	0.571821	0.00172062	1.15798	1.17404	-1.11757	-0.578614	0.832447	1.53173	0.394601	-0.666828	0.682679	0.488748	-0.236781	-0.42755	0.723963	-0.0122138	-1.34273	-1.35994	1.60031	-0.112695	-0.162968	-1.6801	0.41806	0.273301	-0.835902
Lyg2	-0.346043	-0.346043	-0.346043	-0.346043	-0.346043	-0.346043	-0.346043	3.45511	-0.271511	-0.346043	-0.122446	2.11352	-0.346043	-0.346043	-0.346043	-0.346043	-0.346043	-0.346043	2.78431	-0.346043	-0.346043	-0.346043	-0.346043	-0.346043	-0.346043	-0.346043	-0.346043	-0.346043	-0.359929	-0.359929	-0.359929	-0.359929	-0.359929	-0.359929	-0.359929	-0.359929	-0.359929	1.92343	-0.359929	-0.359929	-0.359929	-0.359929	-0.359929	-0.359929	3.41034	2.22474	-0.359929	-0.359929	-0.359929
Txndc9	-0.738556	-1.34561	-0.813338	0.963846	-0.760551	-0.439426	-2.46295	-0.479017	-1.86909	0.0136682	-0.668172	0.405177	1.32896	-0.998095	1.1398	0.457964	0.158834	-0.395436	-0.00832662	0.457964	0.625125	-0.430628	0.572338	0.871468	1.72047	0.56354	0.994639	1.13541	-0.570446	-0.334566	0.298329	0.39823	0.040653	-0.0923483	2.74102	1.67867	-1.42523	-0.335064	0.445534	0.143068	-0.376763	-0.398981	0.6302	-0.436241	-1.73537	-0.403194	0.337258	-1.30097	-0.714552
Eif5b	-0.684313	-0.166175	-0.166175	1.22516	-0.31274	1.16736	-2.6619	-0.676055	-1.93734	0.223976	-0.599677	0.337512	0.684313	0.548069	1.50796	-0.236361	-0.0319965	-0.886613	0.640962	0.178561	1.04556	-1.57402	-0.901063	0.147597	1.3325	0.539812	0.395312	0.859777	-0.665677	-0.734725	1.23547	0.474991	-0.80077	-2.00485	2.26822	0.424466	0.141506	-0.860333	0.796033	0.83514	-0.258413	-0.525377	0.702488	-0.814588	-1.25953	0.560394	0.903653	1.05489	-0.696414
Rev1	-0.170237	1.51159	1.21531	0.85803	0.483323	3.08884	-1.86078	-0.292234	-1.80849	0.300326	-0.43166	-0.614657	0.988742	0.60532	0.317754	0.117329	-0.38809	-0.396804	-0.422946	-0.553658	-0.998078	-1.08522	-0.0918095	0.0389023	0.265469	0.343897	-0.710512	-0.309663	1.09569	0.782081	0.437891	-0.475079	-0.0957957	-0.0480617	1.15383	-0.905244	0.088026	0.135521	1.71381	0.210308	0.74198	0.00954083	-1.4906	-0.318736	-0.115757	-0.39532	-2.45807	-1.26455	0.855433
Aff3	1.84148	0.368745	2.87436	0.5062	1.2406	1.03246	-0.884062	0.0663432	-0.711261	0.423727	-0.0279118	-0.766243	-0.730898	2.10068	-0.471696	-0.569879	-0.703407	0.199871	-0.169294	-0.558097	-0.310677	-0.923335	-0.817298	-0.738752	0.023143	-0.762316	-0.730898	-0.801589	0.14225	-0.0866428	-2.62104	-1.24588	0.20257	0.937173	-0.374065	0.139171	0.187149	0.775173	1.74884	-1.73316	0.215367	1.08958	0.411077	-1.05097	0.392347	1.09051	-0.174005	-0.398083	0.159932
Lonrf2	4.13412	-0.193183	1.24925	-0.313386	0.0472225	1.12905	-0.553791	1.00884	-0.313386	0.167425	0.0472225	-0.433589	-0.193183	-0.193183	-0.313386	-0.553791	-0.553791	-0.553791	1.24925	-0.553791	-0.553791	-0.553791	-0.553791	-0.553791	-0.553791	-0.553791	-0.553791	-0.433589	0.465806	0.450218	-1.82993	-1.25077	0.376461	1.4709	-0.780021	0.588914	0.443336	1.40776	-0.916614	-0.440127	0.82694	1.08462	-1.06562	-0.641227	0.756787	0.285258	-0.772088	-0.452807	1.03075
Chst10	1.08514	-0.183259	0.36446	-0.125605	0.0473592	4.74621	-0.413878	0.133841	-0.327396	0.220323	0.191496	-0.385051	-0.298569	0.0185318	-0.327396	-0.471532	-0.442705	-0.471532	0.393287	-0.471532	-0.385051	-0.471532	-0.327396	-0.471532	-0.385051	-0.356223	-0.442705	-0.442705	1.18276	0.850585	-2.23444	-1.88661	0.20742	0.643332	-1.47591	0.0250608	0.649167	1.04721	-0.756061	-0.731004	1.06183	0.663453	-0.8194	-0.424841	1.188	0.633282	-0.652474	-0.233238	0.533864
Pdcl3	-0.3852	-0.358279	-0.3852	1.03157	-0.24386	0.627739	-2.31012	-0.741917	-2.19234	-0.203477	-0.799126	-0.321261	-0.617402	-0.00492768	0.516685	-1.06498	-0.126077	-0.866431	0.227274	0.432554	-0.00156244	0.590721	0.907054	1.57001	1.06859	0.997916	0.459476	2.19258	-0.266937	-0.523463	0.682873	1.38808	-0.798437	-0.984896	2.40377	0.704045	-1.12634	-0.777757	-0.0144495	0.872301	-0.616048	-0.560338	0.0273514	0.3297	-1.37607	-1.11024	-0.0243395	1.63939	-0.582793
Npas2	1.47205	-0.770349	0.617805	-0.716959	0.377547	0.484328	0.350852	1.55214	0.217376	1.15171	0.617805	-0.87713	-0.530092	2.45978	0.163985	-1.17078	-0.930521	1.55214	0.59111	-0.930521	-0.903826	-1.14408	-0.850435	-0.957216	-0.263139	-0.797044	-1.064	0.297462	0.623314	0.387276	-2.47236	-1.77352	0.33503	0.500542	-1.15959	1.38148	0.618171	0.452965	0.287345	-0.586033	1.28052	0.968446	-1.41369	0.359939	0.405034	1.31462	-0.674122	0.0829862	-0.0644612
Rpl31	-0.617096	-1.66051	-0.858016	-0.896147	-0.0936569	-0.84415	-0.28778	0.76603	0.40725	-1.22546	-0.658693	-0.660427	-0.617096	-1.72117	1.03122	-0.490569	0.0866001	-0.509635	-0.327644	0.703634	2.55647	0.821494	0.34312	0.901223	1.79384	0.422849	0.864825	0.769497	-0.478133	-0.130788	0.764399	2.05369	0.207438	-0.0435871	1.73682	1.67246	-1.72536	0.0129481	-0.0528319	0.91111	-1.61727	-0.739556	0.646569	-0.859045	-1.08326	-0.0263456	0.43879	-1.146	-0.742137
Tbc1d8	0.370269	0.838117	2.4288	-0.060152	0.220557	-0.612213	-2.10933	0.529337	-1.30463	1.45568	-0.724497	-1.17363	0.267342	0.604193	0.379626	-0.116294	-0.425074	-0.397003	-0.40636	-0.490573	-0.490573	-0.602856	-1.05199	0.323484	2.29781	0.332841	-0.687069	0.604193	-0.543522	0.116373	-1.61987	0.394174	-0.331043	-0.0251445	-0.437331	-0.895106	0.934201	0.204379	3.47653	-0.852752	-0.02263	-0.567746	0.0609822	-0.256665	-0.030133	0.184819	0.103	-0.786836	-0.698068
Cnot11	0.913579	-0.227913	0.904591	-0.236901	0.446196	2.27977	-2.27721	-0.102079	-1.45929	0.823698	-0.236901	-0.362735	-0.524522	0.733817	1.67757	-0.569462	-0.425652	-1.06381	0.248458	-0.686308	0.122624	-1.37839	-0.982916	-0.156008	1.14727	0.42822	-0.218925	1.18322	-0.165144	-0.954556	0.581191	-0.230617	-0.815201	-0.826612	2.45539	0.653712	-1.01787	-1.2805	0.179653	0.828108	0.278075	-0.572597	-0.59012	-0.363589	-0.843069	0.156936	0.802928	-0.585566	-0.413483
Rnf149	-0.093388	0.322339	0.577399	-0.0251043	0.129538	0.509115	-1.63379	-0.189788	-1.48919	1.35262	-0.258072	-0.338406	0.45489	1.7081	2.63193	-0.270122	-0.497065	-1.05137	-0.0210876	-0.549282	-0.535223	-1.14978	-0.621582	-0.487023	2.18608	-0.093388	-0.721999	0.153638	1.16727	1.46714	-1.70725	-0.942053	0.282061	-0.0518897	-0.101863	-0.125197	-0.0185053	-0.0496606	-1.09833	0.0943238	1.22504	0.400315	-1.47782	2.30263	-0.419135	-0.601004	-1.44462	0.354381	0.924132
Creg2	-0.417777	0.0799999	0.776888	1.37422	-0.268444	0.72711	0.229333	-0.467555	-0.616888	3.21599	-0.865776	-0.965332	-0.965332	1.02578	1.22489	-0.218666	-0.0195555	-1.264	0.129778	0.378666	-0.716443	-1.01511	-0.815999	-0.716443	1.52355	-0.716443	-0.318222	-0.318222	1.1377	1.53869	-1.47816	-0.902205	-0.152649	-0.258849	-0.978595	-0.339736	0.637259	0.315847	-1.10791	-0.499503	1.64777	0.449714	-1.48072	1.39752	0.0311636	0.852352	-1.1774	0.103801	0.874879
Map4k4	-0.8398	-0.0191145	-0.520148	0.508206	-0.669985	2.39615	-1.64576	-0.763567	-1.71096	-0.336138	-0.917084	-0.442864	-0.0643285	0.533442	1.11018	-0.309851	0.223779	-0.691015	0.912503	0.859928	-0.987008	-0.840851	1.24845	-0.51121	0.174359	0.94247	0.378873	1.98134	-0.507348	-0.26699	1.06668	0.977459	-1.19163	-1.56503	1.41225	0.0931834	-0.450119	-1.27219	0.490166	0.775598	-0.470305	-0.397948	1.4084	0.463082	-0.620255	-1.43283	1.32926	1.36624	-1.08212
Il1r2	0.823859	-0.287511	0.225429	-0.800451	0.866604	-1.35139	-1.09492	1.33205	0.500897	1.81174	1.49353	-0.648469	-0.178274	-0.862194	2.27719	-0.843196	-0.881192	-1.2279	-0.672216	-0.686465	-0.691214	-0.410997	-0.458491	0.111442	1.43179	0.287172	-0.714961	0.64813	0.302839	-0.661207	-2.58602	-1.04123	0.173859	1.32236	-0.892567	0.404369	-0.320393	1.34767	0.787297	-1.1778	-0.664137	0.742956	0.601399	-0.476823	-0.00437554	1.36452	-0.466967	-0.952449	0.0418371
Il1r1	0.231397	0.743804	2.00547	0.55706	0.534287	1.44523	-1.05304	0.577557	-0.980163	0.916884	0.17674	-0.624893	-0.444981	1.10363	1.17423	-0.640835	-0.825302	-1.24889	1.09224	-0.76609	-1.14413	-1.3992	-0.761535	-0.955112	1.69574	-0.347055	-1.01888	-0.0441647	0.630312	0.597593	-2.0487	-1.21593	0.577639	0.73458	-0.771338	-0.367205	0.196007	0.330052	-1.54904	0.530522	0.824182	0.731973	-1.53763	1.64003	0.620921	0.353961	-1.49168	0.449134	1.19042
Il1rl2	0.420001	0.0467188	0.138402	0.0778257	-0.532851	-1.30234	-1.4153	0.871869	-1.29579	0.76054	0.420001	0.618103	1.54149	-0.436256	1.64136	2.29951	0.0221607	-0.283996	0.799833	-0.187401	-0.891399	-1.61341	-0.634358	-0.92578	1.3352	-1.03056	0.185881	-0.629446	-0.233773	-0.3931	-0.760521	1.15916	0.654188	0.818643	-2.10904	-0.61046	0.184829	0.586288	1.08111	-0.820684	-0.573906	-0.0406581	1.01137	-1.17776	0.162629	1.00629	1.11181	-1.21323	-0.127981
Il1rl1	-0.146127	-0.236426	-0.137755	-0.259749	-0.0803465	5.06969	-0.245994	-0.0277219	-0.265729	0.0111486	-0.107855	-0.219084	-0.149117	-0.152705	0.192345	-0.281277	-0.264533	-0.271111	-0.0624063	-0.280679	-0.276493	-0.279483	-0.270513	-0.276493	-0.280679	-0.220878	-0.268719	-0.21131	0.0780318	0.824537	-2.70477	-0.697176	0.352697	0.385337	-1.10409	0.235095	1.35817	0.270427	-1.48535	0.714872	0.51676	-0.328507	-0.456034	0.990516	0.777584	-0.370761	-1.05653	0.647712	1.88628
Il18r1	-0.117088	3.61006	-0.119309	3.14361	0.0983668	-0.58798	-0.403621	-0.261465	-0.203714	0.0472795	-0.468036	-0.488026	-0.341428	0.571479	-0.265908	-0.554662	-0.428054	-0.419169	-0.19483	-0.217042	0.0694914	-0.594643	-0.481363	-0.354755	0.473747	-0.521344	-0.485805	-0.505796	0.0387665	1.35017	-2.27397	-1.26324	0.750276	0.0880606	0.543759	-1.78555	1.18094	0.374249	-0.547213	-0.905817	1.49514	0.144019	-0.472698	0.906103	1.50783	-0.196853	-0.967387	0.153381	0.668694
Il18rap	-0.0593313	1.51575	0.183591	1.93107	0.0111946	2.88708	-0.819444	-0.0279865	0.0425394	1.8292	-0.349271	-0.795935	-0.60003	1.23364	0.120902	-0.88997	-0.631375	-0.733246	-0.388452	-0.66272	-0.341435	-0.835116	-0.701901	-0.380616	0.669436	-0.568685	-0.968332	-0.670556	0.0305595	0.826041	-1.84521	-0.94488	0.61772	0.125761	0.242656	-0.929687	0.599432	-0.643988	-1.31395	0.180979	0.855066	-0.44217	-1.10591	1.6695	0.701521	-0.77477	-0.949079	0.883132	1.29921
Slc9a4	0.219655	-0.488298	1.94529	0.0869139	3.09571	2.38776	-0.31131	-0.399804	-0.178569	0.44089	-0.178569	-0.488298	-0.576792	1.59131	-0.222816	-0.576792	-0.532545	-0.621039	-0.576792	-0.621039	-0.621039	-0.621039	-0.621039	-0.576792	-0.134321	-0.267063	-0.621039	-0.532545	1.02021	1.41647	-1.27463	-1.10155	0.326662	0.717985	-1.41203	-0.952291	0.866591	0.966558	-0.876606	-0.478415	1.49605	0.923389	-1.27569	0.340064	0.0556827	0.90385	-1.30996	-0.443406	0.878563
Slc9a2	-0.336825	-0.283542	0.0361564	3.33971	0.302572	3.44627	-0.443391	0.409138	-0.443391	-0.283542	-0.176976	-0.443391	-0.496674	0.355855	-0.336825	-0.496674	-0.496674	-0.496674	0.142722	-0.496674	-0.496674	0.142722	-0.443391	-0.496674	-0.336825	-0.230259	-0.496674	-0.443391	-0.341652	-0.66253	-0.586305	-1.48546	0.873141	0.416895	0.912735	-0.274507	0.433685	1.19281	-0.588643	-0.0255692	0.497094	1.20393	-1.01019	0.0405043	0.574036	2.70302	-1.10311	-0.431561	0.226123
Mfsd9	1.93214	1.68969	1.04314	1.68969	1.52805	0.525898	-1.4784	1.46339	-1.54306	0.574389	0.105641	-0.961164	-0.50858	0.655208	-0.0883232	-0.783363	-0.896509	-0.573235	-0.37927	-0.104487	-0.670217	-1.25211	-0.395434	0.0248229	-0.120651	-0.00750459	-0.831855	-0.63789	0.312202	0.658477	-1.29077	-0.0284776	1.57166	0.533992	0.241773	-0.313331	0.0156143	0.305361	0.872723	-1.40235	0.318404	0.43738	0.446104	-0.648611	0.859817	0.642434	1.20066	-0.6721	0.510942
Tmem182	-0.589333	0.216338	1.9172	-0.410295	0.663933	-0.619173	-0.649013	-0.469975	-0.529654	3.43902	-0.529654	-0.649013	-0.649013	0.962329	-0.529654	-0.649013	-0.589333	-0.499814	1.29057	-0.649013	-0.649013	-0.589333	-0.499814	-0.499814	1.23089	0.276017	-0.529654	0.783291	0.9157	-0.20006	-1.35808	-1.35808	1.00437	0.0793843	-0.846358	0.372472	0.912673	1.11188	-1.35808	-0.207792	0.9381	1.20223	-1.35808	0.481661	0.750903	1.79047	-1.35808	0.125841	0.612921
Mrps9	-0.497996	0.311351	0.19573	1.77974	1.09757	1.75661	-2.32481	1.00508	-1.24953	-0.625179	-0.382375	0.0222983	0.773834	0.25354	1.32881	-0.266754	-0.891107	-1.46921	-0.46331	-0.682989	0.265102	-0.648303	-1.04141	0.600403	0.496344	0.103233	-0.763924	1.31725	-0.659474	-0.355533	1.24956	0.836177	-0.221571	-0.456431	1.3262	-0.254556	-0.835899	-0.839372	0.71574	1.25614	-0.643581	-0.718133	0.0336376	-0.666612	-0.476855	-0.754698	-0.378967	0.684746	-0.385785
Tgfbrap1	1.0046	0.625399	1.71772	0.229218	0.229218	-0.20658	-2.14786	0.019809	-1.78564	1.09516	0.302795	1.05554	0.78953	0.970641	0.931023	0.427309	-0.5971	-1.23665	0.449947	-0.574461	-1.11779	-1.8479	-0.874426	-0.500885	1.15175	-0.110364	-0.348073	0.348073	0.714638	0.326524	-0.9918	-0.938867	0.0442384	-0.25748	-1.53622	-0.432357	1.42564	0.289965	-0.700542	-1.83023	0.734284	0.87979	0.449251	-0.360447	1.04092	1.56144	0.576958	0.644748	0.16634
AI597479	0.7438	0.7438	1.63823	1.79244	0.242609	1.33752	-1.91636	-1.07591	-1.5771	0.666693	-0.212317	-0.220028	-0.158343	1.49173	0.75151	0.173214	-0.405083	-0.597849	-0.274002	-0.166054	-1.02193	-1.80842	-0.466768	-0.567006	0.913433	0.296584	-0.86772	0.543323	-0.750143	-0.526657	0.620849	1.09579	-1.05322	0.261704	2.12148	0.523434	-2.15659	0.498157	0.62066	1.44529	-0.630957	-0.333803	0.264943	-0.605794	-1.02683	0.244645	-0.0417266	0.194923	-1.4583
Fhl2	-1.13247	-0.94263	-1.30876	0.622221	-0.931781	1.40329	-1.01043	-1.37656	-2.49934	-0.26733	-0.514126	0.359152	-0.0612147	-0.337843	1.26226	0.218126	0.0309948	-0.866692	0.660189	0.437802	0.847321	-0.0476545	0.692734	0.199142	1.14022	0.48933	1.32193	1.61212	-0.863151	-0.467104	1.51119	0.984682	-0.292957	-1.38521	1.85755	0.681185	-0.486743	-1.31579	0.765013	1.32367	-0.802267	-0.863184	1.16528	-0.0458303	-0.599297	-1.49181	0.933701	0.626236	-0.714011
Nck2	-0.506683	-0.0797318	-0.372939	2.88835	-0.491251	-0.295779	-1.70523	-1.10853	0.203187	0.172324	-0.820466	-0.933634	-0.378083	0.367795	-0.275203	-0.537547	0.609562	-0.408947	-0.0437239	0.470675	0.146604	-0.72273	0.573555	0.383227	2.85234	0.856474	-0.933634	0.0900198	0.809269	0.626344	-1.14687	-0.0426578	1.06474	0.509076	2.69907	-0.81506	-0.209179	0.27375	0.110089	0.590106	-0.799362	1.17764	-1.45376	-0.282568	-0.188092	-1.53855	-1.31078	-1.09383	-0.18385
1500015O10Rik	-0.0894969	-0.38478	1.72476	0.341456	0.277611	-0.424683	-0.209206	-0.116099	-0.0283122	4.62173	-0.177284	-0.275711	-0.427343	-0.171963	-0.12674	-0.424683	-0.416702	-0.39276	-0.169303	-0.416702	-0.352857	-0.39542	-0.398081	-0.416702	-0.38744	-0.368818	-0.360838	-0.0336326	-0.479021	-0.190329	-0.750422	-0.904777	-0.33018	-0.739499	-0.379991	1.90432	-0.42745	-0.431331	-0.686843	1.77225	0.259572	-0.489186	-0.89078	2.13691	-0.443238	-0.719963	-0.78135	0.939834	-0.227049
Uxs1	-0.227831	0.0893258	0.358307	0.514878	0.0451647	4.48134	-1.07894	-0.464695	-0.793895	-0.0993624	-0.316153	-0.396446	-0.717617	0.988606	0.450644	-0.227831	-0.565061	-0.404475	0.0451647	-0.312138	-0.324182	-0.946452	-0.376373	-0.115421	-0.0632306	0.269985	-0.456666	0.643346	0.0336512	-0.0162335	-0.663904	1.03932	-1.121	-0.88482	1.66561	0.634602	-0.635393	-1.50736	-1.2692	1.49895	0.319856	0.248722	0.415944	0.420358	-0.388082	-0.712825	-0.415781	1.12262	-0.0856089
Tpp2	-0.189813	0.129654	-0.080904	1.1413	-0.927975	1.63502	-2.48659	-1.24986	-2.34379	0.969464	-0.250318	0.127234	0.337791	0.816992	0.185318	0.577391	0.582232	0.180478	0.618535	0.451541	-0.819066	-1.57659	-0.0736433	-0.27452	0.492684	0.103032	1.40752	0.516886	-0.0790715	-0.816823	0.108233	0.366981	0.957723	-0.111855	0.899758	1.53124	-0.251836	-0.788203	-0.243904	0.204097	-1.23229	-1.34712	0.692151	-1.46252	-0.0286711	1.65451	-0.731978	0.042825	-0.461335
Tex30	-0.780054	0.885467	-0.358403	1.93959	-0.505981	1.91851	-1.39145	-0.885467	-1.4547	-0.780054	-0.379486	-0.147578	1.05413	-0.0421651	1.70769	-0.0632476	-0.527064	-1.03304	-0.252991	-0.653559	-0.484899	-0.716807	-0.316238	0.379486	-0.695724	1.05413	0.758972	1.77093	-0.0369792	-0.339984	1.52017	1.13806	-0.817058	-1.4819	1.82447	-0.414351	-0.651238	-0.663703	0.299714	1.02429	-0.317403	-0.901089	0.554669	0.118063	-1.20827	-1.41726	0.0224079	0.426348	-0.589294
Kdelc1	0.211811	-0.0314267	1.12037	0.676823	-0.274664	3.92476	-1.41216	-0.496439	-1.47654	0.462202	-0.396283	-0.632366	-0.0528888	1.34215	-0.281818	0.111654	-0.0600428	-0.446361	0.626745	-0.317588	-0.0743509	-1.17607	-0.374821	-0.238894	-0.00281052	-0.446361	-0.417745	0.133116	-1.04642	-0.208787	-0.179305	0.335504	-0.470928	-0.655618	3.04573	0.513862	-0.481065	-1.00591	0.839195	2.14642	-0.676503	-0.637396	0.405222	0.629228	-0.701843	-1.4569	0.126726	0.306457	-0.324332
Bivm	0.0945161	0.940952	0.994524	1.65881	0.212374	1.4981	-2.01622	-0.698348	-1.8555	0.383804	-0.880492	-0.784063	0.158802	2.50525	-0.205486	-0.344773	-0.184058	-0.23763	0.115945	-0.0447708	-0.216201	-1.59836	0.0302298	-0.366202	0.426662	0.415947	-0.666204	0.662378	-0.680061	-0.320106	0.0429116	0.505599	-0.666859	-0.720454	3.36317	-0.322605	0.01913	-0.379359	0.467632	2.01165	-0.27358	-0.94918	-0.199471	0.106798	-0.664741	-0.253596	0.831678	0.75492	-1.22199
Ercc5	0.143688	0.752472	-0.180555	0.73262	0.229712	-1.29886	-2.48996	-0.676847	-2.5032	-0.200407	-0.895215	-0.43201	0.0907504	-0.167321	-0.683464	0.249564	0.454697	0.606893	0.335587	0.117219	0.997309	-1.02756	0.342205	1.10318	1.48698	0.798792	0.600276	1.51345	1.47866	1.2707	0.351131	0.20912	-0.0314395	0.466351	0.915419	-0.133051	-0.709365	1.03688	0.571717	-1.22616	0.185942	0.865268	0.337177	-2.25704	-0.146449	0.184264	0.13523	-0.69284	0.177015
Gulp1	0.62864	0.045795	0.230363	-0.177629	0.0360809	4.8737	-0.410767	-0.0707741	-0.478766	0.249791	-0.0513459	-0.362197	-0.342768	0.36636	-0.0222036	-0.439909	-0.401053	-0.439909	0.104079	-0.430195	-0.478766	-0.439909	-0.391339	-0.449623	-0.410767	-0.216485	-0.401053	-0.119344	0.422204	0.346049	-2.08564	-1.62358	0.753792	1.24844	-1.19884	0.52556	0.40927	0.823399	-1.44633	0.439205	0.9103	0.718921	-1.60507	0.26528	0.911588	0.424395	-1.30426	0.100305	1.06241
Col3a1	1.54352	-0.291978	1.19308	-0.320502	0.109382	3.59131	-0.629793	0.794567	-0.754499	0.100114	0.0790658	-0.684199	-0.293243	0.890814	0.0815308	-0.82195	-0.606135	-0.763862	1.54306	-0.645767	-0.604151	-0.798948	-0.527704	-0.743854	-0.585999	-0.0338752	-0.716932	-0.103055	0.244168	0.180966	-3.35622	-1.89794	0.184317	0.35259	-0.828835	1.16165	0.456756	-0.0390629	-0.828069	0.542406	0.674051	0.570398	-0.849021	0.766999	0.879344	-0.0592017	-0.126578	0.640134	0.995933
Col5a2	0.74626	-0.0303792	0.501831	0.155	-0.0908642	3.87789	-0.635038	0.085997	-0.681358	0.933361	0.0167072	-0.477222	-0.296149	1.69402	0.0425473	-0.809506	-0.631497	-0.834007	1.18947	-0.599149	-0.544789	-0.845587	-0.437122	-0.723851	-0.535601	-0.153646	-0.778977	-0.138333	-0.229018	0.0635977	-2.90033	-1.50144	-0.181045	-0.203459	-0.571987	1.44578	0.131008	-0.528831	-0.974704	1.29082	0.426717	0.0561026	-0.792831	1.46958	0.569985	-0.690694	-0.233471	1.23646	0.736887
Wdr75	-0.678649	0.49513	-0.083065	1.58631	-0.409115	2.79487	-1.99589	-0.678649	-1.92633	0.164733	0.0473548	0.582076	0.851611	0.964641	0.221248	0.212553	-0.496061	-0.665607	0.382099	-0.174359	-0.217832	-1.65245	-1.05687	0.408183	0.260374	0.408183	0.0603968	0.595118	-0.594829	-0.818819	0.887982	1.10523	-0.569941	-0.850728	1.51515	0.295211	-0.802768	-0.745501	1.0745	1.09157	-0.955906	-0.960605	0.796214	-0.117344	-1.21777	-0.963071	0.256851	0.289153	-0.945947
Slc40a1	1.8696	3.41124	1.09402	1.29109	0.102284	1.06859	-0.809983	0.245322	-0.56205	0.582257	0.0673189	-0.403118	-0.775018	0.219893	-0.530264	-0.835412	-0.460334	-0.787733	0.0450684	-0.638337	-0.196507	-0.848127	-0.825876	-0.574765	0.382003	-0.784554	-0.622444	-0.72416	1.14904	0.995158	-2.19987	-0.762426	0.711827	0.678024	-1.14538	-0.860301	0.693367	1.04602	-0.435522	-0.763201	0.829076	1.03509	-0.972632	-0.528853	0.949702	1.15614	-0.61498	0.15227	0.643138
Slc39a10	-0.224935	-0.492156	-0.28249	0.537672	-0.816932	0.899447	-1.74604	-0.403768	-1.68026	0.198507	-0.4901	-0.650433	-0.0419918	0.68156	-0.607266	0.658949	-0.198213	-0.0193808	1.32289	0.169729	-0.99782	-1.09649	0.149174	0.0936741	-0.272213	1.83266	0.447228	3.02899	-0.828628	-0.795753	0.0973962	0.11715	0.120026	-0.260831	0.523094	-0.0893274	-0.0381328	0.198203	0.617648	1.35127	-0.435264	-0.602209	1.13924	-0.612541	-0.216794	-1.1457	1.90205	-0.918235	-1.03147
Tmeff2	-0.349279	-0.711495	2.82707	3.21715	-0.76722	-0.683632	0.040799	0.040799	1.15531	0.207975	-0.46073	-0.544318	-0.962259	0.180113	0.124387	-0.15424	-0.683632	-0.76722	-0.182103	-0.182103	-0.572181	-0.655769	0.15225	-0.711495	-0.627906	-0.0985146	0.040799	1.12745	0.993991	-0.00565029	-1.3342	-0.445146	0.433293	1.04461	-1.43261	0.987902	0.78702	0.908338	-1.98582	-1.66963	0.545045	0.786018	-0.6934	-0.145503	0.823884	0.596914	-1.29233	-0.558225	1.14069
Sdpr	0.0814713	-0.192536	0.619583	-0.222248	0.348876	4.96739	-0.357601	-0.0670871	-0.222248	-0.116607	-0.1001	-0.390614	-0.350999	-0.00766372	-0.245357	-0.400518	-0.331191	-0.327889	-0.103401	-0.308082	-0.30478	-0.38071	-0.324588	-0.212344	-0.242056	-0.337793	-0.357601	-0.113305	0.761602	0.603173	-2.28204	-0.255283	0.952656	0.97691	-0.787836	-0.254625	0.951579	1.20308	-0.993726	-0.537366	0.770581	0.761494	-1.56952	-0.731451	0.722585	0.763178	-1.07056	-0.355227	1.43207
Nabp1	-0.0207785	-0.844211	-0.583809	0.169244	-1.19845	-1.36032	-1.61603	-1.05535	-0.984969	-0.274142	-0.283526	-0.187342	0.127017	-0.752719	0.81673	-0.0418922	0.877725	-0.466511	-0.31637	0.535214	-0.909898	-0.0935033	1.45014	0.399149	2.17035	2.06947	0.865995	1.50879	-0.29337	-0.0821668	2.03274	1.18182	0.307356	-0.620389	-0.245526	-1.50543	-0.519112	-0.538127	-0.801812	-0.494557	-0.697278	-0.849742	0.918465	1.78863	-0.256887	-0.37525	-0.221205	1.04206	-0.0804695
Myo1b	-0.845314	-0.16024	-0.696029	0.779436	-0.765559	0.345896	-1.8218	-0.847359	-1.55902	-0.418932	-0.778851	0.0360796	-0.30339	1.86942	0.551419	-1.02936	0.131172	-1.0263	0.598453	0.743648	-1.10707	-0.231815	0.748761	0.373504	0.849988	1.52075	0.95735	2.08517	-0.71076	-0.640323	1.28567	0.492222	-0.56755	-1.31232	1.68039	0.804024	-1.0016	-1.27117	0.873537	1.28179	-1.08355	-0.744588	0.51192	0.708593	-0.821413	-1.06809	0.850087	1.01274	-0.880434
Stat4	0.181426	0.291859	1.23054	0.0709928	-0.0946571	-0.37074	-0.37074	2.33488	0.0157762	3.49443	0.181426	-0.591607	-0.0946571	-0.149874	1.34098	-0.591607	-0.757257	-0.812474	-0.149874	-0.481174	-0.646824	-0.86769	-0.591607	-0.591607	-0.591607	-0.53639	-0.922907	0.0709928	-0.556836	1.57919	-2.0269	-0.723704	0.862859	-0.765971	-0.778132	0.16153	1.30276	-1.16735	0.0923578	-0.147542	0.81146	-1.57055	-0.191978	1.37419	0.861057	-0.976607	-0.338638	0.566513	0.721914
Stat1	0.429446	-0.202383	1.3196	0.371858	0.00987232	-0.358694	-0.738779	1.09418	-0.641701	4.27143	-0.465645	-0.687772	0.654864	-0.0361985	0.0411347	-0.557786	-0.460708	-0.607148	-0.228709	-0.452482	-0.0904963	-0.817757	-0.684481	-0.263262	0.480453	-0.429446	-0.561077	-0.388311	-1.65524	0.306452	0.162155	0.868342	0.421284	-1.54052	-1.38261	-0.537009	1.5038	-0.309212	1.38073	-0.128595	0.485229	-1.36782	1.0681	0.516333	0.781027	-1.36606	0.793098	0.480217	0.0187318
Gls	-0.274571	0.636842	1.04173	2.63834	-0.0204904	2.2187	-1.73185	-1.00567	-1.21877	-0.209002	-0.720443	-0.66143	-0.546684	1.07452	0.0549143	-0.613892	0.246704	-0.758145	-0.264736	-0.238508	-0.943378	-1.06796	0.000819616	-0.12868	0.820436	0.925347	-0.176217	0.922068	0.702036	0.393271	-0.18141	-1.46517	-0.34559	1.30259	1.44893	-1.05824	-0.815207	0.654249	-1.38392	-0.424049	0.68921	0.580594	-2.06009	1.29821	-0.824066	0.664609	-1.42923	0.140697	0.534734
Nab1	0.125054	0.160192	0.840024	0.824747	-0.0842425	-0.415756	-2.29484	-1.311	-2.18638	2.01025	0.180052	0.612395	0.731556	1.33195	1.47708	0.0883891	0.444346	-0.145351	0.083806	0.371016	-0.971844	-1.42252	-0.183544	-0.872542	0.406153	-0.29965	-0.0445219	0.545175	-1.37317	-1.05273	1.02818	0.782564	-0.148532	-0.559684	1.34719	0.631799	-0.598978	-1.17669	0.616936	0.0184284	-1.18703	-1.36981	1.36354	0.307349	-0.778779	-0.392674	1.25555	0.803047	-0.921826
Tmem194b	0.796645	0.54009	3.17691	0.896416	1.09596	0.953429	-0.913724	-0.357854	-1.15603	1.40953	-0.115552	-0.813952	-0.486132	1.20998	-0.528891	-0.272335	0.141004	-0.614409	-0.00152711	-0.528891	-0.0585394	-1.46959	-0.614409	-0.471878	0.597102	-1.24154	-0.699928	-0.471878	-1.79276	-1.67949	-0.372511	0.386735	0.527341	0.760527	0.487269	1.40327	-0.272174	-0.860289	0.697486	1.01257	-0.543295	-0.594703	0.360968	-1.36475	-0.063627	0.336989	1.28104	1.21879	-0.253493
Mfsd6	0.952359	-0.0856321	1.50626	0.829439	0.74901	-1.9006	-1.59558	-0.392174	-0.970353	0.442469	0.0934366	-0.140263	-0.407349	-0.269253	-0.373963	0.214839	0.538073	0.328654	-0.33906	-0.0188607	-0.298087	-1.1904	-0.492331	0.76115	3.31819	-0.68354	0.0130074	-0.589453	0.696968	0.36924	-1.31973	-0.421598	0.944083	1.02372	-0.442889	-0.192212	-0.0223799	1.066	-0.902352	-1.86389	0.250343	1.11384	0.0929203	-2.31325	0.566802	1.50366	0.535524	-0.503692	0.231454
Inpp1	0.590628	0.414552	1.98569	0.861514	1.75544	2.4462	-0.953422	-0.235574	-0.668992	1.38974	0.0894891	-0.845067	-0.858612	1.53873	-0.465827	-0.872156	-0.357473	-0.8857	-0.0594982	-0.723169	-0.641903	-0.899245	-0.641903	-0.520004	0.319742	-0.357473	-0.804435	-0.60127	0.419376	0.766155	-1.2494	-1.75175	0.546658	0.739836	-0.834047	-0.533592	0.970577	0.900972	-1.77884	0.14644	1.18201	0.148089	-1.66479	1.02357	0.797085	-0.454639	-1.58375	-0.254778	0.932744
Hibch	0.815321	-0.0663503	1.58678	-0.00337374	0.783833	1.4136	-2.44371	0.232788	-1.98713	0.39023	0.642136	0.374485	0.295765	1.30339	0.232788	0.768089	-0.916533	-0.286768	0.642136	-0.554418	0.594903	-1.56204	-1.21567	-0.160815	0.909786	-0.97951	-0.538674	-0.271024	0.496085	-0.0138871	-0.33586	-0.0544457	1.88971	1.21975	0.120731	0.651881	-0.293773	1.5524	-0.12263	-1.40116	-0.355685	0.788085	-1.3789	-1.73038	0.526524	0.68824	0.827991	-1.32048	0.63213
1700019D03Rik	1.11835	0.766512	2.52572	-0.640854	3.2294	-0.640854	-0.640854	1.47019	-0.640854	0.41467	0.0628288	-0.640854	-0.640854	0.41467	-0.289013	-0.640854	0.0628288	-0.289013	-0.289013	-0.640854	-0.640854	-0.640854	-0.289013	-0.289013	-0.640854	-0.289013	-0.640854	-0.640854	0.750914	-0.181857	-0.704749	-1.06072	-0.130603	1.95386	-1.07166	0.0987711	0.266462	1.34567	-1.46997	-0.66305	0.467694	1.29898	-1.02844	0.359357	0.00367284	0.877196	-0.90289	-0.776998	0.812959
Mstn	-0.133476	2.66952	1.73519	-0.133476	2.66952	-0.600643	-0.600643	-0.600643	-0.600643	-0.133476	0.333691	-0.133476	1.73519	0.800857	-0.600643	-0.600643	-0.600643	-0.600643	0.333691	-0.600643	-0.600643	-0.600643	-0.600643	-0.600643	-0.600643	-0.600643	-0.600643	-0.133476	1.08342	0.504863	-1.0952	-0.623117	1.84677	0.302055	-0.649636	-0.410183	0.412861	0.948866	-0.975513	-0.628367	0.491106	1.32764	-1.0952	-0.866994	1.30295	1.06301	-0.977845	-0.378083	1.53015
Pms1	-1.01411	-0.21199	0.75056	1.31205	-0.292203	0.870878	-1.93656	0.0286473	-2.41783	0.0286473	-0.572946	-0.0916714	1.43237	-0.171884	1.07141	1.51258	-0.21199	-1.01411	0.590135	0.590135	-0.933902	-0.613053	-0.452628	0.349497	-1.01411	0.349497	0.42971	1.6329	-0.579817	-0.890969	1.91467	1.30694	0.209913	0.20726	0.846588	-0.260936	-0.516936	-1.22737	0.114913	2.04727	-1.32637	-1.01962	0.698807	0.00613346	-1.44099	-0.839442	0.293135	0.0593547	-0.483847
Ormdl1	-0.0490601	0.0817668	-0.245301	0.0654135	-0.850375	0.0490601	-2.02782	-0.768608	-2.61654	-0.670488	0.228947	-0.245301	0.114474	0.392481	0.556015	0.948495	0.0163534	-0.883082	0.14718	0.408834	-0.621428	-0.981202	1.50451	1.04662	0.523308	1.11203	0.457894	2.30582	-0.0803929	-0.437192	1.41814	0.808867	1.05071	1.68207	-0.837085	-1.62656	-0.091676	0.710352	-1.56983	0.861277	-1.08708	0.534343	-1.15799	-1.55795	0.082007	1.17424	-1.15399	0.325552	-0.01249
Osgepl1	-0.0589669	0.618397	0.914743	1.25343	0.914743	1.38043	-2.3874	-0.65166	-2.55675	-0.312978	-0.905672	-0.312978	0.745402	0.660732	0.787738	0.32205	-0.397649	-1.11735	-0.397649	0.406721	-0.778666	-0.482319	0.957079	0.0257035	-0.736331	0.533726	0.279715	1.29576	0.624426	-1.27604	-0.1375	0.148348	1.20924	0.566486	1.83456	0.4163	-0.985445	0.778222	1.25021	1.59643	-1.31232	-0.426503	-0.488196	-1.88244	0.0516996	1.06735	-0.600382	-0.849737	-0.20291
Asnsd1	-0.789154	-1.42529	-0.227859	-0.733025	-0.807864	-0.901413	0.426985	0.370856	-0.0781804	-0.976252	-0.976252	-0.433667	-0.826574	-1.2569	0.389565	-1.29432	-0.265279	-0.302698	0.127628	0.894731	1.86764	0.501824	-0.1156	2.12958	1.45603	1.47474	0.314726	1.45603	-0.726019	-0.89295	1.9624	1.55202	0.069662	-0.580359	0.903589	1.17185	-1.48524	-0.557161	0.466548	1.04903	-0.577767	-0.902928	0.29531	-0.575737	-1.1286	0.691394	0.353378	0.398521	-0.849672
Stk17b	0.547383	0.370459	0.0736842	0.484603	-0.405722	1.90285	-1.11627	0.250608	-1.36453	0.34763	0.00805125	-0.114654	1.48907	0.370459	3.05285	-0.291577	-0.913663	-1.21329	0.473189	-0.579792	-1.28178	-1.16193	0.0993666	-0.970736	-0.0946786	0.159292	-0.616888	0.496018	0.53004	1.45867	-0.234761	-1.33983	0.81276	0.735749	-0.965316	-0.700929	0.531251	0.60315	-2.16876	0.173438	0.719105	0.103854	-0.140165	0.860512	0.812467	-1.2718	-1.79043	-0.451137	1.73006
Hecw2	-0.340846	0.278874	-0.142536	0.030986	-0.613523	3.25353	-1.05972	-0.489579	-1.08451	0.15493	0.0805636	-0.613523	-0.0681692	0.179719	-0.192113	-0.762256	-0.985355	-0.712678	-0.241691	-0.440001	-0.811833	0.328452	1.17127	0.105352	-0.613523	0.873805	0.030986	2.68339	0.116364	-0.807019	-0.555034	-0.920006	-0.529794	2.64971	0.169026	-0.415381	-0.480086	0.769696	1.05194	0.0749351	-0.591784	0.125155	0.0998218	-1.98912	-0.56202	-0.0775739	0.615251	-0.635805	0.660599
Ccdc150	-0.22307	-0.22307	-0.22307	0.257388	-0.703527	-0.22307	-0.703527	-1.18399	-0.22307	-1.18399	-0.22307	-0.22307	1.2183	-0.703527	-0.703527	0.257388	2.17922	-0.22307	2.65968	-0.22307	-0.22307	0.257388	-0.22307	2.17922	-1.18399	-1.18399	0.737846	0.257388	-0.00100525	-0.423017	0.675558	1.70259	-0.310154	-0.159301	2.36485	0.394831	-1.42652	-0.819111	0.443242	-0.0158361	-0.116524	-1.04809	0.580889	0.558305	-0.381031	-2.49874	0.46414	-0.038451	-0.674711
Gtf3c3	0.467777	0.304055	0.950757	1.4583	-0.342647	1.4583	-2.46285	-1.12033	-2.1354	0.18945	-0.702835	-0.997535	0.173078	1.5729	0.787035	-0.178925	0.541452	-0.481811	0.3368	0.140333	-0.743766	-1.25949	0.0175416	-0.178925	1.20453	0.00116944	0.312241	0.688802	-0.296142	-0.172847	0.418574	0.900456	-0.152797	0.11756	2.51537	0.314575	-0.473629	-0.536918	1.15933	1.39635	-1.17802	-0.913004	-0.376334	-1.25427	-1.24129	-0.513088	-0.60587	1.20562	-0.75142
Pgap1	0.0642829	-0.559133	0.0224685	1.50688	-0.395676	-1.04	-1.0476	-0.893648	-0.0212466	0.0965941	-0.369067	-0.614252	-0.836629	0.57556	-0.498312	-0.308246	1.30161	0.307567	-0.275935	0.659189	-0.207511	-0.813821	0.248647	-0.0592598	4.00244	-0.4641	-0.224617	-0.156193	1.28709	0.177948	-0.647674	0.903945	0.441065	1.52922	-0.777989	-0.0485791	-0.11982	1.66462	-0.803807	-0.64686	0.379603	1.21791	-1.20864	-1.32084	0.143786	0.948683	-0.834133	-1.98542	0.163885
Ankrd44	0.600956	0.326829	1.48166	0.495971	0.0293708	3.803	-1.0963	-0.0931118	-0.822175	1.31252	0.105193	-0.682195	-0.962155	0.455144	-0.168934	-1.26545	-0.297249	-0.48389	0.0352033	-0.279752	-0.635535	-1.12547	-0.0697817	-0.548047	0.495971	-0.343909	-0.151437	-0.116442	0.651171	0.615841	-2.2606	-1.52262	0.893736	1.11292	-1.15406	-0.517377	0.722187	0.73247	-0.988884	-0.678745	0.965001	0.763262	-1.14399	0.479871	0.768942	1.06023	-1.08697	0.0247753	0.8975
Sf3b1	-0.337411	0.605915	0.714645	0.896111	-0.186689	1.32728	-2.71897	-1.12252	-2.33279	0.554924	-0.306667	-0.433393	0.950101	0.695148	1.07383	0.0742631	0.325467	-0.569868	0.206989	0.662904	-0.969544	-1.35422	0.25348	-0.217433	0.977846	0.875115	-0.368155	0.723643	-0.803463	-0.546596	1.81992	0.793071	-0.54546	-0.313714	1.26285	0.940845	-1.2837	-0.920436	1.27127	0.713005	-0.79355	-0.97073	0.157446	-0.234554	-0.999028	-1.21743	0.418781	1.29808	-1.05171
Coq10b	0.0654566	0.488835	0.316141	1.04591	-0.435913	-0.586324	-1.82304	-1.56121	-0.675456	0.800799	-0.201941	0.260434	-0.642032	0.990205	3.11267	-0.647602	0.282717	-0.12395	-0.525045	-0.0793835	-1.19911	-1.12112	0.327283	-0.190799	1.73112	0.466552	-0.291073	0.215867	1.5267	1.57529	0.102689	-0.761956	-0.516414	-0.18677	1.72513	-2.00226	-0.615561	0.39169	-2.12895	1.32425	-0.0694253	-0.39425	-0.538857	-0.0506527	-0.410524	-0.302158	-1.1111	1.00119	0.390356
Hspd1	-0.893101	-0.752227	-0.872352	0.552772	-0.67906	2.92579	-1.79732	-0.385298	-1.663	-0.608076	-0.58842	0.0908351	-0.400587	-0.333972	-0.00089704	-0.631009	0.289588	-0.0773405	1.02781	0.681634	0.0788226	-0.456282	-0.186545	1.05075	0.089743	0.720948	0.883663	1.93312	0.399419	0.8118	0.51428	0.738995	-1.33654	-0.693373	1.76571	-0.10768	-1.21281	-1.27656	0.972992	1.08231	-0.706934	-1.09243	0.0975647	-0.554897	-0.504451	-1.33415	0.694536	0.211214	-0.694907
Hspe1	-1.22501	-1.15969	-0.816768	-0.143175	-0.869839	2.11846	-1.51077	-0.0492802	-0.775944	-0.743285	-1.08621	-0.628978	-0.188081	-0.747368	0.718208	-1.04946	0.0446146	-0.294223	0.632478	0.420194	1.44079	-0.15134	0.358958	1.65716	0.677384	0.383452	1.1142	1.87352	0.125986	-0.423639	1.02126	1.68258	-0.217356	-1.17774	1.23558	0.516987	-1.10903	-0.695337	0.120725	0.0330724	-0.375744	-0.875173	-0.124638	0.480453	-0.994185	-1.52361	0.691995	-0.498915	-1.16713
Mob4	0.121996	0.842779	0.453287	1.08901	-0.845017	-0.518203	-2.27763	-1.2166	-1.93291	0.856209	-0.039173	0.126473	0.538349	0.68161	2.31568	0.198103	-0.186911	-0.813679	-0.715187	-0.133188	-1.08677	-0.965894	0.0235038	0.0369345	1.16512	0.909932	0.439857	0.932317	0.897386	-0.047592	-0.219528	0.674396	0.588421	1.48494	1.25458	-0.60558	-1.99853	1.4781	-0.81391	0.745169	-1.06064	0.539778	-0.479842	-1.48713	-0.493289	0.706765	-0.745753	-0.747208	-1.22101
Rftn2	1.25553	-0.061579	-0.0951054	-0.253158	0.312	4.44532	-0.23879	0.441316	-0.301053	0.585001	0.192263	-0.588422	-0.205263	0.752632	-0.205263	-0.60758	-0.631527	-0.660264	0.388632	-0.631527	-0.564474	-0.569264	-0.387264	-0.588422	-0.344158	-0.478264	-0.665053	-0.296263	-0.839325	-0.575225	-2.64209	-1.3906	-0.612093	0.974806	-0.483258	1.86787	-0.348864	0.253399	-0.782206	0.4534	0.330805	-0.0213881	-1.03301	1.34847	0.398997	-0.0867772	-0.660118	0.880235	0.814665
Mars2	-0.350676	0.495941	0.275085	0.173859	0.330299	0.735203	-2.06231	-1.28011	-1.64821	1.39777	-0.258652	-0.295461	-0.350676	2.79653	-0.838401	-0.442699	0.247478	-0.240247	0.0634305	-0.000985967	-0.534723	-1.46416	-0.433497	0.477537	1.31495	0.661584	0.155454	1.07569	0.133083	-0.67217	0.772465	0.906357	-0.772512	-1.37681	1.3761	0.0848505	-1.15728	-0.104516	0.423391	0.429622	-1.64826	-1.25876	1.17712	0.787639	-0.711653	-0.33229	0.563947	1.38855	-0.952603
Plcl1	0.932627	0.0093009	2.6609	0.340751	-0.345825	1.31143	-0.322149	0.056651	-0.535225	1.38245	0.0093009	-0.724625	-0.51155	2.80295	0.222376	-0.819325	-0.79565	-0.843	0.506476	-0.79565	-0.4642	-0.961375	-0.6536	-0.724625	-0.41685	-0.41685	-0.866675	-0.0380492	0.680213	0.485902	-2.96492	-1.66111	1.10183	0.329333	-0.816567	1.22936	0.315963	0.349374	-0.332013	0.67956	0.629778	0.895311	-0.930501	0.591438	0.391964	0.379662	-1.44983	0.0372269	0.995778
Satb2	0.363373	0.628026	0.775056	0.657432	0.275155	4.42139	-0.754052	-0.283557	-0.724646	0.245749	0.186938	-0.665834	-0.312963	0.980897	-0.165933	-0.195339	-0.665834	-0.577616	-0.371775	-0.224745	-0.812863	-0.607022	-0.283557	-0.371775	-0.459992	-0.224745	-0.69524	-0.136527	0.521694	-0.199962	1.65732	-2.07753	-0.240264	-0.327885	1.26077	0.329839	0.334036	-0.128175	-1.50844	0.246367	-0.0617081	-0.162703	0.454794	-0.272302	-0.0279288	-0.0436636	-0.160418	1.05803	1.65836
1700066M21Rik	-0.0678716	0.720976	1.15126	-0.372654	-0.677436	2.13732	-1.44835	-0.30094	-1.59178	-0.372654	-0.318869	0.434122	0.0396985	0.613406	0.971973	1.02576	-0.695364	-1.21529	0.34448	-0.354725	-1.287	-1.25114	-0.0320149	0.147269	-0.856719	1.29468	-0.175442	2.13732	-0.677341	-0.692847	-1.13181	1.37994	-0.873552	-0.721465	0.789022	-0.639832	-0.1416	-0.520605	1.68841	0.974491	-0.53034	-0.695563	0.664162	-0.662837	0.21519	-0.317796	1.9911	0.578215	-1.27123
Tyw5	-0.159005	1.04608	-0.0920553	1.98337	0.577438	1.78253	-1.83274	-0.728074	-1.53147	0.81176	-0.192479	-0.728074	-0.527226	1.816	0.81176	-1.12977	-0.694599	-1.23019	0.37659	-0.828498	-0.460277	-0.560701	-0.694599	0.242691	0.912184	0.108793	0.075318	0.845235	0.121242	-0.712906	0.80116	0.218288	-0.898433	-0.490351	1.95803	0.00199457	-0.917819	0.0778195	-0.162939	2.11727	-0.402103	-1.41677	-0.175441	-0.718051	-0.908972	-1.40379	0.0866437	0.427371	-0.140313
9430016H08Rik	-0.234564	-1.03313	-0.234564	0.792162	0.74327	1.36257	-2.3858	-0.462725	-1.48945	0.547703	-0.446428	-1.16351	-0.430131	1.39516	1.05292	-1.65242	-0.0878887	0.189164	0.189164	-0.576806	0.759568	-0.690886	-0.250861	0.873648	1.7537	-0.185672	0.678081	0.987729	-0.206162	-0.752142	0.178534	0.563756	-0.531916	-0.718144	2.6759	0.165072	-0.966153	-0.741576	0.0555792	1.07724	-1.33756	-0.616945	-0.514048	-0.364213	-0.234161	-1.02412	0.515122	0.880599	-0.502745
Spats2l	1.66359	-0.668187	3.07146	0.373048	1.40328	0.824006	-0.547198	0.230062	-0.569196	1.01099	-0.0119155	-0.690185	-0.789176	0.776343	-0.0889083	-1.11548	-0.924829	-0.517868	1.42162	-0.660854	-0.400546	-1.04948	-0.616858	-0.726848	0.340051	-0.569196	-0.723182	-0.444541	-1.55596	-0.721344	-0.182093	0.0760605	-0.291125	-1.42649	0.762572	1.60027	0.414232	-1.43544	0.802866	1.20898	-0.518143	-1.55965	0.0229496	1.55003	0.275727	-1.01323	0.339355	0.498189	0.249291
Kctd18	0.852506	1.0358	1.36008	0.76791	0.500023	-0.0498512	-2.43264	0.232135	-2.19295	-0.261341	0.203937	-0.360036	0.76791	2.06505	1.0499	-0.134447	-0.402334	-0.768917	0.612817	-0.106249	-0.148547	-1.60078	-0.783016	-0.740718	0.739711	-0.219043	0.13344	-0.120348	-1.35041	-0.782488	0.185377	0.766672	0.0722778	1.22712	2.31292	1.29551	-1.1316	-1.38515	0.174705	1.29347	0.196228	0.164327	-0.579179	-1.45709	0.453022	-0.532115	0.0690874	0.540103	-0.146141
Sgol2	-0.97803	-0.226314	-0.797866	0.096738	-1.05879	2.81161	-1.36942	-0.878629	-1.38184	-0.331927	-0.866204	-0.375414	0.711778	-0.338139	0.929217	0.0843129	0.382514	-0.623916	0.376302	0.41979	-0.741954	-0.288439	0.724204	0.189926	-0.835142	1.19636	1.39516	1.77412	-0.992433	-1.05455	1.17376	0.579571	-0.542793	-0.7331	1.61153	0.661907	-0.952277	-1.10986	0.587439	0.772873	-1.08234	-0.820743	0.892193	0.510512	-0.827528	-0.999986	0.527388	0.658547	-0.765994
Aox1	0.915804	-0.00537128	1.1978	1.038	0.803007	2.49496	-0.823149	-0.494158	-0.710352	0.577413	-0.212166	-0.663353	-0.625754	3.18114	-0.371961	-0.597555	-0.710352	-0.465959	-0.221565	-0.625754	-0.559956	-0.77615	-0.550556	-0.353162	0.248422	-0.503558	-0.635154	-0.550556	0.185479	-0.489099	-1.70982	-1.4309	0.961204	0.194675	0.281322	0.55854	0.714541	1.11607	-1.11093	-0.33534	0.833144	0.874818	-1.47971	-0.495992	0.912141	1.47111	-0.859523	0.0649313	1.56835
Aox3	3.35084	-0.4359	2.00514	-0.0916508	2.88141	-0.154242	-0.498491	-0.0603554	-0.467195	-0.279423	-0.310719	-0.4359	-0.498491	0.127417	-0.373309	-0.498491	-0.404605	-0.248128	-0.216832	-0.498491	-0.404605	-0.498491	-0.467195	-0.342014	-0.4359	-0.154242	-0.498491	-0.0916508	0.651806	0.084413	-1.32654	-1.42828	0.820789	0.706917	-0.92756	-0.1865	1.39365	1.14928	-1.34873	-0.65413	0.514717	0.790598	-1.2618	-0.408452	1.60633	0.786173	-1.12391	-0.582051	1.4054
Aox4	1.22249	0.0737944	-0.704585	-0.685715	-0.0229133	-0.706944	-0.0795227	1.07625	-0.645617	-0.034707	1.85699	0.0336961	1.27439	-0.706944	1.69188	3.1307	-0.688074	-0.619671	-0.327189	-0.643258	-0.706944	-0.600801	-0.631464	-0.119621	-0.71402	-0.683356	-0.369646	-0.669204	0.752897	0.311784	-1.69466	-0.628516	1.24171	1.24604	-1.26709	-0.455808	0.357731	1.17396	-0.454922	-0.683545	0.106463	1.0144	-0.111605	-2.40106	0.90226	1.43233	0.238454	-0.678209	0.552101
Aox2	-0.800878	-1.278	-0.562318	-0.562318	0.869038	-0.800878	-0.800878	0.869038	-1.03944	-0.562318	2.06183	2.06183	1.1076	-1.03944	0.869038	0.391919	-0.323759	-0.0851998	-0.800878	-0.323759	-1.03944	-0.562318	-0.562318	1.1076	-0.800878	0.630478	0.15336	1.82328	-0.237138	-0.468152	-1.6804	-0.634369	0.776897	1.66024	-1.04075	0.253099	-0.227706	0.870845	-0.985553	-1.60514	-0.562769	1.44459	1.17439	-1.91006	0.587278	1.25378	1.04445	-0.037927	-0.106083
Bzw1	-0.692121	-0.380564	-0.762421	-0.0503665	-0.705968	0.549847	-1.84089	-0.125992	-2.07522	-0.16061	0.629734	1.24166	1.37374	0.111004	2.27486	0.633994	-0.243159	-0.835384	0.51523	0.249474	-1.11019	-1.04522	0.0225965	-0.226649	-0.401867	0.93064	0.321904	1.80193	-0.21749	-0.701448	1.25497	1.6589	-0.104528	-0.717152	1.15407	0.863895	-1.20497	-1.17351	0.215665	0.341209	-0.895478	-0.902235	1.30814	-0.799526	-0.621839	-0.322674	1.59142	0.0254716	-1.14222
Clk1	1.04361	0.796239	1.91729	0.133083	0.712029	-0.319548	-1.82744	-0.330075	-2.65639	-0.419548	0.651503	0.485714	1.22782	-0.301127	0.893608	0.904134	-0.437969	-1.10639	-0.248496	-0.140601	-1.14586	-1.21428	0.16203	-0.653758	0.925187	0.448872	0.748871	-0.248496	0.236053	-0.220528	0.392403	1.79971	1.08711	0.960666	-0.807454	-0.161207	-0.855833	0.461394	-0.836255	0.311336	-1.01797	-0.6888	-0.00800505	-2.71824	-0.101623	1.41679	0.681201	-1.54924	0.679676
Ppil3	-0.145478	-1.18866	-0.377296	0.119457	-0.261387	0.715561	-2.36431	0.483743	-1.93379	-0.708465	-0.128919	-0.890608	-0.0626855	0.0366651	0.616211	-0.940283	-0.327621	-0.476647	0.715561	-0.195153	1.14608	-0.592556	0.0366651	2.02368	0.848029	1.11296	0.963938	1.7753	-0.624172	-0.137926	-0.049924	0.47968	-0.199361	0.0375208	2.69455	-0.435967	-1.00332	-0.239462	0.324898	1.13362	-0.559372	-0.638612	-0.265694	-0.905486	-0.726861	-1.0365	-0.0506684	-0.634921	-0.708011
Nif3l1	-0.145605	-1.84432	-0.485349	0.5213	-0.0323566	1.57828	-2.93906	-0.523098	-1.2655	-0.195937	0.231889	0.5213	0.0683083	0.194139	-0.97609	-0.20852	-0.497932	-0.0323566	0.647131	0.0683083	0.55905	-0.623763	-0.309185	1.69153	1.30145	0.571633	0.898794	1.22595	-0.791666	-0.88675	-0.0541726	-0.0166275	0.223769	-0.480092	1.36971	0.354189	-0.849677	-0.968473	0.329627	0.745457	-0.942386	-0.493131	1.17936	-0.590906	-0.88789	-0.664347	0.894724	0.303123	-0.832755
Orc2	-0.328978	0.948082	0.362763	0.782538	0.274078	3.50812	-1.97852	-0.529997	-1.32816	0.398237	-0.228469	0.321377	0.386412	0.812099	0.53422	0.0907963	-0.742841	-0.831525	0.386412	-0.76649	-0.849262	-1.05619	-0.872912	0.504659	0.321377	-0.252118	-0.423575	0.557869	-0.531359	-0.52521	0.414037	0.626152	-0.513871	-0.518334	2.29524	-0.106649	-1.23325	-0.659028	0.433249	1.67934	-0.780276	-1.04009	0.195548	0.660519	-1.0278	-1.04911	0.397513	0.646148	-0.855128
Fam126b	-0.055257	1.03122	0.625509	1.09998	-0.488472	0.838678	-1.61621	-1.18987	-1.0936	0.0822715	-0.192785	-0.385325	-0.626	1.14812	-0.316561	0.0478894	0.742408	-0.543483	-0.103392	-0.0415041	-1.14861	-1.24488	0.254182	-0.330314	3.41734	0.350452	-0.591618	0.329823	1.50359	0.472299	-0.618363	-0.150407	1.15648	1.55311	-0.395919	-0.672822	-0.183515	1.59938	-1.37493	-0.269361	0.24897	0.912105	-1.03388	-1.90712	0.14883	0.8226	-1.35773	0.204947	0.606704
Ndufb3	0.0974146	-1.50842	-0.256022	0.412434	0.466218	-0.816911	-0.801544	1.44201	0.535369	0.0436308	-0.348223	0.220349	-0.778494	-0.970579	1.04247	-1.1012	-0.617142	-0.909111	-0.801544	-0.455791	1.19614	-0.133088	-0.36359	1.8185	2.98637	-0.594092	-0.309806	0.504635	-0.00868212	0.496819	-0.230964	0.923172	2.27546	0.573814	1.59179	-0.729623	-0.276065	0.408118	-0.608126	0.108927	-0.153751	-0.360351	-0.121371	-1.86563	0.311788	1.29383	-0.401206	-0.600224	0.2291
Cflar	0.402832	-0.87706	1.0725	0.0977184	0.379057	0.852577	-1.52493	-0.823566	-0.760166	1.28845	-0.496659	-0.698747	-0.758185	1.48658	-0.601665	-0.793847	0.333488	-0.264852	-0.227208	-0.260889	-0.857247	-1.01179	0.0719621	-0.145976	3.36283	0.783233	-0.385708	0.357263	0.762798	0.878632	-1.11658	-2.18496	0.63397	0.180315	-1.25725	-0.467451	0.990376	0.39389	-1.53268	-0.478613	1.4991	0.548542	-0.612091	0.68589	0.904649	0.524005	-1.42122	0.626918	1.27011
Casp8	-0.681459	-0.069196	-0.0450278	0.833086	-1.0319	1.44938	-1.89793	-0.76202	-1.79723	-0.133645	-0.98759	-1.08426	0.784749	0.0999818	0.994208	-0.830496	0.357777	-0.955366	0.760581	0.49473	-0.145729	-0.814384	0.232907	0.643768	2.11803	1.4534	-0.065168	1.0788	1.01834	1.51519	-1.46432	-1.3735	0.454959	0.641271	0.58156	-1.95306	0.613756	0.655035	-2.18597	0.186608	1.44235	0.107313	-0.198387	0.570255	0.0478674	-0.912527	-1.12715	0.537444	0.381924
Trak2	0.597687	1.27973	0.645682	1.09532	0.0571073	2.54276	-0.907852	0.127837	-1.33981	0.779564	0.580004	0.408231	0.226354	1.3252	1.10795	0.122785	-0.9609	-1.20088	0.44107	-0.9028	-1.27413	-1.36507	-0.594619	-0.958374	-0.859857	-0.127296	-1.08468	0.238984	0.83251	0.855082	-2.33732	-2.14149	0.643451	0.440344	-0.238718	-0.743963	0.0588224	0.517447	-1.48986	0.559246	1.09688	0.90925	-0.975692	0.379326	0.128602	1.14632	-0.152063	-0.253008	1.03417
Stradb	0.59893	0.921182	2.04262	1.65592	0.328237	0.843842	-1.60528	0.212226	-1.59239	0.753611	-0.342048	0.212226	0.199336	0.934073	1.10164	-0.947883	-0.354938	-1.16702	-0.367828	-0.174477	-0.135807	-1.73418	-0.419389	-0.947883	1.4239	-0.303378	-1.12834	-0.00690542	0.672427	-0.555177	0.611876	0.880131	-0.0690378	-0.579304	0.922022	-0.161687	0.114779	-0.16568	2.26399	-2.01448	-0.371258	0.800065	-0.676697	-0.348099	-0.24679	1.91983	0.502582	-0.763566	0.260722
Tmem237	0.732926	1.37424	0.494725	0.568017	0.513048	3.55469	-1.24597	-0.34814	-1.33759	0.879511	0.0732926	0.439755	-0.201555	1.2643	-0.0183231	-0.183231	-1.04442	-0.714602	-0.0732926	-0.714602	-1.06274	-0.714602	-0.568017	-0.458078	-0.58634	0	-0.604664	-0.0183231	-0.794231	-0.127089	0.315076	-1.50707	-0.0853014	-0.328466	2.30332	0.457543	-0.777219	-0.936845	-1.41677	1.23654	0.402759	0.337946	-0.969069	1.0226	-0.27869	-0.42032	-1.2348	-0.0340996	0.926533
G730003C15Rik	1.69958	-0.556758	2.31494	0.0586061	2.10982	-0.76188	-1.17212	-0.76188	-0.351637	0.263728	1.49446	0.263728	-0.556758	-1.17212	0.67397	-0.556758	-0.967001	-0.556758	-0.556758	0.67397	1.08421	0.263728	-1.17212	0.0586061	-0.556758	-1.17212	0.263728	-0.351637	-0.0485763	0.264061	0.504427	-0.774874	-0.337495	-0.694876	2.11854	0.680574	-2.13948	0.130271	-0.327143	-1.06661	-0.721612	-0.506827	0.488619	0.923253	-0.278829	0.426859	1.51379	-1.10591	-0.30126
Als2	0.327346	1.01574	0.435632	0.0875684	-0.00524858	1.27872	-2.50357	-0.175413	-2.53451	0.745022	0.0953032	0.737287	0.133977	0.876513	1.13949	0.304141	-0.608559	-0.856071	0.35055	0.0411599	-1.52899	-1.08038	0.683144	-0.314639	-0.616294	1.27872	-0.136739	0.830104	0.801649	0.793565	-2.25764	-1.91742	0.356103	-0.146259	-0.76366	-0.313277	1.01067	0.537054	0.00227102	-0.0362077	0.0234153	0.256591	1.45696	-1.17097	0.688646	-0.381665	-0.797952	0.409037	1.36499
Fzd7	0.539842	1.78565	2.02446	1.4292	1.32097	-0.443629	-1.03301	-0.551858	-0.662439	0.099868	-0.628324	-0.0907088	-0.593032	2.26797	-0.603619	-0.971833	-0.00483164	-0.383632	-0.233053	-0.035418	-0.0742392	-1.09888	-0.384809	-0.540094	1.48567	-0.931835	-0.681262	-1.00712	1.53589	1.3089	-1.45706	-1.53397	0.0961992	0.748342	0.0349488	-0.149963	0.163743	1.05937	-1.10372	-1.24439	0.709123	1.65011	-1.22466	-0.526822	0.439998	0.399169	-1.17784	-0.0197065	0.279817
Gm973	2.94726	-0.0705462	-0.207719	-0.290023	-0.262588	-0.427196	-0.427196	3.93491	-0.344892	-0.125415	0.478146	-0.125415	-0.235154	-0.372327	-0.207719	-0.427196	-0.372327	-0.372327	-0.0431115	-0.399762	-0.262588	-0.427196	-0.427196	-0.0431115	-0.207719	-0.427196	-0.427196	-0.427196	0.272224	0.596126	-1.77975	-0.934154	0.988387	1.51354	-0.84793	0.0310068	0.809879	1.34398	-1.45828	-0.833474	1.17164	0.532103	-1.18046	-1.1668	0.877005	0.58971	-0.791004	0.276141	1.08513
Sumo1	-0.262195	0.315493	0.736724	2.11475	0.0146141	0.953357	-2.40446	-0.851918	-1.40554	0.766812	-0.490863	-0.77369	-0.111755	1.50698	0.676549	-1.0866	-0.0876848	-0.731566	0.309476	0.110896	1.17601	-1.45368	-0.611215	-0.129808	1.42875	-0.0395441	-0.304318	0.634425	0.513547	0.0190856	0.6472	1.23563	-0.975705	0.628933	1.65353	-0.237071	-0.601902	0.519609	0.674477	1.61278	-2.16382	-0.660529	-0.463205	-1.56196	-1.36295	1.20571	-0.579916	-0.701871	-0.22304
Nop58	-1.13122	-0.519526	-0.566253	0.525443	-0.555633	2.66211	-2.34822	-0.746786	-2.03601	-0.124477	0.264201	0.521195	1.08828	-0.0352723	0.461725	0.221722	-0.175451	-0.319878	0.861022	0.247209	-0.0798746	-1.07387	-0.634218	0.710224	0.298183	0.633763	0.587037	1.26457	-0.573735	-0.836577	1.11775	0.874574	-0.508601	-0.776953	1.49796	0.326979	-0.885257	-0.934055	0.931981	1.14178	-1.10975	-0.84183	0.775935	-0.0253015	-1.02784	-1.00479	0.684754	0.0808899	-0.953629
Bmpr2	0.232607	1.24153	1.04377	1.40258	-0.583293	0.513258	-1.40393	-0.696975	-1.3909	0.981009	-0.399745	0.00524423	0.319052	2.43163	1.15982	0.827065	-0.0847535	-0.772762	0.210107	-0.258828	-1.3388	-1.78287	-0.161725	-1.04986	0.702726	-0.424613	-0.828419	0.107084	0.254357	-0.147272	-1.09941	-0.467845	0.91734	0.717584	0.0262489	0.0352269	-0.0658685	0.844094	-0.0796512	-1.80085	-0.265639	0.702864	0.713358	-1.10718	-0.116097	1.83124	1.04734	0.506811	0.0338421
Fam117b	0.459837	0.356117	1.19059	0.973722	-0.0681926	0.341973	-2.29346	0.308971	-1.93515	0.714422	-0.704657	-0.195485	0.676706	1.05387	1.86006	0.313686	-0.181342	-1.09125	-0.454785	0.238253	-0.775375	-1.61928	-0.567935	-0.379353	0.733281	0.837001	-1.00639	1.21416	-0.267566	-0.184067	1.24704	0.841063	-0.616559	-0.878028	0.986318	0.460595	0.145493	-0.178384	2.23437	-1.36344	-0.441859	-0.576743	0.942014	-1.18549	-0.634942	0.22412	2.23885	-0.109342	-0.217011
Ica1l	2.63812	-0.227424	0.807355	-0.545818	-0.386621	0.170568	0.727757	1.76254	-0.943809	-0.307022	-0.625416	-0.227424	-0.625416	-0.625416	2.47892	-0.545818	-0.784613	-0.864211	0.250166	-0.466219	-0.466219	-0.864211	0.0909696	-0.705014	-0.625416	1.60334	-0.705014	0.0113712	-0.171926	-0.581045	-0.791994	-0.541677	-0.870886	-0.529816	1.02435	-0.150977	0.208939	0.0175942	0.792633	2.99009	-1.11246	0.258545	1.018	-0.503258	0.446438	-0.874933	1.20912	1.2538	-0.580943
Wdr12	-1.12581	-0.381112	-0.59138	0.898022	-0.486246	1.82671	-2.27353	-0.582619	-1.69529	-0.459962	-0.22341	1.40617	1.01192	-0.232171	-0.275977	0.22341	-0.337306	-0.188366	0.477485	-0.556335	0.678992	-1.0382	-0.512529	1.38865	-0.197127	0.705276	0.617664	1.92308	0.0429071	-0.642216	0.111788	1.46878	-0.769536	-1.16925	1.74257	1.02997	-0.66597	-1.14396	1.21946	1.24722	-0.373832	-0.66371	0.951746	-0.135301	-1.42495	-0.980291	0.571368	-0.431235	-0.716719
Carf	0.358124	1.45845	2.35116	1.52073	0.358124	1.23008	-1.53111	-0.866765	-1.90481	-0.0570923	-0.700678	-0.347744	0.441168	1.70758	0.150516	-0.513831	-0.202418	-0.0363315	-0.410026	-0.0155706	-0.866765	-1.44807	-0.638396	-0.513831	0.628015	-0.285461	-0.326983	0.461928	-0.117623	-1.17187	1.07522	1.07091	0.216565	1.35392	1.1345	1.12901	-0.875695	0.890995	0.496077	-0.0668819	0.141799	-0.0404124	0.626604	-1.18036	-0.260615	0.563361	0.788823	-0.220309	-1.08864
Nbeal1	0.355143	1.09064	1.74012	1.75495	-0.0956438	1.33086	-1.18109	-0.914177	-1.1366	0.927523	-0.430768	-0.676921	-0.220203	2.88488	0.0556069	-0.205375	-0.561259	-0.748098	-0.113438	-0.418905	-0.955697	-1.12474	-0.258757	-0.765892	0.254309	-0.0956438	-0.60871	0.117887	0.62259	0.42453	-0.789432	-0.309341	0.0691918	0.995592	0.796047	-0.204055	-0.158267	1.21184	-0.167999	1.64096	0.722749	0.608981	-1.98254	0.730597	-0.263115	0.661861	-1.37063	-0.530242	0.575171
Cyp20a1	0.102027	0.0666714	0.399018	0.151526	0.222238	4.24575	-1.07179	-0.138394	-1.05765	0.342448	-0.47074	-0.449527	-0.400028	1.08493	-0.0464679	-0.951582	-0.675805	-0.626307	0.384876	-0.371743	-0.711161	-0.612164	-0.258604	0.0242441	-0.442455	0.554585	-0.286889	0.992999	0.683695	0.803531	-1.62977	-1.36334	0.12253	0.875867	0.0401721	-0.0553837	0.0225501	0.508473	-1.32633	0.686825	1.0361	0.443344	-2.1358	1.34457	0.17992	-0.60335	-1.96372	-0.20114	0.991363
Abi2	0.373962	1.64629	0.967144	0.640464	0.2708	3.36566	-1.3454	-0.219219	-1.27663	-0.0730731	-0.124654	-0.623271	-0.520109	1.20786	0.236413	-0.709239	-0.803804	-0.545899	0.124654	-0.141848	-1.01013	-1.12189	-0.339575	-0.348172	-0.43414	0.803804	-0.666255	0.666255	0.869947	0.792553	-0.669316	-0.945805	-0.0360214	0.767755	-0.118701	-0.469062	-0.462997	0.319466	-2.31221	1.45982	1.35633	1.0095	-1.98656	0.0462297	0.122516	0.918644	-0.478606	-0.673879	0.98139
Raph1	-0.330452	0.169041	-0.143894	0.0667352	-0.586216	1.35458	-1.76574	-0.869062	-1.78079	0.376661	-0.0987595	0.117888	1.33352	0.803939	1.46592	1.19511	-0.583207	-1.38661	-0.312398	0.184086	-1.69052	-0.817909	1.05669	-0.697549	0.484985	1.33051	-0.240182	1.36361	-0.538825	-1.05754	1.39945	0.757858	-0.655692	-1.34353	-0.0552388	-0.686342	-0.0959202	-1.15983	2.0831	0.44931	-0.502747	-0.737987	1.28224	0.45398	-0.917163	0.775382	1.60621	-0.199909	-0.912892
Cd28	1.30037	0.263365	2.10692	0.148143	0.148143	0.49381	-0.312747	1.76126	-0.888859	2.91348	0.49381	-0.543191	-0.197524	-0.427969	0.724255	-0.543191	-0.888859	-0.888859	0.378588	-0.773636	-0.888859	-0.888859	-0.888859	-0.543191	0.0329207	-0.658414	-0.773636	-0.658414	-0.295348	0.983926	-1.57009	-1.29434	0.762904	1.01003	-1.60681	-0.419598	1.07658	0.178212	-0.636853	-1.16763	1.20745	-0.184559	-0.827908	0.649505	1.62315	1.01758	-0.94954	-0.146885	1.30201
Ctla4	0.971626	0.0990547	0.659994	-0.368394	-0.306068	-0.742354	0.0367281	2.0935	-0.461884	3.46469	0.192544	-0.368394	1.28326	-0.368394	1.09628	-0.181415	-0.742354	-0.71119	0.254871	-0.71119	-0.648864	-0.742354	-0.680027	-0.742354	-0.586537	-0.524211	-0.680027	-0.586537	-0.203879	0.924242	-2.17283	-1.15861	1.76071	-0.023913	-1.04772	0.270912	1.25302	-0.214354	0.164085	-1.3418	1.01058	-0.87409	-0.228513	1.0741	1.20785	-1.57762	-0.490165	-0.0566266	0.661659
Icos	1.43615	0.395416	0.373273	-0.18031	-0.0917365	-0.689606	-0.446029	3.42905	-0.379599	2.23331	0.240413	-0.490316	0.683279	-0.512459	1.104	-0.24674	-0.667462	-0.645319	0.2847	-0.645319	-0.645319	-0.667462	-0.689606	-0.645319	-0.623176	-0.645319	-0.689606	-0.578889	-0.027373	1.30817	-2.67168	-0.926916	1.18709	0.118063	-1.28926	-0.716276	1.21328	-0.115867	-0.383058	-1.2051	1.34045	-0.167067	0.127659	0.551872	1.73937	-0.918996	-0.1498	-0.0374152	0.716029
Pard3b	1.00815	-0.182913	0.849342	-0.12336	0.591278	4.44238	-0.599785	0.849342	-0.520381	0.0751504	0.372916	-0.460828	-0.460828	0.25381	-0.12336	-0.540232	-0.540232	-0.50053	0.0552994	-0.460828	-0.540232	-0.639488	-0.520381	-0.50053	-0.50053	-0.421126	-0.599785	-0.262318	0.877508	0.366237	-1.62396	-1.38123	0.528758	1.37406	-0.82301	-0.285172	0.521819	1.3005	-1.16617	-0.345969	0.823421	0.957104	-1.51762	-0.276553	0.786322	1.16439	-1.05739	-0.219412	0.696467
Nrp2	-0.348396	0.471174	-0.143504	1.35498	-0.536676	3.69961	-0.923203	-0.553289	-0.848998	0.200937	-0.679547	-0.642998	-0.943138	1.04819	-0.595375	-1.04835	-0.0881275	-0.573224	-0.0526866	0.248561	-0.616418	-0.789192	0.374819	0.348238	-0.243181	1.43694	-0.370547	0.813399	0.752805	0.924834	-0.590374	-2.08523	0.222397	0.186704	0.833491	-0.641283	0.804928	0.312032	-1.92661	0.20402	1.27217	0.547641	-1.20164	0.796853	0.403768	0.252341	-1.58368	0.40988	1.01733
Ino80d	-0.266773	1.30388	0.804455	1.26769	-0.480295	0.276079	-1.87723	-1.19324	-1.566	0.956453	-0.552675	0.496839	1.2315	0.938358	0.659694	1.4414	0.243508	-0.947147	-0.487533	0.0299861	-1.34162	-1.73609	0.543886	-0.97248	0.981786	0.250746	-0.556294	0.551124	0.297907	-0.441723	1.0204	0.0122605	0.545122	0.62819	-0.78858	-0.03261	-0.0177671	0.801698	-0.214205	-0.0872598	0.267967	0.440635	0.136295	-0.708358	-0.164941	1.29011	1.08838	-0.274605	-0.066074
Ndufs1	-0.115326	-0.26851	0.307462	0.803779	-0.335911	1.01824	-2.94004	-0.149026	-2.87877	0.607703	-0.247064	0.675104	0.497411	0.203297	0.218616	1.38282	0.135896	-0.721935	0.739442	-0.179663	-0.219491	-0.856737	-0.446203	0.531111	0.623022	-0.198045	0.414691	1.39813	0.602025	0.131047	-0.0109274	-0.019351	1.74905	0.460576	1.12034	-0.320849	-1.02074	0.737587	-1.02102	-0.96373	-0.0321797	0.466694	-0.0801619	-2.84789	-0.325747	1.08998	0.543057	-1.30579	-0.547437
Eef1b2	-0.44785	-1.69828	-0.889609	-1.08638	-0.321302	-0.602562	-0.830194	1.02983	-1.37304	-1.05165	-0.00223222	0.0274756	-0.694386	-1.57945	0.241604	-0.352939	1.19418	-0.204786	0.0594984	0.787148	2.44924	0.389371	0.721945	0.959993	1.28755	-0.0234521	1.33115	0.679119	-0.587144	-0.932432	1.71687	1.54597	0.229441	0.21569	1.33632	1.13046	-1.35494	0.00643898	-0.749468	-0.81078	-1.4053	-0.404479	0.200156	-0.660534	-0.882046	0.322279	0.971079	-0.901959	-1.22185
Gpr1	3.01579	-0.647225	3.20858	-0.454435	-0.454435	-0.454435	-0.261644	1.08789	-0.647225	-0.454435	0.316727	-0.0688537	-0.261644	-0.840015	0.123937	-0.840015	-0.454435	-0.454435	1.08789	-0.0688537	-0.261644	-0.840015	0.123937	-0.454435	-0.454435	-0.454435	-0.261644	0.123937	0.763164	-0.0742163	-1.34547	-0.961737	0.119862	1.00428	-0.767195	0.138856	0.349277	2.18	-1.05029	-0.201486	0.815262	1.00924	-1.20365	0.402153	0.486786	0.237693	-1.57651	-0.217616	0.458672
Zdbf2	-0.562902	-0.562902	0.536721	0.17018	-0.196361	-0.562902	-0.562902	0.17018	-0.562902	2.73597	-0.562902	-0.562902	-0.562902	0.17018	0.536721	-0.562902	-0.196361	-0.562902	3.10251	-0.562902	-0.562902	-0.562902	-0.562902	-0.562902	-0.196361	0.17018	-0.562902	2.00288	0.858834	0.615389	-1.72753	-1.2723	0.407239	-0.151022	-0.962837	0.669017	1.95891	0.0923514	-1.27207	0.495077	0.843056	0.702935	-1.17675	1.50208	0.708498	0.675056	-0.806014	0.0603476	0.48272
Adam23	1.23839	0.655269	3.17519	-0.573454	-0.615105	0.0721465	-0.677583	1.71739	-0.156937	-0.302718	-0.406847	-0.906666	-0.323544	0.80105	-0.0528083	-0.927492	-0.719234	-0.781712	1.405	-0.552628	-0.469324	-0.927492	-0.448499	-0.594279	-0.573454	0.113798	-0.677583	1.50913	0.7221	0.292811	-2.95259	-1.31285	0.456547	1.13641	-0.935741	0.0808608	0.266826	0.888282	-1.26777	0.0190061	0.731362	0.97375	-0.9062	-0.29789	1.0192	0.207479	-0.837836	0.0100109	0.922656
Fastkd2	-0.453299	0.389065	0.206932	2.15348	0.332149	1.07206	-2.63889	-0.806182	-1.51195	-0.0662671	-0.28255	-0.0321172	1.17451	1.27696	0.445982	0.252465	0.195549	-0.567132	0.95823	-0.703732	-0.635432	-1.9559	-0.555749	0.696414	0.275232	-0.225633	0.593965	0.411832	-0.0435096	-0.483128	1.15203	1.24052	-0.186651	-0.338545	1.00132	-0.0748909	-0.980408	-0.550978	0.0389221	0.932618	-0.738691	-0.662595	-2.89873e-06	-0.985574	-1.13979	-0.68346	0.265935	-0.466873	-0.823454
Klf7	-0.806293	0.00602938	-0.626507	-0.0619382	-0.703245	-0.832603	-0.990463	-0.845758	-1.23602	-0.189103	-0.754769	0.657202	2.3246	-0.452203	2.30816	1.69426	0.54977	-0.85672	0.445626	1.12749	-1.01458	-0.594716	1.30618	-0.820544	-0.344771	0.0433019	0.541	0.126617	-1.0849	-0.910931	1.44795	0.940039	-0.809587	-0.954843	1.32584	1.28919	-0.399171	-1.22882	0.135234	-0.638138	-0.769291	-0.915897	1.5985	0.802601	-0.72806	-0.862746	0.727466	0.393065	-0.82394
Creb1	0.152557	1.56474	1.14424	1.09868	-0.141794	1.36851	-2.02354	-0.54127	-1.97798	0.632629	-0.0296604	0.0614482	0.408362	1.06364	1.13723	0.720233	-0.229398	-0.961771	0.285716	0.0509357	-1.44184	-1.62756	-0.159315	-0.954763	-0.362557	0.383832	-0.593833	0.972534	-0.0526987	-0.196157	1.80387	1.59694	-0.34078	0.98518	1.74773	-0.580031	-1.50844	0.412217	-0.465468	1.11308	-0.184353	-0.0841843	-0.706614	-0.302948	-1.13931	0.202292	-1.0105	-1.46785	-0.755043
Mettl21a	0.124376	-0.752802	0.556419	1.25031	-0.333851	1.78709	-1.72162	-0.0720071	-1.61689	-0.26839	-1.39432	-0.80517	-0.438589	2.02274	0.216021	-0.464773	0.26839	-0.38622	-0.15056	0.189837	-0.0981915	-1.36813	-0.15056	0.962277	2.21913	0.0589149	-0.229114	0.595695	-0.549393	-0.439196	0.529372	0.527519	-1.54132	-0.679469	1.55374	-0.0691996	-1.27827	0.376312	2.1451	0.380946	-0.965971	-1.05953	-0.425962	-0.168353	0.913075	-1.65208	0.546256	1.6892	0.458951
Ccnyl1	-0.638103	1.15221	0.0756046	0.329636	-0.589716	2.04737	-1.73891	-0.638103	-1.07359	-0.00907255	-0.855844	-0.0937497	0.244959	0.668345	0.98286	-1.0252	-0.456652	-1.30342	1.30947	-0.444555	-0.492942	-0.771167	-0.117943	0.341733	-0.577619	1.16431	0.00302418	2.50705	0.299501	0.525206	1.64897	0.825951	-0.643112	-0.291741	1.33781	-0.98785	-1.13329	-1.86116	1.36702	0.667256	-0.0271327	-0.783926	-0.146354	0.920246	-2.01295	-0.717298	-0.0641026	1.17384	-0.31136
Fzd5	-0.831525	1.34001	-0.376203	1.44508	-0.822769	0.954737	-1.9961	-0.586352	-1.76844	0.762101	-1.13799	-0.078493	-0.209836	1.39255	0.446878	0.665783	0.0878746	-0.595108	-0.0960053	-0.157299	-1.19928	-1.09421	0.16668	0.385585	2.0405	0.333048	-0.174811	1.10359	0.371593	0.42691	0.539531	-0.0685831	-1.93009	-2.66313	0.610845	-0.233259	0.586757	-0.820142	0.911205	-0.0387222	0.0452712	-0.380888	1.40621	0.20361	-0.20769	-0.774565	0.512245	1.26401	-1.07168
Plekhm3	0.897036	2.53253	0.291555	0.799602	-0.85677	0.806562	-1.3161	-0.348723	-1.15603	1.90617	-0.167775	0.569937	0.138445	1.05015	-0.808053	1.18934	-0.286087	-1.10731	-0.056422	-0.613186	-1.01684	-1.47617	-0.348723	-0.6967	1.11278	-0.23737	-0.70366	-0.0981793	0.908563	0.77892	-2.22366	-1.40925	1.15476	0.818396	-0.751987	-0.498554	0.551719	0.673905	-0.92823	-0.827283	0.919825	0.812008	-0.514113	-0.434182	0.780578	1.07664	-0.425074	-0.179576	0.960458
Akr1cl	2.20951	-0.321384	-0.040173	-0.321384	-0.321384	-0.321384	-0.321384	4.4592	-0.321384	-0.321384	-0.040173	-0.321384	-0.040173	-0.321384	-0.321384	-0.321384	-0.321384	-0.321384	-0.321384	-0.321384	-0.321384	-0.040173	-0.321384	-0.321384	-0.321384	-0.321384	-0.321384	0.241038	0.638044	0.488584	-1.08635	-1.08635	0.8793	1.09596	-1.08635	-0.380679	0.574075	0.871983	-1.08635	-0.761382	0.896667	1.43276	-1.08635	-1.08635	1.69324	0.868379	-1.08635	-0.181463	0.668893
D630023F18Rik	-0.167437	-0.281784	-0.281784	-0.739173	-0.624826	-0.85352	-0.281784	-0.624826	-0.167437	3.03429	-0.739173	-0.396131	-0.85352	-0.281784	-0.396131	-0.85352	0.518646	1.54777	0.747341	-0.510479	2.46255	-0.739173	-0.739173	-0.0530898	1.43342	-0.510479	0.0612574	0.289952	-0.503295	0.526835	-0.878333	0.307538	0.420441	-0.294052	2.34681	2.18075	-0.883725	-0.89231	1.05784	-1.00101	-0.0652917	-0.942463	0.237926	0.294718	-0.546506	-0.954754	0.258353	0.00822334	-0.854218
Idh1	0.429238	-0.0738616	0.935433	-0.0877936	-0.515041	-0.333925	-1.94849	-0.199249	-1.27356	2.94473	-0.388105	-0.632689	-0.78594	0.325522	-0.970152	-1.17449	0.720261	0.494253	-0.0614776	0.36577	1.45866	-0.973248	-0.491821	0.348742	1.64132	-0.124946	-0.409777	0.780633	0.823625	0.697744	-0.878935	0.411622	1.01834	0.963413	-0.605617	1.79606	-0.421797	0.761604	0.288495	-1.87489	0.883256	1.09552	-0.787537	-0.554749	0.267578	-0.688149	-1.29977	-0.518574	0.862859
Pikfyve	0.594608	1.25867	1.32982	0.879207	-0.0160934	1.65	-1.71183	-0.288834	-1.7474	1.09859	-0.3837	-0.502283	-0.0398099	2.12433	0.837703	0.149923	-0.359984	-0.697945	0.547175	-0.31255	-1.40351	-1.59324	-0.442991	-0.626795	0.227001	-0.0753848	-0.792811	0.298151	0.537205	0.923287	-1.99123	-0.407765	1.18616	1.14994	0.211625	-0.667989	0.538335	0.721321	-0.840367	-0.363086	1.28718	0.386586	-1.20337	-0.293936	-0.0450897	0.249101	-1.48963	0.280961	1.32934
Map2	0.671832	0.233371	-0.898572	-0.252067	0.20429	-0.0798145	-0.240881	0.486157	-0.958972	0.463787	1.46151	1.19754	0.933566	-1.21176	0.42352	3.63144	-0.511564	-0.49143	0.217712	-0.547356	-0.994765	-0.648023	0.172971	-0.753164	-1.07306	-0.674868	-0.140215	-0.621179	0.686161	0.114454	-1.17135	-0.204284	1.24848	1.16848	-1.14163	-0.827253	0.365693	1.08186	-0.760192	-0.912907	0.228428	0.79906	0.505052	-2.07175	0.727692	1.65851	0.38234	-1.4979	0.401014
Unc80	2.35895	0.181458	2.35895	3.08478	0.907288	-0.544373	-0.544373	-0.544373	0.181458	0.181458	-0.544373	-0.544373	-0.544373	-0.544373	-0.544373	-0.544373	-0.544373	-0.544373	-0.544373	-0.544373	0.181458	-0.544373	-0.544373	0.181458	0.181458	-0.544373	-0.544373	-0.544373	0.646907	0.298443	-1.34278	-1.34278	0.95938	1.10174	-0.75462	-0.424628	0.358245	1.4442	-0.299844	-1.34278	0.512115	0.986464	-1.34278	-1.34278	1.03302	1.32891	0.0359586	-0.0287799	0.508576
Rpe	0.179597	0.15394	-0.128284	0.692732	-1.29566	-0.635004	-2.41173	-0.814601	-2.19365	0.141112	-0.397679	0.0641418	0.423336	0.19884	0.846672	0.814601	0.538791	-0.558034	1.10324	0.532377	-0.827429	-1.34698	0.654247	-0.109041	1.21228	0.635004	0.493892	2.0333	-0.301415	-0.353536	0.246501	0.825173	0.360743	0.388015	1.89862	-0.0586499	-0.910097	-0.118453	0.419082	1.87797	-1.45742	-0.452335	-0.0714724	-1.28063	-1.01091	-2.03087	0.849676	0.434655	-0.907544
Kansl1l	0.878721	1.28397	1.65237	0.883984	0.799777	0.384006	-1.41592	-0.342278	-1.25276	1.62606	-0.558058	-0.431748	1.07871	1.66816	0.568208	0.757674	-0.752787	-0.873834	-0.27386	-0.647528	-0.879097	-1.26329	-0.768576	-0.710683	1.0945	-0.710683	-0.915938	-0.879097	-0.0224542	-0.579232	-1.77515	-1.16627	0.583162	1.5153	-0.371193	0.109075	0.469805	1.33362	1.8543	-0.259903	-0.342521	0.499888	-0.509506	-1.43272	0.954543	1.28537	-0.362972	0.619416	-0.170479
Acadl	-0.0875174	-0.873123	0.732552	-0.273093	0.549627	-1.02689	-1.6605	0.0662456	-0.559411	1.99182	-0.781218	-0.604479	0.379074	-0.135237	0.683949	-0.548807	0.58851	0.338424	-0.575317	0.0662456	0.719297	-0.814799	-0.398578	0.397631	3.46582	-0.608014	-0.287233	-0.744987	0.237258	-0.10793	-0.773687	-1.89673	-0.150928	-0.717178	-0.918546	-0.843948	1.46039	0.25039	1.11871	-1.44639	0.121054	-0.0494296	0.326736	-1.7102	0.693617	1.3881	1.22913	1.22032	-0.624422
Myl1	-0.605059	0.497742	3.65944	-0.514002	0.578681	-0.625293	-0.605059	-0.438121	-0.549413	1.66125	-0.625293	-0.625293	-0.620235	0.603975	-0.569648	-0.620235	-0.625293	-0.579765	1.32231	-0.620235	-0.625293	-0.625293	-0.417886	-0.417886	0.775971	0.806323	-0.438121	0.841734	0.581418	-0.387575	-1.42963	-1.26666	1.3493	0.148595	-0.542824	0.555278	0.843792	1.00249	-1.19932	-0.250567	0.893354	1.09607	-1.42963	0.281994	0.885756	1.86867	-1.1533	-0.0594653	0.709894
Lancl1	-0.199119	-0.300248	-0.28266	0.532972	-0.271668	-1.48742	-1.40608	1.18592	-1.24559	0.187812	0.365888	1.28265	0.598926	-0.348614	1.30244	0.90891	-0.150752	0.368087	-0.128767	-0.0452257	1.6344	-1.36651	-0.78611	0.198804	2.34451	-1.43686	-0.240889	-1.21481	-1.07025	-0.944972	1.1204	1.21886	0.164221	-0.152756	-0.452156	1.15988	-0.197053	-0.368157	1.20026	-0.76381	-0.999947	-0.987453	1.38562	-1.693	0.00478248	0.440793	1.60018	0.455702	-1.02065
Ikzf2	0.337118	-1.02956	2.06854	0.455769	-0.0495947	-0.866966	-1.28883	-0.748315	-0.572536	1.02266	-0.159456	-0.840599	-1.14382	1.04902	-1.06472	-1.25368	2.12127	0.868849	-0.796654	0.530475	-0.185823	-0.902121	0.578814	0.341513	1.79608	0.442586	-0.344024	-0.365996	0.13121	0.0879183	-1.27539	-1.81295	0.945843	1.37933	-1.74784	-0.52187	0.173023	1.07746	-0.612234	-1.90424	0.241217	0.602014	-1.22058	0.338916	0.74393	1.44654	-0.618767	0.326884	0.44198
Bard1	-0.545489	1.14334	0.419556	2.70226	-0.322786	2.70226	-1.62189	-0.118642	-0.731074	0.605141	-0.990894	-0.601165	0.308205	0.75361	0.10406	0.159736	-0.267111	-0.805309	0.326763	0.0483848	-0.545489	-1.02801	-0.898101	0.605141	-0.91666	-0.452696	-0.52693	0.49379	-0.954431	-0.670269	1.58376	0.643191	-0.713124	-0.723857	1.71784	0.697414	-0.397974	-1.19973	0.49283	0.981961	-0.984837	-1.09104	1.21518	-0.316637	-0.950624	-0.999246	1.05264	1.01548	-0.989219
Abca12	-0.50621	-0.313823	-1.35135	-0.335367	-1.03461	-1.50481	-0.906858	-0.316847	-1.03801	-0.585584	0.50108	1.42522	1.25929	-1.43715	0.958802	1.99028	0.0966523	0.165821	0.237257	0.861664	-1.03953	0.117819	1.32732	-0.252592	-1.21453	1.03818	1.22905	0.628834	0.117605	-0.523048	0.517361	0.351096	1.40381	0.746535	-1.03333	-0.173396	0.164591	0.330789	-1.89104	-0.860605	-0.90804	0.0458634	0.854417	-1.32886	0.588058	1.59321	1.04909	-2.13536	0.010135
Atic	-0.610363	0.458466	-0.185942	1.15398	-0.625917	2.4428	-2.0014	-0.181498	-1.66364	-0.297047	-0.992563	-0.399263	-0.00817414	1.0651	0.0962644	-0.741466	-0.472593	-0.614807	0.90733	-0.0548382	-0.310379	-0.790352	-0.328156	0.942884	-0.1415	1.29397	0.0296015	2.02949	-0.620478	-0.993212	0.749356	0.159704	-0.620028	-0.739993	1.61844	-0.20095	-0.75288	-0.833989	0.612465	1.96469	-0.830964	-0.639135	0.285422	0.811383	-1.09726	-1.03685	0.303847	0.0803185	-0.713781
Fn1	-0.273189	-0.223565	-0.00399543	0.283413	-0.320279	4.78792	-0.285341	-0.268468	-0.327982	0.209362	-0.239941	-0.316949	-0.371121	1.3453	-0.304152	-0.417067	-0.296299	-0.4282	-0.163628	-0.310339	-0.286434	-0.411352	-0.19392	-0.380439	-0.31265	0.00251512	-0.395175	-0.0980257	0.793232	1.23123	-1.77971	-1.84799	-0.412304	0.934562	-0.853752	0.3346	0.01913	-0.118829	-1.59446	0.682068	0.848287	0.767825	-1.48689	1.76145	0.209641	0.191725	-0.7217	0.54611	0.630314
Mreg	-0.0499616	0.875241	-0.541475	-0.290158	-1.12195	-2.00712	-1.02854	0.510498	-0.726071	1.15769	0.957531	1.68035	1.69147	-1.3021	2.0184	1.56692	-0.0566337	-0.17006	-0.194524	0.212476	-0.781672	-0.917339	0.263629	-0.623765	-0.0343933	-0.628213	-0.114459	-0.34576	-0.0409165	-0.639698	0.253506	1.2959	0.666363	0.20004	-0.176932	-0.194813	0.30871	-0.176667	0.350988	-1.82747	-0.969064	-0.054539	1.27014	-1.87247	0.493067	1.28043	1.82919	-1.16502	-1.0272
Pecr	0.634405	-0.1741	0.658184	1.37157	0.800862	0.0874748	-1.88623	1.20511	-1.1015	0.491727	0.182593	2.10874	1.98984	-0.530794	0.158813	0.8722	-0.839928	-0.554573	-0.0552025	-0.602132	0.37283	-1.24418	-1.55331	-0.863708	-0.1741	-1.07772	0.158813	-0.435675	-0.712291	-1.63004	1.28382	0.983805	-0.0442133	-0.471297	1.89447	-0.274386	-0.869282	-0.9187	1.331	-0.183346	-0.607091	-0.0244472	0.78107	-0.554548	-0.279797	0.0851643	1.22107	-1.92359	-0.472458
Xrcc5	-0.571202	-0.565414	-0.287565	-0.0560246	0.412845	1.47214	-2.40037	-0.831686	-2.23829	0.19867	-1.0285	-0.368604	0.638597	0.9396	-0.467009	-0.976398	-0.235469	0.0828998	0.0539572	0.603866	0.244978	0.0655343	-0.403335	1.68053	0.945388	1.04379	0.244978	1.80209	-1.00996	-0.774441	0.424748	0.946593	-0.242216	-0.792554	1.15755	0.73557	-0.900878	-1.03242	1.67026	1.01476	-1.26366	-0.929186	0.997637	-0.444437	-0.766225	-0.706337	0.971113	0.586859	-1.24772
Smarcal1	0.167549	-0.663432	1.8821	0.767117	-0.242682	2.33441	-1.04211	-0.453057	-1.07366	0.777636	-1.07366	-1.57856	-1.27352	1.33513	-0.642395	-0.810695	-0.105939	-0.368907	-0.421501	0.314811	0.514667	-0.905363	-0.26372	0.346367	1.73484	0.57778	-0.495132	0.66193	-0.704347	-1.01802	-0.587244	-0.906911	0.0261079	0.76993	1.64316	1.03558	0.28719	0.612357	1.57015	-0.655871	0.92799	-0.105813	-1.31719	-0.834015	0.263345	0.943243	0.48675	-1.52426	0.755896
Rpl37a	-0.322206	-1.74639	-0.951381	-1.27472	-0.367207	-1.32555	-0.0322028	1.58532	0.564471	-1.08472	0.00779772	0.100299	-0.623043	-1.63222	0.557805	-0.515542	0.241134	-0.428041	-0.0830367	0.332802	2.40033	0.551971	0.0677985	0.99781	1.84865	-0.163871	0.831975	0.46197	0.236869	-0.409374	0.857816	1.39696	-0.0748005	-0.790227	1.39667	1.24065	-0.923567	-1.13327	0.582125	0.940825	-1.19838	-1.32398	0.434905	-0.148537	-0.769295	-1.05929	1.39482	0.34674	-0.956723
Igfbp2	1.01271	-0.260429	0.259839	-0.419399	0.118073	-0.8096	-0.0347041	0.405734	-0.233589	3.98016	0.667244	0.917743	0.204784	-0.232213	1.48205	0.230247	-0.710501	-0.574929	-0.791707	-0.795148	-0.795148	-0.0918234	-0.674027	-0.0629197	-0.671963	-0.905257	-0.388431	-0.826804	-0.375963	0.324811	-2.85642	-0.135387	-0.106004	-0.64008	1.33432	1.61628	-0.15296	-0.134234	1.2941	-0.607527	0.282085	0.00599897	0.760977	-1.40581	1.49827	-1.39121	0.00977917	-0.317737	0.33017
Igfbp5	3.31657	0.642781	0.301598	-0.450597	0.886737	0.972475	-0.765264	1.33752	-0.682178	1.86874	0.0452681	-0.493908	-0.449713	0.466886	-0.0882002	-0.866028	-0.579646	-0.808575	0.725868	-0.736096	-0.584066	-0.835976	-0.778523	-0.741399	-0.681294	-0.505399	-0.849234	0.33165	0.537715	0.329892	-1.75103	-1.71352	0.469416	1.02991	-0.824317	0.669067	0.558958	0.805336	-1.13833	-0.475554	0.798331	0.855918	-1.65107	0.577377	0.787413	1.15594	-0.750265	0.467626	0.500266
Tns1	0.660206	0.83773	1.18841	0.284787	-0.0397038	3.48458	-0.479149	1.02981	-0.631936	0.479772	0.719866	-0.758531	-0.319086	1.34266	-0.260881	-0.758531	-0.81528	-1.11212	0.479772	-0.902587	-0.928779	-0.986984	-0.407848	-0.738159	-0.541718	-0.18376	-0.885126	0.242588	0.963775	0.853985	-2.39628	-1.42918	0.284001	0.63551	-1.09068	-0.0354412	1.09109	0.765632	-0.829546	-0.345451	1.02959	0.867778	-1.26284	-0.0195894	0.696322	1.09715	-0.671855	-0.0315281	0.737795
Cxcr2	-0.0953744	-0.791116	-0.124537	-1.29105	-0.541149	-1.46603	-1.17023	0.3504	-0.445328	2.27931	0.375397	-0.703628	-0.641136	-1.11607	0.658693	-0.187029	-0.566146	-0.58281	-0.166198	-0.332843	-0.911934	1.22529	1.65023	1.43359	0.0671043	1.45026	0.0379414	1.6044	-0.409819	-0.184431	-1.65219	-0.736299	1.36737	-0.21173	0.239687	-0.579544	-0.265898	-0.292226	-1.69761	-0.920751	0.0254111	-0.548933	-0.417622	1.54022	0.814585	0.896147	1.05798	1.27504	0.687422
Cxcr1	1.15158	-1.10205	1.15158	-1.27541	0.631513	-1.27541	-1.27541	-0.408626	-0.928695	2.01836	0.458156	-1.27541	-0.23527	-0.928695	1.67165	-0.928695	0.111443	-1.10205	-0.755339	-0.23527	-0.061913	0.978226	0.2848	0.804869	0.2848	1.32494	-0.061913	0.978226	1.13945	1.32782	-1.33048	-1.61127	0.268822	0.157726	-0.818823	-0.930381	0.913203	0.438685	-0.797254	-0.568513	1.80813	0.97707	-1.33127	-0.0214264	0.288721	0.94417	-0.853168	-0.343022	1.06004
Arpc2	-0.816634	-0.852653	-0.504107	-0.115541	-0.956707	-0.69839	-2.1999	-0.672559	-1.70583	-0.121362	-0.705303	0.0383577	-0.243608	-0.398598	0.449481	-0.661644	0.269024	-0.176664	-0.0838879	0.881707	0.160239	0.490594	1.50749	0.845324	1.47329	1.42199	1.28192	2.09398	-0.846369	-0.432298	2.04706	1.02954	-0.688599	-1.07636	-0.0827943	0.828745	-0.801006	-1.65806	0.170958	0.402646	-0.593855	-1.07296	1.28016	0.296346	-1.00847	-0.257123	0.681563	0.560502	-0.780369
Aamp	0.575073	-0.509496	0.130304	0.546531	0.0375454	-0.526145	-2.35516	1.13401	-0.585606	0.0589513	-0.300193	-0.542794	-0.773502	0.558424	0.570316	-1.53698	-0.0433216	-0.195542	0.263497	-0.440521	1.80473	-1.24205	-0.618904	0.689238	2.83697	-0.164622	-0.143216	0.772483	-0.0631981	-0.466264	-0.790945	0.692027	-0.0936873	-0.0765764	2.83965	-0.970724	-1.21355	-0.0995228	0.609435	0.75597	-0.650506	-0.370565	0.345971	-1.65398	-0.961258	0.664455	1.30021	-0.786713	-0.804411
Pnkd	1.67796	-0.474944	0.915867	-0.38921	0.820606	2.76393	-1.07509	0.868237	0.963498	-0.0272174	0.0585175	-1.11319	-0.798832	1.09686	-0.513049	-1.17988	-0.789306	-0.0176913	-0.255844	-0.60831	0.115674	-1.01793	-0.903619	0.401457	1.46838	-0.646414	-1.17988	-0.160583	0.618199	-0.219832	-1.95089	-1.07765	0.866417	1.79119	-0.871082	-0.126768	0.317942	1.46513	-0.159707	-1.11793	-0.159398	1.14947	-1.13574	-0.806287	0.0544914	1.82479	-0.319616	-0.872019	0.42179
Tmbim1	-0.281248	-0.95036	0.767118	0.675014	0.0907823	-1.54723	-1.50118	-1.24383	-0.181016	0.795111	-0.567494	-0.407666	-1.24293	-0.247837	-0.495255	-0.588263	1.33781	1.32155	-0.840196	0.408633	1.25925	-0.264091	0.606387	0.774342	2.8187	-0.498867	0.312917	-0.310143	-0.130975	0.218521	1.88471	-1.42239	-1.67978	0.257158	-1.27106	0.543991	-0.727986	0.347154	-0.840049	-0.955377	0.402632	0.47498	0.58476	0.64047	-1.57036	1.08861	0.810063	1.06155	-0.308275
Slc11a1	1.88271	0.0646436	2.75956	0.233579	0.273801	1.72182	-0.47434	-0.530652	0.112911	1.48853	-0.273227	-1.06159	-1.02941	0.362291	0.547316	-1.13399	-0.659365	-1.14204	0.169223	-0.667409	-0.361717	-0.997235	-0.8283	-0.490429	0.844963	0.137044	-1.01332	0.0646436	0.998482	1.08119	-1.68822	-1.53213	0.451523	0.317731	-0.589024	-0.543171	1.10968	0.406481	-1.24376	-0.459717	1.36675	0.71539	-1.75147	0.590318	0.45621	0.636813	-1.1958	0.0900727	1.09692
Ctdsp1	0.518984	-0.398959	2.54866	-0.281666	1.0009	2.08459	-1.4189	0.337945	-0.801834	1.14115	-0.559599	-0.791635	-0.577448	1.33238	0.0217647	-0.679442	-0.421908	-1.03642	0.197704	-0.516252	-0.266367	-1.33985	-0.812033	-0.212821	1.57717	-0.268917	-0.579998	0.202803	-0.63443	-0.163302	-0.0495599	-1.10386	-1.57571	-1.76025	-0.541038	1.46919	0.712856	-0.259462	0.715943	0.59924	0.915085	-1.03361	0.0220549	1.57268	-1.19118	0.437609	1.53579	-0.0421929	-0.765288
Usp37	-0.333916	1.21351	0.945967	1.22798	-0.341147	2.27647	-1.69334	-0.124218	-1.69334	0.555494	-0.644848	-0.247145	1.24244	0.251793	1.10505	0.490415	0.0710185	-1.04255	0.635035	0.251793	-1.57041	-1.62826	-0.080832	-0.630386	-0.203759	0.0420946	-0.738851	0.663959	0.118572	-0.15132	0.717017	1.37113	-0.88332	-0.585069	1.59416	-0.512547	-0.771056	-0.33146	1.88302	1.72388	-1.08403	-0.649012	0.844312	-0.284391	-1.17356	-1.51439	1.02254	-0.160183	-1.18269
Rqcd1	-0.461221	0.296823	0.0738688	0.413445	0.16305	2.12505	-2.32717	-0.255417	-2.12823	0.14933	-0.43378	0.303683	1.30869	0.581518	1.74088	-0.101064	-0.238267	-1.15409	0.193921	-0.128505	-0.937999	-0.907129	-0.251987	0.228222	-0.361749	0.591808	-0.159375	1.67571	-0.906489	-0.605928	1.36274	0.653454	-0.643531	-1.0997	1.59234	0.304338	-0.814955	-1.34741	0.73571	0.934617	-0.653109	-0.950354	1.19588	-0.126264	-0.762323	-0.788901	1.44496	0.0850294	-0.835674
Plcd4	-0.265728	-0.730752	1.12934	0.199296	1.12934	-0.265728	1.12934	2.52441	-0.265728	-0.730752	-1.19578	-1.19578	-1.19578	-0.265728	-1.19578	-0.730752	-0.730752	1.12934	0.199296	0.199296	1.12934	-0.265728	1.12934	1.59437	-1.19578	-0.265728	-0.730752	-0.265728	0.991687	-0.580888	-1.57641	-0.947363	1.73053	-0.0382475	-0.712091	-0.0748787	0.625261	0.79381	-0.490745	-0.815473	0.841499	1.18449	-0.74626	-1.08507	1.57851	1.41075	-0.349197	-0.277624	1.31359
Zfp142	0.294859	1.73827	1.15254	0.531941	0.218156	3.13288	-1.10672	-0.276928	-1.14158	0.699294	-0.200225	-0.283901	0.27394	1.24319	0.00199229	0.831781	-0.67439	-0.834769	0.329724	-0.653471	-0.541903	-1.56694	-0.827796	-0.841742	-0.0328728	-0.123522	-0.939365	-0.402442	1.08572	0.939912	-0.970879	-0.748362	-1.64397	-0.955295	0.573993	-0.773851	1.08314	-0.147734	0.843968	0.644304	0.634304	0.296105	-0.479818	-0.895387	0.347798	0.836487	1.79903	-0.159588	0.35854
Bcs1l	1.12156	0.111732	2.2502	1.75518	0.844354	0.270137	-2.08613	0.230535	-0.878298	0.586946	-0.779295	-0.917899	-0.759494	1.61658	-0.244679	-0.521887	-0.224878	-0.086274	0.270137	-0.482286	0.685949	-1.67032	-0.719893	-0.185277	1.16116	-0.779295	-0.363482	-0.205078	-0.891937	-1.43804	1.94459	1.73225	-0.414026	-0.142745	-0.0615175	0.942714	0.411577	0.285677	1.27606	-0.184814	-0.646715	-1.0338	-0.838753	-0.895477	-0.612971	0.558619	1.77614	-1.29864	-0.478126
Rnf25	0.740042	-0.918858	-0.300541	0.272534	0.408262	2.02192	-1.65782	1.02658	-0.0592464	0.166967	-0.134651	-0.315622	-1.22048	-0.0743273	1.34328	-0.210056	-1.76339	-0.828373	0.182048	-1.08475	0.468585	-1.37129	-0.662483	0.981336	2.17273	-0.0140037	0.0161581	0.815446	-0.9802	-1.05929	0.0191676	1.18342	-0.19847	0.123668	0.250231	0.338506	-0.496293	-0.437576	-0.629134	1.12283	-0.846143	0.619077	0.783194	-3.31573	0.362033	-0.177251	0.825976	0.238191	0.637623
Stk36	1.05506	0.17146	0.583806	0.642712	0.289273	4.26546	-0.712138	-0.123073	-0.535418	0.200913	-0.064166	-0.712138	-0.358699	1.14342	-0.00525951	-0.829951	-0.741591	-0.859404	-0.0347128	-0.505965	-0.653231	-0.594325	-0.417605	-0.299792	0.112554	-0.299792	-0.800498	0.0831003	-0.328276	0.0798125	-1.08862	-1.30836	-0.731832	-0.266416	0.176177	0.736846	0.813352	-0.712912	0.254563	1.38938	0.156999	0.11405	-1.5732	1.36797	-0.447015	-0.699949	-1.10088	1.58774	1.81753
Ttll4	-0.217393	1.46076	0.953509	1.186	0.657614	2.79652	-2.03504	-1.00786	-1.99277	0.370172	-0.14976	-0.069445	0.568845	-0.132851	0.361718	0.28563	-0.0948075	-0.437201	0.632251	-0.35266	-0.843001	-1.52356	-0.462564	-0.276572	-0.187803	0.31522	-0.22162	0.41667	-0.658262	-0.140991	-0.476171	0.451456	-1.37622	-1.20867	1.46821	-1.02124	-0.16206	-0.682251	0.978933	2.69705	-0.453644	-0.447484	0.542719	0.426713	-1.03596	-0.862792	1.11918	0.505951	-0.511451
Cyp27a1	0.284044	2.05708	0.894851	0.810017	-0.623684	-0.428565	-0.827286	-0.191029	-0.0298435	-0.29283	-0.470982	-0.907879	-0.496432	-0.704277	-0.878187	-0.967263	0.496129	1.62867	-0.44129	0.161034	1.75168	-0.963021	-0.504916	-0.097711	2.75272	-0.772144	-0.487949	-0.750935	0.713189	0.801644	-2.13398	-1.53101	0.741831	1.10517	-0.489112	-0.697762	0.83077	1.0667	-1.21964	-0.472326	0.79223	1.01814	-1.34879	-0.128248	0.944315	0.640713	-0.472135	-0.176448	0.976232
Prkag3	1.3909	1.76598	-0.109397	0.390703	-0.171909	-0.797034	0.515728	-0.797034	-1.04708	-0.546984	0.515728	-0.546984	0.390703	-0.859546	-1.48467	-1.29713	-0.171909	1.891	1.32839	1.32839	1.51593	-1.54718	0.140653	-0.922058	0.0781405	-0.859546	0.0781405	-0.171909	-0.0730822	-1.21874	-0.890192	-0.937532	1.77662	-1.47891	1.46352	0.210503	0.0064131	-0.474206	-0.0683066	-0.50904	-0.181899	0.399384	0.0100703	0.306844	1.09234	0.996497	1.53956	1.45514	0.335682
Wnt6	0.620493	0.272243	0.465715	-0.811201	-0.230785	0.349632	-0.849895	0.659187	0.465715	-0.88859	-0.462951	-0.772506	-0.385562	-0.617729	-0.19209	-0.695118	0.813965	3.21302	0.0400764	-0.501645	1.16221	-0.772506	0.0400764	-0.153396	2.16827	-1.35292	-0.308173	-1.27553	1.77899	1.48602	-2.15365	-0.578474	-0.257676	-0.118939	-0.373549	1.2736	0.024838	0.226386	-0.743238	-0.314858	-0.181624	0.935832	-0.29951	-1.63669	0.790764	-0.333668	1.53323	-0.497422	-0.259433
Wnt10a	-0.67859	0.908307	0.353817	-0.67595	0.116179	0.205953	-0.530726	-0.18219	-0.472637	0.937352	-0.858139	0.834375	0.858139	3.20284	2.25229	0.660107	-0.625782	-1.58954	-0.469996	-0.784207	-0.232358	-0.726118	-0.345896	0.00264043	-0.689152	-0.393424	-0.36702	-0.710275	-0.927363	-0.431852	1.32538	0.975351	-0.674281	-0.935561	1.16927	0.619339	0.00299614	-0.848638	0.873112	1.05901	-1.19867	-0.977785	1.266	0.196244	-0.839904	-1.16148	1.41514	-0.322821	-1.62854
Cryba2	-0.358534	-0.153657	-0.358534	-0.358534	-0.358534	-0.358534	0.256096	-0.153657	-0.358534	-0.358534	0.460972	-0.153657	2.30486	-0.358534	4.35362	-0.153657	-0.358534	-0.358534	-0.153657	-0.358534	-0.358534	-0.153657	-0.358534	-0.358534	-0.358534	-0.358534	-0.358534	-0.358534	-0.612029	-0.154433	0.0113124	0.201357	0.124243	-0.612029	-0.0511731	-0.612029	0.543435	-0.612029	1.56486	-0.0423626	-0.612029	-0.612029	1.96802	-0.612029	-0.612029	-0.612029	3.35203	0.439089	-0.612029
Nhej1	-0.328694	-1.46026	-0.10238	1.63269	-0.253256	-0.328694	0.27481	0.350248	-0.85676	0.27481	-0.705884	-0.0269421	0.501124	-1.5357	1.2555	-0.0269421	-1.00764	-1.38483	0.0484958	-0.705884	0.953751	-0.85676	-0.328694	1.18007	0.651999	1.40638	-1.08307	2.46251	0.809651	0.721666	0.155672	1.05475	1.1167	0.807854	0.671662	0.420396	-0.275299	1.06464	0.860356	0.173902	-0.613256	-0.664081	-0.198712	-0.682555	-0.108572	0.292475	0.0930395	-2.72772	0.391254
Slc23a3	0.394676	2.32689	1.14044	0.360777	-0.690077	-1.77483	-1.02906	-1.19856	0.869255	0.259082	-0.0121066	0.428574	-1.16466	-1.36805	-1.23245	-0.927367	0.225183	1.54723	-0.554483	0.29298	0.564169	-0.452788	0.76756	1.68282	0.191285	0.225183	-0.520585	-0.351092	1.80876	0.826867	-0.25564	-0.979627	-0.681561	1.13077	0.00834993	1.1828	-1.03943	2.10891	-1.71432	-0.911561	0.226221	0.947764	-1.10052	-0.719969	0.264768	0.696721	-0.987583	-0.991714	-0.212741
Cnppd1	0.85596	-0.58127	1.16546	0.24407	0.265415	-1.96514	-1.00461	0.95557	0.24407	0.745678	-0.11168	0.482423	-0.0298576	-0.58127	0.71366	0.55713	0.0590799	-0.335803	-0.492333	0.00927491	0.820385	-1.79438	-0.75203	-0.506563	3.15055	-0.82318	-0.392723	-0.897888	1.15619	0.889663	0.490275	-0.0277283	-0.0117106	-0.36364	-1.34571	0.124389	0.696238	0.162503	-0.178741	-2.54973	0.384896	0.223686	0.664208	-0.30927	0.469542	0.299298	1.71469	-0.965383	0.401529
Fam134a	2.07916	-0.176164	1.41078	-0.168696	1.46679	0.0441411	-1.94981	1.03365	-1.78178	0.103885	-0.250844	-0.389002	-0.0790805	0.32419	0.880554	0.0142692	-0.70639	-1.59881	0.275648	-0.437543	0.186033	-1.51667	-0.280716	0.223372	1.36224	0.0926829	-0.990174	0.828279	0.281072	0.329904	-1.07504	-0.694555	0.155953	0.906466	1.24185	0.472529	0.374045	0.625069	0.395205	-2.11707	0.978195	0.0230103	-0.397555	-0.638459	-0.249903	-0.179537	0.535496	-1.48716	0.300489
Zfand2b	0.942843	-0.239843	-0.28098	0.418348	0.86057	-1.90589	-1.32997	0.582895	-1.40196	-0.0135899	0.778296	0.737159	1.26165	-1.7002	2.29008	0.809148	-0.692349	-1.86475	-0.517517	-0.0855795	0.346358	-0.229559	-0.67178	0.4492	0.654885	0.438916	0.377211	-0.0135899	0.285532	0.54307	2.19713	0.536568	-0.133968	0.952449	-0.655113	-0.0463514	-0.902889	0.171725	0.499567	-1.80341	-0.91111	0.516136	0.642504	-1.07494	-0.518167	0.0434546	1.74483	-2.28067	-0.0607487
Abcb6	0.260713	0.630331	0.260713	-1.40257	1.46197	0.445522	-0.478524	0.0759038	0.537927	-0.386119	0.99995	1.83159	2.47842	-0.848142	1.27716	0.907545	-0.0165008	-1.12536	-0.0165008	-1.21776	-0.20131	-1.21776	-0.940547	-0.293715	-0.386119	-1.12536	-0.663333	-0.848142	-0.294314	-1.0303	1.06136	-0.261161	-0.266921	-0.921073	1.92672	2.19754	-0.512511	-0.249317	0.349723	-2.01399	-0.546438	-0.28898	0.705356	-1.08937	-0.0818905	0.0543961	1.86109	-0.928794	0.0931724
Atg9a	0.155034	0.474303	0.530316	0.317469	-0.533916	0.13823	-2.7352	-0.393886	-2.59517	1.06243	-0.612333	0.345475	1.16885	0.563923	0.787972	0.877591	0.838383	-0.489107	0.479905	0.13823	-1.06043	-1.50293	0.793573	-0.617935	0.631138	0.485506	-0.119426	0.87199	0.300378	-0.448325	0.589291	-0.157967	-0.555739	-1.42892	-0.577373	1.21873	0.924931	-1.20553	-0.942772	-0.252034	-0.708807	-0.304664	1.52388	0.0780789	0.759719	0.122919	2.74569	0.974396	-0.52683
Ankzf1	1.09341	0.663835	1.3082	2.01865	0.680358	0.217738	-2.02927	0.796012	-1.84753	-0.757067	-1.17012	-0.525758	0.366437	-0.872722	0.895145	1.63864	-0.54228	-0.806634	-0.344014	0.0194725	0.283827	-1.41795	0.168172	-0.823156	0.564703	0.23426	-0.0631381	0.250782	-1.20559	-1.11677	1.72614	0.857806	-0.416381	0.724764	0.796829	0.231002	-0.568601	-0.0022362	2.05324	0.00963637	-1.38135	-0.38388	0.194957	-0.928693	0.293747	0.911331	1.62616	-1.22165	-0.565268
Glb1l	1.38192	2.17448	1.91973	1.14132	0.41953	1.67913	-0.910834	0.108168	-0.868376	0.829961	0.0374039	-0.981598	-0.401333	1.59421	-0.104124	-0.698542	-0.854223	-0.811765	0.150626	-0.741001	-0.613625	-1.13728	-0.741001	-0.84007	-0.217347	-0.302264	-0.896682	-0.316416	0.604287	0.696774	-2.70707	-1.19777	0.195562	0.640323	-1.13089	0.818854	0.674176	0.365854	-1.0041	-0.0229134	1.16842	0.80173	-1.20811	0.819165	0.991288	0.295476	-0.63933	0.272376	0.98888
Stk16	0.334739	-1.01762	0.569252	0.209666	-0.329714	0.788131	-2.02602	-0.704934	0.592703	0.256568	-0.697117	-0.79874	-0.712752	0.530167	-0.306263	-1.48664	-0.212457	-0.775288	0.858485	0.17058	1.66365	-1.44756	-0.853459	0.928838	2.52353	0.717777	0.514532	0.70996	-0.0714246	-0.875329	-1.48148	0.220726	-0.711256	-0.497164	1.81302	0.686813	-0.874943	-0.338293	0.742883	1.32372	-1.01424	-0.602422	1.10444	-1.22632	-0.528937	-1.13223	1.76268	0.150485	-0.555238
Tuba4a	-0.870893	-0.449016	-1.66039	-0.62362	-0.89128	-2.28153	-0.664065	-0.068242	-1.08298	-0.131047	-0.0347023	0.925125	0.731778	-1.58476	1.47261	1.04153	-0.183329	-0.33919	0.89027	0.427619	-0.336888	0.698896	0.388819	1.04284	-0.248765	1.08296	1.12373	1.62453	-0.712459	-0.499521	0.312595	0.940977	0.277429	-1.62671	-0.769832	0.585743	-0.319151	-0.829508	0.0598649	0.61879	-0.611943	-0.655098	2.26395	-1.55417	-0.0825693	-0.285021	1.63417	0.952962	-0.865518
Dnajb2	1.37515	0.744866	-0.15554	0.962859	0.40366	-0.0560215	-0.150801	0.706954	-1.14125	-0.430401	0.763822	-0.681567	1.37989	0.157233	2.58833	1.04342	-1.08912	-1.84736	0.503178	-0.596265	-0.814258	-1.41137	-0.520441	-1.0749	-0.615221	0.517395	-0.814258	0.252012	1.21625	0.789233	-1.09124	-0.823017	-0.321505	0.770664	-0.186308	0.167045	0.0997229	1.5546	0.195926	-1.39145	0.613779	1.27369	0.189701	-0.950927	0.366482	1.09815	0.183696	-1.83057	-0.320539
Ptprn	-0.650685	-0.248449	0.0267653	0.657641	-0.964006	3.80779	0.289277	-0.608344	0.763493	-0.0875544	-0.650685	-0.637983	-0.633749	2.16497	0.141085	-0.574472	-0.46862	-0.858154	-0.273853	-0.388173	-0.316194	-0.595642	0.445938	-0.599876	-0.172236	0.386661	-0.671855	0.716918	-0.893899	-0.910967	0.426246	0.237229	-0.888854	-0.930305	0.660112	0.799179	-0.270949	-0.874258	0.267174	2.17341	-0.837748	-0.808478	0.0957501	2.18671	-0.762814	-1.46133	0.146468	0.928283	-0.209162
Dnpep	0.452724	-0.828556	0.857062	1.08811	-0.870565	0.499984	-2.37764	0.363454	-1.20664	0.300441	-1.28541	-0.0986465	0.211171	0.368705	-0.282437	-0.439971	0.0536367	-1.0281	0.552495	-0.466227	2.05432	-1.45869	-0.0618885	0.0903947	2.12784	-0.0933954	0.452724	1.0251	1.03099	0.873758	-0.680785	-1.30522	0.280141	1.06309	-2.23277	-0.112417	-0.0968012	1.24426	-0.327702	-0.844573	0.100466	0.927112	-0.548975	-0.102601	0.0987074	1.03195	0.658409	-2.08327	-0.463582
Des	-0.68772	0.649964	1.25869	-0.543661	1.79593	-0.785203	-0.565324	-0.425599	-0.539329	2.45882	-0.564241	-0.745126	-0.682304	0.837348	-0.651976	-0.802533	-0.741877	-0.70505	1.22078	-0.746209	-0.734295	-0.696385	-0.421266	-0.503585	0.907753	1.60313	-0.635729	1.44499	0.706423	-0.0474142	-1.52266	-1.62404	0.842219	0.190559	-0.52223	0.593845	0.823807	0.950895	-1.67972	0.169727	0.711544	0.889297	-1.53993	0.669586	0.733018	1.27173	-1.60751	0.444274	0.713825
Speg	-0.236194	-0.00549289	0.414502	0.0714075	-0.194786	4.49022	-0.39591	-0.336756	-0.283517	-0.0942241	-0.366333	-0.650273	-0.703512	1.86969	-0.212532	-0.437318	-0.632527	-0.0587316	0.154223	-0.295348	-0.466895	-0.159294	0.0477459	-0.53788	-0.313094	0.0654921	-0.407741	-0.324925	0.850213	0.288487	-2.40061	-1.70392	0.499346	-0.243219	-0.911919	0.74807	1.24402	0.787219	-0.909583	0.275285	1.21675	1.09383	-1.01346	-0.0237432	0.627796	1.44305	-0.90182	-0.218126	0.659853
Gmppa	-0.159215	-1.003	0.459564	1.001	-1.50928	-0.370162	-1.83273	-0.27172	-1.22098	0.150174	-1.71319	-1.26317	-0.0607729	0.768953	0.340027	-0.988941	-0.152183	-0.229531	0.375185	1.17678	0.35409	-0.0467098	0.66348	0.150174	0.979901	2.11198	0.459564	1.83072	-0.640079	-0.422974	0.72674	0.31513	-0.610328	-0.994872	-0.839752	0.101509	0.46637	-1.51132	1.69458	0.0202037	-0.276574	-0.569082	2.36858	0.0942687	0.300831	-1.14457	2.1584	0.345152	-0.369832
Chpf	0.782263	-0.989591	1.10417	-0.28626	-0.18076	3.47115	-0.0969013	0.714635	-0.0265682	0.471174	-0.440452	-0.770476	-1.01123	1.91841	0.287226	-0.959835	-0.970655	-0.949014	0.473879	-0.708259	-0.321426	-0.591938	-0.437747	-0.351183	0.0843418	0.0924572	-0.986886	0.679468	-0.0318578	0.232833	-0.616054	-1.82581	-1.15109	-0.484054	-0.097282	1.11783	0.516252	-0.178909	-2.14058	1.70268	0.742442	0.134757	-1.35041	2.00415	0.295059	-0.832258	0.211446	0.949798	0.633821
Obsl1	0.021541	-0.761578	0.721971	-0.756714	-0.362722	4.15602	-0.615655	0.0555896	0.48363	0.503086	-0.343266	-0.357858	-0.250848	1.63642	0.255018	-0.124382	-0.411363	-0.766442	0.50795	-0.542694	-0.416227	-0.717801	-0.528102	-0.683753	0.658737	-0.528102	-0.717801	-0.114654	0.156496	-0.201978	0.278791	-2.06432	-0.586904	-0.456916	0.281261	1.63816	0.439307	0.0411136	-1.02736	1.44924	0.451248	0.402655	-1.97381	1.97507	0.0830802	0.55549	-0.797981	0.0619358	-0.214415
Inha	0.64362	-1.16805	1.50178	-1.80373	0.89789	-0.595945	-1.0727	1.18394	1.27929	0.421134	-0.150973	0.802539	1.43821	0.993241	1.18394	1.31108	-0.850215	-1.58124	-0.46881	-0.627728	-0.182756	-1.00913	-0.405242	-1.04092	0.580053	-0.881998	-0.119189	-0.278108	-0.751926	-0.953017	0.68533	-0.0174791	-0.233733	-0.432814	2.15657	1.64453	-0.468745	-0.228227	2.44819	0.339741	-0.815967	-0.438155	-0.297308	0.192292	-0.217978	-0.732459	0.871381	-0.335451	-1.84716
Stk11ip	1.7152	0.213014	2.71666	0.542607	0.561622	0.0799084	-1.97371	0.07357	-0.744076	0.758111	-0.433497	-0.344761	-0.547588	1.56308	0.30175	-0.395467	-0.281377	-0.801121	0.358795	-0.579279	-0.19264	-1.55538	-0.674354	-0.560264	1.53773	-0.2687	-0.902535	-0.167287	0.032992	1.07278	1.01356	-0.689146	-2.47985	-1.00939	-0.494482	0.146661	0.0685139	-0.713688	0.577851	0.401167	1.71757	-0.102493	-1.26918	0.830318	0.397665	-0.454632	0.199393	1.84362	0.0184484
Slc4a3	1.39614	-0.825449	1.89132	-0.00908137	0.057834	1.55674	-0.865598	-0.651469	0.0043017	0.767137	-0.878981	-1.10649	-1.33401	2.6943	-0.102763	-0.0893798	-0.597937	-0.490872	0.887585	-0.410574	0.178282	-1.37416	-0.0626137	-0.865598	0.767137	0.445943	-0.651469	-0.330275	0.703087	0.242927	-1.29353	-2.01995	0.03745	0.193462	-0.375454	0.343271	0.180187	0.326192	-1.04909	1.64312	0.705148	0.777951	-2.42533	1.62773	0.500109	0.17942	-1.2544	0.247526	0.493315
Epha4	0.712903	0.83639	1.38603	2.25044	-0.316154	-2.02802	-1.75683	-0.558285	-1.34279	1.63058	0.0107229	0.0131443	-0.117607	-0.442062	-0.80768	0.608787	0.187479	-0.0812869	0.0107229	0.712903	-0.793152	-1.50744	0.240748	-0.514702	1.24317	0.405397	0.100311	-0.0837082	0.281068	-0.20813	-0.513491	-0.315776	1.31129	1.21912	0.604527	-0.324862	-0.552695	0.739899	1.31218	-0.534129	-0.675485	0.608674	0.0768304	-0.907901	0.0375673	0.529504	0.54635	-1.90698	-0.368194
Pax3	0.720577	0.583324	-0.514698	-0.377445	1.95585	-0.514698	-0.514698	1.26959	-0.377445	4.01464	-0.377445	-0.240192	0.171566	-0.377445	-0.377445	-0.514698	-0.514698	-0.514698	0.446071	-0.514698	-0.514698	-0.377445	-0.514698	0.0343132	-0.514698	-0.514698	-0.514698	-0.514698	0.442633	0.511404	0.723445	-1.3728	0.386716	0.263165	0.0478241	3.48719	0.00446248	0.141439	-0.363852	-0.664971	0.326915	-0.101944	-1.3728	-1.3728	-0.293221	0.0162293	-1.02073	1.03581	0.1431
Sgpp2	0.241495	-0.773026	-0.856367	-0.814696	-0.553453	-0.85797	-0.673657	-0.452482	-0.648014	0.496328	1.82017	2.97573	-0.580699	-0.859573	-0.680068	-0.481331	-0.22169	1.61342	-0.0854593	-0.157582	-0.49255	1.33134	0.788023	0.137319	-0.76982	-0.609548	1.49322	-0.329073	1.40937	0.622191	-0.751909	-1.61271	0.731442	0.653878	-1.4018	1.70997	-0.227394	1.23173	-1.44158	-1.32224	-0.448231	1.24152	-0.0105923	-1.60652	0.545434	-0.362049	-0.479438	-0.300855	0.541792
Farsb	-1.23174	-0.83343	-0.98947	0.513433	-1.00589	0.0699536	-2.2501	0.0247844	-1.67522	0.156186	-0.270869	1.15401	1.1458	-1.22763	0.788555	0.800873	-0.0162785	-0.459758	0.747492	0.497008	0.603771	-1.12498	-0.352994	0.451839	0.80498	1.07599	0.603771	1.99991	-0.494804	-0.893515	1.71258	1.07912	-0.218028	-0.848385	1.13231	0.125152	-0.559013	-0.838033	0.551791	0.579546	-0.777747	-0.816015	0.677811	0.0208058	-1.13339	-1.09145	0.925757	-0.688382	-0.886392
Acsl3	-0.663168	0.335563	1.39959	-0.025517	-0.494152	0.0397846	-1.58507	-0.935898	-1.0473	-0.117708	-1.00504	0.466166	0.162705	0.784991	2.47131	0.17807	-0.670851	-1.21247	-0.175327	0.669753	-0.943581	-0.693898	0.673594	-0.528724	0.519944	2.44442	-0.724628	0.677436	-0.73691	-0.723035	2.02492	1.39343	-1.04261	-0.995067	1.85637	-0.113217	-1.09804	-0.58614	0.503597	1.16361	-0.720907	-0.752261	1.13543	0.491064	-0.982813	-0.813046	0.706265	1.00087	-0.546965
Utp14b	-0.529157	0.798561	2.14978	0.164076	-0.611405	0.316823	-1.12839	-1.12839	-0.787651	0.293323	-0.869899	0.293323	-0.517407	0.739813	2.54927	0.704563	-0.634904	-0.893398	0.681064	0.352072	-1.06964	-1.26939	0.457819	-0.693653	1.56229	-0.106167	-1.12839	0.305073	-0.616798	-0.829356	1.37642	1.26562	-1.29451	-0.958285	0.386053	0.692869	-0.945417	-0.45006	1.2748	1.47527	-0.562592	-0.405482	1.8766	-0.484901	-0.719384	-0.843534	1.05647	1.32024	-0.276877
Kcne4	-0.291655	0.112619	0.247377	-0.345558	-0.0760421	-0.2108	-0.318607	1.37935	-0.53422	-0.453365	0.139571	-0.749833	0.220426	0.516894	4.26317	-0.857639	-0.480316	-0.722881	0.705555	-0.453365	-0.53422	-0.588123	-0.2108	-0.642026	-0.345558	1.02897	-0.803736	0.00481279	0.591921	0.683669	-1.49888	-1.68196	0.466122	0.118633	-0.557854	0.35148	0.382841	0.263614	-1.68179	0.760381	1.24175	0.602472	-1.61278	1.29529	0.618564	-0.0504578	-1.50649	0.724557	1.56619
Ap1s3	0.329766	0.652332	-0.295205	0.108002	-0.819375	-2.57333	-2.2306	-0.254885	-1.70643	0.108002	-0.133922	0.00720013	0.874096	-1.00082	0.712813	1.11602	0.57169	0.168483	-0.0129602	0.672492	-0.516969	-0.335526	0.289445	0.269285	0.591851	1.82163	-0.0129602	1.59987	0.468354	1.10814	0.322976	0.206333	1.06713	0.779111	-2.31925	-0.704385	-0.237118	-0.7394	-0.96545	0.120811	0.61012	-0.119563	0.885648	-0.78795	0.00689	2.39782	0.880981	-0.401563	-0.962808
Wdfy1	0.0668123	1.17113	2.86057	0.140983	-0.36997	1.65736	-1.26826	-0.839716	-1.06223	-0.122735	-0.477105	-1.21881	-0.271076	0.297565	-0.361729	-0.633687	0.239877	-0.72434	-0.172182	-0.707858	-0.328764	-0.559517	-0.44414	-0.979816	-0.0732876	1.36068	1.68208	1.13816	1.36412	1.35003	0.206739	-0.731181	-0.028669	0.201522	-2.54765	0.127713	-0.109977	0.64456	-2.16504	0.283232	1.1674	0.467375	-1.42424	0.178411	0.0717597	-0.058983	-1.18151	0.707298	0.826391
Mrpl44	0.642019	-0.0363407	0.915551	0.806138	0.598253	-0.244225	-2.12612	0.379428	-1.73224	0.215309	-0.134812	-1.0867	0.127779	1.76897	-0.594346	-0.835054	-0.506816	-0.62717	0.280956	-0.430227	1.00308	-0.944467	-1.07576	1.04685	2.51298	-0.255166	-0.0253994	0.357545	0.184428	-0.886655	-1.1292	-0.621595	0.190202	0.258946	0.841424	-2.72212	0.671101	0.671224	0.874875	-0.895852	-0.843901	-0.323082	0.315384	-1.83198	-0.0165131	0.74888	1.09801	0.97774	-0.0392596
Serpine2	0.381275	1.52224	0.692531	1.1852	-0.209927	-0.743114	-0.20256	0.301159	0.221043	1.07469	-0.151912	-0.659314	-0.432779	3.25809	0.567292	-1.22565	-0.746797	-0.717329	1.54987	-0.652868	-0.864669	-0.930051	-0.296489	-0.691545	-0.117839	-0.64458	-0.8969	-0.569068	-0.0566244	0.369052	-2.05767	-1.45157	-0.215621	-1.17352	0.388733	1.25807	-0.275971	-0.45549	-1.30776	1.84296	0.622008	-0.11717	0.088409	1.92941	0.145597	-0.876585	-0.256678	1.19802	0.0929158
Fam124b	0.913568	-0.791759	0.231437	-0.109628	0.231437	2.95996	-0.791759	0.913568	-0.791759	2.95996	0.913568	-0.109628	-0.791759	-0.109628	0.231437	-0.450694	-0.791759	-0.450694	0.231437	-0.450694	-0.791759	-0.450694	-0.450694	-0.791759	0.231437	-0.791759	-0.791759	-0.109628	0.455332	0.00946934	-1.89413	-0.408449	-1.11005	1.73716	-0.598033	-0.0989999	0.374824	1.27426	-0.995894	-1.19682	-0.398416	0.575325	-1.28078	0.217109	-0.141404	2.58471	-0.000436244	0.0968627	0.208508
Cul3	0.402948	0.774378	0.132547	1.81587	-0.457283	1.44889	-2.32037	-0.547912	-1.95192	1.13986	0.275176	1.00615	0.438605	0.380662	1.58707	0.202376	-0.527112	-1.16449	-0.210654	-0.229968	-1.10951	-1.31157	-0.105168	-0.510769	0.238033	0.358377	-0.454312	0.700092	1.37709	0.760521	-0.592213	-0.666296	0.858676	1.14308	0.0375393	-1.27086	-0.565034	1.08794	-1.04471	-0.890888	0.0596174	0.87458	-0.637392	-1.97332	0.297365	1.84479	-0.151522	-1.76804	0.410147
Dock10	0.7472	1.05991	1.56506	0.644967	-0.503646	3.35714	-0.798316	0.248064	-0.75622	2.08224	0.0435992	-0.738179	-0.227016	0.416447	-0.335263	-0.539728	-0.69007	-0.635947	0.0195445	-0.599865	-0.666015	-0.822371	-0.599865	-0.678043	-0.0105239	-0.359317	-0.822371	-0.401413	0.84798	1.12691	-2.31629	-1.33983	0.718969	0.710464	-1.27753	-0.491585	1.00555	0.676538	-0.908985	-0.585031	1.28991	0.641155	-1.02377	0.199119	0.697785	0.383582	-1.29499	-0.202865	1.04844
Irs1	0.239337	-0.242362	0.803083	0.570174	0.0752418	3.50007	-0.821988	-0.491151	-0.321763	-0.207955	-0.451451	-0.840515	-0.983436	1.23714	-0.922562	-1.09195	0.432546	0.151996	-0.157667	0.038188	-0.0491529	-0.866982	-0.305882	0.191696	2.22965	-0.483211	-0.787581	-0.443511	0.57439	0.191717	-2.14384	-2.08182	0.455439	0.769472	-0.901986	0.435238	0.713908	0.954086	-1.45262	0.447874	0.70651	0.853754	-1.62551	0.0667235	0.677821	0.874733	-1.01406	0.470954	0.864279
Rhbdd1	-0.389777	0.0278761	0.599581	1.92443	-0.146717	-0.492478	-1.76255	-1.02995	-1.58796	0.171658	-0.677341	-0.376083	-0.245995	1.68137	-0.3932	-0.0748254	0.695436	0.0997672	-0.331579	0.428412	-0.581486	-1.27986	0.195622	0.0312995	3.04046	0.164812	0.281207	0.0278761	-0.428155	-0.529533	2.01807	0.426623	-0.206637	-1.11789	0.992605	0.0317732	-0.510231	-0.834898	-1.16529	-0.470795	-0.0722757	-0.519898	0.891264	-1.01997	-0.354674	0.0250913	1.70831	1.51204	0.100411
Col4a4	0.881412	-0.251581	1.81736	-0.0545384	-0.103799	0.0932432	-0.448623	0.290285	-0.448623	-0.350102	-0.20232	-0.399362	-0.399362	4.47743	-0.300841	-0.448623	-0.350102	-0.448623	-0.350102	-0.399362	-0.448623	-0.399362	-0.399362	-0.300841	-0.350102	-0.20232	-0.350102	-0.15306	0.0225631	0.19917	-1.33519	-1.33519	0.731981	0.112879	-0.694351	-0.21246	2.26502	0.817976	-0.676815	-0.329944	1.2896	0.822943	-1.33519	-0.560407	1.15845	0.656729	-1.08982	0.954802	0.82147
Col4a3	0.181673	-0.0427466	0.630512	0.25648	-0.267166	-0.267166	-0.267166	0.705319	-0.341973	-0.19236	-0.267166	-0.341973	-0.267166	4.89449	-0.341973	-0.341973	-0.341973	-0.341973	-0.341973	-0.341973	-0.267166	-0.341973	-0.267166	-0.341973	-0.341973	-0.19236	-0.341973	-0.267166	0.0904248	0.440229	-0.988028	-0.910491	0.682027	0.0451389	-1.01349	-0.533292	2.53894	0.844725	-0.910429	-0.551738	1.21633	0.536187	-1.24151	-0.666009	1.64677	0.573682	-0.91687	0.562635	0.777978
Mff	0.41572	0.477862	0.59438	0.776925	0.520586	1.84112	-2.13991	-0.201826	-1.50294	0.528354	-0.0969596	-0.201826	0.28755	1.75179	2.00813	-0.104727	-0.842675	-1.47187	-0.015397	-0.792184	-0.617407	-1.49518	-0.601871	-0.287272	0.435139	0.37688	-0.376603	0.734202	0.252831	0.307855	0.550233	-0.119223	0.177854	-0.60656	2.88547	-0.584038	-1.91467	-0.262468	-0.154416	0.360232	0.046274	-0.438004	-0.78376	-0.192293	-1.10999	-0.239046	0.477282	0.400583	-0.999836
Agfg1	0.000944161	0.921816	0.197015	0.518659	-0.613705	0.53408	-1.90689	-0.225969	-1.94434	0.322588	-0.16869	0.472395	1.29193	0.701512	2.56529	0.33801	-0.560832	-1.21073	0.168375	-0.164284	-1.15125	-1.37816	0.2587	-0.732669	-0.153269	0.523065	-0.186314	1.58273	-0.310863	-0.433621	0.720952	1.81067	0.379637	-0.242564	2.071	-1.36668	-0.394514	-1.18813	-1.49837	0.578247	-0.156217	-1.37727	1.15848	-0.557341	-0.994539	0.038568	1.4388	0.0564074	-0.514258
Slc19a3	0.647461	-0.319414	-0.319414	-0.319414	-0.0776953	-0.561133	-0.802852	-0.0776953	-0.802852	1.37262	4.03153	-0.561133	-0.561133	0.405742	-0.802852	-0.802852	-0.802852	-0.0776953	-0.319414	-0.0776953	-0.802852	-0.802852	0.164024	0.164024	1.1309	0.88918	-0.319414	0.405742	1.10321	0.364183	-0.958597	-1.05547	-0.233238	0.642788	-1.77099	-0.482939	-0.269068	1.97242	-0.898656	-0.713193	0.532415	1.44363	1.19354	-1.20823	0.844898	0.78633	0.305958	0.645415	-0.0724703
Ccl20	1.82189	2.90813	-0.712665	0.132188	-0.752896	-0.91382	0.373574	1.1782	0.775885	-0.431047	-0.55174	-0.712665	0.735654	0.775885	0.333343	2.06328	-0.229892	-0.672434	-0.310354	-0.431047	-0.712665	-0.873589	-0.632202	-0.672434	-0.350585	-0.752896	-0.471278	-0.91382	1.90099	1.27884	-1.62868	-1.14192	-0.0959662	1.0385	-0.639196	-1.14962	-0.562303	1.05321	-0.969234	-0.883027	0.646792	1.49501	-0.463539	-1.09169	0.429861	0.0802885	-0.629428	-0.649134	0.257406
Pid1	1.09473	-0.0086417	1.11409	-0.013481	0.0155551	4.52583	-0.410308	0.097824	-0.531292	-0.269967	-0.129625	-0.729705	-0.637757	0.0300731	-0.357075	-0.76358	-0.507095	0.233326	-0.0521958	-0.371593	-0.405468	-0.497416	-0.482898	-0.357075	0.393024	-0.115107	-0.666793	-0.197376	0.399377	0.46987	-2.13962	-1.68893	1.06888	1.17461	-0.0732236	0.360065	0.747639	0.884734	-1.26572	-0.233082	0.761236	0.537934	-1.76461	0.0357147	0.695458	0.332022	-1.21759	0.0260284	1.14794
Trip12	-0.445874	-0.212829	-0.18167	0.644051	-1.06646	0.799847	-2.16158	-0.879507	-2.29141	0.730388	-0.327729	0.636261	1.38279	0.716107	1.67296	0.769337	0.325967	-0.744484	0.24677	0.438919	-1.21057	-1.38649	0.771285	-0.463401	0.869306	0.837498	-0.0979291	0.628471	-0.749512	-0.398939	0.039792	0.560705	0.806256	-0.681049	0.418453	-0.518312	0.0189622	-1.10326	0.727471	0.914861	-0.0828757	-0.868707	1.54701	-2.3047	-0.318822	1.39152	2.14972	-0.0913337	0.074271
Fbxo36	-0.104424	-0.0654392	0.597306	-0.123917	0.480351	1.02614	-0.435797	-0.572245	1.18208	-0.669707	-0.494275	-0.76717	-0.84514	1.41599	0.265934	-1.00108	-0.104424	-0.53326	-0.182394	-0.416305	0.090501	-0.806155	-0.299349	-0.104424	4.02799	-0.45529	-0.416305	-0.6892	-0.506748	-0.878065	-0.322897	1.27073	0.863202	0.2718	0.402627	2.43437	0.859409	0.530752	-1.37898	-1.24108	-0.0210713	-0.343259	-1.32242	-1.83519	-0.390837	0.148918	0.166463	0.271613	-0.235168
Slc16a14	0.0109356	-0.193195	-0.155592	-0.628317	-0.123361	0.215067	-0.628317	0.499776	-0.714267	0.779113	1.16052	1.02622	3.34687	-0.536995	0.472916	2.49274	-0.698151	-0.730382	-0.182452	-0.655176	-0.585342	-0.703523	-0.660548	-0.375839	-0.57997	-0.66592	-0.520879	-0.66592	-0.516693	-0.688561	1.13829	-0.272645	0.26516	0.506525	-1.86132	0.322067	-0.320821	-0.163494	1.02394	-0.490973	-0.635258	0.10279	2.09722	-1.30908	0.296084	1.30219	1.89598	-0.577051	-0.35016
Sp110	0.0224868	-0.284257	1.10416	0.232364	0.426096	1.20103	-0.817021	0.668262	-0.591	3.57425	-0.155101	-0.865454	0.0870644	-0.300401	-0.316545	-0.800877	0.167786	-0.800877	-0.655577	-0.687866	-0.219679	-0.33269	-0.687866	-0.171246	2.12126	-0.494134	-1.01075	-0.413412	-0.482269	1.02248	-2.08662	-0.557655	5.9511e-05	-0.194499	-1.71677	-0.78101	2.27674	0.464025	-0.112751	-1.04237	1.58686	-0.349606	0.227292	0.427741	1.57234	0.186554	-0.681812	0.310261	0.379011
Sp140	0.778657	0.721483	1.17888	0.492786	0.645251	0.54996	-0.822218	0.1688	-0.574464	2.98939	-0.364825	-0.936566	0.245032	-0.307651	-0.574464	-0.822218	-0.326709	-0.650696	-0.307651	-0.688812	-0.669754	-0.80316	-0.574464	-0.155187	2.74163	-0.51729	-0.860334	-0.555406	-0.789418	0.84191	-2.17307	-1.17214	0.969956	0.554525	-0.545061	-0.963967	2.48557	0.303132	-0.323298	-0.449656	0.631187	-0.269736	-1.15528	0.421368	0.505602	-1.0481	-0.750742	0.0722268	1.1851
Sp100	0.690012	-0.0505828	1.55494	0.219707	0.830562	0.317012	-0.661438	0.976519	-0.461424	3.72266	-0.310061	-0.856047	1.27924	-0.310061	0.403504	-0.764148	-0.785772	-0.801989	-0.16951	-0.645221	-0.656032	-0.829018	-0.742525	-0.553322	-0.0830176	-0.272221	-0.829018	-0.212757	-0.284009	0.819585	-2.53735	-0.736162	0.698952	0.0348606	-1.94481	-1.04445	1.98902	0.76097	0.213506	-0.445376	1.12005	-0.263044	-0.00662212	0.393686	1.18705	-0.378878	-0.711311	0.056942	0.823651
A630001G21Rik	0.721099	0.626749	1.47589	0.406601	-0.473993	3.86608	0.0606531	0.56385	0.43805	0.815448	-0.190945	-0.85139	-0.411094	0.50095	-0.159495	-0.88284	-0.94574	-0.694142	-0.128046	-0.694142	-0.631242	-0.85139	-0.694142	-0.757041	0.50095	-0.536893	-0.88284	-0.190945	-0.0297627	0.295992	-2.06797	-1.4412	1.33952	1.20751	-0.455959	0.715981	1.38449	0.550223	-0.747245	0.038573	0.311529	-0.248662	-1.42443	0.113608	-0.185005	-0.297511	-1.35989	-0.421299	1.72261
Cab39	-0.387575	0.0930684	-0.291689	0.186527	-0.261346	-0.619401	-1.80887	-0.473751	-1.69357	0.811606	0.600414	1.45853	1.13689	0.318825	2.72447	1.06042	-0.195803	-1.07456	0.0384498	0.0967096	-1.34158	-1.56127	0.037236	-0.570851	0.709652	0.324894	0.0202436	0.662316	0.782587	0.0350697	-0.295038	0.729513	0.283005	0.161807	-3.01264	-1.00712	-0.886952	-0.170022	0.0373626	-0.0517126	-0.0999248	-0.0809625	0.744142	-0.803803	-0.422086	0.537941	2.98834	0.0896734	0.0979336
Itm2c	0.807677	-0.526955	0.723042	-0.0853327	0.391011	1.33827	-0.406512	1.09739	0.154467	0.825038	-0.559507	-1.55126	-0.551911	2.62842	0.663363	-1.63047	-0.790626	-0.94145	0.546176	-0.727692	-0.0495255	-1.11615	-0.70382	-0.37179	1.74517	-0.338153	-0.972917	0.404032	-0.21318	0.409235	-3.30924	-0.737582	0.0340488	0.0196948	-1.31468	0.44774	0.56661	-0.124258	0.0557267	0.834241	0.990001	-0.0771755	-1.25628	1.20907	0.710686	-0.995172	-0.460837	1.0162	1.02312
Gpr55	0.760948	-0.167948	0.2965	-0.0518357	-0.458228	-0.748508	-0.342116	2.6768	0.354556	3.43153	0.354556	-0.632396	0.122332	-0.226004	0.819005	-0.86462	-0.690452	-0.86462	-0.109892	-0.400172	-0.86462	-0.806564	-0.400172	-0.632396	0.412612	-0.226004	-0.86462	0.122332	-0.283579	0.961763	-2.6043	-0.781668	1.05317	-0.0396846	-1.15272	-0.921185	1.50899	-0.603165	-0.46594	-0.626927	1.20271	-0.47766	0.048213	0.83537	2.0473	-0.625513	-0.360038	0.0297379	0.849154
Psmd1	-0.869918	-0.0439361	-0.318012	-0.189109	-0.413125	2.31387	-2.46306	-0.448166	-2.23279	0.695693	-0.624626	0.917206	0.401593	0.665657	0.501712	0.193846	-0.0739718	-0.713482	0.437886	-0.0614569	-0.657165	-0.751026	-0.25794	0.556778	0.12126	0.976026	0.48294	1.85332	0.449547	-0.00513541	0.974217	0.817077	0.0472933	-0.978995	-0.960207	0.166278	-1.23527	-0.46786	-0.0609244	0.53292	-0.439064	-0.556381	1.23542	-0.52307	-1.0769	-0.18593	-0.748615	1.28332	-1.01457
Htr2b	-0.44682	-0.469567	0.12186	0.417574	-0.196601	4.30735	-0.310337	-0.583303	-0.310337	0.713287	0.0308712	-0.378579	-0.583303	1.66867	0.144607	-0.44682	-0.469567	-0.697039	-0.333084	-0.378579	-0.378579	-0.719787	-0.173854	-0.333084	0.963507	-0.196601	-0.674292	-0.28759	1.0925	1.07497	-1.87572	-1.02685	-0.199431	0.123494	-1.03077	-0.381451	0.969973	0.371287	-1.35143	0.268888	1.60832	0.796838	-1.48627	1.40019	0.224997	0.474812	-0.890124	-0.332538	0.966435
Armc9	0.769328	0.898704	1.6879	0.652889	0.885767	3.53798	-0.744377	-0.149245	-0.433873	0.497637	-0.459749	-0.744377	-0.407998	1.02808	-0.498561	-0.873753	-0.627938	-0.718502	-0.00693088	-0.576187	-0.278621	-1.09369	-0.78319	-0.524437	0.730515	-0.524437	-0.511499	-0.731439	0.727139	0.616053	-2.07097	-0.0504382	-0.038993	0.0137312	-2.31483	0.112446	0.658812	0.165333	0.773316	0.027633	1.43514	0.464842	-1.90633	0.381375	0.59953	-0.093474	-1.45725	0.389915	1.01527
B3gnt7	-0.326018	1.91607	-0.806465	0.923145	-1.19082	-0.614286	-0.454137	-0.101809	1.27547	1.33953	-0.998644	0.634877	-1.09473	0.1224	-0.486167	-0.742406	0.05834	-0.902555	-0.966614	-0.486167	-0.133839	-0.518197	0.602847	-0.293988	3.10117	0.346608	-0.550227	0.346608	0.597853	1.06319	-0.420718	-0.576275	-0.642917	-0.620044	-0.66957	-0.0890329	0.667526	-0.774532	-1.11777	-0.731397	0.57554	-0.488734	-0.680513	3.59728	0.163825	-0.196217	-1.03401	0.34618	0.281263
Ncl	-1.16614	-0.596999	-0.534048	0.192286	0.117922	2.4011	-2.47376	-0.284083	-1.66165	-0.538465	-0.138669	0.871865	1.18257	-0.336726	0.488267	-0.378694	-0.0620967	-0.531839	0.93224	0.14995	-0.0260194	-0.625714	-0.853958	0.947333	-0.224077	0.844991	0.585823	1.71858	-0.818001	-0.737894	1.70053	0.939584	-0.680717	-1.13921	0.583726	0.45233	-0.869175	-1.45927	0.559283	1.21826	-0.806551	-0.925186	0.967892	0.406996	-0.86452	-0.514884	-0.185386	0.379586	-0.726304
Ptma	-0.247332	1.05574	1.2694	1.52281	0.428428	2.70539	-2.09698	0.0855792	-1.76531	0.409795	-0.0547902	-0.149198	-0.310685	1.14891	0.320356	-0.301989	-0.443601	-1.00756	0.379982	-0.264723	-0.164104	-1.2411	-1.13303	-0.263481	-0.197644	-0.115658	-0.320622	0.751402	-0.155943	-0.262514	0.355032	0.882526	0.193864	-0.143642	-0.823204	-0.191214	-0.909295	-0.13784	0.310749	0.149309	-0.413619	-0.646605	0.0798061	-0.268091	-0.206822	-0.418707	-0.0298087	-0.533628	-0.495259
Pde6d	0.276706	-0.265637	1.1677	1.37108	0.363868	3.36612	-1.00167	-0.159106	-0.653025	0.344499	-1.13726	-1.02104	-0.449647	1.61319	0.131435	-1.36001	-0.536809	-0.962936	0.228282	-0.410908	0.276706	-0.99199	-0.49807	0.112066	0.499454	-0.120367	-0.604602	0.421976	-0.420992	0.433509	-2.29036	-0.916361	-0.0843381	1.43917	-0.525451	0.171595	0.110308	0.356827	0.0106765	0.916919	1.16126	1.06545	-1.59932	0.982004	0.419878	0.0794403	-1.65754	0.0592859	1.20721
Cops7b	0.312787	0.684439	1.41158	1.02377	0.442058	2.33263	-1.65858	0.490534	-0.349722	-0.0911816	-1.07687	0.199676	-0.850643	1.68628	0.522851	-0.996072	-0.834485	-1.48084	0.442058	-0.996072	0.264311	-1.35157	-0.834485	0.00577099	-0.0103878	0.393581	-0.76985	1.08841	-0.494171	-0.361689	-0.393124	0.785848	-1.28975	0.0207327	-0.722534	-0.381694	-0.712733	-0.176331	2.38844	1.88207	-0.123877	-0.978009	0.507189	-0.109372	-1.01122	-1.27687	-0.440131	1.41759	-0.089252
Nppc	-0.553259	-0.580437	-0.553259	-0.498904	-0.607615	-0.634792	-0.607615	-0.363016	-0.471726	-0.444549	-0.580437	-0.66197	-0.580437	-0.634792	-0.526082	-0.634792	0.126182	0.914334	-0.390193	-0.036884	-0.498904	3.55057	0.234893	2.16451	1.34918	0.044649	0.289248	1.18611	1.53848	1.91382	-1.31903	-1.01618	0.268004	0.120032	0.27325	0.384506	-0.819642	1.04148	0.750989	-1.36273	0.998774	0.724151	-1.32046	-0.795762	0.736361	-0.0140528	-0.802598	-0.618939	0.430655
Dis3l2	0.748911	0.270592	1.11243	-0.265125	1.19853	-0.303391	-2.42713	-0.0737978	-2.05404	0.127096	-1.0113	-0.982604	-1.0113	0.806309	-0.743444	-1.2409	0.184494	0.0314324	-0.293824	0.280158	0.251459	0.500185	-0.399055	1.38986	1.82035	0.32799	0.681946	1.07417	0.681797	0.671008	-1.63419	-1.12545	0.820664	0.965186	-2.34582	0.502388	0.0214657	0.256964	-0.111226	-0.283768	0.609224	0.936066	-0.473047	-1.0222	0.45396	1.33656	-0.965701	0.474652	0.811939
Chrnd	-0.538341	-0.273893	-0.0623342	-0.432562	0.7839	-0.538341	-0.538341	-0.273893	-0.538341	3.21682	-0.538341	-0.538341	-0.538341	-0.115224	-0.538341	-0.538341	-0.538341	-0.485452	1.7888	-0.485452	-0.538341	-0.538341	-0.326783	-0.221003	2.26481	-0.221003	-0.432562	1.73591	0.0959139	-0.828245	-0.828245	-0.828245	-0.360607	-0.828245	-0.39247	1.43151	0.24615	0.000753184	-0.828245	0.970701	0.0525497	0.0941042	-0.828245	3.39299	0.179159	0.459389	-0.828245	0.547335	-0.387503
Chrng	-0.491629	-0.431517	-0.491629	-0.371406	0.169601	-0.491629	-0.491629	-0.251182	-0.371406	1.6724	-0.491629	-0.491629	-0.431517	-0.0708461	-0.491629	-0.491629	-0.491629	-0.491629	2.87464	-0.491629	-0.491629	-0.491629	-0.371406	-0.0107343	3.11508	-0.311294	-0.251182	1.43195	-0.565138	0.048981	-0.565138	-0.565138	-0.565138	-0.565138	-0.565138	1.68392	-0.565138	0.263209	-0.565138	0.955551	-0.565138	-0.565138	-0.565138	3.53159	-0.565138	0.0816891	-0.565138	0.84552	-0.0263491
Eif4e2	-0.43945	-0.434869	-0.109617	0.568372	-0.755539	1.69072	-2.69789	0.197311	-1.08995	0.156082	-0.970847	0.206473	0.220216	0.742451	1.82357	-0.416545	-0.471517	-1.30526	0.348484	-0.48526	0.288931	-1.17699	-0.430288	0.614182	1.05854	0.838652	0.293512	1.73653	-0.411411	-0.43484	0.836122	1.44471	-0.878638	-1.07696	-2.25858	-0.425829	-0.7713	-0.701467	0.245658	0.771068	0.185531	-0.311969	0.924531	0.395879	-0.464194	-0.00865787	-1.20528	0.949727	0.244935
Efhd1	0.252101	0.639949	0.56238	-0.601165	-0.446025	4.05301	-0.756304	0.639949	-0.678734	-0.290886	0.0193924	0.407241	0.174532	-0.368456	1.26051	-0.523595	-0.446025	-0.911443	0.48481	-0.678734	-0.911443	-0.446025	-0.523595	-0.446025	-0.678734	-0.135747	-0.756304	1.10537	0.0423722	-0.0797629	-0.399442	-0.864741	-0.166464	2.35477	-0.758984	0.555398	0.109148	0.60171	-1.38333	-0.143769	0.588947	0.935622	-1.68491	1.55366	0.830616	0.6294	-1.19451	-0.747345	0.749858
Gigyf2	0.431227	0.252489	1.27704	1.24831	-0.0156167	2.00156	-2.17643	-0.523103	-2.09025	1.19405	-0.430543	-0.274148	0.316324	1.55472	0.696141	0.147162	-0.376283	-0.49757	0.134395	-0.16882	-0.944413	-1.66255	-0.328407	-0.711416	0.61954	0.242914	-0.353941	0.43761	-0.447763	-0.176226	0.75816	1.98666	0.0534588	0.407508	-2.71688	0.591023	-0.408648	0.183328	2.15741	0.45514	-0.40926	0.260692	0.628783	-1.23402	-0.247671	0.150277	-0.0556843	-0.187254	-0.532393
Ngef	-0.361121	-0.734141	0.392163	-0.477011	-0.082261	0.663779	-0.868138	-1.05284	-0.821058	-0.611008	-0.38285	-0.245231	-0.42993	1.44966	0.305245	-0.574793	-0.643602	-0.563928	-0.687061	-0.433552	-0.900732	0.884694	0.942639	0.486323	-0.792086	3.44151	0.377676	1.71765	-0.90573	-1.40643	2.49582	1.1671	-0.792212	-0.597825	0.0357031	0.593178	-0.630244	-0.967845	0.704074	0.862553	-1.40947	-0.909125	1.0905	0.951918	-1.09197	-0.169772	0.440079	0.353662	-0.841177
Neu2	-0.283611	-0.344983	-0.347175	-0.391012	-0.233198	-0.450193	-0.316489	-0.239774	-0.426082	-0.404164	-0.325257	0.446279	2.7302	-0.404164	4.05847	0.362988	-0.445809	-0.441425	0.0539355	-0.342792	-0.443617	-0.171826	-0.259501	-0.391012	-0.406356	-0.165251	-0.239774	-0.178402	0.171895	-1.1044	1.69716	1.57231	0.0702493	-1.13517	-0.498482	-0.790039	0.304625	-0.123028	0.788887	-0.0884396	0.180424	0.623527	1.71811	-1.45923	0.183902	1.05322	1.16603	-0.414074	-0.0894945
Inpp5d	0.513526	0.538171	1.16134	-0.00402371	-0.764505	3.40406	-0.775067	0.890246	-0.377223	1.92182	-0.201185	-1.03208	-0.570864	0.319885	-0.0744386	-1.04616	-0.651841	-0.922938	0.0452667	-0.581426	-0.577905	-0.958146	-0.218789	-0.451158	-0.0392312	0.541692	-0.951104	0.86208	0.540604	1.07031	-2.79863	-0.999756	0.222605	0.198264	-1.25766	-0.573614	1.23374	0.300065	-0.655265	-0.619536	1.30045	0.444748	-0.758472	0.919903	1.05215	0.0759009	-0.987958	0.308874	1.25814
Atg16l1	-0.482416	0.743001	0.191096	0.593332	0.312702	1.87488	-1.96976	-0.940779	-1.95105	0.181741	-0.407582	0.153678	1.22943	0.172387	1.04234	0.743001	-0.192432	-1.29624	0.004009	-0.454353	-0.837881	-1.77331	-0.229849	0.537206	0.378182	0.808482	-0.239204	1.8094	0.340117	0.305231	0.878699	1.37871	-0.281522	0.48581	-2.80109	-0.248185	0.181475	0.278714	1.29167	1.69643	-0.12693	-0.023627	0.619449	-0.196378	-0.867142	-0.687498	-2.25321	-0.43056	-0.224863
Sag	0.308974	1.70434	-0.249173	-0.528246	2.26249	2.54156	-0.807319	0.867121	0.588047	-0.249173	0.867121	-0.807319	-0.528246	-0.249173	0.0299007	0.0299007	-1.36547	-1.08639	0.588047	-0.528246	-0.528246	-0.528246	-1.08639	-0.528246	1.14619	-0.249173	-1.08639	-0.528246	-0.0804388	-0.0265583	-0.916093	0.120916	0.715588	1.77833	0.114875	2.3113	-0.0488454	-0.0723255	-0.710685	-0.74851	-0.755939	0.762884	-1.09944	-1.42951	1.01874	0.592882	-0.51913	-0.0673473	1.21891
Dgkd	0.130832	0.831464	0.647965	0.67132	0.531193	4.09107	-1.22706	-0.112721	-1.16033	0.304322	-0.116057	-0.329583	-0.379628	0.554548	0.768074	-0.406319	-0.813353	-1.01687	0.167532	-0.483055	-0.783326	-0.810016	-0.169439	-0.446355	-0.416328	0.0841235	-0.543109	0.431103	0.174907	0.401648	-1.58754	-0.773491	-0.00816986	0.448147	-1.34587	-0.856972	1.17399	0.425046	1.28414	1.01319	1.19255	0.23438	-0.91959	0.54858	0.58846	0.762177	-1.74908	-0.215921	1.03607
Usp40	0.216362	0.439389	1.01744	1.08116	-0.37079	3.10661	-1.87281	-0.484579	-1.25835	1.1904	-0.51644	-0.66209	-0.111351	1.29508	0.293739	-0.00211323	0.220914	-0.261552	0.293739	0.275532	-0.461821	-1.84095	-0.0976961	-0.684848	0.6169	-0.675745	-0.188727	-0.557404	-0.43113	-0.793867	-0.979466	0.843678	0.933968	1.51034	-0.915787	0.963481	0.119527	0.959019	1.64858	0.607546	-0.572927	-0.218914	0.205028	-1.42967	-0.391211	0.853103	0.0400867	-1.03033	-0.132756
Ugt1a7c	-0.258269	-0.702831	0.749404	-0.842551	-0.465731	0.270971	-1.00767	-0.563112	-0.939931	1.09659	0.482667	0.232866	-0.554644	0.914527	-0.152421	-0.254035	0.292141	0.0846784	-0.419158	-0.224398	0.262503	-0.639322	-0.419158	-0.0508071	4.2932	-0.186293	-0.491135	-0.508071	1.03741	0.627976	-1.34108	-0.990911	-0.411565	0.814352	-2.18463	-0.56862	0.12812	0.568235	0.276204	-0.571995	0.978883	1.30842	-0.829939	0.0263052	0.546414	1.92172	-1.04716	-0.722387	0.900065
Ugt1a6b	-0.526945	-1.04465	0.249606	-0.915221	-0.65637	-0.39752	-1.17407	-0.915221	-0.65637	1.54386	-0.268095	0.508456	-0.268095	0.249606	-0.39752	2.83811	1.67328	0.896731	-0.39752	0.12018	0.637881	-0.785795	-0.13867	-0.00924465	1.93213	-1.17407	-0.65637	-0.268095	0.689269	0.141782	-0.411601	-0.774255	-0.899287	0.203391	-1.9786	-0.343179	-0.175726	0.245385	0.646072	-0.65074	0.71389	1.41301	-0.336292	0.188681	0.997675	2.75379	-0.525956	-0.281655	0.601943
Ugt1a6a	1.266	-0.996639	2.43922	-0.829036	-0.326227	0.0927802	-1.08044	-0.410029	-0.745235	0.427986	2.52302	-0.158624	-0.661433	-0.912838	-0.829036	1.3498	0.260383	0.511788	-0.242426	-0.242426	0.176582	-0.829036	-0.158624	-0.996639	1.51741	-0.745235	0.176582	-0.577632	0.256857	-1.04356	0.824726	0.474829	-0.480962	0.218662	-2.25596	0.591343	-0.146066	0.578544	0.11896	0.0206909	-0.287229	1.3997	0.0191742	-0.0206148	0.481469	2.30221	-0.99969	-0.927121	0.879724
Ugt1a5	-0.885651	-0.885651	-0.215429	-0.215429	1.12502	3.13568	-0.215429	-0.215429	-0.215429	-0.215429	-0.215429	2.46546	0.454794	-0.885651	0.454794	1.12502	-0.215429	-0.885651	-0.215429	-0.885651	0.454794	0.454794	-0.885651	-0.885651	-0.885651	-0.885651	0.454794	-0.215429	0.792871	-0.414448	-0.0374723	0.209705	-0.571321	0.422096	-1.95508	0.12254	-0.244347	0.432435	0.438811	-0.414289	0.446311	1.36656	-0.201245	-0.525352	0.539867	3.03746	-0.213391	-0.0316755	-0.466358
Ugt1a2	-0.683763	-0.683763	0.512823	-0.683763	-0.683763	0.512823	1.70941	-0.683763	0.512823	-0.683763	0.512823	1.70941	-0.683763	-0.683763	-0.683763	-0.683763	-0.683763	2.90599	-0.683763	-0.683763	0.512823	0.512823	1.70941	-0.683763	-0.683763	0.512823	-0.683763	-0.683763	0.718331	-0.120479	-0.247453	-0.183096	-0.71503	0.160763	-1.89827	0.899931	-0.265113	0.260414	0.161984	-0.23681	0.795624	1.26613	-0.0929349	-0.425967	0.210787	3.21242	-0.309701	-0.209846	-0.553665
Dnajb3	0.857591	-1.21047	-1.51686	-0.482822	-0.138145	-1.82324	0.780996	0.436318	1.43205	-0.138145	0.0150455	-0.52112	-0.0998471	-0.636012	-1.09558	-1.40196	0.283128	-0.52112	1.04908	0.819293	0.666103	-0.8275	1.39376	0.436318	2.3129	-0.712607	0.934186	-0.291335	0.230293	0.217836	-1.7181	2.17118	1.32242	1.38104	0.0521826	-0.640041	0.536788	1.00413	-0.00870374	0.429354	-0.225923	-0.32557	0.207417	-0.910556	-0.0298292	-1.19596	0.518272	-0.908709	0.710487
Ugt1a1	1.84062	-0.579261	1.01357	-0.778365	-0.227	-0.962153	-0.992785	1.59557	-0.701787	-0.257632	3.51003	0.462206	-0.395473	-0.778365	-0.579261	-0.135106	-0.0125807	0.691941	-0.0585278	0.0333663	0.0180506	-0.808996	-0.456736	0.385627	0.201839	-0.65584	-0.594577	-0.778365	1.09322	0.757377	-1.23263	-1.04166	1.09572	1.47835	-1.50769	-0.556416	0.328727	1.46138	-0.916844	-0.845955	0.362785	1.12604	-0.585492	-1.35221	0.709247	0.899832	-0.37392	-0.824092	0.747966
Mroh2a	0.769077	-0.348261	3.20691	-0.957718	0.362772	-0.0435326	-0.0435326	0.261196	-0.0435326	1.58169	1.48011	0.261196	-0.754566	-0.65299	0.972229	0.870653	-0.145109	-0.65299	-0.856142	-0.957718	0.565924	-1.16087	-0.449837	-0.856142	0.362772	-0.856142	-1.05929	-0.856142	-0.621563	-1.33378	-1.00597	1.05212	-0.285953	0.13368	0.861002	3.19955	-0.82619	-0.152762	1.30584	0.191349	-0.451229	0.649929	-0.237173	-1.32259	-0.340667	1.27218	-0.0409158	-0.773764	-0.336249
Hjurp	0.621772	0.807415	2.03582	0.153057	0.0885424	3.05093	-2.07597	-0.393339	-1.29522	0.105658	-0.10105	-0.873904	0.652054	-0.19848	-0.107633	-0.189264	-0.0747179	-0.635596	0.632305	0.179389	-0.561866	-1.69152	-0.585565	-0.245878	0.0371944	0.457195	-0.334091	0.542775	-0.0323571	-0.802906	1.15185	1.18475	-0.431828	0.463304	0.00325167	-0.993827	-1.26689	0.00419947	1.59544	0.63535	-1.71228	0.230177	1.55107	-1.2886	-0.552174	0.227517	1.57971	1.12671	-1.10976
Arl4c	0.148918	0.0723164	1.39285	0.554297	2.01583	2.93302	-0.78047	-0.343231	-0.32086	-0.423222	-0.646926	-0.836735	-0.900457	2.24563	-0.170368	-1.21025	-0.565579	-0.773691	-0.244259	-0.312048	-0.307302	-0.609642	-0.505247	-0.190705	0.242467	0.279751	-0.782504	0.0384219	0.126895	0.499145	-2.84435	-1.66149	0.376324	0.879801	-0.347888	0.11093	-0.0912838	0.294601	-0.429922	1.48693	0.478879	0.252868	-0.779971	1.76259	0.420316	0.115306	-1.40208	0.815226	0.773374
Sh3bp4	0.295781	-0.598786	0.737367	0.714575	0.891209	2.98233	-1.14293	-0.311043	-0.624427	-0.236971	-0.553203	-0.915018	-0.652916	0.392645	-0.177143	-0.621578	-0.00620662	-0.889378	-0.536109	-0.433548	-0.0888259	-0.556052	-0.436397	0.492358	3.01652	-0.387965	-0.672859	0.318573	-0.920733	-1.13442	0.67162	-0.368217	-1.56422	-0.935348	-1.60441	0.0140731	0.665633	-0.550445	2.46222	1.30612	-0.606806	-0.189066	1.27328	1.02322	-0.137845	-0.772504	0.530242	0.0215893	-0.628611
Agap1	0.344895	0.213579	0.572036	1.43091	0.490407	4.10337	-1.27349	-0.0490534	-0.734026	0.266815	-0.21586	-0.773066	-0.939873	0.3236	-0.329431	-0.521081	-0.276195	-0.634652	0.0148301	-0.233606	-0.354274	-1.00021	-0.474943	-0.0809951	0.884355	-0.251351	-0.620456	0.117753	1.00425	1.06268	-1.8173	-1.34645	-0.0516618	0.479424	-1.14713	-0.382745	0.690387	0.626783	-0.464237	-0.673672	1.19771	1.13188	-1.01353	0.367595	0.0161872	0.953498	-1.07872	-0.0919916	0.875634
D130058E05Rik	-0.759861	-0.334339	-0.16413	0.516706	-0.0790256	4.09109	0.0911833	0.261392	0.00607889	0.0911833	-0.674757	-0.589652	-0.759861	2.13369	-0.419443	-0.759861	-0.419443	-0.504548	-0.504548	-0.589652	-0.419443	0.176288	-0.16413	-0.504548	0.772019	-0.249234	-0.504548	0.261392	-0.411649	-0.338587	-0.372287	-1.28459	-0.40384	-0.467961	0.0098247	0.519797	-0.172702	-0.645133	-0.687567	1.91567	0.62143	0.133371	-0.374851	2.04295	-0.082214	-1.28459	-0.117	0.358552	0.024472
Ackr3	0.104413	-0.838021	1.61265	-0.485031	0.634744	-0.721484	-0.866733	0.0605006	-0.927536	1.36268	-0.0307027	0.778305	-0.135418	2.5973	1.17859	0.246285	-0.836332	-1.15554	-0.547522	-0.88869	-0.946114	-0.753574	-0.204665	-0.45294	-0.527254	2.05853	-0.804242	0.487805	-1.79331	-0.952076	1.14299	0.99753	-0.581058	-0.00619221	-0.998832	-0.542378	-0.50735	-1.0503	1.50181	0.278019	-0.60806	-0.734737	1.85791	1.6614	-0.23335	-0.316408	-0.525042	1.44978	-0.355318
Cops8	0.148763	-0.036954	0.132845	1.16756	0.0903951	3.168	-1.50147	-0.0953223	-1.54392	0.509586	-0.318183	-0.0847099	-0.360633	1.10919	1.08266	-0.779824	-0.679006	-1.39534	0.408768	-0.758599	-0.551657	-1.24677	-0.647168	0.610404	0.191213	0.477749	-0.227978	1.13041	-0.549229	-1.22523	0.402635	1.26064	-0.490038	-0.920122	-1.23749	-0.221957	-0.333811	-0.934168	1.23431	1.57	-0.784479	-0.534317	1.00367	-0.159578	-0.72205	-0.775201	0.437316	0.645065	-0.085737
Col6a3	1.53484	-0.253517	0.440202	-0.307207	-0.310077	3.10291	-0.214179	0.366524	-0.588203	-0.171546	0.0972231	-0.595113	-0.228107	1.54069	0.539289	-0.949361	-0.738216	-0.922038	2.3151	-0.669004	-0.721418	-0.901519	-0.389602	-0.733113	-0.46849	-0.0405637	-0.764051	0.0285423	-0.340326	-0.0635071	-2.62897	-1.64632	-0.2478	-0.587638	-0.730125	1.61636	0.193523	-0.753053	-0.928775	1.63377	0.35902	-0.0573482	-0.396454	1.23712	0.555345	-0.523631	0.156767	1.30879	0.948967
Mlph	0.762695	-0.443802	0.394419	0.026144	2.51144	-0.366984	-0.495768	-0.337613	0.234005	-0.231423	-0.321797	-0.468655	-0.432506	-0.13427	-0.441543	-0.484471	-0.455099	-0.443802	-0.378281	-0.414431	0.00355042	-0.468655	-0.448321	0.175262	4.0478	-0.464137	-0.461877	-0.461877	0.634692	0.857947	-1.97846	-1.1448	0.139107	0.484378	-0.852784	-0.353608	1.11231	1.02973	-1.35051	-0.461135	1.29143	0.418639	0.400691	-0.573801	0.488346	1.13634	-0.876261	0.231809	1.09984
Lrrfip1	-0.133001	0.428865	0.0639543	2.20509	-0.0085445	-0.680367	-1.98897	-1.20719	-2.09772	0.475989	-0.166834	0.404699	1.1321	-0.00491956	1.4511	0.0736208	-0.140251	-0.990903	-0.0737934	0.375699	-1.44281	-0.78549	0.871108	-0.321498	1.19252	0.873524	-0.396413	0.890441	-0.0548803	0.742896	0.878835	-0.0422843	0.0840893	-1.70118	-0.105186	0.0393116	-0.232626	-0.954881	-0.488286	2.28937	0.345639	-0.331536	1.69047	0.57529	-0.0791098	-2.12765	-1.42547	1.27181	0.0529541
Ramp1	1.57872	0.381317	0.181749	1.37008	0.444816	-0.807018	-0.489524	1.00723	2.30442	0.109179	0.254319	-0.75259	-0.46231	0.208963	-0.453239	-0.997514	-0.825161	-0.770733	-0.153887	-0.31717	-0.344384	-0.943087	-0.788876	-0.162959	2.82149	-0.797947	-0.870517	-0.725377	1.20943	0.962494	-1.9111	-1.14703	0.837545	0.823313	-0.979069	-0.0955057	0.447667	1.03267	-1.26536	-0.739304	1.28251	1.06932	-1.01077	-0.754837	0.636985	0.866711	-1.16635	-0.0179652	0.803854
Ube2f	-0.313391	-0.279688	1.15421	1.24306	-0.258241	0.014444	-0.797484	-0.910847	0.47709	0.535303	-0.463521	-0.555437	-0.996636	0.336151	0.31164	-0.898592	0.244235	-0.316455	-0.454329	0.112488	1.24919	-1.30302	-0.417563	-0.0958556	3.84736	-0.368541	-0.604459	-0.491096	1.37213	1.12088	-2.06437	-0.899956	0.451708	0.510508	-1.66988	-0.787399	-0.375655	0.678971	-0.450839	0.584278	0.644631	1.17103	0.104769	-0.174846	0.310261	0.778649	-1.26717	1.10273	0.840855
Scly	0.632084	0.0854566	1.42624	1.48812	0.0442017	0.621771	-1.22439	-0.234269	-0.564308	0.848673	-0.914975	-0.987171	-0.698387	0.415496	-0.523053	-1.32752	-0.358034	-0.502426	0.126712	-0.162073	0.0854566	-1.04905	-0.378661	0.0545154	3.55087	0.302045	-0.688073	-0.0692493	0.448819	0.916563	-0.888408	-1.45889	0.165664	0.099515	-2.91076	-0.294345	1.78353	0.408873	-0.180961	-0.320991	1.37991	0.0713516	-0.547861	0.363433	0.879963	-0.091561	-1.14025	0.0451339	0.808633
Klhl30	0.306979	0.857575	0.888163	2.03524	0.414039	3.73291	-0.488326	-0.518915	0.73522	0.674043	-0.335383	-0.411854	-0.671858	0.0775641	-0.748329	-0.733035	-0.656564	-0.717741	-0.0753792	-0.733035	-0.687152	-0.748329	-0.625975	-0.595386	0.0163868	-0.0906735	-0.687152	-0.213028	0.064064	-0.487781	-1.67461	-1.03213	1.22035	-0.650402	-0.581072	0.948338	0.731339	0.949033	-1.32264	-0.355495	0.792348	1.38831	-1.50518	0.443247	0.431527	2.02942	-1.19264	0.387968	0.255858
Fam132b	-0.210959	-0.00994045	1.31987	3.93311	-0.16457	1.04154	-0.90679	-0.90679	0.763206	0.252929	-0.736698	-0.968642	-1.01503	0.392096	-0.767624	-0.752161	-0.210959	-0.520217	-0.27281	-0.288273	-0.473828	-0.582069	-0.0872551	0.191078	1.18071	-0.133644	-0.149107	0.0828371	-0.501832	-0.847566	0.352689	0.945912	-1.01325	-1.32568	0.58765	0.568691	-0.016509	-0.854327	0.543372	0.251943	-0.603684	-0.876385	1.79451	1.5424	-0.944326	-0.665068	0.378326	1.17916	-1.51569
Ilkap	0.523275	-0.237599	1.95398	0.30867	1.14108	2.46773	-1.47971	-0.575765	0.256644	-0.159561	-0.413185	-1.16105	-1.03099	1.03703	-0.315637	-1.44719	-0.497727	-0.796874	-0.042503	-0.413185	0.555791	-1.28461	-0.445701	0.516772	1.7914	0.0680513	-0.439198	0.120077	0.971119	0.0377595	0.598767	0.274805	-0.615223	0.984215	-3.56269	0.10827	-0.661525	0.496219	0.395353	1.18198	0.424155	0.154517	-1.25778	0.188112	-0.442746	0.133191	-1.33675	0.217961	0.423857
Hes6	0.944756	-0.752494	1.01205	-0.034714	1.47561	-0.154344	-0.730063	-0.528187	0.503621	-0.326312	-0.894554	-1.42541	-1.3656	1.8345	-0.946892	-1.5899	-0.386127	0.24193	-0.550618	-0.109483	0.810172	-0.430988	-0.154344	0.884941	2.42518	0.899895	-0.864647	0.212023	0.652985	0.657522	-0.996708	-1.14544	-0.560198	-0.572789	-1.70543	-0.029893	0.633086	-0.0911635	-1.23391	-0.377663	1.47252	0.784348	-1.22364	1.29573	0.236915	-0.0268272	-1.99693	1.19539	0.760408
Per2	0.295595	0.371827	3.8404	1.74945	1.25394	0.518846	-0.84789	-0.711761	-0.483064	0.148575	-0.270702	-0.406832	-0.782548	1.06881	-0.646419	-0.673645	-0.395941	-0.167244	-0.35238	-0.52118	-0.423167	-0.657309	-0.488509	-0.227141	0.475285	-0.646419	-0.254367	-0.766212	1.50628	1.83614	1.58693	0.160226	-1.35961	-0.954284	-1.89652	-0.438126	0.332921	-0.000804413	-0.105624	-0.744763	0.210671	-0.194549	-0.486211	-0.0484999	-0.655543	-0.14164	-1.00035	-0.439402	1.32466
Traf3ip1	0.691525	0.770316	1.34155	0.691525	0.888501	2.28703	-1.554	-0.7267	-0.923675	0.00211045	-0.549421	-1.29793	-1.17974	1.95217	-0.23426	-1.33732	-0.391841	-0.135773	0.238481	-0.411538	-0.0372847	-1.25853	-0.175168	0.0612032	1.51882	0.238481	-0.628212	0.159691	0.346162	0.899195	-0.101721	0.866382	-0.649185	-0.883982	-2.27521	-0.481824	0.0670955	0.0438595	0.805133	1.9683	1.16651	0.231356	-1.05538	0.962072	-0.811921	-0.482259	-1.65707	1.07846	0.822473
Asb1	0.325927	-0.157344	1.05645	0.280972	0.157344	3.1806	-0.955304	-0.337166	-0.663093	0.179822	-0.561944	-1.03398	-0.831677	2.59618	-0.247255	-1.11265	-0.719288	-0.730527	0.157344	-0.393361	-0.69681	-0.674332	0.404599	-0.0561944	0.0786721	0.674332	-0.708049	0.786721	0.585166	0.661056	-1.40729	-1.1011	0.0624007	0.560085	-1.76318	0.241862	0.56999	0.412609	-0.339595	1.08398	0.959686	0.673732	-0.974128	0.647603	0.604408	0.489145	-2.13348	0.383515	1.46534
Twist2	1.6091	-0.523593	-0.157242	-1.0077	-0.0394856	2.26984	-0.176868	1.33433	0.30724	-0.445089	0.575462	-0.294623	-0.0721956	0.104438	3.02871	-1.09275	-0.994617	-0.831067	0.300698	-0.785273	-0.549761	-0.1507	-0.706769	-0.314249	-0.778731	0.33995	-1.00116	0.0521023	-0.290301	-0.75045	-2.75174	-1.50162	0.0554392	0.475054	-0.753846	1.23524	0.00752179	0.110848	-1.2919	1.15716	-0.172473	-0.0903401	-0.693501	1.30918	0.622657	-0.323415	-0.23981	1.11129	1.29389
Hdac4	0.0161541	0.88309	0.204619	2.37465	0.646164	0.350005	-2.1808	-0.123848	-1.64772	0.732319	-0.317697	-0.414622	-0.269235	-0.301543	1.08771	-0.393083	0.791551	-0.414622	0.823859	0.533085	-0.560009	-1.7608	-0.150772	-0.963861	1.83618	-0.813089	0.161541	-0.129233	1.0528	0.780008	0.800857	-1.30429	-0.348452	-0.0868531	-2.69066	-0.136309	0.65973	0.561461	0.580815	-1.267	0.309585	1.22384	0.830722	-0.730716	-0.0677081	0.338349	-0.112089	0.736616	0.192088
Ndufa10	0.266125	-1.41636	0.0338156	-0.448403	0.347082	0.0901331	-1.71555	0.797621	1.65998	-0.170335	-0.0823391	0.83282	-0.71943	-0.849665	0.266125	-0.930621	-0.392085	-0.775748	0.463236	-0.895423	1.92045	-1.22277	-1.40932	1.04049	1.99789	-0.202014	0.484355	1.02993	0.345493	-0.156363	0.220415	1.02775	0.774971	0.372303	-3.44291	0.298901	-0.45464	0.953915	0.533441	-0.519713	0.0802097	0.564507	-0.638846	-1.71272	0.163324	0.838293	-0.817052	0.3802	0.302403
Myeov2	-0.0965429	-0.578984	-1.04611	0.0259818	-0.173121	-0.785744	0.424187	1.74898	0.286347	-0.908269	-0.471775	0.140849	-0.839349	-1.12269	2.08593	-0.655562	-0.471775	-1.14566	-0.617273	-0.188436	2.43819	-0.55601	-0.257356	1.53457	1.61114	-0.693851	0.271031	0.0412974	0.88707	1.93106	-0.986076	1.14419	0.698059	0.23623	-3.13397	0.156439	-0.316087	0.552975	-0.55585	-0.67639	0.636911	0.0870352	0.7929	-0.492653	0.297241	-0.365284	-0.559074	-0.937856	-0.533374
Gpc1	0.245996	0.0600603	-0.0458199	0.245996	-0.110898	2.80468	-0.674903	0.364789	-0.714673	0.922597	-0.547847	-0.464692	-0.336603	3.01128	1.40448	0.150446	-1.01372	-1.12012	0.34258	-0.694013	-0.767871	-0.702277	-0.564375	-0.580902	-0.0303253	-0.18992	-0.813839	-0.180107	-0.358055	0.317478	-0.63282	0.818603	-0.906636	-2.18258	-1.38202	0.665083	0.417048	-1.30658	0.777301	0.345056	0.627094	-0.417845	1.12335	1.50796	0.387454	-0.455459	1.17436	1.26912	0.103799
Dusp28	0.70485	-0.629271	0.911869	0.543835	1.80895	-0.399251	-0.146228	1.55593	1.44092	1.02688	1.07288	-0.192232	0.0147871	0.727852	1.71694	-0.905296	-1.38834	-0.951301	-0.376248	-0.974303	-0.629271	-1.11232	-1.34234	-0.261238	0.589839	-1.15832	-0.744282	-0.905296	0.828528	1.48945	0.745305	1.39005	-0.267589	-0.863089	-0.989046	-1.13603	0.695989	0.422501	-0.56893	-0.939153	-0.199091	0.106018	0.828099	-0.173528	1.0831	1.49532	1.12989	0.209332	-1.54247
Rnpepl1	0.788139	-0.306174	0.456667	-0.505966	-0.27893	-2.94206	-1.25291	0.797221	-1.15983	0.456667	0.209197	0.279579	0.817654	-1.07356	1.62136	1.30805	-0.0087571	-1.25064	0.67008	0.345419	0.481641	-1.58439	0.197846	0.136546	1.30578	-0.194927	0.60197	0.0843276	0.71259	0.538537	0.349758	0.542204	-0.00194118	-0.610387	-2.65346	0.709687	0.574361	0.386575	0.693903	-1.57787	0.015993	0.0997189	1.94313	-0.901614	0.202406	0.674378	1.16366	-0.734324	-1.41238
Capn10	1.84048	1.04031	0.588603	-0.289001	0.472449	0.769286	-2.71532	1.73723	-1.29566	-0.0308821	0.808004	-0.0179761	1.38877	0.265954	0.395014	-0.147035	-0.779426	-1.50216	0.382108	-0.998827	-0.314813	-1.1537	-0.443872	0.433732	0.0981773	-0.727803	0.136895	0.0594595	0.19973	-0.342275	-1.51941	-0.134028	0.86102	1.28612	-2.53029	-1.13848	0.0567829	0.961283	0.285252	-1.41859	-0.297949	0.585632	0.58856	-0.829228	0.384096	1.87307	0.0936319	-0.930724	0.0121607
Gpr35	-0.353529	0.278965	-0.389911	0.659581	-0.834896	-1.445	-0.918855	0.14463	-1.04479	0.256576	-0.529844	-0.199603	2.73618	-0.644588	3.06921	0.704359	0.0858584	-0.70336	0.26777	0.245381	-0.99162	-0.258375	0.295757	-0.725749	-0.708957	0.0466774	0.452481	0.505655	-0.868021	0.195725	0.506231	0.175421	-0.640095	-1.84005	1.16285	0.534289	0.240006	-1.46675	1.77188	0.215173	0.0594393	-1.34424	1.50158	0.994896	-0.519366	-1.79014	0.735982	-0.0385865	-0.540118
Kif1a	3.03004	1.23108	0.0704661	0.0898098	0.476683	0.805525	-0.974091	1.61796	-0.316407	1.48255	0.30259	-0.239032	0.708806	-0.4905	0.476683	-0.664592	-0.896716	-0.625905	0.882899	-0.838685	-0.722623	-1.09015	-0.877373	-0.761311	-0.935403	-0.993434	-0.142314	-0.606561	0.745543	0.968111	-2.32165	-1.21818	0.455474	0.125095	-0.974407	-0.487704	1.51325	0.419524	-0.78531	-0.657208	1.32376	0.491639	-0.606537	-0.24666	0.746121	0.670932	-0.696401	0.234232	1.27671
2310007B03Rik	0.793445	0.0988324	0.473997	1.5252	-0.618067	-1.27925	-0.915228	-0.291191	1.29862	0.369991	0.15455	-0.722073	-0.673785	-1.13067	-0.491774	-0.48806	1.91151	0.615149	-0.982089	-0.395197	-0.0163173	0.615149	-0.391482	0.373706	2.82528	-0.892941	-0.63664	-1.13067	0.613727	0.372148	-1.91445	-0.694493	0.942362	1.31971	-0.90036	-0.548852	0.411361	1.2592	0.470884	-0.90893	0.00349268	0.973263	-0.414998	-1.78509	0.479945	1.50954	-0.334842	-1.00233	0.641271
E030010N08Rik	-0.0581619	-0.0102639	4.82743	0.229226	-0.34555	-0.201856	-0.34555	-0.297652	-0.441346	-0.297652	-0.297652	-0.34555	-0.393448	0.13343	-0.34555	-0.34555	-0.249754	-0.537142	0.229226	-0.34555	-0.393448	-0.489244	-0.153958	-0.297652	-0.0581619	1.04349	-0.441346	0.229226	0.938723	0.264422	-1.3221	-1.3221	0.264052	0.330483	-0.93506	-0.368676	1.06059	1.11316	-1.3221	-0.538007	0.346004	0.843618	-1.3221	1.80732	0.853989	1.67062	-0.647832	-0.227402	0.020569
Sned1	0.284906	0.992406	4.19098	0.979697	-0.155692	0.314562	-0.558162	0.356927	-0.303971	-0.359046	-0.0667253	-0.753042	-0.765752	0.666194	-0.392938	-0.799644	-0.62171	-0.774225	0.344218	-0.520034	-0.638656	-0.875902	-0.494614	-0.469195	0.310326	0.547571	-0.820827	0.382346	0.857363	0.626361	-1.95979	-1.44515	0.675408	0.651605	-0.671113	-0.310606	0.775386	0.729089	-1.23515	-0.0926126	0.899744	1.02594	-1.27504	0.521445	0.899491	0.803602	-1.17649	-0.116692	1.00999
Pask	-0.31717	1.41892	0.300476	1.20191	-0.200318	3.72257	-1.68601	-0.133545	-1.38553	-0.183624	-0.784577	-0.617646	0.150238	0.150238	-0.701112	0.467408	0.217011	-0.701112	0.484101	-0.283783	-0.434022	-1.06836	-0.367249	0.383942	-0.31717	0	0.133545	0.550873	-0.131819	0.129467	1.44256	0.377988	-1.22969	-1.24181	0.481071	-0.492778	-1.26899	-1.12167	1.36717	1.56616	-1.03795	-0.604422	1.46059	0.307257	-0.931453	-0.883719	0.821628	0.537185	-1.11869
Ppp1r7	-0.0416631	-0.52677	0.905451	1.15378	-0.168715	0.680222	-2.47297	-0.700023	-1.67601	0.15469	-0.694247	-1.21978	0.241316	1.35591	-0.555646	-1.24866	-0.451694	-0.440144	0.8939	0.120039	0.114264	-0.700023	-0.0820887	1.17688	1.70241	0.818824	0.17779	1.48296	-0.404874	-0.250428	1.56616	0.897042	0.0874315	-0.158123	-2.58115	-0.028037	-0.44911	-0.528742	1.37153	-0.799744	-0.247581	-0.634192	0.99722	-1.39443	-0.305341	0.14966	0.324557	0.795499	-1.08075
Ano7	4.17547	0.263577	-0.381683	-0.663985	-0.381683	1.39278	-0.704314	0.908838	-0.663985	-0.704314	0.787852	-0.542998	-0.583327	-0.663985	-0.663985	-0.744642	-0.422012	-0.462341	0.868509	-0.0590529	-0.462341	-0.220368	-0.220368	-0.0187241	-0.50267	0.18292	0.18292	0.303906	0.767144	0.0988481	-1.47478	-0.898002	0.886951	1.46107	-1.22408	-0.183306	0.496675	1.05692	-0.428528	-1.08389	-0.0495984	1.06638	-0.0195519	-1.61082	0.671333	1.72131	0.281233	-0.560076	0.441767
Hdlbp	-0.512205	-0.741232	-0.218776	0.482807	-1.03594	1.89152	-2.21051	-0.683655	-1.78998	0.140758	-1.00054	-0.320709	0.246529	0.662361	0.0439442	-0.754453	0.602652	-0.794117	1.08374	0.835518	-0.230292	-0.908418	0.793295	0.141611	0.736998	1.1814	0.344623	2.01307	-0.73189	-0.657371	0.688573	0.896781	-0.37862	-1.20369	-1.79961	1.00327	-0.739933	-1.22255	0.75365	1.45845	-0.653669	-0.162749	2.26447	0.0512175	-0.56838	-0.424619	0.517159	1.42268	-0.296524
Farp2	0.046908	0.669056	0.61145	0.450152	0.357982	2.92722	-1.02457	0.599929	-1.13978	0.42711	-0.195039	0.231248	0.934045	0.738184	1.46402	1.46402	-0.621325	-0.920878	0.565365	-0.448506	-0.966963	-1.45086	-0.736538	-0.943921	-0.609804	-0.920878	-0.805666	-0.701974	-0.777633	-0.492414	0.522379	1.13829	0.229213	-0.886621	-1.06849	0.862671	0.524499	-0.707804	1.28056	-0.856489	-0.142748	-0.466699	1.66233	-0.986642	0.231508	-0.0384204	1.9711	0.86178	0.0696049
Stk25	0.432748	0.098374	1.25224	1.80313	0.416303	1.53728	-1.92157	-0.488151	-1.63105	-0.542966	-0.688227	-1.15964	0.0216325	0.780826	1.47972	-1.16238	-0.589559	-1.31312	0.778085	-0.159258	0.339562	-1.35972	0.229931	-0.331927	0.983643	0.336821	0.0325956	0.824678	-0.189433	0.263363	0.694612	2.06317	-2.20769	-0.951547	-1.5177	-0.674529	-0.629604	-0.167703	1.47954	1.09922	0.0909316	0.777093	-0.521434	0.742403	-0.411876	-1.07606	-0.178035	1.09907	-0.057848
Bok	-0.0536959	2.80663	-0.598594	1.10556	0.0667064	-1.47537	-0.0058437	0.528249	-0.646446	-0.853291	-0.0799374	1.10556	1.2414	-0.799264	2.05798	0.603886	-1.14503	-1.44141	0.0960352	-0.441144	-0.745237	0.0559011	-0.654164	-0.265172	-1.06168	0.0636192	0.244223	0.290531	-0.506251	-0.329354	0.483168	1.42906	0.15197	-0.974511	-0.103789	0.921199	-0.432084	-0.564228	1.49746	1.32601	-0.729851	-0.417973	1.56489	-1.59765	-1.00695	-1.78995	1.1082	-0.46344	-0.918251
Thap4	-0.505569	-0.535481	-0.363486	1.18447	0.0777182	-0.722433	-1.93388	0.152499	-0.804691	-0.729911	-0.58035	0.317016	0.294582	-0.296184	1.18447	-0.595306	0.466577	-1.35059	-0.161579	0.242235	1.22186	-1.26085	0.0926743	0.189889	3.27084	-0.139145	0.264669	1.01995	-0.447558	-0.495125	2.38337	0.106215	-0.608451	-0.141049	-0.95552	0.385141	0.0653429	-0.710383	0.507218	-0.0122593	-0.970457	0.265862	0.864162	-2.30253	-0.113791	0.925301	0.21957	-0.367807	-1.00764
Atg4b	1.34228	0.25876	0.735031	1.22916	0.0503912	0.479036	-2.03925	0.615964	-1.21768	0.211133	-0.562808	-0.199651	0.57429	0.544523	2.32459	-0.354439	-1.02122	-1.30103	-0.0389097	0.0146709	-0.140117	-1.93209	-0.473507	-0.652109	1.60423	0.0801582	-0.586622	0.455222	-0.0743138	-0.125833	1.08969	0.861637	-0.0421419	0.0372923	-0.7019	-0.132022	-0.0980185	0.688046	0.456864	0.91275	-0.483217	0.506394	0.709603	-3.70317	-0.773471	0.788073	-0.609321	-0.970083	-0.428742
Dtymk	-0.561185	-0.161749	-0.0511365	-0.0204107	0.317573	4.2136	-0.868443	0.237686	-0.217056	-0.57962	-0.917604	-0.690233	0.348299	0.102492	0.753879	-0.677943	-0.886878	-0.856152	0.348299	-0.622636	0.0779118	-0.00197523	-0.905314	0.901363	-0.57962	0.317573	-0.032701	1.01198	-0.529416	-0.280328	0.971053	0.538457	-0.699172	-0.625994	0.521956	0.368807	-0.795355	-0.981944	1.09772	1.959	-0.789202	-0.683999	0.803369	-0.979521	-0.689498	-1.32928	-0.242469	0.314966	-0.670358
Ing5	0.848184	0.502932	0.963268	1.64331	0.042596	1.52823	-2.31139	0.0112095	-2.04984	0.597091	0.126293	-0.951311	-0.156185	1.04697	0.680789	-0.595597	-0.375891	-1.06639	-0.166648	-0.396815	-1.16055	-1.42211	0.607554	-0.166648	0.63894	0.429697	-0.0620258	1.21436	0.897751	-0.126089	-0.532103	-0.796201	1.51177	0.577151	-2.32866	0.0369948	0.955517	-0.332727	0.0399288	0.426345	0.539392	-0.00153544	0.134417	-2.07952	0.642908	1.03128	-1.76562	-0.326501	1.28065
D2hgdh	1.24181	-0.740888	0.874641	0.177026	-0.337006	0.544192	-1.80567	-0.447155	-1.2182	0.507475	0.0668766	-0.92447	-0.0799896	2.01285	0.617625	-0.483872	-0.740888	-0.373722	0.727775	-0.116706	-0.116706	-1.84238	-1.32835	0.03016	2.19644	0.580908	-0.190139	1.16837	0.763354	0.637876	0.815159	0.124894	0.180846	-0.603904	-1.87102	-1.26353	1.28899	-0.805857	0.374379	-0.123613	0.859184	0.996352	0.109858	-0.852616	0.704856	2.48895	-0.570666	0.0437881	-0.616698
Pdcd1	0.359185	0.502859	1.54449	0.431022	0.287348	-0.574696	-0.251429	1.00572	-0.431022	4.23838	-0.251429	-0.538777	0.0359185	-0.215511	0.431022	-0.395103	-0.682451	-0.646533	0.071837	-0.538777	-0.610614	-0.682451	-0.574696	-0.610614	-0.431022	-0.431022	-0.646533	-0.395103	-0.57003	1.89193	-1.22245	-0.43492	-0.332412	-1.32774	-1.14198	-0.529503	1.86383	-1.10021	0.300619	-0.34638	0.93774	-0.766178	0.273276	0.833263	1.33428	-1.42948	-0.222379	0.479956	0.828976
Fam174a	0.783034	0.645274	2.02287	0.337965	0.730049	-0.350832	-1.31515	-0.107104	-1.58007	0.857212	-0.160089	-0.742917	-0.742917	2.5951	0.772437	-1.01844	-0.0965073	-0.636948	-0.0223291	-0.0647166	-0.234267	-1.25157	-0.56277	-0.297848	1.80033	-0.795901	-0.56277	-0.00113538	0.836637	0.87027	-2.56979	-0.201756	0.201749	0.43373	-1.1514	-0.36092	0.746774	0.904163	-1.45834	0.0877275	1.27112	0.815642	-1.23322	-0.19224	0.878644	0.650953	-1.64005	0.442263	0.831248
St8sia4	0.478514	0.723713	1.26665	0.968912	-0.747482	2.40508	-0.519797	-0.11697	-1.08025	1.75705	0.706199	-0.957653	0.180772	0.548571	1.77457	-0.975167	-1.04522	-1.06274	0.531056	-0.589854	-1.04522	-0.922624	-0.23957	-0.887596	-0.432226	0.163258	-1.04522	0.163258	0.847609	1.04611	-1.92129	-1.20454	0.621375	0.67561	-1.03243	-0.532929	0.778172	0.4449	-0.942406	-0.405722	1.41341	0.602755	-1.59396	0.266578	0.596529	0.519111	-1.43881	-0.311455	1.32593
Slco4c1	-0.396295	0.713331	-0.396295	0.713331	1.82296	-0.951108	-0.396295	0.158518	-0.951108	1.82296	-0.951108	-0.396295	-0.396295	0.158518	-0.396295	-0.951108	-0.951108	-0.951108	2.93258	-0.396295	-0.396295	-0.396295	-0.951108	0.713331	-0.396295	1.26814	-0.396295	0.713331	1.59828	1.7132	-1.94515	-0.594389	0.600819	0.52366	-0.974865	-0.439797	-0.290057	0.661136	0.287233	-1.03203	1.49347	0.957903	-0.949484	0.308504	0.73923	0.227498	-1.30284	-0.313389	0.631349
D1Ertd622e	-0.839834	0.669597	-0.204284	1.10654	-0.688891	0.192935	-1.91232	-0.847778	-1.95205	1.11448	-0.101007	1.19393	0.884095	0.296212	2.62391	0.494821	0.0658248	-0.863667	-0.037452	-0.0215633	-1.04639	-1.41977	-0.442615	-0.259894	0.359767	0.463043	0.431266	0.741096	0.0742962	0.458574	1.97328	1.59018	-1.30632	-1.3965	-0.897452	-0.654442	-0.258599	-0.97843	0.818849	1.42523	0.629891	-0.600238	0.797909	-0.921043	-0.66441	-1.46854	-0.767038	0.703009	0.291303
Ppip5k2	-0.20637	0.628501	1.50281	2.43629	-0.25896	1.44694	-1.88926	-0.916338	-1.955	0.217639	-0.410157	0.188057	0.421426	1.66387	0.0204257	0.500312	0.0171388	-0.525198	0.250508	-0.16364	-0.834166	-1.51455	-0.433165	-0.590936	0.168336	0.181483	-0.508764	0.562763	0.38844	0.452897	0.374803	1.94102	-0.273599	0.49698	-1.35933	-0.630486	-0.85663	-0.348338	0.875255	1.92901	0.0138215	0.125652	0.319769	-2.49586	0.0248626	-0.210269	-1.13204	0.383273	-0.691781
Gin1	0.765187	-0.605715	1.39189	0.451838	1.07854	1.07854	-1.89828	-0.214029	-2.2508	0.177658	0.216826	0.491007	1.35272	1.03937	0.765187	0.334332	-0.644883	-1.23241	-0.0573541	-1.03657	-0.605715	-0.958232	-1.19324	0.295164	-0.566546	0.177658	-0.0181854	1.66607	-0.565101	-0.23672	1.35488	1.46678	-0.670618	0.33084	0.0959447	1.30827	-1.17768	-1.20006	1.23613	1.83901	-0.557892	-0.565685	0.893693	-2.08772	-0.609255	-0.511482	-0.754017	0.937061	-0.2296
Pam	0.80057	0.355076	0.673145	0.580292	1.71033	2.46006	-1.66298	0.16542	-1.77164	0.470647	-0.675191	-0.309708	-0.541839	1.61155	0.00342199	-0.426267	-0.919175	-1.12365	-0.62185	-0.654447	-1.16612	0.552634	0.0923232	0.839094	-0.60407	0.267162	-0.740385	0.635609	0.250275	-0.0795023	-0.860137	0.0106657	-0.101496	0.15751	-2.55721	0.941022	-0.296564	-0.0889052	-1.48219	-0.164458	0.999762	0.912531	-0.294947	-0.995231	1.67039	1.19441	-0.56124	0.300079	1.59298
Rnf152	-0.395472	0.783879	-0.623131	-0.257383	-0.970218	-0.701506	-1.13443	1.31384	-1.19788	-0.0185273	-0.664184	1.00781	2.37376	-1.16802	1.82141	2.19462	0.418131	-0.104366	-0.559685	0.403202	-0.828398	-0.925433	0.0971685	-0.582078	0.664451	-0.354418	-0.35815	-0.23499	-0.842739	0.149694	1.3222	1.18561	0.113459	-1.1366	-0.399375	-0.426671	0.970642	-0.917327	1.79302	-0.724258	-0.262188	-0.979881	1.90669	-0.319118	0.260805	-0.931949	1.29935	0.506199	-0.544831
Pign	-0.150283	0.250472	1.18139	1.27323	-0.417454	2.03717	-1.97456	-0.981017	-1.8034	0.584435	-0.212901	-0.200378	0.555214	2.04552	0.747242	0.354836	0.217076	-0.0208727	-0.204552	-0.0125236	-1.10625	-1.71156	-0.0793162	-0.638704	0.918399	-0.342312	-0.463374	0.154458	-0.680375	-0.707911	1.57801	1.12156	0.744797	-0.0483939	-2.52411	0.685101	-0.589512	-0.334411	0.507928	1.28043	-0.93702	-0.615301	1.16987	-1.52101	-0.142529	-0.11488	-0.359095	0.940868	-0.147991
2310035C23Rik	0.0663185	-0.382032	0.518405	-0.49412	-0.609944	-0.636097	-2.29499	-1.36467	-2.24642	0.510933	0.817306	0.417526	1.00785	-0.0308241	0.417526	0.989173	1.50851	0.585658	-0.191483	0.56324	-1.10313	-1.12555	0.421263	-0.101813	2.01664	-0.105549	0.548295	0.297966	0.0972955	-0.476346	0.0671926	0.621241	1.29059	1.07361	-2.93034	0.445708	-0.258291	0.423926	-0.235665	-0.487209	-0.555118	0.0685502	0.649298	-2.52423	0.155452	1.21962	-0.375838	0.278821	-0.195857
Tnfrsf11a	0.181376	0.0113188	0.382353	-0.0505203	-0.174198	4.95071	-0.421555	-0.0427904	-0.282417	0.142727	0.0422383	-0.413825	-0.228308	0.111807	-0.174198	-0.522043	-0.367445	-0.483394	-0.104629	-0.305606	-0.444744	-0.514313	-0.351986	-0.297876	0.0808877	-0.174198	-0.522043	-0.0273306	0.969348	0.936832	-2.31711	-1.37588	0.483435	0.764992	-1.4902	-0.738943	0.750071	0.906475	-0.693504	-0.399759	1.28746	0.746177	-0.931991	0.0192198	0.629626	0.803998	-0.792754	-0.128925	1.04445
Zcchc2	0.286735	0.609723	1.6479	1.08844	-0.0362538	0.205988	-2.09531	-0.0593244	-2.31448	1.68827	-0.0189509	0.638562	0.56935	0.332876	0.142543	0.811591	0.177149	-0.572646	0.00988741	-0.393848	-1.17248	-1.98572	-0.53804	-0.307334	1.42296	-0.0420215	-0.388081	0.292502	0.340769	0.605328	0.310303	0.389135	-0.185339	-0.0453711	-2.9915	-0.568807	2.1207	0.543117	0.746793	-0.689693	0.377524	-0.0044833	1.18051	-1.42034	0.539291	0.616984	-0.0792099	-0.750387	0.01987
Phlpp1	-0.501305	-0.2086	-0.221905	0.567512	-0.354952	0.159499	-2.09788	-0.825055	-1.35725	0.363505	-0.558959	-0.408172	-0.372692	-0.709746	0.363505	-0.718616	0.931176	0.163934	-0.488	0.381245	-1.17098	-0.168686	0.909001	0.727169	3.35708	0.838043	0.270372	1.13075	0.343219	0.201081	1.68494	-0.953335	0.386741	0.392762	-2.96215	-1.00893	1.1126	0.825199	-0.0854723	-0.0161159	0.411411	-0.057659	-0.584566	-0.439719	-0.564085	1.12494	-0.783254	-0.341941	-0.545026
Bcl2	1.93453	1.75418	1.97747	2.35536	0.483096	0.380036	-1.16587	-0.246916	-0.770807	0.818043	-0.00644128	-0.530332	-0.453037	0.852396	-0.16962	-0.75363	-0.650569	-0.676334	0.045089	-0.616216	-0.942574	-1.10575	-0.641981	-0.427272	0.560391	-0.693511	-0.994104	-0.315623	0.590725	0.829728	-2.63396	-1.23082	0.375802	0.916653	-0.476238	-0.490672	0.751622	0.711149	0.148715	-0.225665	1.08105	0.743066	-1.6623	0.0358516	0.593531	0.644898	-1.34319	0.130872	0.676353
Kdsr	1.83355	1.31029	1.44754	1.5033	0.491092	-0.461069	-1.51617	0.491092	-1.31029	0.465358	0.624051	-0.383866	-0.62834	1.99225	0.0707687	0.370999	-0.370999	-0.512537	-0.401023	-0.23804	-0.276641	-1.54619	-0.808479	-0.503959	1.01006	-0.915704	-0.525404	-1.21165	0.906278	0.671995	-0.698188	-0.254427	0.959991	0.919219	-1.63644	-0.700276	0.38078	1.33613	0.515691	-0.985145	0.0768003	0.854279	0.0597212	-2.76566	0.413747	0.914797	-0.267524	-0.947604	0.598906
Vps4b	0.0680009	0.487331	0.417689	0.949631	-0.641748	-0.878825	-2.35167	-0.6862	-2.39315	1.02964	-0.0223847	0.924442	0.859245	0.540673	1.77792	0.629577	0.334712	-0.678792	-0.106843	0.336194	-0.95143	-1.53671	0.40139	-0.623968	1.21042	0.2384	0.27248	0.393982	0.598222	0.047481	0.490867	0.536898	1.39258	1.50226	-1.98985	0.0413557	-0.604105	0.385205	-0.747481	-0.399882	-0.189004	0.297124	0.0718209	-3.05449	0.267395	1.24966	-0.695742	-0.322864	-0.171454
Serpinb5	-0.565171	-0.181538	-0.999147	1.04942	-0.909076	-2.45938	-1.42948	-0.193062	-1.92472	-0.313459	0.401342	0.407104	1.13677	-0.843874	0.954502	0.645169	0.472913	-0.727419	0.465331	1.09522	-0.395341	-0.176079	0.876562	0.201792	-0.111787	0.617571	1.87128	1.03456	-0.190626	-0.282494	1.3758	0.619032	0.644296	0.710018	-1.02108	0.374899	-0.49583	0.45863	0.449411	-0.674682	-0.611369	0.0398289	1.2102	-3.52849	-0.0435898	1.31747	0.453483	-0.26751	-0.744536
Serpinb12	-0.117282	-0.568446	-0.69144	-0.675446	-0.328524	-0.696956	0.326712	-0.337349	-0.628564	0.684113	2.87154	2.06408	-0.501709	-0.696404	-0.460343	-0.548039	-0.302601	0.823102	0.315681	-0.377611	-0.214906	-0.222627	-0.0428235	-0.522116	-0.657796	-0.666069	2.77116	-0.599332	-0.703373	-0.659487	-0.024497	-0.752903	0.920068	0.121545	-1.51134	2.35026	0.307044	0.290123	-0.0574236	-0.667489	-0.818023	0.0167561	1.00287	-2.2277	0.338642	1.27928	-0.133426	-0.938106	-0.0928957
Serpinb13	-0.423727	-0.423727	-0.423727	-0.269645	-0.423727	-0.423727	-0.269645	0.808934	-0.423727	-0.269645	4.04467	0.192603	-0.423727	-0.423727	-0.269645	2.50384	-0.423727	0.654852	-0.423727	-0.423727	-0.269645	0.0385207	-0.423727	-0.115562	-0.423727	-0.423727	-0.423727	-0.423727	0.898156	0.440108	-1.18169	-1.09615	0.789994	1.30887	-1.20982	-0.684035	0.391686	1.49871	-0.394322	-0.952249	0.686582	1.19602	0.243382	-1.46225	0.555451	1.59973	-0.531707	-0.989151	0.397013
Serpinb3a	-0.303217	-0.387675	-0.422904	-0.425937	-0.30555	-0.428037	-0.346846	-0.21246	-0.387441	0.283786	1.57141	4.66228	-0.0755085	-0.422671	-0.258189	-0.162532	-0.251189	0.0868739	-0.202661	-0.317682	0.0868739	-0.343346	-0.234391	-0.384408	-0.406106	-0.420104	0.427504	-0.419871	0.127251	-0.345679	0.516828	-0.975868	-0.177412	0.0824901	-1.17415	0.441955	-0.0828576	0.226784	-0.527378	-1.24534	-0.481694	0.535483	1.19504	-1.75174	0.274343	0.623103	-0.560716	0.406571	-0.973741
Serpinb3d	-0.224938	-0.243938	-0.300936	-0.300936	-0.17744	-0.300936	-0.291436	-0.224938	-0.300936	-0.234438	2.00748	4.60089	-0.215439	-0.300936	-0.0254455	-0.0919432	-0.291436	-0.300936	-0.18694	-0.300936	-0.272437	-0.300936	-0.300936	-0.262937	-0.300936	-0.300936	-0.253437	-0.300936	-0.180193	-0.312261	-0.113552	-1.19164	-0.354656	-0.451003	-0.652539	0.236461	0.616935	-0.270062	0.0364496	-0.425242	-0.785185	-0.491953	2.62454	-1.30383	0.28068	0.122344	-0.388474	0.337306	-0.383675
Serpinb3b	-0.102312	-0.26339	-0.641477	-0.532973	-0.256679	-0.658256	0.401058	0.0296829	-0.624698	0.840668	0.538646	1.83958	1.95368	-0.657138	0.29591	3.60809	-0.622461	-0.578836	0.0408689	-0.601208	-0.496059	-0.619105	-0.557582	-0.412164	-0.654901	-0.650426	0.00619225	-0.624698	-0.0665859	-0.252324	-0.920747	-0.169751	1.15012	0.973117	-0.677134	0.370406	0.0458861	0.296484	-0.786327	-1.14916	-0.377658	0.0591505	0.880388	-3.10842	1.21039	1.46762	0.740508	-0.182136	-0.450906
Serpinb3c	-0.179832	-0.198893	-0.20207	-0.20207	-0.148064	-0.20207	-0.198893	-0.20207	-0.20207	-0.198893	-0.0464047	5.10009	-0.170302	-0.20207	-0.186186	-0.176655	-0.20207	-0.20207	-0.198893	-0.20207	-0.189363	-0.20207	-0.20207	-0.20207	-0.20207	-0.20207	-0.176655	-0.20207	-0.951417	-0.342973	0.0625656	-0.0139121	-0.151255	-0.0435734	-0.205674	-0.126444	-0.125729	-0.370469	-0.18508	-0.193959	-0.333999	-0.304718	3.51322	-0.951417	0.383897	-0.951417	-0.0319443	0.446205	-0.417607
Serpinb11	-0.0473164	-1.04273	-0.141445	-0.340292	-0.628561	-1.24746	-0.304993	-0.512076	-0.314406	1.10458	0.628056	2.39767	-0.312053	-1.06508	-0.769753	0.458625	1.18459	2.62005	-0.696804	0.0868168	1.35991	-0.515606	-0.11203	-0.321466	0.502159	-1.17921	0.319785	-1.11097	-0.372287	-0.0531417	0.671772	0.916483	1.01188	-1.45083	-0.667445	1.33242	0.64098	-0.712278	-0.742279	-0.425324	-0.128535	-0.448157	0.984691	-1.44066	0.447556	-0.958562	0.091482	-0.756911	0.00282287
Serpinb7	2.72092	-0.228036	-0.636151	0.153748	-0.188541	-0.767801	-0.636151	2.28648	-0.675646	-0.267531	2.64193	1.00947	-0.412346	-0.754636	-0.412346	0.811997	-0.372851	0.101088	-0.359686	-0.465006	-0.162211	-0.636151	-0.649316	-0.0173966	-0.622986	-0.754636	-0.0305616	-0.675646	0.999426	0.218577	-1.29681	-1.07774	0.852055	1.51856	-1.12833	-0.408051	0.105902	1.26021	-0.636592	-1.13769	-0.0436475	1.00838	-0.458642	-1.45218	0.626473	1.78119	-0.3096	-0.86779	0.62054
Serpinb2	-0.319781	-0.483628	-0.899116	1.05297	-0.301002	-1.28878	-1.16108	0.0867862	-1.15639	-0.240439	0.520114	3.2858	1.0971	-0.321659	2.43793	0.164719	-0.145605	0.245	-0.513675	-0.190675	-0.553581	-0.504755	0.0130783	-0.0775308	-0.615552	0.553916	-0.217435	-0.466727	-1.01072	-0.709657	1.50695	0.199371	-0.580993	-0.692043	0.461034	-1.54855	0.247343	-0.23809	-1.19705	1.80402	-1.02051	-0.681178	1.16586	-0.591462	-0.0932915	0.205191	0.559287	-0.420047	-0.116194
Serpinb10	-0.128179	-0.850294	0.0550439	-0.0958457	-0.300625	-0.990406	-0.947294	-0.602404	-0.861072	-0.182068	0.195156	0.884937	-0.785627	3.55784	-0.408403	-0.667071	0.42149	2.00583	-0.0311787	-0.106624	0.874159	-0.861072	-0.279069	-0.246735	0.906493	-0.699404	0.863381	-0.72096	-0.602367	-0.24443	3.02571	-0.496016	-0.898726	-0.608828	-0.723898	0.11329	-0.0400303	0.148119	0.714816	-0.383582	0.00136262	-0.151747	0.866189	-0.727481	-1.27405	0.597917	-0.606508	-0.757059	-0.554912
Serpinb8	0.529297	-0.31797	0.572346	2.29427	-0.889337	-1.93228	-1.53897	-0.265138	-0.79737	0.60561	0.437331	1.02827	-0.499946	0.0909883	-0.437331	0.836505	0.106642	0.2397	-0.452985	0.723014	-0.0518535	-1.12806	0.738668	-0.546908	2.3882	-0.427547	0.0577237	-1.36287	0.649238	0.374031	-0.658179	-0.44366	0.955025	0.963644	-1.56905	-0.450504	0.565277	1.18952	-0.885984	-0.463283	0.419257	0.841611	0.546783	-1.88737	0.378299	1.32656	-0.494893	-1.35654	0.509832
Cdh19	2.11702	0.298372	2.91268	0.0710409	0.184706	2.96951	-0.610951	0.412037	-0.610951	-0.269955	-0.0426245	-0.610951	-0.440453	0.0142082	0.0142082	-0.554119	-0.554119	-0.610951	-0.0426245	-0.610951	-0.554119	-0.554119	-0.610951	-0.440453	-0.440453	-0.610951	-0.610951	-0.213123	0.441284	0.752119	-1.58521	-1.58521	1.16336	1.1674	-0.829095	-0.296591	0.906383	1.33808	-1.00412	-0.186944	1.37521	0.805799	-1.58521	-0.183338	0.725755	-0.00771354	-1.22383	0.066062	0.546085
Dsel	0.276146	0.969412	1.36601	0.188707	-0.457716	2.11861	-1.39456	-0.111083	-1.52884	0.600919	0.0138296	0.0700403	0.447901	2.04054	1.93124	-0.201645	-0.401505	-1.01982	0.697727	-0.526418	-1.04481	-1.36021	-0.417119	-0.851191	-0.295329	-0.529541	-0.641962	0.0606719	0.202149	0.18411	-1.36128	-0.2558	0.190159	0.200649	-2.45924	1.11686	-0.690139	-0.209717	2.63708	0.329587	0.106471	0.524331	-0.00680931	-0.598323	0.368407	-0.12573	-0.227408	-0.29362	0.633922
Tsn	-0.186244	-0.349046	0.299578	0.924945	0.299578	3.8373	-1.48091	-0.119056	-1.30002	0.405529	-0.299947	-0.054452	0.0463303	1.07483	0.152281	-0.129393	-0.563532	-1.13463	0.573499	-0.653978	-0.170739	-1.1889	-0.796106	0.0437462	-0.147482	0.154865	-0.310284	1.07224	-0.230316	-0.338417	1.26619	0.892255	-0.502905	-0.25702	-1.23908	0.141028	-1.38427	-0.632455	0.16441	1.98311	-0.167981	-0.441218	0.141156	-1.19325	-0.791086	-0.894607	-0.433331	0.720036	0.0849249
Clasp1	-0.311784	0.174044	-0.717887	0.727141	-0.932149	0.208924	-2.08319	-0.837475	-2.09315	0.916489	-0.413933	1.99279	1.07594	-0.0427102	1.19304	1.63153	0.550249	-0.0078302	0.470524	0.537792	-1.63473	-0.630687	0.403255	-0.720378	-0.386527	-0.0875558	0.622501	0.395781	0.12849	0.0580482	-0.0163269	0.680045	0.081486	-0.211077	-2.3017	0.971377	0.401506	0.169455	-0.08058	0.0961772	-0.588794	0.443986	1.53978	-3.04811	0.180371	1.42069	0.902408	0.570608	-0.489814
Tfcp2l1	0.234429	-0.23777	0.13197	0.270066	4.96086	-0.293453	-0.369183	-0.324636	0.381434	0.183199	-0.320181	-0.322409	-0.366956	-0.324636	-0.364728	-0.364728	-0.22886	-0.253361	-0.320181	-0.331318	-0.260043	-0.293453	-0.322409	-0.242224	0.256702	-0.277862	-0.293453	-0.306817	0.00609466	-1.14092	0.507874	0.0357	-0.963212	-1.04076	0.383417	0.126762	0.359779	0.420085	0.119353	0.800174	-0.86901	0.259207	0.822533	-1.3495	0.476885	-0.813109	-0.631208	0.110031	0.0110342
Gli2	1.61353	2.37184	0.813084	0.829935	0.400222	2.16963	-0.568737	0.678272	-0.66142	-0.231708	-0.492906	-0.518183	-0.678272	0.408648	0.678272	0.48448	-0.745678	-0.501331	1.26807	-0.113747	-0.905767	-1.29335	-0.787806	-1.15011	-0.779381	-0.99845	-0.374945	-0.914192	-0.31273	-0.0367858	1.28922	-0.0678331	-1.31806	-1.11649	0.603645	-0.0194513	0.827907	-0.893097	1.5069	2.06165	-0.199284	-0.345085	1.29529	-0.579275	-0.473752	-0.886696	0.822994	1.08395	-0.0406886
Inhbb	0.417286	1.96357	3.52008	1.09333	1.61825	-0.346365	-0.889537	-0.409151	-0.694608	0.0179388	-0.582908	-0.759584	-0.659565	0.0756143	0.0887555	-0.992476	-0.451495	-0.634743	0.211407	-0.50552	-0.0149143	-0.669056	-0.39236	-0.493109	0.750198	-0.460986	-0.455146	-0.344905	-0.219377	0.488322	-1.40738	-0.0376081	-0.942723	-0.920657	-0.265267	0.759017	0.0680929	-0.388592	0.150331	2.16068	0.290332	0.00757215	-0.138309	1.10078	-0.089161	-2.68538	-0.79371	1.95168	-0.170233
Ralb	-1.27116	0.504202	-0.403731	1.28363	-0.75992	-0.454016	-1.00995	-1.30189	-1.09516	-0.508492	-1.13986	-0.396747	0.0181088	-0.623032	0.879947	-0.914967	0.0935371	-0.695666	-0.201192	0.79055	-0.371604	0.195505	2.81594	0.451123	0.217854	1.55042	0.831058	1.5155	-0.811473	-0.481137	2.48734	0.991345	-0.869163	-1.2936	0.417741	0.530187	-0.350422	-1.20971	0.301239	1.10952	-0.505646	-0.910499	0.793726	0.12661	-0.657043	-1.48786	-0.337756	0.863945	-0.377076
Epb4.1l5	-0.464645	0.223688	0.121291	2.41953	-0.129012	-1.71616	-1.97215	-1.20986	-1.10178	-0.168832	-0.686504	0.0416494	0.144046	-0.493088	0.21231	-0.697881	0.377283	0.38866	-0.584107	0.542255	-0.567041	-0.390692	0.997351	0.525189	1.94736	1.43538	-0.367937	1.1737	0.948249	0.141998	0.952828	-0.783439	0.211145	0.750605	0.211876	-2.23525	-0.963092	0.969526	-0.603483	1.16695	-0.370539	0.484596	-0.643224	-1.1963	-0.548209	1.18144	-1.5725	-0.793043	-0.568074
Ptpn4	0.200538	3.18777	1.4449	1.98979	-0.185908	0.0768753	-1.36457	-0.684425	-1.34911	0.621765	-0.174315	0.103927	0.575391	0.900007	0.486509	0.420813	-0.328894	-0.707611	-0.278656	-0.274791	-1.00904	-1.20613	-0.440963	-0.757849	-0.240011	-0.541439	-0.471879	0.00731488	0.623577	0.408222	0.0741462	1.20366	1.00922	0.967551	-1.17603	-0.0337577	-0.881458	1.26509	1.01821	0.506188	0.299933	0.762916	-0.44532	-3.21922	-0.040962	0.433715	-0.824437	-0.784896	-0.265431
Tmem177	2.91665	0.982518	0.193595	1.46605	0.677128	0.957069	-1.05341	1.72054	-0.671675	0.219044	0.0663495	-0.926166	0.651679	0.34629	-0.137243	-0.391735	-1.23156	-0.977065	0.244493	-0.82437	0.0409004	-1.43515	-1.12976	0.0409004	0.0409004	-0.620777	-0.900717	-0.264489	0.584102	-0.0826517	-0.34764	1.02564	-0.599865	1.22638	-0.687101	-0.00711868	-0.933208	0.643936	1.65022	-0.691874	-0.0859662	1.08761	-0.781987	-2.11712	0.725518	1.63145	-0.534996	-0.891712	0.782534
Tmem37	-0.0180483	0.0135362	0.597851	0.218836	-0.381271	4.75122	0.0135362	0.376759	-0.0496329	0.124082	-0.349686	-0.618155	-0.286517	-0.0654252	-0.00225604	-0.64974	-0.586571	-0.760286	-0.254933	-0.333894	-0.144387	-0.681324	-0.44444	-0.523401	0.218836	0.234628	-0.681324	0.282005	0.656154	0.975887	-1.71598	-1.14315	0.146302	-0.0974944	-0.954303	-0.313458	0.921031	0.329672	-1.46217	-0.0857866	1.30034	0.404398	-1.42608	1.76029	0.708785	0.224123	-1.74029	0.150758	1.35607
Dbi	-0.499324	-1.06713	-1.24597	-1.32318	-0.738759	-1.16877	-0.394754	0.752581	-0.0888633	-0.292139	0.672443	0.567874	-0.88633	-1.89391	-0.154342	0.336257	0.112458	1.42593	-0.237411	0.355802	2.9075	0.616738	0.0342749	0.335279	-0.0634539	-0.137728	1.72498	0.349939	0.832781	0.560401	-0.138953	-0.0383606	1.26841	0.744072	-2.92077	0.0723546	-0.0966917	0.826999	-0.118539	-1.38452	0.125985	0.676423	0.305488	-2.55716	0.54632	0.680719	-0.433351	-0.285301	0.175445
3110009E18Rik	0.243628	-1.52058	1.65499	-1.05012	-0.109213	0.00840098	-0.34444	1.30215	-1.99103	-0.697281	0.361242	1.65499	0.478856	-0.579667	0.361242	0.00840098	0.361242	-2.34387	0.714083	0.596469	-0.226826	-0.34444	0.478856	1.30215	0.126015	-0.579667	-0.932509	1.06692	0.0979622	-0.126923	-0.55013	0.379852	0.0182535	0.352266	-1.90253	-0.0405905	-0.488825	0.170938	0.381656	0.270972	-0.395872	1.48608	0.322248	-2.93777	0.0274176	1.98599	-0.790723	-0.884022	0.441063
Steap3	1.56145	-0.670281	3.07742	-0.361949	0.00144203	1.91383	-0.890518	0.493305	-0.982284	0.966815	-0.439032	-0.321572	-0.938236	0.87872	-0.563833	-0.974942	-0.435362	-1.12911	0.673165	-0.413338	-0.046276	-1.08506	-0.270184	-0.156395	0.541023	0.118902	-0.934566	0.386857	0.994574	0.829339	-1.22376	-1.1645	0.0868344	0.58174	-1.55336	0.0200141	0.916265	0.607915	-1.64616	-0.197036	1.11823	0.865526	-1.35049	0.378498	0.651072	0.81141	-1.48014	0.165031	1.0198
Marco	-0.630126	-0.210042	3.57071	1.47029	-0.210042	-0.210042	0.210042	-0.210042	-0.630126	-0.210042	-0.630126	-0.210042	-0.630126	-0.630126	2.31046	-0.630126	-0.630126	-0.630126	0.630126	-0.210042	0.210042	-0.630126	-0.210042	-0.630126	-0.630126	1.05021	-0.630126	-0.210042	0.0596165	-0.75071	-1.64872	-0.994278	0.369237	0.89507	-0.166679	-0.786648	0.920066	0.578366	-0.616678	-0.0782465	1.23104	0.873829	-1.14899	1.26762	0.139596	-0.558267	-1.64872	0.572635	2.22149
En1	0.489501	-0.301562	0.403516	-0.456336	-0.387548	3.60217	-0.0608038	0.936625	-0.19838	-0.628306	-0.301562	-0.748685	-0.301562	0.627078	2.32958	-0.439139	-0.559518	-0.731488	1.24617	-0.697094	-0.6627	-0.765882	-0.353154	-0.714291	-0.318759	-0.181183	-0.611109	-0.215577	-0.264003	-0.54331	-1.27907	-1.67905	-0.287836	0.0075226	-0.883348	2.21517	0.131839	-0.267742	2.20384	0.68328	0.352476	-0.66862	-1.20135	1.49243	-0.239489	-0.690666	-0.923355	0.153552	0.132686
Insig2	1.0238	1.24294	0.324726	3.72586	0.085858	-0.709639	-0.694299	0.364172	-0.917827	0.197622	0.528531	-0.0215232	-0.214371	0.359789	1.21665	0.309386	-0.551855	-1.07342	-0.735937	-0.161776	-0.867424	-1.16984	-0.475154	-0.433516	0.657827	-0.836743	-0.595684	-0.578152	1.43772	1.20477	-0.121355	-0.531234	0.954271	1.26116	-1.09725	-0.720679	-0.186428	1.19107	-0.681224	-0.805916	0.710738	1.50453	-0.404749	-1.56476	0.5076	0.239017	-1.03907	-0.896425	0.499895
Ccdc93	0.0131917	0.366499	0.955344	1.51207	-0.12599	2.39534	-1.86576	-0.623832	-1.7587	0.259436	-0.704129	-0.532828	-0.564947	2.2508	-0.200934	-0.581006	0.157726	-0.48465	0.109548	0.114901	-0.377587	-1.5874	-0.29729	-0.0831648	0.805456	0.205905	-0.12599	0.767984	0.938295	1.03016	-0.00584163	-0.321704	-0.641027	0.202394	-2.26587	0.714047	0.51164	0.390818	1.19538	0.207652	0.757166	0.940685	-0.0617095	-0.753987	-0.0382453	-0.106162	-2.24765	-0.293832	0.700497
Htr5b	-0.846537	-0.0819229	0.682691	-0.220944	-0.846537	-0.985558	-0.846537	-0.638006	-0.568495	-0.846537	-0.568495	0.265629	-0.985558	0.47416	-0.846537	-0.290454	1.58633	1.16926	-0.359964	-0.568495	0.752201	-0.359964	-0.220944	1.72535	3.18506	0.613181	0.47416	-0.846537	-0.0986896	-0.531834	0.82839	0.0344052	-0.582175	-0.00647823	0.402412	1.03339	-1.2601	-1.2601	0.186118	0.94063	-0.521092	0.62337	-0.270838	-0.248241	-1.2601	-0.493047	-0.159554	-0.161022	-1.2601
Ddx18	-0.984886	-0.520032	-0.171391	0.491711	-0.690934	1.51029	-2.47516	-0.834492	-2.28374	-0.472179	-0.342293	-0.13721	0.744646	0.108889	-0.0961936	0.0610366	0.225103	-0.273932	0.874532	0.450694	0.225103	-0.766131	-0.581557	1.10012	1.38724	0.676285	1.0386	1.73588	0.0917203	-0.693112	0.795432	1.04065	-1.18712	-0.882735	-1.23242	0.274906	-0.670073	-1.85176	1.45801	1.8282	-0.120545	0.310772	1.11138	-1.2212	-0.458001	0.463836	-0.489575	0.170884	-0.344979
Actr3	-0.748285	0.367902	-0.231402	0.972955	-0.920792	0.207534	-2.2491	-0.761702	-2.30213	0.309121	-0.491441	0.528909	0.915453	-0.0742284	1.59207	-0.230124	0.0471657	-0.982128	0.30976	0.541048	-1.05816	-0.747007	0.781919	0.205617	0.447127	1.20105	0.38068	1.98819	0.201829	-0.0260143	2.16919	1.17557	0.731762	0.989932	-1.52226	0.551227	0.12819	-0.205988	-0.0776146	0.967654	-0.166253	-0.779307	0.565876	-2.34636	-0.227967	0.124241	-1.69299	0.414377	-1.31353
Slc35f5	0.836252	-0.334659	1.06665	0.15138	0.122975	-0.36622	-2.16204	-0.328346	-1.8843	1.77992	0.116663	-0.391468	-1.2878	0.934091	0.16716	-0.505088	0.508018	-0.533493	0.179785	0.583765	-0.148449	-1.30042	0.725789	-0.524024	2.62576	-0.0506102	0.195565	-0.176854	0.635972	0.171663	-0.259373	-0.0143429	0.877431	1.38817	-2.63748	-0.187085	-0.15859	1.40976	-1.41577	-0.543414	-0.218389	0.635494	0.0186747	-1.61866	0.512823	1.55591	-0.930522	-0.349844	-0.0473455
Gpr39	-0.813234	-0.732614	-0.257855	0.181074	-0.875938	-0.222024	-0.696783	-1.08197	0.978312	-0.0876578	-0.535544	-0.831149	-1.13571	0.449806	-0.714699	-0.9476	0.360229	-0.222024	-0.893853	0.521468	0.100455	0.288567	1.18434	1.26496	2.85048	2.34884	-0.616164	0.136285	-0.84435	-0.677999	-0.312458	0.202935	-0.291924	-0.631345	0.600719	-0.456546	-0.617088	-0.821189	-0.76785	1.71144	-0.665806	-0.430084	0.20751	1.85517	-0.33132	-1.0706	-0.159921	1.85392	-0.480423
Lypd1	-0.312111	1.28053	0.259606	-0.312111	-0.434621	-0.557132	-0.393784	3.07735	-0.148763	-0.393784	-0.271274	3.36321	-0.393784	-0.352947	0.872159	-0.0670892	-0.475458	-0.516295	-0.475458	-0.393784	-0.434621	-0.1896	-0.475458	-0.475458	-0.557132	-0.475458	-0.393784	-0.352947	-1.18583	-0.779392	-1.51053	0.107186	0.218302	0.401103	-0.777179	3.02241	0.44659	-0.0306575	0.107661	-0.751249	-0.755108	0.418004	-0.190934	1.27069	-0.714865	-0.19065	-0.393127	0.187887	0.778972
Nckap5	1.26456	0.0635978	-0.164171	0.99538	-0.72324	-1.17878	-0.184877	0.767611	-1.32372	1.16103	-0.371234	0.477723	0.167129	2.94177	1.43021	0.99538	-0.329821	-1.36513	0.560548	0.125717	-1.01313	-0.930303	-0.102052	-0.868184	-0.971715	-0.329821	-0.702534	-0.39194	-1.02516	-0.0485844	-1.66228	1.4494	0.790018	0.153168	-0.29305	0.500289	0.921985	0.0454519	1.07615	-0.708049	-0.140003	-0.79359	1.74652	-1.40969	0.541605	-0.139205	1.44872	0.411439	-0.305042
Mgat5	-0.323447	0.430484	0.308882	0.886958	-0.420729	-0.237391	-1.52824	-0.851012	-1.07177	-0.295385	-0.897782	-0.968872	-1.22891	0.0189084	-0.721927	-1.21395	0.0974819	-0.23552	0.269595	0.30514	-0.151334	-0.390796	0.959919	1.03101	1.9028	1.88971	-0.104564	2.54074	1.12028	1.66949	-1.19468	-1.24154	-0.741324	-0.887314	-0.230018	-0.370732	0.965199	0.151917	-0.527894	0.133417	1.96546	0.950826	-1.00599	-0.38353	0.0438951	0.492456	-1.18583	0.488196	0.886663
Tmem163	-0.472773	-0.369699	-0.458048	-0.472773	-0.413873	-0.237175	-0.472773	-0.266625	-0.458048	-0.428598	-0.472773	-0.399148	-0.369699	-0.340249	-0.325524	-0.443323	-0.458048	-0.458048	-0.2519	-0.443323	-0.428598	2.88449	-0.2519	1.27948	-0.472773	2.42802	-0.134101	2.70779	-1.04077	-0.139011	-0.203392	1.60445	-0.181896	-0.847945	0.612547	-0.722203	0.244403	-1.41685	0.81773	0.0654205	-0.526076	-0.338468	2.91277	-0.570142	-0.239846	-1.10376	1.6951	0.628141	-0.829282
Ccnt2	-0.0832815	1.32753	1.63755	1.6061	-0.285468	1.27811	-1.6199	-1.11219	-1.82208	0.298626	-0.00240698	-0.352863	0.725464	1.11186	0.177314	1.19274	0.0470164	-0.829125	-0.0832815	0.0470164	-1.2964	-1.92992	0.1863	-0.856083	0.833297	0.0245512	0.0515094	-0.271989	0.181961	0.142075	0.702026	1.25981	0.714928	1.40573	-2.43539	0.67949	-0.00223248	0.680085	0.0538331	0.956741	0.0607869	0.195892	-0.911652	-2.37811	-0.253548	0.298336	-1.79772	-0.00203974	0.297447
Rab3gap1	0.569267	0.759122	0.923664	1.03758	-0.105777	1.41307	-2.19419	-0.190157	-2.11403	1.32869	-0.198595	0.531295	0.33722	1.52277	-0.253443	1.07133	-0.236567	-0.69644	-0.0593677	-0.261881	-1.31242	-1.69213	-0.299852	-0.557212	0.662085	0.075641	-0.759725	0.700056	0.30238	0.3286	-0.0680226	0.23698	1.22452	1.07414	-2.04798	-0.960395	-0.0158522	0.712038	-0.397403	0.44903	0.0577469	0.372585	0.0839682	-3.13963	0.0793432	0.3155	-0.893167	-0.728958	0.629034
Zranb3	0.420517	1.01033	0.835574	2.45211	0.245757	2.6924	-0.955721	-0.234834	-1.0431	0.813729	-0.628046	-0.890186	0.202067	1.55646	-0.693581	0.333137	-0.715426	-0.56251	0.136532	-0.56251	-0.759116	-1.34893	-0.759116	-0.38775	-0.081919	-0.30037	-0.649891	-0.125609	0.498623	1.91734	-1.16263	-0.817231	-1.03018	-1.45366	-1.30648	-0.200556	0.843824	-0.29434	0.36016	1.22253	2.35221	-0.0218188	-0.141532	1.44307	-0.139483	-0.867838	-1.0855	0.0282696	0.250715
R3hdm1	0.00197325	1.02412	1.05964	1.74633	-0.0453848	2.60272	-1.75422	-0.586056	-1.68713	0.566324	-0.58211	-0.17562	0.219031	1.57268	-0.234817	-0.0374918	-0.49134	-0.668933	0.25455	-0.0177593	-0.803114	-1.61215	-0.140101	-0.66104	0.467661	0.167727	-0.704451	0.518966	0.161909	-0.0149239	1.36369	0.626494	-0.402816	-0.412503	-2.3058	0.332005	0.57085	-0.205215	2.05703	1.65832	0.055833	-0.0882202	0.0814535	-1.22539	-1.18781	0.253477	-0.861483	1.37953	-0.709399
Ubxn4	0.146424	-0.258584	0.32901	0.687541	0.149744	1.29505	-2.3799	-0.743266	-1.81886	1.14235	-0.623755	1.19214	0.770535	1.68346	0.591269	-0.0859575	-0.447809	-1.40057	0.272574	0.0368728	-0.832898	-1.81554	0.0169544	-0.241985	0.95976	0.584629	-0.0195627	0.810372	0.642031	0.697748	-0.387189	0.975597	0.162987	0.472756	-2.41141	1.21493	-0.232022	0.713521	-0.280208	0.361054	0.079682	0.156962	0.459652	-2.39559	0.0875513	-0.13465	-1.55202	0.310714	-0.250154
Lct	2.73597	0.17018	0.903262	0.17018	2.00288	2.73597	-0.929443	0.17018	-0.562902	-0.562902	0.17018	-0.196361	0.17018	-0.562902	-0.562902	-0.562902	-0.562902	-0.562902	0.903262	-0.562902	-0.562902	-0.562902	-0.562902	-0.196361	-0.929443	-0.562902	-0.562902	-0.562902	-0.275806	-0.709434	-1.32909	0.323557	1.02469	0.848846	-1.09546	2.07165	1.16711	0.0737968	0.231551	-0.00362591	-0.35788	-0.52727	-1.1516	-1.71571	0.956869	1.32207	0.672145	0.585978	0.766886
Mcm6	-0.377099	0.586789	0.610787	0.710775	-0.0198072	4.35702	-1.19167	0.113511	-0.871709	-0.146459	-0.6584	-0.28111	0.576124	-0.254447	-0.562411	-0.131794	-0.353102	-0.602407	0.485468	-0.322439	-0.302441	-0.726392	-0.614405	0.0175218	-0.777053	0.246829	-0.297109	0.785433	-0.538121	-0.61689	1.48553	0.995428	-0.412877	-1.10113	0.0423998	-0.0713601	-0.196737	-0.806998	0.572234	1.76693	-0.609036	-1.07249	1.17012	-0.639125	-0.747739	-1.77312	0.265545	0.424812	-0.692792
Dars	-0.376813	-0.350567	0.00112482	1.22942	-0.563157	0.977464	-2.63132	-0.704884	-2.70481	0.108732	-0.337445	0.00112482	0.79112	0.250459	-0.526414	-0.277079	0.541786	-0.279704	0.596902	0.94072	-0.521164	-0.996211	0.575905	0.232087	0.638895	0.743878	0.909226	1.73072	-0.590519	-0.978179	1.92627	1.6069	0.102652	-0.399459	-0.324307	1.06218	-0.581291	-0.527338	1.24686	0.749248	-0.634122	-0.785843	1.03408	-1.79492	-0.709011	-0.663111	-0.550854	-0.492565	-0.579199
Cxcr4	0.90287	1.13253	1.59185	-0.233657	-0.78131	0.0313365	0.0313365	0.102001	0.419993	2.88149	0.231554	-1.17586	0.149111	-0.410319	1.90984	-1.08752	-0.846086	-1.16997	0.355217	-0.722422	-0.987416	-0.82842	-0.45154	-0.504539	0.43766	0.48477	-1.18174	-0.280767	0.417445	1.19058	-2.5195	-0.798146	0.0357753	-0.202721	-0.0345647	0.0496574	0.223348	-0.420418	-0.249546	0.0698142	1.29535	-0.325844	-1.70651	2.06015	-0.360217	-0.405353	-1.01223	0.807639	1.3839
Cd55	1.0072	-0.50829	3.03458	-0.346638	0.158525	-0.413993	-0.71709	0.43468	2.95376	1.14191	0.367325	-0.744032	-0.461141	-0.205192	-0.407257	-0.750768	-0.548703	-0.568909	-0.0435402	-0.562174	-0.649735	-0.757503	-0.669942	-0.427464	0.791662	-0.265812	-0.71709	-0.124366	0.693091	0.40007	-1.87275	-1.27137	0.435583	1.50603	-1.16241	-0.6838	0.378356	1.104	-0.410634	-0.919275	0.677423	0.993008	-0.778913	0.850368	0.635721	1.32322	-1.26872	-0.236631	0.663739
Pfkfb2	0.821432	0.370803	2.5158	0.767357	0.352778	-0.665643	-1.79222	-0.737744	-1.25146	0.487967	0.145489	-0.242052	-0.620581	0.830445	-0.936021	0.163514	0.749332	-0.0257502	-0.350203	-0.178964	-1.08923	-1.45875	-0.0798257	-0.51243	2.55185	-0.0708131	-0.215014	0.469942	0.30559	-0.203349	1.1414	0.40887	0.279876	1.38225	-2.04503	-0.616854	-0.528036	0.859295	0.808206	0.719474	-0.819478	0.521362	-0.404382	-2.5094	-0.57171	1.55148	-0.956716	0.0523183	-0.0874809
Yod1	0.306542	0.664002	-0.778306	-0.188082	-1.08173	-1.62623	-0.23796	0.734663	-1.32697	-0.00103913	1.70313	2.63003	0.090404	-1.30203	-0.217178	1.54518	0.165221	-0.558011	-0.296151	0.169378	-1.19396	-0.40422	1.11706	-0.661924	-0.346029	0.522681	1.12537	-0.553855	0.378305	0.0644841	-1.09083	0.393755	1.67968	1.28342	-1.62394	-0.0535224	0.450468	0.560818	-0.943628	-0.0510083	-0.330616	0.307935	0.307953	-2.54235	0.785601	1.24493	-0.181401	-1.25535	0.535439
AA986860	-0.0293206	-0.90033	-0.33406	-0.365899	-0.95491	-2.13748	-1.08909	-0.311318	-0.231722	0.245855	0.709786	1.38749	0.000243662	-1.83729	-0.265835	-0.450043	0.712061	0.596078	-0.586494	0.425514	-0.591042	0.343644	0.909914	0.586981	2.94758	0.982687	0.491466	-0.254464	1.06248	0.723866	-0.177311	-0.5593	1.06507	0.837683	-2.20004	-0.267252	0.07789	0.798418	-1.57488	-0.19978	0.12242	1.03623	0.350678	-1.94916	0.493775	1.18469	-0.475995	-1.47506	0.370326
Fcamr	-0.650192	-1.22383	-0.499235	-0.499235	-0.740766	-1.73708	-1.16344	-0.287896	-1.55593	0.164974	-0.770957	-0.438853	0.0140174	2.06703	-0.167131	1.40282	1.67454	0.376313	0.406505	0.678227	-0.197322	-0.921914	0.738609	0.164974	2.1576	0.164974	0.376313	0.466887	-0.847968	-0.505838	0.683882	1.67912	0.520735	0.348932	-0.605332	0.42783	-0.489058	-0.0384611	1.09433	-1.59344	-1.19124	-0.229742	1.65337	-1.8035	0.124238	0.143512	1.87571	-0.23246	-0.46241
Il24	-0.571576	-0.632608	-0.633294	-0.596949	-0.571576	-0.635351	-0.604492	-0.326762	-0.625065	-0.591463	-0.589406	-0.359678	-0.166295	-0.499572	0.723128	-0.544146	-0.269159	-0.53386	-0.198526	0.175896	-0.487914	0.518773	0.991944	1.17024	-0.448826	2.94086	0.234185	3.1315	-1.21177	-0.464151	1.38661	0.66226	-0.833286	-1.3241	0.893059	-0.282215	0.379925	-1.14764	0.695919	0.944033	-0.799198	-1.1314	1.19608	1.56433	-0.420413	-1.32477	0.501127	0.567741	-0.686581
Il20	-0.542681	-0.108536	-0.542681	-0.542681	0.325609	-0.542681	-0.542681	2.49633	-0.542681	-0.542681	1.62804	-0.108536	1.1939	-0.542681	3.36462	0.325609	-0.542681	-0.542681	-0.108536	-0.542681	-0.542681	-0.542681	-0.542681	0.325609	-0.542681	-0.542681	-0.542681	-0.108536	0.138435	-0.294888	-1.52074	0.761803	0.107834	0.838182	-1.09984	-0.975271	0.285467	2.20125	1.65218	-0.815561	-0.901332	1.42042	1.16717	-1.33212	-0.181183	0.0961723	-0.133736	-0.910895	0.751998
Il19	-0.403494	-0.492403	-0.490286	-0.49452	-0.411961	-0.496637	-0.392909	0.303546	-0.481819	-0.441598	-0.405611	0.447495	2.9306	-0.452182	3.85568	0.271793	-0.204506	-0.339987	-0.219325	-0.170636	-0.464883	-0.0415061	-0.219325	-0.397143	-0.291299	-0.320935	0.0855071	-0.261662	-1.14725	-0.432149	0.897498	1.1498	-0.814044	-1.22018	-0.211258	0.221547	-0.30154	-1.08984	1.09728	-0.502951	-0.646037	-1.11452	1.62685	1.08871	0.184064	-1.18867	0.483092	0.672524	-0.551415
Il10	-0.592048	-1.10212	-0.337012	-1.10212	-0.847084	0.0455422	-0.719566	1.1932	-0.847084	0.428096	0.17306	-0.592048	0.938169	0.0455422	2.85094	-0.719566	0.428096	-0.592048	-0.592048	0.17306	-0.974603	0.810651	-0.209494	0.428096	2.72342	-0.337012	-0.0819759	-0.592048	-0.529435	-0.0773549	0.246176	1.45496	-0.231641	-0.305182	-1.37801	-0.680053	0.753122	-0.87995	2.31538	-0.764268	0.176361	-0.869209	1.97756	-0.519838	0.54258	-1.26669	0.141584	-0.446158	-0.157032
Mapkapk2	0.279627	0.318168	0.799928	0.946383	0.165932	0.144734	-1.65897	0.732481	-0.446867	1.21617	-0.371712	-0.232965	0.74597	0.572537	1.56111	-0.739776	-0.851545	-2.37391	0.273846	-0.797588	-0.56827	-1.75725	-0.583686	0.198691	1.8887	0.100412	-0.695455	1.13331	0.427068	0.214427	0.269563	0.0216354	0.427602	-1.00049	-3.57373	0.00874949	1.19078	-0.909231	0.26755	-0.663253	1.18815	0.266251	0.388379	0.129654	0.389163	-0.013908	-1.2247	0.625654	0.607639
Dyrk3	-0.800392	-0.388804	-0.388804	1.38102	0.722484	0.207999	-1.62357	-1.1914	-1.2943	-0.306486	-0.903289	1.36045	0.105102	-0.244748	0.537269	0.00220494	0.578428	-0.429962	0.0845225	0.372634	0.372634	-0.656336	-0.656336	0.84596	3.43896	-0.347645	-0.615177	-0.16243	-0.764012	-0.260423	1.42922	0.875604	-1.38951	-0.99896	0.215966	0.499681	-0.476423	-1.15057	1.09316	0.678407	0.0804749	-0.587161	0.838087	-0.901444	-0.816971	-1.39945	0.370036	0.639815	-0.0791605
Eif2d	-0.553962	-1.8822	0.262988	0.101821	-0.342778	-0.598422	-1.24309	-0.0148861	-2.33236	0.0851486	-0.915199	0.124051	0.76872	0.0184588	0.957674	0.54642	0.774277	-0.209398	0.179626	0.63534	1.77462	-1.12638	-0.153823	0.802064	2.38039	-0.737359	0.752047	-0.0537885	-0.590736	-0.395451	1.01977	1.13792	0.166102	-0.279689	-1.41422	-0.0482739	-0.00126363	-0.295815	1.40947	-0.496468	-0.83508	0.309151	1.89441	-2.74459	-0.226583	-0.349917	0.465265	0.278088	-0.746688
Rassf5	0.722208	-1.03279	0.435111	-1.22727	-0.898501	-1.6857	-1.519	1.07413	-1.1254	1.62517	0.791667	1.26862	-0.671602	-0.250218	-0.305785	0.300824	1.01857	-0.416919	-0.180759	0.42585	-0.977222	-1.2319	0.643488	-0.606774	1.89838	0.291562	0.990783	0.643488	0.0215534	-0.132407	0.136442	-0.225283	1.13824	1.09942	-2.72212	-0.629103	0.950891	0.583143	-1.31603	-1.16381	0.0599681	0.184121	0.518243	-1.34812	1.14239	1.81798	0.108935	-0.206676	0.285917
Ikbke	-0.645962	-0.649668	0.250972	0.0508298	-0.760858	-0.408756	-1.15744	-1.0796	-0.356868	-0.104836	-0.82016	-1.11296	-0.575542	0.895875	-0.51624	-0.549597	0.147195	-0.697851	-0.112249	0.706852	-0.230852	-0.494002	1.62973	0.869931	0.866224	3.43472	0.0767742	1.34434	0.0627634	0.362937	-1.17344	-2.63222	0.341916	0.690066	-1.15846	-0.5493	1.47927	-0.273114	-0.942652	-0.258371	0.849759	0.275242	-0.402442	1.13678	0.131768	0.874364	-1.43026	1.20239	0.533874
Srgap2	0.51191	0.0359235	1.09267	0.461018	-0.493948	4.10126	-1.20344	-0.245477	-1.10764	0.17363	-0.125732	-0.604712	-0.437069	0.458024	-0.787323	-0.736431	-0.302356	-0.461018	0.461018	-0.374203	-0.508916	-1.04777	-0.149681	-0.284394	0.68554	0.61968	-0.389171	0.658597	0.348728	0.246329	-1.75556	-1.34204	0.407625	1.13282	-1.56055	-0.521517	0.717986	0.818443	-0.56157	-0.274967	0.594191	0.893705	-0.491789	-0.555442	0.635712	2.08049	-1.09964	-0.0171923	0.837899
Fam72a	-0.678735	0.454566	-0.330027	0.89045	-0.0684962	3.50576	-0.678735	0.454566	-0.853089	-0.504381	-0.765912	0.280212	0.105858	-0.417204	-0.591558	-0.940266	-0.0684962	-0.24285	0.716096	0.105858	-0.417204	-0.330027	-0.853089	0.977627	-1.28897	-0.591558	-0.0684962	2.1981	-0.644486	-0.786256	0.0246284	0.769843	-1.1018	-0.947417	0.613159	-0.45675	0.0907584	0.14262	1.95121	0.444835	-0.719256	-0.876745	0.0098691	0.552161	-0.408149	-0.789244	-0.632712	0.259261	-1.45026
Ctse	-0.188038	-0.105341	0.142752	4.66355	-0.298302	-0.270736	-0.546395	1.41078	-0.408565	0.0324883	-0.105341	-0.270736	-0.298302	-0.188038	-0.325868	-0.518829	-0.408565	-0.546395	0.170318	-0.463697	-0.24317	0.638937	-0.408565	-0.436131	-0.270736	0.08762	-0.491263	-0.353434	0.414122	1.10596	-2.10368	-0.940603	0.767691	0.646859	-1.29356	-0.933249	0.665514	-0.134032	-0.70261	-0.82941	1.18616	0.288149	-1.22898	1.4831	0.964743	-0.288461	-1.54179	0.00531032	1.18821
5430435G22Rik	1.08404	0.285942	1.85675	0.507233	0.028374	0.235154	-1.41183	-0.109479	-0.00427553	1.9946	0.343986	0.0973006	-1.1978	-0.189289	-1.1978	0.394774	0.329475	-0.374303	-0.258216	0.00660763	0.597926	-1.53155	-0.559317	-0.508529	2.49885	-1.08171	-0.675404	-1.16152	1.13938	1.09254	-0.876245	-0.82406	0.324513	0.586968	-1.47283	-0.82892	0.627832	0.661472	-1.14558	-1.16779	1.48125	0.98069	-0.718474	-0.484388	0.413915	1.023	-0.905666	-0.672235	1.15318
Slc26a9	-0.278748	-1.18865	-0.812557	-1.03498	-1.23313	-1.54452	-0.5133	-0.509256	0.703946	1.46826	0.663506	1.58554	-0.0846353	-1.46364	1.14879	0.712034	0.081169	-0.0401512	-0.666973	-0.0967673	-0.877261	-0.149339	1.2418	0.178225	2.455	0.817179	-0.0725033	-0.489036	0.451606	0.210155	-2.20023	-0.742165	0.498684	0.0927119	-1.39074	-0.510979	0.401901	0.0840099	-0.99384	-0.412771	-0.37765	0.736102	0.606229	-1.62889	0.629911	0.52064	0.54095	-1.36257	0.506675
Pm20d1	0.901039	-0.360415	0.31236	-0.612706	-0.444512	-0.864997	-0.949094	1.40562	-0.528609	-0.864997	0.0600692	-0.528609	-0.612706	-0.696803	-0.949094	-0.949094	-0.276319	3.08756	1.48972	0.31236	0.985136	-0.864997	-0.276319	0.0600692	1.9102	-0.612706	-0.192222	0.0600692	0.839304	1.3654	-1.89298	-0.646748	1.41764	1.135	-0.519673	-0.650256	0.449451	1.00777	-0.948101	-0.751191	0.873586	1.13703	-0.373063	-1.37023	1.1291	0.303851	-0.509332	-0.672166	0.821606
Slc41a1	-0.159805	0.647761	0.432872	0.31503	-0.423217	-0.166737	-2.4196	-0.00730325	-2.07301	1.81232	-0.0731563	1.14686	0.474464	0.162528	0.155596	1.15032	0.502191	-0.388558	0.678955	1.17805	-0.863393	-2.11807	0.963162	-1.07482	-0.093952	0.342758	-0.111282	0.0100265	0.317413	0.25213	-2.53461	0.740713	0.407597	0.121035	-1.7831	-0.829884	0.556659	0.393289	0.875101	-0.907081	-0.310939	0.438204	1.57256	-1.47202	0.813608	0.839119	0.721977	-0.648875	-0.328174
Nucks1	-0.360556	-0.329379	1.19636	0.867046	-0.479419	2.91695	-1.6739	0.142176	-1.74599	-0.0916526	-0.27287	-0.247539	-0.288459	0.563069	-0.142316	-1.01917	0.155816	-0.555414	0.728698	0.557223	-0.633357	-1.44396	-0.699608	0.151919	0.0116219	0.705315	0.066182	1.92123	-0.629241	-1.09522	1.50169	1.61264	-0.00517109	-0.109872	-0.318235	0.486725	-1.09737	-0.721205	-1.19325	1.34313	-0.678185	-0.431044	1.2402	-1.63498	-0.535273	0.0503038	0.157544	0.838154	-0.475128
Slc45a3	1.13708	-1.46854	1.13708	0.764846	1.75746	-1.22039	-1.33206	0.938554	0.181684	-0.810932	0.169276	-0.848155	-0.649632	0.107238	0.218907	-1.28242	-0.351847	-1.0839	0.00797638	-0.376662	-0.153324	-0.897786	-0.38907	0.442246	2.4647	1.12467	-0.438701	0.8517	1.41061	1.24843	-1.70787	-1.1315	0.645316	0.890365	-0.996219	-0.862352	0.439035	1.29754	-0.904603	-0.541167	0.92132	1.34549	-0.845974	-1.09104	1.06211	0.471203	-1.20455	-0.275879	0.636697
Elk4	0.591386	0.551141	1.4914	1.5536	1.17676	0.770657	-0.868394	0.799926	0.492604	0.357236	0.0425965	0.236502	0.108451	0.949928	0.119427	-0.469607	-0.791563	-1.38426	-0.0671614	-0.740343	-0.0891129	-2.10134	-1.51597	-0.959859	1.97068	-0.901321	-1.13547	-0.187895	0.536033	0.440086	-0.396487	0.766801	-0.557113	-0.459545	-2.32007	-1.49527	0.984557	0.250523	1.5899	0.0841843	0.509936	0.702318	0.439613	-1.9483	0.56954	1.2376	-0.881706	0.48189	0.62962
Mfsd4	0.732253	-0.344024	0.369009	-0.00768769	0.75916	-0.424745	-0.492012	-0.115315	-0.357478	4.51268	-0.0480481	-0.411292	-0.505466	-0.384385	-0.518919	-0.518919	-0.155676	-0.182583	-0.29021	-0.357478	0.0461262	-0.492012	-0.518919	-0.20949	1.41838	-0.492012	-0.505466	-0.505466	0.835604	0.585885	-1.7197	-0.921466	0.885854	1.40916	-0.62472	-0.437768	0.423443	1.06191	-1.31938	-0.607703	1.07083	1.02366	-1.28788	-0.839326	1.14038	1.23097	-1.1651	-0.552118	0.690337
Cdk18	-0.322817	-1.30438	-0.0403521	1.68268	-0.59822	-0.739453	-1.20552	-0.986609	0.672872	-0.591159	-0.704145	-0.965425	-1.33969	1.79567	-0.965425	-1.26907	0.461023	0.235051	-0.386372	0.559886	1.03301	-0.675898	1.06832	0.220928	1.63325	1.4779	0.348037	0.905905	1.35949	1.39149	-1.29459	-1.21622	0.0906514	0.139526	-1.23326	-0.970101	1.0489	0.697452	-0.952703	-0.195658	1.56853	0.914759	-1.12197	0.00718526	0.0760051	0.969491	-1.37873	-0.505887	0.628388
Klhdc8a	-0.267614	-0.854676	0.0748387	0.0992997	-0.0800804	-0.471455	-0.764986	-1.0096	0.360216	1.25712	-0.210539	-0.16977	-1.15636	2.1214	-1.0259	-1.14821	0.612979	0.824973	-0.552991	0.180836	0.588518	-0.748679	0.352062	0.156375	3.28737	-0.781293	0.0259169	-0.699757	-0.331321	-1.138	-1.31342	-0.417408	1.81601	2.32238	0.564526	2.70679	-0.658829	0.435595	-0.479044	-0.215237	-0.0121157	0.050383	-0.822736	-0.525596	-0.102853	0.162467	-0.789288	-0.239752	0.0804341
Nuak2	-1.17062	-1.49521	-1.20308	-1.45301	-1.2258	-2.06	0.293292	-0.65127	-1.28747	0.44585	-0.138415	0.397161	0.656834	-0.508449	0.351718	-0.193596	1.33848	1.34821	0.432866	1.30926	0.27057	0.179685	0.491292	-0.0118244	1.29628	0.504276	1.64684	0.436112	-1.17254	-0.83916	0.249725	0.300328	0.793133	0.319495	-0.55872	2.30017	0.376753	-0.928517	0.0408832	0.747189	-0.670875	-1.70861	1.76464	-1.08998	-0.713531	-0.355695	0.473207	1.25422	-0.812666
Tmcc2	0.611091	0.682163	0.575555	0.0691681	0.575555	4.26241	-0.499406	0.264616	-0.401683	0.388991	-0.0107877	-0.428335	-0.570478	1.27739	-0.312843	-0.712622	-0.543826	-0.908069	0.246848	-0.543826	-0.428335	-0.845882	-0.526058	-0.64155	-0.419451	-0.170699	-0.801462	-0.188467	0.59284	0.717367	-2.20646	-1.51478	0.779949	1.53938	-0.420307	0.403664	0.463615	0.715446	-0.383674	0.197338	0.965686	0.43369	-2.0302	0.707081	0.547417	-0.038762	-1.39195	-0.184729	0.9192
Dstyk	0.80574	1.92518	1.80823	1.3595	0.435775	0.101613	-1.42121	0.0132983	-1.56204	1.14945	0.0252327	0.170832	0.0443277	1.6316	0.0849045	0.975209	-0.368602	-1.12047	-0.139462	-0.402018	-0.898488	-1.63364	-0.712311	-0.721859	0.519316	-0.671735	-0.941451	-0.456916	0.766937	0.805465	0.22514	-0.0150797	0.474049	1.20014	-1.58844	-0.107704	-0.333143	1.12094	0.0241455	-0.395588	0.558388	1.12457	-0.131329	-1.48886	0.182402	0.729017	-0.751829	0.118588	0.475438
Rbbp5	0.247693	0.470761	0.761426	1.19404	-0.387714	1.57258	-2.45617	-0.671619	-2.33449	0.430203	-0.333637	-0.178165	0.457242	0.943936	-0.110569	0.923657	0.119259	-0.908207	0.693829	0.0651823	-0.908207	-1.66529	-0.151126	-0.286319	0.565396	0.653272	-0.144367	1.43739	0.161009	0.0460508	1.59206	1.18239	0.0335967	0.0479132	-2.08602	-0.722439	-0.269573	0.317972	0.931183	1.63216	0.423112	-0.236534	0.538251	-2.53293	-0.0241618	-0.123342	-1.41702	0.75827	-0.63109
Tmem81	1.44373	0.287093	1.96421	2.07987	1.79071	0.229261	-0.753876	0.0557662	-1.1587	-0.17556	0.0557662	-0.464718	0.171429	1.27023	-0.927371	0.0557662	-0.86954	-1.1587	-0.406887	-0.985203	0.171429	-1.96834	-0.580382	0.460588	0.691914	-0.349055	-0.464718	-0.464718	0.474858	0.617664	-0.878828	0.263037	0.0498533	1.02124	-2.30284	-0.512794	1.10508	0.534079	-0.0840869	0.884624	1.05035	0.776928	0.454084	-1.39351	0.795652	0.637988	-0.641524	-0.767266	0.205062
Cntn2	-0.195527	4.19509	-0.42729	1.22595	-0.210978	-0.51742	-0.391238	-0.144024	-0.0178421	-0.118273	-0.375787	0.20362	-0.198102	2.18648	-0.357761	-0.198102	-0.473642	-0.501969	-0.365486	-0.406689	-0.455616	-0.491668	-0.409264	-0.458191	-0.295957	-0.316559	-0.0178421	-0.465917	0.823578	1.07411	-1.86619	-1.30774	-0.0022858	-0.518288	-0.0435419	-0.934978	1.65755	-0.0987272	-0.296556	-0.990398	0.503152	0.512067	1.12265	-0.436162	1.21344	-0.626638	0.389872	1.43065	0.400878
Nfasc	1.89235	0.409661	3.42393	0.181554	1.12657	-0.893805	-0.242072	0.491127	0.279314	1.64795	-0.600526	-0.763459	-0.225779	0.116381	-0.274659	-0.763459	-0.600526	-0.681992	0.540007	-0.633112	-0.747165	-0.812339	-0.600526	-0.698286	-0.779752	-0.339832	-0.584232	0.132674	0.932567	1.14492	-1.8562	-1.46583	0.516168	0.0645416	-0.596788	-0.341217	1.11395	0.3876	-1.60856	-0.128944	1.43802	0.881236	-1.29393	0.434986	0.827296	0.509061	-1.22059	0.387597	0.967863
Lrrn2	2.15313	0.257526	2.26463	0.777887	0.666381	-1.00621	-0.634522	1.0009	1.1124	1.55843	-0.262835	-0.634522	-0.41151	1.37259	-0.634522	-0.820365	-0.894702	-0.96904	0.294694	-0.485847	-0.634522	-0.857534	-0.708859	-0.894702	-0.746028	-0.41151	-0.96904	0.517706	1.01371	1.16434	-2.28634	-1.45382	-0.265825	-0.175604	0.110967	0.495137	-0.025778	0.12258	-0.973477	0.0123974	2.08574	0.852597	-1.18767	1.16554	0.131084	0.185976	-1.13376	0.939001	0.137496
Mdm4	0.851025	0.382304	1.55043	0.387212	0.485374	0.222792	-1.89259	-0.510966	-1.75271	0.541817	0.102544	0.14917	0.880474	1.24858	-1.22018	1.03999	0.514822	-0.29501	0.639978	-0.191941	-0.479063	-2.06683	-0.466793	-0.709743	2.08786	-0.39808	-0.560047	-0.540414	0.485987	0.555716	0.518439	0.303894	0.862979	1.38537	-1.67783	0.450992	0.238228	0.967664	-0.988397	-0.716292	0.28168	0.764041	-0.0939557	-1.83352	0.416828	1.36797	-1.54287	0.325167	0.178283
Pik3c2b	1.38332	-0.164001	2.14865	0.351771	1.3334	1.25021	-1.76123	0.235306	-0.945978	0.368409	0.701165	-0.463482	-0.846152	-0.280466	-1.17891	-0.09745	0.218668	0.152117	-0.0641744	-0.413568	-0.962616	-1.62813	0.00237683	0.0190146	2.21521	-0.945978	-0.496758	-0.130726	0.472406	-0.409599	-1.7481	-1.20557	0.666203	1.21358	-0.67577	-0.591935	0.343329	0.828297	0.165434	-0.841837	-0.134518	1.57573	0.0335996	-1.59008	0.741314	2.02304	0.254908	-0.457897	0.233118
Ppp1r15b	-1.03987	-0.466004	-0.0411218	-0.171713	-0.82467	1.11581	-1.99631	-0.876171	-1.8087	0.887733	-0.322537	0.764499	0.762659	-0.0208894	0.512512	1.00729	0.766338	-0.77317	-0.155159	0.350652	-1.47947	-1.15391	0.586085	-0.0668723	0.523548	1.82762	0.214543	1.87728	0.546053	0.726914	1.36221	0.0440677	-0.679416	-1.22323	-3.01422	-0.930202	0.59811	-0.754717	0.518841	0.291758	0.748877	-0.0774623	1.45757	-0.981245	-0.710588	-0.130398	-0.588145	-0.0693832	0.631401
Plekha6	0.227401	-0.644287	1.42435	0.591689	0.133727	-1.51077	-1.19072	-0.649492	0.0296448	0.74521	-0.441327	-0.0197942	-0.888881	0.498015	-1.00858	0.36531	0.586485	-0.259183	-0.797809	0.203983	-0.516787	-0.93832	0.56827	0.362708	3.774	-0.19153	-0.240969	-0.212346	1.26873	0.76747	-1.00244	-0.475703	0.352848	0.697524	-1.72589	-0.863793	0.549956	1.23112	-0.814086	-1.55326	0.59352	1.29057	-0.795102	-1.27919	0.512175	1.49292	-0.217084	-0.847417	0.253156
Sox13	0.100653	-0.641972	-0.355992	-0.296029	0.0268518	-0.729611	-0.891051	0.0591398	-0.8357	-0.51282	-0.535882	-0.85415	-0.849538	-0.669647	-0.724998	-0.983302	0.949367	3.69385	0.294381	0.211355	0.289769	1.64587	0.354345	0.81099	0.0775901	-0.665035	1.27686	-0.24529	0.209858	0.0497248	-2.55427	-1.74122	-0.0486708	0.704139	-0.443666	1.03882	0.171953	0.536518	-0.267771	0.0199003	0.476788	0.835927	-0.796985	0.104881	-0.0206259	-0.395698	-1.42536	0.750533	-0.0940867
Snrpe	-1.2107	-0.93976	-1.15109	-0.614637	-0.34912	1.38487	-0.755524	0.783391	0.0843771	-1.14025	-0.674243	-0.430401	0.328219	-1.2107	0.0464461	-1.19444	-0.484588	-0.760943	0.149402	-0.197396	1.67748	0.609993	-0.381632	2.46319	0.62083	0.897185	0.83216	1.61787	-0.257012	-0.438432	1.50192	1.80656	-1.59619	-0.77836	0.573325	-0.06535	-0.615199	-0.982399	0.648356	1.61064	0.0789986	-1.34778	0.89266	-1.06153	-0.22544	-0.817722	-0.27484	1.28267	-0.967174
Zbed6	-0.0308986	1.11594	1.01534	1.01534	-0.57414	1.88051	-1.70086	-1.11738	-1.78134	0.150182	-0.0912588	-0.211979	0.391622	2.32315	-0.111379	0.492222	0.0495815	-0.393059	0.451982	-0.312579	-1.3387	-1.49966	0.270902	-0.87594	-0.0912588	1.03546	-0.352819	0.291022	0.141488	-0.195932	1.75718	0.0811017	-0.0787505	-0.461087	-0.480224	-0.518268	-0.170783	-0.426454	-0.392227	2.34921	-0.314597	-0.145061	1.47699	-2.69292	-0.433531	0.341977	0.277236	1.22101	-0.0617975
Lax1	0.591485	3.02331	1.84933	1.93318	0.130277	0.507629	0.339917	0.549557	-0.666357	1.30426	0.130277	-0.540573	0.130277	-0.456717	0.381845	-0.498645	-0.875997	-0.834069	-0.289004	-0.750213	-0.792141	-0.792141	-0.792141	-0.582501	-0.750213	-0.750213	-0.792141	-0.708285	0.0452622	1.59792	-2.06512	0.202664	0.640996	0.0423658	-1.46044	0.0454028	1.76228	0.256472	-0.805519	-1.45687	0.98969	0.0873473	-0.458995	-0.219168	1.4654	-0.448733	-0.1181	0.431631	1.22306
Atp2b4	0.932886	2.2055	2.14527	2.34317	0.22129	0.128361	-0.418027	-0.0858918	-0.80179	0.0870595	0.33401	0.358963	1.02323	0.0861991	0.235918	0.876096	-0.891277	-0.987648	-0.269168	-0.826743	-0.849115	-0.965276	-0.799208	-0.811255	-0.844812	-0.78286	-0.854277	-0.790604	0.562653	0.459295	-0.900917	-0.227936	0.510026	0.799917	-0.918178	0.23859	0.299938	0.921731	0.00169696	-1.42215	0.393082	0.956232	0.467202	-1.6241	0.506937	1.65359	0.298781	-0.544909	0.402863
Prelp	2.04525	0.502323	3.33193	0.0457594	2.53249	-0.496522	-0.431557	0.170277	-0.473062	0.641277	-0.331401	-0.575022	-0.442384	-0.0534934	-0.373809	-0.621039	-0.457723	-0.584045	-0.212298	-0.512763	-0.365689	-0.632769	-0.623746	-0.533516	-0.276361	-0.489304	-0.612016	-0.170792	0.805413	0.945895	-1.948	-1.30688	0.431331	0.648208	-0.0511132	0.121204	1.1275	0.725297	-1.24374	-0.012383	1.15419	0.788807	-1.8986	0.37928	0.825473	0.418353	-1.2706	0.130317	0.808319
Fmod	-0.082742	0.186722	-0.0409285	0.350879	-0.22212	-0.384728	-0.0842906	0.0690254	-0.291809	2.7869	-0.460612	-0.437382	-0.57676	3.97161	-0.339817	-0.352206	-0.13075	-0.567468	-0.231412	-0.240704	0.188271	-0.56592	-0.539593	-0.510168	-0.240704	-0.525655	-0.545787	-0.181855	-0.000451279	0.576751	-1.47419	-1.52609	-0.729154	-0.851312	-0.11668	0.832578	0.747582	1.11334	-1.38424	0.669331	1.45731	-0.0771586	-1.42162	1.95467	0.612632	-0.0216895	-1.35848	0.686315	-0.0701437
Btg2	0.582595	2.20114	-0.478391	0.3796	-1.00076	-2.18355	-0.624547	0.6665	-0.640787	1.55156	0.122474	0.910093	1.5678	-1.33638	0.772057	-0.0994675	-0.0751081	1.1185	-0.524403	-0.51899	-0.232091	-0.497337	0.644847	-0.851902	0.953399	-1.04948	-0.402606	-0.954752	0.551615	0.583983	-2.23172	-0.0877159	1.28805	1.75946	-1.2675	0.562011	0.0769622	0.715502	-0.18122	-2.20713	0.385488	0.483149	0.37235	-0.984985	0.391526	0.754389	-0.307607	-1.35463	0.604092
Chit1	-0.200055	-0.179306	-0.476152	-0.378332	-0.30338	-0.89792	-0.522733	0.670581	-0.20429	1.22362	1.30154	3.43578	1.93292	-0.809416	0.457157	1.12284	-0.34742	-0.152628	-0.776386	-0.764529	-0.140771	-0.488432	-0.794595	-0.463872	-0.134842	-0.826355	-0.444392	-0.838635	0.422075	-0.794116	0.0331312	-1.50994	0.79927	1.38976	-1.39024	0.365899	-0.49338	0.771548	0.960304	0.213588	-0.910506	0.897632	-0.462113	-1.35627	0.510905	2.17694	-0.921494	-1.80783	0.0186672
Mybph	-0.533027	-0.303636	0.241168	-0.346647	0.155146	-0.561701	-0.619049	-0.360984	-0.561701	3.23759	-0.576038	-0.590375	-0.604712	-0.0312341	-0.461343	-0.619049	-0.619049	-0.490016	2.17666	-0.604712	-0.619049	-0.561701	-0.33231	-0.274962	1.45981	1.28777	-0.475679	1.58884	0.311579	-0.777708	-1.36796	-1.0172	0.689389	0.400019	-1.45122	1.52966	-0.309448	0.413027	-1.32359	-0.124153	-0.00647365	1.08431	-0.806747	1.4213	-0.0502119	2.45963	-1.01619	0.322893	-0.201072
Adora1	0.474822	0.704046	2.76706	0.245597	1.62094	0.704046	-0.6713	2.99629	-0.442075	0.245597	-0.442075	-0.6713	-0.6713	-0.6713	0.245597	-0.442075	-0.6713	-0.6713	-0.212851	-0.442075	-0.6713	-0.6713	-0.6713	-0.212851	-0.6713	-0.6713	-0.6713	0.245597	0.970865	1.0986	-0.825761	-1.03204	0.956055	0.253267	-0.044551	-0.391996	1.48507	0.860923	-0.769369	-0.581711	1.25616	0.623187	-1.66986	-1.17166	1.1789	0.714288	-0.904437	-0.0345591	1.04839
Myog	-0.511293	-0.186417	-0.251392	-0.359684	0.246751	-0.511293	-0.511293	-0.273051	-0.403001	4.08029	-0.511293	-0.511293	-0.511293	0.181776	-0.338026	-0.511293	-0.511293	-0.424659	1.24304	-0.511293	-0.511293	-0.489635	-0.424659	-0.251392	1.93611	0.0301671	-0.229734	1.02645	0.115337	-0.560822	-0.990318	-0.990318	-0.246034	-0.466912	-0.990318	1.78756	0.159535	0.312686	-0.990318	0.876427	0.29279	0.198638	-0.990318	2.85088	0.0893013	0.85168	-0.990318	0.968565	-0.0388051
Ppfia4	0.966785	0.966785	1.44449	0.913706	-0.498179	2.11328	-0.328328	0.26615	0.839397	3.02623	-0.349559	-0.933421	-0.498179	0.329844	-0.668029	-0.965268	-0.689261	-0.614951	-0.423869	-0.434484	-0.275249	-0.944037	-0.784802	-0.614951	0.213072	-0.710492	-0.880343	-0.466331	-0.109714	0.118721	-2.78288	-1.62838	0.160893	0.799479	-1.36537	0.105814	0.906744	1.1792	-0.40647	-0.903169	0.927526	0.243198	-1.02083	0.630815	0.958383	0.751714	-1.02802	-0.13584	0.687292
Tmem183a	-0.235717	-0.711852	-0.28217	0.213321	-1.16089	0.78236	-2.46542	-0.622819	-1.31573	0.0817061	-0.514431	0.755263	-0.255072	-0.870564	-0.618948	0.17074	0.542357	-0.905403	0.0197698	0.492034	-0.0382954	-0.6654	1.18495	0.612036	2.29206	1.31656	0.360419	1.83915	-0.343441	-0.719926	1.15961	0.716885	-0.147143	0.110053	-0.119511	2.25429	-1.1242	-0.0427569	1.05936	0.82768	-0.960167	-0.51934	0.586023	-1.76023	-0.990124	-0.560321	-1.44627	0.0470293	-0.403128
Cyb5r1	0.14267	0.583732	0.898777	2.14635	-0.134569	2.76384	-1.38214	-0.42441	-1.39475	-0.304693	-0.663844	-0.575631	-0.594534	0.161573	-0.789861	-0.386604	-0.846569	-1.47666	0.501821	-0.178675	-0.563029	-1.0419	0.325396	0.716051	0.123767	0.961786	0.300192	1.13191	-0.417081	-0.458132	0.86773	-0.421813	-0.677884	-1.31546	-0.302986	2.35887	0.252918	0.217049	0.837254	0.247472	0.262469	-0.80376	-0.43161	-0.639586	-0.252176	0.0457606	-1.50859	-1.47688	-0.00379618
Adipor1	-0.049875	-0.522306	0.204244	0.791029	-0.227759	-1.52146	-2.33926	0.307047	-2.06088	1.1029	-0.25086	1.37319	0.116458	-0.674777	0.204244	0.959672	-0.130731	-1.15414	-0.442605	0.0113446	-0.686328	-0.461086	1.25191	0.121078	1.48062	1.30158	0.0390667	1.25768	-0.0361458	-0.369136	0.564167	0.448957	0.676959	0.122525	-2.4832	2.18581	-0.537011	0.146887	0.61485	-0.346764	-0.165652	0.138636	0.724085	-2.00757	-0.210796	1.4342	-1.35372	-0.936122	0.0116005
Klhl12	0.786078	-0.0743588	1.28534	1.15787	0.775456	1.66776	-2.1564	-0.531134	-1.7315	0.573625	0.223076	-0.531134	-0.127472	0.796701	0.0424907	-0.424907	-0.0637361	-0.478021	0.552379	-0.265567	-0.75421	-2.2945	-0.339926	-0.286812	1.27472	-0.361171	-0.180586	1.46593	-0.337998	-0.703402	0.358518	1.19716	-0.17316	0.222964	-1.07955	1.72917	-0.89517	0.410428	1.05992	1.05765	-0.859617	0.362049	0.974186	-2.56116	-0.833713	0.269191	-0.591226	-0.30275	-1.16966
Rabif	-0.0990917	-1.27783	-0.253234	-0.144428	0.263597	0.408672	-2.79205	-0.153495	-1.79466	1.02524	0.426807	1.14312	0.789495	0.136656	0.716957	0.0641181	-0.362041	-1.30503	0.571882	-0.207898	-0.425511	-1.08742	-0.29857	0.408672	0.662554	1.57834	0.127589	1.87756	-0.291182	-0.416265	0.665973	0.706799	-0.306727	-0.395483	-0.241517	1.945	-0.71544	-0.259398	0.214887	0.907558	-0.587216	-0.363556	1.78808	-2.35135	-0.327114	-0.28077	-0.895357	-0.591266	-0.479558
Kdm5b	-0.654607	-1.01165	-0.314714	-0.408512	-0.950122	-1.56939	-1.38381	-0.833126	-1.52401	-0.0827399	-0.613255	0.208741	-0.0393708	-0.440787	0.260179	0.647475	2.49722	1.13966	0.084685	1.69943	-0.140229	-0.778663	1.46039	-0.048448	1.42913	0.4155	0.567797	0.383226	-0.678531	-1.02136	1.51183	1.72329	0.0112438	0.0659986	-0.626565	1.94036	-0.605074	-0.188402	0.752282	0.0205533	-1.1594	-0.271192	1.38685	-2.33787	-0.535781	-0.0111145	0.585987	0.724306	-0.965039
Ppp1r12b	0.144264	1.02334	0.881669	1.49557	0.0970407	3.68962	-0.996353	-0.426045	-0.222623	1.42655	-0.226255	-0.251683	-0.694853	0.333156	-0.996353	-0.531388	-0.320701	-0.487798	-0.110014	-0.531388	-0.767503	-0.996353	-0.389719	-0.480533	0.772693	-0.240785	-0.803829	-0.389719	0.542522	0.079701	-1.46788	-1.04925	0.579878	0.587135	-1.59866	0.0517277	1.0878	1.0661	-0.525301	-0.241771	1.04272	1.11886	-1.0472	-0.179404	0.707854	2.02867	-1.15586	0.0670458	0.71503
Ube2t	-0.854527	-0.0474737	-0.37979	0.949475	-0.237369	4.22516	-1.16311	-0.0949475	-0.973212	-0.617159	-0.664632	-0.640896	0.213632	-0.783317	-0.166158	0.261106	-0.0949475	-0.332316	-0.284842	0.308579	-0.308579	-0.189895	0.0237369	0.522211	-0.640896	0.902001	0.0237369	1.04442	-0.637095	-0.67277	1.56268	1.48891	-0.775988	-0.397507	0.92548	0.73456	-0.855235	-1.12473	1.02881	1.16969	-1.35137	-1.15021	1.38797	-0.243818	-0.761042	-0.757274	-0.0959524	0.796511	-1.09658
Lgr6	0.233885	-0.508888	0.422054	0.342825	-0.253869	-0.122646	-0.456894	-0.0211337	-0.333098	-0.243966	0.0853305	-0.442038	-0.355382	4.85393	-0.273677	-0.516316	-0.226634	-0.239014	-0.390044	-0.17464	-0.236538	-0.461846	-0.179592	0.0234327	0.743923	-0.377665	-0.528695	-0.362809	0.447157	-0.297436	-1.55795	-0.927258	0.3489	1.45296	-0.469512	-0.0378469	1.06428	1.48253	-0.491604	-0.721296	-0.0822079	0.799995	-0.312504	-1.22645	0.733417	2.14946	0.0765052	0.33118	0.228533
Ptpn7	0.782906	0.273107	1.20774	0.804148	-0.597801	1.48388	-0.406626	1.20774	0.57049	3.3319	0.379315	-0.682767	-0.279176	0.31559	-0.215451	-1.00139	-0.746492	-0.916425	-0.109243	-0.937667	-0.512834	-1.25629	-0.831459	-0.682767	-0.236693	0.379315	-1.1076	-0.215451	1.02824	1.23834	-2.07531	-1.10551	0.428599	0.56345	-1.34383	-0.654917	0.904687	0.446994	-1.14629	-0.774842	1.41115	0.737724	-1.14154	0.917773	0.814172	0.255376	-1.25879	0.145557	0.765952
Arl8a	-0.0614528	-0.580014	0.749388	0.329825	0.112972	1.97508	-1.63599	-0.48573	-0.391446	-0.0614528	-1.19757	-0.862865	-0.768581	1.04638	0.688103	-1.58885	-0.28302	-1.24471	0.0186884	-0.0378819	-0.674298	-0.726154	0.904956	0.367539	1.79122	1.30095	-0.528158	1.84308	1.27583	1.57143	-0.847028	-0.701212	-1.02721	-0.417025	-1.51931	0.312338	0.938659	-0.257065	-0.460027	0.11999	1.87836	0.275934	-1.09344	1.02144	-0.0954219	0.148499	-1.6452	0.391616	0.758627
Gm4204	-0.394455	0.270128	0.333422	0.681537	-0.457749	2.89682	-1.81856	-0.457749	-1.59703	-0.141281	-0.74257	-0.521043	-0.331162	-0.267868	-0.900805	-0.964098	-0.299515	-0.267868	0.839771	-0.04634	0.0486005	-0.362808	0.491656	0.618244	-0.204574	0.681537	0.365069	2.5487	-0.563035	-0.845204	1.28151	0.378645	-0.636452	-0.788132	1.69821	0.532131	-1.06217	-0.887611	0.37975	0.903894	-0.903936	-0.863257	0.0187958	1.32469	-0.98335	-1.05849	0.485283	0.250767	-0.764996
Elf3	-0.703438	-1.00278	-0.570044	-0.777281	-0.668501	-1.2394	-0.782839	-0.373923	1.60634	-0.0110594	-0.692322	1.02195	0.0985142	-0.988488	-0.408859	-0.485084	1.53885	-0.435856	-0.901941	1.15376	-0.369953	0.346246	1.61666	0.473288	2.91487	-0.0793445	-0.17542	-0.103959	-0.974508	-0.483952	1.75716	1.01825	-0.803259	-0.928428	-0.369729	0.551889	-0.026971	-1.19081	0.511859	-0.046151	-1.16953	-0.940036	1.12803	0.782737	-0.365752	-0.916961	-0.0312697	0.953028	-0.929564
Rnpep	-0.502441	-1.73072	-0.479411	-1.30236	-1.26858	-0.764985	-1.01064	0.922358	0.748864	-0.0464441	-0.692824	-0.0495148	0.647531	-1.24248	-0.502441	0.120908	1.06514	0.0472118	0.151615	0.716622	1.16187	-0.413391	-0.181554	1.14652	3.11636	-0.226079	0.189999	0.378846	-1.34543	-0.445518	0.437045	1.17338	-0.146733	-1.29254	-1.57279	1.3961	0.811752	-0.974628	1.33155	0.00277242	-0.230715	-1.15748	1.82157	-0.572191	0.207942	-0.352528	0.455076	0.603104	-0.741542
Timm17a	-1.46176	-0.432222	-0.983025	0.808371	-0.761674	0.864996	-1.6059	-0.318973	-1.17349	-0.669016	-0.509438	1.55479	0.587021	-0.483699	0.453181	-0.0152592	-0.334416	-1.32792	-0.10277	-0.200576	-0.43737	0.607611	0.278159	1.35403	-0.133656	1.02972	0.597316	2.81597	0.0643467	-0.639914	1.00379	0.789433	-0.451472	-1.11183	-0.340744	1.41337	-1.10285	-0.611995	0.614858	1.14988	-0.937068	-0.522211	0.74704	-1.07489	-0.545993	-0.00215435	-0.664703	0.167024	-0.624858
Lmod1	0.0382457	0.975265	1.55532	0.707545	0.573685	-1.03263	-0.631054	0.439825	0.930645	1.10912	-0.140234	-1.12187	-0.497194	0.618305	-1.25573	-0.898773	-0.898773	-1.30035	1.91228	-0.675674	-1.12187	-1.12187	-0.184854	-0.00637428	2.31386	-0.452574	0.172106	-0.00637428	0.600222	-0.0176671	-2.16528	-1.27884	1.389	0.505593	-0.727882	0.93169	0.982669	1.91018	0.072302	-0.849153	0.430356	0.972057	-0.692538	-0.811092	0.487412	1.29017	-1.23402	-0.790081	0.475309
Shisa4	-0.218827	0.0675697	0.206429	0.128321	0.136999	4.83217	-0.106004	-0.357686	-0.0192171	0.380002	-0.244863	-0.46183	-0.470509	0.909402	-0.366364	-0.487866	-0.444473	-0.487866	-0.218827	-0.409758	-0.305614	-0.487866	-0.357686	-0.322971	-0.149397	-0.106004	-0.531259	-0.106004	0.394621	-0.524094	-1.49982	-1.42153	0.603553	-0.286266	-0.937687	0.507181	0.997703	0.885618	-0.847499	0.0891795	0.954435	0.957891	-1.20704	0.484019	0.460066	2.43435	-1.55567	0.414499	0.553322
Ipo9	-0.17763	-0.0975295	0.291105	0.212488	-0.367497	4.24272	-1.28865	-0.478747	-1.23673	-0.152413	-0.567748	-0.486164	-0.216197	0.526956	-0.495064	-0.474297	-0.189496	-0.585548	0.681223	0.0166876	-0.404581	-0.656748	-0.10198	0.105688	-0.11533	0.69754	-0.0723127	1.39026	-0.697006	-0.638815	0.865663	-0.0995181	-1.17479	-1.0821	-1.43292	1.80329	0.19892	-0.983491	-0.0136431	2.39162	0.458174	-0.19778	0.260539	-0.373245	-0.525811	-1.16574	-0.912345	1.46533	0.437419
Nav1	0.301005	-0.458275	2.59818	-0.0496303	-0.0986161	2.32102	-1.09509	-0.69418	-1.10025	0.170806	-0.727697	-0.845005	-0.973914	1.99875	-0.561403	-1.0706	-0.0960379	0.45054	-0.23655	-0.241706	-0.481479	-0.747033	0.0290047	-0.334521	0.524019	1.18275	-0.606521	0.842426	0.132246	0.312516	-0.414884	-1.49223	-0.970855	-0.984334	-1.593	0.840703	1.02735	-0.240026	-0.173771	0.5364	0.863306	0.319081	0.472631	0.236845	0.206953	0.719524	-0.265242	2.14495	0.417435
Csrp1	0.319351	-0.0800931	0.387575	1.45661	0.155942	0.659923	-1.56233	-0.750785	-0.840467	1.27009	-0.560966	-0.143366	-1.36811	0.513571	-0.809106	-1.70648	0.209311	-0.924097	0.0833157	0.137785	0.26048	-0.828363	0.188404	-0.112005	3.16167	-0.351341	0.92677	0.306696	1.91351	1.48667	0.192185	-0.407565	-0.95872	-0.615699	-0.246512	1.61314	-1.10063	0.838386	-0.326801	0.341093	0.173497	0.646583	-1.05913	-0.891792	-0.838428	-2.22485	-0.789391	-0.030263	-0.100932
Phlda3	-0.294344	-0.800252	1.24311	-0.56165	0.698635	-2.17356	-0.700685	-1.26669	-0.169661	0.382891	-1.16982	-1.06038	-1.28912	1.26464	-1.60755	-0.476435	0.580231	0.836773	0.0465159	0.665446	1.60281	0.0501039	0.157744	0.639433	1.63151	0.37123	0.921091	0.477973	-0.552531	-0.058705	2.07433	0.85841	-0.721994	-1.35345	0.719634	1.75129	-0.301778	-0.629662	0.419976	0.0717019	0.0310357	-0.513712	1.45122	-1.17421	-1.36072	-0.897346	0.368382	0.101496	-1.27499
Tnni1	0.620123	-0.52077	-0.333226	-0.301968	0.963954	-0.848972	-0.817714	-0.317597	-0.661428	2.05796	-0.661428	-1.02089	-1.09903	-0.317597	-0.880229	-1.17717	-0.505141	-0.505141	1.54221	-0.208196	-0.442626	0.885811	-0.301968	0.807667	2.62059	0.198149	-0.333226	1.55784	0.239765	-0.822769	-0.207848	-0.992509	-0.287509	-0.207488	-0.53936	2.14087	-0.840835	0.233845	-0.575014	0.880507	-0.300922	0.573782	-0.840402	2.95436	-0.0920048	0.739581	-0.998112	0.628905	-0.879081
Lad1	-0.646275	-0.689894	0.0845967	0.674916	-0.128009	-2.53872	-1.58781	-1.192	-0.637228	-0.158058	-0.265653	-0.384557	-0.9067	-0.504753	-0.753224	-0.975522	0.863288	0.566998	0.557304	1.14698	0.853272	-0.14061	0.674916	0.749877	1.3444	1.06879	1.06652	1.85717	-0.285103	-0.576905	1.86261	0.51776	-0.76383	-0.824074	0.233535	1.52883	-0.586371	-0.644484	0.636871	0.0496055	-0.839796	-0.268527	2.01222	-1.33101	-1.19074	-0.0651998	0.545431	0.0147588	-1.71153
Tnnt2	-0.820532	0.360985	-0.139219	3.4657	0.727514	-1.51909	1.09835	-0.855029	-0.393634	0.0203285	-0.316016	-0.423818	-0.466939	1.14148	-0.479876	-1.00164	-0.389321	-0.26427	0.688705	-0.320328	0.128131	-0.949895	-0.475564	-0.0917862	1.99527	-0.178028	-0.484188	-0.0572894	-0.990513	-0.667201	0.267399	0.517682	-0.91755	-0.985197	0.80423	1.07657	-0.752672	-1.17047	0.257783	1.18096	-0.612951	-0.511692	2.18729	1.80899	-0.916884	-0.515364	0.290144	1.48867	-1.08323
Pkp1	-0.621049	-0.368532	-0.807745	0.0344103	-0.71726	-2.53649	-1.2084	-0.382658	-1.74535	0.27639	0.137112	0.848618	1.87564	-1.19542	0.458962	1.20086	1.32349	0.208889	0.208583	1.14748	-0.723521	-0.461307	1.0793	-0.146177	-0.125255	0.577852	0.847702	0.813875	-0.420893	-0.63745	1.08318	0.46484	-0.0821744	-0.700156	-1.00902	2.47502	0.230441	-0.46566	0.663561	-0.446242	-0.872748	-0.192769	1.78637	-2.22897	-0.0847923	0.369418	1.23686	0.287197	-1.06305
Igfn1	-0.468636	0.445914	-0.428873	-0.349347	-0.309584	-0.468636	-0.468636	-0.38911	-0.468636	3.82577	-0.468636	-0.468636	-0.468636	0.64473	-0.428873	-0.468636	-0.468636	-0.468636	2.15573	-0.468636	-0.468636	-0.468636	-0.428873	-0.150532	1.12189	-0.468636	-0.428873	1.28094	-0.156514	-0.109538	-0.131209	-0.716498	-0.716498	-0.192704	-0.716498	0.91879	0.703958	-0.136967	-0.716498	0.474939	-0.716498	-0.0713758	-0.716498	3.97627	-0.170074	-0.716498	-0.18597	0.677716	0.469885
Tmem9	0.691834	0.244193	1.13551	0.363036	1.37716	3.71044	-0.682779	-0.0806432	-0.0529133	0.105544	-0.223254	-0.524322	-0.409441	1.61088	0.117428	-0.762008	-0.694663	-0.682779	-0.0172605	-0.639204	-0.361904	-1.07892	-0.639204	-0.849159	0.315499	-0.627319	-0.789737	-0.556014	-1.38646	-0.302556	-1.7152	-0.0267448	-0.611176	-0.139981	-0.277486	2.56152	-0.481328	-0.713305	1.68019	1.60761	-0.126289	-1.13721	-0.210211	-0.163866	-0.0442658	-0.940084	-0.117314	0.759419	-0.00403735
Cacna1s	-0.5869	1.10124	1.78844	-0.527143	1.20581	-0.661596	-0.557021	-0.542082	-0.5869	3.07322	-0.646657	-0.646657	-0.646657	0.653059	-0.527143	-0.646657	-0.646657	-0.601839	0.63812	-0.661596	-0.661596	-0.661596	-0.437507	-0.57196	0.42897	1.86314	-0.527143	0.593302	0.848866	0.0551878	-1.25398	-1.44778	1.11531	0.166604	-0.648964	0.345167	0.862871	0.956395	-1.44778	-0.2981	0.935957	1.08552	-1.33596	0.18417	0.995079	1.5669	-1.34613	0.22476	0.844218
Kif21b	-0.122459	1.13211	1.25712	1.05174	-0.475167	2.56526	-1.17612	-0.903773	-0.685005	0.239178	-1.13147	-1.07789	-1.24755	0.998169	-0.202823	-1.444	0.377582	0.190067	0.118632	0.748148	-0.805551	-1.01985	0.645461	-0.716258	-0.644824	1.44463	0.221319	0.66332	-0.0227662	1.31848	-2.32558	0.0904001	-0.509409	-0.718208	-0.855032	-0.0332228	1.40273	-1.08008	-0.270656	0.862155	1.59937	-0.411718	0.730939	1.23213	0.468398	-1.10246	-1.17908	1.30016	0.115476
Mroh3	-0.613601	0.024544	0.613601	2.92074	-0.319072	-1.34992	-0.613601	-1.30083	-0.12272	-0.368161	-0.171808	-0.809953	-0.319072	0.515425	-0.613601	0.368161	0.417249	0.466337	0.220896	0.368161	0.908129	-1.10448	-0.269984	-0.711777	2.77348	0.269984	-0.171808	-1.00631	0.262982	0.0509756	-1.37109	0.0438304	-0.692937	-0.295367	-1.10665	1.77078	-0.877265	-0.520328	-1.31068	0.574992	-0.713266	0.592577	1.33742	-1.63182	-0.143076	0.921085	0.0808736	2.49049	-0.313427
5730559C18Rik	-0.534171	0.339483	0.570179	1.34985	-0.337652	-1.7026	-1.43987	-0.80118	-0.0984119	0.937584	-0.546987	0.474056	0.1451	1.86464	0.108787	-0.0300576	0.653486	-0.28425	-0.318427	0.0916986	0.510369	-1.30102	-0.444456	-0.220168	3.08006	-0.544851	-0.907984	-0.613206	-0.328167	-0.439989	0.638383	0.483217	-0.851296	-0.47148	-1.04683	1.25474	-0.483371	-0.406542	0.299301	0.931103	-1.4374	0.0315592	2.19129	-1.76578	-0.493427	0.069781	0.644617	1.51936	-1.74998
Camsap2	-0.940318	-0.21866	-0.746217	-0.00631006	-0.932852	-0.902161	-1.73746	-1.34926	-1.94234	-0.129904	-0.607692	0.622445	0.0418005	1.01396	0.518758	0.273229	0.632399	-0.00713955	0.470648	1.02558	-0.983451	-0.343084	1.57636	-0.149812	0.322169	1.3018	0.931016	2.2665	-0.774346	-0.848409	2.05302	0.91445	-0.724543	-0.758907	0.461419	1.52459	-0.505567	-0.649616	0.879894	1.50815	-0.92714	-0.817226	1.46936	-1.13342	-1.00541	-0.585143	0.0470736	0.885026	-1.06103
Ddx59	-0.0553141	-0.235406	0.520982	0.593018	0.899176	-0.6136	-2.43253	-0.829711	-2.99082	-0.39749	0.124778	-0.37948	1.1333	0.502972	0.340889	-0.721656	-0.361471	0.232834	0.178806	-0.361471	0.124778	-0.289434	0.593018	0.935194	2.08779	-0.0373049	0.827139	0.611028	-0.690598	-0.933649	1.15602	0.968947	-0.145696	-0.584436	-0.103716	2.63946	-0.561936	-0.516481	1.12088	-0.109091	-0.92591	-0.837705	1.5254	-1.43869	-0.411087	-0.613353	-0.257442	0.871221	-0.439321
Kif14	-0.879009	-0.225083	-0.367241	0.542569	-0.860054	2.37167	-1.39078	-0.111357	-1.13489	-0.00710789	-0.16822	0.315116	0.978519	-0.679988	-0.0450166	1.27231	-0.727374	-0.765283	1.30074	0.390934	-1.04012	-0.585216	-0.480967	0.191913	-1.20123	1.5661	-0.338809	2.07787	-1.2197	-0.920893	1.01346	0.646156	-0.415175	-0.61699	0.320805	1.37624	-0.910208	-1.41997	1.62165	1.42471	-0.942452	-0.816679	1.64743	-0.580043	-0.801075	-0.732618	0.605278	0.454498	-0.746315
Zfp281	0.115474	1.34153	1.13977	0.974228	-0.106975	2.73312	-1.30716	-0.805359	-1.11058	0.767299	-0.686375	-0.732934	-0.0397229	2.26236	0.213765	-0.62947	-0.32425	-0.810532	0.715567	-0.432888	-0.836399	-1.29681	-0.138014	-0.62947	0.348268	-0.153534	-0.551872	-0.0190301	-0.607669	0.128189	-0.406735	0.614335	-0.910012	-1.06919	-0.665655	0.709254	0.0296548	-1.34758	0.366728	1.50183	0.12262	-0.859186	-0.528227	1.01923	-0.470247	-1.72119	-1.42112	1.89973	0.827061
Ptprc	0.485335	1.33756	1.87568	0.487645	-0.581676	1.74635	-0.992776	-0.0481706	-0.958133	2.94039	-0.131314	-0.976609	-0.40846	0.381406	0.649313	-0.828798	-0.713321	-0.900394	0.372167	-0.572438	-0.854203	-0.898085	-0.530866	-0.648653	0.0626878	0.157379	-0.831108	0.379096	0.707862	1.02657	-2.80188	-1.22707	0.573482	0.542418	-1.01564	-0.487517	0.898586	0.379324	-0.699951	-0.412439	1.15175	0.468854	-1.27795	0.859477	0.760873	0.216515	-1.33369	0.205107	1.0518
Nek7	0.444346	0.121058	0.530556	1.6317	-0.110142	1.14578	-1.91272	-0.264928	-1.2681	0.397323	-0.629362	-0.805701	-1.01339	0.800943	-0.598013	-0.797864	0.0250513	-0.43343	0.0955869	-0.0160944	-0.488291	-1.17209	-0.26101	0.213146	3.09531	0.69318	-0.474576	1.05174	0.689971	0.66454	-1.02505	-0.00944273	0.959755	0.995264	-2.46983	0.757681	0.120311	0.928234	-1.1008	-1.09597	0.85102	0.743176	-0.633245	-0.925092	0.483011	0.615142	-1.98093	0.320092	0.326236
2310009B15Rik	0.0728044	-0.838535	0.360596	-0.0231261	2.44708	3.16656	-0.814553	-0.382865	0.096787	0.000856522	-0.286935	-0.838535	-0.646674	1.12804	-0.430831	-1.48607	-0.262952	-0.191004	-0.167022	-0.838535	0.912196	-0.478796	-0.406848	-0.119057	1.27194	-0.694639	-0.0231261	-0.526761	1.48847	-0.401218	1.39112	0.164307	0.206495	-1.0853	-1.1723	2.42419	-0.899985	-0.0834062	-0.558111	-1.45335	0.480272	1.22066	-0.299067	-0.700881	0.0215331	1.27076	0.318531	-0.991258	-0.211051
Dennd1b	0.496948	-0.0951602	0.83926	1.36661	0.413683	1.9032	-1.33489	-0.69652	-1.18686	2.36579	1.24633	0.0528668	0.321166	-0.169174	-0.69652	-0.0581535	-0.159922	-0.215432	-0.307949	-0.122915	-1.62169	-1.59393	-0.280194	-1.10359	1.40361	-0.437473	0.01586	-0.344956	0.514691	0.655236	-2.14594	-0.687449	1.26514	0.63124	-2.11265	0.667832	0.975771	0.685825	-1.17142	-0.68932	0.828957	0.371859	-0.284666	-0.800074	0.893963	1.05414	-1.18293	-0.531703	0.948881
Zbtb41	-0.198156	1.85926	0.716252	1.23061	-0.474383	1.92594	-1.85076	-1.05541	-1.91267	0.601951	-0.060042	0.425737	0.316199	1.49731	0.216185	0.22571	0.0161586	-0.441045	0.216185	-0.279119	-1.2602	-1.56024	-0.202918	-0.626784	-0.517246	0.359061	-0.231493	1.06392	-0.232787	-0.776182	0.891624	1.3801	0.117684	-0.0897701	0.139954	2.46822	-0.849781	-0.362762	0.75413	1.99906	-0.866878	-0.458579	0.300745	-1.85931	-0.99113	-0.742604	-0.86799	0.149653	-0.156162
Aspm	-0.486221	0.787622	-0.118001	0.404474	-0.759898	3.38009	-1.38189	-0.182688	-1.23759	0.513944	-0.162785	0.0561571	1.26034	-0.147857	-0.182688	1.9918	-0.640476	-0.620572	0.737862	0.1507	-0.595692	-0.894249	-0.715115	-0.471293	-0.948984	0.399498	-0.431486	0.295003	-0.888618	-0.770694	1.24902	0.842721	-0.368376	-0.145189	0.456948	1.86192	-1.44693	-0.944509	1.41001	1.02446	-1.19172	-0.604166	1.27934	-1.07109	-0.984918	-0.482658	0.11814	0.571939	-0.802575
Cfh	-0.14761	-0.0444349	2.19508	1.50623	-0.390377	1.43947	-0.784872	-0.25989	-0.775768	3.05387	-0.144576	-0.79701	-0.621004	1.09657	-0.244717	-0.836459	-0.621004	-0.803079	0.231712	-0.563347	-0.699903	-0.824321	-0.426792	-0.614935	0.42289	0.322749	-0.787906	0.119432	0.609795	0.570898	-1.65551	-1.56646	0.756808	0.694385	-0.753185	-0.201977	0.841376	0.652191	-1.68176	0.229559	0.84342	0.677602	-1.5086	0.827334	0.947647	0.631693	-1.67882	0.314332	1.08176
Kcnt2	0.724089	0.288078	3.99417	0.724089	-0.365937	0.942094	-0.365937	0.288078	0.288078	2.03212	-0.583942	-0.583942	-0.147932	-0.365937	-0.583942	-0.583942	-0.365937	-0.583942	-0.365937	-0.365937	-0.583942	-0.583942	-0.583942	-0.583942	-0.147932	-0.365937	-0.583942	-0.583942	0.936525	0.656819	-1.29413	-1.31529	0.965906	1.07251	-0.867044	-0.384164	0.660792	0.914308	-1.57353	-0.188998	0.728746	0.852267	-1.57353	0.094908	0.725922	0.902748	-1.57353	-0.0259354	1.06764
Cdc73	-0.0536086	0.984876	0.789877	2.06871	-0.439072	1.33406	-2.15779	-0.892559	-2.04442	0.458832	-0.284887	0.313716	0.721854	1.65604	0.50418	0.191274	-0.253143	-0.851746	0.0506934	0.0552282	-0.987792	-1.47756	-0.325701	-0.452677	0.390809	0.0779026	-0.380119	1.00302	0.571183	0.424644	0.0305845	0.693777	0.424315	0.455532	-2.11231	2.09258	-0.59769	0.145422	0.12986	1.24415	0.598439	0.356806	-1.05195	-1.91424	-0.496442	1.30368	-1.40109	0.732461	-0.0302353
B3galt2	0.0655938	1.53489	3.92251	-0.301731	-0.118069	-0.301731	-0.485394	1.71856	-0.669056	0.0655938	0.800244	-0.301731	-0.485394	-0.118069	-0.301731	-0.669056	-0.485394	-0.669056	-0.301731	-0.485394	-0.669056	-0.669056	-0.485394	-0.301731	-0.669056	-0.118069	-0.485394	0.983906	0.192591	0.360191	-1.42763	-1.1829	1.61823	0.499785	-0.668352	-0.218054	1.2782	1.20721	-1.18285	-0.287744	1.12598	0.553576	-1.24075	-0.722728	1.15612	1.22501	-1.42763	-0.0184874	1.02666
Glrx2	1.66041	-0.550338	1.88412	0.239216	1.1472	-0.273994	-1.68203	1.30511	-0.853001	0.436605	1.2788	1.04193	-0.300313	1.22616	0.120783	-0.458224	-1.33989	-1.72151	-0.563497	-0.958275	0.17342	-1.1425	-1.10303	0.476083	-0.0502871	0.186579	-0.33979	0.160261	0.28142	-0.485248	-0.0524557	-0.939527	0.999626	1.43846	-0.187923	2.12071	-1.14738	-0.184868	-0.307154	-1.02899	0.597451	0.788791	0.287807	-1.44067	-1.18742	1.14945	-1.55719	-1.3526	0.506835
Trove2	0.805065	0.980138	1.54806	1.06554	-0.493043	1.88113	-1.57765	-1.07805	-1.75272	0.907547	-0.159976	0.360975	-0.194137	1.89394	0.0962295	0.561669	-0.37775	-0.557094	0.0876894	-0.36921	-1.15491	-1.49224	-0.283809	-0.81757	-0.497313	0.467727	-0.646766	0.796524	0.103195	-0.446875	-0.758602	0.194232	0.601079	0.945648	-0.920088	2.65252	-0.160536	0.538355	-0.785535	1.4158	0.255986	-0.244107	-0.923412	-1.97438	-0.0952939	1.36882	-1.346	-0.495146	0.466264
Uchl5	-1.00349	-0.78855	-0.746756	1.24744	-0.424341	-0.101927	-1.46323	0.399606	-1.57667	-0.328811	0.930992	1.88032	2.11318	-1.05723	0.387665	0.757844	-0.681079	-1.43935	0.089133	-0.281046	-0.4124	-0.203428	-0.728844	0.895169	-0.370606	0.692167	0.769785	1.44447	-0.264516	-0.636447	0.986924	0.604982	0.0986636	-0.930714	-0.714831	1.44656	-0.697934	-0.738996	0.427465	0.980549	-0.661623	-0.727073	0.999746	-1.41102	-0.943733	-0.215256	-0.396696	0.644379	-0.669696
Rgs2	0.636694	0.716192	0.663193	-0.0986627	-0.582275	0.490947	-0.959891	1.06068	0.557196	1.76954	-0.456404	-0.469653	-0.198035	-0.376906	1.3323	-1.17851	-1.21163	-1.35076	0.517447	-0.734647	-0.840644	-0.549151	-0.211285	-0.323907	-0.304032	2.84939	-1.38388	0.636694	0.856687	0.708814	-2.67776	-1.09106	0.676752	0.925533	-1.08876	-0.772239	0.749069	0.969039	-0.736974	-0.975986	1.25425	0.716953	-0.88995	0.160793	0.585141	-0.0126075	-1.16478	-0.28672	1.07214
Rgs1	0.194647	0.898729	0.97696	1.52458	-0.483358	-0.900592	-0.978823	0.664035	-0.431204	1.86358	-0.509435	-0.248664	0.481495	-0.0661241	3.3239	-0.274741	-0.900592	-1.03098	-0.379049	-0.509435	-1.03098	-0.483358	-0.326895	-0.691975	0.507572	-0.118278	-0.744129	-0.326895	1.00245	0.924813	-1.42521	-1.15949	0.568571	0.771457	-1.13964	-0.637341	1.13107	0.788199	-0.726018	-0.927878	1.55279	0.815064	-0.996604	-0.45439	0.253275	0.786977	-1.36216	-0.493224	1.10895
Rgs18	1.18097	0.815585	0.90693	-0.554598	-0.554598	1.72904	-0.737289	3.19057	-0.91998	0.0848208	1.72904	-0.371907	-0.0978702	-0.189216	0.90693	-0.737289	-0.554598	-0.828634	-0.189216	-0.737289	-0.463252	-0.554598	-0.91998	-0.463252	-0.91998	-0.280561	-0.554598	0.0848208	1.07094	0.753243	-1.75051	-0.891148	0.775938	1.16147	-1.18854	-0.521047	0.110737	0.929999	-0.717648	-0.97672	0.993671	1.01317	-0.593529	-0.653625	0.819475	0.950525	-1.20045	-0.872378	1.10394
Brinp3	-0.0453054	-0.366698	0.0307876	1.84801	-0.111386	4.53529	-0.309628	-0.167455	-0.347675	-0.311631	-0.346674	-0.37671	-0.381717	0.776699	-0.284598	-0.377712	-0.370703	-0.370703	-0.012265	-0.342669	-0.296613	-0.377712	-0.290605	-0.374708	-0.329653	-0.355685	-0.328652	-0.313633	-0.908201	-0.40272	-0.908201	-0.908201	-0.243445	-0.153985	-0.908201	1.82689	0.454845	0.0539467	-0.908201	2.84998	-0.395264	0.0198715	-0.908201	1.85159	-0.265263	-0.375798	-0.908201	0.406044	0.338196
Pla2g4a	-0.427025	0.463124	-0.248996	0.81344	-0.243253	-0.00779393	-1.74789	0.204693	-2.18435	0.830669	-0.248996	0.434409	1.68062	1.5313	0.445895	1.97351	-0.863486	-1.42629	0.474609	0.354009	-1.32292	-0.271967	0.331037	-0.742885	-1.00132	-0.145623	0.354009	0.99147	-0.883305	-0.483849	1.58046	1.07691	0.719766	0.9093	-1.74595	0.639533	-0.533466	0.283272	0.217794	-0.682414	-0.738514	-0.968149	0.974984	-0.163551	-0.412656	0.396191	-0.533309	-1.91333	-0.319404
Ptgs2	-0.321033	-0.298752	-0.802855	-0.131646	0.767942	-0.745761	-0.868305	-0.691451	-0.943503	-0.666385	-0.677526	3.27453	1.5046	1.18431	0.823644	-0.1776	-0.678918	-0.894764	0.0340678	-0.517382	-0.926792	0.329289	0.653753	-0.634357	-0.798678	0.911375	-0.142786	1.43497	-1.14271	-0.960214	2.08143	0.745625	-0.3627	-0.850787	0.855565	0.664732	0.1267	-1.51172	0.824515	0.652239	-0.923295	-1.21834	1.4116	0.559469	-0.698142	-1.39922	0.462578	0.855413	-0.233065
BC003331	0.350998	-0.0378501	1.25069	1.38793	0.343374	1.76915	-2.05071	-0.846045	-1.69999	1.02195	-0.358078	-0.388576	-0.0835969	2.20375	-0.167466	-0.236086	-0.441947	-1.04428	0.579733	-0.136968	-0.968036	-1.60087	0.107015	0.0688926	0.0383947	0.297627	-0.228462	0.869463	0.00372512	-0.217643	0.00378029	-0.327457	0.613805	0.600268	-1.63179	2.67114	-0.633817	0.149806	0.00685521	-2.03705	0.388062	0.267591	0.214072	-1.08039	0.225059	0.363477	-1.70274	-0.262374	0.50868
Tpr	-0.355282	-0.0181085	0.23094	0.854201	-0.268435	2.78657	-2.34001	-0.769087	-2.10757	0.313957	-0.434467	-0.604331	0.560451	0.938495	-0.346342	-0.255663	0.335669	-0.546859	0.666457	0.619201	-0.739712	-1.1267	-0.125391	0.0597991	1.11219	0.634527	-0.0704726	0.995968	-0.10888	-0.219011	1.24297	0.826036	0.239703	0.091116	-1.39179	2.06483	-0.404243	-0.136768	0.419989	-1.55441	-0.0944258	-0.24932	0.466845	-2.02361	-0.585622	0.00743209	-1.63998	-0.0334015	0.134121
Prg4	-0.403139	0.431934	4.12737	-0.39354	-0.287956	-0.547117	-0.268759	-0.268759	-0.345547	-0.191971	-0.623905	-0.412737	-0.633504	1.20942	-0.172774	-0.652701	-0.220766	-0.32635	0.383942	-0.345547	0.643102	-0.623905	-0.604708	-0.575912	-0.575912	1.68934	-0.633504	0.623905	0.781425	0.702941	-1.61942	-1.26978	0.499072	-0.728449	-0.159153	0.588604	0.964598	0.172421	-1.61942	1.34447	0.279391	0.0163611	-1.61942	1.86565	0.172328	0.141193	-1.0266	1.05538	0.820649
Hmcn1	1.49151	2.5755	-0.127183	1.4806	-0.00714513	2.30268	-0.781937	0.258394	-0.829225	0.418445	0.669434	-0.203571	-0.265409	0.00376743	1.50606	-0.432735	-0.818312	-0.814675	0.0692428	-0.610974	-0.781937	-0.85105	-0.756475	-0.734649	-0.716462	-0.7492	-0.687362	-0.607336	0.682423	0.654384	-2.60242	-1.90518	0.459394	1.1793	-0.670172	0.285489	-0.0139383	0.820836	-0.752192	-0.0445781	0.733988	0.902773	-1.22056	0.14389	0.643315	0.309359	-0.825531	0.349321	0.830379
Ivns1abp	0.0729425	1.05304	-0.0498298	1.71476	-0.161157	2.37649	-1.55535	-0.135146	-1.46275	0.34866	0.0375675	0.0968727	-0.0976902	2.76145	0.236292	-0.0227783	-0.642883	-0.772938	0.00427325	-0.42647	-0.724037	-1.36495	-0.547162	-0.338033	0.65247	-0.350518	-0.550283	-0.152834	0.422662	0.479831	-1.50534	0.563443	0.700924	1.42576	-1.39626	-0.174138	-0.496632	0.971371	0.832522	-2.01817	0.147835	0.599478	0.283998	-1.50106	0.416206	1.6552	-1.55771	-0.413235	0.431263
Swt1	0.298173	0.568035	1.37762	1.63061	-0.0728867	1.15836	-1.89445	-1.10173	-1.59086	0.44997	-0.865605	-0.764407	-0.0222877	0.837896	1.14149	0.955961	-0.174085	-1.13547	-0.275283	0.568035	-1.00054	-1.75952	0.551168	-0.882471	0.955961	0.82103	-0.325882	0.551168	0.918001	1.13159	-0.174179	0.912284	0.252443	0.618064	-2.27686	1.11623	0.234123	1.08463	0.6588	-1.7532	0.260321	0.109421	-0.491948	-2.1858	-0.199398	0.305422	-1.3742	-0.181059	0.0748324
Trmt1l	0.474225	0.384431	1.69767	0.766055	-0.0308667	1.64155	-1.60226	-0.120661	-1.13084	1.58543	-1.41145	-1.05227	-0.401267	1.74256	-0.569631	-0.412491	-0.19923	-0.614528	0.440552	0.126273	0.687485	-1.68083	-0.659425	-0.176782	1.5293	-0.0757637	-0.715546	-0.221679	0.484898	0.773305	-0.351989	0.428443	-0.043513	0.445548	-2.06855	1.50142	1.3469	0.747002	1.56333	-1.69323	0.758456	0.137011	0.0561785	-0.481851	0.188628	0.101314	-1.36435	-0.661109	0.049273
Rnf2	0.0741685	0.402341	0.904856	1.01254	-0.0283855	2.58674	-1.9564	-0.77703	-1.89487	0.304915	-0.700114	-0.756519	-0.612943	1.61761	0.986899	-0.674476	0.299787	-0.623199	0.24851	0.0741685	-1.00265	-1.26929	0.474129	-0.238621	0.766408	0.397214	-0.274515	0.658726	0.408538	0.152482	-0.369449	1.8529	-0.821768	1.20486	-2.09541	0.307393	-0.315191	0.36335	0.200814	-0.349428	0.177491	0.0995311	-1.03648	-0.674949	0.148887	0.970951	-2.52234	1.71935	0.411216
Fam129a	1.38208	0.414717	0.459365	0.306819	-0.247555	1.3858	-1.72464	0.589587	-1.47908	1.1142	0.01661	-0.801928	-0.842855	0.418438	0.262171	-1.44932	-1.3191	-0.210348	0.0910225	-0.664265	-1.50513	1.62764	-0.351732	1.46021	1.14024	-1.014	0.526336	0.414717	-0.0172825	0.161627	-2.13495	-1.32027	0.15586	0.568819	-2.32691	-0.0594159	0.378976	0.166553	-0.084712	-1.21677	1.06689	0.421649	-0.172156	0.992385	0.787809	-0.243009	-1.14352	-0.0554597	1.0075
Edem3	0.180053	0.259832	0.845907	0.468487	-0.479665	1.5179	-1.91877	-0.939934	-1.9157	0.962509	-0.320106	-0.344653	0.170847	2.2666	1.00854	0.161642	0.0511775	-0.642294	0.456214	-0.111451	-1.71318	-1.47691	0.176984	-0.642294	0.707827	0.772265	-0.209641	0.707827	1.3812	0.952774	-0.585667	0.231995	0.94377	0.79739	-2.29621	0.510864	0.0490621	1.1987	-0.45143	-1.38675	0.601663	1.23415	-0.162938	-1.34174	0.539416	0.351673	-1.41319	-0.500343	0.77251
1700025G04Rik	-0.333757	0.465136	1.13398	-0.434083	0.123284	-0.500967	-1.38532	0.69923	-0.857682	2.38991	0.91103	1.05223	1.43124	0.46142	1.7508	0.153011	-0.333757	-1.63056	-0.593861	-0.660745	-1.0026	-1.13637	-0.255725	-1.04719	0.818135	-0.876261	-0.54184	0.201316	-0.50423	-1.0888	-0.652197	0.875337	0.1982	1.01596	-1.78875	1.36375	-0.188772	0.418937	0.955218	-1.99867	-0.569158	0.650515	1.0085	-1.81755	0.274452	1.73028	-0.312537	-0.465289	-0.313452
Tsen15	0.298554	-0.298554	0.63028	-0.132691	0.729798	3.61582	-1.4596	-0.49759	-0.364899	-0.364899	-0.796143	-1.39325	-0.431244	0.696625	-0.597107	-1.4596	-0.265381	-0.663453	0.829316	-0.265381	0.265381	-0.563935	-0.298554	0.995179	1.19421	0.199036	-0.0663453	0.464417	0.354739	0.118459	0.608005	1.89358	-0.147344	0.0523183	-0.524378	1.67716	-0.271274	-0.11168	1.74796	-1.38643	-1.55162	-0.28596	-0.151737	-0.272622	-0.981769	-0.372398	-1.45554	1.14212	-0.23181
Colgalt2	-0.129794	0.960472	0.718191	1.44503	-0.856637	-0.250934	-1.46234	1.56618	-0.735497	1.08161	2.17188	-0.856637	1.20275	-0.129794	0.59705	-0.977778	-0.250934	-1.3412	-0.129794	-0.250934	-0.735497	-0.735497	0.59705	-0.977778	-0.0086529	-0.493215	-1.3412	1.32389	0.0776945	0.307588	-2.20873	-1.38617	0.309238	1.4301	-1.12881	0.424405	1.21803	0.861587	-0.198701	0.0780223	0.826375	1.41646	-1.10173	-0.954365	1.04022	-0.211289	0.405105	0.0681845	0.9291
Rgl1	0.724532	-0.113037	1.86008	0.116489	-0.386858	3.66005	-0.362698	0.611782	-0.57209	0.676211	0.0440069	-0.789536	-0.342564	0.51514	0.132596	-0.958661	-0.797589	-0.92242	0.933925	-0.664706	-0.761348	-0.82175	-0.527795	-0.761348	-0.286189	0.446685	-0.958661	0.305747	0.934401	0.878319	-2.17031	-1.42459	0.578844	0.827588	-1.0598	-0.319891	0.728766	0.553099	-1.00884	-0.46847	1.22162	0.816236	-1.46601	0.437767	0.63295	0.587945	-1.34661	-0.192414	1.12181
Arpc5	-0.620852	-0.445309	-0.360105	0.0956906	-0.978097	-0.192774	-2.16891	-0.443256	-1.55297	-0.139393	-0.673207	0.614106	0.769118	-0.364211	0.817366	-0.641383	-0.219465	-1.49138	-0.140419	0.450882	-0.286192	-0.0398161	0.967245	0.969298	1.18488	1.84496	0.67878	2.36543	1.59223	1.25537	1.10228	0.78468	0.11764	-0.174846	-1.16985	1.8829	-1.2685	-0.48185	0.111227	-1.87226	0.791744	0.321389	-0.0587229	-1.3987	-0.509051	-0.980146	-1.47656	0.535321	-0.121074
Ncf2	0.899423	0.999029	1.24805	0.202177	-0.611275	1.43066	-0.353959	0.882821	0.484396	3.09076	-0.146445	-1.17571	-0.636177	0.135773	0.642106	-1.20061	-0.802188	-1.21721	0.102571	-0.83539	-0.412062	-0.943297	-0.818789	-0.453565	0.434592	0.102571	-1.32512	0.276882	0.881488	1.242	-2.06061	-1.37568	0.332168	0.406861	-0.962845	-0.694267	0.559674	0.314783	-0.897541	-0.528816	1.39972	0.586211	-1.57603	1.16207	0.450837	0.320974	-1.1498	0.323415	1.32658
Smg7	-0.116034	0.385612	0.405208	1.60053	-0.692142	0.679545	-2.36168	-0.844987	-1.79733	1.50256	-0.292393	0.69914	0.456156	0.534538	0.252362	0.946044	0.620758	-0.233607	-0.100357	0.268039	-1.67192	-1.87963	0.863743	0.0289734	0.463994	0.444399	-0.899855	0.738331	-0.153653	-0.562256	0.87488	1.30526	-0.325069	-0.0548708	-1.38859	1.61367	0.426217	-0.227127	1.89552	-1.54839	-0.619407	0.0110895	0.828283	-2.29147	-0.427556	1.33242	-0.636669	0.370118	-0.62273
Nmnat2	0.108081	-0.804601	-0.0360269	2.75005	-0.276206	3.13434	-0.852637	-0.0840628	-0.612457	0.34826	-0.276206	-0.516386	-0.756565	0.108081	-0.324242	-0.852637	-0.708529	-0.756565	-0.180135	-0.516386	-0.324242	-0.420314	0.108081	1.50112	-0.564422	0.732547	-0.708529	0.780583	0.129393	-0.810157	-1.75004	-1.12923	-0.824769	0.594458	-0.350685	0.410895	0.216035	1.75547	-0.125334	-0.656532	0.284737	0.227605	-0.548265	1.37724	0.453217	2.71509	-1.00263	-0.0733343	0.350614
Lamc2	-0.556733	-0.188602	-0.626636	0.488053	0.248541	-1.01685	-0.821494	-0.529009	-0.916547	-0.517524	-0.749512	-0.365044	-0.0603803	2.34277	0.267848	-0.672281	-0.521385	-0.778621	0.0372466	0.0498213	-0.614953	-0.199593	0.584195	0.556273	-0.483265	2.96556	-0.188998	2.26712	-1.36807	-0.813913	0.833221	0.696252	-0.534009	-1.19909	0.177278	0.150829	0.35248	-1.26331	1.30938	1.1465	-0.901647	-1.02724	1.96018	0.552988	-0.483686	-0.889923	1.0127	1.47614	-0.748702
Lamc1	0.401023	-0.318699	0.506433	0.647445	0.0100972	3.30504	-1.07053	-0.120444	-1.05797	0.784269	-0.0394665	-0.36198	-0.0499377	2.06944	0.785666	-0.790602	-0.653778	-1.02167	1.02511	-0.54767	-1.02795	-0.835977	-0.324982	-0.594441	-0.613987	-0.0296934	-0.801073	0.726329	0.095815	-0.157011	-1.47691	-2.09437	-0.836682	-1.13021	-1.34825	1.00018	0.700676	-0.0892392	-0.170277	1.0141	1.124	0.788151	-0.753087	0.81538	0.512354	0.321099	-0.929114	1.20824	1.41826
Dhx9	-0.647415	0.421899	0.511458	0.666837	-0.0971122	2.55729	-2.45478	-0.406792	-2.36522	0.304285	-0.30968	-0.112219	-0.0798478	1.24843	-0.524406	0.247097	0.481245	-0.141352	0.693813	0.704603	-0.813585	-1.3067	-0.64202	0.0712156	0.507142	0.400318	0.198541	0.886958	0.0829769	-0.473108	1.2178	0.107001	-0.436982	-1.44889	0.44898	0.765853	0.29511	-0.899474	1.97709	-0.257209	-0.784429	-0.695837	1.57738	-1.7208	-1.18881	0.0692163	1.60031	1.00153	-0.912249
Npl	2.41208	0.0614576	-0.429495	-0.836142	-0.0278065	-0.156744	-0.771674	3.5378	-0.999793	-0.79151	0.968976	0.170558	0.49786	-0.250967	0.557369	0.49786	-0.677451	-0.831183	0.21519	-0.45925	-0.702246	-0.786551	-0.617941	0.145763	-0.583228	0.00690734	-0.533636	0.3838	0.75651	0.211338	-1.68503	0.280435	0.801846	0.908353	-1.97117	-0.932868	0.306886	0.665722	-0.456412	-1.2369	0.526415	0.492246	0.467483	-0.109863	1.01447	1.55088	0.738102	-0.219983	0.454443
Rgs8	2.17218	0.263	2.71767	-0.827963	-0.555222	-0.282481	-0.555222	1.6267	-0.00974074	1.6267	-0.00974074	-0.827963	-0.827963	-0.555222	1.08122	-0.827963	-0.282481	-0.827963	0.808481	-0.827963	-0.827963	-0.827963	0.263	-0.827963	-0.00974074	-0.00974074	-0.555222	-0.282481	0.991462	1.23307	-0.45822	-0.199782	-0.304815	-0.479723	-0.67046	-0.463274	-0.265441	-0.864814	0.395514	-0.775918	2.64195	2.12492	0.837079	1.14975	-0.637295	-0.246039	-0.466059	-0.664945	-0.37576
Rgs16	-0.186995	0.065133	0.132367	1.20811	-0.624016	2.51077	-0.75008	-0.556782	-0.674442	-0.111356	-0.321463	-0.422314	-0.548378	2.81333	0.628218	-1.01902	-0.397101	-0.985399	0.569389	-0.338271	-0.86774	-0.758484	0.569389	-0.556782	-0.422314	1.7796	-0.800506	0.065133	-0.336277	0.0663141	0.41992	-1.22817	-0.651281	0.0368898	0.966341	-0.635201	0.516862	-0.197085	-1.16137	1.59486	-0.230564	-1.01755	-0.294692	2.28975	-0.0522474	-1.45953	-1.25118	0.436896	1.90599
Rnasel	-0.0483113	-0.826586	0.166641	-0.967417	-0.626459	0.0739891	-1.0786	1.16728	-0.633871	1.39706	0.118462	0.607663	1.35258	-0.4078	0.874501	1.25623	0.552072	-1.03413	-0.581986	-0.0779599	-0.770995	-1.18978	-0.274382	-0.103902	3.15744	-0.544925	-0.948887	-0.607928	0.225642	0.621342	-2.20979	-0.949601	0.930913	0.0173416	-1.83717	0.0568391	1.17089	0.194624	-0.857646	-1.46995	0.911065	0.440229	0.536262	0.718631	1.60952	-0.0721889	-0.10014	-0.292103	1.20242
Glul	0.317603	1.42432	2.40345	-0.324472	0.0378487	-0.233487	-0.891103	-0.238668	1.37121	2.42871	-0.0790393	-0.263599	-0.638224	1.141	-0.420313	-0.801737	-0.407038	-0.622358	-0.683878	-0.431322	-0.334509	-0.805947	-0.603578	-0.546268	1.7099	-0.703953	-1.00216	-0.802385	1.20592	0.947867	-2.5626	-0.922088	0.415979	0.62159	-0.804294	0.0624749	0.562461	1.0036	-0.940405	-0.629389	0.879471	1.13388	-1.42916	-0.153978	0.774373	0.644875	-1.19579	-0.237454	0.86986
Cacna1e	1.355	0.293741	-0.0600116	-0.413764	0.205303	-0.679079	-0.590641	3.83127	-0.236888	0.82437	1.53188	-0.325326	-0.325326	-0.590641	-0.0600116	-0.590641	-0.679079	-0.679079	1.44344	-0.679079	-0.502202	-0.590641	-0.502202	0.0284266	-0.413764	-0.502202	-0.413764	-0.679079	0.723421	0.539156	-1.56874	-1.19571	1.01695	1.29077	-1.17711	-0.508511	0.58354	1.40429	-0.664217	-1.10162	0.869681	1.06646	-0.347334	-1.17985	0.792235	1.23097	-0.640771	-0.642597	0.560928
Ier5	0.190995	-0.445484	0.959078	-1.07	-0.447877	-2.46499	-0.735011	-0.404807	-0.974289	1.08111	0.0306789	-0.00282006	0.815511	-0.959932	1.20553	0.822689	0.549912	-0.845079	-0.457448	0.648016	-0.684762	-0.739796	0.609732	-0.057854	2.95226	0.214923	0.281921	-0.0722107	-0.394442	-0.326432	0.252656	1.11074	-0.220212	-0.25476	-0.972732	2.3258	-0.182656	-0.57747	-0.359462	-1.81665	-0.138879	-0.97715	1.51782	-0.654959	-0.527675	-0.525508	0.287723	0.72636	-0.980319
Mr1	1.28225	0.353999	1.17417	0.665537	0.455726	1.72095	-0.911225	0.20141	0.0297459	1.75274	0.131473	-0.599687	0.195052	2.90352	-0.122844	-0.95573	-0.854004	-0.898509	-0.0211173	-0.688698	-0.911225	-0.911225	-0.675982	-0.764993	-0.319939	-0.720488	-0.904867	-0.606045	-0.278344	-0.247529	-2.58733	-0.917246	0.796419	1.0146	-1.40965	2.54352	0.420116	0.4594	-0.884134	-0.380008	0.610154	0.364844	-1.09359	-0.100826	0.685455	0.656136	-0.500113	0.268082	0.631805
Stx6	0.841176	0.227956	1.21372	0.574128	0.996129	-1.00178	-1.69742	-0.0522791	-0.0226072	1.6621	0.333456	-0.309436	-0.233608	2.18301	0.557644	-0.513843	-0.467686	-0.777593	-0.0885448	-0.63253	-0.332514	-1.51609	-0.592968	-0.612749	2.31158	-0.850124	-0.741327	-0.457796	0.620016	0.146206	0.0173168	-0.483276	0.541728	1.20685	-1.35221	2.6511	-0.680101	0.362367	-0.0600312	-2.34444	0.10091	0.801613	0.338154	-1.41631	0.396236	0.203744	-1.09897	0.421714	-0.218661
BC034090	0.481481	-0.070661	0.51829	-0.0154468	-0.236304	4.51212	0.0489697	0.407862	-0.254708	-0.0430539	-0.135078	-0.49397	-0.466363	1.53055	-0.30072	-0.678017	-0.558386	-0.576791	0.196208	-0.475565	-0.401946	-0.641208	-0.401946	-0.530779	-0.383541	-0.291518	-0.512375	-0.227101	0.29924	0.410372	-2.21752	-1.68462	0.0293419	0.728727	-0.972863	1.23621	0.499346	0.224417	-1.68431	0.949997	0.610452	0.50857	-1.3333	1.0109	0.434632	-0.257325	-0.873351	1.2638	1.07532
Xpr1	0.89845	0.467987	0.864466	-0.0870838	-0.480731	1.73672	-1.60786	-0.0729238	-1.51724	2.39091	-0.424091	-0.746938	-0.435419	1.81885	0.306563	-0.91969	0.0743398	-0.0530999	0.215939	0.323555	-0.83473	-1.58804	-0.115404	-0.565691	1.34024	-0.206027	-0.797914	0.014868	0.355374	0.418536	-1.7829	0.61613	0.424798	0.169194	-2.25535	0.851838	0.376048	0.197069	1.0748	-1.77239	0.472051	0.425529	0.871296	-1.12875	0.428395	0.77339	0.54742	0.285285	0.452316
Acbd6	1.34133	-0.506041	-0.0277575	-0.434299	0.671732	0.0559421	-0.966389	3.03924	-0.0696074	-0.500063	0.426612	0.115728	0.964681	-0.254942	-0.517998	-1.03813	-0.75714	-0.71529	-0.254942	-0.697355	0.677711	-0.954432	-0.733226	2.65661	-0.1832	-0.703333	-0.260921	-0.374513	1.35542	1.16001	-0.37489	-0.012943	1.27921	1.39689	-1.77286	0.335596	-0.830918	1.06562	-0.0763789	-1.82997	0.0858151	0.814556	-0.324673	-2.27347	0.360412	-0.101802	-0.664991	-0.661253	0.24411
Qsox1	-0.547068	0.312921	-0.13242	-0.358701	-1.53163	-0.162511	-1.06222	-0.214868	0.312319	0.599383	-0.527209	0.495871	0.109508	-0.185981	-0.223896	0.139599	0.539804	-0.0258994	-0.204638	0.677017	0.170291	-1.13083	0.29607	-0.167927	4.32339	-0.342452	-0.336434	-0.821495	1.74191	1.42818	-0.626706	0.369361	0.258854	0.0898171	-2.07235	1.08338	-0.450289	0.894822	-1.1348	-1.47784	0.604095	1.55595	0.36978	-1.26705	0.698741	-0.880373	-0.415	-0.193597	0.287597
Cep350	0.0789441	0.396955	0.277049	0.196243	-0.486698	0.959991	-2.25922	-1.00542	-2.21751	1.31449	-0.564897	0.449088	0.96781	0.941744	-0.108734	0.800985	0.725392	-0.134801	0.365675	0.639373	-1.45637	-1.72225	0.527287	-0.747363	1.4735	0.373495	-0.372006	0.58724	0.409541	0.45023	0.703082	0.488518	0.576276	0.437624	-2.03806	1.33176	0.20219	0.446188	0.147423	-1.47778	0.403507	0.520565	0.863237	-1.70452	0.315951	0.905132	-0.649048	0.358754	0.00520431
Tor1aip1	0.44024	-0.860365	0.901839	-0.0184557	0.591203	1.81052	-1.59196	0.00476944	-1.50486	2.84404	-0.326188	-0.343607	0.858292	0.547656	0.518625	-0.828431	-0.308769	-0.982297	-0.215869	-0.451023	-0.564245	-1.21455	-0.543923	-0.0503902	1.48537	0.170248	-0.822624	0.454756	0.432782	0.905066	-1.56291	-1.4102	0.274935	-0.362046	-2.47364	0.127506	1.76093	0.310728	-0.428355	-1.44983	1.17082	0.296426	0.570894	0.0380468	0.861218	0.720813	-1.23844	0.327207	0.877102
Tor1aip2	-0.299596	-0.649368	-0.040765	0.875637	-0.951337	-0.0349355	-1.98899	-0.455827	-2.15455	1.8958	-1.02712	0.70658	1.41312	0.0618346	1.2359	0.173762	0.548017	-0.797438	0.218066	0.848821	-0.860397	-1.2708	1.089	-0.45233	1.2872	0.326495	0.00703707	0.296182	-0.833749	-0.400355	1.3311	1.44142	-0.13834	-0.828766	-0.942587	1.39019	0.582625	-0.702559	1.63523	-0.829352	-0.640705	-1.04393	1.52803	-1.09625	0.0365672	-0.952749	-0.121181	-0.0234497	-0.452013
Tdrd5	-0.610314	-0.794065	-0.671564	-0.610314	-0.671564	-0.610314	-0.242813	0.247188	-0.487814	-0.304063	-0.671564	0.492189	-0.794065	-0.794065	-0.0590627	-0.120313	0.00218751	-0.549064	-0.549064	-0.0590627	-0.426564	0.79844	2.9422	1.90094	-0.671564	2.02344	-0.549064	1.83969	-0.751194	-0.628372	0.207157	0.842418	-0.837469	-0.976943	0.590923	1.01676	-0.149646	-0.587367	-0.0944886	-0.238026	-0.801	-0.780085	0.517883	1.21401	0.0887646	-1.24317	-0.318229	0.195332	-0.583222
Nphs2	-0.150878	-0.512984	0.573335	-0.633686	-0.512984	-0.633686	-0.150878	3.95299	-0.633686	0.694037	-0.512984	-0.150878	-0.633686	-0.392282	-0.512984	1.41825	0.211229	-0.512984	-0.512984	-0.392282	-0.392282	-0.392282	-0.0301755	-0.150878	-0.512984	-0.0301755	-0.512984	2.02176	-1.10597	-0.610367	1.0054	0.680449	-0.683314	-0.682139	-0.60895	2.84305	0.524064	-1.25865	0.37334	0.626947	-0.687909	-1.21132	0.853558	0.421318	0.392633	-1.21553	-0.260993	0.332664	-0.59693
Axdnd1	-0.730349	-0.730349	-0.60092	-0.60092	-0.730349	-0.644063	-0.859778	-0.0832043	-0.816635	-0.514634	-0.687206	-0.557777	-0.60092	-0.60092	0.0462246	-0.514634	-0.126347	-0.0400613	-0.385205	0.0893676	-0.60092	1.81509	1.94452	2.76423	0.0893676	1.59937	0.391369	1.68566	-0.313033	-0.533415	0.684301	0.440274	-1.1244	-0.832516	0.338429	0.202711	-0.18022	-0.753878	0.602926	0.00767155	-1.02071	-1.34636	1.15317	0.739447	-0.522666	-0.973199	-0.364131	1.18727	-0.511601
Soat1	0.774903	-0.733624	-0.0254845	0.00978683	-0.877423	0.953973	-0.954748	0.424903	-0.760756	-0.207268	-0.0526163	-0.972384	-0.992733	0.684012	-0.304942	-1.26812	-0.531492	-1.08769	-0.265601	0.103392	-0.869283	0.114244	0.962113	2.70533	-0.178779	2.31735	-0.450097	1.48304	1.01551	1.01817	-1.97742	-1.54139	0.771801	1.01137	-0.979283	-0.422101	0.658329	0.905757	-1.27199	-0.252091	0.908037	0.888976	-1.20616	0.28445	0.510892	0.354513	-1.48803	-0.208551	1.05341
Csnk2a1	-0.436209	-0.330917	-1.17325	0.722	-1.48913	-0.120333	-1.805	-0.225625	-1.805	1.45904	0.406125	0.195542	0.722	0.09025	0.195542	2.61725	-0.120333	0.300833	0.406125	0.616709	-1.06796	-0.857375	0.827292	0.195542	-0.646792	0.406125	-0.5415	1.45904	0.696478	-0.146956	2.45309	1.21875	0.393542	1.17133	0.102328	-0.315917	-1.18782	0.669202	-0.30797	0.0585505	-0.926463	0.721073	0.336301	-1.0245	-1.4053	0.864804	-1.34519	-2.02416	-0.347076
Abl2	-0.43124	0.426564	-0.214205	2.06983	0.0166098	2.08188	-1.89364	-1.33038	-1.70933	-0.221095	-0.877367	0.409339	-0.737844	0.714222	0.145797	-0.884257	0.330104	0.0596723	0.0234998	0.00455232	-1.19258	-0.868754	0.493742	0.0441698	0.705609	0.905419	0.212975	1.71672	-0.513065	0.16579	2.15942	0.622589	-1.8108	-1.93972	-0.173377	1.13861	0.0316028	-1.14315	0.975418	-0.272391	-0.0236639	-0.472876	0.69661	0.375857	-0.766342	-0.975243	-0.880338	1.62703	0.382001
Tor3a	0.235988	0.57993	2.30295	0.60308	0.226066	0.616308	-0.87521	-0.025276	0.758515	2.53445	-0.319611	-0.891745	-0.322918	1.96893	-0.273311	-0.742924	-0.637096	-0.947967	-0.785917	-0.746231	-0.55111	-1.08687	-0.723081	-0.617253	1.13222	-0.531268	-0.89836	0.0177168	0.657375	1.16274	-1.54442	-1.16281	0.302588	0.475472	-2.30581	-0.29512	1.39159	0.647178	-0.391087	-0.826316	1.29397	0.589452	-0.787927	0.322626	0.778737	0.438377	-1.52241	-0.302125	0.92932
Fam20b	0.0618899	-0.0706506	0.724592	0.467424	-0.695767	-0.515749	-2.26449	0.0203474	-1.66707	0.611834	-0.0132823	-0.493989	0.623703	1.43082	-0.029108	0.546553	-0.155714	-0.943044	-0.0508684	-0.220995	-1.06569	-1.52068	0.222125	0.50501	2.41992	1.01143	-0.488054	1.54951	-0.171143	-0.59867	0.0995972	0.949718	0.42342	0.914617	-2.0406	0.218891	0.0681352	0.657552	0.754909	-1.46826	-0.418127	-0.0185316	1.37836	-1.82718	0.126749	1.38797	-0.114854	-0.742687	-0.590733
Ralgps2	-0.211153	-0.830917	1.09971	1.26023	-1.16086	-1.88318	-1.52648	-0.206694	-0.224529	0.689511	0.662759	0.9392	-1.18762	-0.585686	-0.541099	0.176757	1.07742	-0.701613	-0.866587	0.158922	-0.304786	-0.634732	0.564667	0.685052	2.86091	0.546832	-0.113061	0.257014	0.0615517	-0.554024	-1.27235	0.436423	0.625471	1.25022	-1.17064	0.733939	-0.13701	0.965132	0.306322	-1.84754	-0.330606	0.340196	0.0442498	-2.76395	0.256205	1.27157	-0.0371891	-0.701445	-0.108109
Angptl1	3.82292	0.0128718	0.901025	-0.296051	0.154461	-0.489128	-0.373282	0.978256	-0.527743	2.4199	0.656461	-0.514871	-0.489128	-0.14159	-0.386153	-0.527743	-0.502	-0.514871	0.115846	-0.514871	-0.527743	-0.514871	-0.437641	-0.489128	-0.502	-0.489128	-0.476256	-0.347538	-0.12074	0.370725	-1.97227	-1.53132	0.599953	0.759934	-0.765748	0.948173	0.624132	0.789215	-1.57742	0.837812	0.683401	0.545412	-1.67059	0.432836	0.95743	0.74307	-1.30639	-0.137703	0.994596
Rasal2	0.319421	2.26095	1.45463	2.08413	-0.242881	0.931233	-1.65748	-1.07042	-1.53724	0.372468	-0.0554471	-0.076666	0.131987	1.35208	-0.483362	0.432588	-0.313611	-0.5258	-0.235808	-0.295928	-1.43821	-1.23663	-0.136786	-0.631895	0.291129	0.241618	-0.692015	0.757945	0.94108	0.566564	0.504607	0.070289	0.630665	0.763585	-1.01864	1.05747	-0.216397	1.01803	-0.685215	-2.02034	0.698283	1.16257	-0.345585	-1.92119	0.161917	0.947944	-0.885044	0.104894	0.353184
2810025M15Rik	0.224483	-0.299311	0.311782	1.032	0.726452	2.35239	-0.452084	0.148096	0.955611	-0.964965	-0.408434	-0.899491	-0.844929	-0.34296	-0.648506	-1.30325	-1.24869	-1.53241	0.00623564	-0.419347	-0.517558	0.846488	-0.266574	1.1193	-0.724893	0.835575	-0.135625	2.45061	-0.555611	-1.04573	1.45701	0.323293	-0.327265	-0.582477	0.944282	2.03845	-0.635523	-1.01704	0.654235	-1.91682	0.295634	-0.77877	1.00944	-0.0342928	-0.342794	-0.459955	-0.68381	0.4417	-0.138616
BC026585	1.27313	0.31486	2.86386	1.25396	-0.317598	-0.279267	0.06571	1.77143	-0.0109517	0.295695	-0.0301171	-0.720072	-0.796733	1.57978	0.0273791	-1.23754	-0.969222	-0.911726	0.813161	-0.64341	-0.566748	-0.950056	-1.06505	-0.700906	0.52568	-0.758402	-0.528418	-0.298433	0.233642	0.569639	-2.16953	-1.06413	0.326576	0.233125	-1.17811	1.15259	0.357578	0.198636	-1.61815	-0.0710933	1.32845	0.753123	-1.49394	0.899113	1.00891	0.1726	-1.49407	0.311353	1.08097
Sec16b	0.889497	0.11696	0.8811	-0.101365	0.049783	4.42469	-0.386868	-0.0173941	-0.521222	-0.00899693	0.142152	-0.52962	-0.479237	0.981865	-0.210528	-0.722754	-0.605194	-0.630385	0.654377	-0.521222	-0.47084	-0.722754	-0.445648	-0.512825	-0.554811	0.00779734	-0.596797	-0.109763	0.451742	0.266713	-2.25549	-1.789	-0.0410577	0.784887	-1.28865	0.831542	0.484961	0.583978	-1.4405	0.614283	0.703859	0.587074	-1.18321	0.955318	0.503194	0.376963	-1.43792	0.678887	1.33234
Pappa2	4.64229	0.533204	-0.0146753	-0.3571	-0.3571	0.259264	-0.494069	1.21805	-0.494069	0.122294	-0.494069	-0.494069	-0.151645	-0.288615	0.259264	-0.494069	-0.0831602	-0.562554	-0.151645	-0.425584	-0.562554	-0.425584	-0.22013	0.0538095	-0.562554	-0.288615	-0.562554	0.396234	0.231957	1.38045	-1.51113	-1.51113	0.872067	0.125334	-0.747905	-0.41257	0.766193	0.943089	-1.09004	-0.247628	0.974012	0.982152	-0.870271	-0.647009	1.45876	0.775804	-1.2189	0.188386	1.18112
Rfwd2	0.648108	-0.293892	0.843005	1.20032	-0.228926	0.907971	-2.297	-0.0665123	-2.00465	1.81749	0.247488	0.518177	-0.12065	-0.0881675	0.150039	-0.239754	0.00928079	-1.48493	0.355764	-0.0340296	-0.0015468	-1.86389	-0.131478	-0.43465	1.8608	-0.445478	0.409902	0.767212	0.758511	0.196521	-0.588085	-0.117463	1.16934	1.4884	-1.37353	1.11826	0.270687	1.40854	-0.336426	-1.50651	0.475206	0.706102	-0.505509	-1.79708	0.00580918	1.4767	-1.68151	-0.139306	0.161971
4930523C07Rik	0.389345	1.16222	0.0729618	1.49216	1.88086	1.46053	-1.20161	-0.464889	-0.537205	0.601773	0.0368037	-0.130427	-0.758673	2.85713	0.84584	-0.2615	-0.64116	-0.903305	-0.501047	-0.577883	-0.754153	-0.989181	-0.63212	-0.437771	0.253752	-0.722515	-0.668278	-0.871667	0.664574	0.736371	-2.35407	-1.21283	0.0892124	0.812838	-1.28283	0.838189	0.392473	0.943148	0.306119	-0.499586	0.926691	0.843125	-1.34061	-0.773288	0.430221	0.887612	-1.42054	-0.0837691	1.01652
Tnn	0.278369	0.102275	0.887002	-0.400508	-0.0680458	-0.496254	-0.243178	0.782115	-0.366829	3.38071	0.487181	-0.525603	-0.241253	-0.441404	0.0507938	-0.647329	-0.615574	-0.568423	3.0213	-0.63482	-0.675235	-0.676678	-0.136848	-0.599697	-0.349027	-0.495291	-0.213829	-0.593923	-1.10319	-0.305811	-1.57534	-0.440107	-0.12394	-1.36118	-0.0364066	1.79704	-0.231012	-1.0485	0.353708	1.54049	-0.489315	-1.0779	0.188311	0.947547	0.612871	-1.26935	1.0227	1.08211	0.202458
Mrps14	-0.738412	-1.3377	-0.583756	1.36877	-0.438767	-0.496762	-1.49236	0.643823	-0.371105	-0.0907912	0.0348666	0.933803	-0.110123	-0.902734	-0.429101	-0.400103	-1.25071	-1.47303	-0.139121	-0.313109	1.8714	0.440838	-0.158453	2.00673	0.189522	-0.0134633	1.26245	1.98739	0.121869	-0.0657058	1.00321	0.993612	0.75319	0.19723	-0.803602	1.62	-0.259302	-0.34526	0.551192	-1.25141	-0.830399	-0.69556	0.715459	-2.91	-0.125106	-0.0418806	-0.199939	0.106353	-0.60451
Cacybp	-0.429994	-0.0674237	-0.0580469	0.551446	-0.598776	2.98004	-1.90528	-0.680042	-1.93341	0.473305	-0.0674237	0.951523	1.51726	0.417045	0.176373	0.93902	-0.467501	-0.948844	0.357658	-0.158066	-0.64566	-1.23952	-0.308095	0.101359	-0.417491	0.163871	0.129489	1.16719	-0.470341	-0.439218	0.396089	0.627377	-0.221641	-0.884762	0.056751	1.2003	-0.541551	-0.709009	0.670952	-0.394385	-0.604577	-0.499641	0.636692	-0.752551	-0.624087	-0.668464	-0.450837	0.0212339	-0.544874
Rabgap1l	-0.334311	0.762033	0.749742	-0.216319	-0.528507	-0.636666	-1.33479	-0.55063	-1.66418	2.2099	0.135199	1.04472	0.494092	0.865276	0.385933	2.8269	0.164697	-0.582586	-0.130283	0.715328	-1.12584	-1.16763	0.231068	-0.934105	-0.393307	-0.57767	-0.135199	-0.272857	-0.814609	-0.374988	2.02104	0.0591051	0.669515	-0.129669	-1.98115	1.57935	-0.493809	-0.644264	0.924294	-1.2128	-0.377934	-0.560273	1.24311	-1.69192	0.382861	-0.137259	0.243334	-0.195933	-0.29623
Rc3h1	0.144478	1.6379	1.15284	1.53515	-0.00128008	1.48975	-1.79339	-0.424218	-1.5855	1.12416	-0.170933	0.0871306	0.278289	1.93181	0.541132	0.400152	-0.378818	-0.899724	-0.142259	-0.302354	-1.02398	-1.64046	-0.342976	-0.971408	0.304573	0.0465095	-0.978577	-0.0180064	0.749272	1.18547	-0.439017	0.512897	-0.0169356	0.366082	-1.46766	-1.21716	-0.014047	0.927329	-0.379386	-0.884828	1.02879	0.879165	-0.151639	-1.4351	0.366068	1.69085	-0.947827	-0.218994	0.924949
Zbtb37	0.469951	0.650206	2.19413	1.23016	0.438602	2.59382	-1.48934	-0.791834	-1.59123	0.469951	-0.674277	-0.823183	-0.251069	1.3869	-0.611579	0.109441	-0.235395	-0.517533	0.140789	-0.188372	-0.752649	-1.38746	0.085929	-0.494022	0.658043	0.0780918	-0.66644	-0.0316286	-0.0312095	-0.0736003	-0.52193	-0.153392	0.750425	1.60865	-0.567052	1.50512	0.557265	1.02329	0.0557152	-1.41784	0.904818	0.569294	-1.36024	-0.866389	0.731226	0.8661	-1.84787	-0.623001	0.792814
Dars2	0.321467	-1.9388	0.0814383	1.4016	0.701512	1.56162	-2.45887	0.581498	-2.13883	0.381474	-0.0585784	0.26146	0.381474	-0.558638	-0.558638	0.421479	-0.15859	-0.0985832	1.34159	0.26146	0.381474	-1.45875	-0.458626	0.621503	-0.178593	0.221455	0.0214311	1.12156	-0.779009	-0.889455	1.04964	0.684487	0.0757075	0.279975	0.0340512	2.21865	-0.666462	0.205784	1.25559	-1.32564	-0.527658	-0.331326	0.870477	-1.60384	-0.53214	-0.0648623	-0.704391	-1.0331	-0.618782
Cenpl	-0.424791	0.135666	0.10453	-0.160131	-0.409223	2.92238	-1.62355	0.135666	-1.56127	0.929647	-0.0511528	0.415895	1.64579	0.213507	0.36919	1.20988	-1.12536	-1.1565	0.36919	-0.0511528	-0.175699	-1.26548	-0.705019	-0.222404	-0.891838	0.135666	-0.113426	1.34999	-0.951249	-0.432898	1.43751	0.795968	-0.974645	-0.5789	0.037101	1.18643	-0.181855	-1.09563	1.58328	-0.767904	-0.931037	-1.02393	1.7033	-1.0494	-0.374373	-0.832298	0.0336702	1.0591	-0.332148
Klhl20	0.505069	0.530458	0.945152	1.12288	-0.527435	1.9438	-2.22006	-0.815182	-1.87308	0.496605	-0.933666	-0.798256	-0.0027203	1.16519	-0.857498	-0.366636	0.242711	-0.315857	0.581237	0.352732	-0.705161	-1.62764	0.259637	0.115764	0.699721	1.22444	-0.265078	1.12288	0.146939	0.619348	-0.963837	-0.548461	0.111534	0.555897	-2.69168	1.40196	0.314652	0.240599	1.50331	-0.876977	1.10441	0.844198	0.66186	-1.1894	0.261352	-0.0244866	-1.47379	0.611555	0.134764
Prdx6	-0.287631	-0.611174	0.105742	-0.553758	-0.702728	-0.549879	-0.325649	-0.496343	-0.632123	2.51175	-1.01386	-0.363667	-0.746177	-0.382288	-0.611174	-0.547551	1.11361	0.724896	0.243849	0.367214	0.963868	-1.09688	-0.353581	0.0933276	3.2985	-0.63833	0.560409	-0.0703836	-0.37333	-0.847691	0.594308	0.997236	-0.434496	-0.371711	-0.43145	3.42744	-0.263672	0.0626807	-0.160687	-1.72908	-0.648995	-0.452563	0.637353	-0.952485	-0.281004	-0.167646	-0.466894	0.761728	-0.300435
Tnfsf18	-0.389655	0.345439	2.08645	1.35136	-0.428344	-0.660479	-0.428344	-0.389655	-0.583101	3.82746	-0.62179	0.0359257	-0.505723	-0.118831	-0.62179	-0.15752	-0.544412	-0.583101	-0.428344	-0.312277	-0.583101	-0.467034	-0.428344	-0.505723	-0.583101	0.693642	0.113304	0.887087	-0.0635401	0.380708	-0.272185	-1.60657	-0.843198	2.03828	0.856613	0.945564	0.013096	0.522317	-0.384871	-0.0819422	1.46482	1.22592	-1.38921	1.07005	-0.847477	-0.38899	0.698429	-0.203862	-0.446471
Fasl	-0.155023	0.116267	-0.155023	0.930136	0.930136	2.28659	-0.697602	0.116267	-0.426312	3.37174	-0.697602	0.658847	-0.426312	-0.426312	0.658847	1.20143	-0.697602	-0.697602	-0.697602	-0.426312	-0.697602	-0.697602	-0.697602	-0.697602	-0.426312	-0.155023	-0.697602	-0.697602	-1.11909	0.893285	0.0326918	-0.176895	0.291037	-1.22888	-0.0187887	-1.05074	1.64607	-1.29505	-0.176408	-1.00474	1.04616	-1.26997	0.213506	1.07777	1.20814	-0.879545	-0.109559	0.490805	0.723473
Suco	-0.592592	-0.706364	-0.526637	0.0356274	-0.803647	-0.787158	-1.5275	-1.234	-1.41868	-0.589294	-0.561263	0.273065	0.73145	-0.488713	1.3201	0.705068	0.507204	-0.663493	-0.279307	0.855115	-1.21092	-0.233138	1.8939	0.286256	1.35802	2.24346	0.251629	1.16181	-0.165253	-0.00586936	2.89524	1.23332	-0.0886163	-0.127416	-0.531787	2.12924	-0.509249	-0.439883	-0.216134	-1.0127	-0.362067	-0.429405	1.33901	-1.26823	-0.904231	-0.396817	-0.562023	0.629811	-0.68818
Pigc	1.02697	-0.312426	1.24322	0.664216	-0.0752413	-0.486826	-1.41464	0.0363749	-0.640298	-0.256618	-0.940267	-0.51473	-0.563562	1.15951	-0.291498	-0.368234	0.601432	-0.905386	0.461912	-0.0822173	1.73155	-1.57508	-0.668202	-0.0124572	3.22441	-0.361258	-0.44497	-0.235689	0.206349	-0.0603856	0.335737	0.875174	-0.286367	-0.160246	0.0117428	2.74186	-0.801487	0.578506	1.62358	-1.57406	0.0791282	0.649007	0.702285	-1.82923	-0.318381	-0.482142	-1.83549	0.0727381	-0.216293
Dnm3	0.824549	-0.0210838	2.38817	-0.34019	-0.10086	1.5904	-0.419967	0.298023	-0.866716	0.601174	-0.0529945	-1.122	-0.723118	0.760727	0.17038	-1.15391	-0.0689498	-0.850761	1.2713	-0.802895	-0.419967	-0.850761	-0.707163	-0.276369	2.69132	-0.643342	-0.739074	-0.435922	0.955445	0.528122	-2.42864	-1.18519	0.54407	0.811956	-0.826877	0.00913505	0.516889	1.0657	-0.79539	-0.449462	1.1243	1.0185	-1.21965	-0.557698	0.552446	0.761788	-1.02606	0.006078	0.881587
Mettl13	0.497883	-0.0603185	0.0541844	0.569447	0.540821	1.41391	-1.89236	0.58376	-1.66336	0.598073	0.412006	1.52841	1.70016	0.741201	-0.861838	0.88433	-0.790274	-0.847526	0.183	-0.203447	-0.160508	-2.46488	-1.34848	0.38338	0.0255587	0.326129	-0.00306704	-0.146196	-0.478722	-1.41815	0.502169	0.451419	-0.476516	-0.615075	-1.05631	1.56175	0.254357	-0.0763631	2.14057	-1.22231	-0.571449	-0.358997	1.07622	-1.99349	0.252766	0.302383	0.630341	-0.24979	-0.644478
Vamp4	0.0785603	0.152624	0.263719	0.248906	-0.46951	0.656256	-1.66193	0.634037	-2.21	0.441472	0.130405	1.61168	0.559973	0.0637476	0.16003	2.49303	-0.173256	-1.51381	-0.669482	-0.291758	-1.02499	-1.3879	0.16003	-0.158443	1.61168	-0.180662	0.508129	-0.0325351	-0.0778745	-0.0319626	1.09317	0.61668	0.466015	0.594811	-2.04994	2.18576	0.262212	0.122895	0.784273	-2.38876	-0.108766	-0.111415	0.0725852	-1.55114	0.272005	0.688367	-1.17733	-0.759332	0.22048
Myoc	0.478081	0.821319	4.76855	-0.380013	-0.0367755	-0.380013	-0.380013	0.306462	-0.380013	-0.380013	-0.380013	-0.380013	-0.208394	-0.208394	-0.208394	-0.380013	-0.380013	-0.380013	-0.0367755	-0.380013	-0.380013	-0.380013	-0.380013	-0.0367755	-0.380013	-0.380013	-0.380013	0.821319	0.458529	-0.162828	-1.21448	-1.02876	1.58219	-0.0391002	-0.647411	-0.168165	1.44279	1.04867	-0.725773	-0.731384	0.972275	0.665329	-1.01411	-0.805973	1.57992	1.43885	-1.21448	-0.341086	1.19268
Prrc2c	-0.297779	0.0710007	0.406929	1.01414	-0.768291	2.09293	-2.23493	-1.08938	-2.22116	0.210883	-0.605096	-0.193927	0.282943	1.1837	0.238435	0.614633	0.426004	-0.172733	0.787366	0.511841	-1.24198	-1.51009	0.175912	-0.313675	0.739679	0.776769	0.0868964	1.02898	-0.493444	-0.409662	0.844085	-0.274729	-0.472423	-1.05388	-2.01282	1.38197	0.884537	-0.499541	2.07221	-0.759987	-0.465934	-0.217598	1.22867	-1.72028	0.0465963	0.970005	0.877838	1.24531	-0.144012
Fmo1	3.64259	0.0395934	1.93348	0.0164972	1.58703	-0.653291	-0.353041	0.409131	-0.630194	1.03273	-0.029695	-0.422329	-0.422329	-0.514714	-0.0527912	-0.699483	-0.699483	-0.584002	0.709381	-0.584002	-0.584002	-0.699483	-0.676387	-0.584002	0.131978	-0.630194	-0.676387	-0.00659889	0.940788	0.912476	-1.99568	-1.60974	0.645359	0.609424	-1.03957	0.618446	0.885007	1.0261	-0.832172	-0.519386	0.969919	0.681917	-0.638994	-0.511565	0.839452	0.85796	-1.70193	-0.390006	0.991459
Fmo2	0.756781	-0.0446512	0.243864	-0.0125939	3.60186	-0.485439	-0.41331	-0.373238	-0.381253	-0.349195	0.404151	-0.196923	-0.381253	-0.405296	-0.301109	-0.485439	-0.46941	-0.46941	-0.261038	-0.397281	-0.485439	-0.453381	-0.485439	0.0595349	3.12902	-0.461396	-0.461396	-0.421324	1.07727	0.275709	-1.46509	-1.21966	0.134051	1.44022	-1.07134	-0.650061	0.503313	1.31611	-1.11923	-0.528367	0.369918	1.07491	-1.07023	-0.424473	0.421324	1.83927	-1.03459	-0.419693	0.787568
Prrx1	1.02751	0.099032	1.78059	-0.395134	0.000198859	3.16564	-0.308829	0.292522	-0.630384	0.921713	-0.076362	-0.628992	-0.321357	1.29477	1.13608	-0.876771	-0.853107	-0.971428	0.779728	-0.825266	-0.950548	-0.956116	-0.416014	-0.878163	-0.725041	-0.0206814	-0.805778	0.142184	0.26676	0.15231	-2.56161	-1.76026	0.473729	0.99077	-0.339888	0.638541	0.364602	0.561612	-1.72008	0.897873	0.552039	0.432508	-1.43909	0.898787	0.541472	0.463241	-1.36033	0.313599	0.87236
Gorab	0.342184	0.495955	0.697041	0.354013	-0.142788	3.08641	-1.7633	-0.734217	-1.66867	-0.0718164	-0.367531	-0.533131	0.0701266	1.72613	-0.355702	-0.568617	-0.414845	-0.87616	0.200241	-0.272902	-1.00627	-0.592274	0.649727	-0.320217	-0.213759	1.09921	-0.213759	1.39493	-0.72044	-1.22341	0.279268	0.729438	-0.681978	-0.492919	0.798158	2.42684	-1.32817	-0.64792	0.799595	0.921153	-0.637313	-0.719822	0.73241	0.124689	-0.539645	-0.992128	-1.26195	0.540979	0.444366
Kifap3	0.880803	0.480667	2.00118	0.551279	0.334735	2.71201	-1.33642	-0.0606928	-1.50118	0.631306	-0.55027	-0.884501	-0.263114	1.91174	0.146436	-0.865671	-0.493781	-0.945699	0.424177	-0.267822	-0.263114	-1.25639	-0.465536	-0.437291	0.174681	-0.0136181	-0.828012	0.184096	0.858827	0.184258	0.998572	-1.07641	-0.0535873	1.23247	-1.56289	1.5456	-0.401074	0.396844	-0.544227	0.04237	0.794876	1.16918	-1.7246	-0.425416	-0.13123	0.415298	-2.20601	-0.561399	0.758582
Scyl3	0.364999	0.723723	1.42653	-0.0156876	0.504096	-0.191389	-2.64389	-0.945441	-2.0509	0.965312	0.474812	-0.0962175	0.350357	2.12201	-0.411016	0.650514	-0.0376503	-0.0815757	-0.00836674	-0.381732	-0.60868	-1.64093	-0.4403	-0.059613	1.30939	0.13073	-0.0376503	0.628551	0.373442	0.560345	-0.669542	0.39324	0.270823	0.605151	-2.19709	2.38407	-0.0817169	-0.16613	0.283738	-1.81145	-0.118913	-0.0797479	0.388514	-2.07047	0.169589	0.295917	-1.01848	1.0027	0.414866
BC055324	-1.00705	0.531249	-0.0897175	0.926409	-0.950603	3.91834	-0.964716	-0.343749	-1.26109	-0.498991	-0.8377	-0.132056	0.869958	-0.569555	-0.202621	0.771168	-0.117943	-0.428426	0.376007	0.0514112	-0.710684	-0.216733	-0.0191532	-0.132056	-0.964716	0.615926	0.503023	0.884071	-0.474053	-0.851798	1.91846	1.20047	-0.532682	-0.625302	0.341979	0.734015	-0.702342	-0.796684	1.33602	0.789257	-1.06173	-0.638845	0.902244	-0.809469	-1.11156	-0.971219	0.0917621	0.299871	-0.845552
Mettl18	0.9214	-0.586861	2.19151	0.365725	1.39769	1.00078	-2.09512	0.762635	-2.1745	0.524489	-0.586861	0.127578	1.00078	1.08016	-0.666243	-0.348714	-0.269332	-0.348714	-1.14254	-1.14254	0.683253	-0.825007	-0.269332	0.0481963	-0.348714	-0.269332	0.206961	0.762635	0.639199	-0.10912	0.672714	0.724077	-0.639446	0.088612	-1.3378	1.21378	-0.139623	-0.130135	1.88198	-1.00463	-0.834292	0.409786	0.76582	-1.62329	-0.553065	0.085688	-1.61022	-0.0176843	0.0311536
Sele	0.0931997	0.586122	0.847081	-0.515705	0.296168	3.05074	-0.573696	0.238177	-0.602691	1.51398	3.02174	-0.515705	-0.196755	-0.399723	-0.457714	-0.602691	-0.370728	-0.602691	-0.080773	-0.428718	-0.602691	-0.602691	-0.602691	-0.399723	-0.602691	-0.457714	-0.602691	-0.428718	0.351261	1.20937	-2.21938	-0.972007	1.36466	0.993845	0.168794	-0.36843	0.82293	-0.392677	-1.30641	-0.653089	1.5366	0.360382	-1.46758	-0.29265	0.728632	0.0137886	-0.363812	0.448039	0.972387
Sell	0.578835	-0.510596	1.93643	-0.711722	0.478272	-0.627919	-0.795524	1.33306	-0.091584	3.05939	0.427991	-0.762003	0.210105	-0.342991	2.07052	-0.912847	-0.443554	-0.946368	-0.0413026	-0.64468	-0.594398	-0.493835	-0.510596	-0.460315	0.260386	-0.460315	-0.912847	-0.091584	0.313219	0.98025	-1.70383	-0.756259	1.06312	-0.167474	-0.114156	-0.518411	0.804969	-1.03765	0.16251	0.287426	0.508512	-0.744504	-1.74813	2.02891	0.492557	-1.5589	-0.492981	0.718235	1.24353
Selp	0.385588	0.467934	2.32529	-0.520217	1.31884	-0.712358	-0.419572	0.422187	-0.190834	3.2128	1.41949	-0.67576	-0.145086	-0.163385	-0.419572	-0.840452	-0.584264	-0.767255	0.541131	-0.0810389	-0.46532	-0.648311	-0.840452	-0.565965	-0.813003	-0.529367	-0.858751	0.1477	0.27121	0.862436	-2.58278	-1.60206	1.12231	0.425875	0.0529547	0.0491134	0.471435	-0.315534	-1.35366	0.322198	0.854577	0.580912	-1.68547	0.612088	0.704635	0.0249623	0.049439	1.18795	1.09818
F5	3.25772	-0.347503	0.0410148	-0.136104	1.13801	-0.621751	-0.598897	-0.0961093	-0.553189	2.93205	1.20657	0.00102027	-0.0218337	-0.398925	-0.0561147	-0.616038	-0.541762	-0.604611	-0.370357	-0.604611	-0.541762	-0.58747	-0.581757	-0.427492	0.515235	-0.250374	-0.598897	-0.536049	0.822628	0.747251	-1.79375	-0.696526	0.841872	1.04027	-0.756393	0.0161577	0.545081	0.306835	-0.487595	-0.625851	1.38964	1.06426	-1.39804	0.459526	1.18274	-0.102015	-1.39026	0.329136	1.01899
Slc19a2	-0.867384	-0.0170366	-0.954493	-0.00874051	-0.809312	-1.39833	-1.249	-0.610206	-1.67625	-0.859088	-0.145626	1.29789	0.957752	-0.879828	1.38915	0.459988	0.206957	-0.336435	0.157181	0.683982	-0.79272	-0.572874	1.27715	0.298214	-0.129034	2.08602	0.571985	1.9201	-0.400192	-0.524976	2.13318	1.12528	0.814005	0.372358	-0.952622	0.977805	-0.136983	-0.258781	0.392948	-1.3643	-1.2233	-0.785143	1.13545	-2.56537	0.491381	1.2264	0.00733361	-0.305605	-0.14822
Ccdc181	0.656222	-0.656222	1.9913	0.40731	2.51175	-0.633594	-1.74238	-0.475195	-0.746736	-0.27154	-0.497824	-0.859878	-1.1993	-0.0678851	-0.0452567	-0.40731	-0.248912	-0.497824	-1.44821	0.158398	-0.384682	0.113142	0.701479	0.158398	1.44821	1.81027	-0.27154	0.497824	-0.688724	-0.22968	2.40433	0.0565133	0.583361	0.695994	-1.59645	2.19379	-0.380364	0.075733	-0.435491	-1.67621	-0.150277	0.0874613	-0.505032	-1.04651	-0.100882	1.35732	-0.902923	-0.80408	0.0644912
Blzf1	-0.232392	0.0474779	-0.610216	0.630539	-0.997368	-1.59909	-1.87896	-0.586893	-1.48248	0.863764	0.597888	1.36286	2.15583	-0.745486	0.229393	2.18848	-0.246385	-0.125108	-0.129773	0.0288199	-1.01603	-0.852769	0.532585	-0.25105	0.145432	0.677184	0.532585	0.761145	0.232009	-0.274135	1.57991	0.682163	0.488507	0.943258	-1.38192	1.13961	-0.460638	0.335515	-0.120527	-1.43152	-0.67759	-0.425875	1.12325	-2.62885	0.133699	1.15832	-0.442393	-1.03741	-0.45926
Nme7	-0.130291	-0.87369	-0.00639165	0.64064	-0.378091	1.43911	-2.62205	-0.694723	-1.80982	0.379074	-0.66719	-0.777323	0.434141	0.282708	-0.501991	-0.653424	0.461674	-0.79109	0.351541	-0.0339249	0.874673	-0.722257	-0.0752248	0.792073	1.94847	0.833373	0.516741	1.78327	-0.673288	-0.806241	1.37702	1.60294	-0.489444	-0.606966	-0.77306	0.925866	-0.309672	-1.038	1.45341	0.133133	-0.622489	-0.639339	0.436531	-1.35506	-0.645236	-0.559031	0.0979758	0.642458	-0.648755
Atp1b1	0.481376	-0.283878	0.13785	0.757873	3.93061	-0.160991	-0.725157	0.00379036	1.26897	-0.0213457	-0.230813	-0.283878	-0.529654	-0.225227	-0.504518	-0.378837	-0.697228	-0.750293	-0.247571	-0.524068	-0.616234	-0.725157	-0.493346	-0.233606	2.13477	-0.261535	-0.59389	-0.22802	1.31784	0.840295	-2.03903	-1.23738	0.667826	0.681489	-1.33782	-0.578139	0.466055	0.984631	-0.889423	-1.05412	0.783318	1.3643	-1.0513	-0.62594	0.682855	1.35959	-1.06451	-0.497274	0.553551
Dpt	2.15097	0.148135	1.12687	-0.57861	0.179382	3.36557	-0.442534	1.67521	-0.542323	-0.106881	0.208613	-0.608849	-0.243964	-0.365928	0.0604421	-0.700574	-0.535267	-0.642112	1.04019	-0.649167	-0.551395	-0.68243	-0.68243	-0.637072	-0.666303	-0.43951	-0.674367	-0.205661	0.700508	0.37506	-2.48335	-1.4166	0.711448	1.18462	-0.583021	0.431504	0.540084	0.834017	-1.26332	-0.36617	0.675776	0.877752	-1.09874	0.0961253	0.941975	0.792006	-0.957317	-0.144517	1.00159
Xcl1	-0.140704	-0.276555	0.131	-0.140704	-0.276555	1.08196	-0.412407	1.76122	-0.412407	4.47825	-0.00485185	-0.412407	-0.412407	-0.412407	-0.276555	-0.412407	-0.412407	-0.276555	-0.140704	-0.412407	-0.412407	-0.412407	-0.412407	-0.276555	-0.276555	-0.412407	-0.276555	-0.140704	-0.419987	0.673562	-1.36123	-0.491548	1.21582	1.03037	-1.03427	-0.98068	2.00243	1.1003	-1.20213	-0.51484	0.662843	-0.0180349	-0.671263	0.676521	-0.39902	-1.63659	-0.679545	0.327829	0.899346
Sft2d2	0.119766	0.494831	1.28417	1.55567	0.564212	-1.17838	-1.60271	-0.243232	-0.790242	1.15748	-0.0169863	-0.0753073	0.609461	1.22083	0.188143	0.956371	-0.407134	-1.26988	-0.734938	-0.639412	-1.06073	-1.22463	-0.413167	-0.526792	2.69393	-0.424228	-0.498637	0.261547	1.10745	0.415808	0.358677	0.345973	0.12353	0.95534	-2.50941	0.250944	-0.619889	0.552656	-0.247064	-2.55522	0.367131	1.17742	0.25894	-1.06014	0.417266	1.24299	-1.09044	-0.553239	-0.0511917
Tiprl	-0.0701503	-0.0484464	1.11272	1.76384	0.293391	1.70415	-1.87158	-0.200374	-1.67624	0.336799	-0.732122	-0.710418	0.179445	1.34603	0.429041	-0.737548	-0.553064	-1.31813	0.0709255	-0.460822	0.136037	-1.40494	-0.520508	-0.0213164	1.44913	0.461597	-0.525934	1.5685	-0.387523	-0.511349	1.53225	0.800949	-0.615682	-0.122911	-0.310872	2.36934	-0.96643	-0.335672	0.890886	-0.583033	-0.54683	-0.731916	0.455448	-0.639651	-0.776647	-0.92735	-0.997507	0.435397	-0.489859
Gpr161	0.422243	3.47966	0.918849	1.11031	-0.421388	0.302579	-1.49238	-0.493187	-1.25305	0.906883	-0.582935	-0.0564131	-0.49917	1.21801	-0.6667	0.290613	-0.110262	-1.07356	0.24873	-0.582935	-0.702599	-1.3069	-0.134195	-0.241892	-0.51712	0.230781	0.164965	0.841067	2.19397	1.81804	0.489942	-0.94194	-0.807252	-0.241329	-0.623178	-0.0330762	-0.689756	0.986123	-0.0794747	-0.919985	0.793203	1.2694	-0.677216	-0.546444	-0.22476	-0.718604	-1.66048	-1.14908	0.445609
Dcaf6	0.45049	2.00577	1.69961	1.85882	0.591322	0.928096	-1.77834	-0.0454863	-1.79671	0.346396	-0.418999	-0.4986	-0.0883484	1.54041	-0.74965	-1.21501	-0.314905	-0.700664	0.413751	-0.327152	-0.272043	-1.3191	-0.069979	-0.639433	0.830125	-0.0883484	-0.247551	-0.0944716	0.782036	0.0557086	0.108278	0.236735	0.720346	0.200559	-1.72331	2.09687	0.0683444	0.81594	0.0734505	-1.59271	0.844847	0.889348	-0.654774	-0.759935	0.23755	1.16337	-1.65435	0.25671	0.52305
Mpc2	0.890457	-0.409577	1.05296	0.0547209	1.81132	0.0856741	-1.787	1.81905	-0.517914	0.248178	1.17677	0.310085	0.619617	0.488066	0.0624592	-0.765539	-1.22984	-1.39234	-0.0923069	-1.3846	0.758906	-1.21436	-1.27627	1.1613	0.751168	-0.98995	-0.378624	0.14758	1.27163	0.610076	-0.935069	-0.802359	1.55241	0.901736	-1.43838	0.851176	-0.0391758	1.34086	-0.651493	-1.70628	0.386173	1.10794	-0.311247	-1.52542	0.568297	0.81629	-1.37864	-0.245301	0.68123
Mpzl1	0.225136	0.380835	0.504595	0.788047	1.5865	3.75032	-0.860764	-0.1182	-0.585296	-0.253937	-0.138161	-0.740995	-0.553358	0.716186	0.14529	-1.05239	-1.09631	-0.956578	0.101375	-0.461536	-0.796887	-0.301845	-0.00641616	-0.417621	-0.772933	0.121337	-0.46952	1.26313	-0.718827	-0.901022	2.46909	0.559181	-0.804328	-0.975404	0.789468	1.3263	-1.31069	-1.37895	-0.845425	0.405849	-0.318793	-0.0585861	1.08068	0.835087	-0.668309	-0.831472	0.784232	0.619364	-0.0914059
Rcsd1	0.506754	0.289639	2.11596	-0.055191	-0.0935054	3.0355	-0.808707	1.23473	-0.22122	1.5157	-0.157363	-1.08968	-0.259534	0.238553	-0.195677	-1.17908	-0.808707	-0.961965	0.379039	-0.591593	-0.923651	-0.898108	-0.502192	-0.412792	0.723868	-0.170134	-0.949194	0.238553	0.918552	0.631357	-2.19152	-1.53985	0.844092	0.485267	-1.13117	-0.307109	1.12005	0.813022	-0.995877	-0.299048	1.05898	0.762451	-1.34822	0.4086	0.979489	0.995345	-1.12679	0.0479852	0.974693
Creg1	2.21117	-0.491056	1.70025	-0.0823158	-0.332102	0.326425	-1.38801	1.55832	0.320748	1.39369	1.50155	-0.42861	-0.831673	-0.0425771	0.105024	-1.29718	-1.4164	-0.803288	0.63298	-0.479702	0.581887	-1.7116	-0.173147	-0.564857	0.275332	0.173147	-0.723811	-0.0141924	1.11043	1.02379	-1.55128	-1.12214	0.614825	0.785296	-1.32783	-0.494307	0.771885	0.972729	-1.09308	-0.769198	1.19742	0.952212	-1.34122	0.164558	0.475088	0.735278	-1.35909	-0.493671	0.963292
Cd247	1.18482	0.475194	1.48049	0.0612472	0.0612472	-0.352699	-0.70751	2.24925	-0.47097	2.6632	1.42136	-0.352699	-0.116158	-0.234429	1.24395	-0.884916	-0.58924	-0.766646	0.00211197	-0.825781	-0.884916	-0.766646	-0.766646	-0.70751	-0.530105	-0.648375	-0.825781	-0.411834	0.727844	1.30322	-1.9645	-0.815524	0.500454	1.08142	-1.72734	-1.07498	0.730441	0.933033	-0.628282	-1.5122	1.13408	0.576687	-0.884308	0.559066	1.0494	-0.0232389	-0.590382	-0.0447553	0.327009
Pou2f1	-0.231305	2.56968	1.41146	0.991908	0.0759759	0.915088	-1.61407	-0.940413	-1.51952	0.944634	-0.349489	0.43644	0.43644	0.968271	-0.18994	0.950543	-0.284488	-0.786773	-0.000844177	-0.136757	-1.59634	-1.51952	-0.148575	-0.774955	-0.18994	0.578261	-0.662679	0.6669	-0.171888	-0.554537	0.97687	0.895644	-0.524255	0.422715	-2.39074	1.17866	-0.32806	-0.172049	1.52312	-0.46088	0.27056	0.199674	1.18221	-2.14413	-0.426977	0.4838	-1.09222	1.65831	-0.071107
Dusp27	-0.715889	0.402496	1.17676	-0.457801	1.43485	-0.113682	-0.715889	-0.457801	-0.54383	2.63927	-0.801919	-0.715889	-0.715889	0.918674	-0.715889	-0.801919	-0.801919	-0.62986	0.402496	-0.801919	-0.715889	-0.62986	-0.54383	-0.199712	0.832644	2.03706	-0.457801	1.69294	0.546579	-0.212981	-1.52565	-1.28967	0.540686	-0.211794	-0.73771	0.706247	0.540107	0.757832	-1.11761	-0.0661012	0.78196	1.46824	-1.27106	0.92457	0.673814	2.02725	-1.06406	0.360831	0.42463
Ildr2	-0.0260664	-0.08013	1.19036	0.879499	-0.0666141	4.55582	-0.336932	-0.37748	-0.472091	0.0144813	0.055029	-0.526155	-0.512639	0.906531	-0.363964	-0.526155	-0.242321	-0.512639	-0.120678	-0.404511	-0.458575	-0.53967	-0.174741	-0.445059	-0.174741	-0.458575	-0.472091	-0.3099	0.599802	0.00304642	-1.70999	-1.33888	0.0886171	1.47266	-0.917156	0.516419	0.139745	1.21581	-1.62471	0.207784	0.866206	0.809869	-1.48005	0.963359	0.461244	1.30906	-1.29168	-0.370838	0.522867
Tada1	0.0181817	-0.262694	0.515565	-0.859554	-0.379725	3.11952	-1.67877	-0.151514	-1.74899	0.299057	-0.21003	-0.719116	0.293206	1.24701	-0.00522462	-0.566976	-0.327061	-0.607937	0.158619	-0.0929982	-0.2861	-0.894664	-0.368022	0.252245	0.152768	0.603339	0.146916	2.35296	0.124853	0.182281	-0.0177766	1.08345	-0.693844	0.17225	-1.4729	2.07425	-1.17695	-0.178493	1.27325	-1.36245	-0.592788	-0.627685	1.28347	-0.276174	-0.894737	0.232658	-1.42993	1.12623	-0.590962
Pogk	0.254063	0.876378	1.12605	1.53596	0.35095	2.24398	-1.59052	-0.774433	-1.49363	0.201893	-0.562026	-0.729716	-1.08745	1.44652	-0.927217	-0.841509	-0.44278	-0.625376	-0.375704	-0.0440518	-1.05764	-0.71481	0.764585	0.898736	0.488828	1.36081	-0.591838	0.30996	0.498382	0.249517	-1.8284	-0.455763	0.0818875	0.778096	-1.15373	1.97813	0.321345	0.963406	-0.330768	-0.0120908	0.545237	0.750826	-0.575837	-0.515684	-0.0582662	1.24812	-1.64331	-0.00233233	0.802273
Gm4847	1.86765	-0.594958	-0.594958	-0.594958	0.274198	-0.594958	-0.594958	3.02653	-0.594958	-0.594958	2.30223	0.708777	1.14335	-0.594958	0.853636	-0.594958	-0.594958	-0.594958	-0.450099	-0.594958	-0.594958	-0.16038	-0.450099	-0.16038	-0.594958	0.563917	-0.594958	-0.594958	0.253713	2.12683	-1.13053	-0.518098	0.492616	-1.13053	-0.65315	-0.15177	2.0612	-0.732491	-0.758751	0.288176	1.55999	-0.507663	-0.338972	-0.775089	1.56417	-0.691754	-0.814515	0.704987	0.840919
Fam78b	-0.453706	-0.441938	-0.553735	-0.303661	-0.591982	-0.412517	-0.633171	-0.556678	-0.639055	-0.515489	-0.630229	-0.641997	-0.609634	-0.259531	-0.45959	-0.665533	-0.277183	-0.500779	-0.586098	0.087631	-0.524315	0.955535	1.39684	1.67045	-0.10066	2.20591	0.849621	3.19149	0.241747	0.749767	-0.598672	-1.95351	-0.351045	-0.523052	1.60325	0.113439	0.274938	-0.387379	0.410259	0.955144	0.544331	0.159769	-1.68947	1.42599	-0.551191	-0.222272	-1.39141	1.34533	0.2299
Uck2	-0.366321	-0.675308	-0.547451	-0.481155	-0.456294	2.06888	-0.915632	1.02235	-1.07309	-0.680044	0.720464	0.435154	0.383064	-1.021	1.85342	-0.733318	-0.492994	-1.16188	1.80251	-0.342643	-1.12399	-0.593622	0.281252	0.0811791	-1.06006	1.12061	0.24692	1.70899	-1.02915	-0.889636	1.35802	1.12246	-0.534401	-1.16563	-0.512332	1.38594	-0.599602	-1.60944	0.214177	-0.0788288	-1.02292	-0.752888	1.64395	0.115074	-0.179511	-0.737594	0.5999	1.0099	-0.230602
Tmco1	-0.205589	-0.369913	0.626303	0.580087	-0.174778	1.69955	-2.69613	-0.251805	-2.44964	0.467114	-0.467481	-0.729373	0.251438	0.739276	-0.328832	-0.277481	-0.0669402	-0.739643	0.574952	0.518465	0.297655	-1.19154	0.369546	0.718736	1.93063	0.0768437	0.0871139	1.01144	0.267325	0.22335	-0.889232	0.398626	0.572234	0.44814	-1.56274	3.01595	-0.195232	1.0595	1.09831	-0.815718	-0.685835	-0.343735	0.297064	-1.96046	0.0154155	-0.277843	-1.06376	-0.0990615	-0.226433
Aldh9a1	-0.571433	-0.164822	-0.405884	-0.670181	-0.612094	0.715198	-1.6809	-0.376841	-1.66057	-0.885103	-0.487206	-1.00128	-0.327466	-0.394267	-0.298423	-0.885103	0.346345	-0.138683	1.13923	1.17409	0.233075	-0.127066	0.95626	0.651302	-0.400075	2.16738	1.45291	2.2516	0.661296	0.223721	-1.42565	-0.870368	-0.0021989	0.425379	-1.85212	1.24396	0.550037	0.768369	2.50697	-1.66321	0.261867	-0.0563426	0.521143	-1.73218	-0.112373	-0.0682972	-0.494473	0.309628	0.268342
Mgst3	0.271906	0.28109	1.51631	0.0285354	1.0112	-0.527085	-1.68425	0.657627	0.37752	-1.32148	-0.765864	-1.41791	0.175476	-0.87607	-0.46739	-1.35363	-0.834743	-1.49139	0.405072	-0.628107	0.198436	0.841303	0.0744545	1.50254	0.487726	0.597932	0.685178	2.25561	0.985907	0.280213	-1.81989	-1.34698	1.41124	0.895467	-1.03149	-0.0744389	-0.025951	1.19465	-0.488975	-1.19109	0.578572	1.12942	0.00370627	-1.85647	0.667791	1.18364	-1.11334	-0.930721	0.672611
Rxrg	3.70978	0.808275	0.95335	-0.4974	0.518125	-0.352325	-0.642475	2.25903	-0.4974	0.518125	0.518125	-0.4974	-0.062175	-0.352325	-0.062175	-0.642475	-0.642475	-0.642475	0.518125	-0.642475	-0.642475	-0.642475	-0.642475	-0.4974	-0.4974	-0.4974	-0.642475	-0.20725	0.457608	0.266394	-1.40332	-1.40332	1.08854	0.906559	-0.648272	-0.384404	1.08572	1.14596	-1.40332	-0.466703	1.06741	0.777179	-1.40332	-0.480777	0.888707	1.23712	-1.09133	-0.250917	1.58222
Pbx1	0.318038	0.49893	0.981307	2.69919	1.25087	0.855984	-1.5559	-0.565138	-0.326314	-0.146605	-0.844161	-0.314491	-0.847708	1.7297	-1.0889	0.0295575	-0.111136	-0.510753	-0.341684	-0.357054	-0.515482	-0.929286	-0.718837	0	2.15415	-0.440997	-0.697556	-0.20572	-1.49329	-1.31426	1.46434	1.01091	0.116037	-0.623076	-0.761926	0.604948	0.0280024	-0.965542	1.77952	-0.154234	-0.642783	-0.674063	2.12596	-1.27607	-0.343025	-0.119244	1.1521	0.0565725	-0.584252
Nuf2	-0.950475	0.240601	-0.118612	0.328829	-1.00089	3.67519	-1.10803	-0.162726	-0.963079	-0.33288	-0.528242	0.234299	0.700646	-0.452618	-0.169028	0.536795	-0.528242	-0.881154	0.448567	-0.181632	-0.30137	-0.263558	-0.58496	0.662835	-1.10803	0.946424	0.0137293	1.84761	-1.11443	-0.931104	1.3595	0.952947	-0.39049	-0.699536	0.686719	1.25311	-0.778587	-1.06515	1.14248	0.0501456	-1.27161	-0.708209	1.1895	0.306371	-0.848568	-1.08071	0.38193	0.966938	-0.789361
Rgs5	0.361991	-0.123862	0.649689	-0.0873813	-0.548361	-0.305435	-0.0202241	1.08497	-0.482033	0.564292	2.01356	-0.859274	0.096679	3.63611	0.970551	-0.884976	-0.719156	-0.833572	0.370282	-0.493641	-0.836059	-0.652828	-0.404927	-0.652828	-0.379225	-0.699257	-0.782167	0.0170854	0.618209	0.485944	-2.41433	-1.55887	0.597497	0.339164	-1.28132	0.986029	0.474215	0.894678	-2.33334	0.492633	0.584849	0.775133	-0.933691	0.0843589	0.700333	0.3215	-0.86327	0.413947	0.885223
Rgs4	-0.207374	2.60811	-0.271851	3.61466	-0.354238	-0.450953	-0.558414	1.50484	-0.296925	-0.0354366	-0.372148	0.76694	-0.0820031	0.423064	-0.239613	-0.250359	-0.490355	-0.640801	-0.289761	-0.450953	-0.522594	-0.651547	-0.486773	-0.479609	-0.261105	-0.390058	-0.669457	-0.465281	0.188114	0.629959	-2.25259	-1.25654	0.143681	0.252623	-1.09782	0.228863	0.706827	1.19719	-1.72319	0.670267	0.978802	0.719751	-1.14554	1.42095	0.416672	0.301276	-1.54617	1.06392	0.165113
Hsd17b7	-0.0172684	0.544308	-1.16023	-0.363302	-1.41189	-0.781572	-1.61578	-0.752444	-0.976143	0.328765	-0.136108	1.49153	0.279831	-1.3047	0.437119	0.02351	0.0642883	-0.259608	0.804124	0.533822	-1.10896	-0.0394052	0.905488	1.17929	0.0130241	0.084095	0.123708	3.11451	-0.0635335	-0.281973	-0.466045	-0.0963607	1.06818	1.17956	-2.23031	0.585831	0.314256	1.92811	-0.157374	-2.00133	-1.18449	0.0434062	1.4663	-1.10103	0.548582	0.250171	0.216189	-0.15307	0.163739
Ddr2	1.04239	0.666263	0.303471	-0.443164	-0.0951088	4.59733	-0.516846	0.681701	-0.534389	-0.061426	0.244526	-0.151949	-0.133704	-0.00388455	0.12804	-0.307731	-0.612982	-0.478251	-0.0249363	-0.629823	-0.661401	-0.511232	-0.50632	-0.382114	-0.325275	-0.379307	-0.597544	-0.306328	0.471236	0.373272	-3.22968	-0.669082	0.530627	0.693123	-1.6909	-0.126765	0.551933	0.745561	-1.12277	-0.437558	0.638774	0.669441	0.389196	0.147747	0.774753	0.514884	-0.418975	-0.203912	1.15526
Uap1	0.176737	-0.482087	0.665638	1.08299	0.161831	1.10982	-1.54038	-0.198882	-0.157147	0.698431	-0.672878	-0.169071	0.0276817	1.51823	1.95348	-0.726538	0.0217195	-0.738463	-0.309183	-0.777217	-0.255523	-1.55529	-0.875593	-0.291297	2.8329	-0.270429	-1.04552	-0.183977	-0.0199119	0.105154	0.256206	1.80485	-1.05445	-0.280085	-1.88559	1.04289	-0.0666896	-0.586038	0.500989	-1.63336	-0.19048	0.0510459	1.96797	1.63782	-0.430636	-1.48771	-0.896543	-0.291986	0.544468
Uhmk1	-0.103014	1.28443	0.657455	1.29193	-0.90698	0.0559798	-2.23143	-1.17547	-1.84894	1.07894	-0.704489	-0.202009	0.471463	0.937943	0.474462	0.343968	0.451963	-0.584494	0.127977	0.246472	-1.06747	-1.63895	0.517961	-0.540995	1.52592	0.459463	-0.284506	1.36243	-0.0402473	0.278983	0.308789	0.821615	0.00911038	-0.414061	-3.0314	1.53972	0.380365	-0.198143	1.11594	-1.62255	0.584619	-0.468022	1.22158	0.177667	-0.357326	0.290508	-0.738076	0.734434	0.0635719
Sh2d1b1	0.453826	0.97688	0.853809	1.5307	-0.315371	3.80753	-0.284603	0.176915	-0.253835	1.4384	-0.407674	-0.807657	-0.407674	0.484594	-0.130763	-0.592282	-0.684585	-0.776889	-0.284603	-0.407674	-0.407674	-0.776889	-0.776889	-0.561514	0.0538438	-0.776889	-0.776889	-0.346139	-1.68681	1.04256	-1.84785	-0.127076	0.988514	-1.00655	-1.43028	1.70423	1.20015	-0.119989	-0.0287892	-0.586932	0.19778	-0.0218177	0.705935	0.51172	0.77511	-1.21865	-0.725327	0.422218	0.103039
Gm7694	-0.0988341	0.888248	-1.06829	0.13031	0.72961	-1.05066	-0.592375	1.43467	-0.76864	-0.662881	-0.292725	1.96346	0.800116	-1.26218	0.359454	3.19732	-1.06829	-0.874399	-0.116461	0.0245512	-1.03304	-0.239846	-0.151714	-0.46899	-0.0283283	0.324201	0.112683	-0.186966	-1.52798	-0.8884	1.76164	-0.132595	-0.988306	-0.733598	-0.524422	1.07881	0.781246	-0.509162	1.00376	-1.72829	0.14746	-0.357083	1.79661	1.7239	-0.92613	0.415886	0.662542	-0.492238	-0.49199
Nos1ap	-0.465302	0.635694	-0.893467	0.88036	0.146363	-0.709968	-1.1993	-0.15947	-1.32163	-0.648801	-0.220636	1.43086	0.941526	-0.648801	-0.0371368	3.63285	-0.342969	-0.8323	0.0851961	-0.404135	-1.13813	-0.15947	0.268695	-0.465302	-0.220636	1.00269	0.268695	0.574528	-1.11586	-1.43333	2.754	0.448904	0.25858	-0.0796378	0.200928	0.922454	-0.162052	-0.285896	0.76807	-0.894822	-0.589494	-0.999784	2.0698	1.3444	-0.604771	-0.203708	-0.0548317	-0.738753	-0.857195
Olfml2b	1.32636	0.220091	1.00245	0.196836	-0.515759	1.55392	-0.495827	0.773224	-0.75163	2.14526	0.324737	-0.347992	-0.180225	2.8645	-0.0755782	-0.753291	-0.789834	-1.02903	0.399485	-0.681865	-0.756613	-0.994145	-0.648644	-0.828039	-0.633695	-0.284872	-0.979195	-0.0606287	-0.0347832	-0.107176	-2.67093	-1.59724	0.0234077	0.619734	-0.716277	1.28157	0.287545	-0.105315	-1.5748	1.22809	0.274973	0.222034	-1.16774	1.29482	0.754836	-0.352374	-0.761657	0.801192	1.00913
Atf6	0.253864	0.417899	1.1886	0.818874	0.233034	2.11814	-1.49324	-0.326769	-1.04019	1.52188	-0.0299429	0.303335	0.115866	1.69633	-0.204393	0.0794139	-0.540275	-0.837101	-0.1393	-0.610576	-1.26932	-1.37868	-0.430918	-0.522049	2.11293	-0.4882	-1.01155	-0.537671	0.687182	0.682867	-1.13459	-0.814599	0.508045	0.549822	-2.64911	0.466814	0.591895	0.397908	-0.631131	-1.69246	1.23755	0.758256	-0.224739	0.357092	0.723007	0.7277	-1.47002	-0.405532	1.15309
Dusp12	0.827489	-0.552142	0.726045	-0.044925	-0.00434758	1.96366	-1.81004	0.584025	-1.72889	0.117385	-0.0855024	-0.349255	-0.531854	2.04481	-0.288389	-1.36369	0.117385	0.117385	1.11153	-0.146368	0.8072	-1.58687	-0.369544	0.482581	1.15211	-1.50571	0.137673	0.178251	-0.604744	-0.988693	0.743893	1.02964	-0.383083	-0.446958	-0.987848	2.46638	-0.625732	-0.642573	0.192004	-0.150852	-0.202072	-0.575657	0.140049	0.403659	-0.756685	-0.407401	-1.16022	-0.178125	-0.116548
Fcrlb	0.351733	0.604259	0.39382	1.10931	0.351733	0.39382	-0.237495	1.53019	-0.069144	1.40392	-0.532108	-0.700459	0.309645	2.87699	0.351733	-0.86881	-0.910897	-1.2476	0.141294	-0.995073	-0.952985	-1.33177	-0.700459	-0.784634	1.23557	0.0150313	-1.20551	-0.532108	0.225111	1.73196	-0.947092	-0.448315	-0.224324	-0.603061	-0.651706	0.0656286	0.06739	-0.644844	-0.556216	0.231818	0.226816	-0.414551	-0.441231	3.54459	-0.235721	-0.846227	-0.700163	0.863371	0.0457987
Fcrla	0.0594458	0.683626	1.51587	0.0594458	-0.564735	-0.564735	0.0594458	0.891687	-0.772795	2.34811	0.475566	-0.772795	0.891687	-0.772795	-0.148614	-0.564735	-0.564735	-0.772795	0.0594458	-0.564735	-0.356675	-0.356675	-0.356675	-0.772795	-0.772795	3.18035	-0.772795	-0.772795	-0.484877	0.940422	-1.08635	0.0596571	0.566059	-0.582362	-0.16559	0.828377	0.331601	-1.48299	-0.53578	0.0910602	0.207203	-0.991885	0.276668	3.20156	0.661046	-1.18608	-0.645967	0.366995	0.67739
Fcgr2b	0.52009	0.930605	1.84461	0.454294	-0.534087	0.342725	-0.328115	1.80456	-0.70144	1.83459	-0.0663586	-0.963196	0.0866902	0.63738	1.44697	-1.01898	-1.02327	-1.27215	0.83334	-0.850198	-0.924577	-1.20493	-0.731478	-0.933159	-0.185079	0.648823	-1.24355	0.5959	0.632336	1.06258	-2.2051	-1.08036	0.392825	0.328542	-0.900692	-0.0683505	0.740178	0.230155	-1.08918	0.448633	0.54364	-0.109614	-1.42611	2.07515	1.01462	-0.135522	-1.64437	0.72835	0.838578
Fcgr4	0.0613436	-0.630832	1.95842	0.804791	-0.323198	1.00988	-0.336016	0.599702	0.497158	3.2915	-0.361653	-1.02819	-0.592378	-0.0668371	0.343341	-1.05383	-0.746195	-0.835921	-0.220654	-0.70774	-0.489833	-0.694922	-0.746195	-0.489833	1.49697	-0.451379	-0.797467	0.509976	-0.0255679	1.01143	-1.84647	-1.08076	0.0451846	-0.638888	-1.16927	-0.40137	1.8541	0.00187669	-0.618112	0.129941	1.13633	-0.138583	-1.53516	1.18052	0.506639	-0.319785	-1.14608	0.691937	1.22127
Fcgr3	0.286259	0.0225632	1.42345	0.904296	-0.546031	2.31067	-0.20817	0.533474	0.236816	2.22552	-0.383968	-1.11188	-0.669638	0.269778	0.791676	-1.16681	-0.870157	-1.23548	-0.144993	-0.76303	-0.620195	-0.861916	-0.686119	-0.600967	1.52508	-0.0268797	-1.27394	0.6406	0.776327	0.944471	-1.92188	-1.10574	0.410777	0.252178	-0.806426	-0.611674	0.991615	0.458335	-1.15493	-0.152324	1.29623	0.564605	-1.68972	1.42888	0.554696	0.294387	-1.67174	0.154165	1.05949
Sdhc	-0.47148	-0.689879	0.296817	0.702415	-0.0190821	0.799915	-2.37467	0.764815	-1.29438	0.503516	-1.71168	-0.51438	0.148617	0.296817	-0.0541819	-0.736679	-0.155581	-1.10718	0.218817	-0.143882	1.23671	-0.919978	0.00821782	0.491816	2.49251	0.328016	0.242217	1.66181	0.718235	0.113244	1.04456	0.555758	0.154753	-0.0423873	-2.51256	1.6408	-0.25764	0.410203	0.676621	-2.50876	0.1562	0.568808	0.157043	-0.45244	-0.275323	0.708126	-1.25816	-0.237723	-0.290185
Mpz	0.550162	-0.25399	4.91017	-0.335662	-0.191166	-0.335662	-0.323097	0.374254	-0.0717993	-0.247708	-0.285402	-0.304249	-0.335662	-0.27912	-0.297967	-0.335662	-0.210013	-0.323097	0.00358996	-0.285402	-0.27912	-0.323097	-0.341944	-0.25399	-0.323097	-0.285402	-0.323097	0.707223	-0.0752198	0.399743	-1.32956	-0.958023	0.70188	0.898609	-0.725503	-0.259965	1.47808	0.801621	-1.34916	-0.682244	1.99752	1.116	-1.2235	-0.846307	1.25161	0.564923	-1.18238	0.221319	0.679916
Pcp4l1	1.86568	-0.18373	0.401816	-0.518328	0.0672183	-0.434678	-0.225555	2.53488	-0.100081	1.61473	2.70218	0.318167	0.443641	-0.18373	0.192692	-0.601977	-0.643802	-0.89475	-0.141905	-0.727451	-0.685627	-0.392854	-0.852926	-0.643802	-0.769276	-0.811101	-0.852926	-0.476503	1.02988	-0.0698581	-1.45454	-0.636235	0.173974	1.19461	-0.819346	0.233381	-0.0674862	1.50044	-0.804707	-1.65901	0.33593	1.07212	-0.501796	-1.1406	0.943638	1.61169	0.862142	-0.723223	0.329904
Tomm40l	1.14077	-0.942373	0.97472	-0.580088	-0.187612	-0.127231	-0.821611	0.838863	-1.12352	0.265245	-1.42542	-0.851802	0.521863	-0.489516	-0.217802	0.355816	-0.791421	-1.51599	0.401102	-0.38385	1.69929	-0.806516	-1.51599	1.54834	1.59362	0.235054	0.461482	1.74458	0.477444	0.0611754	-1.37727	0.331554	0.466977	0.146213	-1.0771	2.12885	-0.670408	0.217849	0.207487	-2.20473	1.01257	0.274712	0.115161	-0.500545	0.0579964	0.130483	-0.617879	-1.46828	-0.323862
Fcer1g	0.369576	-0.209553	1.49953	0.00816441	-0.529598	2.55111	0.57423	1.37108	1.85006	1.42551	-0.248742	-1.07171	-0.55137	-0.0767455	0.447954	-1.14138	-0.923667	-1.12832	-0.146415	-0.756024	-0.335829	-0.958502	-0.897541	-0.738607	0.269426	-0.229148	-1.15445	0.730987	0.588783	1.08605	-2.2651	-1.12269	0.564354	0.432053	-1.10602	-0.437182	0.986117	0.623343	-0.851638	-0.192807	1.08203	0.379219	-1.55081	0.969165	0.533017	0.119446	-1.58947	0.125955	1.20432
Ndufs2	0.199643	-0.655387	0.348776	0.266753	0.594846	0.962708	-2.41267	2.1334	-1.77886	0.0132267	-0.657873	0.353748	0.947795	-0.118508	0.0977355	0.254325	-0.682728	-1.44579	0.0679089	-0.695156	1.09693	-0.734925	-1.01331	1.14664	1.34051	-0.590763	0.135019	0.826003	-0.197287	-0.629561	0.815461	0.568822	0.294828	-0.731538	-2.07418	1.36665	0.0443475	0.137019	0.960398	-2.18173	-0.259452	0.111288	0.372101	-0.579229	0.0593575	-0.0128388	-0.804933	0.868629	-0.111197
Adamts4	1.28391	0.256648	0.244948	0.160708	-0.438333	0.689549	-0.925053	0.469588	-1.01163	1.40091	-0.0615922	-0.847833	-0.0452122	2.78853	1.55769	-0.962493	-0.754233	-1.01397	1.45941	-0.457053	-0.873573	-1.00929	-0.0311722	-0.850173	-0.808053	0.383008	-1.07481	0.469588	-1.17419	-0.653319	-0.0991801	0.117006	-0.606838	-1.15512	0.317782	1.2378	-0.25434	-1.46039	-0.277306	1.47631	-0.0406891	-0.56347	0.1193	1.96096	0.164622	-1.41563	0.711797	1.77407	-0.24235
B4galt3	0.000204735	-0.229099	1.39322	1.44482	0.177915	0.596393	-1.67371	-0.573054	-0.722101	0.0804609	-1.12338	-1.66224	0.103391	0.642254	-0.280692	-0.819555	-0.464134	-1.03166	0.0632631	-0.131645	-0.00552785	-1.14631	0.103391	0.550533	2.43655	1.63972	-0.664775	1.29577	-0.890001	-0.601767	0.099716	0.735667	-0.855307	-0.707492	-0.55337	1.9269	0.339128	-0.297251	1.03394	-1.34926	-0.325923	-0.888734	0.676727	0.802414	-0.792232	-1.15805	-0.211506	0.816523	-0.856468
Ppox	1.32491	0.585686	2.82282	0.916393	0.624592	1.22765	-1.50555	-0.0757292	-0.853864	-0.241083	-0.853864	-1.03867	-0.0368225	0.468965	-0.970585	-0.824684	-0.114636	-0.60097	-0.124363	-0.581517	0.653772	-1.14566	-1.02894	0.254978	1.75289	-0.270263	-0.766324	0.400879	-0.295075	0.377209	-0.88304	-0.190341	0.148033	1.19018	-2.21598	1.4348	0.802456	1.18425	0.843381	-1.65487	0.412271	0.339911	-1.15734	-0.0260017	0.445027	0.503852	-1.60221	0.351848	0.168366
Usp21	0.719355	-0.136416	2.45177	0.53846	0.0444782	2.52134	-1.52096	-0.178161	-1.04785	0.781972	-0.769548	-0.992188	-0.0320541	1.58208	-0.310354	-0.310354	-0.567781	-0.832165	-0.00422419	-0.407759	-0.0668416	-1.24961	-0.644313	-0.136416	1.12289	0.162756	-0.971315	0.253203	-0.525996	0.081651	-0.0704195	0.825179	-0.522416	0.06972	-2.84769	1.95119	0.51216	-0.343757	1.21258	-1.14619	0.971707	0.029634	-0.019945	-0.152	0.161194	-0.77271	-1.63812	0.72028	-0.0773478
Ufc1	-0.752595	-0.629788	-0.0324962	-0.333933	0.11264	0.704349	-1.58992	-0.116229	0.140551	0.877397	-0.786088	-0.0883178	-0.328351	0.363837	-0.752595	-1.51177	-0.707938	-0.797253	-0.110646	-0.272529	2.79208	-0.624206	-1.12102	1.21233	1.37979	1.31839	0.0456541	1.60866	-0.329231	-0.312783	-1.2847	0.363852	0.171395	-0.322142	-0.885988	2.18285	-0.655432	-0.62552	-0.221577	-1.73764	-0.445691	-0.263299	0.869657	0.344645	-0.109593	-0.0246563	-0.639504	0.94018	0.0181589
Dedd	-0.376396	-0.750801	1.10529	0.850377	0.15733	-0.471989	-2.49537	-0.655209	-1.40402	1.23275	-1.03758	0.149364	-0.0497879	-0.185211	-0.201143	-0.535718	0.15733	-0.639277	0.15733	0.627327	0.961902	-1.23673	0.125465	0.00597455	2.59494	1.16902	-0.256906	1.00173	-0.514892	-0.128355	1.81118	0.99091	-0.965495	-1.04407	-1.06471	1.55492	-0.687815	-0.666384	1.17249	-1.78396	-0.292778	-0.00536417	0.523628	0.0653909	-0.318777	-0.765654	-0.858034	1.08881	-0.376536
Nit1	0.173997	-1.66485	-0.5249	0.323276	-0.253483	-1.39343	-1.81413	-0.00920877	-1.56307	-0.416333	-0.497758	-0.314552	-0.382406	-0.918453	-0.402762	1.09681	0.696473	0.173997	-0.348479	0.852538	0.0586453	0.119714	1.55143	1.06967	2.33854	-0.267054	1.00182	1.31395	-0.534034	-0.584127	1.21129	0.299268	0.600284	0.60862	-2.12696	2.4643	-0.362128	0.802338	-0.0133171	-1.96165	-0.943189	0.127389	0.172468	-1.27404	-0.200929	0.732158	-0.400268	0.700583	-0.534349
Pfdn2	-1.19574	-1.09252	0.117965	2.23865	0.296253	1.32845	-0.0415558	-0.632721	1.09386	-0.0697066	-0.257378	-0.126008	-0.848543	0.0804306	-0.585803	-0.848543	-0.73594	-0.482584	-0.351214	-0.679639	0.915569	-0.623337	-1.81505	1.20646	2.08852	-0.754707	0.587144	1.18769	0.108487	0.519592	-0.0674142	0.643841	-0.865491	-0.546521	-1.82656	1.54321	-0.805537	-1.16613	0.383883	-0.415705	0.272593	0.234184	1.53258	0.109071	-1.12892	0.109075	-0.621277	0.861701	-0.658347
Pvrl4	-0.129492	-0.766753	0.128958	-0.0613802	0.0132624	-3.05548	-0.387009	-0.249853	-0.346888	0.943496	0.390208	1.57516	0.449922	-1.90412	0.153217	1.50612	1.16369	0.678515	-0.591343	0.770885	-0.80874	-0.452321	0.541359	-0.249853	1.60595	-0.37208	0.0617801	-0.607205	0.0744121	-0.190349	-0.130357	0.497591	0.501971	0.638717	-2.03655	1.68762	-0.0534937	0.498026	-1.29146	-2.42547	-0.405662	0.615811	1.19093	-1.70137	0.315589	1.02896	0.203563	0.887266	-0.3849
Arhgap30	0.0532084	0.0532084	0.94711	0.351176	-1.43663	3.62882	-0.542726	-1.13866	-0.542726	1.24508	-0.244759	-0.244759	0.0532084	0.94711	-0.244759	-0.244759	-0.840693	-0.542726	0.649143	-1.13866	-0.542726	-0.244759	0.94711	-1.13866	0.351176	0.649143	-0.244759	-0.542726	0.750335	1.01326	-2.38128	-1.15906	0.418396	0.474975	-1.43399	-0.190883	1.06723	0.365332	-0.985333	-0.738542	1.33259	0.542765	-1.10036	0.557071	0.773435	0.366284	-1.29441	0.150717	1.20765
Usf1	0.553759	0.261769	0.786158	1.61446	0.845748	0.5478	-0.0600153	0.279646	1.32247	1.38801	-1.04325	-0.78701	-0.620158	1.23308	-0.614199	-0.834681	-0.477143	-1.32928	-0.685707	-0.268579	1.0126	-1.8775	-0.983656	-0.590364	2.05542	-0.197072	-0.989615	-0.542692	-0.301647	0.0668089	0.446242	0.679221	-1.01125	-1.16055	-1.62618	0.323662	1.54869	-0.415213	0.68137	-2.45317	0.882707	-0.66589	0.302143	0.528805	0.352775	-0.395417	-1.15283	1.505	0.0391105
Tstd1	0.488754	-0.669217	2.69943	2.17308	0.383484	-0.774487	0.804564	-0.563947	-0.458677	0.278214	-0.248137	-1.0903	-0.774487	0.909834	-0.248137	-0.248137	-0.879757	-0.774487	0.488754	0.172944	1.64673	-1.72192	-0.563947	-0.669217	0.383484	0.0676736	0.278214	-1.0903	-1.12539	0.271338	0.44989	-0.321138	-0.698265	1.26945	-1.03115	-0.374913	2.49247	0.882673	0.174473	-1.52549	0.726405	-0.0608841	-0.867279	0.0340547	0.88225	-1.54034	-1.32858	0.116418	0.51129
F11r	-0.496377	-0.257886	1.04979	1.72578	0.240851	-2.49777	-1.28517	-0.729228	-0.485903	0.343982	-1.13773	-0.145892	-0.20632	0.643708	-0.0725718	-0.327177	0.688828	-0.478652	-0.477846	0.869308	-0.128166	-0.60112	0.692051	-0.0451775	3.04796	0.175588	0.032171	-0.137029	-0.664427	-0.53024	1.67471	1.07348	-0.499174	-0.802194	0.157004	1.88953	-0.459146	-0.531415	0.821298	-0.997778	-1.06707	-0.770109	1.40343	0.10462	-0.796106	-0.998986	-0.119507	0.75158	-1.29099
Alyref2	1.51061	-0.554526	0.745742	-0.095608	2.19898	0.439797	-0.860472	2.04601	-1.54885	0.745742	0.36331	-1.31939	-1.01344	0.59277	-1.08993	-1.54885	0.286824	-0.707499	-0.47804	-0.783986	0.669256	-0.325067	-1.08993	0.516283	0.439797	0.516283	-0.095608	0.439797	0.0541598	-1.37505	1.2271	0.173899	0.174239	0.182959	-0.764849	3.59701	-0.645751	-0.357079	-0.46771	-0.166367	-0.488294	-0.401225	0.413957	-0.626764	0.398235	-0.463605	-0.77193	1.1502	-0.196532
Cd244	0.320775	2.00484	1.06925	-0.0721743	-0.577394	-0.876784	-0.596106	0.994402	-0.315428	3.25854	-0.184445	-0.764513	0.17108	1.08796	0.732436	-0.614818	-0.745801	-0.989055	0.227215	-0.764513	-0.689666	-0.93292	-0.83936	-0.390276	0.620164	-0.614818	-0.783225	0.264639	-0.182971	0.387715	-3.20358	-1.24373	1.12133	1.30055	-1.54114	-0.476375	0.851665	0.78569	-0.259098	-0.469662	0.558691	-0.0311614	-0.272601	0.24156	0.792971	0.0688998	-0.936769	0.216464	0.873861
Ly9	0.646031	0.871672	1.64261	1.51099	0.119536	1.99988	-0.482173	-0.106105	-0.68901	2.78962	-0.538583	-0.895848	-0.388156	-0.256532	-0.331746	-0.933454	-0.500976	-0.820634	0.213553	-0.57619	-0.68901	-0.858241	-0.783027	-0.51978	1.19133	-0.613797	-0.914651	-0.0873015	0.638552	0.865893	-1.81927	-1.11736	0.762573	0.765941	-1.05078	-0.630706	1.33609	0.863358	-0.892388	-0.351551	1.10215	0.329204	-1.356	0.000318208	0.460747	0.244765	-1.39596	-0.209938	1.35824
Slamf7	1.46859	1.04507	1.51993	0.801218	-0.315354	-0.315354	-0.418027	0.46753	-0.443695	3.86858	-0.174178	-0.533534	-0.251183	0.121008	0.056837	-0.597705	-0.67471	-0.584871	-0.174178	-0.636208	-0.572037	-0.700378	-0.713213	-0.533534	0.300686	-0.738881	-0.661876	-0.610539	0.616857	1.00843	-1.85971	-1.01656	0.57225	0.447317	-1.22294	-0.857998	1.48977	0.729781	-0.827378	-0.511108	1.30119	0.295518	-1.16612	-0.612945	0.665136	0.691913	-1.16351	-0.157816	1.44082
Cd48	0.754663	0.694845	1.86129	0.590165	-0.725822	2.56415	-0.307099	1.77156	-0.127646	1.81643	-0.0379201	-0.815549	-0.337008	0.20135	-0.112692	-0.905275	-0.905275	-0.905275	0.410712	-0.755731	-0.621142	-1.03986	-0.875366	-0.770686	0.231259	-0.695914	-1.03986	0.0817151	0.770708	1.05144	-2.27448	-1.17751	0.825256	0.967944	-1.15078	-0.630599	0.857802	0.713377	-0.88816	-0.545255	1.16331	0.51926	-1.25662	0.431556	0.861794	0.319201	-1.3776	-0.237114	1.06137
Slamf1	1.05028	-0.195814	0.551841	-0.694251	-0.195814	-0.445033	-0.445033	1.2995	-0.694251	3.29324	1.2995	0.0534039	1.79793	-0.195814	1.2995	-0.694251	-0.694251	-0.694251	-0.195814	-0.445033	-0.694251	-0.694251	-0.445033	-0.694251	-0.694251	-0.694251	-0.694251	-0.445033	0.176261	1.17244	-1.63829	-1.36919	0.807253	0.0956778	-1.05306	-1.07287	1.08819	0.00834803	-0.58022	-0.555038	1.49492	0.279859	-0.771428	0.629017	2.32496	0.553254	-0.973743	0.167791	0.760106
Cd84	0.470412	0.0455237	1.72934	0.785143	-0.670491	2.84664	-0.395101	0.785143	-0.53673	2.12275	-0.237735	-0.961618	-0.458047	0.572699	0.20289	-0.898671	-0.81212	-1.0403	-0.182657	-0.76491	-0.654754	-0.985223	-0.646886	-0.701964	0.75367	0.38386	-1.08751	0.336651	0.966986	1.07667	-2.06549	-1.19554	0.576319	0.559459	-0.997472	-0.654321	0.875316	0.540692	-1.09703	-0.404052	1.28473	0.655601	-1.28994	0.727181	0.499305	0.688461	-1.37759	0.0144506	1.07324
Gm10521	-0.085905	2.17794	1.18751	0.197076	-0.510377	3.87583	-0.651868	-0.651868	-0.651868	0.621548	-0.368886	-0.510377	-0.227396	0.338567	-0.368886	-0.651868	-0.510377	-0.651868	0.0555856	-0.651868	-0.368886	-0.793358	-0.085905	-0.368886	0.0555856	-0.227396	-0.651868	0.480057	0.977491	1.33928	-1.72217	-1.18459	0.450672	0.335937	-0.88477	-0.929894	0.595405	0.150307	-1.03756	-0.519213	1.5402	0.643827	-1.26312	0.592196	0.454993	0.757923	-1.16163	-0.127919	1.38148
Slamf6	0.0748199	0.31842	1.92618	0.756899	-0.607259	3.33906	-0.4611	1.29282	-0.26622	2.07234	-0.41238	-0.655979	0.12354	-0.26622	-0.41238	-0.607259	-0.655979	-0.704699	-0.36366	-0.36366	-0.4611	-0.753419	-0.50982	-0.802139	-0.16878	-0.4611	-0.607259	-0.36366	0.553836	1.26984	-1.90108	-0.929082	0.873544	-0.160358	-1.14185	-0.41738	0.952511	-0.728469	-0.352565	-0.112384	1.36818	-0.480076	-1.03637	1.92473	0.982087	-1.19903	-0.845026	0.682231	1.2519
Vangl2	0.154393	2.49076	1.63101	2.00988	-0.389625	-1.57481	-0.889928	0.334113	-1.19108	0.440974	-0.661634	0.368114	0.625552	0.674125	-0.20019	1.087	-0.112759	-0.661634	0.742127	-0.4722	-0.462485	-1.61852	-0.753923	-0.681064	0.547835	-0.773353	-0.52563	-0.137045	0.115649	-0.067554	-0.421247	0.683497	-0.216329	0.351719	-1.24513	0.501624	0.301217	0.0934504	0.688494	-1.83168	-0.906641	0.4433	1.20842	-2.96876	0.0286288	1.21079	0.724452	0.962512	-0.709438
Ncstn	-0.224737	-0.846665	0.405925	0.276648	-0.0937133	1.39123	-2.22853	-0.231725	-1.18733	0.846165	-0.673713	-0.177569	0.363997	1.34231	-0.22299	-0.633532	-0.0657616	-0.752327	-0.161846	-0.355761	0.166588	-0.741845	-0.603833	0.830443	3.02815	-0.0972073	-0.745339	1.39297	-0.356756	0.384351	-1.0525	0.115567	0.0101462	0.0953139	-2.85164	1.46624	0.49204	-0.729676	0.48728	-1.69755	0.584735	-0.474816	1.03122	-0.398728	0.0972829	1.001	0.164442	1.59544	-0.230467
Copa	-0.0536199	-0.326478	0.600606	-0.00793194	-0.558091	3.46816	-1.82847	-0.43816	-1.59876	0.504154	-0.841737	-0.603144	-0.0117393	1.03908	-0.58157	-0.90202	0.255408	-0.428007	0.797953	0.0878859	-0.401356	-0.874734	0.000951832	0.187511	1.33225	0.165302	0.0796366	0.93692	-0.0508454	0.124138	-0.604837	-0.761533	-0.241768	0.0567758	-2.78306	2.64174	-0.305152	-0.20186	0.101547	0.0578345	0.598942	0.557949	0.163788	-0.898701	0.06675	0.0644075	-1.29738	1.76253	0.611491
Pex19	0.433134	-0.431974	0.672765	0.449381	-0.155789	0.717442	-2.7105	0.559042	-1.80071	0.603719	0.254427	-0.496959	-0.468528	0.323473	-0.744713	-1.15087	-0.476651	-1.05745	0.445319	-0.0136352	-0.155789	-0.34262	-0.0542506	1.54194	1.4404	0.668704	-0.281697	2.2324	1.08162	0.733326	-0.50345	-0.222091	1.38842	1.19445	-1.83451	0.960976	-0.251567	1.4197	-0.343679	-1.38018	0.196174	0.897187	-0.338134	-1.44388	0.495074	0.246259	-1.17304	0.813994	0.24227
Dcaf8	0.720185	0.129123	1.69513	0.415514	0.858302	1.15079	-1.81062	0.0986554	-1.45517	0.667375	-0.258825	-0.876292	-0.352258	1.93887	-0.918946	-0.715832	-0.244607	-0.21414	0.275365	-0.362414	0.30177	-1.4247	-0.654898	-0.116646	2.38166	-0.364445	-0.866137	0.00319179	0.291674	0.00854909	-0.762364	-0.105322	0.7646	0.924425	-1.52475	1.56435	0.530678	0.929393	-0.0810085	-1.68749	0.712672	0.673829	-1.43356	-1.31552	0.830394	1.24352	-1.08129	0.768121	0.45753
Pea15a	-0.359624	-1.02797	0.341247	-0.266471	-1.00579	2.08603	-1.20392	-0.702667	0.540863	0.876512	-0.636129	-1.42128	-1.19062	0.249572	-0.931855	-1.47895	0.280623	0.0736148	-0.228026	0.302803	0.0322131	-0.267949	0.741956	0.38117	2.09343	1.54781	-0.371454	1.54485	0.443992	0.542947	-1.92588	-1.58057	0.055553	0.619564	-0.656082	0.380681	0.347924	0.468238	-2.26823	-0.0149123	1.17073	0.507485	-0.869165	0.835656	0.355522	0.328388	-1.89627	0.824758	1.0605
Casq1	-0.68278	0.68278	2.59456	-0.518913	0.500706	-0.646365	-0.628158	-0.409668	-0.482498	1.79344	-0.719195	-0.719195	-0.664573	0.60995	-0.628158	-0.719195	-0.719195	-0.591743	2.17579	-0.700988	-0.68278	-0.664573	-0.500706	-0.373253	1.35646	0.282216	-0.409668	1.4657	0.912452	0.0275853	-1.26972	-1.39506	1.36183	0.329706	-0.556124	0.329574	0.69108	0.844585	-1.39506	-0.382724	0.914631	1.22627	-1.39506	-0.00507349	1.07242	1.56197	-1.39506	0.0758829	0.91802
Igsf8	-0.948556	-0.45329	-1.03172	-0.610371	-0.888496	-1.23223	-1.35881	-0.444974	-1.35974	-0.440354	-1.10194	-0.268489	0.514142	-0.110484	0.809824	-0.422798	0.371846	-0.909748	0.832	1.20992	-0.0439562	0.309013	0.888364	0.630567	0.771015	2.11729	0.82738	2.34459	0.427984	0.776045	1.39196	0.715894	-1.38102	-1.6546	-0.771291	0.689528	0.412252	-0.816059	0.174121	-1.46396	0.44506	-0.280528	1.36634	-0.426391	-0.51599	-1.41757	0.332408	1.73544	-1.2678
Atp1a2	-0.350348	0.589904	2.52338	-0.505953	2.45717	-0.57879	-0.568858	-0.22454	-0.486089	2.86439	-0.515886	-0.592033	-0.585411	0.57004	-0.598654	-0.611897	-0.601965	-0.575479	0.156196	-0.532439	-0.542372	-0.57879	-0.515886	-0.44636	0.0303879	0.368084	-0.552304	0.404503	0.892516	0.293901	-1.48331	-1.55233	0.877932	0.146175	-0.643994	0.315878	1.00299	0.912724	-1.42264	-0.136185	1.00557	0.976257	-1.54201	0.0835685	0.877598	1.34821	-1.59243	0.220825	0.825278
Kcnj10	0.980979	0.605997	0.824737	0.949731	-0.425203	4.13708	-0.581445	-0.550197	0.0747732	1.41846	-0.612694	-0.612694	-0.4877	0.0747732	-0.331457	-0.581445	-0.581445	-0.612694	-0.112718	0.13727	-0.612694	-0.675191	-0.581445	-0.4877	-0.26896	-0.4877	-0.456451	-0.143966	-0.711291	0.0307234	-1.33818	0.748412	-0.422272	-1.26168	-0.894483	1.17522	1.13584	-1.34606	0.617149	0.350871	0.653885	-1.25635	-0.124347	1.16523	0.189545	-0.201179	0.12397	2.4974	-0.0398239
Pigm	-0.0873525	0.306613	0.405105	0.416048	-0.629056	-0.202259	-2.02435	-0.656414	-2.1885	0.875675	0.158876	1.32983	1.03436	0.388689	0.0330259	2.17248	0.580201	-0.404714	1.08907	-0.503205	-1.02849	-1.90944	-0.404714	-0.103768	0.437935	-0.464903	0.437935	0.941336	-0.114561	-0.0697725	0.324622	1.09608	-0.137831	-0.356565	-1.52065	3.05031	-0.474656	-0.302699	0.512672	-0.894444	-0.448785	-0.489248	1.62865	-1.60942	-0.399259	-0.369551	-0.133095	1.44987	-0.507284
Slamf9	0.443172	0.497692	1.35911	0.770294	-0.505481	3.31094	-0.701754	-0.549097	0.508596	2.25325	-0.560001	-1.01797	-0.788987	0.366844	-0.767178	-1.23605	-0.429153	-0.63633	-0.385536	-0.450961	0.257803	-0.538193	-0.570905	0.0288179	0.301419	-0.647234	-0.581809	0.268707	-0.194575	1.02016	-2.93015	-1.40634	0.279393	0.079593	-1.14812	0.791542	1.45403	-0.417956	0.104688	-0.418341	0.754545	-0.285713	-0.473622	0.431526	0.994182	-0.481282	-1.14849	0.347175	1.088
Igsf9	-0.122995	-0.254632	0.191679	0.182904	-0.919085	-1.69261	-1.47321	-0.748584	-0.981769	-0.35242	0.180396	0.25311	-0.949174	-0.81879	-0.965471	-0.79497	0.166606	-0.626977	0.378478	0.392269	-0.232066	0.5728	1.22221	0.980247	0.651782	2.48843	1.10436	2.16749	-0.246161	-0.981177	-0.380147	-1.34441	0.0968296	1.01485	0.195561	3.1005	-0.146559	0.541373	0.529157	-0.853663	-1.21687	0.415042	0.632933	-1.09446	-0.201208	0.847407	-1.162	-0.631852	-0.4336
Tagln2	-1.00307	0.060802	-0.606719	1.5311	-0.0994941	-0.470809	-2.18529	-0.341401	-0.761488	-0.187283	-0.231178	0.930238	-0.194761	-0.0435693	-0.15802	-1.92323	-0.0178829	-1.30708	0.638908	-0.0487716	0.363511	-0.111524	-0.0552745	0.712391	0.355058	1.2414	1.34122	2.57222	0.176394	0.360788	1.55912	0.175288	-1.01918	-1.52558	-0.455654	2.0701	-0.44563	-0.811489	0.972374	-0.858739	0.208997	-0.144268	1.54472	-0.00680033	-1.19655	-1.29985	-0.654615	0.790527	-0.976839
Vsig8	-0.653874	-0.835101	-0.540607	-0.76261	-0.481708	-0.83057	-0.576852	-0.472647	-0.431871	0.134464	0.84125	-0.0286404	-0.662935	-0.798856	0.863903	-0.649343	-0.336726	0.0529118	0.0166664	0.302099	-0.545138	3.05222	1.38946	-0.0648858	-0.735426	-0.16003	2.83475	0.0800959	-0.217161	-0.406657	0.198707	-1.01368	-0.602391	0.215548	-0.573342	2.31261	-0.477886	0.0456543	-0.639106	0.32485	-0.194857	-0.518607	0.0739826	-0.486258	0.0952303	-0.000456696	-0.919075	0.0352545	-0.236235
Slamf8	0.394984	0.368714	1.76101	0.894108	-0.498186	1.60339	-0.393107	0.368714	-0.209219	3.86258	-0.471916	-0.576995	-0.603265	-0.340568	-0.445646	-0.655804	-0.655804	-0.576995	0.289905	-0.471916	-0.288028	-0.708343	-0.576995	-0.498186	-0.0778709	-0.393107	-0.734613	-0.366837	0.687627	1.17687	-1.99077	-1.24643	0.512775	-0.088161	-1.34499	-0.977414	1.57841	0.73786	-0.870258	-0.18592	1.4602	0.368482	-1.10089	0.936987	0.765491	0.420291	-1.52301	0.0566306	0.816913
Dusp23	1.00774	-0.205509	2.60229	0.314454	0.730425	1.42371	0.487775	0.903746	0.141133	-0.170845	-0.552152	-1.38409	-0.517488	1.56237	0.245126	-1.7654	-0.725473	-1.69607	0.695761	-0.829466	-0.240174	-1.03745	-0.62148	-0.794802	-0.309502	0.175797	-0.101517	0.661097	0.464194	0.266366	-0.79208	0.0311286	1.12737	0.93987	-1.78535	0.229659	0.455394	-0.0282617	-0.643802	-0.772449	1.79342	1.04928	-0.802884	0.423013	0.213257	0.518026	-1.763	-1.15739	1.18219
Fcer1a	0.956074	-0.352443	0.260924	-0.434225	-0.2434	-0.529638	-0.502377	3.55948	-0.488747	-0.406964	2.91885	-0.27066	0.669836	-0.406964	0.342707	-0.461486	-0.502377	-0.502377	0.356337	-0.516007	-0.502377	-0.461486	-0.516007	-0.366073	-0.529638	-0.461486	-0.475116	-0.134357	0.357677	1.05407	-2.31808	0.204439	0.073091	0.513517	-1.08809	-0.305398	0.988623	0.707845	-1.54664	-0.817756	-0.00979054	0.0785441	0.0221774	-1.06829	1.37624	-0.375518	-1.13559	0.468429	1.77433
Cadm3	1.28004	-0.00946312	3.2408	-0.680714	-0.256766	-0.716043	-0.451075	1.68633	-0.327424	0.00820137	2.1456	-0.610056	-0.46874	-0.0624566	0.0611948	-0.804365	-0.168444	-0.769036	0.0788593	-0.451075	-0.539398	-0.769036	-0.680714	-0.610056	-0.663049	1.06807	-0.786701	0.255504	1.04782	0.525183	-1.90598	-0.994267	0.48358	1.3135	-0.885084	-0.387471	0.483244	1.20051	-0.73267	-0.868625	0.512527	1.15263	-1.0969	0.127778	0.639248	0.950267	-0.778151	-0.569404	0.679923
Aim2	-0.686608	1.93608	-0.691394	0.428511	-0.892403	-0.442527	-0.322879	-0.389881	-0.298949	0.653449	-0.667465	-0.643535	2.46253	-0.203231	1.49098	2.21844	-0.610034	0.533801	-0.428169	0.213144	-0.935476	-0.901975	-0.466456	-0.672251	1.26605	-0.844544	-0.361166	-0.744039	-0.237487	0.42811	-1.02782	-1.3086	0.107894	-0.155583	-1.48727	-0.590081	0.325317	-0.457887	0.372318	-1.04181	0.515087	-0.470598	-0.0044522	-0.0540841	0.374419	-0.301382	-1.03093	2.13463	0.32966
Pyhin1	0.0234535	-0.665086	0.497073	-0.370566	-0.633246	-0.489966	-0.780505	-0.489966	-0.219326	1.35675	-0.251166	-0.800405	-0.665086	-0.533746	-0.557626	-0.780505	0.835373	1.02243	-0.653146	-0.235246	-0.107886	0.795573	-0.271066	0.946812	3.99549	-0.673046	0.118973	-0.414346	-0.733486	0.490904	-0.0585585	-1.00172	-0.130972	-0.565895	-0.675908	2.76333	1.22713	-0.728494	0.00729295	-0.395783	0.269722	-1.44349	-0.451368	0.829609	0.702391	-1.69147	-0.893872	0.87695	0.401866
Pydc3	0.140003	-0.145094	1.20911	-0.0738196	0.0687286	1.06657	-0.572738	0.353825	-0.572738	4.48772	-0.287642	-0.572738	0.567647	-0.216368	0.0687286	-0.501464	-0.572738	-0.572738	-0.287642	-0.43019	-0.501464	-0.572738	-0.501464	-0.501464	-0.0738196	-0.287642	-0.501464	-0.216368	-0.230994	0.649307	-0.502611	-0.777844	0.273969	-1.12152	-0.960645	-1.70116	2.79408	-0.0469901	1.01205	-0.434506	0.41376	-1.03427	0.360672	-0.0883197	1.33642	-0.480859	-0.681074	0.418717	1.24538
AI607873	0.0840071	-0.0671625	1.61989	0.156569	-0.556952	1.72873	-0.569046	0.180756	-0.629514	1.46872	-0.157864	-0.835104	-0.321128	0.265411	0.362159	-0.829058	-0.78673	-0.835104	-0.236473	-0.423923	-0.798824	-0.889526	-0.526718	-0.139724	3.52463	0.0840071	-0.841151	-0.0308818	0.917881	1.02988	-1.66999	-1.27635	0.190654	0.0722418	-1.40705	-0.798358	1.47036	0.946377	-1.01551	-0.17057	1.20651	0.459841	-1.09553	0.289394	0.660015	0.91841	-1.25956	0.154441	1.00818
Ifi204	-0.337406	-0.758026	0.295515	-0.123779	-0.480709	-0.670452	-0.854889	-0.682394	-0.462133	3.45083	-0.532457	-0.807121	-0.378539	-0.252486	-0.454171	-0.805794	1.10491	1.02264	-0.627992	0.0978099	0.349917	-0.1742	-0.0879531	0.548948	2.59101	-0.143682	-0.370578	-0.456825	0.0267625	0.578138	-1.1258	-0.955174	0.350651	-0.0848585	-1.9758	-0.893282	1.5543	0.744099	-1.03641	0.143096	0.50207	0.155754	-1.30019	1.26137	0.646951	-0.549096	-1.8291	0.963317	1.16153
Mndal	0.39571	-0.16847	1.02258	1.24982	-0.097948	2.11176	-0.818845	-0.246829	-0.403546	3.67109	-0.536755	-0.967726	-0.39571	-0.0430971	-0.286008	-0.95989	-0.129291	-0.403546	-0.434889	-0.607277	-0.513247	-0.450561	-0.497576	0.0744404	0.86586	-0.630785	-0.568098	-0.231157	0.0844076	0.309078	-1.59644	-0.993506	-0.819515	-1.11868	-1.97188	-1.69773	1.08044	0.800296	-0.685609	-0.180443	1.25808	0.677018	-0.410423	0.841694	1.27223	0.470289	-0.693993	0.435	1.32629
Mnda	-0.0952207	-0.600875	0.789675	1.21488	-0.313572	1.12295	-0.876687	-0.566399	-0.554907	3.46735	-0.508938	-0.865195	-0.68132	0.628785	-0.46297	-0.922656	-0.0952207	-0.600875	-0.508938	0.0197008	-0.635352	-0.796242	0.238052	0.00820868	1.82397	0.962057	-0.853703	-0.336556	0.275989	0.418671	-0.923256	-0.68477	1.33042	0.447498	-0.801453	-0.525311	2.06608	0.786	-1.01931	0.204255	0.592402	-0.489741	-1.3733	0.496566	0.334798	-0.91315	-2.47642	0.763549	0.978208
Ifi203	0.959064	-0.0539627	1.48275	0.401041	-0.251417	1.07067	-0.835195	0.229341	-0.68925	3.83503	-0.440286	-0.903875	-0.122642	0.031887	0.366701	-0.921044	-0.508966	-0.869535	-0.354437	-0.320097	-0.800855	-0.89529	-0.156982	-0.560476	0.718684	0.57274	-0.818025	-0.165567	-0.486112	0.722865	-0.778201	-1.06879	0.263684	0.106899	-1.41375	0.872348	2.22276	1.01766	-1.29521	-0.487704	0.791453	0.0795867	-1.32129	0.164954	1.15233	-0.544027	-2.10927	0.528976	0.885048
Ifi202b	-0.898486	-0.602489	-0.883526	0.212839	-0.417625	-1.53964	-1.02778	-0.946572	-1.15388	-0.101324	-0.873909	0.19681	0.681946	0.213907	1.68321	-0.745679	0.303668	-0.223143	-0.462505	1.54109	-0.839714	0.0504142	1.84136	0.297256	0.599665	2.63852	-0.0169065	0.472504	-0.94686	0.103814	1.65113	0.90454	0.26627	-0.623695	0.0957007	1.03971	1.45296	-0.305328	0.169383	0.257789	-0.544798	-1.49632	1.10289	0.227717	-0.326784	-2.1748	-0.728175	0.374098	-0.587712
Ifi205	0.101478	-0.350289	3.26384	-0.100628	-0.0174083	0.184698	-0.683169	0.410581	-0.766389	1.76588	-0.659392	-0.778277	-0.706946	0.83857	-0.17196	-0.802055	-0.433509	-0.766389	0.374915	-0.469174	-0.659392	-0.790166	-0.516729	-0.314623	2.34842	0.434358	-0.802055	0.0658118	0.949946	0.843053	-1.95715	-1.31519	0.670276	0.493698	-0.994399	-0.576843	0.964458	0.990702	-1.12529	-0.228419	0.998022	0.984113	-0.996244	0.265686	0.825653	0.535102	-1.50402	-0.471738	1.22642
Spta1	-0.600202	0.927585	2.96463	-0.600202	-0.600202	2.96463	-0.600202	-0.600202	-0.600202	-0.600202	-0.600202	0.418323	-0.600202	0.418323	-0.600202	-0.600202	-0.600202	-0.0909397	-0.0909397	-0.600202	-0.600202	0.927585	0.418323	-0.600202	-0.600202	0.927585	-0.600202	0.418323	0.732687	-0.118803	2.5053	1.96183	-0.176652	-0.340217	0.0184783	-0.549369	-0.250264	0.00734818	2.49024	-0.251334	-0.407602	-0.428353	-1.20665	-0.653104	0.0629267	-0.152738	-0.773722	-1.01799	0.346498
Grem2	2.04727	0.298652	1.15353	0.174306	-0.14433	-1.22847	-0.571769	0.345282	-0.307534	1.68977	1.04084	-0.665029	-0.0471848	1.61983	1.89572	-0.987551	-0.863205	-1.0847	1.07581	-0.746631	-0.591198	-1.13521	-0.299763	-0.902063	-0.626171	-0.140444	-1.0575	0.057732	0.053894	0.0661301	-2.73621	-1.27421	0.130037	-0.115869	-0.848995	1.02096	-0.020707	-0.0312733	-0.995364	1.34052	-0.183315	0.0156698	-1.33183	1.61374	0.346763	-0.761689	-0.200817	1.04362	1.55496
Fh1	-0.300909	-0.520869	0.535897	1.0858	0.320719	1.63092	-3.00738	0.507207	-2.40966	-0.654758	-0.410889	-0.759956	-0.0666029	-0.253091	-0.54956	0.134231	0.029032	-0.272218	0.971037	0.182048	0.966255	-0.233964	-0.511306	1.10493	0.0146868	0.526334	0.808457	1.13362	0.762939	0.130171	0.675973	-0.193341	1.06971	1.03234	-1.6117	0.168508	-0.585148	1.11951	-0.407068	-1.74613	0.086901	0.949205	-0.620381	-1.87635	0.518972	0.990968	-2.06442	0.154291	0.294442
Kmo	1.15255	2.3747	1.61499	0.128585	-0.763255	0.161617	-0.465975	0.85527	-0.234757	3.23351	0.128585	-0.697193	-0.432944	-0.168695	-0.135664	-0.796286	-0.664162	-0.499006	0.0625232	-0.532037	-0.499006	-0.89538	-0.763255	-0.697193	-0.532037	-0.234757	-0.730224	0.0294921	0.108706	0.791484	-2.31315	-2.06602	1.00162	1.42616	-0.73435	-0.583161	0.642289	0.457678	-0.391293	-0.441842	0.623797	0.436879	-0.63011	0.691441	1.37972	-0.370306	-1.59857	0.192961	1.19145
Opn3	-0.520202	-0.0222309	0.600233	0.226755	-0.644695	2.90335	-0.955927	-0.333463	-0.893681	-0.395709	-0.395709	-0.706942	-0.955927	0.600233	-0.271217	-0.20897	0.351248	-0.893681	-0.0222309	-0.0844773	-0.706942	-0.706942	0.351248	1.40944	-0.831434	2.59212	-0.706942	1.2227	0.38983	0.729625	-1.26715	-1.55095	1.24024	0.0823297	-0.653057	1.16756	1.63017	0.663143	-0.978282	-1.27916	0.746678	0.750895	-1.35987	0.115168	0.614924	0.498954	-1.59789	-0.424261	1.06477
Chml	-0.127513	1.90517	0.894094	2.57922	-0.506666	1.48389	-1.43348	-1.00167	-1.44402	0.25164	-0.0853847	0.388557	-0.232833	0.441217	-0.464538	1.23112	-0.317089	-0.833159	-0.0748526	-0.52773	-1.22284	-1.19125	0.209512	-0.485602	-0.58039	0.957286	-0.432942	0.620261	1.04325	0.877601	0.0936435	-0.811531	0.682165	0.744585	-1.38266	0.471773	0.107331	1.0925	-0.569707	-0.43496	0.799695	0.772963	-1.21394	-0.719348	0.0430948	0.195176	-2.50375	-0.494247	1.03177
Exo1	-1.03645	1.22264	-0.179155	0.342174	-1.09438	2.8098	-1.33766	-0.480367	-1.34925	-0.654144	-0.89743	-0.23708	0.956183	-0.978526	-0.515123	0.0525466	0.191568	-0.21391	0.828747	0.261078	-0.480367	-0.155985	-0.225495	1.06045	-1.19864	1.46593	0.49278	1.35008	-0.543935	-0.723914	1.07128	1.16355	-0.489445	-1.0813	0.83656	0.616032	-0.537944	-1.25427	0.621738	0.875282	-0.779427	-1.01227	1.0426	-0.0812573	-1.05465	-1.45073	0.301219	0.980445	-0.775689
B020018G12Rik	-1.18291	-0.60183	-0.0207528	-0.892369	-0.60183	0.560324	-0.311291	0.560324	0.269786	-0.892369	-0.892369	0.269786	-0.0207528	-0.892369	-0.311291	-0.311291	0.560324	-0.892369	1.1414	-0.60183	0.560324	-0.0207528	-0.311291	3.75625	-1.18291	0.560324	1.1414	0.560324	-0.67941	-0.746933	1.39044	1.07545	-0.641398	-1.16506	1.49392	-0.460774	-0.934508	-0.433938	1.00082	0.376167	-0.627762	-1.15676	1.08698	0.323817	-1.08216	-0.406582	0.570694	-0.140538	-1.08132
Cep170	-0.0959363	0.0651618	0.213147	0.374245	-0.303865	4.7726	-0.553005	-0.279513	-0.633554	0.147584	-0.303865	-0.502428	-0.34133	0.825694	-0.107176	-0.571738	-0.309485	-0.478076	-0.0322464	-0.288879	-0.52116	-0.566118	-0.0284999	-0.375048	-0.354442	0.327414	-0.403147	0.323668	0.822752	0.830133	-1.70336	-1.37603	0.325615	0.83561	-0.707565	-0.0171374	0.853806	0.643533	-1.1143	0.291015	1.21257	0.636527	-1.43061	0.657008	0.449892	0.212275	-1.87048	0.30852	1.31419
Sdccag8	0.863642	0.144475	1.46295	0.878624	1.04343	3.20093	-1.36877	-0.00535094	-1.00919	0.504058	-0.769465	-0.724517	-0.499778	1.53786	-0.604656	-0.859361	-0.889326	-0.574691	-0.334969	-0.349951	0.129493	-1.0841	-0.469812	-0.200125	0.474093	-0.17016	-0.829396	0.504058	0.522634	1.32721	-0.745499	-0.569526	0.436688	0.868577	-1.42032	0.48069	1.09585	0.415201	-0.0413331	-1.69406	1.6511	0.270084	-1.14392	0.151362	0.725901	0.0102617	-1.35033	0.327913	1.25569
Akt3	0.36394	1.33338	1.78444	2.2153	0.727479	1.54432	-0.845613	-0.621206	-0.645891	1.63633	-0.434949	-0.558372	-0.517979	2.02904	-0.497783	-0.811952	-0.681796	-0.695261	-0.356406	-0.522467	-0.742386	-0.749118	-0.466366	-0.641403	-0.432705	-0.293572	-0.789511	-0.329477	0.636223	0.685834	-2.74467	-1.93	0.143893	0.280108	-0.0601162	-0.301857	0.841799	0.453867	-0.752421	0.607157	1.03248	0.374077	-1.46371	0.691735	0.308044	0.115077	-1.65427	0.424625	0.870504
Zbtb18	-0.0303124	1.68382	1.58397	3.03599	0.265085	0.377419	-1.5489	-0.583662	-1.23686	1.04726	-0.504612	-0.824972	-0.346512	0.772668	-0.450525	-0.279944	-0.317388	-0.920664	-0.0885597	-0.113523	-0.791688	-1.16613	-0.442204	-0.230017	1.1804	-0.0261518	-0.425562	0.381579	1.11281	1.31854	-1.37797	0.256618	-0.244367	-0.520254	-2.20151	0.523746	0.684947	0.457655	0.975802	-2.18077	1.14935	1.1812	-0.205148	-0.191807	0.121039	0.228379	-1.75364	0.214661	0.484631
1700016C15Rik	0.676894	-0.663041	1.41738	2.70443	2.12261	-0.715934	-0.62778	-0.645411	-0.292796	0.800309	-0.486734	-0.645411	-0.698303	2.14024	-0.698303	-0.715934	-0.169381	0.0245571	-0.521996	-0.416211	0.09508	-0.680672	-0.486734	-0.521996	0.906094	-0.715934	-0.521996	-0.663041	1.13154	0.811866	2.93058	0.0883907	0.29596	-0.734759	0.723639	-1.3676	0.200746	0.338286	1.36295	-1.3676	0.444133	-0.0212037	0.0380644	-1.3676	-0.434862	-0.276732	0.319111	-0.463156	-0.724231
Adss	-0.390958	-0.957286	0.728603	0.91356	-0.107794	1.56009	-1.93281	-1.02276	-1.63819	-0.569367	-0.888541	-0.641386	-0.773966	0.666405	-0.636476	-1.03749	0.406157	0.0640685	-0.143803	-0.0783319	0.119719	-0.384411	0.27194	1.99056	1.62229	0.396336	0.792438	1.67139	-0.483757	-0.176219	2.88016	0.688803	-0.469915	-0.199512	0.279883	1.47591	-0.896686	-0.409655	0.196498	-0.668687	-0.833577	-0.697416	0.187962	-0.747259	-0.976395	-0.459376	-1.24868	1.29284	-0.465339
Desi2	-0.0177918	-0.0352104	0.449026	0.877523	-0.414935	3.43457	-1.67952	-0.42887	-1.73526	0.466445	0.128524	0.867072	0.361933	0.978551	0.849653	0.421156	-0.331326	-0.97233	-0.052629	-0.564735	-1.09078	-0.839948	-0.254684	-0.42887	-0.230298	-0.48461	-0.341777	1.06913	0.806528	0.797836	2.5517	0.455523	0.223811	-0.191567	-1.84711	1.59232	-0.535301	-0.0233111	-1.41729	-1.95051	0.549588	0.214397	0.375144	0.147704	-0.274201	0.0683918	-1.30917	0.14287	0.158559
Cox20	0.400634	-0.352072	1.78464	0.157825	1.37187	0.959092	-0.424914	1.59039	-1.2019	0.230668	-0.206387	0.0607021	0.643442	0.934812	-0.0607021	-0.497757	-1.80892	-2.10029	-0.764846	-0.522038	-0.352072	-0.182106	-0.400634	1.00765	-0.837688	0.376353	-1.34759	1.54183	0.216134	0.434596	0.394395	-0.232958	0.280338	1.13619	-0.21551	2.48254	0.0683284	0.175882	0.606936	-1.81236	0.620825	0.810324	-1.21284	-2.0548	0.496275	0.658741	-1.01859	-0.305993	0.428905
Hnrnpu	-0.536617	0.781437	0.963237	1.09157	-1.26115	3.51379	-0.456411	-0.44037	-0.699703	-0.590088	-0.790603	-0.464432	0.0782964	0.893725	-0.00190967	0.444571	-0.290652	-1.04459	0.1184	-0.290652	-0.435023	-1.85734	-0.897545	0.0782964	0.2093	0.653107	0.551513	0.679842	-0.689912	-0.772021	1.76727	0.529573	-1.09165	-1.1022	-0.168629	0.756442	-0.786509	-1.25876	1.43331	0.215505	-0.463203	-0.483933	0.938332	-1.23015	-0.825451	-0.0640344	-0.0994404	1.96715	-0.4387
Efcab2	1.06981	-0.142642	1.56906	0.570567	2.63887	1.85434	-1.21245	0	-0.499246	0.998492	-0.570567	-0.85585	-0.85585	0.927171	-0.713208	-1.49774	-0.784529	-0.499246	-0.0713208	-0.570567	-0.499246	-0.285283	-0.998492	0.142642	0.499246	0.499246	-1.14113	0.427925	0.965664	-1.01829	0.205465	-0.50631	0.0489233	0.176921	-0.0506705	1.9715	-0.0425038	0.447425	0.133459	-0.628636	0.114419	0.323689	-1.38002	0.517518	0.492922	1.48717	-2.75414	0.0408908	1.02815
Kif26b	0.522104	0.973627	2.99958	2.32633	0.140763	0.0712021	-0.62192	-0.372247	-0.474725	1.1053	-0.328151	-0.59894	-0.733093	1.75929	-0.626889	-0.864761	-0.436839	-0.656079	0.169332	-0.544285	0.0525697	-0.908858	-0.623162	-0.646142	0.36994	-0.710113	-0.736198	-0.607635	-0.762028	-0.153782	-1.6633	-1.30254	0.0431357	-0.95824	-0.333796	1.63608	0.231834	-0.770917	0.800176	1.29988	-0.476447	-0.216613	-0.558281	1.38779	0.527513	-1.08626	0.0950659	1.77574	-0.467798
Smyd3	0.620489	2.28725	1.98631	3.08591	0.412143	-0.259192	-0.861078	0.1112	-0.722181	-0.0624209	-0.30549	-0.641158	-0.513836	-0.293916	-0.652733	-0.467537	-0.513836	-1.15045	-0.0624209	-0.0624209	0.55104	-1.04627	-0.560135	-0.618009	0.851984	-0.455962	-0.502261	-0.155019	0.779734	1.08783	0.149649	0.184486	0.33037	0.60273	-1.65754	0.347111	-0.0822017	0.685368	-0.0687159	-2.13078	1.14021	1.43637	-0.461713	-2.04276	-0.146063	0.774632	-1.47834	-0.814235	-0.0439242
Tfb2m	0.96591	0.606369	0.366675	1.60509	0.126981	0.366675	-2.38981	0.406624	-2.42976	0.806114	-0.352407	-0.751897	1.00586	1.08576	-0.552152	0.886012	-0.751897	-0.0727643	0.206879	-0.392356	-0.272509	-1.71067	-0.352407	-0.711948	1.2056	0.326726	0.0870318	0.686267	-0.200079	-0.711975	-0.572047	1.04195	-0.379451	1.127	-0.335069	1.96187	0.172252	-0.0344691	1.22067	-0.83349	-0.412	-0.735156	-0.970252	-2.72984	0.284528	0.614028	0.133412	0.189926	0.227503
Cnst	1.0407	0.364309	1.07726	0.473994	0.14494	-0.257236	-1.82938	0.803047	-1.7654	0.108379	1.1321	0.601959	-1.10729	0.0352557	-0.869641	1.20522	-0.723395	-1.09815	-0.211534	-0.403482	-1.73798	-0.970186	1.05898	0.0352557	0.729924	2.00044	-0.440044	0.601959	0.505704	0.266899	-0.794068	-0.50813	1.04567	1.17945	-2.03008	0.0416272	0.343516	0.963952	0.123487	-1.51159	0.215486	0.918212	-0.415482	-1.60082	0.77095	1.8979	-0.449158	-0.901501	0.565547
Sccpdh	0.502815	-0.889595	0.552041	-0.186358	1.3256	3.27357	-0.931789	-0.179325	-0.87553	-0.594235	-0.643462	-1.13573	-0.798174	1.83193	-0.383264	-1.00915	-0.46062	-0.840369	0.179325	-0.277779	-0.0316457	-0.481718	-0.0246133	0.537976	0.973984	0.713786	-0.861466	0.713786	0.889218	0.475245	-0.25815	-1.44161	0.427976	0.0471143	-1.29347	0.150963	-0.530543	0.578033	-0.125002	0.750046	0.844649	1.68313	-1.83291	0.55814	-0.126352	0.167277	-2.42165	0.0761563	1.06328
Ahctf1	-0.742689	0.0782019	0.0983577	0.53812	-0.422028	2.1744	-2.06014	-1.04869	-2.02716	-0.143512	-0.350567	0.345724	0.417186	0.734181	-0.216806	-0.0409006	-0.255285	-0.777503	0.671882	0.177148	-1.10183	-0.572281	-0.006086	0.0910283	-0.117859	2.07546	0.668217	1.81343	-0.285848	-0.373569	2.39263	0.703491	-0.855728	-0.812127	-0.494105	1.69936	-0.866518	-0.651236	0.845354	-0.394617	-0.42378	-0.699456	0.649694	-1.05302	-1.06947	-0.819791	-0.801372	1.30423	-0.273098
Cdc42bpa	-0.0416099	-0.0860916	1.25349	0.883951	0.136317	0.954951	-0.796943	-0.590788	-0.799509	1.09438	-0.252898	-0.346994	-0.377789	4.07123	-0.169922	-0.704558	-0.548872	-0.771281	0.118353	-0.509523	-0.832015	-0.871364	-0.135706	-0.635269	0.0593293	0.160268	-0.550583	0.289436	-0.728127	-1.20037	1.18574	0.186197	-0.896816	-0.545295	-0.339224	2.40725	-1.28975	-0.636994	0.857977	1.63484	-0.876953	-0.352641	0.267931	0.525291	-0.587582	-0.799559	-0.53572	1.53339	-0.420898
Adck3	0.536376	0.397068	2.61529	-0.138735	2.96892	0.0809444	-0.894216	0.0380802	-0.4495	1.2222	-0.267327	-0.819204	-0.535228	1.23292	-0.658463	-0.878142	-0.674537	-0.358414	0.247043	-0.685253	-0.470932	-0.915648	-0.82992	-0.406636	0.938228	-0.379846	-0.733475	-0.181599	0.737937	-0.359283	-1.92907	-0.846382	0.939781	0.105681	-1.28918	0.3438	1.07875	0.953428	-0.730545	-0.763109	1.36755	0.836951	-1.34021	-0.302567	1.04404	2.00195	-0.674315	0.0450107	0.737267
Psen2	1.00429	-0.0289953	1.56522	0.472888	1.28476	2.27376	-0.648968	1.24047	-0.294698	1.65379	0.340036	-1.23942	-0.722775	0.576216	0.133379	-1.54941	-0.914671	-1.07704	0.0890948	-0.840865	-0.427549	-1.23942	-0.722775	-0.279937	0.605739	-0.54564	-1.00324	0.295752	0.815044	1.0368	-1.38742	-1.23555	0.46954	0.453143	-1.20085	-0.503141	1.40002	0.695186	-1.19931	-0.773178	1.39052	0.642476	-1.5696	0.178503	0.831915	0.654229	-1.30011	0.00556195	1.11198
Itpkb	2.57906	0.0827139	0.775506	1.60285	0.231578	0.174323	-0.46694	1.36238	-0.698825	1.35093	0.426247	-0.0289345	-0.00889506	1.04461	0.268795	0.658133	-0.733178	-1.14542	0.182911	-0.799022	-0.884906	-2.00425	-0.635844	-1.01373	-0.249369	-0.458351	-1.35154	-0.26082	1.0083	0.846298	-2.20836	-1.21613	0.451335	0.897767	-1.44176	-0.351789	0.807347	1.04918	-0.702611	-1.03797	0.888596	1.06014	-0.585178	-0.580363	0.666014	1.06802	-0.648466	-0.0177939	0.604087
6330403A02Rik	0.567365	0.454697	1.13071	-0.221313	0.342029	-0.559318	-0.333981	3.83475	-0.446649	0.116692	1.13071	-0.559318	0.22936	-0.446649	0.342029	-0.784654	-0.671986	-0.784654	1.58138	-0.559318	-0.671986	-0.784654	-0.784654	-0.333981	-0.671986	-0.559318	-0.784654	0.22936	-0.0605163	0.365812	-2.35695	-1.41278	1.35794	0.454979	-0.47584	0.178822	0.912754	0.679358	-1.80968	-0.378719	0.942092	0.263297	-1.2587	0.0813615	1.41761	0.726265	-0.769639	0.64467	1.11079
Parp1	-0.102171	-0.20064	0.838467	0.952483	-0.270604	4.26674	-1.24752	0.0092546	-1.09204	-0.353526	-0.597107	-0.791453	-0.537507	0.473095	-0.540098	-0.371665	-0.14104	-0.426082	0.514556	-0.304291	-0.12031	-0.737036	-0.356117	0.149184	-0.190275	0.548242	-0.166953	0.794415	-1.44295	-0.669828	0.282945	0.518591	-0.567914	-0.882352	-0.801362	0.0909148	0.286899	-1.24838	0.528527	0.198342	0.326507	-0.661865	-0.0952174	-0.593419	0.000931979	-0.468534	0.687584	-0.680577	0.245177
Lin9	-0.31616	0.961905	-0.109414	1.30022	-0.936397	3.55562	-1.63181	-0.692061	-1.12435	0.360463	-0.42893	-0.27857	0.285282	0.228897	-0.0342339	0.398053	-0.109414	-0.786037	0.210102	0.0221513	-1.23712	-1.25591	-0.0342339	-0.0906191	-0.128209	0.9807	-0.0530289	0.94311	-0.973744	-0.489165	0.914512	1.33191	0.00953503	-0.530452	0.164102	0.703882	-0.817464	-1.12401	0.615888	-0.041486	-1.11209	-0.856519	1.31755	-1.47338	-0.316649	-1.05028	-0.621736	1.48585	0.141346
Acbd3	0.286489	0.0104455	0.224051	0.490235	-0.679663	1.69957	-2.29978	-0.791395	-2.35235	0.483663	-0.229449	-0.393761	0.296348	1.58455	0.707127	-0.17687	0.0630252	-0.69938	0.460659	0.187902	-1.19889	-1.1956	0.611826	-0.406906	0.50338	1.27893	0.0465941	1.48925	1.34602	0.651121	-0.943625	-0.552771	0.746064	0.833603	-2.06744	0.585067	0.0982504	1.06952	-0.267522	-1.26016	0.810396	1.04596	-0.163477	-1.59335	-0.0475433	1.08493	-1.95597	0.327159	0.324578
H3f3a	0.340976	0.900625	0.963919	1.14047	-0.205347	0.310995	-2.86035	-0.468515	-2.69712	0.970581	0.614138	1.35034	0.414264	-0.00547275	-0.248653	1.367	-0.00547275	-0.958208	-0.461853	0.117783	0.221052	-0.705034	0.440914	-0.548465	0.657444	-0.23866	-0.092085	-0.315278	0.123827	1.34877	1.35696	1.27512	-0.836762	-0.489232	-1.90971	0.329074	-0.853138	-0.616979	-0.629085	-1.51494	1.01805	0.45147	0.17962	-1.57313	1.19068	0.593638	0.0519144	-0.422907	1.69148
Sde2	-0.352708	-0.431221	-0.341492	0.365126	-1.06493	0.241748	-2.1529	-0.706017	-1.95662	0.780124	0.174451	1.68302	1.46992	0.0398574	0.64553	1.62134	-0.324668	-0.593855	0.0230332	0.146411	-1.68743	-0.885476	1.23438	-0.420005	0.409991	0.718435	0.38195	0.982015	-0.531161	-0.418551	1.5591	1.2579	-0.594081	-0.796847	-0.478405	1.62588	-0.538308	-0.344641	0.579477	-1.36858	-0.81151	-0.599235	1.29874	-1.61369	-0.809774	-0.48959	0.0205209	1.16873	-0.289416
Pycr2	-0.647332	-0.337131	-0.193961	0.0112491	-0.193961	2.53104	-1.58748	-0.513707	-0.78573	-0.594837	-0.628243	-0.690283	-0.7046	0.144874	-0.384854	-0.881176	-0.518479	-0.604381	0.00647673	-0.695055	1.18524	-0.165327	-0.275091	2.13494	0.40258	1.55271	0.440759	1.99177	-0.179107	-0.270446	-0.143017	-0.233241	-0.735126	-0.725604	-0.684375	0.949898	-0.718566	-0.612367	1.34306	0.00284998	-0.267136	-0.485693	0.115132	-0.6364	-0.615056	-1.06108	-0.718198	1.82815	0.324215
Lefty1	-0.101809	-0.23363	0.0135353	-0.23363	-0.777395	1.77665	-0.81035	-0.217153	-0.777395	-0.777395	-0.662051	-0.513751	-0.892739	-0.612618	-0.497274	-0.81035	-0.316019	-1.02456	-0.184197	-0.662051	1.39766	0.606733	1.05163	3.06191	0.722077	-0.283063	-0.085331	1.84256	0.784949	0.202804	-1.41483	0.106001	-0.202454	1.82458	-1.69171	1.64271	-1.24644	0.504868	0.106922	-0.891462	-0.362705	1.25696	-0.247152	-1.86173	-0.415451	0.0380896	-0.369035	-0.318284	1.43056
Tmem63a	-0.48252	-0.684728	-0.136273	-0.904941	-0.636253	-0.844002	-1.86751	-0.735973	-1.0102	-0.0836434	-0.796912	0.0105358	-0.608554	-0.950646	-1.07806	0.212744	0.811059	-0.197212	-0.127963	0.378943	1.01742	0.261219	0.999417	1.59912	1.8124	2.14065	0.251524	1.65036	0.444392	0.25108	-0.569899	-1.53354	0.0732803	0.686927	-2.45157	0.849065	-0.112312	0.501522	0.0634184	-2.05721	0.235622	0.84626	-0.0055457	-0.770446	0.475912	1.32063	-0.271258	1.64021	0.0869598
Ephx1	0.745554	-0.450358	1.72502	-0.202767	0.214557	-0.545345	-1.28033	-0.601404	-1.00316	-0.486173	-0.861452	-0.852109	-1.08101	0.0199096	-1.18067	-0.942425	0.826527	0.999374	-0.507973	0.149155	2.00531	-0.473715	0.251929	1.23918	2.60638	0.133583	-0.219896	-0.227681	1.19593	1.06008	-1.07431	-1.36369	0.481899	0.981368	-0.286707	0.243801	0.239064	1.05175	-0.426195	-1.36312	1.00816	1.13389	-0.956785	-1.11537	0.589483	0.754088	-1.30314	-0.677411	0.73424
9130409I23Rik	4.52399	-0.0703211	-0.398486	-0.398486	-0.398486	0.257844	-0.398486	0.257844	-0.398486	-0.398486	1.89867	-0.398486	-0.398486	-0.398486	-0.398486	-0.398486	-0.398486	-0.0703211	-0.0703211	-0.398486	-0.0703211	-0.398486	-0.398486	0.257844	-0.0703211	-0.398486	-0.0703211	-0.398486	1.01859	1.26955	-1.08074	-0.707345	0.309672	-0.393173	-0.78372	-1.08074	1.1178	3.01113	-0.649905	-0.0978092	0.15932	0.399657	-0.084214	-1.08074	0.220028	-0.365349	-0.714527	-0.41718	1.1353
Nvl	-0.231429	0.157136	0.306283	1.21686	-0.533647	2.17061	-2.12716	-0.604296	-2.24883	0.110038	-0.561122	-0.0822829	1.37778	0.310208	-0.525797	1.00884	0.949968	-0.309928	0.600651	-0.0665833	-0.235354	-1.66402	-0.274603	-0.149006	1.15014	-0.788766	0.573177	0.471129	-0.856067	-0.838866	1.49565	1.51622	-0.24642	-0.544616	-0.637766	1.56077	-0.480884	-0.716091	1.48805	-1.10126	-0.672818	-0.66157	0.928129	-1.22561	-0.610467	-0.371695	-0.117224	0.799214	-0.830936
Cnih4	-0.424602	0.0564124	-0.262097	1.32395	0.426923	3.0465	-2.12115	-0.3791	-1.22412	-0.0865918	-0.288098	-0.0800916	1.33045	-0.0345903	1.10944	-0.320599	-0.762611	-1.72464	-0.288098	-0.561106	-0.327099	-0.645608	-0.106092	0.706431	0.641429	-0.0280901	0.147415	0.875436	1.13273	0.888628	-0.0648388	0.397685	0.130316	0.149062	0.267714	0.704365	-0.440936	0.245254	0.288698	-2.12055	0.0752948	0.486121	-0.123765	-2.27024	-0.268511	-0.181887	-2.32979	-0.264847	0.526123
Wdr26	-0.24593	0.246946	-0.342472	0.523363	-1.2703	0.527428	-2.60259	-0.788601	-2.43491	0.600597	0.501006	0.997947	0.523363	-0.128046	0.137192	0.769293	0.765228	-0.0711367	-0.214426	0.536574	-1.45017	-0.900388	1.46542	-0.251011	0.772342	1.13616	0.363813	0.833316	1.11716	0.891477	-0.778009	-0.121358	1.04165	0.402082	-2.41926	0.193619	0.144323	0.593204	-1.2377	-1.57984	0.57701	0.743942	0.214662	-1.82882	0.618081	1.37953	-0.94523	-0.00616971	0.616162
Lbr	-0.598878	0.68888	0.0984923	0.470952	-0.396799	1.77852	-1.99362	0.308496	-1.35172	0.272835	0.106417	-0.012453	1.12077	-1.08625	0.2134	-0.170946	-0.325477	-1.24078	1.36248	0.0311326	-0.56718	-0.880204	-0.654351	0.736428	-0.864355	0.00339629	0.16189	2.78892	-0.517096	-0.739666	0.534384	0.463204	-0.263066	-0.677668	-0.521806	1.09312	-0.60006	-0.546085	1.3339	-0.581103	-0.834894	-0.692566	1.08648	-0.404054	-0.674277	-0.614902	-0.778825	1.93323	-0.366925
Enah	-0.714467	-0.957852	-1.12363	-0.719746	-1.00062	-1.21602	0.0563398	-0.228753	-1.58875	-0.502231	-0.165399	1.8292	0.703606	-0.260958	1.20621	2.00553	0.261712	-0.649001	0.964413	0.747954	-0.995336	-0.633691	0.639196	-0.28102	-0.63897	0.272799	1.13705	1.85243	-1.25887	-1.16234	0.993816	1.04271	-0.145026	-0.967548	0.486433	1.74068	-0.0304026	-1.06304	0.952616	0.406993	-0.957705	-1.12041	1.19376	-0.759818	-0.297684	-0.684226	1.04466	1.66196	-0.868328
Srp9	0.0354812	-0.527982	-0.24625	-0.142454	0.149162	0.252958	0.198589	1.55782	1.54793	-0.0238307	0.435837	0.272729	0.480321	0.0651372	0.514919	-0.725688	-0.651548	-0.948108	0.920217	-1.39295	0.969644	-1.5956	-1.67468	0.875733	0.766995	-2.69287	0.519862	1.05861	-0.401577	-0.765478	-1.30905	-0.167666	0.877201	0.739159	0.117182	2.21504	-0.205298	0.178442	1.32985	-0.238944	-1.06958	-1.22678	-0.523754	-1.76623	0.635178	0.283079	-0.149221	1.26636	-0.122255
Degs1	-0.44407	0.211114	-0.946173	0.527225	-0.114947	-1.48119	-1.66335	-0.0621342	-1.67101	-0.225165	1.44877	1.76564	2.12385	0.185856	0.76603	0.49814	-0.421873	-0.770896	0.93748	0.211114	-0.308594	-1.11303	-0.260373	-0.633124	0.597642	-0.932396	1.54597	0.229484	0.281812	0.128207	1.69405	0.90347	0.0527143	-1.07983	-0.780081	1.32718	-0.481731	-0.664491	0.641912	-1.74484	-0.127164	0.217338	1.32089	-2.63355	-0.30337	-0.428305	0.00327905	0.591959	-0.12056
Fbxo28	-0.0936733	0.616181	0.26727	1.65088	-0.474669	-0.891758	-2.02271	-0.498731	-1.64172	0.928998	-0.226019	1.18968	1.4263	0.892904	0.620192	0.937019	-0.189925	-0.947905	-0.430553	-0.418522	-0.831601	-1.40109	-0.374407	-0.679203	2.06396	0.319406	-0.342323	0.552014	-0.0780988	-0.202447	1.85217	1.49644	0.22559	-0.41091	-1.58601	1.74093	-0.300023	-0.299286	0.696818	-1.80117	-0.273927	0.00375223	1.28181	-2.20301	-0.234746	0.246457	-0.171153	0.591941	-0.0534098
Trp53bp2	1.20277	0.249129	1.34799	1.2657	3.16329	-0.549604	-1.8663	-0.147817	-1.03369	0.0700188	-0.10425	0.418557	0.040974	0.108745	-0.496356	0.307218	-0.191385	-0.694829	-0.394699	-0.380176	-0.898143	-1.08209	-0.288201	-0.40438	1.68685	-0.133295	-0.70451	-0.491515	0.57407	-0.110661	-0.464929	-0.712173	0.55526	1.52874	-1.70537	0.109469	0.277147	1.34416	-0.102974	-1.45579	-0.0495156	0.768274	-0.591557	-1.47531	0.11901	2.05117	-1.07143	-0.641023	0.560541
Capn2	-0.545028	-0.446966	-0.410025	-0.275693	-0.103748	1.26913	-1.74797	-0.520177	-1.29393	-0.74787	-0.700854	-0.0856127	1.30338	0.239471	0.627019	-0.159495	-0.545028	-1.25363	0.742545	-0.126584	-1.01049	-0.626971	0.230068	0.587391	0.680752	2.5305	0.0917056	2.29811	0.16751	-0.157548	0.430196	-1.7976	-0.610685	-1.21436	-2.02662	-0.215075	0.109553	-0.816174	-0.298948	-0.766169	0.561817	0.297516	1.25312	-1.19827	0.0137955	-0.253712	0.60126	1.09903	0.747325
Susd4	0.203784	-0.733015	0.118621	1.48124	0.288948	3.69549	-0.903343	0.374112	-1.07367	-0.307197	0.374112	-0.818179	-0.733015	0.0334571	-0.562688	-1.07367	0.203784	0.714766	0.714766	-0.222034	-0.222034	-0.733015	0.118621	-0.477525	1.48124	-0.818179	-0.477525	-0.647852	-0.409433	-0.45738	-0.976067	-1.64908	-0.755345	1.36312	-0.260171	0.117328	1.04168	0.468765	0.629173	-1.00164	-0.71275	-0.0350604	0.577388	-1.29969	0.361442	-0.32818	0.0265216	1.13018	0.120706
Tlr5	0.484145	-0.653242	2.38861	0.318827	0.113833	-0.0977738	-0.930976	-0.706144	-0.514375	0.047706	-0.230028	-0.706144	-0.924364	0.292377	-0.74582	-0.739207	1.18509	-0.144063	-0.461473	-0.0514847	-0.256479	-0.725982	-0.0316466	0.0344806	3.71115	-0.243254	-0.461473	0.047706	0.665938	0.40819	-0.632868	-1.94949	0.287437	1.06654	-1.39172	0.489085	0.593292	1.07441	-1.13758	-0.647748	0.507389	1.06395	-1.20075	0.133167	0.867946	1.21781	-1.33542	-0.0445755	1.16946
Disp1	0.612745	0.179738	1.20915	0.367647	0.245098	4.33823	-0.678104	-0.236928	-0.596405	0.343137	-0.114379	-0.653594	-0.808823	1.10294	-0.490196	-0.890522	-0.555555	-0.449346	0.0653594	-0.318627	-0.245098	-0.661764	-0.285948	-0.424836	-0.0326797	-0.220588	-0.531045	-0.269608	0.513235	0.284675	-2.80231	-1.35871	-0.0448227	0.758951	-1.8145	0.624793	0.476058	0.0937704	-0.717088	0.145283	0.867886	0.71211	-0.617496	0.402552	0.69468	0.186986	-0.947445	0.676062	1.48759
Brox	0.510519	0.647091	1.32616	2.92709	0.0287235	0.32463	-1.77706	-1.02971	-1.30665	0.317042	-0.403755	-0.703454	-0.923487	1.08336	-0.263389	-0.771741	0.0780412	-0.327881	-0.0547372	-0.0243879	-0.221659	-1.39011	-0.0395625	0.0363108	1.92556	0.0780412	-0.612406	0.567424	0.589883	0.805519	-0.0342135	0.489049	-0.399297	0.796796	-1.6873	2.15473	-0.0701425	-0.0612312	-0.170378	-1.25942	0.628823	0.531404	-0.265196	-1.17296	-0.116946	0.345926	-1.69325	1.75204	0.664202
Aida	0.205686	0.378777	0.575471	1.08294	-0.234909	3.06562	-1.51735	-0.258512	-1.36393	0.445653	-0.52995	-0.852528	0.103405	0.559735	0.0798016	-1.07676	-0.844661	-1.28526	0.445653	-0.329322	-0.518148	-1.09643	-0.0736198	0.00112397	1.04754	0.933454	-0.533884	1.59041	0.439332	0.282876	-0.942957	-0.961459	-0.398404	0.366921	-1.28524	1.75659	1.4419	0.353218	-0.00960953	-0.366278	0.891923	-0.488724	-0.535959	-1.63303	0.321286	-0.052561	-2.51703	1.25756	0.118299
Mia3	0.981066	-0.497314	1.1398	-0.232761	-0.111379	2.84849	-2.0037	-0.173626	-1.21005	0.610693	-0.232761	-0.515988	-0.512875	1.48838	-0.0833673	-0.839675	-0.179851	-0.634258	0.573344	0.199859	-0.600022	-1.41858	-0.419504	-0.469302	1.42614	0.514209	-0.525325	0.878357	0.375342	0.162028	-1.46774	-0.587585	-0.0216652	0.657022	-2.66774	2.02137	0.260859	0.28826	-0.139556	-0.753775	0.758301	0.52802	-0.85283	-0.225302	0.580424	0.580314	-1.30208	0.80214	1.30227
Taf1a	0.480655	1.32049	1.13153	1.99236	0.921568	1.61443	-1.45096	-1.03105	-0.989055	0.333684	0.186713	-0.380175	0.35468	1.57244	-0.7581	-0.107229	-0.149221	-1.07304	0.291692	-1.17802	0.0397422	-2.03885	-0.821088	0.10273	0.837585	-0.464158	-0.275196	-0.464158	0.774628	-0.49281	0.236535	1.12442	-0.23004	0.72922	-1.65302	0.966268	-0.0568429	0.967241	0.7792	-0.846759	-0.490204	0.674679	-0.659313	-2.79253	-0.519657	0.986701	-1.54181	-0.00374207	-0.181689
Dusp10	-0.172521	2.48403	0.336519	2.51054	-0.119496	0.474384	-1.03153	-0.888358	-0.0770756	-0.230848	-0.538393	-0.95729	-0.644443	0.182747	-0.495973	-1.04743	0.686484	0.347124	-0.7664	-0.0134456	0.453174	-0.883055	0.00776437	-0.146008	2.34086	-0.0929831	-1.06334	-0.655048	-0.695852	-0.543674	-2.67922	0.938031	-0.0430451	0.130451	1.27598	-1.10149	0.411407	-0.295971	0.0774393	0.0662267	0.600031	0.942189	-0.0580028	0.427183	-0.132398	0.951817	-1.12046	1.0836	1.74585
Hlx	0.377925	-0.2686	0.351536	-0.242211	-0.506099	4.4418	-0.374155	1.09042	0.0480653	0.93209	-0.0311011	-0.80957	-0.374155	-0.308183	0.259176	-0.835959	-0.717209	-0.769987	0.206398	-0.677626	-0.374155	-0.176239	-0.572071	-0.136656	-0.00471228	-0.0179067	-0.756793	0.245981	0.396898	1.09199	-2.00914	-1.20078	0.202237	0.949189	-1.19938	-0.10857	0.927953	0.789247	-0.246174	-1.27791	1.66512	0.455195	-0.948416	1.5327	0.722779	-1.05442	-1.17111	-0.575144	0.575226
C130074G19Rik	1.48902	-0.497673	1.19055	2.61761	-0.311129	0.677555	-0.245838	0.920062	0.565628	0.509665	2.4404	-0.562963	-0.311129	-0.385747	0.0992681	-1.00134	-0.954706	-1.02	0.584283	-0.796144	-0.637581	-0.684217	-0.852107	-0.479019	-0.479019	-0.814798	-1.02	-0.04064	0.512437	0.291044	-2.39969	-0.646206	0.97678	1.1784	-1.35021	-0.328656	0.44981	1.41288	-0.619975	-1.03572	0.945	1.08822	-1.21945	-0.62557	1.11758	0.427368	-0.355859	-0.154685	1.29638
Mark1	1.47795	0.969997	0.0983211	-0.303026	1.23338	1.01389	-0.68556	0.788136	0.148489	3.30283	0.75051	-0.397092	-0.315568	0.844576	-0.00828674	-0.948944	-0.992841	-1.08691	0.217471	-0.817252	-0.92386	-0.453531	-0.723186	-0.522513	-0.735728	-0.553868	-1.03047	-0.346923	1.08232	0.773538	-2.41124	-2.02503	0.716877	0.9419	-1.02461	0.238459	0.222868	1.02581	-0.721211	-0.216575	0.533988	0.995755	-1.14074	-0.0501244	0.578473	0.437694	-0.919555	-0.0293173	0.893107
Rab3gap2	-0.0789066	-0.347098	-0.0693283	0.336151	-0.947335	2.64451	-2.12865	-1.15486	-2.10311	0.658619	-0.33752	0.827835	0.214827	0.0966948	-0.615289	-0.139569	0.342537	-0.551434	0.390428	0.977894	-0.845167	-0.819625	1.48235	-0.331134	0.831028	0.642655	0.371271	0.652234	0.894864	0.617317	0.485707	-0.246894	0.408442	0.268566	-2.29271	1.46197	0.05754	0.30377	-0.136451	-1.87088	0.455348	0.869299	0.603345	-1.81848	0.245237	0.938036	-0.512226	0.0499392	0.496052
Iars2	0.0401921	-0.582013	0.0645392	0.705681	1.27649	0.592061	-2.85982	-0.168111	-2.49191	0.207917	0.592061	1.30354	1.0249	0.375642	-0.297963	0.762491	0.0699497	-0.687517	0.299895	-0.143764	-0.711864	-1.34759	-0.365594	0.151107	0.537956	0.0753602	0.0131397	1.56324	0.0501278	-0.132523	1.4005	0.532878	-0.061497	-0.154309	-1.25427	1.87845	-0.358767	-0.0690181	0.78247	-2.02972	-0.251559	-0.252831	0.86827	-2.35529	-0.292023	0.0596075	-0.619655	0.859715	-0.352527
Bpnt1	0.428911	-0.144601	0.51451	1.67865	0.274833	0.197794	-2.6184	-0.726672	-2.31025	-0.0761218	-0.521235	-0.00764275	-0.101801	0.754186	-0.90643	-0.923549	0.0865159	0.428911	0.446031	-0.307238	0.249154	-1.06051	-0.153161	0.48883	1.25922	0.326192	0.651468	2.07241	-0.646097	-0.684739	0.0276885	0.56315	-0.358993	-0.649087	-0.9687	1.60142	-1.22311	-0.568002	0.716188	-0.354173	-0.23306	-0.355597	0.961194	-1.57285	-0.481025	-0.0909345	-0.0991915	2.18765	-0.433075
Eprs	-0.73855	-0.319354	-0.286447	1.24441	-0.774318	2.61502	-2.38815	-0.584034	-2.0176	0.360231	-0.192021	0.639218	0.676417	0.650664	-0.310769	0.37883	0.145625	-0.111902	0.501871	0.354508	-0.402334	-1.44675	-0.584034	0.149917	-0.151961	0.653525	0.729353	1.20864	-0.768976	-0.872438	1.75398	1.62534	-0.153332	-0.944592	-0.474787	1.46636	-0.803176	-0.888115	1.11982	-0.75799	-0.535249	-0.525886	1.20962	-1.18907	-0.714954	0.0336412	-0.0741245	1.10109	-0.52671
Lyplal1	0.486712	-1.08838	0.931846	0.0415784	-0.57476	3.19175	-0.917171	0.00733737	-1.12262	0.349748	-0.403555	-0.506278	0.110061	1.34274	0.657917	-0.540519	-0.88293	-0.848689	-0.0953858	1.17153	-0.643243	-0.780207	0.589435	-0.403555	-0.472037	1.82211	-0.57476	-0.848689	-1.39622	-0.784983	0.29005	0.373612	0.758717	0.511656	-1.01224	2.8551	0.26818	0.181967	1.52629	-0.51893	0.37117	-0.661675	0.546069	-0.693415	0.0946241	-0.192105	0.606551	-1.09951	0.819315
Tgfb2	0.121451	0.0226331	0.71651	0.258938	-0.284563	1.84863	-0.151373	-0.327528	-0.51872	0.907702	-0.183597	0.0247813	-0.108409	4.07419	0.664953	0.11071	-0.67554	-0.800137	-0.351158	-0.692726	-0.679837	-0.830213	-0.514423	-0.664799	-0.447828	-0.443532	-0.694874	-0.381233	-0.652905	-1.77437	-2.65616	0.70636	-0.7916	-0.159381	-0.479137	1.49042	-0.317234	-0.829044	1.04878	0.799141	-0.378042	-0.340611	1.00101	0.266271	0.165994	-0.0625605	1.3843	1.49151	-0.0690436
Rrp15	-0.49659	-0.779894	-0.847886	0.919926	0.0926807	1.59985	-2.37772	-0.587247	-1.84511	0.19467	0.330655	1.13524	1.01058	0.523302	-0.247283	-0.247283	-0.723233	-0.745897	0.931259	0.0133557	0.285327	-1.26718	-0.949876	0.772609	0.138009	0.715948	0.489305	1.96248	-0.486322	-0.702406	1.03171	1.19931	-0.254598	-0.978468	0.301632	1.25999	-0.583911	-0.549481	1.41752	0.0434026	-0.853081	-0.631271	0.735645	-1.1693	-0.933678	-0.865563	-0.545524	0.638924	-0.556957
Gpatch2	0.250877	0.277137	1.53762	1.15685	-0.274324	0.185227	-2.32261	-0.812655	-1.73176	1.16998	-0.0773734	-0.103633	0.211487	1.94465	-0.458144	0.986159	0.0539269	-0.628835	0.172097	-0.182414	-0.733875	-1.82367	-0.234934	-0.523794	1.68205	0.329657	-0.0773734	0.0276668	0.444312	0.0724092	0.248952	0.910564	0.345215	0.316454	-2.53984	1.3182	0.0768402	0.0904005	1.36047	-1.48624	0.113973	0.425809	0.597421	-2.15609	0.0637376	0.35816	-0.637619	1.21745	0.0939922
Esrrg	0.031886	-0.15943	0.733379	-0.286974	2.9654	3.73067	-0.414518	-0.350746	-0.414518	0.797151	-0.15943	-0.414518	-0.414518	-0.223202	-0.414518	-0.350746	-0.414518	-0.414518	-0.350746	-0.350746	-0.414518	-0.286974	-0.414518	-0.350746	-0.414518	-0.414518	-0.414518	-0.414518	-0.145492	0.0988986	-1.31054	-1.31054	1.39773	1.03512	-0.761178	0.0427397	1.01076	1.2761	-0.745979	-0.197607	0.377444	0.575812	-1.31054	0.206609	0.644031	2.47657	-1.31054	-0.529449	0.251051
Kctd3	0.243182	0.501905	0.554825	0.907628	0.225542	2.18948	-2.57924	-0.444784	-2.46752	0.419584	-0.0802207	-0.444784	-0.438904	0.784147	-0.391864	0.119701	-0.168422	-0.921068	0.701826	0.331383	-0.485944	-1.19155	0.243182	0.207902	-0.427144	0.807667	0.301983	1.50151	-0.126634	-0.220123	1.0884	-0.531285	-0.726035	-0.32142	0.654793	1.4918	-0.0742759	-0.132511	1.81787	-0.525156	-1.22894	0.0543924	0.562219	-2.66923	-0.481529	-0.189472	-0.312431	1.87177	-0.816784
Kcnk2	0.541939	-0.469681	-0.440499	-0.518316	-0.0416876	3.84916	-0.926855	0.921297	-0.849038	0.162582	-0.323774	-0.60586	-0.732313	-0.138959	-0.53777	-0.722586	-0.53777	-0.722586	-0.333501	-0.245957	-0.625315	0.162582	0.113946	0.434941	-0.703131	1.48547	0.20149	1.60219	-0.762528	-0.214678	-1.63792	0.34317	0.849589	0.395676	-0.358087	0.0933694	0.673703	0.075931	2.45945	-1.12997	-0.0517823	-0.232412	0.927493	-2.10643	0.157182	0.479312	1.52996	0.0267237	0.348836
Cenpf	-0.784461	-0.139718	-0.0893477	0.316975	-0.582979	3.81605	-1.1975	-0.116212	-1.13705	0.0281835	-0.0356192	0.0248255	0.780383	-0.364707	-0.0289031	1.0591	-0.68372	-0.710584	0.830754	0.642704	-0.774387	-0.734091	-0.613201	-0.166583	-0.972511	1.00537	-0.384855	1.01209	-0.882803	-0.91499	1.83645	0.69875	-0.161532	-0.0411368	0.14471	1.73448	-1.11479	-0.842891	1.15114	-1.51115	-1.01082	-0.640329	1.31398	-0.582791	-0.624195	-0.0363981	0.45138	0.973272	-0.807609
Ptpn14	1.3376	1.79418	2.87912	1.55782	0.479798	0.655049	-0.939502	-0.251182	-0.730815	0.743827	-0.209675	-0.341113	-0.285771	1.56013	-0.567094	-0.146262	-0.597071	-0.398761	-0.188922	-0.589001	-0.622437	-1.11821	-0.500222	-0.796534	-0.239652	-0.878395	-0.695073	-0.911831	0.813146	0.487557	-2.23273	-0.52766	0.392339	0.990508	-1.06951	0.534687	0.506375	1.00953	0.159915	-0.726455	0.243658	1.25637	-0.463918	-1.95175	0.585453	1.35525	-0.519797	-0.505405	0.53462
Smyd2	-0.847255	-0.121161	0.336461	0.446291	0.879507	3.33846	-1.93945	-0.432344	-0.456751	-0.151669	0.232734	0.0252782	0.848998	0.867303	-0.944881	-1.45132	-0.420141	-0.310312	0.159514	-0.761832	0.867303	-1.34759	-0.725222	0.299852	0.800185	-0.0723479	0.0984978	0.78188	-0.13515	-0.714256	-0.443724	0.690128	-0.015548	-1.35381	-0.593094	0.570192	0.239697	-0.39024	1.41265	-0.663146	-0.0443672	-0.361934	0.17898	-1.51085	-0.326769	0.340379	-1.14813	0.261613	0.264629
Prox1	1.62486	-0.520838	2.49769	1.11571	0.97024	-0.593574	-0.629942	0.351988	-0.593574	2.06127	0.715666	-0.66631	-0.266264	1.37029	-0.375367	-0.775413	-0.702677	-0.739045	1.18845	-0.702677	-0.775413	-0.66631	-0.739045	-0.520838	-0.66631	-0.66631	-0.702677	-0.593574	0.699058	0.533481	-1.76855	-1.35759	0.526954	1.22695	-1.09176	-0.313264	0.823463	1.33704	-1.57463	0.0122694	1.28937	0.550936	-1.61647	-1.10815	0.466994	0.266483	-0.86	0.799705	0.724863
Rps6kc1	0.151921	-0.23643	0.928623	1.08216	0.278361	2.7891	-1.86209	-0.272555	-1.70855	0.937655	-0.471247	-0.967975	-0.678969	1.3531	-0.371901	-0.895723	-0.669938	-0.751221	0.684775	0.341581	-0.155147	-1.43761	-0.0828955	0.106764	0.504147	0.558335	-0.155147	1.00087	0.638108	0.546575	-1.45212	-0.0427524	-0.0271717	1.2987	-2.4261	2.24415	0.392189	-0.192923	0.463418	-1.22207	1.40264	0.446731	-0.00623091	-0.0380241	-0.187245	-0.150213	-1.52769	-0.318782	0.0701485
Angel2	0.688562	0.524964	1.7693	1.32312	0.842245	1.94281	-1.94883	-0.263279	-2.00336	0.693519	-0.451664	-0.605347	-0.0401912	1.49664	0.187854	-0.843307	-0.481409	-0.798689	0.376239	-0.362429	-0.813562	-1.45804	-0.412004	-0.337641	0.445644	0.316749	-0.357472	0.569582	0.345075	0.32308	0.562757	0.580314	-0.316342	0.497874	-1.80351	2.1136	-0.532448	0.120523	0.0586086	-2.50718	0.306615	0.409231	-0.187694	-1.18726	-0.29145	0.199073	-1.72378	1.3257	0.688448
Vash2	0.881012	0.415139	0.812276	0.0485511	0.109649	4.47816	-0.249302	0.453325	-0.234027	-0.0125469	0.155473	-0.516606	-0.318037	0.522061	-0.0889194	-0.669351	-0.631164	-0.623527	0.476237	-0.608253	-0.638802	-0.654076	-0.424959	-0.608253	-0.562429	-0.501331	-0.631164	-0.379135	-0.126483	0.167663	-2.36957	-1.16215	-0.375717	-0.717751	-0.247247	2.37127	0.205708	-1.07684	-1.34398	1.05853	0.412455	-0.144352	-1.03013	0.884347	0.480524	0.637483	-0.0604491	0.742331	0.868677
Mfsd7b	0.0444385	0.511043	0.995945	-0.120245	0.090184	2.85321	-1.73964	-0.67834	-1.71219	0.666577	0.0352894	0.346359	1.22467	1.15148	0.648279	-0.202587	-0.504507	-1.1175	0.355508	-0.431315	-0.998559	-1.33708	-0.77898	-0.595998	-0.220885	0.995945	-0.27578	0.794665	1.19048	1.3076	-0.998322	-1.05023	-0.168861	-0.651285	-0.934427	0.14089	0.754213	0.0372855	-0.742511	-1.23141	1.76641	0.168537	-1.04439	-0.149807	-0.56943	0.553552	-2.00528	0.215177	1.69645
Tatdn3	1.30801	1.40038	1.63131	1.12328	0.66143	2.13934	-1.60162	0.0610297	-0.862663	0.753799	-0.539371	-1.32451	0.245768	0.569061	-0.447001	-1.13977	-0.908848	-1.55543	-0.447001	-1.09359	0.0610297	-0.493186	-0.493186	0.430507	0.430507	0.476691	-0.816478	0.430507	-0.211978	-0.570437	0.353269	0.342533	0.918728	0.566075	-1.64855	1.94589	-0.59012	0.411373	0.943424	-1.12234	1.17442	0.129909	-0.169022	-1.97893	0.105581	0.707152	-2.21269	-0.461395	0.770554
Nsl1	-0.577371	1.19147	-0.351124	0.30705	-0.844754	3.04258	-1.11214	-0.0631729	-0.762482	-0.042605	-0.28942	-0.577371	1.52056	-0.330556	-0.556803	0.183642	-0.371692	-0.968161	0.471593	-0.268852	-0.906458	-0.433395	-0.495099	0.615568	-1.42066	1.52056	-0.124877	1.64396	-0.889598	-0.916077	1.03926	1.12736	-0.729801	-1.21237	0.647449	0.939406	-0.671338	-1.41477	1.16961	0.770074	-0.782068	-0.89576	0.976607	0.0324138	-0.428856	-1.15409	0.336164	0.889829	-0.876503
Batf3	1.53631	-0.309289	1.39434	0.542524	-0.80618	0.684493	0.258586	2.31713	1.53631	2.24615	-0.522243	-0.735196	-0.451258	-0.238305	-0.451258	-1.30307	-0.735196	-0.948149	-0.451258	-0.664212	-0.735196	-0.664212	-0.80618	0.400555	-0.16732	-0.096336	-1.1611	0.329571	0.77731	1.9003	-1.81794	-0.776409	0.608828	0.721635	-1.32183	-0.854949	1.2342	-0.14007	-0.600288	-0.62231	1.56742	0.377923	-1.0975	0.589593	0.936344	-0.86683	-1.61253	0.038948	0.565589
Atf3	0.873017	0.000614945	-0.200267	0.591782	-0.0854774	-0.854569	-0.774216	-0.521679	-0.458544	0.419598	-0.527418	-0.28062	-0.338015	-0.148612	1.98648	-0.802914	-0.705342	-0.969359	-0.573334	0.413858	-0.998056	1.02798	3.78294	-0.584813	-0.102696	0.195758	-0.251923	-0.114175	1.24515	1.23845	-0.642426	-1.37592	0.109167	0.571913	-0.649165	-1.09448	0.996381	0.735413	-1.26858	-1.08023	1.50018	0.77895	-1.26884	-0.0478531	0.0590776	0.837117	-1.05806	-0.863899	1.10383
Nenf	0.359886	-0.665449	0.787674	0.149387	1.86733	1.41238	0.427789	1.11361	1.1204	-0.108645	-1.04571	-1.26979	-0.516063	1.0525	-0.156177	-1.75869	-1.17472	-1.40559	-0.264822	-0.814836	1.71795	-0.882739	-0.984593	0.393837	1.01175	-0.264822	-0.482111	0.380257	0.404426	-0.154014	0.0883475	-0.33334	-0.067456	0.884631	-1.02659	2.78583	-1.10672	0.143073	-1.3607	-1.34443	0.792008	1.25927	-0.842482	0.00741482	0.188864	0.393331	-1.56074	-0.811337	0.503397
Tmem206	0.47272	0.747837	0.426868	1.38978	0.0294768	4.11038	-0.918148	-0.123366	-0.872295	0.365731	-0.490188	-0.765305	-0.765305	0.90068	-0.536041	-0.490188	-0.551325	-0.765305	-0.0469445	-0.276209	-0.108082	-1.00985	-0.383198	-0.108082	0.335162	-0.108082	-0.627747	0.167035	0.820236	1.36361	-1.8282	-0.704964	0.0355472	0.250029	-0.849927	-0.575311	0.846969	0.592015	-0.64968	-0.762936	1.64068	0.140806	-1.53234	0.614113	0.350584	0.295308	-1.6444	0.206782	1.36571
Ppp2r5a	-0.638876	-1.52872	-0.217921	-1.32449	-0.463825	-0.538847	-1.47037	-0.278355	-1.90591	1.68055	0.111342	0.742776	-0.403391	-0.895201	-0.395055	-0.115807	1.25542	1.12414	-0.409643	0.917826	-0.563854	0.255134	1.29919	0.759447	1.22417	-0.420063	1.79308	0.407261	0.321068	-0.0724575	1.04612	0.675219	0.59333	0.654701	-2.32672	2.15292	-0.377954	0.254124	-0.746985	-2.18991	0.159482	-0.238515	0.0513863	-1.57206	0.348349	0.944966	-0.43434	0.710375	-0.508187
Dtl	-0.594689	1.07732	0.354848	0.870901	-0.6979	4.08419	-1.13827	-0.360746	-1.08322	-0.395149	-0.574047	-0.092398	0.602553	-0.333223	-0.677258	0.251637	0.299802	-0.126802	0.588792	0.0108125	-0.821753	-0.677258	-0.443314	-0.0304717	-1.00065	0.141546	0.0314546	0.733287	-0.426612	-0.870006	1.24905	0.616801	-0.297892	-0.745261	0.742243	1.06969	-0.547948	-1.13613	0.325308	0.638562	-0.945586	-1.14679	1.07769	-0.388132	-0.811034	-1.83242	0.40685	1.23187	-0.536724
Ints7	-0.115715	-0.00503107	1.12696	0.910624	-0.402486	3.69784	-1.64013	-0.472921	-1.71056	-0.0301864	-0.357206	-0.427641	-0.251553	0.241491	-0.407517	-0.528262	0.437703	-0.155963	0.638946	-0.482983	-0.387392	-1.14708	-0.412548	-0.0452796	0.0855282	0.543356	0.0603728	1.23764	-0.497958	-0.71967	1.00065	0.569878	-0.768389	-0.751832	-0.587771	1.36699	-0.62492	-0.819602	0.645239	-0.532785	-0.681863	-0.688633	1.68259	-1.39549	-0.773771	-0.989573	0.283516	1.25257	-0.254929
Lpgat1	-0.538822	0.740691	0.855185	1.1826	-0.165212	2.29539	-1.73598	-1.05103	-1.36639	0.634233	-0.795929	-0.460484	-0.550873	1.70284	0.232502	-0.793921	-0.243549	-1.11531	-0.121021	0.256606	-1.36438	-0.723618	0.660345	-0.127047	0.463497	1.33324	-0.337956	1.13439	0.10982	0.566588	-1.59232	-0.779701	0.318574	-1.01995	-1.04746	0.187263	0.69073	-0.0265883	-1.25025	0.647328	1.04773	0.144142	-0.243112	0.475984	0.371961	-0.83947	-2.56039	1.61964	1.46397
Nek2	-0.861404	0.363181	-0.0092074	0.313052	-0.67521	2.36835	-1.34121	0.112535	-1.24811	-0.123788	-0.109466	0.227116	0.857312	-0.639403	-0.216886	0.735569	-0.868565	-0.7325	0.656795	0.119696	-0.689532	-0.453209	-0.453209	0.241439	-1.31257	1.83841	-0.660887	2.5617	-0.942266	-1.03489	1.30349	0.587038	-0.562057	-0.663191	0.810245	1.22567	-1.06556	-0.975052	0.898981	0.133267	-1.10509	-0.793662	1.35206	-0.209673	-0.782527	-0.912013	0.349551	1.15085	-0.661761
1700034H15Rik	0.884209	1.3224	-0.211271	0.993757	0.336469	-0.868559	-0.759011	0.993757	-0.211271	0.226921	2.52743	-0.649463	-0.539915	-0.868559	-0.649463	2.19878	-0.211271	-0.320819	0.336469	-0.101723	-0.649463	-1.4163	-0.759011	0.117373	-0.320819	-1.4163	1.1033	-1.08766	1.16674	0.740054	-1.63772	-0.492887	0.477104	0.351767	-1.08585	-0.0897002	-0.498199	1.4304	-0.797943	-0.620075	0.795835	0.807127	0.274164	-2.42049	0.888042	1.02217	-0.277565	-0.456162	0.540519
Slc30a1	1.50012	1.39782	0.170252	-0.120273	-0.210295	-0.713598	-1.40104	1.59833	-1.25782	0.436226	2.3676	0.481237	0.12115	0.157977	0.243907	1.8643	-0.779069	-1.02867	0.264366	-0.382154	-1.16371	-1.26191	-0.65222	-0.251214	-0.0179751	-1.0655	-0.128456	-0.169376	1.06918	0.816203	-1.53385	-0.837992	1.0079	1.03202	-2.05484	-0.447431	0.512186	1.02171	-0.649439	-1.05384	0.589521	0.86256	-0.131695	-1.34989	0.642254	1.19833	-0.603684	-0.805712	0.830715
Traf5	1.05264	0.19983	0.615833	-0.0913721	-0.465775	3.27825	-1.00658	0.22063	-0.153772	1.86384	-0.0705719	-1.36018	-0.985778	0.0958292	-1.17298	-1.44338	-0.611376	0.491032	-0.00817149	-0.299374	-0.424174	-0.673776	0.17903	0.615833	0.553432	-0.0497718	-1.04818	0.699033	0.773489	0.773694	-2.0474	-1.91181	0.125538	0.88068	-1.44181	-0.215728	0.849799	0.891565	-1.02518	-0.757733	1.22398	0.740979	-1.071	0.415829	0.607756	0.292777	-1.04241	-0.128842	1.05674
[truncated: 13,456 more rows]
[truncated: 3 more columns]
