# Supplementary material for: Driver gene combinations dictate cutaneous squamous cell carcinoma disease continuum progression
Source: Nat Commun. 2023 Aug 25;14:5211. doi: 10.1038/s41467-023-40822-9 (PMC10457401; doi:10.1038/s41467-023-40822-9)
Supplement: Supplementary file 20 — Supplementary Data File 17 [file 41467_2023_40822_MOESM20_ESM.xlsx]

## Sheet: hair_follicle_Cell_State_sigs
RNAseq ID	bulge	IFE.spinous.1	ORS.SB	IRS.H.H	IFE.basal.1	IFE.spinous.2	IFE.basal.2	melanocytes	matrix.cortex.medulla	IFE.mitotic	isthmus	lower.bulge	IFE.spinous.3	IFE.granular	immune	endothelial	IRS.cuticle	infundibulum	ORS.B	langerhans	mesenchymal	sebaceous.apocrine	ORS.CL
WW00179a	0	0	0.03287	0.00846	0.13604	0.08902	0.04924	0.02511	0	0.03854	0.09134	0.04616	0.08133	0.07179	0.05305	0.07055	0	0.00492	0.05551	0.01352	0.05516	0.01385	0.06354
WW00180a	0.02661	0	0.01759	0	0	0.12257	0	0.01911	0.01569	0.17469	0	0.01284	0.02913	0.05896	0.12501	0.10073	0	0	0.0192	0.07342	0.12982	0.00936	0.06527
WW00181a	0.02873	0	0	0	0.02398	0.0661	0.10389	0.0131	0	0.0401	0.01515	0.00964	0.18931	0.07727	0.09031	0.06605	0	0.0219	0.0428	0.06876	0.07001	0.02332	0.04957
WW00182a	0.0358	0	0	0	0	0	0	0.00566	0	0.02998	0	0	0.32278	0.19169	0.03225	0.06961	0	0	0.08775	0.02249	0.11034	0.02966	0.06199
WW00183a	0	0	0	0	0.00112	0.15193	0	0.01024	0	0.22112	0.01561	0.00046	0.07721	0.09629	0.1381	0.06403	0	0.01173	0.02849	0.06944	0.05186	0.02954	0.03285
WW00184a	0	0	0	0	0	0.17919	0	0	0	0.26802	0	0	0.104	0.07239	0.08187	0.06484	0	0	0.01014	0.12874	0.00991	0.04884	0.03206
WW00184b	0.00857	0	0	0	0	0.27259	0	0	0	0.04925	0	0.00626	0.13334	0.16203	0.02725	0.04239	0	0	0.01892	0.0499	0.11625	0.05076	0.0625
WW00185a	0.01293	0	0	0.00024	0	0	0	0.00647	0	0.07804	0	0	0.31673	0.28297	0.05133	0.03774	0.01398	0	0.06315	0.02463	0.06622	0	0.04558
WW00186a	0.03528	0	0	0	0	0.06159	0	0.01699	0	0.15295	0.00754	0	0.25951	0.1606	0.05227	0.05553	0	0.00715	0.01444	0.0591	0.03041	0.01612	0.07052
WW00186b	0.00988	0	0	0	0	0.0965	0	0	0	0.0206	0	0	0.35461	0.12691	0.05263	0.05364	0.00586	0	0.01495	0.05109	0.12413	0.04804	0.04118
WW00187a	0.01043	0	0	0	0	0.05506	0	0	0	0	0	0	0.21879	0.16735	0.12238	0.06061	0	0	0.06069	0.09127	0.15844	0.01509	0.03987
WW00187b	0.02728	0	0	0	0	0	0	0.00279	0	0	0	0	0.37632	0.18726	0.03897	0.02147	0	0	0.07497	0.03214	0.16913	0.00872	0.06095
WW00188a	0	0	0	0	0.03824	0.07471	0.04436	0.00047	0	0.25587	0.03956	0.00049	0.15779	0.12312	0.05182	0.04459	0	0.00559	0.07492	0.04311	0.03038	0.00217	0.01282
WW00188b	0.03395	0	0	0	0	0.13451	0	0	0.04273	0	0.0251	0	0.06312	0.26168	0.05102	0.05753	0	0	0.02276	0.03689	0.13848	0.0785	0.05372
WW00189a	0	0	0	0.00398	0	0.00387	0	0.03647	0	0	0.08986	0	0.35124	0.11611	0.04012	0.03368	0.00703	0.01778	0.00722	0.01996	0.10316	0.11022	0.05929
WW00190a	0	0	0	0.00522	0	0.09047	0	0.02201	0	0.13741	0.02472	0	0.22484	0.22026	0.05268	0.02427	0.01044	0.01768	0.05938	0.02369	0.01967	0.0151	0.05219
WW00191a	0.00808	0	0	0	0	0.13676	0	0.04935	0	0.30891	0	0	0.08144	0.10108	0.07906	0.03921	0	0.01054	0	0.02354	0.04141	0.11808	0.00254
WW00192a	0	0	0	0	0	0.17996	0	0.01779	0	0.08807	0.00862	0	0.17672	0.08075	0.10716	0.0594	0	0.00085	0.03898	0.11807	0.05839	0.04356	0.02165
WW00192b	0	0	0	0.02285	0	0.04223	0	0.01962	0	0.01376	0.08411	0	0.37275	0.09983	0.03921	0.02365	0.02295	0.0139	0	0.0178	0.11771	0.06107	0.04854
WW00193a	0.04466	0	0	0	0	0.12292	0	0.02133	0	0.12633	0	0	0.16772	0.17225	0.06613	0.02637	0	0	0.03997	0.03713	0.10443	0	0.07076
WW00193b	0.01596	0	0	0	0	0.03133	0	0.01436	0	0	0.04815	0	0.33631	0.12189	0.03493	0.01595	0.03003	0.01767	0.00302	0.01551	0.12373	0.1367	0.05446
WW00194a	6e-05	0	0	0	0	0	0	0	0	0	0	0	0.41603	0.32393	0.04307	0	0	0	0.03145	0.08699	0.03987	0	0.05859
WW00195a	0	0	0	0	0	0.05563	0	0	0	0.00868	0	0	0.2746	0.18385	0.16482	0.04142	0.00346	0	0.03496	0.10829	0.07993	0.02255	0.0218
WW00196a	0.01194	0	0	0	0	0.03455	0	0.00087	0	0.27272	0	0	0.08866	0.15982	0.0882	0.04796	0.00612	0	0	0.08042	0.09003	0.11872	0
WW00197a	0.00148	0	0.04317	0	0	0.10539	0.04349	0.03088	0.0057	0.21006	0.02942	0.02832	0.0101	0.03979	0.12384	0.08068	0	0	0.02236	0.0994	0.08419	0.01227	0.02946
WW00197b	0	0	0	0	0	0.1268	0	0	0	0	0.03832	0	0.34124	0.13832	0.04335	0.04685	0.00307	0	0.00777	0.04412	0.09347	0.07827	0.03842
WW00198a	0.00998	0	0	0	0	0.0655	0.10738	0	0	0.00592	0	0	0.21058	0.14422	0.14778	0.05377	0	0	0.04295	0.13347	0.02395	0.03079	0.02373
WW00198b	0	0	0	0	0	0.34583	0.00828	0	0	0.00915	0.04832	0	0.13777	0.235	0.035	0	0	0	0	0.02826	0.06188	0.03596	0.05455
WW00199a	0	0	0.01225	0	0.04762	0.10706	0.02144	0.01652	0	0.09751	0.05159	0.01929	0.16497	0.12212	0.0849	0.06964	0	0	0.05577	0.03351	0.03866	0.00722	0.04993
WW00200a	0.02175	0	0	0	0	0.01086	0	0	0	0.01511	0	0	0.36052	0.28904	0.03888	0.01853	0.01639	0	0.05042	0.05358	0.06766	0.01317	0.04409
WW00201a	0.0044	0	0.00733	0	0.03663	0.00054	0.04102	0.03462	0	0.11218	0.07063	0.06058	0.11633	0.13193	0.05385	0.0711	0	0.02984	0.02905	0.00839	0.06606	0.03754	0.088
WW00202a	0.002	0	0	0	0	0.10597	0	0	0	0.11868	0	0	0.26118	0.16412	0.07618	0.03696	0	0	0.02975	0.05098	0.04078	0.05768	0.05571
WW00203a	0	0	0.04675	0	0	0.11425	0	0.01482	0	0.60414	0	0	0	0	0.0513	0.06195	0	0	0.01258	0.03454	0	0.04959	0.01008
WW00203b	0.01953	0	0	0	0	0.08398	0	0.00885	0	0	0.02495	0	0.2157	0.11533	0.04392	0.07002	0.01868	0.01443	0	0.0156	0.15767	0.16102	0.05031
WW00204a	0	0	0.02779	0	0	0.1718	0	0.04111	0	0.27465	0.03761	0	0.071	0.04241	0.08422	0.06128	0	0	0	0.04169	0.04646	0.09999	0
WW00205a	0.0359	0	0	0	0	0.11913	0	0	0	0.00405	0.00677	0	0.16348	0.16824	0.06768	0.07814	0	0	0.02273	0.04648	0.18174	0.06364	0.04204
WW00205b	0	0	0	0	0	0.30523	0.01756	0	0	0.00252	0.04666	0	0.13639	0.25744	0.00646	0	0	0	0	0.03274	0.08874	0.03933	0.06692
WW00206a	0.01685	0	0	0.0031	0	0.04145	0	0	0	0.01325	0	0	0.35063	0.28804	0.0377	0.02336	0.01165	0	0.06377	0.0143	0.07452	0.01098	0.05039
WW00206b	0	0	0	0.0276	0	0.00555	0	0.00173	0	0.00675	0.02865	0	0.42501	0.22767	0.03778	0	0.01379	0.00983	0	0.01734	0.08808	0.04423	0.06598
WW00207a	0.01497	0	0	0	0	0	0	0	0	0	0	0	0.31128	0.29721	0.04817	0.07116	0	0	0.0527	0.02087	0.12242	0	0.06121
WW00207b	0.00275	0	0	0.00032	0	0.03786	0	0.03295	0	0	0.09099	0	0.3138	0.10981	0.0415	0.02607	0.01255	0.02625	0	0.01918	0.12863	0.10374	0.0536
WW00207c	0.02034	0	0	0	0	0.01254	0	0	0	0.02296	0	0	0.37964	0.28681	0.02567	0.0151	0.03548	0	0.06772	0.02655	0.0645	0.00431	0.03838
WW00207d	0	0.00701	0	0.02902	0	0.05863	0	0.01377	0	0	0.06283	0	0.33351	0.0893	0.03957	0.01266	0.03137	0.04764	0	0.02983	0.11555	0.08116	0.04816
WW00208a	0.06058	0	0.06949	0	0	0.04507	0	0.05695	0	0.0704	0.01919	0	0	0	0.08242	0.09493	0	0.00817	0	0.12209	0.34305	0.02318	0.00448
WW00209a	0	0	0	0	0	0.06386	0.05079	0.00707	0	0.22636	0	0.00423	0.27092	0.12018	0.03923	0.03629	0	0	0.04412	0.01545	0.04958	0.0357	0.03621
WW00210a	0	0	0	0	0	0.12118	0	0.0206	0	0.35321	0	0	0.16567	0.09213	0.06266	0.02028	0	0	0.04722	0.04647	0.02163	0.01955	0.02941
WW00211a	0	0	0.04709	0.03839	0	0.03421	0.03262	0.09902	0	0.29349	0.01202	0.05419	0	0	0.09307	0.10384	0	0	0	0.05673	0.07281	0.06251	0
WW00212a	0	0	0.03639	0	0	0.10846	0	0.02022	0	0.62085	0	0	0	0	0.06622	0.04453	0	0	0	0.03143	0.01898	0.0447	0.00822
WW00213a	0	0	0	0.00556	0	0.10304	0.0228	0	0	0.20166	0.00332	0	0.28101	0.16804	0.0406	0.03394	0	0	0.04311	0.02518	0.0341	0.01211	0.02555
WW00214a	0	0	0.06601	0	0	0.00631	0	0.01355	0	0.09087	0	0	0.17417	0.10939	0.12723	0.07848	0	0	0.04519	0.07563	0.13944	0.04059	0.03313
WW00215a	0.03073	0	0	0.0112	0	0	0.00282	0	0	0.00424	0	0	0.43063	0.2992	0.01001	0.00317	0.01984	0	0.04926	0.0149	0.04017	0	0.08383
WW00216a	0	0	0	0.0092	0	0.03402	0	0.01884	0	0.02949	0.09167	0	0.3453	0.12063	0.03163	0.001	0.02627	0.00828	0.02033	0.02299	0.11773	0.04966	0.07295
WW00217a	0.00655	0	0	0	0	0	0	0	0	0.0446	0	0	0.29001	0.20318	0.13277	0.0568	0	0	0.05511	0.09534	0.07987	0	0.03577
WW00218a	0.04206	0	0	0	0	0.02301	0	0.02548	0	0.09226	0.05379	0	0.20056	0.14926	0.07722	0.04105	0	0	0.05141	0.05295	0.09234	0.0189	0.07972
WW00219a	0.00513	0	0	0	0	0	0	0.0027	0	0.00875	0	0	0.40238	0.30764	0.01849	0.01458	0	0	0.07481	0.02517	0.0446	0.02152	0.07423
WW00219b	0	0	0	0.00221	0	0	0	0.01676	0	0	0.07903	0	0.39587	0.15425	0.03426	0	0.02772	0	0.05714	0.01357	0.06574	0.08655	0.06691
WW00220a	0	0	0.02511	0	0.05461	0.13786	0.01512	0	0	0.14201	0.05399	0.0223	0.14849	0.0721	0.0501	0.03929	0	0.00721	0.05845	0.04666	0.07081	0.01598	0.0399
WW00221a	0.00897	0	0	0	0	0.28936	0	0.00876	0	0.07226	0.05097	0.00477	0.08548	0.14053	0.01611	0.00802	0	0	0.01546	0.03046	0.10948	0.11523	0.04414
WW00221b	0.02455	0	0	0	0	0.25608	0	0.00057	0	0.11524	0.00283	0	0.13295	0.16318	0.02348	0.01541	0	0	0.02459	0.0328	0.08089	0.0685	0.05891
WW00221c	0.03017	0	0	0	0	0.00463	0	0.06185	0	0.42612	0	0	0	0.05912	0.10274	0.05254	0	0	0	0.08288	0.08877	0.07179	0.01939
WW00222a	0	0	0.00998	0	0	0.15559	0	0.02494	0	0.19668	0.05898	0.02481	0.00286	0	0.15325	0.06671	0.00391	0	0.00067	0.12325	0.15563	0.02274	0
WW00223a	0.02607	0	0.04682	0	0	0.1908	0	0.01032	0	0.16175	0	0.0028	0.08494	0.02532	0.08304	0.07211	0	0.00105	0.01163	0.05618	0.14349	0.06704	0.01663
WW00224a	0.05369	0	0	0	0	0.04518	0	0.01836	0	0	0.00148	0	0.33635	0.1681	0.02607	0.02929	0.01586	0	0.03378	0.01866	0.12073	0.06688	0.06557
WW00224b	0	0	0	0	0	0.11473	0	0	0	0.36553	0	0	0.12375	0.08595	0.05956	0.03957	0	0	0.0308	0.06322	0.02367	0.07359	0.01963
WW00224c	0	0	0	0	0	0.11603	0.04223	0.02107	0	0.14898	0.02269	0.06142	0.18147	0.08536	0.05502	0.05983	0	0.02313	0.04727	0.00824	0.06614	0.05335	0.00776
WW00224d	0	0	0.00085	0	0	0.10823	0.05064	0.03172	0	0.13874	0.036	0.05576	0.00258	0.01766	0.06131	0.0816	0	0.04412	0.01902	0.05307	0.07589	0.22279	0
WW00224e	0.01118	0	0	0	0	0.13064	0.04147	0.00817	0	0.06686	0.03187	0.04632	0.20346	0.10302	0.05201	0.06775	0.00594	0.00522	0.02276	0.02389	0.09668	0.05718	0.02557
WW00225a	0.01957	0	0	0	0	0	0	0	0	0	0	0	0.3701	0.28707	0.03907	0.01758	0.01392	0	0.09266	0.05011	0.03933	0.00803	0.06254
WW00225b	0.02833	0	0	0	0	0.0483	0	0	0	0.00958	0	0	0.30931	0.17076	0.05897	0.04864	0	0	0.0679	0.08253	0.08695	0.02262	0.06611
WW00226a	0	0	0	0	0	0.06874	0	0	0	0.15554	0	0	0.21355	0.14673	0.1181	0.05755	0	0	0.02505	0.09256	0.03408	0.03458	0.05351
WW00226b	0.02461	0	0	0.00715	0	0.15128	0	0.01198	0	0	0.00124	0.01448	0.13801	0.14092	0.04203	0.08311	0.00904	0	0.00967	0.04496	0.14321	0.15718	0.02114
WW00227a	0	0	0	0	0	0.05352	0	0	0	0	0	0	0.37282	0.32057	0.04563	0.0193	0	0	0.04167	0.0445	0.04836	0.00024	0.05339
WW00227b	0.03188	0	0	0	0	0	0	0.07087	0	0	0	0.03615	0.06115	0	0.08051	0.18514	0.01651	0	0	0.07673	0.36687	0.0677	0.0065
WW00228a	0.04327	0	0	0	0	0	0	0.00906	0	0.03783	0	0	0.30246	0.21918	0.0516	0.06074	0.01423	0.005	0.03688	0.01968	0.10193	0.06305	0.03509
WW00228b	0.01236	0.06497	0	0	0	0.23353	0	0.01909	0	0.03267	0.02881	0	0.17287	0.0304	0.06587	0.06541	0.00731	0.0299	0	0.02186	0.08545	0.11014	0.01938
WW00229a	0	0	0	0.0322	0	0.03846	0	0.04387	0	0.06943	0.0095	0	0.19884	0.18047	0.09763	0.02464	0.00247	0.0817	0	0.11546	0.04297	0.0425	0.01986
WW00229b	0.04085	0	0	0	0	0.25127	0	0.0137	0	0.00222	0.03377	0.03075	0.0305	0.0656	0.08389	0.1146	0	0	0	0.04693	0.15718	0.11182	0.01693
WW00230a	0.00588	0	0	0	0	0.08485	0	0	0	0.09242	0	0	0.20052	0.15729	0.13746	0.03501	0	0	0.05276	0.07705	0.09139	0.01621	0.04914
WW00230b	0.02225	0	0	0	0	0.15861	0	0.00564	0	0	0	0.02101	0.12808	0.09979	0.05809	0.0716	0.00121	0	0	0.04256	0.17986	0.16676	0.04454
WW00338	0	0	0	0.00996	0	0.16005	0.02566	0	0	0.02101	0.05031	0	0.36273	0.17597	0.03813	0	0.00552	0	0.02366	0.01291	0.0302	0.03018	0.05373
WW00339	0.03388	0	0	0	0	0	0	0.00594	0	0.0191	0.00489	0	0.32628	0.22973	0.04289	0.03916	0	0	0.03334	0.00249	0.11747	0.10263	0.04218
WW00340	0.03282	0	0	0	0	0.09941	0	0.00707	0	0	0.03343	0	0.20669	0.11524	0.0665	0.07598	0	0	0.02338	0.02048	0.13635	0.15613	0.02651
WW00341	0.00942	0	0	0	0	0.16658	0.01355	0	0	0.04805	0	0	0.23255	0.27218	0.03491	0.0081	0	0	0.04045	0.0195	0.07262	0.01965	0.06246
WW00342	0.03784	0	0	0	0	0	0	0.02014	0	0.01936	0.01478	0.01691	0.27807	0.18146	0.03303	0.0404	0.01331	0.00239	0.04048	0.01673	0.13832	0.09742	0.04937
WW00343	0.02117	0	0	0	0	0.16688	0.03446	0	0	0.07712	0	0	0.18106	0.22129	0.02378	0.01423	0.00866	0	0.04154	0.01055	0.07201	0.05019	0.07707
WW00344	0	0	0.00995	0	0	0.09331	0.05107	0.00819	0	0.18465	0.00614	0.04591	0.11139	0.05944	0.0949	0.08563	0	0.0149	0.03858	0.0488	0.05121	0.03322	0.06271
WW00345	0.02586	0	0	0	0	0	0	0	0	0.08589	0.00027	0	0.367	0.25255	0.00843	0.00274	0.06343	0	0.09306	0.00963	0.02591	0	0.06523
WW00346	0.0043	0	0	0	0	0.10793	0	0	0	0.05988	0	0	0.27156	0.26235	0.05477	0.00678	0.02153	0	0.06003	0.03504	0.04255	0.01024	0.06305
WW00347	0.0023	0	0	0	0	0.18289	0.00847	0	0	0.02226	0	0	0.22974	0.23291	0.0625	0.01254	0.01238	0	0.03824	0.06192	0.06286	0.02376	0.04722
WW00348	0	0	0	0	0	0.09668	0	0.03342	0	0.24291	0	0	0.23431	0.20624	0.03896	0.01246	0	0	0.03357	0.00639	0.0295	0.00979	0.05576
WW00349	0	0	0	0	0.03663	0.02479	0	0	0	0.38256	0.05719	0.00474	0.09618	0.06743	0.08096	0.05154	0	0.00287	0.0354	0.06499	0.06639	0.00424	0.02409
WW00350	0.02216	0	0	0.00103	0	0	0	0	0	0.01585	0	0	0.35791	0.26698	0.04471	0.0207	0.00476	0	0.04969	0.03751	0.10344	0.00958	0.06567
WW00351	0	0	0	0	0	0.1154	0.06133	0.01615	0	0.18181	0.06499	0.03055	0.08886	0.13344	0.07606	0.02162	0	0.00968	0.03815	0.02451	0.0812	0.01759	0.03866
WW00352	0	0	0	0	0	0.05942	0.00902	0.00295	0	0.02269	0.02923	0	0.19253	0.17655	0.09884	0.0859	0	0.00561	0.03341	0.13339	0.04851	0.04014	0.06181
WW00353	0.02803	0	0	0	0	0	0	0.00195	0	0.04355	0.01566	0	0.31519	0.24242	0.03972	0.03288	0.01325	0	0.07772	0.02018	0.10926	0.00471	0.05549
WW00354	0.01026	0	0	0	0	0.07524	0	0	0	0.05881	0	0	0.29397	0.21499	0.08458	0.03281	0	0	0.04348	0.07892	0.05354	0.00515	0.04825
WW00355	0	0	0	0.003	0	0.07511	0.00095	0.02628	0	0.15293	0.01224	0	0	0	0.10866	0.12044	0	0.07161	0	0.19938	0.04256	0.15473	0.03211
WW00356	0.02691	0	0	0	0	0.05607	0.01649	0	0	0	0	0	0.33982	0.24129	0.05791	0.02804	0	0	0.04621	0.06825	0.06606	0.00432	0.04863
WW00357	0.00557	0	0	0	0	0.04662	0	0	0	0.08945	0	0	0.23312	0.17756	0.09448	0.0546	0	0	0.07338	0.07573	0.09082	0.01581	0.04285
WW00358	0.02173	0	0	0	0	0	0	0.02055	0	0.05746	0.04392	0	0.29899	0.27322	0.05544	0	0.0322	0.01233	0.03449	0.01058	0.05662	0.03054	0.05193
WW00366	0.03071	0	0	0.00302	0	0.01291	0	0.01774	0	0	0	0	0.19837	0.16966	0.07742	0.1402	0	0	0.00661	0.06554	0.22127	0.02342	0.03312
WW00367	0.02514	0	0	0.02122	0	0.01123	0	0.00821	0	0	0.0461	0	0.30051	0.13566	0.06962	0.06813	0	0	0	0.04242	0.1671	0.05856	0.04609
WW00368	0	0	0.00646	0	0	0.0652	0	0.02207	0	0.52295	0	0	0	0.01825	0.08427	0.03592	0.015	0.00352	0	0.06279	0.05577	0.07283	0.03498
WW00369	0.02461	0	0	0	0	0.05235	0	0.0065	0	0	0.04295	0	0.25915	0.11257	0.0496	0.08096	0.02471	0.00668	0	0.02627	0.19384	0.07442	0.0454
WW00370	0	0	0.01978	0	0	0.24167	0.03669	0.01012	0	0.09581	0.0358	0.02246	0.09905	0.05122	0.06384	0.06567	0	0.01827	0.02997	0.06	0.04848	0.0379	0.06326
WW00371	0.01294	0	0	0.01391	0	0.03541	0.00948	0	0	0.063	0	0	0.24086	0.20329	0.15471	0.04485	0.00343	0	0.02664	0.10556	0.06537	0.00204	0.01852
WW00372	0.00792	0	0	0.0117	0	0.10531	0	0	0	0	0	0	0.2642	0.32357	0.03154	0	0.0013	0	0.04916	0.02007	0.06379	0.03717	0.08427
WW00374	0	0	0	0	0	0.15098	0.0155	0	0	0.03799	0	0	0.11314	0.11264	0.16259	0.04818	0.00272	0	0.04144	0.15891	0.10518	0.01405	0.03668
WW00375	0.02697	0	0	0.01632	0	0.13245	0	0.02078	0	0.02738	0.00929	0	0.26065	0.17153	0.08847	0.04245	0	0	0.01916	0.04104	0.03977	0.02358	0.08015
WW00376	0	0	0	0.00381	0	0.04706	0	0.01435	0	0.07883	0.01857	0	0.35674	0.14811	0.02723	0	0.0509	0.03671	0	0.026	0.0619	0.07502	0.05477
