# Supplementary material for: Driver gene combinations dictate cutaneous squamous cell carcinoma disease continuum progression
Source: Nat Commun. 2023 Aug 25;14:5211. doi: 10.1038/s41467-023-40822-9 (PMC10457401; doi:10.1038/s41467-023-40822-9)
Supplement: Supplementary file 22 — Source Data [file 41467_2023_40822_MOESM22_ESM.xlsx]

## Sheet: Figure 1b
Clinical Designation	samples	Signature	Signature Score
Normal	WW00184b	Early	0.105858
Normal	WW00186b	Early	0.0918691
Normal	WW00187b	Early	0.195481
Normal	WW00188b	Early	0.15163
Normal	WW00189a	Early	0.0306319
Normal	WW00192b	Early	0.0534131
Normal	WW00193b	Early	0.0381377
Normal	WW00197b	Early	0.0433043
Normal	WW00198b	Early	-0.0763964
Normal	WW00203b	Early	0.169143
Normal	WW00205b	Early	-0.0616945
Normal	WW00206b	Early	-0.0512664
Normal	WW00207b	Early	0.0524425
Normal	WW00207d	Early	-0.0147568
Normal	WW00216a	Early	0.0877556
Normal	WW00219b	Early	-0.0332635
Normal	WW00221a	Early	0.0115573
Normal	WW00224a	Early	0.104876
Normal	WW00225b	Early	0.0876114
Normal	WW00226b	Early	0.0889394
Normal	WW00227b	Early	0.347325
Normal	WW00228b	Early	0.0611841
Normal	WW00229b	Early	0.166587
Normal	WW00230b	Early	0.224579
Normal	WW00367	Early	0.213316
Normal	WW00369	Early	0.174582
Normal	WW00184b	Late	0.577722
Normal	WW00186b	Late	0.618775
Normal	WW00187b	Late	0.663823
Normal	WW00188b	Late	0.582399
Normal	WW00189a	Late	0.573778
Normal	WW00192b	Late	0.586619
Normal	WW00193b	Late	0.59128
Normal	WW00197b	Late	0.6422
Normal	WW00198b	Late	0.633083
Normal	WW00203b	Late	0.590245
Normal	WW00205b	Late	0.652257
Normal	WW00206b	Late	0.686804
Normal	WW00207b	Late	0.54445
Normal	WW00207d	Late	0.566874
Normal	WW00216a	Late	0.599842
Normal	WW00219b	Late	0.658574
Normal	WW00221a	Late	0.526682
Normal	WW00224a	Late	0.635986
Normal	WW00225b	Late	0.623675
Normal	WW00226b	Late	0.546346
Normal	WW00227b	Late	0.353902
Normal	WW00228b	Late	0.469581
Normal	WW00229b	Late	0.407795
Normal	WW00230b	Late	0.541029
Normal	WW00367	Late	0.600106
Normal	WW00369	Late	0.588787
Normal	WW00184b	Progenitor	0.131014
Normal	WW00186b	Progenitor	0.103278
Normal	WW00187b	Progenitor	0.0626509
Normal	WW00188b	Progenitor	0.104656
Normal	WW00189a	Progenitor	0.0661268
Normal	WW00192b	Progenitor	0.0873668
Normal	WW00193b	Progenitor	0.0804932
Normal	WW00197b	Progenitor	0.0772353
Normal	WW00198b	Progenitor	0.0877524
Normal	WW00203b	Progenitor	0.110776
Normal	WW00205b	Progenitor	0.0862026
Normal	WW00206b	Progenitor	0.0908373
Normal	WW00207b	Progenitor	0.0472548
Normal	WW00207d	Progenitor	0.0550211
Normal	WW00216a	Progenitor	0.085182
Normal	WW00219b	Progenitor	0.104932
Normal	WW00221a	Progenitor	0.127882
Normal	WW00224a	Progenitor	0.0741522
Normal	WW00225b	Progenitor	0.115877
Normal	WW00226b	Progenitor	0.102252
Normal	WW00227b	Progenitor	0.0560428
Normal	WW00228b	Progenitor	0.0918064
Normal	WW00229b	Progenitor	0.0815023
Normal	WW00230b	Progenitor	0.0963751
Normal	WW00367	Progenitor	0.0477672
Normal	WW00369	Progenitor	0.0800603
AK	WW00338	Early	-0.113001
AK	WW00339	Early	0.154871
AK	WW00340	Early	0.18807
AK	WW00341	Early	-0.00769475
AK	WW00342	Early	0.0756755
AK	WW00343	Early	0.032074
AK	WW00344	Early	0.072043
AK	WW00345	Early	-0.186251
AK	WW00346	Early	-0.107724
AK	WW00347	Early	-0.00113631
AK	WW00372	Early	-0.0068044
AK	WW00374	Early	0.250948
AK	WW00375	Early	-0.0639052
AK	WW00376	Early	-0.267422
AK	WW00338	Late	0.682004
AK	WW00339	Late	0.64582
AK	WW00340	Late	0.57575
AK	WW00341	Late	0.662084
AK	WW00342	Late	0.607897
AK	WW00343	Late	0.610297
AK	WW00344	Late	0.41936
AK	WW00345	Late	0.633597
AK	WW00346	Late	0.659895
AK	WW00347	Late	0.663349
AK	WW00372	Late	0.70088
AK	WW00374	Late	0.513276
AK	WW00375	Late	0.583363
AK	WW00376	Late	0.660744
AK	WW00338	Progenitor	0.0607171
AK	WW00339	Progenitor	0.0967533
AK	WW00340	Progenitor	0.0655963
AK	WW00341	Progenitor	0.143449
AK	WW00342	Progenitor	0.134769
AK	WW00343	Progenitor	0.174801
AK	WW00344	Progenitor	0.21359
AK	WW00345	Progenitor	0.163641
AK	WW00346	Progenitor	0.144127
AK	WW00347	Progenitor	0.113161
AK	WW00372	Progenitor	0.0800755
AK	WW00374	Progenitor	0.139496
AK	WW00375	Progenitor	0.103787
AK	WW00376	Progenitor	0.110193
Primary	WW00179a	Early	0.00476022
Primary	WW00180a	Early	0.220683
Primary	WW00181a	Early	-0.0260907
Primary	WW00182a	Early	0.106115
Primary	WW00183a	Early	-0.0062795
Primary	WW00184a	Early	0.0106685
Primary	WW00185a	Early	-0.0449339
Primary	WW00186a	Early	-0.0729392
Primary	WW00187a	Early	0.267902
Primary	WW00188a	Early	-0.16752
Primary	WW00190a	Early	-0.251319
Primary	WW00191a	Early	-0.0542257
Primary	WW00192a	Early	-0.00304846
Primary	WW00193a	Early	0.0851445
Primary	WW00194a	Early	-0.0330389
Primary	WW00195a	Early	0.103347
Primary	WW00196a	Early	0.0665856
Primary	WW00197a	Early	0.159088
Primary	WW00198a	Early	-0.0835278
Primary	WW00199a	Early	-0.0227543
Primary	WW00200a	Early	0.055876
Primary	WW00201a	Early	-0.0404478
Primary	WW00202a	Early	-0.049492
Primary	WW00203a	Early	-0.0555099
Primary	WW00204a	Early	-0.118456
Primary	WW00205a	Early	0.217407
Primary	WW00206a	Early	0.0684906
Primary	WW00207a	Early	0.194341
Primary	WW00207c	Early	-0.0540098
Primary	WW00208a	Early	0.454175
Primary	WW00209a	Early	0.00767053
Primary	WW00210a	Early	-0.0335198
Primary	WW00211a	Early	0.0390747
Primary	WW00212a	Early	-0.0773902
Primary	WW00213a	Early	-0.170036
Primary	WW00214a	Early	0.224581
Primary	WW00215a	Early	-0.180558
Primary	WW00217a	Early	0.0470906
Primary	WW00218a	Early	0.0100922
Primary	WW00219a	Early	-0.151083
Primary	WW00220a	Early	-0.0931685
Primary	WW00221b	Early	-0.0211909
Primary	WW00222a	Early	0.190361
Primary	WW00223a	Early	0.211208
Primary	WW00224b	Early	-0.127689
Primary	WW00225a	Early	-0.0578967
Primary	WW00226a	Early	-0.063606
Primary	WW00227a	Early	-0.0100945
Primary	WW00228a	Early	-0.0514341
Primary	WW00229a	Early	-0.0707121
Primary	WW00230a	Early	0.115239
Primary	WW00348	Early	-0.057713
Primary	WW00349	Early	-0.0522808
Primary	WW00350	Early	0.158012
Primary	WW00351	Early	-0.0659796
Primary	WW00352	Early	-0.0399256
Primary	WW00353	Early	0.124277
Primary	WW00354	Early	0.038656
Primary	WW00355	Early	-0.0182005
Primary	WW00356	Early	0.0598342
Primary	WW00357	Early	0.119117
Primary	WW00358	Early	-0.186139
Primary	WW00366	Early	0.349982
Primary	WW00368	Early	0.139647
Primary	WW00370	Early	0.00902332
Primary	WW00371	Early	0.0694456
Primary	WW00179a	Late	0.257806
Primary	WW00180a	Late	0.322155
Primary	WW00181a	Late	0.461594
Primary	WW00182a	Late	0.589896
Primary	WW00183a	Late	0.283035
Primary	WW00184a	Late	0.307827
Primary	WW00185a	Late	0.596711
Primary	WW00186a	Late	0.411054
Primary	WW00187a	Late	0.541604
Primary	WW00188a	Late	0.382585
Primary	WW00190a	Late	0.491921
Primary	WW00191a	Late	0.308072
Primary	WW00192a	Late	0.452963
Primary	WW00193a	Late	0.491648
Primary	WW00194a	Late	0.732578
Primary	WW00195a	Late	0.610851
Primary	WW00196a	Late	0.327111
Primary	WW00197a	Late	0.185434
Primary	WW00198a	Late	0.581647
Primary	WW00199a	Late	0.389246
Primary	WW00200a	Late	0.689675
Primary	WW00201a	Late	0.351586
Primary	WW00202a	Late	0.566066
Primary	WW00203a	Late	0.154603
Primary	WW00204a	Late	0.257469
Primary	WW00205a	Late	0.581152
Primary	WW00206a	Late	0.65616
Primary	WW00207a	Late	0.662939
Primary	WW00207c	Late	0.676906
Primary	WW00208a	Late	-0.0538899
Primary	WW00209a	Late	0.561356
Primary	WW00210a	Late	0.503899
Primary	WW00211a	Late	-0.00940261
Primary	WW00212a	Late	0.0119304
Primary	WW00213a	Late	0.552863
Primary	WW00214a	Late	0.343583
Primary	WW00215a	Late	0.730522
Primary	WW00217a	Late	0.576486
Primary	WW00218a	Late	0.50927
Primary	WW00219a	Late	0.714083
Primary	WW00220a	Late	0.41499
Primary	WW00221b	Late	0.531495
Primary	WW00222a	Late	0.110243
Primary	WW00223a	Late	0.306971
Primary	WW00224b	Late	0.394798
Primary	WW00225a	Late	0.694124
Primary	WW00226a	Late	0.544808
Primary	WW00227a	Late	0.703111
Primary	WW00228a	Late	0.576655
Primary	WW00229a	Late	0.452263
Primary	WW00230a	Late	0.537687
Primary	WW00348	Late	0.436256
Primary	WW00349	Late	0.275408
Primary	WW00350	Late	0.680135
Primary	WW00351	Late	0.309377
Primary	WW00352	Late	0.47658
Primary	WW00353	Late	0.606268
Primary	WW00354	Late	0.649305
Primary	WW00355	Late	0.0749564
Primary	WW00356	Late	0.675692
Primary	WW00357	Late	0.563401
Primary	WW00358	Late	0.612927
Primary	WW00366	Late	0.582639
Primary	WW00368	Late	0.104524
Primary	WW00370	Late	0.337254
Primary	WW00371	Late	0.564187
Primary	WW00179a	Progenitor	0.143482
Primary	WW00180a	Progenitor	0.217737
Primary	WW00181a	Progenitor	0.128047
Primary	WW00182a	Progenitor	0.0963218
Primary	WW00183a	Progenitor	0.246121
Primary	WW00184a	Progenitor	0.206149
Primary	WW00185a	Progenitor	0.15948
Primary	WW00186a	Progenitor	0.209944
Primary	WW00187a	Progenitor	0.116098
Primary	WW00188a	Progenitor	0.236754
Primary	WW00190a	Progenitor	0.217891
Primary	WW00191a	Progenitor	0.17341
Primary	WW00192a	Progenitor	0.170682
Primary	WW00193a	Progenitor	0.192269
Primary	WW00194a	Progenitor	0.087736
Primary	WW00195a	Progenitor	0.101156
Primary	WW00196a	Progenitor	0.206665
Primary	WW00197a	Progenitor	0.258032
Primary	WW00198a	Progenitor	0.093583
Primary	WW00199a	Progenitor	0.128516
Primary	WW00200a	Progenitor	0.103214
Primary	WW00201a	Progenitor	0.19235
Primary	WW00202a	Progenitor	0.17515
Primary	WW00203a	Progenitor	0.315795
Primary	WW00204a	Progenitor	0.164567
Primary	WW00205a	Progenitor	0.111278
Primary	WW00206a	Progenitor	0.0932747
Primary	WW00207a	Progenitor	0.0616935
Primary	WW00207c	Progenitor	0.0784508
Primary	WW00208a	Progenitor	0.202258
Primary	WW00209a	Progenitor	0.257313
Primary	WW00210a	Progenitor	0.240544
Primary	WW00211a	Progenitor	0.350425
Primary	WW00212a	Progenitor	0.33473
Primary	WW00213a	Progenitor	0.196741
Primary	WW00214a	Progenitor	0.175468
Primary	WW00215a	Progenitor	0.120407
Primary	WW00217a	Progenitor	0.146874
Primary	WW00218a	Progenitor	0.188172
Primary	WW00219a	Progenitor	0.11363
Primary	WW00220a	Progenitor	0.18399
Primary	WW00221b	Progenitor	0.137441
Primary	WW00222a	Progenitor	0.227387
Primary	WW00223a	Progenitor	0.183121
Primary	WW00224b	Progenitor	0.299749
Primary	WW00225a	Progenitor	0.129175
Primary	WW00226a	Progenitor	0.230086
Primary	WW00227a	Progenitor	0.0866658
Primary	WW00228a	Progenitor	0.0842039
Primary	WW00229a	Progenitor	0.16744
Primary	WW00230a	Progenitor	0.193471
Primary	WW00348	Progenitor	0.229634
Primary	WW00349	Progenitor	0.356154
Primary	WW00350	Progenitor	0.104268
Primary	WW00351	Progenitor	0.269816
Primary	WW00352	Progenitor	0.188409
Primary	WW00353	Progenitor	0.12683
Primary	WW00354	Progenitor	0.181622
Primary	WW00355	Progenitor	0.193074
Primary	WW00356	Progenitor	0.0591357
Primary	WW00357	Progenitor	0.16026
Primary	WW00358	Progenitor	0.219888
Primary	WW00366	Progenitor	0.0813342
Primary	WW00368	Progenitor	0.308886
Primary	WW00370	Progenitor	0.176935
Primary	WW00371	Progenitor	0.15002
MET	WW00221c	Early	0.112033
MET	WW00224c	Early	-0.0191544
MET	WW00224d	Early	0.063988
MET	WW00224e	Early	0.0530912
MET	WW00221c	Late	-0.0181733
MET	WW00224c	Late	0.459606
MET	WW00224d	Late	0.150964
MET	WW00224e	Late	0.522038
MET	WW00221c	Progenitor	0.291378
MET	WW00224c	Progenitor	0.194621
MET	WW00224d	Progenitor	0.235254
MET	WW00224e	Progenitor	0.146376

## Sheet: Figure 1e
description	variable	value
Normal	Tumor_Keratinocyte_Differentiation	0
Normal	Tumor_Keratinocyte_Differentiation	0
Normal	Tumor_Keratinocyte_Differentiation	0
Normal	Tumor_Keratinocyte_Differentiation	0
Normal	Tumor_Keratinocyte_Differentiation	0
Normal	Tumor_Keratinocyte_Differentiation	0
Normal	Tumor_Keratinocyte_Differentiation	0
Normal	Tumor_Keratinocyte_Differentiation	0
Normal	Tumor_Keratinocyte_Differentiation	0
Normal	Tumor_Keratinocyte_Differentiation	0
Normal	Tumor_Keratinocyte_Differentiation	0
Normal	Tumor_Keratinocyte_Differentiation	0
Normal	Tumor_Keratinocyte_Differentiation	0
Normal	Tumor_Keratinocyte_Differentiation	0
Normal	Tumor_Keratinocyte_Differentiation	0
Normal	Tumor_Keratinocyte_Differentiation	0
Normal	Tumor_Keratinocyte_Differentiation	0
Normal	Tumor_Keratinocyte_Differentiation	0
Normal	Tumor_Keratinocyte_Differentiation	0
Normal	Tumor_Keratinocyte_Differentiation	0
Normal	Tumor_Keratinocyte_Differentiation	0
Normal	Tumor_Keratinocyte_Differentiation	0
Normal	Tumor_Keratinocyte_Differentiation	0
Normal	Tumor_Keratinocyte_Differentiation	0
Normal	Tumor_Keratinocyte_Differentiation	0
Normal	Tumor_Keratinocyte_Differentiation	0
Normal	Tumor_Specific_Keratinocyte	2.20131
Normal	Tumor_Specific_Keratinocyte	0.696811
Normal	Tumor_Specific_Keratinocyte	3.6281
Normal	Tumor_Specific_Keratinocyte	2.48504
Normal	Tumor_Specific_Keratinocyte	5.31814
Normal	Tumor_Specific_Keratinocyte	3.22733
Normal	Tumor_Specific_Keratinocyte	1.83399
Normal	Tumor_Specific_Keratinocyte	1.14826
Normal	Tumor_Specific_Keratinocyte	1.4662
Normal	Tumor_Specific_Keratinocyte	2.58383
Normal	Tumor_Specific_Keratinocyte	0.663618
Normal	Tumor_Specific_Keratinocyte	1.75954
Normal	Tumor_Specific_Keratinocyte	2.43694
Normal	Tumor_Specific_Keratinocyte	1.54569
Normal	Tumor_Specific_Keratinocyte	3.41984
Normal	Tumor_Specific_Keratinocyte	9.38732
Normal	Tumor_Specific_Keratinocyte	2.26989
Normal	Tumor_Specific_Keratinocyte	0.41447
Normal	Tumor_Specific_Keratinocyte	10.3867
Normal	Tumor_Specific_Keratinocyte	1.49232
Normal	Tumor_Specific_Keratinocyte	3.88971
Normal	Tumor_Specific_Keratinocyte	23.3194
Normal	Tumor_Specific_Keratinocyte	7.8175
Normal	Tumor_Specific_Keratinocyte	6.30933
Normal	Tumor_Specific_Keratinocyte	12.7114
Normal	Tumor_Specific_Keratinocyte	7.45048
Normal	Normal_Keratinocyte_Differentiation	57.9964
Normal	Normal_Keratinocyte_Differentiation	63.1389
Normal	Normal_Keratinocyte_Differentiation	59.0415
Normal	Normal_Keratinocyte_Differentiation	65.5178
Normal	Normal_Keratinocyte_Differentiation	65.5565
Normal	Normal_Keratinocyte_Differentiation	67.1432
Normal	Normal_Keratinocyte_Differentiation	63.6755
Normal	Normal_Keratinocyte_Differentiation	68.3146
Normal	Normal_Keratinocyte_Differentiation	53.1786
Normal	Normal_Keratinocyte_Differentiation	65.5243
Normal	Normal_Keratinocyte_Differentiation	64.4307
Normal	Normal_Keratinocyte_Differentiation	58.1781
Normal	Normal_Keratinocyte_Differentiation	60.7282
Normal	Normal_Keratinocyte_Differentiation	66.9386
Normal	Normal_Keratinocyte_Differentiation	53.0094
Normal	Normal_Keratinocyte_Differentiation	53.1686
Normal	Normal_Keratinocyte_Differentiation	68.9755
Normal	Normal_Keratinocyte_Differentiation	61.7533
Normal	Normal_Keratinocyte_Differentiation	55.1063
Normal	Normal_Keratinocyte_Differentiation	51.5821
Normal	Normal_Keratinocyte_Differentiation	60.0214
Normal	Normal_Keratinocyte_Differentiation	50.5712
Normal	Normal_Keratinocyte_Differentiation	45.6062
Normal	Normal_Keratinocyte_Differentiation	53.0367
Normal	Normal_Keratinocyte_Differentiation	46.8082
Normal	Normal_Keratinocyte_Differentiation	46.2804
AK	Tumor_Keratinocyte_Differentiation	0
AK	Tumor_Keratinocyte_Differentiation	0
AK	Tumor_Keratinocyte_Differentiation	0
AK	Tumor_Keratinocyte_Differentiation	37.1429
AK	Tumor_Keratinocyte_Differentiation	0
AK	Tumor_Keratinocyte_Differentiation	0
AK	Tumor_Keratinocyte_Differentiation	32.1401
AK	Tumor_Keratinocyte_Differentiation	0
AK	Tumor_Keratinocyte_Differentiation	0
AK	Tumor_Keratinocyte_Differentiation	46.5977
AK	Tumor_Keratinocyte_Differentiation	18.4452
AK	Tumor_Keratinocyte_Differentiation	43.2992
AK	Tumor_Keratinocyte_Differentiation	40.829
AK	Tumor_Keratinocyte_Differentiation	26.7232
AK	Tumor_Specific_Keratinocyte	0
AK	Tumor_Specific_Keratinocyte	2.7461
AK	Tumor_Specific_Keratinocyte	4.92003
AK	Tumor_Specific_Keratinocyte	10.1661
AK	Tumor_Specific_Keratinocyte	2.29021
AK	Tumor_Specific_Keratinocyte	2.34082
AK	Tumor_Specific_Keratinocyte	10.6208
AK	Tumor_Specific_Keratinocyte	6.22648
AK	Tumor_Specific_Keratinocyte	3.58083
AK	Tumor_Specific_Keratinocyte	14.1611
AK	Tumor_Specific_Keratinocyte	8.15557
AK	Tumor_Specific_Keratinocyte	8.46893
AK	Tumor_Specific_Keratinocyte	30.5458
AK	Tumor_Specific_Keratinocyte	36.1697
AK	Normal_Keratinocyte_Differentiation	56.5225
AK	Normal_Keratinocyte_Differentiation	62.6309
AK	Normal_Keratinocyte_Differentiation	50.9656
AK	Normal_Keratinocyte_Differentiation	34.8636
AK	Normal_Keratinocyte_Differentiation	64.8902
AK	Normal_Keratinocyte_Differentiation	57.0427
AK	Normal_Keratinocyte_Differentiation	34.2756
AK	Normal_Keratinocyte_Differentiation	57.9823
AK	Normal_Keratinocyte_Differentiation	65.5711
AK	Normal_Keratinocyte_Differentiation	30.237
AK	Normal_Keratinocyte_Differentiation	46.3867
AK	Normal_Keratinocyte_Differentiation	25.512
AK	Normal_Keratinocyte_Differentiation	8.41681
AK	Normal_Keratinocyte_Differentiation	8.72667
Primary	Tumor_Keratinocyte_Differentiation	0
Primary	Tumor_Keratinocyte_Differentiation	12.569
Primary	Tumor_Keratinocyte_Differentiation	26.2101
Primary	Tumor_Keratinocyte_Differentiation	21.943
Primary	Tumor_Keratinocyte_Differentiation	20.2185
Primary	Tumor_Keratinocyte_Differentiation	16.9755
Primary	Tumor_Keratinocyte_Differentiation	41.0756
Primary	Tumor_Keratinocyte_Differentiation	0
Primary	Tumor_Keratinocyte_Differentiation	12.7643
Primary	Tumor_Keratinocyte_Differentiation	25.5687
Primary	Tumor_Keratinocyte_Differentiation	10.8953
Primary	Tumor_Keratinocyte_Differentiation	0
Primary	Tumor_Keratinocyte_Differentiation	46.5199
Primary	Tumor_Keratinocyte_Differentiation	52.2259
Primary	Tumor_Keratinocyte_Differentiation	0
Primary	Tumor_Keratinocyte_Differentiation	81.5925
Primary	Tumor_Keratinocyte_Differentiation	0
Primary	Tumor_Keratinocyte_Differentiation	38.5465
Primary	Tumor_Keratinocyte_Differentiation	51.3139
Primary	Tumor_Keratinocyte_Differentiation	23.9419
Primary	Tumor_Keratinocyte_Differentiation	17.1916
Primary	Tumor_Keratinocyte_Differentiation	44.2739
Primary	Tumor_Keratinocyte_Differentiation	53.9801
Primary	Tumor_Keratinocyte_Differentiation	77.007
Primary	Tumor_Keratinocyte_Differentiation	38.4253
Primary	Tumor_Keratinocyte_Differentiation	36.9017
Primary	Tumor_Keratinocyte_Differentiation	33.4824
Primary	Tumor_Keratinocyte_Differentiation	51.8812
Primary	Tumor_Keratinocyte_Differentiation	60.2967
Primary	Tumor_Keratinocyte_Differentiation	27.531
Primary	Tumor_Keratinocyte_Differentiation	11.3131
Primary	Tumor_Keratinocyte_Differentiation	45.3717
Primary	Tumor_Keratinocyte_Differentiation	50.7975
Primary	Tumor_Keratinocyte_Differentiation	26.3986
Primary	Tumor_Keratinocyte_Differentiation	43.1159
Primary	Tumor_Keratinocyte_Differentiation	25.5424
Primary	Tumor_Keratinocyte_Differentiation	31.3172
Primary	Tumor_Keratinocyte_Differentiation	50.5334
Primary	Tumor_Keratinocyte_Differentiation	48.921
Primary	Tumor_Keratinocyte_Differentiation	13.1594
Primary	Tumor_Keratinocyte_Differentiation	53.4468
Primary	Tumor_Keratinocyte_Differentiation	71.9271
Primary	Tumor_Keratinocyte_Differentiation	24.7623
Primary	Tumor_Keratinocyte_Differentiation	20.3909
Primary	Tumor_Keratinocyte_Differentiation	0
Primary	Tumor_Keratinocyte_Differentiation	10.1536
Primary	Tumor_Keratinocyte_Differentiation	36.6798
Primary	Tumor_Keratinocyte_Differentiation	51.088
Primary	Tumor_Keratinocyte_Differentiation	21.083
Primary	Tumor_Keratinocyte_Differentiation	19.7344
Primary	Tumor_Keratinocyte_Differentiation	41.0677
Primary	Tumor_Keratinocyte_Differentiation	20.3652
Primary	Tumor_Keratinocyte_Differentiation	32.6824
Primary	Tumor_Keratinocyte_Differentiation	29.9653
Primary	Tumor_Keratinocyte_Differentiation	53.0328
Primary	Tumor_Keratinocyte_Differentiation	36.0086
Primary	Tumor_Keratinocyte_Differentiation	35.044
Primary	Tumor_Keratinocyte_Differentiation	0
Primary	Tumor_Keratinocyte_Differentiation	5.25739
Primary	Tumor_Keratinocyte_Differentiation	5.11626
Primary	Tumor_Keratinocyte_Differentiation	0
Primary	Tumor_Keratinocyte_Differentiation	16.1211
Primary	Tumor_Keratinocyte_Differentiation	0
Primary	Tumor_Keratinocyte_Differentiation	0
Primary	Tumor_Keratinocyte_Differentiation	1.41464
Primary	Tumor_Keratinocyte_Differentiation	0
Primary	Tumor_Specific_Keratinocyte	11.829
Primary	Tumor_Specific_Keratinocyte	8.25401
Primary	Tumor_Specific_Keratinocyte	5.59367
Primary	Tumor_Specific_Keratinocyte	4.1175
Primary	Tumor_Specific_Keratinocyte	4.26997
Primary	Tumor_Specific_Keratinocyte	6.62617
Primary	Tumor_Specific_Keratinocyte	13.1985
Primary	Tumor_Specific_Keratinocyte	7.22552
Primary	Tumor_Specific_Keratinocyte	4.45841
Primary	Tumor_Specific_Keratinocyte	13.2795
Primary	Tumor_Specific_Keratinocyte	1.85326
Primary	Tumor_Specific_Keratinocyte	5.21277
Primary	Tumor_Specific_Keratinocyte	14.9368
Primary	Tumor_Specific_Keratinocyte	6.40308
Primary	Tumor_Specific_Keratinocyte	12.7774
Primary	Tumor_Specific_Keratinocyte	10.6843
Primary	Tumor_Specific_Keratinocyte	3.02563
Primary	Tumor_Specific_Keratinocyte	6.31549
Primary	Tumor_Specific_Keratinocyte	17.1193
Primary	Tumor_Specific_Keratinocyte	8.06819
Primary	Tumor_Specific_Keratinocyte	13.9441
Primary	Tumor_Specific_Keratinocyte	12.2702
Primary	Tumor_Specific_Keratinocyte	5.6285
Primary	Tumor_Specific_Keratinocyte	17.9868
Primary	Tumor_Specific_Keratinocyte	9.54304
Primary	Tumor_Specific_Keratinocyte	12.7354
Primary	Tumor_Specific_Keratinocyte	23.9187
Primary	Tumor_Specific_Keratinocyte	4.0728
Primary	Tumor_Specific_Keratinocyte	35.6171
Primary	Tumor_Specific_Keratinocyte	33.0361
Primary	Tumor_Specific_Keratinocyte	12.2545
Primary	Tumor_Specific_Keratinocyte	37.7904
Primary	Tumor_Specific_Keratinocyte	14.6207
Primary	Tumor_Specific_Keratinocyte	19.1374
Primary	Tumor_Specific_Keratinocyte	16.7148
Primary	Tumor_Specific_Keratinocyte	33.0387
Primary	Tumor_Specific_Keratinocyte	15.603
Primary	Tumor_Specific_Keratinocyte	38.124
Primary	Tumor_Specific_Keratinocyte	45.3273
Primary	Tumor_Specific_Keratinocyte	27.6819
Primary	Tumor_Specific_Keratinocyte	41.7678
Primary	Tumor_Specific_Keratinocyte	23.1996
Primary	Tumor_Specific_Keratinocyte	16.1937
Primary	Tumor_Specific_Keratinocyte	29.2878
Primary	Tumor_Specific_Keratinocyte	6.58883
Primary	Tumor_Specific_Keratinocyte	49.1423
Primary	Tumor_Specific_Keratinocyte	46.2793
Primary	Tumor_Specific_Keratinocyte	44.0917
Primary	Tumor_Specific_Keratinocyte	25.1287
Primary	Tumor_Specific_Keratinocyte	0
Primary	Tumor_Specific_Keratinocyte	17.6878
Primary	Tumor_Specific_Keratinocyte	51.8681
Primary	Tumor_Specific_Keratinocyte	35.3675
Primary	Tumor_Specific_Keratinocyte	15.9257
Primary	Tumor_Specific_Keratinocyte	19.6546
Primary	Tumor_Specific_Keratinocyte	58.3134
Primary	Tumor_Specific_Keratinocyte	58.623
Primary	Tumor_Specific_Keratinocyte	16.4418
Primary	Tumor_Specific_Keratinocyte	43.5469
Primary	Tumor_Specific_Keratinocyte	66.4944
Primary	Tumor_Specific_Keratinocyte	60.5413
Primary	Tumor_Specific_Keratinocyte	68.0199
Primary	Tumor_Specific_Keratinocyte	59.0887
Primary	Tumor_Specific_Keratinocyte	76.4478
Primary	Tumor_Specific_Keratinocyte	43.6959
Primary	Tumor_Specific_Keratinocyte	48.833
Primary	Normal_Keratinocyte_Differentiation	48.7271
Primary	Normal_Keratinocyte_Differentiation	54.4651
Primary	Normal_Keratinocyte_Differentiation	48.9145
Primary	Normal_Keratinocyte_Differentiation	54.8862
Primary	Normal_Keratinocyte_Differentiation	56.9767
Primary	Normal_Keratinocyte_Differentiation	54.0425
Primary	Normal_Keratinocyte_Differentiation	37.6102
Primary	Normal_Keratinocyte_Differentiation	57.5067
Primary	Normal_Keratinocyte_Differentiation	58.2931
Primary	Normal_Keratinocyte_Differentiation	44.1851
Primary	Normal_Keratinocyte_Differentiation	57.5631
Primary	Normal_Keratinocyte_Differentiation	69.7376
Primary	Normal_Keratinocyte_Differentiation	26.3941
Primary	Normal_Keratinocyte_Differentiation	29.5593
Primary	Normal_Keratinocyte_Differentiation	58.1864
Primary	Normal_Keratinocyte_Differentiation	3.45314
Primary	Normal_Keratinocyte_Differentiation	50.2044
Primary	Normal_Keratinocyte_Differentiation	32.936
Primary	Normal_Keratinocyte_Differentiation	8.83987
Primary	Normal_Keratinocyte_Differentiation	43.4628
Primary	Normal_Keratinocyte_Differentiation	50.8896
Primary	Normal_Keratinocyte_Differentiation	23.0183
Primary	Normal_Keratinocyte_Differentiation	11.7716
Primary	Normal_Keratinocyte_Differentiation	0
Primary	Normal_Keratinocyte_Differentiation	34.6274
Primary	Normal_Keratinocyte_Differentiation	22.6818
Primary	Normal_Keratinocyte_Differentiation	14.3513
Primary	Normal_Keratinocyte_Differentiation	19.8737
Primary	Normal_Keratinocyte_Differentiation	0
Primary	Normal_Keratinocyte_Differentiation	10.6485
Primary	Normal_Keratinocyte_Differentiation	40.149
Primary	Normal_Keratinocyte_Differentiation	5.94161
Primary	Normal_Keratinocyte_Differentiation	3.04264
Primary	Normal_Keratinocyte_Differentiation	14.7459
Primary	Normal_Keratinocyte_Differentiation	10.8361
Primary	Normal_Keratinocyte_Differentiation	20.7293
Primary	Normal_Keratinocyte_Differentiation	27.2348
Primary	Normal_Keratinocyte_Differentiation	3.69527
Primary	Normal_Keratinocyte_Differentiation	0
Primary	Normal_Keratinocyte_Differentiation	0
Primary	Normal_Keratinocyte_Differentiation	0
Primary	Normal_Keratinocyte_Differentiation	0
Primary	Normal_Keratinocyte_Differentiation	18.3144
Primary	Normal_Keratinocyte_Differentiation	3.88969
Primary	Normal_Keratinocyte_Differentiation	30.6608
Primary	Normal_Keratinocyte_Differentiation	3.91556
Primary	Normal_Keratinocyte_Differentiation	9.99034
Primary	Normal_Keratinocyte_Differentiation	0
Primary	Normal_Keratinocyte_Differentiation	2.64526
Primary	Normal_Keratinocyte_Differentiation	0
Primary	Normal_Keratinocyte_Differentiation	0
Primary	Normal_Keratinocyte_Differentiation	0
Primary	Normal_Keratinocyte_Differentiation	0.226834
Primary	Normal_Keratinocyte_Differentiation	6.46888
Primary	Normal_Keratinocyte_Differentiation	0
Primary	Normal_Keratinocyte_Differentiation	0
Primary	Normal_Keratinocyte_Differentiation	0
Primary	Normal_Keratinocyte_Differentiation	0
Primary	Normal_Keratinocyte_Differentiation	1.16229
Primary	Normal_Keratinocyte_Differentiation	1.32274
Primary	Normal_Keratinocyte_Differentiation	2.96078
Primary	Normal_Keratinocyte_Differentiation	5.60064
Primary	Normal_Keratinocyte_Differentiation	0
Primary	Normal_Keratinocyte_Differentiation	0
Primary	Normal_Keratinocyte_Differentiation	0
Primary	Normal_Keratinocyte_Differentiation	0
MET	Tumor_Keratinocyte_Differentiation	14.3264
MET	Tumor_Keratinocyte_Differentiation	26.9068
MET	Tumor_Keratinocyte_Differentiation	0
MET	Tumor_Keratinocyte_Differentiation	0
MET	Tumor_Specific_Keratinocyte	19.75
MET	Tumor_Specific_Keratinocyte	27.4355
MET	Tumor_Specific_Keratinocyte	49.3454
MET	Tumor_Specific_Keratinocyte	71.4902
MET	Normal_Keratinocyte_Differentiation	30.332
MET	Normal_Keratinocyte_Differentiation	13.2432
MET	Normal_Keratinocyte_Differentiation	0
MET	Normal_Keratinocyte_Differentiation	0

## Sheet: Figure 4c
Survival post induction days	LPT	LNPT
429	1				Comparison of Survival Curves
507	1
357	1				Log-rank (Mantel-Cox) test
357	1				Chi square	25.13
309	1				df	1
323	0				P value	<0.0001
442	1				P value summary	****
319	1				Are the survival curves sig different?	Yes
270	0
379	0				Gehan-Breslow-Wilcoxon test
					Chi square	19.04
206		1			df	1
144		1			P value	<0.0001
204		1			P value summary	****
158		1			Are the survival curves sig different?	Yes
204		1
147		1			Median survival
224		1			Notch1+/+	429
172		1			Notch1fl/fl	169
140		1			Ratio (and its reciprocal)	2.538	0.3939
224		1			95% CI of ratio	1.073 to 6.003	0.1666 to 0.9316
151		1
204		1			Hazard Ratio (Mantel-Haenszel)	A/B	B/A
147		1			Ratio (and its reciprocal)	0.08981	11.13
174		1			95% CI of ratio	0.03500 to 0.2305	4.339 to 28.57
116		1
159		1			Hazard Ratio (logrank)	A/B	B/A
194		1			Ratio (and its reciprocal)	0.1923	5.2
211		1			95% CI of ratio	0.08741 to 0.4231	2.364 to 11.44
166		1
147		1
	1=skin tumour
	0=censored

## Sheet: Figure 4d
Survival post induction days	LT	LKT				Comparison of Survival Curves
389	0
384	0					Log-rank (Mantel-Cox) test
384	0					Chi square	34.56
384	0					df	1
384	0					P value	<0.0001
384	0					P value summary	****
384	0					Are the survival curves sig different?	Yes
384	0
252	0					Gehan-Breslow-Wilcoxon test
263	0					Chi square	29.36
415	0					df	1
415	0					P value	<0.0001
359	0					P value summary	****
207	0					Are the survival curves sig different?	Yes
359	0
359	0					Median survival
						Kras+/+	Undefined
42		1				KrasG12D/+	54
73		1
54		1				Hazard Ratio (Mantel-Haenszel)	A/B	B/A
99		1				Ratio (and its reciprocal)	0.02334	42.85
51		1				95% CI of ratio	0.006667 to 0.08169	12.24 to 150.0
70		1
48		1				Hazard Ratio (logrank)	A/B	B/A
54		1				Ratio (and its reciprocal)	0
54		1				95% CI of ratio	-1.000 to -1.000	-1.000 to -1.000
45		1
63		1
28		1
30		1
	1=skin tumour
	0=censored

## Sheet: Figure 5c
S100a2 Gene expression	Mouse Genotype
-0.69059	LPT
-1.20302	LPT
0.230791	LPT
-0.184056	LPT
0.640713	LPT
-1.21932	LPT
-0.491878	LNPT
-1.36813	LNPT
0.400468	LNPT
-0.488506	LNPT
-0.214075	LNPT
-1.0537	LNPT
-1.05103	LNPT
-1.1793	LNPT
-1.09442	LNPT
-1.32328	LNPT
0.643424	LKT
0.838669	LKT
-0.533056	LKT
0.64416	LKT
0.884708	LKT
2.01552	LKT
0.907391	LKT
1.97331	LKT
0.981929	LKT
1.15233	LKT
0.354995	LKT
0.425954	LKT

## Sheet: Figure 5e
		LPT						LNPT						LKT
		#1	#2	#3	#4	#5	#6	#1	#2	#3	#4	#5	#6	#1	#2	#3	#4	#5	#6	#7	#8	#9	#10
CD3	border	265.384	1135.94	1106.15	711.806	675.743	976.214	230.659	503.472	282.92	452.444	265.64	99.532	303.785	104.167	839.147	216.418	267.592	143.992	352.183	286.07	333.01	424.162
	centre	24.777	211.448	463.79	620.655	69.5825	201.493	59.5248	344.4	148.903	23.6022	12.4131	32.3721	32.2749	0	193.452	7.45545	19.8812	2.48016	74.4805	84.4951	12.4008	17.3615
CD4	border	776.309	2291.67	1885.53	912.286	850.694	861.491	421.476	501.988	555.15	421.466	389.385	850.694	146.478	84.4972	188.684	12.4008	238.332	303.188	595.253	218.038	138.751	263.426
	centre	275.304	267.857	809.283	576.733	478.671	116.686	55.7728	243.062	175.055	73.1995	39.8406	64.4841	17.3611	91.6749	42.2465	0	2.48762	0	228.401	14.8813	0	2.47525
CD8	border	79.3651	77.1144	82.01	104.376	22.2993	86.8056	67.0018	66.8979	112.89	95.6783	27.2547	94.4357	72.0676	39.604	86.8056	49.7525	94.5274	29.7915	47.1698	44.6429	49.6032	64.7426
	centre	0	39.7614	49.6032	133.796	2.48268	17.3784	7.44787	7.44048	8.68687	4.97525	9.9406	2.4777	2.48016	2.48016	19.8216	9.90099	0	0	14.8957	24.777	0	0
F4/80	border	1805.56	3115.08	1040.63	1303.27	2167	2604.27	1331.49	1630.22	3632	2143.42	1511.4	1747.81	2955.22	2087.47	3887.51	1750.25	1728.67	4776.79	3199.48	NA	807.73	3665.77
	centre	294.555	550.05	250.745	740.575	748.03	540.139	468.328	420.838	1934.17	644.202	394.737	201.297	1071.45	1055.11	3936.01	84.2418	74.4048	3837.96	5094.56	NA	14.9105	1021.4
LY6G	border	843.275	3011.93	1650.15	1195.36	290.467	488.603	937.201	307.547	891.272	580.943	2132.99	1869.41	1717.05	1111.11	936.571	1044.15	1009.45	662.367	1228.94	1093.44	896.928	1107.25
	centre	178.753	644.295	529.324	275.025	268.67	208.753	147.538	124.258	119.156	133.908	218.693	106.965	166.006	121.528	114.317	252.475	324.579	151.44	156.724	126.614	255.203	290.179
CD4+CD8/F4/80+LY6G	ratio	2.05523	0.478201	2.74368	2.18557	1.75907	0.307041	0.248707	0.524238	0.579655	0.257492	0.092797	0.324469	0.112733	0.97327	0.329009	0.049369	0.010911	0	1.12474	0.570513	0	0.006474

## Sheet: Figure 5f
		LPT						LNPT						LKT
		#1	#2	#3	#4	#5	#6	#1	#2	#3	#4	#5	#6	#1	#2	#3	#4	#5	#6	#7	#8	#9	#10
CD4+CD8/F4/80+LY6G	ratio	2.05523	0.478201	2.74368	2.18557	1.75907	0.307041	0.248707	0.524238	0.579655	0.257492	0.092797	0.324469	0.112733	0.97327	0.329009	0.049369	0.010911	0	1.12474	0.570513	0	0.006474
PatientID*	SEQ_ID		CD4+ve tcell score	CD8+ve T cell score	Macrophage score	Neutrophil score		adaptive innate ratio		Driver Mutations
MD16	WW00219a		1.68017e-20	0.0310903	1.1975e-18	0.0462443		0.672305
WD13	WW00215a		5.17647e-18	0.0263379	0.00952601	0.101818		0.236544		N
WD14	WW00217a		0.0750888	0.028713	0.0714159	0.0456823		0.320293
WD5	WW00213a		0.0290514	0.0411307	0	0.0653493		0.658449		NP
MD04	WW00218a		3.92422e-20	0.0613176	0.0229446	0.0456823		0.893492		NT
PD3	WW00209a		0.00121296	0.0115084	0.0283955	0.0456713		0.156591		NPT
PD5	WW00210a		0.0264702	0.0292053	0.0844774	0.0041915		0.355845		NPT
WD12	WW00214a		0.0503372	0.040001	0.123355	0		0.374613		NPT
WD22	WW00220a		0.018655	0.0369954	0.0830033	0.0616864		0.274343		NPT
PD2	WW00208a		0.0486114	4.92168e-18	0.193674	0.0123265		0.0486114		NPRAS
PD7	WW00211a		3.99562e-19	0	0.212687	2.98001e-19		3.99562e-19		NPTRAS
PD10	WW00212a		0.0514058	0	0.0613886	0.024209		0.0514058		NPT
										N=Notch1 or 2
										T=TGFBR1 or R2
*from Inman et al 2018										P=Tp53
										RAS=H or KRAS

## Sheet: Supplementary Figure 3d
Class				Immune Status
description	variable	value		description	variable	value
Class1	Early	0.00476022		IC	Early	0.00476022
Class1	Early	0.220683		IC	Early	0.220683
Class1	Early	-0.0260907		IC	Early	-0.0260907
Class2	Early	0.106115		IC	Early	0.106115
Class1	Early	-0.0062795		IC	Early	-0.0062795
Class1	Early	0.0106685		IC	Early	0.0106685
Class2	Early	0.105858		IC	Early	0.105858
Class1	Early	-0.0449339		IC	Early	-0.0449339
Class1	Early	-0.0729392		IC	Early	-0.0729392
Class2	Early	0.0918691		IC	Early	0.0918691
Class1	Early	0.267902		IC	Early	0.267902
Class2	Early	0.195481		IC	Early	0.195481
Class1	Early	-0.16752		IC	Early	-0.16752
Class2	Early	0.15163		IC	Early	0.15163
Class2	Early	0.0306319		IC	Early	0.0306319
Class1	Early	-0.251319		IC	Early	-0.251319
Class1	Early	-0.0542257		IC	Early	-0.0542257
Class1	Early	-0.00304846		IS	Early	-0.00304846
Class2	Early	0.0534131		IS	Early	0.0534131
Class1	Early	0.0851445		IC	Early	0.0851445
Class2	Early	0.0381377		IC	Early	0.0381377
Class2	Early	-0.0330389		IC	Early	-0.0330389
Class1	Early	0.103347		IC	Early	0.103347
Class1	Early	0.0665856		IC	Early	0.0665856
Class1	Early	0.159088		IC	Early	0.159088
Class2	Early	0.0433043		IC	Early	0.0433043
Class1	Early	-0.0835278		IC	Early	-0.0835278
Class2	Early	-0.0763964		IC	Early	-0.0763964
Class1	Early	-0.0227543		IC	Early	-0.0227543
Class2	Early	0.055876		IC	Early	0.055876
Class1	Early	-0.0404478		IC	Early	-0.0404478
Class1	Early	-0.049492		IC	Early	-0.049492
Class1	Early	-0.0555099		IC	Early	-0.0555099
Class2	Early	0.169143		IC	Early	0.169143
Class1	Early	-0.118456		IC	Early	-0.118456
Class2	Early	0.217407		IS	Early	0.217407
Class2	Early	-0.0616945		IS	Early	-0.0616945
Class2	Early	0.0684906		IS	Early	0.0684906
Class2	Early	-0.0512664		IS	Early	-0.0512664
Class2	Early	0.194341		IS	Early	0.194341
Class2	Early	0.0524425		IS	Early	0.0524425
Class2	Early	-0.0540098		IS	Early	-0.0540098
Class2	Early	-0.0147568		IS	Early	-0.0147568
Class1	Early	0.454175		IC	Early	0.454175
Class1	Early	0.00767053		IS	Early	0.00767053
Class1	Early	-0.0335198		IS	Early	-0.0335198
Class1	Early	0.0390747		IS	Early	0.0390747
Class1	Early	-0.0773902		IS	Early	-0.0773902
Class1	Early	-0.170036		IS	Early	-0.170036
Class1	Early	0.224581		IS	Early	0.224581
Class2	Early	-0.180558		IS	Early	-0.180558
Class2	Early	0.0877556		IS	Early	0.0877556
Class1	Early	0.0470906		IS	Early	0.0470906
Class1	Early	0.0100922		IS	Early	0.0100922
Class2	Early	-0.151083		IS	Early	-0.151083
Class2	Early	-0.0332635		IS	Early	-0.0332635
Class1	Early	-0.0931685		IC	Early	-0.0931685
Class2	Early	0.0115573		IC	Early	0.0115573
Class2	Early	-0.0211909		IC	Early	-0.0211909
Class1	Early	0.112033		IC	Early	0.112033
Class1	Early	0.190361		IC	Early	0.190361
Class1	Early	0.211208		IC	Early	0.211208
Class2	Early	0.104876		IS	Early	0.104876
Class1	Early	-0.127689		IS	Early	-0.127689
Class1	Early	-0.0191544		IS	Early	-0.0191544
Class1	Early	0.063988		IS	Early	0.063988
Class1	Early	0.0530912		IS	Early	0.0530912
Class1	Early	-0.0578967		IS	Early	-0.0578967
Class2	Early	0.0876114		IS	Early	0.0876114
Class1	Early	-0.063606		IS	Early	-0.063606
Class2	Early	0.0889394		IS	Early	0.0889394
Class1	Early	-0.0100945		IC	Early	-0.0100945
Class2	Early	0.347325		IC	Early	0.347325
Class2	Early	-0.0514341		IC	Early	-0.0514341
Class2	Early	0.0611841		IC	Early	0.0611841
Class1	Early	-0.0707121		IC	Early	-0.0707121
Class2	Early	0.166587		IC	Early	0.166587
Class1	Early	0.115239		IC	Early	0.115239
Class2	Early	0.224579		IC	Early	0.224579
Class2	Early	-0.113001		IS	Early	-0.113001
Class2	Early	0.154871		IS	Early	0.154871
Class2	Early	0.18807		IS	Early	0.18807
Class2	Early	-0.00769475		IS	Early	-0.00769475
Class2	Early	0.0756755		IS	Early	0.0756755
Class2	Early	0.032074		IS	Early	0.032074
Class1	Early	0.072043		IS	Early	0.072043
Class2	Early	-0.186251		IS	Early	-0.186251
Class2	Early	-0.107724		IS	Early	-0.107724
Class2	Early	-0.00113631		IS	Early	-0.00113631
Class1	Early	-0.057713		IS	Early	-0.057713
Class1	Early	-0.0522808		IS	Early	-0.0522808
Class2	Early	0.158012		IS	Early	0.158012
Class1	Early	-0.0659796		IC	Early	-0.0659796
Class1	Early	-0.0399256		IS	Early	-0.0399256
Class2	Early	0.124277		IS	Early	0.124277
Class1	Early	0.038656		IS	Early	0.038656
Class1	Early	-0.0182005		IC	Early	-0.0182005
Class2	Early	0.0598342		IC	Early	0.0598342
Class2	Early	0.119117		IS	Early	0.119117
Class1	Early	-0.186139		IS	Early	-0.186139
Class2	Early	0.349982		IC	Early	0.349982
Class2	Early	0.213316		IC	Early	0.213316
Class1	Early	0.139647		IC	Early	0.139647
Class2	Early	0.174582		IC	Early	0.174582
Class1	Early	0.00902332		IC	Early	0.00902332
Class1	Early	0.0694456		IC	Early	0.0694456
Class2	Early	-0.0068044		IC	Early	-0.0068044
Class1	Early	0.250948		IC	Early	0.250948
Class1	Early	-0.0639052		IC	Early	-0.0639052
Class2	Early	-0.267422		IC	Early	-0.267422
Class1	Late	0.257806		IC	Late	0.257806
Class1	Late	0.322155		IC	Late	0.322155
Class1	Late	0.461594		IC	Late	0.461594
Class2	Late	0.589896		IC	Late	0.589896
Class1	Late	0.283035		IC	Late	0.283035
Class1	Late	0.307827		IC	Late	0.307827
Class2	Late	0.577722		IC	Late	0.577722
Class1	Late	0.596711		IC	Late	0.596711
Class1	Late	0.411054		IC	Late	0.411054
Class2	Late	0.618775		IC	Late	0.618775
Class1	Late	0.541604		IC	Late	0.541604
Class2	Late	0.663823		IC	Late	0.663823
Class1	Late	0.382585		IC	Late	0.382585
Class2	Late	0.582399		IC	Late	0.582399
Class2	Late	0.573778		IC	Late	0.573778
Class1	Late	0.491921		IC	Late	0.491921
Class1	Late	0.308072		IC	Late	0.308072
Class1	Late	0.452963		IS	Late	0.452963
Class2	Late	0.586619		IS	Late	0.586619
Class1	Late	0.491648		IC	Late	0.491648
Class2	Late	0.59128		IC	Late	0.59128
Class2	Late	0.732578		IC	Late	0.732578
Class1	Late	0.610851		IC	Late	0.610851
Class1	Late	0.327111		IC	Late	0.327111
Class1	Late	0.185434		IC	Late	0.185434
Class2	Late	0.6422		IC	Late	0.6422
Class1	Late	0.581647		IC	Late	0.581647
Class2	Late	0.633083		IC	Late	0.633083
Class1	Late	0.389246		IC	Late	0.389246
Class2	Late	0.689675		IC	Late	0.689675
Class1	Late	0.351586		IC	Late	0.351586
Class1	Late	0.566066		IC	Late	0.566066
Class1	Late	0.154603		IC	Late	0.154603
Class2	Late	0.590245		IC	Late	0.590245
Class1	Late	0.257469		IC	Late	0.257469
Class2	Late	0.581152		IS	Late	0.581152
Class2	Late	0.652257		IS	Late	0.652257
Class2	Late	0.65616		IS	Late	0.65616
Class2	Late	0.686804		IS	Late	0.686804
Class2	Late	0.662939		IS	Late	0.662939
Class2	Late	0.54445		IS	Late	0.54445
Class2	Late	0.676906		IS	Late	0.676906
Class2	Late	0.566874		IS	Late	0.566874
Class1	Late	-0.0538899		IC	Late	-0.0538899
Class1	Late	0.561356		IS	Late	0.561356
Class1	Late	0.503899		IS	Late	0.503899
Class1	Late	-0.00940261		IS	Late	-0.00940261
Class1	Late	0.0119304		IS	Late	0.0119304
Class1	Late	0.552863		IS	Late	0.552863
Class1	Late	0.343583		IS	Late	0.343583
Class2	Late	0.730522		IS	Late	0.730522
Class2	Late	0.599842		IS	Late	0.599842
Class1	Late	0.576486		IS	Late	0.576486
Class1	Late	0.50927		IS	Late	0.50927
Class2	Late	0.714083		IS	Late	0.714083
Class2	Late	0.658574		IS	Late	0.658574
Class1	Late	0.41499		IC	Late	0.41499
Class2	Late	0.526682		IC	Late	0.526682
Class2	Late	0.531495		IC	Late	0.531495
Class1	Late	-0.0181733		IC	Late	-0.0181733
Class1	Late	0.110243		IC	Late	0.110243
Class1	Late	0.306971		IC	Late	0.306971
Class2	Late	0.635986		IS	Late	0.635986
Class1	Late	0.394798		IS	Late	0.394798
Class1	Late	0.459606		IS	Late	0.459606
Class1	Late	0.150964		IS	Late	0.150964
Class1	Late	0.522038		IS	Late	0.522038
Class1	Late	0.694124		IS	Late	0.694124
Class2	Late	0.623675		IS	Late	0.623675
Class1	Late	0.544808		IS	Late	0.544808
Class2	Late	0.546346		IS	Late	0.546346
Class1	Late	0.703111		IC	Late	0.703111
Class2	Late	0.353902		IC	Late	0.353902
Class2	Late	0.576655		IC	Late	0.576655
Class2	Late	0.469581		IC	Late	0.469581
Class1	Late	0.452263		IC	Late	0.452263
Class2	Late	0.407795		IC	Late	0.407795
Class1	Late	0.537687		IC	Late	0.537687
Class2	Late	0.541029		IC	Late	0.541029
Class2	Late	0.682004		IS	Late	0.682004
Class2	Late	0.64582		IS	Late	0.64582
Class2	Late	0.57575		IS	Late	0.57575
Class2	Late	0.662084		IS	Late	0.662084
Class2	Late	0.607897		IS	Late	0.607897
Class2	Late	0.610297		IS	Late	0.610297
Class1	Late	0.41936		IS	Late	0.41936
Class2	Late	0.633597		IS	Late	0.633597
Class2	Late	0.659895		IS	Late	0.659895
Class2	Late	0.663349		IS	Late	0.663349
Class1	Late	0.436256		IS	Late	0.436256
Class1	Late	0.275408		IS	Late	0.275408
Class2	Late	0.680135		IS	Late	0.680135
Class1	Late	0.309377		IC	Late	0.309377
Class1	Late	0.47658		IS	Late	0.47658
Class2	Late	0.606268		IS	Late	0.606268
Class1	Late	0.649305		IS	Late	0.649305
Class1	Late	0.0749564		IC	Late	0.0749564
Class2	Late	0.675692		IC	Late	0.675692
Class2	Late	0.563401		IS	Late	0.563401
Class1	Late	0.612927		IS	Late	0.612927
Class2	Late	0.582639		IC	Late	0.582639
Class2	Late	0.600106		IC	Late	0.600106
Class1	Late	0.104524		IC	Late	0.104524
Class2	Late	0.588787		IC	Late	0.588787
Class1	Late	0.337254		IC	Late	0.337254
Class1	Late	0.564187		IC	Late	0.564187
Class2	Late	0.70088		IC	Late	0.70088
Class1	Late	0.513276		IC	Late	0.513276
Class1	Late	0.583363		IC	Late	0.583363
Class2	Late	0.660744		IC	Late	0.660744
Class1	Progenitor	0.143482		IC	Progenitor	0.143482
Class1	Progenitor	0.217737		IC	Progenitor	0.217737
Class1	Progenitor	0.128047		IC	Progenitor	0.128047
Class2	Progenitor	0.0963218		IC	Progenitor	0.0963218
Class1	Progenitor	0.246121		IC	Progenitor	0.246121
Class1	Progenitor	0.206149		IC	Progenitor	0.206149
Class2	Progenitor	0.131014		IC	Progenitor	0.131014
Class1	Progenitor	0.15948		IC	Progenitor	0.15948
Class1	Progenitor	0.209944		IC	Progenitor	0.209944
Class2	Progenitor	0.103278		IC	Progenitor	0.103278
Class1	Progenitor	0.116098		IC	Progenitor	0.116098
Class2	Progenitor	0.0626509		IC	Progenitor	0.0626509
Class1	Progenitor	0.236754		IC	Progenitor	0.236754
Class2	Progenitor	0.104656		IC	Progenitor	0.104656
Class2	Progenitor	0.0661268		IC	Progenitor	0.0661268
Class1	Progenitor	0.217891		IC	Progenitor	0.217891
Class1	Progenitor	0.17341		IC	Progenitor	0.17341
Class1	Progenitor	0.170682		IS	Progenitor	0.170682
Class2	Progenitor	0.0873668		IS	Progenitor	0.0873668
Class1	Progenitor	0.192269		IC	Progenitor	0.192269
Class2	Progenitor	0.0804932		IC	Progenitor	0.0804932
Class2	Progenitor	0.087736		IC	Progenitor	0.087736
Class1	Progenitor	0.101156		IC	Progenitor	0.101156
Class1	Progenitor	0.206665		IC	Progenitor	0.206665
Class1	Progenitor	0.258032		IC	Progenitor	0.258032
Class2	Progenitor	0.0772353		IC	Progenitor	0.0772353
Class1	Progenitor	0.093583		IC	Progenitor	0.093583
Class2	Progenitor	0.0877524		IC	Progenitor	0.0877524
Class1	Progenitor	0.128516		IC	Progenitor	0.128516
Class2	Progenitor	0.103214		IC	Progenitor	0.103214
Class1	Progenitor	0.19235		IC	Progenitor	0.19235
Class1	Progenitor	0.17515		IC	Progenitor	0.17515
Class1	Progenitor	0.315795		IC	Progenitor	0.315795
Class2	Progenitor	0.110776		IC	Progenitor	0.110776
Class1	Progenitor	0.164567		IC	Progenitor	0.164567
Class2	Progenitor	0.111278		IS	Progenitor	0.111278
Class2	Progenitor	0.0862026		IS	Progenitor	0.0862026
Class2	Progenitor	0.0932747		IS	Progenitor	0.0932747
Class2	Progenitor	0.0908373		IS	Progenitor	0.0908373
Class2	Progenitor	0.0616935		IS	Progenitor	0.0616935
Class2	Progenitor	0.0472548		IS	Progenitor	0.0472548
Class2	Progenitor	0.0784508		IS	Progenitor	0.0784508
Class2	Progenitor	0.0550211		IS	Progenitor	0.0550211
Class1	Progenitor	0.202258		IC	Progenitor	0.202258
Class1	Progenitor	0.257313		IS	Progenitor	0.257313
Class1	Progenitor	0.240544		IS	Progenitor	0.240544
Class1	Progenitor	0.350425		IS	Progenitor	0.350425
Class1	Progenitor	0.33473		IS	Progenitor	0.33473
Class1	Progenitor	0.196741		IS	Progenitor	0.196741
Class1	Progenitor	0.175468		IS	Progenitor	0.175468
Class2	Progenitor	0.120407		IS	Progenitor	0.120407
Class2	Progenitor	0.085182		IS	Progenitor	0.085182
Class1	Progenitor	0.146874		IS	Progenitor	0.146874
Class1	Progenitor	0.188172		IS	Progenitor	0.188172
Class2	Progenitor	0.11363		IS	Progenitor	0.11363
Class2	Progenitor	0.104932		IS	Progenitor	0.104932
Class1	Progenitor	0.18399		IC	Progenitor	0.18399
Class2	Progenitor	0.127882		IC	Progenitor	0.127882
Class2	Progenitor	0.137441		IC	Progenitor	0.137441
Class1	Progenitor	0.291378		IC	Progenitor	0.291378
Class1	Progenitor	0.227387		IC	Progenitor	0.227387
Class1	Progenitor	0.183121		IC	Progenitor	0.183121
Class2	Progenitor	0.0741522		IS	Progenitor	0.0741522
Class1	Progenitor	0.299749		IS	Progenitor	0.299749
Class1	Progenitor	0.194621		IS	Progenitor	0.194621
Class1	Progenitor	0.235254		IS	Progenitor	0.235254
Class1	Progenitor	0.146376		IS	Progenitor	0.146376
Class1	Progenitor	0.129175		IS	Progenitor	0.129175
Class2	Progenitor	0.115877		IS	Progenitor	0.115877
Class1	Progenitor	0.230086		IS	Progenitor	0.230086
Class2	Progenitor	0.102252		IS	Progenitor	0.102252
Class1	Progenitor	0.0866658		IC	Progenitor	0.0866658
Class2	Progenitor	0.0560428		IC	Progenitor	0.0560428
Class2	Progenitor	0.0842039		IC	Progenitor	0.0842039
Class2	Progenitor	0.0918064		IC	Progenitor	0.0918064
Class1	Progenitor	0.16744		IC	Progenitor	0.16744
Class2	Progenitor	0.0815023		IC	Progenitor	0.0815023
Class1	Progenitor	0.193471		IC	Progenitor	0.193471
Class2	Progenitor	0.0963751		IC	Progenitor	0.0963751
Class2	Progenitor	0.0607171		IS	Progenitor	0.0607171
Class2	Progenitor	0.0967533		IS	Progenitor	0.0967533
Class2	Progenitor	0.0655963		IS	Progenitor	0.0655963
Class2	Progenitor	0.143449		IS	Progenitor	0.143449
Class2	Progenitor	0.134769		IS	Progenitor	0.134769
Class2	Progenitor	0.174801		IS	Progenitor	0.174801
Class1	Progenitor	0.21359		IS	Progenitor	0.21359
Class2	Progenitor	0.163641		IS	Progenitor	0.163641
Class2	Progenitor	0.144127		IS	Progenitor	0.144127
Class2	Progenitor	0.113161		IS	Progenitor	0.113161
Class1	Progenitor	0.229634		IS	Progenitor	0.229634
Class1	Progenitor	0.356154		IS	Progenitor	0.356154
Class2	Progenitor	0.104268		IS	Progenitor	0.104268
Class1	Progenitor	0.269816		IC	Progenitor	0.269816
Class1	Progenitor	0.188409		IS	Progenitor	0.188409
Class2	Progenitor	0.12683		IS	Progenitor	0.12683
Class1	Progenitor	0.181622		IS	Progenitor	0.181622
Class1	Progenitor	0.193074		IC	Progenitor	0.193074
Class2	Progenitor	0.0591357		IC	Progenitor	0.0591357
Class2	Progenitor	0.16026		IS	Progenitor	0.16026
Class1	Progenitor	0.219888		IS	Progenitor	0.219888
Class2	Progenitor	0.0813342		IC	Progenitor	0.0813342
Class2	Progenitor	0.0477672		IC	Progenitor	0.0477672
Class1	Progenitor	0.308886		IC	Progenitor	0.308886
Class2	Progenitor	0.0800603		IC	Progenitor	0.0800603
Class1	Progenitor	0.176935		IC	Progenitor	0.176935
Class1	Progenitor	0.15002		IC	Progenitor	0.15002
Class2	Progenitor	0.0800755		IC	Progenitor	0.0800755
Class1	Progenitor	0.139496		IC	Progenitor	0.139496
Class1	Progenitor	0.103787		IC	Progenitor	0.103787
Class2	Progenitor	0.110193		IC	Progenitor	0.110193

## Sheet: Supplementary Figure 4a
	Diff sig score	group
WW00179a	9.15415	MD
WW00180a	9.65427	MD
WW00181a	10.2268	PD
WW00182a	10.975	PD
WW00183a	9.16477	PD
WW00184a	9.39074	MD
WW00185a	10.594	MD
WW00186a	9.68434	PD
WW00187a	10.6194	WD
WW00188a	9.55999	PD
WW00190a	10.0177	WD
WW00191a	9.69432	PD
WW00192a	10.2415	MD
WW00194a	11.3991	PD
WW00195a	10.8555	WD
WW00196a	9.70411	PD
WW00197a	8.99939	PD
WW00198a	10.4827	WD
WW00199a	9.76393	MD
WW00200a	11.2463	MD
WW00201a	9.45986	MD
WW00202a	10.6452	MD_PD
WW00203a	8.59956	PD
WW00205a	11.0729	WD
WW00206a	10.9504	WD
WW00208a	8.45421	PD
WW00209a	10.4802	PD
WW00210a	10.4269	PD
WW00211a	8.40652	PD
WW00212a	8.36405	PD
WW00213a	10.4686	WD
WW00214a	9.73419	WD
WW00215a	11.3151	WD
WW00217a	10.7766	WD
WW00218a	10.3821	MD
WW00219a	11.4083	MD
WW00220a	9.95488	WD
WW00224b	9.55872	MD
WW00225a	11.1617	WD
WW00226a	10.4758	MD
WW00227a	10.9723	MD
WW00228a	10.8593	MD
WW00229a	10.0366	MD_PD
WW00230a	10.3947	WD
WW00350	11.1479	WD
WW00351	9.28801	MD_PD
WW00352	10.2129	MD
WW00353	10.9547	WD
WW00354	10.9364	WD
WW00355	8.78839	PD
WW00356	11.1103	MD
WW00357	10.8232	WD
WW00358	10.6022	WD
WW00366	11.0939	WD
WW00368	8.6118	PD
WW00370	9.4696	MD_PD
WW00371	10.5389	MD

## Sheet: Supplementary Figure 4b
	Prog sig score	group
WW00179a	9.76794	MD
WW00180a	10.1495	MD
WW00181a	9.66723	PD
WW00182a	9.38825	PD
WW00183a	10.3224	PD
WW00184a	10.241	MD
WW00185a	9.92134	MD
WW00186a	10.1885	PD
WW00187a	9.51567	WD
WW00188a	10.3148	PD
WW00190a	10.1953	WD
WW00191a	9.94295	PD
WW00192a	9.87634	MD
WW00194a	9.46913	PD
WW00195a	9.60138	WD
WW00196a	10.0294	PD
WW00197a	10.3617	PD
WW00198a	9.6219	WD
WW00199a	9.73332	MD
WW00200a	9.52648	MD
WW00201a	10.0234	MD
WW00202a	9.98085	MD_PD
WW00203a	10.736	PD
WW00205a	9.37392	WD
WW00206a	9.52681	WD
WW00208a	9.88181	PD
WW00209a	10.2575	PD
WW00210a	10.2136	PD
WW00211a	10.5359	PD
WW00212a	10.6277	PD
WW00213a	10.0244	WD
WW00214a	9.90378	WD
WW00215a	9.62077	WD
WW00217a	9.79693	WD
WW00218a	10.0158	MD
WW00219a	9.5711	MD
WW00220a	9.97554	WD
WW00224b	10.5268	MD
WW00225a	9.73445	WD
WW00226a	10.2095	MD
WW00227a	9.5969	MD
WW00228a	9.33226	MD
WW00229a	9.93844	MD_PD
WW00230a	10.0838	WD
WW00350	9.56388	WD
WW00351	10.3347	MD_PD
WW00352	9.94121	MD
WW00353	9.57706	WD
WW00354	9.97846	WD
WW00355	9.98407	PD
WW00356	9.16995	MD
WW00357	9.7602	WD
WW00358	10.1751	WD
WW00366	9.00582	WD
WW00368	10.6254	PD
WW00370	10.0262	MD_PD
WW00371	9.90788	MD

[truncated: 10 more sheets: Supplementary Figure 4c, Supplementary Figure 4d, Supplementary Figure 4e, Supplementary Figure 4f, Supplementary Figure 4g, Supplemenatry Figure 4h, Supplementary Figure 9b, Supplementary Figure 12a, Supplementary Figure 12c, Supplementary Figure 19c-j]
